# Supplementary material for: Individual and collective human intelligence in drug design: evaluating the search strategy
Source: J Cheminform. 2021 Oct 11;13:80. doi: 10.1186/s13321-021-00556-6 (PMC8507178; doi:10.1186/s13321-021-00556-6)
Supplement: Supplementary file 2 — Additional file 2. csv file containing target molecule structures in SMILES format. [file 13321_2021_556_MOESM2_ESM.csv]

experiment	target	target_smiles	target_chembl_code
L1_reference	albuterol	CC(C)(C)NCC(O)c1ccc(O)c(CO)c1	CHEMBL714
L2_reference	celecoxib	Cc1ccc(cc1)c1cc(nn1c1ccc(cc1)S(=O)(=O)N)C(F)(F)F	CHEMBL118
L3_reference	thiothixene	CN(C)S(=O)(=O)c1ccc2Sc3ccccc3/C(=C/CCN3CCN(C)CC3)/c2c1	CHEMBL1201
L4_reference	aripiprazole	Clc1cccc(N2CCN(CCCCOc3ccc4CCC(=O)Nc4c3)CC2)c1Cl	CHEMBL1112
L5_reference	troglitazone	Cc1c(C)c2OC(C)(COc3ccc(CC4SC(=O)NC4=O)cc3)CCc2c(C)c1O	CHEMBL408
L1_individual	T8	C\C=C\CCC(=O)c1cc(C)c(O)c(C)c1O	CHEMBL460262
L2_individual	T13	Cc1cc(C)nc(NS(=O)(=O)c2ccc(NC(=O)c3occc3)cc2)n1	CHEMBL1566732
L3_individual	T15	CCOC(=O)N1CCN(CC1)C(=O)c2ccc3Sc4ccc(Cl)cc4C(=Nc3c2)C	CHEMBL1352527
L4_individual	T19	CN1CCN(CCCCOc2cc(O)c3C(=O)C=C(Oc3c2)c4ccccc4)CC1	CHEMBL370628
L5_individual	T45	CN1C=C(C(=O)NCCc2ccccc2)C(=O)c3cc(ccc13)S(=O)(=O)N4CCCC4	CHEMBL2098358
L1_collective	T9	CNc1cc(ccc1O)C(O)CNC(C)(C)C	CHEMBL1159712
L2_collective	T32	Cc1cc(C)cc(c1)C(=O)Nc2ccc(Cl)c(c2)C(=O)Nc3cncs3	CHEMBL461573
L3_collective	T14	CN1CCN(CC1)C2Cc3ccccc3Sc4ccc(CNC(=O)C(C)(C)C)cc24	CHEMBL1259158
L4_collective	T20	COc1ccc(CN2CCN(CC(=O)Nc3ccc4NC(=O)COc4c3)CC2)cc1	CHEMBL554907
L5_collective	T44	CN1C(=O)N(C)c2nc(CN3CCC(CC3)C(=O)N)n(Cc4ccccc4Cl)c2C1=O	CHEMBL1529981
