# Supplementary material for: Individual and collective human intelligence in drug design: evaluating the search strategy
Source: J Cheminform. 2021 Oct 11;13:80. doi: 10.1186/s13321-021-00556-6 (PMC8507178; doi:10.1186/s13321-021-00556-6)
Supplement: Supplementary file 3 — Additional file 3. raw data of case study experiments. [file 13321_2021_556_MOESM3_ESM.zip]

Archive with 11 entries (10 files):
- experiments_raw_data/
- experiments_raw_data/L5_individual_smiles.csv
- experiments_raw_data/L5_collective_smiles.csv
- experiments_raw_data/L4_individual_smiles.csv
- experiments_raw_data/L4_collective_smiles.csv
- experiments_raw_data/L3_individual_smiles.csv
- experiments_raw_data/L3_collective_smiles.csv
- experiments_raw_data/L2_individual_smiles.csv
- experiments_raw_data/L2_collective_smiles.csv
- experiments_raw_data/L1_individual_smiles.csv
- experiments_raw_data/L1_collective_smiles.csv
