# Supplementary material for: Individual and collective human intelligence in drug design: evaluating the search strategy
Source: J Cheminform. 2021 Oct 11;13:80. doi: 10.1186/s13321-021-00556-6 (PMC8507178; doi:10.1186/s13321-021-00556-6)
Supplement: Supplementary file 3 — Additional file 3. raw data of case study experiments. [file 13321_2021_556_MOESM3_ESM.zip › experiments_raw_data/L5_individual_smiles.csv]

participant_code	mol_id	smiles	inchikey	score	timestamp
participant_18	M1	C	VNWKTOKETHGBQD-UHFFFAOYSA-N	0	1584522698232
participant_18	M2	CC	OTMSDBZUPAUEDD-UHFFFAOYSA-N	8	1584522708595
participant_18	M3	CCC	ATUOYWHBWRKTHZ-UHFFFAOYSA-N	16	1584522712463
participant_18	M4	CCCC	IJDNQMDRQITEOD-UHFFFAOYSA-N	23	1584522713895
participant_18	M5	CCCCC	OFBQJSOFQDEBGM-UHFFFAOYSA-N	30	1584522715407
participant_18	M244	C1CCCC1	RGSFGYAAUTVSQA-UHFFFAOYSA-N	112	1584522717033
participant_18	M189	CC1CCCC1	GDOPTJXRTPNYNR-UHFFFAOYSA-N	82	1584522719813
participant_18	M4515	C1CC2CC2C1	JAPMJSVZDUYFKL-UHFFFAOYSA-N	73	1584522721540
participant_18	M42791	CC12CCCC2C1	GVMYEQUFGUYMTP-UHFFFAOYSA-N	74	1584522723809
participant_18	M7	C1CCCCC1	XDTMQSROBMDMFD-UHFFFAOYSA-N	113	1584522736500
participant_18	M110	c1ccccc1	UHOVQNZJYSORNB-UHFFFAOYSA-N	283	1584522742352
participant_18	M8573	c1ccncc1	JUJWROOIHBZHMG-UHFFFAOYSA-N	238	1584522754374
participant_18	M105	Cc1ccccc1	YXFVVABEGXRONW-UHFFFAOYSA-N	336	1584522771411
participant_18	M255	CCc1ccccc1	YNQLUTRBYVCPMQ-UHFFFAOYSA-N	374	1584522774563
participant_18	M449	CCCc1ccccc1	ODLMAHJVESYWTB-UHFFFAOYSA-N	391	1584522776435
participant_18	M450	CCCCc1ccccc1	OCKPCBLVNKHBMX-UHFFFAOYSA-N	391	1584522781125
participant_18	M42792	c1ccc(cc1)CC2CC2	GUGXBRGATQTAFP-UHFFFAOYSA-N	408	1584522783547
participant_18	M16455	CC(C)Cc1ccccc1	KXUHSQYYJYAXGZ-UHFFFAOYSA-N	366	1584522788470
participant_18	M595	CCc1ccccc1C	HYFLWBNQFMXCPA-UHFFFAOYSA-N	314	1584522835301
participant_18	M1274	CCc1ccccc1CC	KVNYFPKFSJIPBJ-UHFFFAOYSA-N	303	1584522855191
participant_18	M599	c1ccc2CCCCc2c1	CXWXQJXEFPUFDZ-UHFFFAOYSA-N	364	1584522856644
participant_18	M600	c1ccc2ccccc2c1	UFWIBTONFRDIAS-UHFFFAOYSA-N	451	1584522863074
participant_18	M601	Cc1ccc2ccccc2c1	QIMMUPPBPVKWKM-UHFFFAOYSA-N	466	1584522876822
participant_18	M602	CCc1ccc2ccccc2c1	RJTJVVYSTUQWNI-UHFFFAOYSA-N	479	1584522880008
participant_18	M1551	CCCc1ccc2ccccc2c1	LQBNOHAXLHRIQW-UHFFFAOYSA-N	487	1584522881955
participant_18	M1552	CCCCc1ccc2ccccc2c1	UKAMWVYNAVUZEA-UHFFFAOYSA-N	486	1584522884400
participant_18	M6267	CCCCCc1ccc2ccccc2c1	QCMRTPFHMFJUDP-UHFFFAOYSA-N	476	1584522886971
participant_18	M42793	CC(C)CCCc1ccc2ccccc2c1	KIDFODOUMVUZFT-UHFFFAOYSA-N	474	1584522892220
participant_18	M42794	CCC(C)CCCc1ccc2ccccc2c1	GMOZFNFNDIZABB-UHFFFAOYSA-N	473	1584522894287
participant_18	M42795	CCCC(C)CCCc1ccc2ccccc2c1	TYGBKEAGDAAIPO-UHFFFAOYSA-N	461	1584522895799
participant_18	M42796	CCCCC(C)CCCc1ccc2ccccc2c1	XQUCRWFDUHCJHP-UHFFFAOYSA-N	443	1584522896995
participant_18	M42797	CCCCCC(C)CCCc1ccc2ccccc2c1	ZHJCQBOBVSZSCP-UHFFFAOYSA-N	425	1584522898160
participant_18	M42798	CCCCCCC(C)CCCc1ccc2ccccc2c1	DLGUDBMXTXUEFT-UHFFFAOYSA-N	403	1584522899069
participant_18	M42799	CCCCCCCC(C)CCCc1ccc2ccccc2c1	HEZKQYOLKARNKQ-UHFFFAOYSA-N	378	1584522899583
participant_18	M42800	C1CCCCC(CCC1)CCCc2ccc3ccccc3c2	JIGVVZYIXRNFOW-UHFFFAOYSA-N	489	1584522903173
participant_18	M42801	CC1CCCCCCC(CCCc2ccc3ccccc3c2)C1	AYPILGIBBYDGFV-UHFFFAOYSA-N	520	1584522910356
participant_18	M42802	c1ccc2cc(CCCC3CCC4CCCC(C3)C4)ccc2c1	XAGIZLJVABITLI-UHFFFAOYSA-N	482	1584522916409
participant_18	M42803	CC12CCCC(CC(CCCc3ccc4ccccc4c3)CC1)C2	CQGBMQMKAQMSCD-UHFFFAOYSA-N	514	1584522920121
participant_18	M42804	c1ccc2cc(CCCC3CCC45CCCC(C3)(C4)C5)ccc2c1	BFRKZPNLZZJFME-UHFFFAOYSA-N	478	1584522924338
participant_18	M42805	CC1C23CCCC1(CC(CCCc4ccc5ccccc5c4)CC2)C3	IUJLYMRTTIDKJI-UHFFFAOYSA-N	487	1584522930448
participant_18	M42806	CCC(CCCc1ccc2ccccc2c1)CC34CCCC(C3)C4C	AWSRLUMDOJWKAU-UHFFFAOYSA-N	505	1584522938354
participant_18	M42807	CCC(CCCc1ccc2ccccc2c1)CC3(C)CCCCC3C	PUUIAVLVNYFIER-UHFFFAOYSA-N	521	1584522943078
participant_18	M42808	CCC(CCCc1ccc2ccccc2c1)CC3CCCCC3C	YEFDCLOSLNGPNH-UHFFFAOYSA-N	511	1584522944590
participant_18	M42809	CCC(CCCc1ccc2ccccc2c1)CC3CCCCC3	GWYJFACTJIPTLN-UHFFFAOYSA-N	517	1584522945656
participant_18	M42810	CCCCCCCC(CC)CCCc1ccc2ccccc2c1	ZJLCTNBROHYINT-UHFFFAOYSA-N	361	1584522949264
participant_18	M42811	C1CCCCC(CCCC1)CCCc2ccc3ccccc3c2	CEFFASKJNQVBNU-UHFFFAOYSA-N	461	1584522961700
participant_18	M42812	C1CCC(CCCc2ccc3ccccc3c2)CC4CC4CC1	YGYBTUAZLOEEGE-UHFFFAOYSA-N	503	1584522967759
participant_18	M42813	C1CCC2C3CC23CC(C1)CCCc4ccc5ccccc5c4	BHRHOMRBEFXFDD-UHFFFAOYSA-N	502	1584522974812
participant_18	M42814	C1CCC(CCCc2ccc3ccccc3c2)CC4(CC1)CC4	WJDABFRBLOEKIG-UHFFFAOYSA-N	525	1584522980024
participant_18	M42815	CCC1CCCCCC(CCCc2ccc3ccccc3c2)C1	NLQYHTVJBLXQAZ-UHFFFAOYSA-N	517	1584522981839
participant_18	M42816	CC1CCCCCC(CCCc2ccc3ccccc3c2)C1	AJTXDPGLYAFEAW-UHFFFAOYSA-N	530	1584522984264
participant_18	M42817	C1CCCC(CCC1)CCCc2ccc3ccccc3c2	QEYQZRGZNGEMSD-UHFFFAOYSA-N	513	1584522986453
participant_18	M42818	CC1CCCCCCC1CCCc2ccc3ccccc3c2	LZRRWPUCQVPDHM-UHFFFAOYSA-N	528	1584522996034
participant_18	M42819	CCC1CCCCCCC1CCCc2ccc3ccccc3c2	BSXUCKPPWCJMGY-UHFFFAOYSA-N	510	1584522998362
participant_18	M42820	CCCC1CCCCCCC1CCCc2ccc3ccccc3c2	FLHXJQARKXEPTK-UHFFFAOYSA-N	495	1584523000140
participant_18	M42821	CCCCC1CCCCCCC1CCCc2ccc3ccccc3c2	ZNSBABHXKOERMJ-UHFFFAOYSA-N	476	1584523001630
participant_18	M42822	CCCCCC1CCCCCCC1CCCc2ccc3ccccc3c2	SULBIEUHTOYWID-UHFFFAOYSA-N	458	1584523003452
participant_18	M42823	C1CCCC(C2CCCC2)C(CC1)CCCc3ccc4ccccc4c3	GLOLBLCLHDWODG-UHFFFAOYSA-N	451	1584523007370
participant_18	M42824	c1ccc2cc(CCCC3CCCCC4CC34)ccc2c1	LOPRIPQFDKLNOO-UHFFFAOYSA-N	507	1584523037466
participant_18	M42825	c1ccc2cc(CCCC3CCCC4C5CC345)ccc2c1	DJELXSZCYDEJAP-UHFFFAOYSA-N	519	1584523042136
participant_18	M42826	c1ccc2cc(CCCC3CCCCC43CC4)ccc2c1	SDQFFAGFTVYSHD-UHFFFAOYSA-N	551	1584523050937
participant_18	M42827	CCC1CCCCC1CCCc2ccc3ccccc3c2	RDNWLNRYCQETLO-UHFFFAOYSA-N	511	1584523053617
participant_18	M42828	C1CCC(CC1)CCCc2ccc3ccccc3c2	RZBGXDRESYYLTB-UHFFFAOYSA-N	538	1584523056566
participant_18	M42829	c1ccc(cc1)CCCc2ccc3ccccc3c2	YSJHTTWSQFJXDV-UHFFFAOYSA-N	602	1584523062346
participant_18	M42830	Cc1cccc(CCCc2ccc3ccccc3c2)c1	QOCGXLDMUFEIBP-UHFFFAOYSA-N	595	1584523080276
participant_18	M42831	c1ccc2cc(CCCc3cccc(c3)O)ccc2c1	KPQJQEQJSGXHSD-UHFFFAOYSA-N	585	1584523083972
participant_18	M42832	c1ccc2cc(CCCc3cccc(c3)N)ccc2c1	CULLVPXUUHJBLV-UHFFFAOYSA-N	585	1584523103151
participant_18	M42833	c1ccc2cc(CCCc3cccs(c3)O)ccc2c1	CTNHGHUJSZIVKB-UHFFFAOYSA-N	570	1584523145409
participant_18	M42834	c1ccc2cc(CCCc3cccc(c3)F)ccc2c1	CETZVIHAEHTCFT-UHFFFAOYSA-N	585	1584523153815
participant_18	M42835	c1ccc2cc(CCCc3cccc(c3)Cl)ccc2c1	HWQACYKGBQOLHV-UHFFFAOYSA-N	585	1584523157589
participant_18	M42836	c1ccc2cc(CCCc3cccc(c3)Br)ccc2c1	VZWFGFXNEMZGPL-UHFFFAOYSA-N	585	1584523160840
participant_18	M42837	CCc1cccc(CCCc2ccc3ccccc3c2)c1	CNBCIALCMGVRRI-UHFFFAOYSA-N	592	1584523171459
participant_18	M42838	CCCc1cccc(CCCc2ccc3ccccc3c2)c1	HUABCNPXKAKWSP-UHFFFAOYSA-N	570	1584523173565
participant_18	M42839	CCCCc1cccc(CCCc2ccc3ccccc3c2)c1	YNGNVDSSKQAHEL-UHFFFAOYSA-N	548	1584523175117
participant_18	M42840	c1ccc2cc(CCCc3ccc4CCCCc4c3)ccc2c1	ZJNCTZMTFXJEIA-UHFFFAOYSA-N	608	1584523177078
participant_18	M42841	c1ccc2cc(CCCc3ccc4ccccc4c3)ccc2c1	SNOXMEUTCQGPKY-UHFFFAOYSA-N	531	1584523182333
participant_18	M42842	c1ccc2cc(CCCC3CCc4ccccc4C3)ccc2c1	ILPRTCIHLRWVHJ-UHFFFAOYSA-N	602	1584523196789
participant_18	M42843	c1ccc2CC(CCCC3CCc4ccccc4C3)CCc2c1	XTJVDRPXEUNGHZ-UHFFFAOYSA-N	472	1584523202294
participant_18	M42844	c1ccc2CC(CCCC3CCC4CCCCC4C3)CCc2c1	PZDPBKRFHAVHQQ-UHFFFAOYSA-N	318	1584523204160
participant_18	M42845	C1CCC2CC(CCCC3CCC4CCCCC4C3)CCC2C1	ILAGHVDZEIGHMH-UHFFFAOYSA-N	119	1584523207914
participant_18	M42846	C1CCc2cc(CCCC3CCC4CCCCC4C3)ccc2C1	HLSQWLRGSYJUPC-UHFFFAOYSA-N	307	1584523211438
participant_18	M42847	c1ccc2cc(CCCC3CCC4CCCCC4C3)ccc2c1	LCGODNVJPYPIKI-UHFFFAOYSA-N	484	1584523213869
participant_18	M42848	c1ccc2cc(ccc2c1)COCc3ccc4CCCCc4c3	QDFOMCPNMDSAAE-UHFFFAOYSA-N	596	1584523232480
participant_18	M42849	c1ccc2cc(ccc2c1)COOc3ccc4CCCCc4c3	XRPILZOTNJJALU-UHFFFAOYSA-N	594	1584523234222
participant_18	M42850	c1ccc2cc(ccc2c1)OOOc3ccc4CCCCc4c3	DBYNCTMRVZIPQJ-UHFFFAOYSA-N	550	1584523235581
participant_18	M42851	C1CCc2cc(ccc2C1)CCNc3ccc4ccccc4c3	VULFFRZDRJWEML-UHFFFAOYSA-N	627	1584523250526
participant_18	M42852	c1ccc2cc(ccc2c1)NCNc3ccc4CCCCc4c3	JLQDXQTWRKAODN-UHFFFAOYSA-N	581	1584523254240
participant_18	M42853	CC(Cc1ccc2CCCCc2c1)Nc3ccc4ccccc4c3	JDFXDPUQVGXMLR-UHFFFAOYSA-N	615	1584523292106
participant_18	M42854	CCC(Cc1ccc2CCCCc2c1)Nc3ccc4ccccc4c3	RKKFSPNRAANFNH-UHFFFAOYSA-N	608	1584523294418
participant_18	M42855	CCCC(Cc1ccc2CCCCc2c1)Nc3ccc4ccccc4c3	NBQDSEWDPYBJND-UHFFFAOYSA-N	612	1584523296427
participant_18	M42856	C1CCc2cc(ccc2C1)CC3CCCc4cc5ccccc5cc4N3	MRVACNPRMUXYFV-UHFFFAOYSA-N	552	1584523298575
participant_18	M42857	C/C=C(/Cc1ccc2CCCCc2c1)\Nc3ccc4ccccc4c3	OBXBHQGAGXPNMI-IBZIJOGISA-N	609	1584523368345
participant_18	M42858	C/C=C(/Cc1ccc2C=CCCc2c1)\Nc3ccc4ccccc4c3	HZHNERWMQLNBQE-IBZIJOGISA-N	598	1584523375252
participant_18	M42859	C/C=C(/Cc1ccc2ccccc2c1)\Nc3ccc4ccccc4c3	ABEBATJVVJEGAP-IBZIJOGISA-N	533	1584523379608
participant_18	M42860	CC/C(=N\c1ccc2ccccc2c1)/Cc3ccc4CCCCc4c3	GUZWHXMANYRORI-WJTDDFOZSA-N	605	1584523402944
participant_18	M42861	CC/C(=C\c1ccc2ccccc2c1)/Cc3ccc4CCCCc4c3	JWFVKCTVAGXBGI-XDJHFCHBSA-N	603	1584523412311
participant_18	M42862	CC(C)/C(=C\c1ccc2ccccc2c1)/Cc3ccc4CCCCc4c3	NSHWCAGKSWGCKX-ONUIUJJFSA-N	592	1584523415500
participant_18	M42863	CCC(C)/C(=C\c1ccc2ccccc2c1)/Cc3ccc4CCCCc4c3	SDDPVRMHRWRLTL-IMRQLAEWSA-N	597	1584523418283
participant_18	M42864	CCCC(C)/C(=C\c1ccc2ccccc2c1)/Cc3ccc4CCCCc4c3	NCLUNNLLKIVEFC-USHMODERSA-N	594	1584523420217
participant_18	M42865	CCCCC(C)/C(=C\c1ccc2ccccc2c1)/Cc3ccc4CCCCc4c3	MTFARYCSCDUDHH-BRPDVVIDSA-N	587	1584523421880
participant_18	M42866	CCCCCC(C)/C(=C\c1ccc2ccccc2c1)/Cc3ccc4CCCCc4c3	IXLRBVYUVSJBNB-OFWBYEQRSA-N	574	1584523423207
participant_18	M42867	CC(C1CCCC1)/C(=C\c2ccc3ccccc3c2)/Cc4ccc5CCCCc5c4	CPDBQJOFAXBXAB-COEJQBHMSA-N	570	1584523429219
participant_18	M42868	CC(C1CCOC1)/C(=C\c2ccc3ccccc3c2)/Cc4ccc5CCCCc5c4	NTQPYEARSFOTEB-MIXAMLLLSA-N	580	1584523438230
participant_18	M42869	CC1CCC(C1)C(C)/C(=C\c2ccc3ccccc3c2)/Cc4ccc5CCCCc5c4	DOOLTEGGAPATBF-GTWSWNCMSA-N	573	1584523452335
participant_18	M42870	CCC1CCC(C1)C(C)/C(=C\c2ccc3ccccc3c2)/Cc4ccc5CCCCc5c4	WXLUGVAKQREXBK-QXPFVDMISA-N	577	1584523459479
participant_18	M42871	CCCC1CCC(C1)C(C)/C(=C\c2ccc3ccccc3c2)/Cc4ccc5CCCCc5c4	OGFHTADLRPIMFC-NVMPUMLXSA-N	575	1584523460802
participant_18	M42872	CC(C1CCC(C1)C2CC2)/C(=C\c3ccc4ccccc4c3)/Cc5ccc6CCCCc6c5	GUBXUUNKIYCXSN-UCMJSZAQSA-N	543	1584523464289
participant_18	M42873	CC(C1CCC(C1)C2(C)CC2)/C(=C\c3ccc4ccccc4c3)/Cc5ccc6CCCCc6c5	YLCZYWMMWVYNQI-QXPFVDMISA-N	555	1584523469201
participant_18	M42874	CCC(C)C1CCC(C1)C(C)/C(=C\c2ccc3ccccc3c2)/Cc4ccc5CCCCc5c4	XYZRNLNBNJTUHM-ZXSNDDASSA-N	564	1584523519931
participant_18	M42875	CC(C)C1CCC(C1)C(C)/C(=C\c2ccc3ccccc3c2)/Cc4ccc5CCCCc5c4	REJVSECHSLOFOW-UCMJSZAQSA-N	557	1584523522699
participant_18	M42876	CC(C1CCC(C1)C(C)O)/C(=C\c2ccc3ccccc3c2)/Cc4ccc5CCCCc5c4	YWJJREUAEICSKQ-MZFJOGFUSA-N	569	1584523528694
participant_18	M42877	CC(C1CCC(C1)C(O)O)/C(=C\c2ccc3ccccc3c2)/Cc4ccc5CCCCc5c4	VPKXGYRBMPHEJA-YKQZZPSBSA-N	566	1584523530100
participant_18	M42878	c1ccc2cc(ccc2c1)/C=C(/Cc3ccc4CCCCc4c3)\C(C5CCC(C5)C(O)O)Cl	AHZAPQINPZMCFF-QRQIAZFYSA-N	567	1584523614830
participant_18	M42879	c1ccc2cc(ccc2c1)/C=C(/Cc3ccc4CCCCc4c3)\C(C5CCC(C5)C(Cl)O)Cl	NJORUCPSZGARPI-QRQIAZFYSA-N	570	1584523627147
participant_18	M42880	c1ccc2cc(ccc2c1)/C=C(/Cc3ccc4CCCCc4c3)\C(C5CCC(C5)C(Cl)Cl)Cl	KTCSVVHPFJWIMJ-QRQIAZFYSA-N	550	1584523629505
participant_18	M42881	c1ccc2cc(ccc2c1)/C=C(/Cc3ccc4CCCCc4c3)\C(C5CCC(C5)C(Cl)O)O	BVUIBSWWLJSJJL-QRQIAZFYSA-N	569	1584523636882
participant_18	M42882	c1ccc2cc(ccc2c1)/C=C(/Cc3ccc4CCCCc4c3)\C(C5CCC(C5)C(Br)O)Cl	QNASFWVZLDJGOD-QRQIAZFYSA-N	566	1584523655014
participant_18	M42883	c1ccc2cc(ccc2c1)/C=C(/Cc3ccc4CCCCc4c3)\C(C5CCC(C5)C(O)S)Cl	KQRXNRHBQSHUBB-QRQIAZFYSA-N	572	1584523660758
participant_18	M42884	c1ccc2cc(ccc2c1)/C=C(/Cc3ccc4CCCCc4c3)\C(C5CCC(C5)C(N)O)Cl	IUOUWANDUSLTLQ-QRQIAZFYSA-N	572	1584523665756
participant_18	M42885	CC(C1CCC(C1)C(/C(=C\c2ccc3ccccc3c2)/Cc4ccc5CCCCc5c4)Cl)O	LVWJREZVUMLUNQ-YKQZZPSBSA-N	577	1584523686691
participant_18	M42886	c1ccc2cc(ccc2c1)/C=C(/Cc3ccc4CCCCc4c3)\CCl	RIOXHQFBPUNBIE-MOSHPQCFSA-N	608	1584523697198
participant_18	M42887	c1ccc2cc(ccc2c1)CC(Cc3ccc4CCCCc4c3)CCl	OXZRSSAZKOAOCR-UHFFFAOYSA-N	589	1584523737200
participant_18	M42888	c1ccc2cc(ccc2c1)C/C(=C\Cl)/Cc3ccc4CCCCc4c3	XJZANDQBPYIBGV-LVZFUZTISA-N	599	1584523741494
participant_18	M42889	c1ccc2cc(ccc2c1)C/C(=C\c3ccc4CCCCc4c3)/CCl	KJAOIJZLLPZZMG-XSFVSMFZSA-N	608	1584523754260
participant_18	M42890	CC/C(=C/c1ccc2CCCCc2c1)/Cc3ccc4ccccc4c3	WXTYESIEBMJTDM-MNDPQUGUSA-N	603	1584523770356
participant_18	M42891	CCC/C(=C/c1ccc2CCCCc2c1)/Cc3ccc4ccccc4c3	STPVMVMIELOHFO-JZJYNLBNSA-N	599	1584523772088
participant_18	M42892	CCCC/C(=C/c1ccc2CCCCc2c1)/Cc3ccc4ccccc4c3	FQDLLGBCWBPBTA-UZYVYHOESA-N	593	1584523774114
participant_18	M42893	CC(C)CC/C(=C/c1ccc2CCCCc2c1)/Cc3ccc4ccccc4c3	CTKRKNPZMXOZCH-PYCFMQQDSA-N	588	1584523779446
participant_18	M42894	CCC(C)CC/C(=C/c1ccc2CCCCc2c1)/Cc3ccc4ccccc4c3	OGBFZWAKFBMPIC-NMWGTECJSA-N	585	1584523781306
participant_18	M42895	CCCC(C)CC/C(=C/c1ccc2CCCCc2c1)/Cc3ccc4ccccc4c3	MVMCDVPBWPVFDS-GFMRDNFCSA-N	572	1584523782237
participant_18	M42896	C1CCC(C1)CC/C(=C/c2ccc3CCCCc3c2)/Cc4ccc5ccccc5c4	UMDIBLWNSYUYEU-GFMRDNFCSA-N	573	1584523787171
participant_18	M42897	C1CCC(C1)C#C/C(=C/c2ccc3CCCCc3c2)/Cc4ccc5ccccc5c4	KTXZSRDCPRTWNW-GFMRDNFCSA-N	564	1584523795312
participant_18	M42898	C/C(=C/c1ccc2CCCCc2c1)/Cc3ccc4ccccc4c3	LWOPRXLWJVGIDS-SDXDJHTJSA-N	610	1584523800944
participant_18	M42899	c1ccc2cc(ccc2c1)C/C(=C\c3ccc4CCCCc4c3)/N	PKYIYKIFBKZIKD-XQNSMLJCSA-N	599	1584523805678
participant_18	M42900	c1ccc2cc(ccc2c1)C/C(=C\c3ccc4CCCCc4c3)/O	DWABWACBHKLTBI-XQNSMLJCSA-N	605	1584523809994
participant_18	M42901	c1ccc2cc(ccc2c1)C/C(=C\c3ccc4CCCCc4c3)/S	BGDNLINNUYTQJR-XQNSMLJCSA-N	599	1584523814077
participant_18	M42902	c1ccc2cc(ccc2c1)C/C(=C\c3ccc4CCCCc4c3)/F	JTMIGQRHSZDCGB-XQNSMLJCSA-N	599	1584523817968
participant_18	M42903	c1ccc2cc(ccc2c1)C/C(=C\c3ccc4CCCCc4c3)/Cl	OWFVMAAXLUOLQC-XQNSMLJCSA-N	599	1584523822951
participant_18	M42904	c1ccc2cc(ccc2c1)C/C(=C\c3ccc4CCCCc4c3)/Br	JPYDHMXDAOFFSE-XQNSMLJCSA-N	604	1584523827313
participant_18	M42905	C1CCc2cc(ccc2C1)/C=C(/Br)\Oc3ccc4ccccc4c3	BGMVXFQIUMREEM-HMAPJEAMSA-N	584	1584523842604
participant_18	M42906	C1=CCc2cc(ccc2C1)/C=C(/Br)\Oc3ccc4ccccc4c3	LQJVZFWESLUWNY-HMAPJEAMSA-N	549	1584523849204
participant_18	M42907	C/C(=C/c1ccc2CCCCc2c1)/C(C)c3ccc4ccccc4c3	PMJNRHUYOOROPM-SDXDJHTJSA-N	585	1584523882710
participant_18	M42908	C/C(=C/c1ccc2CCCCc2c1)/Cc3ccc4cccc(C)c4c3	BHMTXOZBTSXMLX-JXAWBTAJSA-N	583	1584523910644
participant_18	M42909	C/C(=C/c1ccc2CCCCc2c1)/Cc3ccc4cccc(c4c3)O	LHHNIBFDXUZIHJ-LGMDPLHJSA-N	581	1584523922343
participant_18	M42910	C/C(=C/c1ccc2C(C)CCCc2c1)/Cc3ccc4ccccc4c3	WMPMZMACWPPBDE-SDXDJHTJSA-N	607	1584523939832
participant_18	M42911	CCC1CCCc2cc(ccc12)/C=C(/C)\Cc3ccc4ccccc4c3	VCRSDHMEKYCXLB-MNDPQUGUSA-N	608	1584523942838
participant_18	M42912	CCCC1CCCc2cc(ccc12)/C=C(/C)\Cc3ccc4ccccc4c3	LURNWNVYNHBHMK-JZJYNLBNSA-N	611	1584523944802
participant_18	M42913	CCCCC1CCCc2cc(ccc12)/C=C(/C)\Cc3ccc4ccccc4c3	MYDACCFYZVOBND-UZYVYHOESA-N	597	1584523946717
participant_18	M42914	C/C(=C/c1ccc2c(CCC3C(C)CCC32)c1)/Cc4ccc5ccccc5c4	SAZCLOHSVVJSAF-MNDPQUGUSA-N	572	1584523956103
participant_18	M42915	C/C(=C/c1ccc2c(CCC3(C)C(C)CCC23)c1)/Cc4ccc5ccccc5c4	ANCHBNGEOGEOJQ-JZJYNLBNSA-N	575	1584523960076
participant_18	M42916	CCC12CCc3cc(ccc3C2CCC1C)/C=C(/C)\Cc4ccc5ccccc5c4	RZMVCEARLUNZFJ-UZYVYHOESA-N	576	1584523964103
participant_18	M42917	C/C(=C/c1ccc2c(CCC34CCCC4CCC23)c1)/Cc5ccc6ccccc6c5	QKNNSHONBYFNDE-UZYVYHOESA-N	572	1584523964661
participant_18	M42918	C/C(=C/c1ccc2c(CCC3CCCCCCC32)c1)/Cc4ccc5ccccc5c4	YCUHVRHIOCFQOA-QOCHGBHMSA-N	571	1584523986084
participant_18	M42919	CCCCC1CCc2cc(ccc2C1CC)/C=C(/C)\Cc3ccc4ccccc4c3	FXVBWDMISLVVLA-QOCHGBHMSA-N	547	1584523989583
participant_18	M42920	CCCC1CCc2cc(ccc2C1CC)/C=C(/C)\Cc3ccc4ccccc4c3	ULILCDXIVRTHQJ-UZYVYHOESA-N	559	1584523991611
participant_18	M42921	C/C(=C/c1ccc2c(CCCC2CO)c1)/Cc3ccc4ccccc4c3	NCPZDALBILWEKI-JXAWBTAJSA-N	607	1584523999364
participant_18	M42922	C/C(=C/c1ccc2c(CCCC2CS)c1)/Cc3ccc4ccccc4c3	UKXVFAONRBQXCV-JXAWBTAJSA-N	603	1584524003795
participant_18	M42923	C/C(=C/c1ccc2c(CCCC2CCl)c1)/Cc3ccc4ccccc4c3	XTLRBXKUSRRHFC-JXAWBTAJSA-N	599	1584524007978
participant_18	M42924	C/C(=C/c1ccc2c(CCCC2CBr)c1)/Cc3ccc4ccccc4c3	BCZRWVVELSZBME-JXAWBTAJSA-N	607	1584524011338
participant_18	M42925	c1ccc2cc(/C=C/Cc3ccc4CCCCc4c3)ccc2c1	MJDFMANUMRXKSK-AATRIKPKSA-N	590	1584524176993
participant_18	M42926	CC(Cc1ccc2ccccc2c1)Cc3ccc4CCCCc4c3	FQRXEZMKTGUNPG-UHFFFAOYSA-N	597	1584524190683
participant_18	M42927	CCC(Cc1ccc2ccccc2c1)Cc3ccc4CCCCc4c3	DPSZSEPQPNRTLF-UHFFFAOYSA-N	594	1584524194780
participant_18	M42928	CCCC(Cc1ccc2ccccc2c1)Cc3ccc4CCCCc4c3	LILZQWGFOUREOT-UHFFFAOYSA-N	587	1584524196681
participant_18	M42929	CCCCC(Cc1ccc2ccccc2c1)Cc3ccc4CCCCc4c3	IIXUKAAPQOWORI-UHFFFAOYSA-N	578	1584524198103
participant_18	M42930	c1ccc2cc(ccc2c1)CC3CCCCC3c4ccc5CCCCc5c4	KBPRRWUZKNGGDY-UHFFFAOYSA-N	572	1584524203219
participant_18	M42931	CCCCC(CCc1ccc2ccccc2c1)c3ccc4CCCCc4c3	YMSZKOUKPGIXPA-UHFFFAOYSA-N	587	1584524207990
participant_18	M42932	c1ccc2cc(ccc2c1)CC3CC3c4ccc5CCCCc5c4	HSYYDGCQRZDLIH-UHFFFAOYSA-N	594	1584524218700
participant_18	M42933	C(CCc1ccc2CCCCc2c1)Cc3ccc4ccccc4c3	VIDSSVNEZIMZQJ-UHFFFAOYSA-N	594	1584524223672
participant_18	M42934	CC(CCc1ccc2CCCCc2c1)Cc3ccc4ccccc4c3	NYXYFUBYIFGWKX-UHFFFAOYSA-N	610	1584524229385
participant_18	M42935	CCC(CCc1ccc2CCCCc2c1)Cc3ccc4ccccc4c3	UEZFLYDTFFTAAH-UHFFFAOYSA-N	603	1584524231535
participant_18	M42936	c1ccc2cc(ccc2c1)CC3CCC(C3)c4ccc5CCCCc5c4	PBCLDAGYEXKPFP-UHFFFAOYSA-N	579	1584524233096
participant_18	M42937	CC(CCCCc1ccc2ccccc2c1)c3ccc4CCCCc4c3	KTYNPCBXNWVAJY-UHFFFAOYSA-N	597	1584524239503
participant_18	M42938	C(CCc1ccc2ccccc2c1)CCc3ccc4CCCCc4c3	GIOJLQOTKUPVKG-UHFFFAOYSA-N	577	1584524259830
participant_18	M42939	CC(CCCCc1ccc2CCCCc2c1)c3ccc4ccccc4c3	TZKDGQPMSOCXTC-UHFFFAOYSA-N	595	1584524268388
participant_18	M42940	CCC(CCCCc1ccc2CCCCc2c1)c3ccc4ccccc4c3	WYLXZOWXWINTTD-UHFFFAOYSA-N	585	1584524270739
participant_18	M42941	C(CCC(c1ccc2ccccc2c1)Cl)Cc3ccc4CCCCc4c3	ITDRKOAXJBMHRZ-UHFFFAOYSA-N	590	1584524280510
participant_18	M42942	C(CCC(c1ccc2ccccc2c1)Br)Cc3ccc4CCCCc4c3	GVHRBBYPPLVGQI-UHFFFAOYSA-N	595	1584524284603
participant_18	M42943	C(CCC(c1ccc2ccccc2c1)O)Cc3ccc4CCCCc4c3	OBXHPCYAVODLCA-UHFFFAOYSA-N	595	1584524288735
participant_18	M42944	CC(CCCc1ccc2CCCCc2c1)C(C)c3ccc4ccccc4c3	DBGQSCZHUXSHPX-UHFFFAOYSA-N	607	1584524324795
participant_18	M42945	CC(CCc1ccc2CCCCc2c1)C(C)C(C)c3ccc4ccccc4c3	HSZBYCYZQHJBCB-UHFFFAOYSA-N	589	1584524328939
participant_18	M42946	CC(CCC(C)c1ccc2CCCCc2c1)C(C)c3ccc4ccccc4c3	UNHYPDMIROLXEN-UHFFFAOYSA-N	561	1584524341369
participant_18	M42947	CC(CC(C)C(C)c1ccc2ccccc2c1)Cc3ccc4CCCCc4c3	VTYYLQXJVVTKRI-UHFFFAOYSA-N	582	1584524351999
participant_18	M42948	CC(CCCc1ccc2CCCCc2c1)C(C)c3ccc4CCCCc4c3	DOOSASQZXZGIRR-UHFFFAOYSA-N	442	1584524368441
participant_18	M42949	CC(CCCc1ccc2CCCCc2c1)C(C)C3CCc4ccccc4C3	BQSNFHDMTZHZNI-UHFFFAOYSA-N	516	1584524378131
participant_18	M42950	CC(CCCC1CCC2CCCCC2C1)C(C)c3ccc4ccccc4c3	POJFFWHFFZQXQQ-UHFFFAOYSA-N	494	1584524387020
participant_18	M42951	CC(CCCC1CCc2ccccc2C1)C(C)c3ccc4ccccc4c3	SZSPBLCODINCLB-UHFFFAOYSA-N	591	1584524390382
participant_18	M42952	CC(CCCc1ccc2ccccc2c1)C(C)c3ccc4CCCCc4c3	YQCZCACKTGFGAA-UHFFFAOYSA-N	609	1584524407054
participant_18	M42953	CC(CCCc1ccc2ccccc2c1)C(C)C3CCC4CCCCC4C3	DUIKLXANSVCMII-UHFFFAOYSA-N	484	1584524413127
participant_18	M42954	CC(CCCc1ccc2ccccc2c1)C(C)C3CCc4ccccc4C3	JPYZZXOTXALMTE-UHFFFAOYSA-N	592	1584524416366
participant_18	M42955	CC(CCCc1ccc2ccccc2c1)C(=C)c3ccc4CCCCc4c3	UUVGTUQOABHNGX-UHFFFAOYSA-N	596	1584524430485
participant_18	M42956	C=C(CCCc1ccc2ccccc2c1)C(=C)c3ccc4CCCCc4c3	SZMADUATSNIWDB-UHFFFAOYSA-N	578	1584524433329
participant_18	M42957	C=C(/C=C/Cc1ccc2ccccc2c1)C(=C)c3ccc4CCCCc4c3	YVOHSMVSODWWJP-BQYQJAHWSA-N	561	1584524438353
participant_18	M42958	C=C(/C=C/Cc1ccc2ccccc2c1)C(C)c3ccc4CCCCc4c3	MWNWECMZUKPCHZ-BQYQJAHWSA-N	578	1584524443108
participant_18	M42959	C=C(CCCc1ccc2ccccc2c1)C(C)c3ccc4CCCCc4c3	JAMSDQCYZMCKAZ-UHFFFAOYSA-N	596	1584524446935
participant_18	M42960	CC(CCCc1ccc2ccccc2c1)C(C)C3CC=C4CCCCC4=C3	RJDGKKJZNZOMOE-UHFFFAOYSA-N	576	1584524451860
participant_18	M42961	CC(CCCc1ccc2ccccc2c1)C(C)C3CC=C4CCCCC4C3	ZSQDSIBCAXXZBM-UHFFFAOYSA-N	555	1584524455027
participant_18	M42962	CC(C#CCc1ccc2ccccc2c1)C(C)C3CCC4CCCCC4C3	HZYGGCGXBMYREK-UHFFFAOYSA-N	461	1584524463102
participant_18	M42963	CC(CCCc1ccc2ccccc2c1)C(C)C3C=CC4CCCCC4C3	KNZGUKRTCXESLB-UHFFFAOYSA-N	533	1584524473195
participant_18	M42964	CC(CCCc1ccc2ccccc2c1)C(C)C3C=CC4=C(CCCC4)C3	OKYOYPFJJSLJMU-UHFFFAOYSA-N	583	1584524479890
participant_18	M42965	CC(CCCc1ccc2ccccc2c1)C(C)C3C=CC4=C(CCC=C4)C3	GYKDSBFRXHDTOG-UHFFFAOYSA-N	581	1584524483072
participant_18	M42966	CC(CCCc1ccc2ccccc2c1)C(C)C3C=Cc4ccccc4C3	PFKNBFNYVVVBOH-UHFFFAOYSA-N	577	1584524484954
participant_18	M42967	CC(CCCc1ccc2ccccc2c1)C(C)C3C=CC4=C(C=CCC4)C3	BMZPLKLVZDZJSG-UHFFFAOYSA-N	573	1584524490042
participant_18	M42968	CC(CCCc1ccc2ccccc2c1)C(C)c3ccc4C(C)CCCc4c3	FFXXGXSIROGQII-UHFFFAOYSA-N	603	1584524504729
participant_18	M42969	CC(CCCc1ccc2ccccc2c1)C(C)c3ccc4C(C)C(C)CCc4c3	SBDWDHQRSZYQBW-UHFFFAOYSA-N	566	1584524508795
participant_18	M42970	CC(CCCc1ccc2ccccc2c1)C(C)c3ccc4C(C)C(C)C(C)Cc4c3	QADSHLYDJMPGMZ-UHFFFAOYSA-N	531	1584524511266
participant_18	M42971	CC(CCCc1ccc2ccccc2c1)C(C)c3ccc4C(C)C(C)C(C)C(C)c4c3	YXZHPPOOZAAKNH-UHFFFAOYSA-N	472	1584524513185
participant_18	M42972	CC(CCCc1ccc2ccccc2c1)C(C)c3ccc4CC(C)C(C)C(C)c4c3	QRKKQDIWYJWDJR-UHFFFAOYSA-N	531	1584524519130
participant_18	M42973	CC(CCCc1ccc2ccccc2c1)C(C)c3ccc4CCC(C)C(C)c4c3	VXIAKJSOUJMZAP-UHFFFAOYSA-N	570	1584524521797
participant_18	M42974	CC(CCCc1ccc2ccccc2c1)C(C)c3ccc4CCCC(C)c4c3	SODLSCUOROHBBF-UHFFFAOYSA-N	603	1584524523916
participant_18	M42975	CCc1ccc(cc1CC)C(C)C(C)CCCc2ccc3ccccc3c2	RRYOBRJZCNAMBL-UHFFFAOYSA-N	525	1584524530720
participant_18	M42976	CC(CCCc1ccc2ccccc2c1)C(C)c3ccc4C(C)CCc4c3	FCNCITYZRYUOAF-UHFFFAOYSA-N	583	1584524539563
participant_18	M42977	CCCc1cc(ccc1CC)C(C)C(C)CCCc2ccc3ccccc3c2	BDABBABOCYKORU-UHFFFAOYSA-N	522	1584524551132
participant_18	M42978	CCCCc1cc(ccc1CC)C(C)C(C)CCCc2ccc3ccccc3c2	FWXOCFVTURSKDZ-UHFFFAOYSA-N	505	1584524552587
participant_18	M42979	CC(CCCc1ccc2ccccc2c1)C(C)c3ccc4CCCCCCc4c3	VCVIRAMUWPWRJG-UHFFFAOYSA-N	602	1584524554744
participant_18	M42980	CC(CCCc1ccc2ccccc2c1)C(C)c3ccc4CC5CC5CCc4c3	IZYBEFDNGYHPOR-UHFFFAOYSA-N	583	1584524560045
participant_18	M42981	CC1CCCc2cc(ccc2C1)C(C)C(C)CCCc3ccc4ccccc4c3	XXTMTPBBPZGDKB-UHFFFAOYSA-N	602	1584524570006
participant_18	M42982	CC(CCCc1ccc2ccccc2c1)C(C)c3ccc4CCCCCc4c3	XZEHOBPUXREVJE-UHFFFAOYSA-N	611	1584524574122
participant_18	M42983	CC(c1ccc2CCCCCc2c1)C(C)(C)CCCc3ccc4ccccc4c3	LJTPSRKNHIMTLM-UHFFFAOYSA-N	585	1584524585275
participant_18	M42984	CC(CCCc1ccc2ccccc2c1)C(C)C3CCC4CCCCCC4C3	PFCIBHRVDLTNIO-UHFFFAOYSA-N	481	1584524603357
participant_18	M42985	CC(CCCc1ccc2ccccc2c1)C(C)C3CCC4C(C)CCCCC4C3	ZXYDTAHRBJESKD-UHFFFAOYSA-N	477	1584524615793
participant_18	M42986	CC(CCCc1ccc2ccccc2c1)C(C)C3CCC4C(CCCC5CC54)C3	SACUNIVYBAQBFS-UHFFFAOYSA-N	449	1584524617639
participant_18	M42987	CC(CCCc1ccc2ccccc2c1)C(C)C3CCC4CCCCCCC4C3	SQERXMQWUFARNS-UHFFFAOYSA-N	469	1584524624226
participant_18	M42988	CC1CCCCC2CC(CCC2C1)C(C)C(C)CCCc3ccc4ccccc4c3	VIEUQLLVSQOGCC-UHFFFAOYSA-N	458	1584524640234
participant_18	M42989	CCC1CCCCC2CC(CCC2C1)C(C)C(C)CCCc3ccc4ccccc4c3	PLCBIYQUXGUYHI-UHFFFAOYSA-N	455	1584524642576
participant_18	M42990	CC(CCCc1ccc2ccccc2c1)C(C)C3CCC45CCC(CCCCC4C3)C5	CZKMUYUEDFZTJB-UHFFFAOYSA-N	448	1584524643849
participant_18	M42991	CC(CCCc1ccc2ccccc2c1)C(C)C3CCC4(C)CCCCCCCC4C3	CNCGPOVOTKDGDE-UHFFFAOYSA-N	465	1584524648692
participant_18	M42992	CC(CCCc1ccc2ccccc2c1)C(C)C3CCC4CCCCCCCC4C3	GDCZTMJBDFURFI-UHFFFAOYSA-N	452	1584524652265
participant_18	M42993	CCCCCC1CCC(CC1CC)C(C)C(C)CCCc2ccc3ccccc3c2	ILXWBJILFOISAA-UHFFFAOYSA-N	416	1584524659664
participant_18	M42994	CCCC1CCC(CC1CC)C(C)C(C)CCCc2ccc3ccccc3c2	VHSKUHHMFHTLEG-UHFFFAOYSA-N	451	1584524663036
participant_18	M42995	CCC1CCC(CC1CC)C(C)C(C)CCCc2ccc3ccccc3c2	GFYZACRROFJMER-UHFFFAOYSA-N	455	1584524665978
participant_18	M42996	CCC1CC(CCC1C)C(C)C(C)CCCc2ccc3ccccc3c2	BANYOJHGARRYHG-UHFFFAOYSA-N	479	1584524669156
participant_18	M42997	CCCC1CC(CCC1C)C(C)C(C)CCCc2ccc3ccccc3c2	LPYFNRYYJJZUAA-UHFFFAOYSA-N	472	1584524683948
participant_18	M42998	CC1CCC2CC1CCCCC2C(C)CCCc3ccc4ccccc4c3	YJZDJOVIVOCCMJ-UHFFFAOYSA-N	459	1584524686906
participant_18	M42999	CC(CCCc1ccc2ccccc2c1)C3C4CCC(C)C5(CCCC35)C4	LYQXSSUVMZMMNR-UHFFFAOYSA-N	477	1584524694056
participant_18	M43000	CC1CCCCCC(C(C)CCCc2ccc3ccccc3c2)C(C)CC1	ZFIIXMIEEXMAOC-UHFFFAOYSA-N	486	1584524707031
participant_18	M43001	CC1CCCCCCC(C)CC1	XKSFHUMAAOABCB-UHFFFAOYSA-N	125	1584524717819
participant_18	M18044	CC1CCCCCCCCC1	WFWNFBYXZQJMFM-UHFFFAOYSA-N	139	1584524728099
participant_18	M18042	C1CCCCCCCCC1	LMGZGXSXHCMSAA-UHFFFAOYSA-N	123	1584524730385
participant_18	M369	CCCCCCCCCC	DIOQZVSQGTUSAI-UHFFFAOYSA-N	49	1584524733213
participant_18	M370	CCCCCCCCCCC	RSJKGSCJYJTIGS-UHFFFAOYSA-N	50	1584524741044
participant_18	M7934	CCCCCCCCCCCC	SNRUBQQJIBEYMU-UHFFFAOYSA-N	50	1584524742507
participant_18	M7935	CCCCCCCCCCCCC	IIYFAKIEWZDVMP-UHFFFAOYSA-N	49	1584524744399
participant_18	M7936	CCCCCCCCCCCCCC	BGHCVCJVXZWKCC-UHFFFAOYSA-N	47	1584524746009
participant_18	M25418	CCCCCCCCCCCCCCC	YCOZIPAWZNQLMR-UHFFFAOYSA-N	46	1584524747452
participant_18	M43002	CCCCCCCCCCCCCCCC	DCAYPVUWAIABOU-UHFFFAOYSA-N	44	1584524749282
participant_18	M43003	CCCCCCCCCCCCCCCCC	NDJKXXJCMXVBJW-UHFFFAOYSA-N	43	1584524754646
participant_18	M43004	CCCCCCCCCCCCCCCCCC	RZJRJXONCZWCBN-UHFFFAOYSA-N	41	1584524755827
participant_18	M21696	C1CCCCCCCCCCC1	DDTBPAQBQHZRDW-UHFFFAOYSA-N	119	1584524875746
participant_18	M43005	CCCCCCCCCC1CCCCC1	CLMFECCMAVQYQA-UHFFFAOYSA-N	114	1584524901916
participant_18	M22498	CCCCCCCCC1CCCCC1	FBXWCEKQCVOOLT-UHFFFAOYSA-N	118	1584524910354
participant_18	M776	CCCCCCCC1CCCCC1	MSTLSCNJAHAQNU-UHFFFAOYSA-N	121	1584524913588
participant_18	M83	CCCCCCC1CCCCC1	QHWAQXOSHHKCFK-UHFFFAOYSA-N	123	1584524915834
participant_18	M12	CCCCCC1CCCCC1	HLTMUYBTNSVOFY-UHFFFAOYSA-N	121	1584524918297
participant_18	M452	CCCCCCc1ccccc1	LTEQMZWBSYACLV-UHFFFAOYSA-N	372	1584524927857
participant_18	M43006	CCCCCCc1ccccc1C	BNXNQXKAEVKUJG-UHFFFAOYSA-N	316	1584524940215
participant_18	M43007	CCCCCCc1ccccc1CC	XMTLOBXRRJCFFJ-UHFFFAOYSA-N	304	1584524942295
participant_18	M19183	CCCCC1CCc2ccccc2C1	SJHWXQCUJFXFFP-UHFFFAOYSA-N	357	1584524944491
participant_18	M43008	CCCCC1(C)CCc2ccccc2C1	RPYVIUKMFKJVQW-UHFFFAOYSA-N	357	1584524949253
participant_18	M43009	CCCCC1(CC)CCc2ccccc2C1	XITUMPKUOAWSIS-UHFFFAOYSA-N	352	1584524949897
participant_18	M43010	CCCCC1CC(C)c2ccccc2C1	NJVYFDSOACMNAT-UHFFFAOYSA-N	343	1584524976622
participant_18	M43011	CCCCC1CC(CC)c2ccccc2C1	IENRVYAXDJYPPD-UHFFFAOYSA-N	339	1584524977836
participant_18	M43012	CCCCC1CC(CCC)c2ccccc2C1	WEGXDBBVDCEAHU-UHFFFAOYSA-N	340	1584524979109
participant_18	M43013	CCCCC1Cc2cccc3CCCC(C1)c32	IHETYRIBXJDJBL-UHFFFAOYSA-N	331	1584524981260
participant_18	M43014	CCCCC1Cc2cccc3cccc(C1)c32	PMSOJSCNZKIAQH-UHFFFAOYSA-N	444	1584524986606
participant_18	M43015	CCCCc1cc2cccc3CCCc(c1)c32	GZLOYPYCDBKOCM-UHFFFAOYSA-N	455	1584524994672
participant_18	M43016	CCCCc1cc2CCCC3CCCc(c1)c32	DOBSIJOMPVAFOO-UHFFFAOYSA-N	302	1584525000148
participant_18	M43017	CCCCc1ccc2c(CCC)cccc2c1	RADHRHLSNJWSMC-UHFFFAOYSA-N	433	1584525013228
participant_18	M43018	CCCCc1ccc2c(cccn2)c1	HIFRWMLBTWKDIH-UHFFFAOYSA-N	419	1584525027460
participant_18	M43019	CCCCc1ccc2c(c1)nccn2	WEBFUHIOAZOQJS-UHFFFAOYSA-N	343	1584525029644
participant_18	M43020	CCCCc1cc2c(nccn2)nc1	XASQZJHTAONNEX-UHFFFAOYSA-N	263	1584525033669
participant_18	M43021	CCCCc1cnc2c(nccn2)n1	HDBNQTZLBQDTSY-UHFFFAOYSA-N	221	1584525035020
participant_18	M43022	CCCNc1cnc2c(nccn2)n1	QXKSTRDTMLVUAE-UHFFFAOYSA-N	198	1584525036625
participant_18	M43023	CNCNc1cnc2c(nccn2)n1	TUONLXUTVXRKHV-UHFFFAOYSA-N	189	1584525038301
participant_18	M43024	c1cnc2c(n1)ncc(NCNN)n2	HKCZWPLTOHYGME-UHFFFAOYSA-N	185	1584525039565
participant_18	M43025	c1cc(NCNN)nc2c1nccn2	ODDKGOIDNWABKU-UHFFFAOYSA-N	269	1584525046473
participant_18	M43026	c1cc2c(cc1NCNN)nccn2	FFGDWOBRIIOWTN-UHFFFAOYSA-N	311	1584525048454
participant_18	M43027	c1cc2ccc(cc2nc1)NCNN	MHGIKAPYPNKMNE-UHFFFAOYSA-N	391	1584525050017
participant_18	M43028	c1cc2ccc(CCNN)cc2nc1	DIXRKROCOPORAX-UHFFFAOYSA-N	433	1584525052546
participant_18	M43029	C(Cc1ccc2cccnc2c1)CN	FPGGQWJNMBDSQL-UHFFFAOYSA-N	419	1584525055316
participant_18	M43030	CNCCc1ccc2cccnc2c1	ZLKZUFPQHVNEKH-UHFFFAOYSA-N	439	1584525062892
participant_18	M43031	CNCCc1ccc2ccccc2c1	QJMMSUIZYUKFLO-UHFFFAOYSA-N	500	1584525065445
participant_18	M43032	COCCc1ccc2ccccc2c1	MSVCSSVQGMWWDU-UHFFFAOYSA-N	488	1584525071093
participant_18	M43033	c1ccc2cc(ccc2c1)CCNN	YFPNHTAVCLALMW-UHFFFAOYSA-N	494	1584525082370
participant_18	M43034	c1ccc2cc(ccc2c1)CNNN	XUKYPMALGCFHDY-UHFFFAOYSA-N	465	1584525084713
participant_18	M43035	c1ccc2cc(CCCN)ccc2c1	JHUYTXKVFLOJSS-UHFFFAOYSA-N	480	1584525096373
participant_18	M43036	CCNCCc1ccc2ccccc2c1	SCEMVOKHOVWLRQ-UHFFFAOYSA-N	498	1584525131939
participant_18	M43037	CCCNCCc1ccc2ccccc2c1	DKIQICIDAQTXGA-UHFFFAOYSA-N	494	1584525133056
participant_18	M43038	CCCCNCCc1ccc2ccccc2c1	WVQLRVICDAQEOE-UHFFFAOYSA-N	485	1584525133908
participant_18	M43039	CCCCCNCCc1ccc2ccccc2c1	TZNRAARTDWNZTP-UHFFFAOYSA-N	469	1584525134817
participant_18	M43040	CCCCCCNCCc1ccc2ccccc2c1	HRLABTHOUWFREZ-UHFFFAOYSA-N	448	1584525136018
participant_18	M43041	CCCCCC(C)NCCc1ccc2ccccc2c1	WPOHFLPOLGYKIY-UHFFFAOYSA-N	460	1584525141022
participant_18	M43042	C1CCCC(CC1)NCCc2ccc3ccccc3c2	AECKVFBUOQSJFM-UHFFFAOYSA-N	549	1584525142551
participant_18	M43043	c1ccc2cc(ccc2c1)CCNC34CCCCC4C3	QYSUUHLCYKTZLK-UHFFFAOYSA-N	550	1584525148967
participant_18	M43044	CC1CCCCC1NCCc2ccc3ccccc3c2	PEADWXUAGLMXOW-UHFFFAOYSA-N	549	1584525153223
participant_18	M43045	C1CCC(CC1)NCCc2ccc3ccccc3c2	SGVSFHBPPQBMDX-UHFFFAOYSA-N	558	1584525154980
participant_18	M43046	c1ccc(cc1)NCCc2ccc3ccccc3c2	KBWUBKGVIRYEID-UHFFFAOYSA-N	586	1584525162921
participant_18	M43047	Cc1ccccc1CCCc2ccc3ccccc3c2	JKPDYJIEQNZAHC-UHFFFAOYSA-N	583	1584525188816
participant_18	M43048	CCc1ccccc1CCCc2ccc3ccccc3c2	FNZLYPXOAUWHSE-UHFFFAOYSA-N	570	1584525191385
participant_18	M43049	CCCc1ccccc1CCCc2ccc3ccccc3c2	SAORWBOIBITNNA-UHFFFAOYSA-N	552	1584525192304
participant_18	M43050	CCCCc1ccccc1CCCc2ccc3ccccc3c2	NZVNGUDAHHUTDF-UHFFFAOYSA-N	530	1584525193196
participant_18	M43051	CCCCCc1ccccc1CCCc2ccc3ccccc3c2	OZBNVLAPJZRGDT-UHFFFAOYSA-N	512	1584525195054
participant_18	M43052	C1CCc2cccc(CCCc3ccc4ccccc4c3)c2CC1	QEJHJIAPGXKBJL-UHFFFAOYSA-N	626	1584525196939
participant_18	M43053	C1CCC2CCCC(CCCc3ccc4ccccc4c3)C2CC1	PDGRXWIECGTVFO-UHFFFAOYSA-N	485	1584525204449
participant_18	M43054	CCCCC1C(C)CCCC1CCCc2ccc3ccccc3c2	MDDLGROCKIEGKQ-UHFFFAOYSA-N	488	1584525210950
participant_18	M43055	CCCCC1CCCCC1CCCc2ccc3ccccc3c2	FHPKXDKOLURDRF-UHFFFAOYSA-N	474	1584525212527
participant_18	M43056	c1ccc2cc(CCCC3CCCC4CCCCC43)ccc2c1	KDSJFFFOIKLQOX-UHFFFAOYSA-N	492	1584525222412
participant_18	M43057	c1ccc2cc(CCCC3CCCc4ccccc43)ccc2c1	YRFMZCAVMBHRQA-UHFFFAOYSA-N	619	1584525226503
participant_18	M43058	c1ccc2cc(CCCc3cccc4ccccc43)ccc2c1	XXNORZLWCHNIKE-UHFFFAOYSA-N	550	1584525230697
participant_18	M43059	c1ccc2cc(CCCc3cccc4CCCCc43)ccc2c1	MYJVKTLUHFOFGC-UHFFFAOYSA-N	625	1584525233868
participant_18	M43060	c1ccc2cc(ccc2c1)CCNc3cccc4CCCCc43	PYRZYZIPRFXDBP-UHFFFAOYSA-N	640	1584525241398
participant_18	M43061	CC(CCc1ccc2ccccc2c1)c3cccc4CCCCc43	ZTUKGORWPVTJRK-UHFFFAOYSA-N	625	1584525262025
participant_18	M43062	CN(CCc1ccc2ccccc2c1)c3cccc4CCCCc43	HRCFBMCTFGCKFA-UHFFFAOYSA-N	631	1584525265611
participant_18	M43063	c1ccc2cc(ccc2c1)CCN(c3cccc4CCCCc43)O	MPBCYHDGTNKSKG-UHFFFAOYSA-N	620	1584525272378
participant_18	M43064	c1ccc2cc(ccc2c1)CCN(c3cccc4CCCCc43)Cl	OSZDVTNQJZOGQG-UHFFFAOYSA-N	620	1584525276763
participant_18	M43065	c1ccc2cc(ccc2c1)CCN(c3cccc4CCCCc43)Br	JFBXVOHCKPSRAW-UHFFFAOYSA-N	620	1584525287017
participant_18	M43066	c1ccc2cc(ccc2c1)CCN(c3cccc4CCCCc43)N	STBXFBKOBCJHSS-UHFFFAOYSA-N	620	1584525296035
participant_18	M43067	CCN(CCc1ccc2ccccc2c1)c3cccc4CCCCc43	ZNKLEKAXPTUZLQ-UHFFFAOYSA-N	627	1584525319325
participant_18	M43068	CCCN(CCc1ccc2ccccc2c1)c3cccc4CCCCc43	HWJIXZWTMFTSDB-UHFFFAOYSA-N	616	1584525320630
participant_18	M43069	CCCCN(CCc1ccc2ccccc2c1)c3cccc4CCCCc43	SIZFQQIUMVULON-UHFFFAOYSA-N	605	1584525322100
participant_18	M43070	CCCCCN(CCc1ccc2ccccc2c1)c3cccc4CCCCc43	ATUNNDVPARLCHE-UHFFFAOYSA-N	588	1584525323448
participant_18	M43071	c1ccc2cc(ccc2c1)CCN(C3CCCC3)c4cccc5CCCCc54	SCNKNMXDRFKSLH-UHFFFAOYSA-N	594	1584525325472
participant_18	M43072	c1ccc2cc(ccc2c1)CCN(C3=CCCC3)c4cccc5CCCCc54	DNYBYLLTETZSPG-UHFFFAOYSA-N	611	1584525335961
participant_18	M43073	c1ccc2cc(ccc2c1)CCN(C3=CC=CC3)c4cccc5CCCCc54	AYNHLNXRJZEAGG-UHFFFAOYSA-N	620	1584525338158
participant_18	M43074	c1ccc2cc(ccc2c1)CCN(C3CC=CC3)c4cccc5CCCCc54	IIZSHVLLXVNPDC-UHFFFAOYSA-N	604	1584525343193
participant_18	M43075	c1ccc2cc(ccc2c1)CCN(C3C=CCC3)c4cccc5CCCCc54	CIWDAKVYKJVWEV-UHFFFAOYSA-N	615	1584525352141
participant_18	M43076	c1ccc2cc(ccc2c1)CCN(C3C=CC=C3)c4cccc5CCCCc54	XQQSGUUYKNNVBP-UHFFFAOYSA-N	599	1584525353947
participant_18	M43077	c1ccc2cc(ccc2c1)CCN(C3=CCC=C3)c4cccc5CCCCc54	QBIPARREUBXQMG-UHFFFAOYSA-N	620	1584525364055
participant_18	M43078	c1ccc2cc(ccc2c1)CCC(C3=CCC=C3)c4cccc5CCCCc54	RDFUDDIOUFUIGF-UHFFFAOYSA-N	620	1584525372793
participant_18	M43079	CC1C=CC(=C1)C(CCc2ccc3ccccc3c2)c4cccc5CCCCc54	CUVOHHHIIJBQON-UHFFFAOYSA-N	615	1584525376595
participant_18	M43080	c1ccc2cc(ccc2c1)CCC(c3cccc4CCCCc43)C5=C6CC6C=C5	MCLIQYYATJNTHZ-UHFFFAOYSA-N	621	1584525377936
participant_18	M43081	C1C=CC(=CC1)C(CCc2ccc3ccccc3c2)c4cccc5CCCCc54	FPNKUFCHPDHUCG-UHFFFAOYSA-N	613	1584525385112
participant_18	M43082	c1ccc(cc1)C(CCc2ccc3ccccc3c2)c4cccc5CCCCc54	ZJDZROQPIYJFTD-UHFFFAOYSA-N	593	1584525390033
participant_18	M43083	C1CCC(CC1)C(CCc2ccc3ccccc3c2)c4cccc5CCCCc54	HBPRATFNZAXXPT-UHFFFAOYSA-N	572	1584525401243
participant_18	M43084	c1ccc(cc1)C(CCc2ccc3ccccc3c2)c4cccc5ccccc54	UZUIIGNIGOJVOZ-UHFFFAOYSA-N	483	1584525410285
participant_18	M43085	c1ccc(cc1)N(CCc2ccc3ccccc3c2)c4cccc5CCCCc54	NGZWADNOBMDEEE-UHFFFAOYSA-N	593	1584525424087
participant_18	M43086	c1ccc(cc1)N(CNc2ccc3ccccc3c2)c4cccc5CCCCc54	AXAVLKUPNCGKHF-UHFFFAOYSA-N	583	1584525429247
participant_18	M43087	c1ccc2cc(ccc2c1)CCN(c3cccc4CCCCc43)c5ccccn5	SZMJGAARKFUJGH-UHFFFAOYSA-N	607	1584525440857
participant_18	M43088	c1ccc2cc(ccc2c1)CCN(c3cccc4CCCCc43)c5ncccn5	PDQYGRKTUWMHJS-UHFFFAOYSA-N	611	1584525443411
participant_18	M43089	c1ccc2cc(ccc2c1)CCN(c3cccc4CCCCc43)c5ncncn5	RWSDFHATANQQFL-UHFFFAOYSA-N	584	1584525445717
participant_18	M43090	c1ccc2cc(ccc2c1)CCN(c3cccc4CCCCc43)[n+]5ncncn5	OXRZZGJSNKOZPB-UHFFFAOYSA-N	577	1584525448075
participant_18	M43091	c1ccc2cc(ccc2c1)CCN(c3cccc4CCCCc43)[n+]5ncnnn5	BTUKBOWNMJTPIN-UHFFFAOYSA-N	576	1584525449913
participant_18	M43092	c1ccc2cc(ccc2c1)CCN(c3cccc4CCCCc43)[n+]5nnnnn5	SPDLTXLMENAHHG-UHFFFAOYSA-N	537	1584525454537
participant_18	M43093	c1ccc2cc(ccc2c1)CCN(c3cccc4CCCCc43)/[N+](=N/N=N\N)/N	DVNACHCMYQGOAZ-UHFFFAOYSA-O	579	1584525473139
participant_18	M43094	c1ccc2cc(ccc2c1)CCN(c3cccc4CCCCc43)[N+](=N)N	LMYYAONBBHTGQH-UHFFFAOYSA-N	631	1584525474785
participant_18	M43095	c1ccc2cc(ccc2c1)CCN(c3cccc4CCCCc43)[N+](=N)Cl	ZZCSXROLKLVUDJ-UHFFFAOYSA-N	610	1584525483617
participant_18	M43096	c1ccc2cc(ccc2c1)CCN(c3cccc4CCCCc43)[N+](=N)O	WWXZVTJSWVBHAM-UHFFFAOYSA-N	610	1584525491800
participant_18	M43097	c1ccc2cc(ccc2c1)CCN(c3cccc4CCCCc43)[N+](=O)O	ODCXLWPDWGNRPJ-UHFFFAOYSA-N	623	1584525495493
participant_18	M43098	c1ccc2cc(ccc2c1)CCN(c3cccc4CCCCc43)C(=O)O	MARHXDQEYYIACF-UHFFFAOYSA-N	642	1584525500385
participant_18	M43099	CCC(CCc1ccc2ccccc2c1)c3cccc4CCCCc43	ZEKLJYYLRRBKIA-UHFFFAOYSA-N	622	1584525532108
participant_37	M1	C	VNWKTOKETHGBQD-UHFFFAOYSA-N	0	1584530346165
participant_37	M14397	Cl	VEXZGXHMUGYJMC-UHFFFAOYSA-N	4	1584530356892
participant_37	M7862	Br	CPELXLSAUQHCOX-UHFFFAOYSA-N	0	1584530361490
participant_37	M13846	F	KRHYYFGTRYWZRS-UHFFFAOYSA-N	0	1584530365824
participant_37	M14348	CF	NBVXSUQYWXRMNV-UHFFFAOYSA-N	4	1584530381943
participant_37	M60	CN	BAVYZALUXZFZLV-UHFFFAOYSA-N	4	1584530396797
participant_37	M61	CCN	QUSNBJAOOMFDIB-UHFFFAOYSA-N	12	1584530419652
participant_37	M62	CCCN	WGYKZJWCGVVSQN-UHFFFAOYSA-N	20	1584530421751
participant_37	M63	CCCCN	HQABUPZFAYXKJW-UHFFFAOYSA-N	27	1584530424355
participant_37	M2194	C1CCNC1	RWRDLPDLKQPQOW-UHFFFAOYSA-N	88	1584530427104
participant_37	M16054	C1CNCN1	WRYCSMQKUKOKBP-UHFFFAOYSA-N	55	1584530433847
participant_37	M19109	c1cnc[nH]1	RAXXELZNTBOGNW-UHFFFAOYSA-N	114	1584530440141
participant_37	M43100	CN/C=C\N	ZHEVWUDSIBINSL-IHWYPQMZSA-N	8	1584530448227
participant_37	M43101	CC/C=C\N	SZOLUXDHHKCYKT-ARJAWSKDSA-N	12	1584530452873
participant_37	M13901	C/C=C\CC	QMMOXUPEWRXHJS-HYXAFXHYSA-N	19	1584530455013
participant_37	M13933	C/C=C\CCC	RYPKRALMXUUNKS-HYXAFXHYSA-N	27	1584530457152
participant_37	M447	C1=CCCCC1	HGCIXCUEYOPUTN-UHFFFAOYSA-N	151	1584530459041
participant_37	M110	c1ccccc1	UHOVQNZJYSORNB-UHFFFAOYSA-N	283	1584530463061
participant_37	M8573	c1ccncc1	JUJWROOIHBZHMG-UHFFFAOYSA-N	238	1584530469926
participant_37	M24351	c1cncnc1	CZPWVGJYEJSRLH-UHFFFAOYSA-N	167	1584530471747
participant_37	M43102	c1ncncn1	JIHQDMXYYFUGFV-UHFFFAOYSA-N	99	1584530473459
participant_37	M105	Cc1ccccc1	YXFVVABEGXRONW-UHFFFAOYSA-N	336	1584530487346
participant_37	M594	Cc1ccccc1C	CTQNGGLPUBDAKN-UHFFFAOYSA-N	296	1584530493329
participant_37	M1574	Cc1ccccc1Cl	IBSQPLPBRSHTTG-UHFFFAOYSA-N	303	1584530505977
participant_37	M3039	Cc1cccc(C)c1	IVSZLXZYQVIEFR-UHFFFAOYSA-N	278	1584530518376
participant_37	M33404	Cc1cccc(c1)Cl	OSOUNOBYRMOXQQ-UHFFFAOYSA-N	279	1584530521903
participant_37	M106	Cc1ccc(C)cc1	URLKBWYHVLBVBO-UHFFFAOYSA-N	276	1584530533371
participant_37	M1575	Cc1ccc(C)c(C)c1	GWHJZXXIDMPWGX-UHFFFAOYSA-N	242	1584530538829
participant_37	M21261	Cc1ccc(c(C)c1)Cl	UIEVCEQLNUHDIF-UHFFFAOYSA-N	247	1584530542822
participant_37	M43103	Cc1cc(ccc1Cl)Cl	KFAKZJUYBOYVKA-UHFFFAOYSA-N	241	1584530547691
participant_37	M43104	c1cc(ccc1Cl)Cl	OCJBOOLMMGQPQU-UHFFFAOYSA-N	256	1584530552023
participant_37	M627	c1ccc(cc1)Cl	MVPPADPHJFYWMZ-UHFFFAOYSA-N	324	1584530553264
participant_37	M255	CCc1ccccc1	YNQLUTRBYVCPMQ-UHFFFAOYSA-N	374	1584530564141
participant_37	M449	CCCc1ccccc1	ODLMAHJVESYWTB-UHFFFAOYSA-N	391	1584530568564
participant_37	M450	CCCCc1ccccc1	OCKPCBLVNKHBMX-UHFFFAOYSA-N	391	1584530570409
participant_37	M451	CCCCCc1ccccc1	PWATWSYOIIXYMA-UHFFFAOYSA-N	385	1584530572661
participant_37	M452	CCCCCCc1ccccc1	LTEQMZWBSYACLV-UHFFFAOYSA-N	372	1584530574735
participant_37	M16091	c1ccc(cc1)CC2CCCC2	WAAUXNSLVPBVRA-UHFFFAOYSA-N	445	1584530575774
participant_37	M43105	CC1(CCCC1)Cc2ccccc2	KCHZUILKPICGHE-UHFFFAOYSA-N	473	1584530585518
participant_37	M43106	c1ccc(cc1)CC2C=CCC2	YYSJIXPPKPIKOA-UHFFFAOYSA-N	467	1584530600485
participant_37	M43107	c1ccc(cc1)CC2C=CC=C2	PLPLMLVSRSZVSD-UHFFFAOYSA-N	472	1584530602331
participant_37	M43108	c1ccc(cc1)CC2=CCCC2	GSXCQGUOLCBELU-UHFFFAOYSA-N	500	1584530624974
participant_37	M43109	c1ccc(cc1)CC2=CC=CC2	YOTNIZSDGKKMGR-UHFFFAOYSA-N	509	1584530629939
participant_37	M43110	c1ccc(cc1)CC2=CN=CC2	KQJBJPGKRRGHJK-UHFFFAOYSA-N	480	1584530635935
participant_37	M43111	c1ccc(cc1)CC2=CN=NC2	HOKXBNQTLBKABX-UHFFFAOYSA-N	442	1584530636909
participant_37	M43112	c1ccc(cc1)Cc2cnn[nH]2	KUFNEMCYFOJAGR-UHFFFAOYSA-N	417	1584530637843
participant_37	M43113	c1ccc(cc1)Cc2cnc[nH]2	HREUGOAZLRNTEM-UHFFFAOYSA-N	455	1584530641908
participant_37	M43114	c1ccc(cc1)Cc2ccc[nH]2	YZKAGUHQYDCQOL-UHFFFAOYSA-N	483	1584530642299
participant_37	M43115	c1ccc(cc1)OC2=CC=CC2	AWLRPOQPDLJCQH-UHFFFAOYSA-N	482	1584530646153
participant_37	M43116	c1ccc(cc1)NC2=CC=CC2	IDJCYONWVLJMAZ-UHFFFAOYSA-N	464	1584530649411
participant_37	M43117	c1ccc(cc1)Cc2ccco2	MLRBNIXMTWSDJU-UHFFFAOYSA-N	489	1584530656561
participant_37	M43118	c1ccc(cc1)Cc2cccs2	VPGIYLLXBOUILV-UHFFFAOYSA-N	489	1584530659275
participant_37	M43119	c1ccc(cc1)CS2=CC=CC2	HRIXMNDLZSJXCF-UHFFFAOYSA-N	481	1584530663631
participant_37	M43120	c1ccc(cc1)Cs2cccs2	NLFOWYXFFYDOQA-UHFFFAOYSA-N	456	1584530670189
participant_37	M43121	c1ccc(cc1)Ss2cccs2	LBXSUGFUCPUIAA-UHFFFAOYSA-N	409	1584530673847
participant_37	M43122	c1ccc(cc1)SS2=CC=CC2	QYMOYKWQFBCGLO-UHFFFAOYSA-N	429	1584530680152
participant_37	M43123	c1ccc(cc1)SC2=CC=CC2	WAKBURKTFSTHKF-UHFFFAOYSA-N	458	1584530680724
participant_37	M43124	CC(c1ccccc1)C2=CC=CC2	HIKSIRNCAJVPPW-UHFFFAOYSA-N	483	1584530712986
participant_37	M43125	c1ccc(cc1)C(C2=CC=CC2)Cl	OUBAELPAEPJJGP-UHFFFAOYSA-N	455	1584530718005
participant_37	M43126	c1ccc(cc1)C(C2=CC=CC2)Br	GTVWLKYHSQPRIJ-UHFFFAOYSA-N	455	1584530722290
participant_37	M43127	c1ccc(cc1)C(C2=CC=CC2)F	DDPKXGDUSVCXRA-UHFFFAOYSA-N	455	1584530725671
participant_37	M43128	c1ccc(cc1)C(C2=CC=CC2)S	INOYRZRQIPMNLY-UHFFFAOYSA-N	455	1584530727941
participant_37	M43129	c1ccc(cc1)C(C2=CC=CC2)O	RAHFWHWOEUYQPH-UHFFFAOYSA-N	461	1584530730873
participant_37	M43130	c1ccc(cc1)C(c2ccco2)O	FWIQIDYJWKRMFG-UHFFFAOYSA-N	443	1584530732823
participant_37	M43131	c1ccc(cc1)C(c2ccco2)N	PUJSAEOHZQWRLE-UHFFFAOYSA-N	437	1584530738308
participant_37	M43132	c1ccc(cc1)C(c2ccc[nH]2)N	ALEHGEABPWWUSP-UHFFFAOYSA-N	437	1584530739528
participant_37	M43133	c1ccc(cc1)C(C2=CC=CC2)N	CKCLXWJTQKGPIB-UHFFFAOYSA-N	455	1584530741703
participant_37	M43134	C1=CCC(=C1)Cc2cccnc2	ZHHNFWBHIGLDEE-UHFFFAOYSA-N	403	1584530753279
participant_37	M43135	Cc1ccc(cc1)CC2=CC=CC2	MTKWPNIRAVGUBZ-UHFFFAOYSA-N	448	1584530776080
participant_37	M43136	CCc1ccc(cc1)CC2=CC=CC2	YZWIXFPYLDNLGE-UHFFFAOYSA-N	438	1584530778130
participant_37	M43137	CCCc1ccc(cc1)CC2=CC=CC2	VDYDTIDZMOVUSE-UHFFFAOYSA-N	449	1584530779399
participant_37	M453	CCCCCCCc1ccccc1	LBNXAWYDQUGHGX-UHFFFAOYSA-N	353	1584530866387
participant_37	M454	c1ccc(cc1)CC2CCCCC2	AHHIZGRCBJEBIX-UHFFFAOYSA-N	442	1584530867590
participant_37	M455	c1ccc(cc1)Cc2ccccc2	CZZYITDELCSZES-UHFFFAOYSA-N	554	1584530873573
participant_37	M456	CC(c1ccccc1)c2ccccc2	BSZXAFXFTLXUFV-UHFFFAOYSA-N	493	1584530886588
participant_37	M30350	CCC(c1ccccc1)c2ccccc2	BUZMJVBOGDBMGI-UHFFFAOYSA-N	489	1584530888638
participant_37	M43138	CCCC(c1ccccc1)c2ccccc2	SZFDQMKAGLCYPA-UHFFFAOYSA-N	490	1584530889997
participant_37	M43139	CCCCC(c1ccccc1)c2ccccc2	GSGNVNZDHCKRGI-UHFFFAOYSA-N	489	1584530891580
participant_37	M43140	CCCCCC(c1ccccc1)c2ccccc2	BXINIXQKBCSKKR-UHFFFAOYSA-N	481	1584530892619
participant_37	M43141	CCCCCCC(c1ccccc1)c2ccccc2	MZLKNWMNBXHXMA-UHFFFAOYSA-N	469	1584530893921
participant_37	M26416	c1ccc(cc1)C(c2ccccc2)C3CCCCC3	OCRPTYQZWLRRPW-UHFFFAOYSA-N	526	1584530895955
participant_37	M26417	c1ccc(cc1)C(c2ccccc2)c3ccccc3	AAAQKTZKLRYKHR-UHFFFAOYSA-N	456	1584530900885
participant_37	M43142	Cc1ccc(cc1)Cc2ccccc2	SIYISNUJKMAQBV-UHFFFAOYSA-N	564	1584530911720
participant_37	M43143	CCc1ccc(cc1)Cc2ccccc2	HSHDPVRGPKOGME-UHFFFAOYSA-N	547	1584530913240
participant_37	M43144	CCCc1ccc(cc1)Cc2ccccc2	AMYBKFZXPHQUPP-UHFFFAOYSA-N	555	1584530917990
participant_37	M43145	CCCCc1ccc(cc1)Cc2ccccc2	ARJKSHMGOYNHJT-UHFFFAOYSA-N	549	1584530920441
participant_37	M43146	CCCCCc1ccc(cc1)Cc2ccccc2	ZDTPGAYRZQLFNW-UHFFFAOYSA-N	535	1584530921391
participant_37	M43147	CCCCCCc1ccc(cc1)Cc2ccccc2	QIUHFADCXIRVAC-UHFFFAOYSA-N	516	1584530923676
participant_37	M43148	c1ccc(cc1)Cc2ccc(cc2)CC3CCCC3	DFKDRDBMQBQNJD-UHFFFAOYSA-N	598	1584530929972
participant_37	M43149	c1ccc(cc1)Cc2ccc(cc2)CC3CCNC3	ZYRRGIXNUSTBDZ-UHFFFAOYSA-N	580	1584530936292
participant_37	M43150	c1ccc(cc1)Cc2ccc(cc2)CC3CNNC3	FBMIVMJRQSFNFD-UHFFFAOYSA-N	548	1584530937045
participant_37	M43151	c1ccc(cc1)Cc2ccc(cc2)CC3CNNN3	FRWAVHLTFIFFNY-UHFFFAOYSA-N	531	1584530937430
participant_37	M43152	c1ccc(cc1)Cc2ccc(cc2)CC3=CCCC3	MMMZJSZLZFPSPX-UHFFFAOYSA-N	606	1584530949764
participant_37	M43153	c1ccc(cc1)Cc2ccc(cc2)CC3=CCC=C3	ODVCQVUSKXMWBV-UHFFFAOYSA-N	578	1584530953013
participant_37	M43154	c1ccc(cc1)Cc2ccc(cc2)C=C3CCCC3	OMEIARJFYIGZJT-UHFFFAOYSA-N	627	1584530962290
participant_37	M43155	c1ccc(cc1)Cc2ccc(cc2)/C=C\3/C=CCC3	MVPJDCSOVQEOLU-ICFOKQHNSA-N	609	1584530965451
participant_37	M43156	c1ccc(cc1)Cc2ccc(cc2)C=C3C=CC=C3	BPNWMXQVOGJULA-UHFFFAOYSA-N	569	1584530967296
participant_37	M43157	CCC/C(=C/c1ccc(cc1)Cc2ccccc2)/C	RYLXCNOIKZKHEH-JQIJEIRASA-N	548	1584530981361
participant_37	M43158	CC(=Cc1ccc(cc1)Cc2ccccc2)C	YNLWOXODONZRCO-UHFFFAOYSA-N	545	1584530982576
participant_37	M43159	CC(C)Cc1ccc(cc1)Cc2ccccc2	CYIOSUBHKAZONX-UHFFFAOYSA-N	535	1584530989121
participant_37	M43160	CC(C)c1ccc(cc1)Cc2ccccc2	YSJOJXAZBPBDJM-UHFFFAOYSA-N	546	1584531002745
participant_37	M43161	CCC(C)c1ccc(cc1)Cc2ccccc2	YCCATRPFNIUXHS-UHFFFAOYSA-N	551	1584531004046
participant_37	M43162	C=C(C)c1ccc(cc1)Cc2ccccc2	AUYIAPVDDCAIQG-UHFFFAOYSA-N	554	1584531011689
participant_37	M43163	CC(=O)c1ccc(cc1)Cc2ccccc2	PPYJQGBEZQOXHC-UHFFFAOYSA-N	583	1584531015723
participant_37	M43164	c1ccc(cc1)Cc2ccc(cc2)C(=O)O	FPHVRPCVNPHPBH-UHFFFAOYSA-N	577	1584531017247
participant_37	M43165	CCC(=O)c1ccc(cc1)Cc2ccccc2	ANHCTZIVIXJXGN-UHFFFAOYSA-N	584	1584531030809
participant_37	M43166	COC(=O)c1ccc(cc1)Cc2ccccc2	JYTVUGDUMLIVTJ-UHFFFAOYSA-N	577	1584531035673
participant_37	M43167	CNC(=O)c1ccc(cc1)Cc2ccccc2	CNMBCIOPBORDQA-UHFFFAOYSA-N	586	1584531039177
participant_37	M43168	c1ccc(cc1)Cc2ccc(cc2)C(=O)CCl	GOQDGJGVOJELJC-UHFFFAOYSA-N	590	1584531070108
participant_37	M43169	C/C=C/c1ccc(cc1)Cc2ccccc2	XURKDVDTVVUXIN-QHHAFSJGSA-N	548	1584531130034
participant_37	M43170	C=Cc1ccc(cc1)Cc2ccccc2	RLBYCFQPKBFPDE-UHFFFAOYSA-N	546	1584531131178
participant_37	M43171	c1ccc(cc1)Cc2ccc(cc2)C=O	DHARILAASAAGJJ-UHFFFAOYSA-N	570	1584531135528
participant_37	M43172	CC/C=C/c1ccc(cc1)Cc2ccccc2	BXMNDXHSERZBRZ-XVNBXDOJSA-N	543	1584531144830
participant_37	M43173	CCC/C=C/c1ccc(cc1)Cc2ccccc2	OHICFKWPGLNJFB-VMPITWQZSA-N	541	1584531146243
participant_37	M43174	CCCC/C=C/c1ccc(cc1)Cc2ccccc2	DYNMTGQUGJXLGD-RMKNXTFCSA-N	535	1584531147385
participant_37	M43175	CCCCC/C=C/c1ccc(cc1)Cc2ccccc2	FPSXUMWLUOJGTC-JXMROGBWSA-N	522	1584531148206
participant_37	M43176	CCCCCC/C=C/c1ccc(cc1)Cc2ccccc2	XDMVHSFIYZPAMM-DHZHZOJOSA-N	503	1584531149131
participant_37	M43177	C1CCC(CC1)/C=C/c2ccc(cc2)Cc3ccccc3	RZKNNHWOIDRERW-VAWYXSNFSA-N	584	1584531150049
participant_37	M43178	c1ccc(cc1)/C=C/c2ccc(cc2)Cc3ccccc3	LQFYYIVSWRRJOF-VAWYXSNFSA-N	543	1584531156781
participant_37	M43179	C1CCC(CC1)C#Cc2ccc(cc2)Cc3ccccc3	CVOIOGRDAPELKZ-UHFFFAOYSA-N	584	1584531165613
participant_37	M43180	C1CCC(CC1)/C=C\c2ccc(cc2)Cc3ccccc3	RZKNNHWOIDRERW-QXMHVHEDSA-N	584	1584531175220
participant_37	M43181	C1CC=C(CC1)/C=C\c2ccc(cc2)Cc3ccccc3	SUHNQEULASMPGH-QXMHVHEDSA-N	617	1584531178304
participant_37	M43182	C1C=CC(=CC1)/C=C\c2ccc(cc2)Cc3ccccc3	NQCOXFJXUANNQL-QXMHVHEDSA-N	596	1584531179718
participant_37	M43183	c1ccc(cc1)/C=C\c2ccc(cc2)Cc3ccccc3	LQFYYIVSWRRJOF-QXMHVHEDSA-N	543	1584531182035
participant_37	M43184	C1C=CC(=CC1)/C=C/c2ccc(cc2)Cc3ccccc3	NQCOXFJXUANNQL-VAWYXSNFSA-N	596	1584531186050
participant_37	M43185	C1CC=C(CC1)/C=C/c2ccc(cc2)Cc3ccccc3	SUHNQEULASMPGH-VAWYXSNFSA-N	617	1584531186910
participant_37	M43186	C1=CCC(=CC1)/C=C/c2ccc(cc2)Cc3ccccc3	UMPRGBUODDFQEE-VAWYXSNFSA-N	578	1584531189586
participant_37	M43187	CC/C=C(\CC)/C=C/c1ccc(cc1)Cc2ccccc2	WGIKIKMRQIBVHJ-GDGVWYOGSA-N	522	1584531193344
participant_37	M43188	CC/C=C/C=C/c1ccc(cc1)Cc2ccccc2	JQANYFYPTWIJGC-JAFPNSLJSA-N	514	1584531195542
participant_37	M43189	C/C=C/C=C/c1ccc(cc1)Cc2ccccc2	WMYBYEACFYRACF-YNRRLODASA-N	514	1584531197736
participant_37	M43190	C=C/C=C/c1ccc(cc1)Cc2ccccc2	YCMDGCPHKPBFCP-XVNBXDOJSA-N	519	1584531198893
participant_37	M43191	C=CC#Cc1ccc(cc1)Cc2ccccc2	AIDMOEKBYXUWMH-UHFFFAOYSA-N	531	1584531201812
participant_37	M43192	C#CC#Cc1ccc(cc1)Cc2ccccc2	LSQCUWDRMALNMY-UHFFFAOYSA-N	523	1584531205171
participant_37	M43193	CCC#Cc1ccc(cc1)Cc2ccccc2	UBZQYXVLCLVDTB-UHFFFAOYSA-N	543	1584531209103
participant_37	M43194	CC(C)C#Cc1ccc(cc1)Cc2ccccc2	IZYUZUKDLPLPAA-UHFFFAOYSA-N	530	1584531216200
participant_37	M43195	CCC(C)C#Cc1ccc(cc1)Cc2ccccc2	APASNAFYCRRVFF-UHFFFAOYSA-N	535	1584531221459
participant_37	M43196	CCCC(C)C#Cc1ccc(cc1)Cc2ccccc2	QWACYFCWHSKAPT-UHFFFAOYSA-N	533	1584531223356
participant_37	M43197	c1ccc(cc1)Cc2ccc(C#CC3CCCC3)cc2	NAPLASUGJCCPLQ-UHFFFAOYSA-N	594	1584531224714
participant_37	M43198	c1ccc(cc1)Cc2ccc(C#CC3=CCCC3)cc2	WXWFRXYDOJZISC-UHFFFAOYSA-N	617	1584531232746
participant_37	M43199	c1ccc(cc1)Cc2ccc(C#CC3=CC=CC3)cc2	LQHXEKMTUOUUQS-UHFFFAOYSA-N	587	1584531237176
participant_37	M43200	c1ccc(cc1)Cc2ccc(cc2)C#CC3=CN=CC3	FMFNJKZOSMJIAN-UHFFFAOYSA-N	583	1584531241048
participant_37	M43201	c1ccc(cc1)Cc2ccc(cc2)C#CC3=CN=NC3	URJMZCHTRHBBME-UHFFFAOYSA-N	570	1584531241895
participant_37	M43202	c1ccc(cc1)Cc2ccc(cc2)C#Cc3cnn[nH]3	XOEXDJVEVFZHSB-UHFFFAOYSA-N	544	1584531242783
participant_37	M43203	c1ccc(cc1)Cc2ccc(cc2)C#Cc3cnno3	MBVXWOHJMAAMDZ-UHFFFAOYSA-N	549	1584531252480
participant_37	M43204	Cc1ccc(cc1)Cc2ccc(cc2)C=C3CCCC3	IHCQZBOGABMVCO-UHFFFAOYSA-N	524	1584531276662
participant_37	M43205	C1CCC(=Cc2ccc(cc2)Cc3ccc(cc3)Cl)C1	UPXLZUHVCOFVHD-UHFFFAOYSA-N	514	1584531283077
participant_37	M43206	CC(=C1CCCC1)c2ccc(cc2)Cc3ccccc3	XDIWKTXSHFLBRR-UHFFFAOYSA-N	640	1584531294606
participant_37	M43207	c1ccc(cc1)Cc2ccc(cc2)C(=C3CCCC3)Cl	IZNIICQLGMCBFT-UHFFFAOYSA-N	634	1584531298793
participant_37	M43208	c1ccc(cc1)Cc2ccc(cc2)C(=C3CCCC3)N	MKQZWTBCRGZNGO-UHFFFAOYSA-N	634	1584531303007
participant_37	M43209	c1ccc(cc1)Cc2ccc(cc2)C(=C3CCCC3)O	QUTDAULCIBDRAI-UHFFFAOYSA-N	634	1584531306844
participant_37	M43210	CCC(=C1CCCC1)c2ccc(cc2)Cc3ccccc3	IEWIFYKYTUGYNQ-UHFFFAOYSA-N	640	1584531313197
participant_37	M43211	CCCC(=C1CCCC1)c2ccc(cc2)Cc3ccccc3	YDYXHLXHZLWPJP-UHFFFAOYSA-N	636	1584531317696
participant_37	M43212	CCCCC(=C1CCCC1)c2ccc(cc2)Cc3ccccc3	WJBGLCAKVONFPG-UHFFFAOYSA-N	628	1584531319307
participant_37	M43213	CCCCCC(=C1CCCC1)c2ccc(cc2)Cc3ccccc3	ZHUHVRHBALQPJV-UHFFFAOYSA-N	611	1584531320529
participant_37	M43214	c1ccc(cc1)Cc2ccc(cc2)C(=C3CCCC3)C4CCCC4	GRIFUYZKAKDYKV-UHFFFAOYSA-N	604	1584531322065
participant_37	M43215	c1ccc(cc1)Cc2ccc(cc2)C(=C3CCCC3)C4=CCCC4	XYRARAHJQCHXNO-UHFFFAOYSA-N	634	1584531327313
participant_37	M43216	CCC/C=C/C(=C1CCCC1)c2ccc(cc2)Cc3ccccc3	BUNTZHFVWOGWNJ-LHHJGKSTSA-N	619	1584531332440
participant_37	M43217	C/C=C/C(=C1CCCC1)c2ccc(cc2)Cc3ccccc3	CVUPZQDFAJULCY-KRXBUXKQSA-N	628	1584531333825
participant_37	M43218	C=CC(=C1CCCC1)c2ccc(cc2)Cc3ccccc3	XYYLTDLBXYZLIA-UHFFFAOYSA-N	627	1584531335283
participant_37	M43219	c1ccc(cc1)Cc2ccc(cc2)C(=C3CCCC3)C=O	GUKRBUFSLMNBPY-UHFFFAOYSA-N	651	1584531339485
participant_37	M43220	CC(=O)C(=C1CCCC1)c2ccc(cc2)Cc3ccccc3	AHLKTLQBLKLHGC-UHFFFAOYSA-N	661	1584531353578
participant_37	M43221	CCC(=O)C(=C1CCCC1)c2ccc(cc2)Cc3ccccc3	BOZCFVVLLDOKKX-UHFFFAOYSA-N	661	1584531355976
participant_37	M43222	COC(=O)C(=C1CCCC1)c2ccc(cc2)Cc3ccccc3	RMMPHGWEZKRCFC-UHFFFAOYSA-N	654	1584531358634
participant_37	M43223	CNC(=O)C(=C1CCCC1)c2ccc(cc2)Cc3ccccc3	CMSNVPZISJBBQW-UHFFFAOYSA-N	650	1584531363550
participant_37	M43224	CCC(=C)C(=C1CCCC1)c2ccc(cc2)Cc3ccccc3	PISIISSEOUXSBJ-UHFFFAOYSA-N	627	1584531370419
participant_37	M43225	C/C=C(/CC)\C(=C1CCCC1)c2ccc(cc2)Cc3ccccc3	PMDSGDKRANYEMA-OSSHXBFKSA-N	626	1584531376098
participant_37	M43226	CC/C=C(/CC)\C(=C1CCCC1)c2ccc(cc2)Cc3ccccc3	GPPBYTIQCDADTP-YVNNLAQVSA-N	614	1584531377208
participant_37	M43227	CCC/C=C(/CC)\C(=C1CCCC1)c2ccc(cc2)Cc3ccccc3	JAFCCKSQPIKXDZ-QRVIBDJDSA-N	607	1584531378270
participant_37	M43228	CCCC/C=C(/CC)\C(=C1CCCC1)c2ccc(cc2)Cc3ccccc3	JOUAQRVCNMINGA-OYKKKHCWSA-N	596	1584531379191
participant_37	M43229	CCC(=C1CCCC1)C(=C2CCCC2)c3ccc(cc3)Cc4ccccc4	MYOHMDGFAUZGFN-UHFFFAOYSA-N	593	1584531380136
participant_37	M43230	CC/C(=C/1\CCCO1)/C(=C2CCCC2)c3ccc(cc3)Cc4ccccc4	HSFGDCWAYVLHGF-IZHYLOQSSA-N	621	1584531385105
participant_37	M43231	CC/C(=C/1\COCO1)/C(=C2CCCC2)c3ccc(cc3)Cc4ccccc4	FKKHMNYEQPVSIJ-VHXPQNKSSA-N	626	1584531387610
participant_37	M43232	CC/C(=C/OCOC)/C(=C1CCCC1)c2ccc(cc2)Cc3ccccc3	MGAGTQXODPTLHS-PYCFMQQDSA-N	611	1584531391721
participant_37	M43233	CCC(=N)C(=C1CCCC1)c2ccc(cc2)Cc3ccccc3	BYKYXGNCIXHXSZ-UHFFFAOYSA-N	628	1584531398071
participant_37	M43234	CCC(=O)/C(=C\1/CCC(C)C1)/c2ccc(cc2)Cc3ccccc3	NHQFIGDNKHCCRB-LNVKXUELSA-N	621	1584531423594
participant_37	M43235	CCC(=O)/C(=C/1\CC(C)C(C)C1)/c2ccc(cc2)Cc3ccccc3	MSVNWQPKEJVSPB-UHFFFAOYSA-N	599	1584531425643
participant_37	M43236	CCC(=O)/C(=C\1/CC(C)C(C)C1C)/c2ccc(cc2)Cc3ccccc3	MPPDWJWPQVIPPM-BZZOAKBMSA-N	560	1584531427342
participant_37	M43237	CCC(=O)/C(=C\1/C(C)C(C)C(C)C1C)/c2ccc(cc2)Cc3ccccc3	WHWLRDGKSDCHHS-UHFFFAOYSA-N	493	1584531428835
participant_37	M43238	CC(=O)/C(=C\1/C=CCC1)/c2ccc(cc2)Cc3ccccc3	LSJDQEPMFCFCJD-XUTLUUPISA-N	639	1584531451756
participant_37	M43239	CC(=O)C(=C1C=CC=C1)c2ccc(cc2)Cc3ccccc3	ORYMKINUXASSAA-UHFFFAOYSA-N	596	1584531453893
participant_37	M43240	CC(=O)/C(=C/1\C=CCC1)/c2ccc(cc2)Cc3ccccc3	LSJDQEPMFCFCJD-VZCXRCSSSA-N	639	1584531456583
participant_37	M43241	CC(=O)C(=C1CC=CC1)c2ccc(cc2)Cc3ccccc3	QIBFQMYORUQJKN-UHFFFAOYSA-N	623	1584531461464
participant_37	M43242	CC(=O)/C(=C\1/CCCS1)/c2ccc(cc2)Cc3ccccc3	CFBJUJUKQAKVJM-FMQUCBEESA-N	647	1584531480495
participant_37	M43243	CC(=O)C(=C1SCCS1)c2ccc(cc2)Cc3ccccc3	TYEPHMQKTWWFLQ-UHFFFAOYSA-N	607	1584531483020
participant_37	M43244	CC(=O)/C(=C/1\SCSS1)/c2ccc(cc2)Cc3ccccc3	BANWZRQTWRFULA-ZCXUNETKSA-N	589	1584531484217
participant_37	M43245	CC(=O)C(=C1SSSS1)c2ccc(cc2)Cc3ccccc3	PXGOWALPNXMMIY-UHFFFAOYSA-N	547	1584531485083
participant_37	M43246	CC(=O)/C(=C/1\CSSS1)/c2ccc(cc2)Cc3ccccc3	MLDKNIBVQPCEBV-ZCXUNETKSA-N	589	1584531488639
participant_37	M43247	CC(=O)C(=C1CSSC1)c2ccc(cc2)Cc3ccccc3	IXEGFXYYVZFEEH-UHFFFAOYSA-N	613	1584531489966
participant_37	M43248	CC(=O)/C(=C\1/CCSC1)/c2ccc(cc2)Cc3ccccc3	NNTGHTUFTAHROE-FMQUCBEESA-N	635	1584531490798
participant_37	M43249	c1ccc(cc1)Cc2ccc(cc2)C(=C3CCCC3)C(=O)CCl	INPBGSLFHCZNFK-UHFFFAOYSA-N	667	1584531523062
participant_37	M43250	c1ccc(cc1)Cc2ccc(cc2)C(=C3CCCC3)C(=O)CN	NPHHPCJNLFSVLI-UHFFFAOYSA-N	650	1584531530896
participant_37	M43251	c1ccc(cc1)Cc2ccc(cc2)C(=C3CCCC3)C(=O)CO	ASFLRHSKMVHHMY-UHFFFAOYSA-N	655	1584531534062
participant_37	M43252	c1ccc(cc1)Cc2ccc(cc2)C(=C3CCCC3)C(=O)CBr	POQMVFNAAJPKTP-UHFFFAOYSA-N	655	1584531547046
participant_37	M43253	c1ccc(cc1)Cc2ccc(cc2)C(=C3CCCC3)C(=O)CS	CRMDBXNJVNMXGX-UHFFFAOYSA-N	661	1584531551597
participant_37	M43254	CCCC(=O)C(=C1CCCC1)c2ccc(cc2)Cc3ccccc3	JBESLAMJGZMQKV-UHFFFAOYSA-N	656	1584531618876
participant_37	M43255	CCCCC(=O)C(=C1CCCC1)c2ccc(cc2)Cc3ccccc3	GQEAQKKMPKBWEQ-UHFFFAOYSA-N	647	1584531620634
participant_37	M43256	CCCCCC(=O)C(=C1CCCC1)c2ccc(cc2)Cc3ccccc3	NTOFCFYFJCRQKB-UHFFFAOYSA-N	630	1584531621742
participant_37	M43257	CCCCCCC(=O)C(=C1CCCC1)c2ccc(cc2)Cc3ccccc3	NPOSVSMQJZGOHG-UHFFFAOYSA-N	607	1584531622645
participant_37	M43258	c1ccc(cc1)Cc2ccc(cc2)C(=C3CCCC3)C(=O)CC4CCCC4	XHLRPTDSRXBBHG-UHFFFAOYSA-N	622	1584531623847
participant_37	M43259	c1ccc(cc1)Cc2ccc(cc2)C(=C3CCCC3)C(=O)CN4CCCC4	LCPOHWRCBALOLW-UHFFFAOYSA-N	657	1584531629691
participant_37	M43260	c1ccc(cc1)Cc2ccc(cc2)C(=C3CCCC3)C(=O)CN4CCCN4	IDDHFXUHJZELIY-UHFFFAOYSA-N	653	1584531635736
participant_37	M43261	c1ccc(cc1)Cc2ccc(cc2)C(=C3CCCC3)C(=O)CN4CCNN4	UFJITAVSWAMVOF-UHFFFAOYSA-N	650	1584531636749
participant_37	M43262	c1ccc(cc1)Cc2ccc(cc2)C(=C3CCCC3)C(=O)CN4CCN=N4	GVZOZLAFWZFKFJ-UHFFFAOYSA-N	653	1584531640195
participant_37	M43263	c1ccc(cc1)Cc2ccc(cc2)C(=C3CCCC3)C(=O)Cn4ccnn4	WLSHUWOYLUQKSR-UHFFFAOYSA-N	654	1584531642868
participant_37	M43264	c1ccc(cc1)Cc2ccc(cc2)C(=C3CC=CC3)C(=O)Cn4ccnn4	XWDFYJDATMFPLX-UHFFFAOYSA-N	606	1584531652317
participant_37	M43265	CC(C(=O)C(=C1CCCC1)c2ccc(cc2)Cc3ccccc3)Cl	RJOWEAZXUASFQF-UHFFFAOYSA-N	649	1584531666083
participant_37	M43266	CCC(C(=O)C(=C1CCCC1)c2ccc(cc2)Cc3ccccc3)Cl	PPMCWPZHCSUUDP-UHFFFAOYSA-N	649	1584531667982
participant_37	M43267	CCCC(C(=O)C(=C1CCCC1)c2ccc(cc2)Cc3ccccc3)Cl	XTLHYAQSKATVPM-UHFFFAOYSA-N	645	1584531670658
participant_37	M43268	c1ccc(cc1)Cc2ccc(cc2)C(=C3CCCC3)C(CCl)O	KWRNZXBODXOLHF-UHFFFAOYSA-N	646	1584531683091
participant_37	M43269	CC(CCl)C(=C1CCCC1)c2ccc(cc2)Cc3ccccc3	KLHJRWYNJYRTFY-UHFFFAOYSA-N	646	1584531688413
participant_37	M43270	CCC(CCl)C(=C1CCCC1)c2ccc(cc2)Cc3ccccc3	VNBDCWXUFPOPIX-UHFFFAOYSA-N	641	1584531693778
participant_37	M43271	COC(CCl)C(=C1CCCC1)c2ccc(cc2)Cc3ccccc3	DVFOKLKUKLTERN-UHFFFAOYSA-N	639	1584531698535
participant_37	M43272	COC(C(=C1CCCC1)c2ccc(cc2)Cc3ccccc3)OCl	CKKMQZYKTNHNGT-UHFFFAOYSA-N	636	1584531701626
participant_37	M43273	CC(C(C(=C1CCCC1)c2ccc(cc2)Cc3ccccc3)OC)Cl	WXHDPSIQARLRPT-UHFFFAOYSA-N	625	1584531712272
participant_37	M43274	COC(C(=C1CCCC1)c2ccc(cc2)Cc3ccccc3)C(Cl)O	MAJVUBONEYHGRY-UHFFFAOYSA-N	629	1584531714857
participant_37	M43275	COC(C(=C1CCCC1)c2ccc(cc2)Cc3ccccc3)C(=O)Cl	AKLYVHKLQNFVPX-UHFFFAOYSA-N	657	1584531718236
participant_37	M43276	c1ccc(cc1)Cc2ccc(cc2)C(=C3CCCC3)CC(=O)Cl	QOSYOTJXRITBQP-UHFFFAOYSA-N	649	1584531726566
participant_37	M43277	CC(C(=C1CCCC1)c2ccc(cc2)Cc3ccccc3)C(=O)Cl	DAIUQHPCMKJTDQ-UHFFFAOYSA-N	667	1584531735380
participant_37	M43278	c1ccc(cc1)Cc2ccc(cc2)C(=C3CCCC3)C(C(=O)Cl)O	VZTVQPGAHUKZNE-UHFFFAOYSA-N	664	1584531738785
participant_37	M43279	c1ccc(cc1)Cc2ccc(cc2)C(=C3CCCC3)C(=O)C(=O)Cl	DRUKJTZHDOGEGF-UHFFFAOYSA-N	665	1584531742551
participant_37	M43280	c1ccc(cc1)Cc2ccc(cc2)C(=C3CCCC3)C(=O)C(Cl)O	OUEXZEKOCKMAMM-UHFFFAOYSA-N	655	1584531777688
participant_37	M43281	c1ccc(cc1)Cc2ccc(cc2)C(C3CCCC3)C(=O)C(Cl)O	PDRVJOLHPTWZBA-UHFFFAOYSA-N	621	1584531783939
participant_37	M43282	CCCC/C=C(\c1ccc(cc1)Cc2ccccc2)/C(=O)C(Cl)O	MTKALOWMUHNABJ-VXLYETTFSA-N	553	1584531795570
participant_37	M43283	CC/C=C(\c1ccc(cc1)Cc2ccccc2)/C(=O)C(Cl)O	FESDTYRNQNUTMD-UBKPWBPPSA-N	562	1584531797450
participant_37	M43284	C/C=C(\c1ccc(cc1)Cc2ccccc2)/C(=O)C(Cl)O	OLZLCPMXIKUQJI-APQPDGGLSA-N	553	1584531798617
participant_37	M43285	CCC(c1ccc(cc1)Cc2ccccc2)C(=O)C(Cl)O	IRIFKGTUJUCCGY-UHFFFAOYSA-N	570	1584531804703
participant_37	M43286	C#CC(c1ccc(cc1)Cc2ccccc2)C(=O)C(Cl)O	RSQQWGTWNAQSHC-UHFFFAOYSA-N	563	1584531817294
participant_37	M43287	c1ccc(cc1)Cc2ccc(cc2)C(=C3CCCC3)C(=O)CCCl	CXDXBLAOMKWHSY-UHFFFAOYSA-N	650	1584531867587
participant_37	M43288	c1ccc(cc1)Cc2ccc(cc2)C(=C3CCCC3)C(=O)C4CCCC4	GELNGAHFADSQTR-UHFFFAOYSA-N	622	1584531883616
participant_37	M43289	c1ccc(cc1)Cc2ccc(cc2)C(=C3CCCC3)C(=O)C4=CCCC4	ZJFWNKWJHYCORE-UHFFFAOYSA-N	651	1584531889826
participant_37	M43290	c1ccc(cc1)Cc2ccc(cc2)C(=C3CCCC3)C(=O)C4=CCC=C4	OMRUJYWZLVRVMO-UHFFFAOYSA-N	673	1584531893960
participant_37	M43291	c1ccc(cc1)Cc2ccc(cc2)C(=C3CCCC3)C(=O)c4ccoc4	LGZZCPBOPHWUFJ-UHFFFAOYSA-N	669	1584531902660
participant_37	M43292	c1ccc(cc1)Cc2ccc(cc2)C(=C3CCCC3)C(=O)c4cc[nH]c4	MYLDXVMOPHAFJP-UHFFFAOYSA-N	669	1584531905937
participant_37	M43293	c1ccc(cc1)Cc2ccc(cc2)C(=C3CCCC3)C(=O)c4c[nH]cn4	JXIBVZZOKGKHJA-UHFFFAOYSA-N	662	1584531907730
participant_37	M43294	c1ccc(cc1)Cc2ccc(cc2)C(=C3CCCC3)C(=O)c4c[nH]nn4	DLKNKOLJPQLWLM-UHFFFAOYSA-N	663	1584531910399
participant_37	M43295	c1ccc(cc1)Cc2ccc(cc2)C(=C3CCCC3)C(=O)c4c[nH]nc4	VJKUVTHHLMVQQK-UHFFFAOYSA-N	668	1584531916544
participant_37	M43296	CC1C=CC(=C1)C(=O)C(=C2CCCC2)c3ccc(cc3)Cc4ccccc4	BIMUNZCLRDIUCU-UHFFFAOYSA-N	673	1584531945684
participant_37	M43297	c1ccc(cc1)Cc2ccc(cc2)C(=C3CCCC3)C(=O)C4=CC(C=C4)Cl	WOGJNTXJVSSGRC-UHFFFAOYSA-N	673	1584531949551
participant_37	M43298	CCC1C=CC(=C1)C(=O)C(=C2CCCC2)c3ccc(cc3)Cc4ccccc4	GGVXCJQEBFPLAQ-UHFFFAOYSA-N	676	1584531961298
participant_37	M43299	c1ccc(cc1)Cc2ccc(cc2)C(=C3CCCC3)C(=O)C4=CC(C=C4)CCl	NCXBLPIFZQHSJH-UHFFFAOYSA-N	666	1584531966346
participant_37	M43300	CCCC1C=CC(=C1)C(=O)C(=C2CCCC2)c3ccc(cc3)Cc4ccccc4	QXHTVUIZFZRAHL-UHFFFAOYSA-N	672	1584531975174
participant_37	M43301	CCCCC1C=CC(=C1)C(=O)C(=C2CCCC2)c3ccc(cc3)Cc4ccccc4	HLLIWVHEFFRULA-UHFFFAOYSA-N	659	1584531977518
participant_37	M43302	CCCCCC1C=CC(=C1)C(=O)C(=C2CCCC2)c3ccc(cc3)Cc4ccccc4	ATEAYZWXOLCVOR-UHFFFAOYSA-N	644	1584531978793
participant_37	M43303	c1ccc(cc1)Cc2ccc(cc2)C(=C3CCCC3)C(=O)C4=CC(C=C4)C5CCCC5	GPSZCZQCROWJRR-UHFFFAOYSA-N	632	1584531981853
participant_37	M43304	c1ccc(cc1)Cc2ccc(cc2)C(=C3CCCC3)C(=O)C4=CC(CCCCCl)C=C4	REZDLJSOXUNDMF-UHFFFAOYSA-N	639	1584531993494
participant_37	M43305	CCCCCCC1C=CC(=C1)C(=O)C(=C2CCCC2)c3ccc(cc3)Cc4ccccc4	SEPTVZWYVGHXIR-UHFFFAOYSA-N	623	1584532006753
participant_37	M43306	c1ccc(cc1)Cc2ccc(cc2)C(=C3CCCC3)C(=O)C4=CC(C=C4)C5CCCCC5	MYNWWGVXGNENMF-UHFFFAOYSA-N	604	1584532007703
participant_37	M43307	c1ccc(cc1)Cc2ccc(cc2)C(=C3CCCC3)C(=O)C4=CC(C=C4)c5ccccc5	FFYWKNATNJCLQQ-UHFFFAOYSA-N	600	1584532012678
participant_37	M43308	C/C=C/C=C\CC1C=CC(=C1)C(=O)C(=C2CCCC2)c3ccc(cc3)Cc4ccccc4	XQIDOTGMDHVCSO-ZPYFUIHZSA-N	616	1584532018429
participant_37	M43309	C#CC1C=CC(=C1)C(=O)C(=C2CCCC2)c3ccc(cc3)Cc4ccccc4	DOHSXVXULCZAFI-UHFFFAOYSA-N	661	1584532027325
participant_37	M43310	CC#CC1C=CC(=C1)C(=O)C(=C2CCCC2)c3ccc(cc3)Cc4ccccc4	IPURUHODJTYJQI-UHFFFAOYSA-N	656	1584532035251
participant_37	M43311	CCC#CC1C=CC(=C1)C(=O)C(=C2CCCC2)c3ccc(cc3)Cc4ccccc4	GJDVBPKYBBRZAM-UHFFFAOYSA-N	660	1584532037445
participant_37	M43312	CC(C)C#CC1C=CC(=C1)C(=O)C(=C2CCCC2)c3ccc(cc3)Cc4ccccc4	IICMSGCOAQNETG-UHFFFAOYSA-N	647	1584532045134
participant_37	M43313	CCC(C)C#CC1C=CC(=C1)C(=O)C(=C2CCCC2)c3ccc(cc3)Cc4ccccc4	ZMXBHQQVLNGMFG-UHFFFAOYSA-N	651	1584532047691
participant_37	M43314	CCCC(C)C#CC1C=CC(=C1)C(=O)C(=C2CCCC2)c3ccc(cc3)Cc4ccccc4	VFMDTCCOEYTBBT-UHFFFAOYSA-N	644	1584532048855
participant_37	M43315	CCCCC(C)C#CC1C=CC(=C1)C(=O)C(=C2CCCC2)c3ccc(cc3)Cc4ccccc4	YVNDBPUBBLCNLM-UHFFFAOYSA-N	637	1584532049542
participant_37	M43316	C1CCC(CC1)C#CC2C=CC(=C2)C(=O)C(=C3CCCC3)c4ccc(cc4)Cc5ccccc5	XTUNDHVCOMMCGO-UHFFFAOYSA-N	594	1584532051037
participant_37	M43317	c1ccc(cc1)C#CC2C=CC(=C2)C(=O)C(=C3CCCC3)c4ccc(cc4)Cc5ccccc5	CXUPVCCAVIJZGE-UHFFFAOYSA-N	594	1584532054792
participant_37	M43318	Cc1ccccc1C#CC2C=CC(=C2)C(=O)C(=C3CCCC3)c4ccc(cc4)Cc5ccccc5	GKNARHZOUFWYIJ-UHFFFAOYSA-N	610	1584532058605
participant_37	M43319	c1ccc(cc1)Cc2ccc(cc2)C(=C3CCCC3)C(=O)C4=CC(C#Cc5ccccc5Cl)C=C4	KPMSMHDNZLZIGG-UHFFFAOYSA-N	608	1584532064273
participant_37	M43320	c1ccc(cc1)Cc2ccc(cc2)C(=C3CCCC3)C(=O)C4=CC(C=C4)CO	NLNISMJIYVYWNG-UHFFFAOYSA-N	666	1584532121959
participant_37	M43321	c1ccc(cc1)Cc2ccc(cc2)C(=C3CCCC3)C(=O)C4=CC(C=C4)C=O	VIVGHIZZVVTAAR-UHFFFAOYSA-N	682	1584532129029
participant_37	M43322	CC(=O)C1C=CC(=C1)C(=O)C(=C2CCCC2)c3ccc(cc3)Cc4ccccc4	QQIJGJYDVFXFEQ-UHFFFAOYSA-N	675	1584532142377
participant_37	M43323	c1ccc(cc1)Cc2ccc(cc2)C(=C3CCCC3)C(=O)C4=CC(C=C4)C(=O)Cl	FFOUHGHPWIWIEN-UHFFFAOYSA-N	670	1584532147374
participant_37	M43324	c1ccc(cc1)Cc2ccc(cc2)C(=C3CCCC3)C(=O)C4=CC(C=C4)C(=O)N	AYHPYMRGCVBZSX-UHFFFAOYSA-N	670	1584532151314
participant_37	M43325	c1ccc(cc1)Cc2ccc(cc2)C(=C3CCCC3)C(=O)C4=CC(C=C4)C(=O)O	LPROMMPHHHOUMF-UHFFFAOYSA-N	670	1584532154515
participant_37	M43326	c1ccc(cc1)Cc2ccc(cc2)C(=C3CCCC3)C(=O)C4=CC(C=C4)C(=O)S	MNGHDZWSNBSCLG-UHFFFAOYSA-N	670	1584532158087
participant_37	M43327	c1ccc(cc1)Cc2ccc(cc2)C(=C3CCCC3)C(=O)C4=CC(C=C4)C(=S)S	WENUJVJPEROPOV-UHFFFAOYSA-N	653	1584532159299
participant_37	M43328	c1ccc(cc1)Cc2ccc(cc2)C(=C3CCCC3)C(=O)C4=CC(C=C4)C(=N)S	MVBOMAGFEPBETP-UHFFFAOYSA-N	658	1584532162443
participant_37	M43329	CCC(=O)C1C=CC(=C1)C(=O)C(=C2CCCC2)c3ccc(cc3)Cc4ccccc4	GVEBBBHKHLKUOJ-UHFFFAOYSA-N	675	1584532171947
participant_37	M43330	CCCC(=O)C1C=CC(=C1)C(=O)C(=C2CCCC2)c3ccc(cc3)Cc4ccccc4	AZVRTBPHSHCJNW-UHFFFAOYSA-N	671	1584532174276
participant_37	M43331	CCCCC(=O)C1C=CC(=C1)C(=O)C(=C2CCCC2)c3ccc(cc3)Cc4ccccc4	NMENXLBTBDVACH-UHFFFAOYSA-N	659	1584532175541
participant_37	M43332	CCCCCC(=O)C1C=CC(=C1)C(=O)C(=C2CCCC2)c3ccc(cc3)Cc4ccccc4	WZANEJOUWLETGW-UHFFFAOYSA-N	644	1584532177438
participant_37	M43333	c1ccc(cc1)Cc2ccc(cc2)C(=C3CCCC3)C(=O)C4=CC(C=C4)C(=O)C5CCCC5	KRDWMQFREZQZEU-UHFFFAOYSA-N	633	1584532178739
participant_37	M43334	c1ccc(cc1)Cc2ccc(cc2)C(=C3CCCC3)C(=O)C4=CC(C=C4)C(=O)C5=CCCC5	BZCRLDPBZLGRFO-UHFFFAOYSA-N	651	1584532182458
participant_37	M43335	c1ccc(cc1)Cc2ccc(cc2)C(=C3CCCC3)C(=O)C4=CC(C=C4)C(=O)C5=CCC=C5	DGQVNXIDDKTYHL-UHFFFAOYSA-N	639	1584532185025
participant_37	M43336	C1CCC(=CC(=O)C2=CC(C=C2)C=O)C1	UZUNONDYQZXABO-UHFFFAOYSA-N	338	1584532347566
participant_37	M43337	CC(=C1CCCC1)C(=O)C2=CC(C=C2)C=O	NCSIRAIKFKJPIK-UHFFFAOYSA-N	315	1584536221062
participant_37	M43338	CCC(=C1CCCC1)C(=O)C2=CC(C=C2)C=O	QEGJDGVJNUUSLT-UHFFFAOYSA-N	314	1584536224435
participant_37	M43339	C1CCC(=C(CCl)C(=O)C2=CC(C=C2)C=O)C1	PHHUMWBMYNTIPL-UHFFFAOYSA-N	320	1584536227068
participant_37	M43340	CCCC(=C1CCCC1)C(=O)C2=CC(C=C2)C=O	JMVRRRIEEDCHCM-UHFFFAOYSA-N	316	1584536234351
participant_37	M43341	C1CCC(=C(CO)C(=O)C2=CC(C=C2)C=O)C1	ZGFCWJCUMWMWBH-UHFFFAOYSA-N	325	1584536270646
participant_37	M43342	C1CCC(=C(C(=O)C2=CC(C=C2)C=O)OO)C1	GKGLEWTWUPPVPS-UHFFFAOYSA-N	301	1584536272210
participant_37	M43343	COC(=C1CCCC1)C(=O)C2=CC(C=C2)C=O	BPERKADEBUUQHU-UHFFFAOYSA-N	306	1584536278376
participant_37	M43344	CCCCC(=C1CCCC1)C(=O)C2=CC(C=C2)C=O	RYHOVNUCJOZDOV-UHFFFAOYSA-N	315	1584536286212
participant_37	M43345	CCCCCC(=C1CCCC1)C(=O)C2=CC(C=C2)C=O	RYDWHNFIAJEEEM-UHFFFAOYSA-N	310	1584536287045
participant_37	M43346	CCCCCCC(=C1CCCC1)C(=O)C2=CC(C=C2)C=O	MSEXEGAQUAIEAL-UHFFFAOYSA-N	300	1584536287865
participant_37	M43347	C1CCC(C1)CC(=C2CCCC2)C(=O)C3=CC(C=C3)C=O	QBQMPQQVYXYKOV-UHFFFAOYSA-N	323	1584536288996
participant_37	M43348	CCCCCCCC(=C1CCCC1)C(=O)C2=CC(C=C2)C=O	UMBDJLBKUZYQIE-UHFFFAOYSA-N	286	1584536305132
participant_37	M43349	C1CCC(CC1)CC(=C2CCCC2)C(=O)C3=CC(C=C3)C=O	BXKPUMSSOHFSFN-UHFFFAOYSA-N	315	1584536307020
participant_37	M43350	c1ccc(cc1)CC(=C2CCCC2)C(=O)C3=CC(C=C3)C=O	WTTIKNMZJQLFDA-UHFFFAOYSA-N	622	1584536316458
participant_37	M43351	Cc1ccccc1CC(=C2CCCC2)C(=O)C3=CC(C=C3)C=O	WHEZBIIQJBXCCY-UHFFFAOYSA-N	574	1584536328803
participant_37	M43352	C1CCC(=C(Cc2ccccc2Cl)C(=O)C3=CC(C=C3)C=O)C1	BRIXKDJNOUTEOR-UHFFFAOYSA-N	570	1584536332206
participant_37	M43353	Cc1cccc(c1)CC(=C2CCCC2)C(=O)C3=CC(C=C3)C=O	IWVLEAWFYJQDLH-UHFFFAOYSA-N	577	1584536344706
participant_37	M43354	C1CCC(=C(Cc2cccc(c2)Cl)C(=O)C3=CC(C=C3)C=O)C1	BRTBBOPCEAUGJJ-UHFFFAOYSA-N	556	1584536346936
participant_37	M43355	CC(c1ccccc1)C(=C2CCCC2)C(=O)C3=CC(C=C3)C=O	QFHHMRCEERYSCZ-UHFFFAOYSA-N	584	1584536364613
participant_37	M43356	CCC(c1ccccc1)C(=C2CCCC2)C(=O)C3=CC(C=C3)C=O	AZRHSMIBMOSXNU-UHFFFAOYSA-N	579	1584536366711
participant_37	M43357	CCCC(c1ccccc1)C(=C2CCCC2)C(=O)C3=CC(C=C3)C=O	RVIVUKCMSCLCAG-UHFFFAOYSA-N	576	1584536368137
participant_37	M43358	CCCCC(c1ccccc1)C(=C2CCCC2)C(=O)C3=CC(C=C3)C=O	HQLMTERVXSOCEB-UHFFFAOYSA-N	568	1584536369066
participant_37	M43359	CCCCCC(c1ccccc1)C(=C2CCCC2)C(=O)C3=CC(C=C3)C=O	TUCZIPFLROHBIU-UHFFFAOYSA-N	553	1584536370055
participant_37	M43360	CCCCCCC(c1ccccc1)C(=C2CCCC2)C(=O)C3=CC(C=C3)C=O	UYRKXVIBQAWGKV-UHFFFAOYSA-N	532	1584536371491
participant_37	M43361	c1ccc(cc1)C(C2CCCCC2)C(=C3CCCC3)C(=O)C4=CC(C=C4)C=O	CTLSBKXIUHHWLS-UHFFFAOYSA-N	520	1584536373335
participant_37	M43362	c1ccc(cc1)C(c2ccccc2)C(=C3CCCC3)C(=O)C4=CC(C=C4)C=O	YJFBHUGORWSIQW-UHFFFAOYSA-N	605	1584536377397
participant_37	M43363	CC(c1ccccc1)(c2ccccc2)C(=C3CCCC3)C(=O)C4=CC(C=C4)C=O	IJKPLRZXCGEPSU-UHFFFAOYSA-N	616	1584536388573
participant_37	M43364	CCC(c1ccccc1)(c2ccccc2)C(=C3CCCC3)C(=O)C4=CC(C=C4)C=O	YHIAXLRPJSMQFZ-UHFFFAOYSA-N	620	1584536390321
participant_37	M43365	CCCC(c1ccccc1)(c2ccccc2)C(=C3CCCC3)C(=O)C4=CC(C=C4)C=O	LRNYLMQBEDPQCW-UHFFFAOYSA-N	617	1584536391362
participant_37	M43366	CCCCC(c1ccccc1)(c2ccccc2)C(=C3CCCC3)C(=O)C4=CC(C=C4)C=O	WAHDZYPHCBTILN-UHFFFAOYSA-N	611	1584536392232
participant_37	M43367	CCCCCC(c1ccccc1)(c2ccccc2)C(=C3CCCC3)C(=O)C4=CC(C=C4)C=O	HWZNGUNJIKQHAV-UHFFFAOYSA-N	599	1584536393016
participant_37	M43368	CCCCCCC(c1ccccc1)(c2ccccc2)C(=C3CCCC3)C(=O)C4=CC(C=C4)C=O	IREZSVAGBNGOTN-UHFFFAOYSA-N	582	1584536395207
participant_37	M43369	c1ccc(cc1)C(c2ccccc2)(C3CCCCC3)C(=C4CCCC4)C(=O)C5=CC(C=C5)C=O	YIWNLQNJDMCARV-UHFFFAOYSA-N	569	1584536396730
participant_37	M43370	c1ccc(cc1)C(c2ccccc2)(c3ccccc3)C(=C4CCCC4)C(=O)C5=CC(C=C5)C=O	LXKDAZUSCSKSEU-UHFFFAOYSA-N	532	1584536402316
participant_37	M43371	C1CCC(=C(C=O)C(=O)C2=CC(C=C2)C=O)C1	UULRLOQWECGPCA-UHFFFAOYSA-N	312	1584536432134
participant_37	M43372	COCC(=C1CCCC1)C(=O)C2=CC(C=C2)C=O	BJPUWUJDZRXDBV-UHFFFAOYSA-N	310	1584536445050
participant_37	M43373	CCOCC(=C1CCCC1)C(=O)C2=CC(C=C2)C=O	RJPGKQHPVDRXLC-UHFFFAOYSA-N	312	1584536448017
participant_37	M43374	CCCOCC(=C1CCCC1)C(=O)C2=CC(C=C2)C=O	UWKSOWRYJPYLGC-UHFFFAOYSA-N	317	1584536448538
participant_37	M43375	CCCCOCC(=C1CCCC1)C(=O)C2=CC(C=C2)C=O	JINNZBVUJGWAPV-UHFFFAOYSA-N	309	1584536449520
participant_37	M43376	CCCCCOCC(=C1CCCC1)C(=O)C2=CC(C=C2)C=O	JMHULCCTLUHQCM-UHFFFAOYSA-N	301	1584536450820
participant_37	M43377	CCC(C)CCOCC(=C1CCCC1)C(=O)C2=CC(C=C2)C=O	DJWXLJPCTVWYRI-UHFFFAOYSA-N	305	1584536455476
participant_37	M43378	CCC(CC)CCOCC(=C1CCCC1)C(=O)C2=CC(C=C2)C=O	JICWHDIVUNHJDY-UHFFFAOYSA-N	295	1584536455994
participant_37	M43379	CCCC(CC)CCOCC(=C1CCCC1)C(=O)C2=CC(C=C2)C=O	URQGWINGCQRNGR-UHFFFAOYSA-N	290	1584536456807
participant_37	M43380	C1CCC(CC1)CCOCC(=C2CCCC2)C(=O)C3=CC(C=C3)C=O	YGNVJJSQIFMXCY-UHFFFAOYSA-N	315	1584536458243
participant_37	M43381	c1ccc(cc1)CCOCC(=C2CCCC2)C(=O)C3=CC(C=C3)C=O	LPLXQRTWGOBWDI-UHFFFAOYSA-N	622	1584536463439
participant_37	M43382	c1ccc(cc1)CCCCC(=C2CCCC2)C(=O)C3=CC(C=C3)C=O	AIIYYICIPCCYHO-UHFFFAOYSA-N	599	1584536477756
participant_37	M43383	c1ccc(cc1)COCCC(=C2CCCC2)C(=O)C3=CC(C=C3)C=O	COVSXFWPCBGQHC-UHFFFAOYSA-N	602	1584536480884
participant_37	M43384	c1ccc(cc1)OOCCC(=C2CCCC2)C(=O)C3=CC(C=C3)C=O	ZHEYVGOADLDKHG-UHFFFAOYSA-N	565	1584536484232
participant_37	M43385	c1ccc(cc1)OOOCC(=C2CCCC2)C(=O)C3=CC(C=C3)C=O	ACDVTQUBMBLCKQ-UHFFFAOYSA-N	559	1584536485538
participant_37	M43386	c1ccc(cc1)OOOOC(=C2CCCC2)C(=O)C3=CC(C=C3)C=O	XUMFBCZEHJJDMS-UHFFFAOYSA-N	527	1584536486821
participant_37	M43387	c1ccc(cc1)OCCCC(=C2CCCC2)C(=O)C3=CC(C=C3)C=O	MCUQVZGFRULPAT-UHFFFAOYSA-N	567	1584536494769
participant_37	M43388	c1ccc(cc1)CCCOC(=C2CCCC2)C(=O)C3=CC(C=C3)C=O	AALRAEXFROVCGP-UHFFFAOYSA-N	610	1584536513973
participant_37	M43389	CCOC(=C1CCCC1)C(=O)C2=CC(C=C2)C=O	WCZUOHHCPQXCEE-UHFFFAOYSA-N	310	1584536543056
participant_37	M43390	CCCOC(=C1CCCC1)C(=O)C2=CC(C=C2)C=O	VNJYXHRQBQLARA-UHFFFAOYSA-N	317	1584536556416
participant_37	M43391	CCCCOC(=C1CCCC1)C(=O)C2=CC(C=C2)C=O	KOZKHVWOMHTYDH-UHFFFAOYSA-N	312	1584536556970
participant_37	M43392	CCCCCOC(=C1CCCC1)C(=O)C2=CC(C=C2)C=O	WDRKZDAXZARABK-UHFFFAOYSA-N	306	1584536557682
participant_37	M43393	CCCCCCOC(=C1CCCC1)C(=O)C2=CC(C=C2)C=O	CXAYROMFFZRVRT-UHFFFAOYSA-N	297	1584536559717
participant_37	M43394	CCCCCCCOC(=C1CCCC1)C(=O)C2=CC(C=C2)C=O	QDJSRVSGBUQSDX-UHFFFAOYSA-N	283	1584536560780
participant_37	M43395	C1CCC(CC1)COC(=C2CCCC2)C(=O)C3=CC(C=C3)C=O	OFBFUUYHXRVISR-UHFFFAOYSA-N	314	1584536563359
participant_37	M43396	c1ccc(cc1)COC(=C2CCCC2)C(=O)C3=CC(C=C3)C=O	GHRPFSBIIHUCMW-UHFFFAOYSA-N	615	1584536567146
participant_37	M43397	Cc1ccc(cc1)CCOCC(=C2CCCC2)C(=O)C3=CC(C=C3)C=O	AEYBIXVBKDLRJW-UHFFFAOYSA-N	561	1584536621965
participant_37	M43398	C1CCC(=C(COCCc2ccc(cc2)Cl)C(=O)C3=CC(C=C3)C=O)C1	VFFWKNBNRGGXQK-UHFFFAOYSA-N	538	1584536625639
participant_37	M43399	CC1=CC(=CC1C=O)C(=O)C(=C2CCCC2)COCCc3ccccc3	GCMZTILXADCRBI-UHFFFAOYSA-N	615	1584536644576
participant_37	M43400	CC(COCC(=C1CCCC1)C(=O)C2=CC(C=C2)C=O)c3ccccc3	AKXRDCLKSOTXEL-UHFFFAOYSA-N	565	1584536681024
participant_37	M43401	c1ccc(cc1)C(COCC(=C2CCCC2)C(=O)C3=CC(C=C3)C=O)Cl	HQEHVNYOHVOZIS-UHFFFAOYSA-N	559	1584536688405
participant_37	M43402	c1ccc(cc1)C(COCC(=C2CCCC2)C(=O)C3=CC(C=C3)C=O)O	HTQCWQKZEKSNNL-UHFFFAOYSA-N	571	1584536695102
participant_37	M43403	c1ccc(cc1)C(COCC(=C2CCCC2)C(=O)C3=CC(C=C3)C=O)N	ZYEBUMQDKCJVCM-UHFFFAOYSA-N	559	1584536699740
participant_37	M43404	c1ccc(cc1)C(=N)COCC(=C2CCCC2)C(=O)C3=CC(C=C3)C=O	ZUCNTMYIDMWEFJ-UHFFFAOYSA-N	557	1584536706138
participant_37	M43405	c1ccc(cc1)C(=O)COCC(=C2CCCC2)C(=O)C3=CC(C=C3)C=O	LBAAZLXJNJXAKJ-UHFFFAOYSA-N	579	1584536711343
participant_37	M43406	c1ccc(cc1)C(=O)OOCC(=C2CCCC2)C(=O)C3=CC(C=C3)C=O	IBHIAMDPVWTTIL-UHFFFAOYSA-N	576	1584536716704
participant_37	M43407	c1ccc(cc1)C(=O)OCCC(=C2CCCC2)C(=O)C3=CC(C=C3)C=O	PCGMRAOMDAUDGE-UHFFFAOYSA-N	583	1584536720857
participant_37	M43408	CC(=O)C1C=CC(=C1)C(=O)C(=C2CCCC2)COCCc3ccccc3	HSDGIUJSZPRVBY-UHFFFAOYSA-N	624	1584536734960
participant_37	M43409	c1ccc(cc1)CCOCC(=C2CCCC2)C(=O)C3=CC(C=C3)C(=O)Cl	ZPTUGCWAFGCVJU-UHFFFAOYSA-N	617	1584536743132
participant_37	M43410	c1ccc(cc1)CCOCC(=C2CCCC2)C(=O)C3=CC(C=C3)C(=O)O	SANZJFIHEUFACP-UHFFFAOYSA-N	617	1584536748090
participant_37	M43411	c1ccc(cc1)CCOCC(=C2CCCC2)C(=O)C3=CC(C=C3)C(=O)N	GPEZXYSMDCQPKI-UHFFFAOYSA-N	617	1584536751044
participant_37	M43412	CCC(=O)C1C=CC(=C1)C(=O)C(=C2CCCC2)COCCc3ccccc3	AFALGEGPIKDGDT-UHFFFAOYSA-N	615	1584536766681
participant_37	M43413	c1ccc(cc1)CCOCC(=C2CCCC2)C(=O)C3=CC(C=C3)C(=O)CCl	RULOEGITNYLQNU-UHFFFAOYSA-N	621	1584536769702
participant_37	M43414	c1ccc(cc1)CCOCC(=C2CCCC2)C(=O)C3=CC(C=C3)C(=O)CN	LVBSTAWSCVSSDW-UHFFFAOYSA-N	624	1584536773833
participant_37	M43415	c1ccc(cc1)CCOCC(=C2CCCC2)C(=O)C3=CC(C=C3)C(=O)CS	BLOBTTMNDWAGLV-UHFFFAOYSA-N	609	1584536781219
participant_37	M43416	CNCC(=O)C1C=CC(=C1)C(=O)C(=C2CCCC2)COCCc3ccccc3	AHAFRJGLKKNJTE-UHFFFAOYSA-N	614	1584536801257
participant_37	M43417	CCNCC(=O)C1C=CC(=C1)C(=O)C(=C2CCCC2)COCCc3ccccc3	PJIJCGUFIOHOOS-UHFFFAOYSA-N	601	1584536803573
participant_37	M43418	CCN(C)CC(=O)C1C=CC(=C1)C(=O)C(=C2CCCC2)COCCc3ccccc3	JMZGGBLLSRWBDC-UHFFFAOYSA-N	593	1584536806125
participant_37	M43419	CCN(CC)CC(=O)C1C=CC(=C1)C(=O)C(=C2CCCC2)COCCc3ccccc3	AMEQOKLLEFORHA-UHFFFAOYSA-N	566	1584536807181
participant_37	M43420	c1ccc(cc1)CCOCC(=C2CCCC2)C(=O)C3=CC(C=C3)C(=O)CN4CCCC4	JLAXVTCQFSMKKU-UHFFFAOYSA-N	613	1584536808093
participant_37	M43421	c1ccc(cc1)CCOCC(=C2CCCC2)C(=O)C3=CC(C=C3)C(=O)CN4C=CCC4	GOGHLNHZXVAUQD-UHFFFAOYSA-N	626	1584536813263
participant_37	M43422	c1ccc(cc1)CCOCC(=C2CCCC2)C(=O)C3=CC(C=C3)C(=O)Cn4cccc4	WEMCCYHKKZGLPV-UHFFFAOYSA-N	623	1584536815631
participant_37	M43423	c1ccc(cc1)CCOCC(=C2CCCC2)C(=O)C3=CC(C=C3)C(=O)CN4CC=CC4	QSPKXHSCOIJQTR-UHFFFAOYSA-N	615	1584536824949
participant_37	M43424	c1ccc(cc1)CCOCC(=C2CCCC2)C(=O)C3=CC(C=C3)C(=O)CN4CC=CN4	RJOUYPBIRCKTCV-UHFFFAOYSA-N	626	1584536828910
participant_37	M43425	c1ccc(cc1)CCOCC(=C2CCCC2)C(=O)C3=CC(C=C3)C(=O)CN4CC=NN4	QWSNFHPBEVLSCM-UHFFFAOYSA-N	610	1584536829628
participant_37	M43426	c1ccc(cc1)CCOCC(=C2CCCC2)C(=O)C3=CC(C=C3)C(=O)CN4CCNN4	GJQJDPYVGDFXFU-UHFFFAOYSA-N	612	1584536836349
participant_37	M43427	c1ccc(cc1)CCOCC(=C2CCCC2)C(=O)C3=CC(C=C3)C(=O)CN4CCN=N4	DUGJXHDEJIWYSF-UHFFFAOYSA-N	606	1584536840369
participant_37	M43428	c1ccc(cc1)CCOCC(=C2CCCC2)C(=O)C3=CC(C=C3)C(=O)Cn4ccnn4	KXGQBMUGXDHLBQ-UHFFFAOYSA-N	617	1584536841731
participant_37	M43429	Cc1cn(CC(=O)C2C=CC(=C2)C(=O)C(=C3CCCC3)COCCc4ccccc4)nn1	RVVJYXYUUPZASJ-UHFFFAOYSA-N	637	1584536852642
participant_37	M43430	CCc1cn(CC(=O)C2C=CC(=C2)C(=O)C(=C3CCCC3)COCCc4ccccc4)nn1	SYMXJDCXBXUSKX-UHFFFAOYSA-N	614	1584536854867
participant_37	M43431	c1ccc(cc1)CCOCC(=C2CCCC2)C(=O)C3=CC(C=C3)C(=O)Cn4cc(CCl)nn4	HFYSBTCJZUHPOF-UHFFFAOYSA-N	613	1584536857527
participant_37	M43432	CC(Cc1ccccc1)OCC(=C2CCCC2)C(=O)C3=CC(C=C3)C(=O)C	UYVIFVWDZFYJBQ-UHFFFAOYSA-N	610	1584536887580
participant_37	M43433	CC(=O)C1C=CC(=C1)C(=O)C(=C2CCCC2)COC(Cc3ccccc3)Cl	VHMZYCSNHXFYEB-UHFFFAOYSA-N	602	1584536895954
participant_37	M43434	c1ccc(cc1)CC(Cl)OCC(=C2CCCC2)C(=O)C3=CC(C=C3)C(=O)Cl	UUGGSHGUFNBQLE-UHFFFAOYSA-N	592	1584536898250
participant_37	M43435	CCC(=O)C1C=CC(=C1)C(=O)C(=C2CCCC2)COC(C)Cc3ccccc3	DJFNLYRPOSSEFC-UHFFFAOYSA-N	606	1584536907151
participant_37	M43436	C[n+]1cn(CC(=O)C2C=CC(=C2)C(=O)C(=C3CCCC3)COCCc4ccccc4)nn1	SJUXPUJLBQQFRZ-UHFFFAOYSA-N	604	1584536960605
participant_37	M43437	C[n+]1nnn(CC(=O)C2C=CC(=C2)C(=O)C(=C3CCCC3)COCCc4ccccc4)n1	SJNPMJKTZCCMTH-UHFFFAOYSA-N	585	1584536961996
participant_37	M43438	Cs1nnn(CC(=O)C2C=CC(=C2)C(=O)C(=C3CCCC3)COCCc4ccccc4)n1	OHQKJMMXVQXXJX-UHFFFAOYSA-N	575	1584536966342
participant_37	M43439	Cs1ncn(CC(=O)C2C=CC(=C2)C(=O)C(=C3CCCC3)COCCc4ccccc4)n1	NSGONMGWBZRZAB-UHFFFAOYSA-N	605	1584536973633
participant_37	M43440	Cs1cn(CC(=O)C2C=CC(=C2)C(=O)C(=C3CCCC3)COCCc4ccccc4)cn1	CXGCZKAOVISWPN-UHFFFAOYSA-N	630	1584536974637
participant_37	M43441	Cs1ccn(CC(=O)C2C=CC(=C2)C(=O)C(=C3CCCC3)COCCc4ccccc4)c1	AEAPAPSGGJFKDD-UHFFFAOYSA-N	624	1584536975647
participant_37	M43442	Cc1cn(CC(=O)C2C=CC(=C2)C(=O)C(=C3CCCC3)COCCc4ccccc4)cn1	YAFFPDYMSSCGPW-UHFFFAOYSA-N	641	1584536982786
participant_37	M43443	Cc1ncn(CC(=O)C2C=CC(=C2)C(=O)C(=C3CCCC3)COCCc4ccccc4)n1	FNHBKDCEJKLTDX-UHFFFAOYSA-N	636	1584536990813
participant_37	M43444	CC1=NC(CC(=O)C2C=CC(=C2)C(=O)C(=C3CCCC3)COCCc4ccccc4)C=N1	PDPADYCWMJJVSJ-UHFFFAOYSA-N	614	1584536995576
participant_37	M43445	CC1=NC(C=N1)NC(=O)C2C=CC(=C2)C(=O)C(=C3CCCC3)COCCc4ccccc4	JVYPVRFYRXBLRG-UHFFFAOYSA-N	616	1584536999434
participant_37	M43446	Cc1ncn(n1)NC(=O)C2C=CC(=C2)C(=O)C(=C3CCCC3)COCCc4ccccc4	RLRUWPFYQMQYKQ-UHFFFAOYSA-N	632	1584537001022
participant_37	M43447	C[n+]1ncn(CC(=O)C2C=CC(=C2)C(=O)C(=C3CCCC3)COCCc4ccccc4)n1	NXMTUQZCOUMBOW-UHFFFAOYSA-N	604	1584537015743
participant_37	M43448	Cc1ccn(CC(=O)C2C=CC(=C2)C(=O)C(=C3CCCC3)COCCc4ccccc4)n1	BDDCTPHSUMPCSN-UHFFFAOYSA-N	641	1584537022657
participant_37	M43449	C[n+]1ccn(CC(=O)C2C=CC(=C2)C(=O)C(=C3CCCC3)COCCc4ccccc4)n1	SMQMCVARYLWEFS-UHFFFAOYSA-N	625	1584537027284
participant_37	M43450	CCCc1cn(CC(=O)C2C=CC(=C2)C(=O)C(=C3CCCC3)COCCc4ccccc4)nn1	JAYZGJNIDQCBCQ-UHFFFAOYSA-N	604	1584537047597
participant_37	M43451	CCCCc1cn(CC(=O)C2C=CC(=C2)C(=O)C(=C3CCCC3)COCCc4ccccc4)nn1	CYFUKDHMYKKKSU-UHFFFAOYSA-N	587	1584537049096
participant_37	M43452	CCc1ccc(cc1)CCOCC(=C2CCCC2)C(=O)C3=CC(C=C3)C=O	PFNAJKABBAHHCL-UHFFFAOYSA-N	529	1584537234079
participant_37	M43453	CCCc1ccc(cc1)CCOCC(=C2CCCC2)C(=O)C3=CC(C=C3)C=O	URYSZLJHGBFDGY-UHFFFAOYSA-N	523	1584537235393
participant_37	M43454	CCCCc1ccc(cc1)CCOCC(=C2CCCC2)C(=O)C3=CC(C=C3)C=O	ORVDZJUBZJLQQF-UHFFFAOYSA-N	508	1584537235847
participant_37	M43455	CCCCCc1ccc(cc1)CCOCC(=C2CCCC2)C(=O)C3=CC(C=C3)C=O	IFFTWIWKERQVRG-UHFFFAOYSA-N	488	1584537236331
participant_37	M43456	CCCCCCc1ccc(cc1)CCOCC(=C2CCCC2)C(=O)C3=CC(C=C3)C=O	LEXUIZZLVPXDMY-UHFFFAOYSA-N	465	1584537236840
participant_37	M43457	CCCCCCCc1ccc(cc1)CCOCC(=C2CCCC2)C(=O)C3=CC(C=C3)C=O	ZEBJQHIDGODDBT-UHFFFAOYSA-N	437	1584537237815
participant_37	M43458	C1CCC(CC1)Cc2ccc(cc2)CCOCC(=C3CCCC3)C(=O)C4=CC(C=C4)C=O	DQYUNUIBMWNHMF-UHFFFAOYSA-N	492	1584537239833
participant_37	M43459	c1ccc(cc1)Cc2ccc(cc2)CCOCC(=C3CCCC3)C(=O)C4=CC(C=C4)C=O	RFIKKDRRSZZVND-UHFFFAOYSA-N	649	1584537244703
participant_37	M43460	Cc1ccccc1Cc2ccc(cc2)CCOCC(=C3CCCC3)C(=O)C4=CC(C=C4)C=O	UVDKUNSNUVTUKH-UHFFFAOYSA-N	630	1584537254551
participant_37	M43461	Cc1ccc(cc1)Cc2ccc(cc2)CCOCC(=C3CCCC3)C(=O)C4=CC(C=C4)C=O	RFTGEFOKBSFIJF-UHFFFAOYSA-N	561	1584537269136
participant_37	M43462	CCc1ccc(cc1)Cc2ccc(cc2)CCOCC(=C3CCCC3)C(=O)C4=CC(C=C4)C=O	IDGHJCIGSIKJLJ-UHFFFAOYSA-N	511	1584537270909
participant_37	M43463	CCCc1ccc(cc1)Cc2ccc(cc2)CCOCC(=C3CCCC3)C(=O)C4=CC(C=C4)C=O	USFSUWFIMLDKQD-UHFFFAOYSA-N	506	1584537271719
participant_37	M43464	CCC(C)c1ccc(cc1)Cc2ccc(cc2)CCOCC(=C3CCCC3)C(=O)C4=CC(C=C4)C=O	BJETVQQPNMXTFZ-UHFFFAOYSA-N	541	1584537276141
participant_37	M43465	CC(c1ccc(cc1)Cc2ccc(cc2)CCOCC(=C3CCCC3)C(=O)C4=CC(C=C4)C=O)OC	ZNXMPGXKSKESGQ-UHFFFAOYSA-N	544	1584537278482
participant_37	M43466	COC(c1ccc(cc1)Cc2ccc(cc2)CCOCC(=C3CCCC3)C(=O)C4=CC(C=C4)C=O)O	KMODRBCMAMQHJL-UHFFFAOYSA-N	547	1584537279842
participant_37	M43467	COC(=O)c1ccc(cc1)Cc2ccc(cc2)CCOCC(=C3CCCC3)C(=O)C4=CC(C=C4)C=O	WZDNAUGPZHGFDG-UHFFFAOYSA-N	550	1584537284446
participant_37	M43468	CCC(=O)c1ccc(cc1)Cc2ccc(cc2)CCOCC(=C3CCCC3)C(=O)C4=CC(C=C4)C=O	JLHHEADCDGBLNJ-UHFFFAOYSA-N	549	1584537289328
participant_37	M43469	C1CCC(=C(COCCc2ccc(cc2)Cc3ccc(cc3)C(=O)CCl)C(=O)C4=CC(C=C4)C=O)C1	FLQKAZMHNRTAAL-UHFFFAOYSA-N	553	1584537291179
participant_37	M43470	C/C=C\C(=C/C)\Cc1ccc(cc1)C(=O)CCl	KJGFFUCIWZLUNC-BVEFSZSYSA-N	322	1584537343142
participant_37	M43471	C=C/C(=C\C)/Cc1ccc(cc1)C(=O)CCl	JSZCPIDVLCSTJL-NYYWCZLTSA-N	325	1584537344279
participant_37	M43472	C1=CC(=CC1)Cc2ccc(cc2)C(=O)CCl	UVQREZLQIUFBNG-UHFFFAOYSA-N	477	1584537350438
participant_37	M43473	C1=CC(CC1)Cc2ccc(cc2)C(=O)CCl	FINYRKGVAYRTLR-UHFFFAOYSA-N	437	1584537359226
participant_37	M43474	C1CCC(C1)Cc2ccc(cc2)C(=O)CCl	WZAUMNZUZNAHBJ-UHFFFAOYSA-N	408	1584537360143
participant_37	M43475	C1=CCC(C1)Cc2ccc(cc2)C(=O)CCl	FQKFCPXWDWTQDO-UHFFFAOYSA-N	430	1584537363760
participant_37	M43476	C1=CCC(=C1)Cc2ccc(cc2)C(=O)CCl	RIWLLJGBLSBUPF-UHFFFAOYSA-N	473	1584537365378
participant_37	M43477	c1cc(Cc2ccc(cc2)C(=O)CCl)oc1	UNAQZUQTZWDBRN-UHFFFAOYSA-N	459	1584537374044
participant_37	M43478	c1cc(oc1)Oc2ccc(cc2)C(=O)CCl	WWAGJVBIMINQQU-UHFFFAOYSA-N	439	1584537375829
participant_37	M43479	c1cc(oc1)Oc2ccc(cc2)C(=O)OCl	QCMPPSHEUQLAEZ-UHFFFAOYSA-N	418	1584537378730
participant_37	M43480	c1cc(oc1)Oc2ccc(cc2)C(=O)OO	BVJQRZUVGYMNAK-UHFFFAOYSA-N	413	1584537380095
participant_37	M43481	C/C=C\C=C/CCC1=CC=CC1	KGDWKHPHXWORGF-LDIADDGTSA-N	171	1584537416927
participant_37	M43482	CCC1=CC=CC1	IQSUNBLELDRPEY-UHFFFAOYSA-N	174	1584537419614
participant_37	M43483	C1=CCC(=C1)CCl	LTQMELLEJGKEDX-UHFFFAOYSA-N	169	1584537424637
participant_37	M43484	CCCC1=CC=CC1	RZPAXISDLOEXPI-UHFFFAOYSA-N	185	1584537430188
participant_37	M19958	CCCc1ccc[nH]1	BPPNDUBGLQQQBY-UHFFFAOYSA-N	165	1584537434205
participant_37	M24264	CCCc1cc[nH]n1	QBNRQCHCKIIYGV-UHFFFAOYSA-N	124	1584537435823
participant_37	M43485	CCCc1cnn[nH]1	HECJQIPEEHNWCS-UHFFFAOYSA-N	88	1584537438505
participant_37	M43486	CNCc1cnn[nH]1	KTLBZDSZDMPXAO-UHFFFAOYSA-N	76	1584537440872
participant_37	M43487	CNCc1cnno1	VPISHWUPNUAQJS-UHFFFAOYSA-N	76	1584537444207
participant_37	M43488	CNCc1cnco1	IATYYKPVJFWQTA-UHFFFAOYSA-N	116	1584537448473
participant_37	M43489	CNCc1ccco1	DGLIOWSKNOCHEX-UHFFFAOYSA-N	162	1584537449198
participant_37	M43490	CCCc1ccco1	CPLJMYOQYRCCBY-UHFFFAOYSA-N	170	1584537450740
participant_37	M43491	C1=CCC(=C1)CCCl	YXNDOHCFWMBUCV-UHFFFAOYSA-N	180	1584537458159
participant_37	M43492	c1ccc(cc1)CCOCC(=C2CCCC2)C(=O)C3=CC(C=N3)C=O	HGVIKYNIPFCPED-UHFFFAOYSA-N	593	1584537506592
participant_37	M43493	c1ccc(cc1)CCOCC(=C2CCCC2)C(=O)C3=CC(C=O)N=N3	WUICVZUSKPFPNN-UHFFFAOYSA-N	577	1584537507992
participant_37	M43494	c1ccc(cc1)CCOCC(=C2CCCC2)C(=O)c3cn(C=O)nn3	AEGIVEBBKRICAP-UHFFFAOYSA-N	594	1584537509087
participant_37	M43495	c1ccc(cc1)CCOCC(=C2CCCC2)C(=O)c3ccn(c3)C=O	OQIZDSIMLHMLLV-UHFFFAOYSA-N	637	1584537517652
participant_37	M43496	c1ccc(cc1)CCOCC(=C2CCCC2)C(=O)c3ccn(C=O)n3	XWVWHQMYGGRYKS-UHFFFAOYSA-N	610	1584537523811
participant_37	M43497	c1ccc(cc1)CCOCC(=C2CCCC2)C(=O)[n+]3ccn(C=O)n3	QQPXBOGEMTVALE-UHFFFAOYSA-N	591	1584537525287
participant_37	M43498	c1ccc(cc1)CCOCC(=C2CCCC2)[N+](=O)[n+]3ccn(C=O)n3	BDPLQYSOUZYBLN-UHFFFAOYSA-N	573	1584537527872
participant_37	M43499	c1ccc(cc1)CCOCC(=C2CCCC2)C(=O)[n+]3ccn(c3)C=O	DDKMGHNMXQMIRJ-UHFFFAOYSA-N	610	1584537533416
participant_37	M43500	CC(=O)n1ccc(c1)C(=O)C(=C2CCCC2)COCCc3ccccc3	AAWUKUPIOKYBEF-UHFFFAOYSA-N	636	1584537571042
participant_37	M43501	CCC(=O)n1ccc(c1)C(=O)C(=C2CCCC2)COCCc3ccccc3	HRYCRPNNGSTTJK-UHFFFAOYSA-N	633	1584537573366
participant_37	M43502	c1ccc(cc1)CCOCC(=C2CCCC2)C(=O)c3ccn(c3)C(=O)CCl	BRXKOXNONANARL-UHFFFAOYSA-N	633	1584537575639
participant_37	M43503	CC(C(=O)n1ccc(c1)C(=O)C(=C2CCCC2)COCCc3ccccc3)Cl	HWQFNTGZVWRHFZ-UHFFFAOYSA-N	624	1584537582556
participant_37	M43504	CCC(C(=O)n1ccc(c1)C(=O)C(=C2CCCC2)COCCc3ccccc3)Cl	YKDVVEWSQSSNGR-UHFFFAOYSA-N	615	1584537585224
participant_37	M43505	CCCC(C(=O)n1ccc(c1)C(=O)C(=C2CCCC2)COCCc3ccccc3)Cl	RCVXAJXZNHGQQN-UHFFFAOYSA-N	608	1584537585685
participant_37	M43506	CCCCC(C(=O)n1ccc(c1)C(=O)C(=C2CCCC2)COCCc3ccccc3)Cl	MUCNQMSFLSYHML-UHFFFAOYSA-N	593	1584537586109
participant_37	M43507	CCCCCC(C(=O)n1ccc(c1)C(=O)C(=C2CCCC2)COCCc3ccccc3)Cl	VFZGCVPDXYMKDU-UHFFFAOYSA-N	571	1584537586556
participant_37	M43508	CCCCCCC(C(=O)n1ccc(c1)C(=O)C(=C2CCCC2)COCCc3ccccc3)Cl	LJXWEOAKPRSUDZ-UHFFFAOYSA-N	544	1584537587324
participant_37	M43509	c1ccc(cc1)CCOCC(=C2CCCC2)C(=O)c3ccn(c3)C(=O)C(C4CCCCC4)Cl	SCGXZJPLPNZJKA-UHFFFAOYSA-N	565	1584537588063
participant_37	M43510	c1ccc(cc1)CCOCC(=C2CCCC2)C(=O)c3ccn(c3)C(=O)C(c4ccccc4)Cl	ZGGIMFXZQYJRIB-UHFFFAOYSA-N	654	1584537593357
participant_37	M43511	CC(c1ccccc1)C(=O)n2ccc(c2)C(=O)C(=C3CCCC3)COCCc4ccccc4	MUWLTHVTBGRMOJ-UHFFFAOYSA-N	663	1584537601178
participant_37	M43512	c1ccc(cc1)CCOCC(=C2CCCC2)C(=O)c3ccn(c3)C(=O)C(c4ccccc4)O	YKLWVHZYONHARQ-UHFFFAOYSA-N	658	1584537606368
participant_37	M43513	c1ccc(cc1)CCOCC(=C2CCCC2)C(=O)c3ccn(c3)C(=O)C(c4ccccc4)N	GNTMUQZTLWTGQT-UHFFFAOYSA-N	658	1584537609313
participant_37	M43514	CCC(c1ccccc1)C(=O)n2ccc(c2)C(=O)C(=C3CCCC3)COCCc4ccccc4	IRTUYHSMKZTKRM-UHFFFAOYSA-N	651	1584537624846
participant_37	M43515	CCCC(c1ccccc1)C(=O)n2ccc(c2)C(=O)C(=C3CCCC3)COCCc4ccccc4	KTFNNKDIDVLOIL-UHFFFAOYSA-N	641	1584537625715
participant_37	M43516	CCCCC(c1ccccc1)C(=O)n2ccc(c2)C(=O)C(=C3CCCC3)COCCc4ccccc4	GTKZDXUDVPEHNP-UHFFFAOYSA-N	628	1584537626408
participant_37	M43517	CCCCCC(c1ccccc1)C(=O)n2ccc(c2)C(=O)C(=C3CCCC3)COCCc4ccccc4	JMTATFYZEMHAGZ-UHFFFAOYSA-N	610	1584537627000
participant_37	M43518	c1ccc(cc1)CCOCC(=C2CCCC2)C(=O)c3ccn(c3)C(=O)C(c4ccccc4)C5CCCC5	RZUMHQQMHRRFKD-UHFFFAOYSA-N	628	1584537628252
participant_37	M43519	c1ccc(cc1)CCOCC(=C2CCCC2)C(=O)c3ccn(c3)C(=O)C(c4ccccc4)C5C=CCC5	BFLGQGXTQNUUAR-UHFFFAOYSA-N	627	1584537633703
participant_37	M43520	c1ccc(cc1)CCOCC(=C2CCCC2)C(=O)c3ccn(c3)C(=O)/C(=C\4/C=CCC4)/c5ccccc5	DVLNPCCFNXHPPM-PNOGMODKSA-N	622	1584537636957
participant_37	M43521	c1ccc(cc1)CCOCC(=C2CCCC2)C(=O)c3ccn(c3)C(=O)C(=C4C=CC=C4)c5ccccc5	IGJZMUDZHRWTAU-UHFFFAOYSA-N	596	1584537638569
participant_37	M43522	c1ccc(cc1)CCOCC(=C2CCCC2)C(=O)c3ccn(c3)C(=O)/C(=C/4\C=CCC4)/c5ccccc5	DVLNPCCFNXHPPM-CCFHIKDMSA-N	622	1584537643751
participant_37	M43523	c1ccc(cc1)CCOCC(=C2CCCC2)C(=O)c3ccn(c3)C(=O)C(=C4CCCC4)c5ccccc5	BDRHUBACRSDICH-UHFFFAOYSA-N	610	1584537645970
participant_37	M43524	c1ccc(cc1)CCOCCC(=O)c2ccn(c2)C(=O)C(c3ccccc3)C4CCCC4	COSZWPHCOVQPSC-UHFFFAOYSA-N	637	1584537656653
participant_37	M43525	c1ccc(cc1)CCOCCC(=O)c2ccn(c2)C(=O)C(=C3CCCC3)c4ccccc4	APAMXFMFCCFAAN-UHFFFAOYSA-N	650	1584537662588
participant_37	M43526	c1ccc(cc1)/C=C/OCCC(=O)c2ccn(c2)C(=O)C(=C3CCCC3)c4ccccc4	OTQXVAHDZORYPO-KNTRCKAVSA-N	612	1584537681414
participant_37	M43527	c1ccc(cc1)CCO/C=C/C(=O)c2ccn(c2)C(=O)C(=C3CCCC3)c4ccccc4	MJDXIMFJXQDEKR-LVZFUZTISA-N	645	1584537691207
participant_37	M43528	c1ccc(cc1)CCOC#CC(=O)c2ccn(c2)C(=O)C(=C3CCCC3)c4ccccc4	RFSJTPSQEYXHPQ-UHFFFAOYSA-N	649	1584537693805
participant_37	M43529	c1ccc(cc1)C#COC#CC(=O)c2ccn(c2)C(=O)C(=C3CCCC3)c4ccccc4	IRRQEBCAMHZIHN-UHFFFAOYSA-N	583	1584537696591
participant_37	M43530	c1ccc(cc1)CCOCCC(=O)C2C=CN(C2)C(=O)C(=C3CCCC3)c4ccccc4	ZHZPISRXKHNIRT-UHFFFAOYSA-N	634	1584537706493
participant_37	M43531	c1ccc(cc1)CCOCCC(=O)C2CCN(C2)C(=O)C(=C3CCCC3)c4ccccc4	WFYGTKURZPBUMJ-UHFFFAOYSA-N	630	1584537707979
participant_37	M43532	c1ccc(cc1)CCOCCC(=O)C2=CCN(C2)C(=O)C(=C3CCCC3)c4ccccc4	FGWZTNPWOHDWJK-UHFFFAOYSA-N	654	1584537712220
participant_37	M43533	c1ccc(cc1)CCOCCC(=O)C2=CCC(C2)C(=O)C(=C3CCCC3)c4ccccc4	HMPOWMBDRLCCSZ-UHFFFAOYSA-N	638	1584537721199
participant_37	M43534	c1ccc(cc1)CCOCCC(=O)C2=CC=C(C2)C(=O)C(=C3CCCC3)c4ccccc4	MNGVCRRNZJWUPP-UHFFFAOYSA-N	644	1584537725013
participant_37	M43535	c1ccc(cc1)CCOCCC(=O)C2=CC=[N+](C2)C(=O)C(=C3CCCC3)c4ccccc4	KHEOEYLQWKRKJK-UHFFFAOYSA-N	643	1584537728614
participant_37	M43536	C/C(=C\C=N\C(=O)C(=C1CCCC1)c2ccccc2)/C(=O)CCOCCc3ccccc3	ACSTZEKLTBNHNH-HQVFDINASA-N	609	1584537738186
participant_37	M43537	c1ccc(cc1)CCOCCC(=O)/C=C/C=N/C(=O)C(=C2CCCC2)c3ccccc3	FDNSOCAWOQZKTO-ZLYOXXIYSA-N	607	1584537739915
participant_37	M43538	c1ccc(cc1)CCCCCC(=O)C2=CCN(C2)C(=O)C(=C3CCCC3)c4ccccc4	AJNHTRIFEWVBLL-UHFFFAOYSA-N	633	1584537766672
participant_37	M43539	c1ccc(cc1)CCCOCC(=O)C2=CCN(C2)C(=O)C(=C3CCCC3)c4ccccc4	LQCDEBPYTFLIQZ-UHFFFAOYSA-N	653	1584537770153
participant_37	M43540	c1ccc(cc1)CCCOOC(=O)C2=CCN(C2)C(=O)C(=C3CCCC3)c4ccccc4	JCMWHYBSWHRJKX-UHFFFAOYSA-N	639	1584537778044
participant_37	M43541	c1ccc(cc1)CCCCOC(=O)C2=CCN(C2)C(=O)C(=C3CCCC3)c4ccccc4	JNFFPABUDHLYBI-UHFFFAOYSA-N	640	1584537780858
participant_37	M43542	c1ccc(cc1)COCCCC(=O)C2=CCN(C2)C(=O)C(=C3CCCC3)c4ccccc4	DGRBCOPALAXXGO-UHFFFAOYSA-N	647	1584537785689
participant_37	M43543	C=C/C=C\C(=C)CCCCCC(=O)C1=CCN(C1)C(=O)C(=C2CCCC2)c3ccccc3	ORBCROGKUWWQBI-PQMHYQBVSA-N	472	1584537796175
participant_37	M43544	C=C/C=C\CCCCCCC(=O)C1=CCN(C1)C(=O)C(=C2CCCC2)c3ccccc3	JUQPYXMLOAZHAG-ARJAWSKDSA-N	466	1584537798291
participant_37	M43545	C1=CCC(C=C1)CCCCC(=O)C2=CCN(C2)C(=O)C(=C3CCCC3)c4ccccc4	FFVSSBXHCHYCCA-UHFFFAOYSA-N	571	1584537806646
participant_37	M43546	c1ccc(cc1)CCCCC(=O)C2=CCN(C2)C(=O)C(=C3CCCC3)c4ccccc4	TVVASPVJNVUESE-UHFFFAOYSA-N	651	1584537811667
participant_37	M43547	c1ccc(cc1)/C=C/CCC(=O)C2=CCN(C2)C(=O)C(=C3CCCC3)c4ccccc4	LGYMKTVCJZDPAO-NTUHNPAUSA-N	620	1584537814661
participant_37	M43548	c1ccc(cc1)/C=C/C=C/C(=O)C2=CCN(C2)C(=O)C(=C3CCCC3)c4ccccc4	DLHWCFXTDSZKJZ-OCQCSWJYSA-N	581	1584537815877
participant_37	M43549	C1CCC(CC1)/C=C/C=C/C(=O)C2=CCN(C2)C(=O)C(=C3CCCC3)c4ccccc4	SSFKVYOVRCDRCU-OCQCSWJYSA-N	427	1584537823207
participant_37	M43550	C=CC(=O)C1=CCN(C1)C(=O)C(=C2CCCC2)c3ccccc3	VRKGINSSWIWZCU-UHFFFAOYSA-N	525	1584537830915
participant_37	M43551	CC(=O)C1=CCN(C1)C(=O)C(=C2CCCC2)c3ccccc3	JTDOWEVRPWDATC-UHFFFAOYSA-N	536	1584537836567
participant_37	M43552	c1ccc(cc1)C(=C2CCCC2)C(=O)N3CC=C(C3)C=O	BJQIVJJITPFTQD-UHFFFAOYSA-N	534	1584537839156
participant_37	M43553	CCC(=O)C1=CCN(C1)C(=O)C(=C2CCCC2)c3ccccc3	GEMKJWATSZWYAB-UHFFFAOYSA-N	548	1584537849006
participant_37	M43554	c1ccc(cc1)C(=C2CCCC2)C(=O)N3CC=C(C3)C(=O)CCl	WOILOKZEAZFDDN-UHFFFAOYSA-N	554	1584537852447
participant_37	M43555	c1ccc(cc1)C(=[N+]2CCCC2)C(=O)N3CC=C(C3)C(=O)CCl	NRLXZQVJQRMOEJ-UHFFFAOYSA-N	515	1584537864216
participant_37	M43556	c1ccc(cc1)/C(=C\2/CCCN2)/C(=O)N3CC=C(C3)C(=O)CCl	VCHLGZZNLIPMJE-BMRADRMJSA-N	552	1584537871748
participant_37	M43557	c1ccc(cc1)/C(=C\2/CNCN2)/C(=O)N3CC=C(C3)C(=O)CCl	JQQXGVYKGDPKRV-JQIJEIRASA-N	528	1584537875870
participant_37	M43558	c1ccc(cc1)/C(=C\2/CNNN2)/C(=O)N3CC=C(C3)C(=O)CCl	VHWAJODMXYCSCD-FYWRMAATSA-N	502	1584537876821
participant_37	M43559	c1ccc(cc1)/C(=C\2/CCNN2)/C(=O)N3CC=C(C3)C(=O)CCl	GVENQNNVOHCBET-JQIJEIRASA-N	528	1584537879534
participant_37	M43560	c1ccc(cc1)/C(=C/2\CCCN2)/C(=O)N3CC=C(C3)C(=O)CCl	VCHLGZZNLIPMJE-ICFOKQHNSA-N	552	1584537883790
participant_37	M43561	c1ccc(cc1)C(=C2NCCN2)C(=O)N3CC=C(C3)C(=O)CCl	ZUJXWATZPFIXAT-UHFFFAOYSA-N	522	1584537885672
participant_37	M43562	c1ccc(cc1)/C(=C/2\NCNN2)/C(=O)N3CC=C(C3)C(=O)CCl	FSXDYXBZZYMZMY-PFONDFGASA-N	502	1584537887296
participant_37	M43563	c1ccc(cc1)C(=C2NNNN2)C(=O)N3CC=C(C3)C(=O)CCl	HUDRBHAKEOGDBQ-UHFFFAOYSA-N	468	1584537888053
participant_37	M43564	c1ccc(cc1)CCOCC(=O)C2=CCN(C2)C(=O)C(=C3CCCC3)c4ccccc4	GUVLHIXMYJDGMG-UHFFFAOYSA-N	671	1584537949875
participant_37	M43565	c1ccc(cc1)COOCC(=O)C2=CCN(C2)C(=O)C(=C3CCCC3)c4ccccc4	PQYZXEBLKPWFIP-UHFFFAOYSA-N	641	1584537953295
participant_37	M43566	c1ccc(cc1)COCCC(=O)C2=CCN(C2)C(=O)C(=C3CCCC3)c4ccccc4	XBPVKAGRJFUSQA-UHFFFAOYSA-N	654	1584537956124
participant_37	M43567	c1ccc(cc1)C(=C2CCCC2)C(=O)N3CC=C(C3)C(=O)CCOOc4ccccc4	CKECUNGRCXNOFT-UHFFFAOYSA-N	621	1584537958814
participant_37	M43568	c1ccc(cc1)C(=C2CCCC2)C(=O)N3CC=C(C3)C(=O)CCCOc4ccccc4	YXCAWOVNBPZHCB-UHFFFAOYSA-N	626	1584537961332
participant_37	M43569	c1ccc(cc1)C(=C2CCCC2)C(=O)N3CC=C(C3)C(=O)OCCOc4ccccc4	VJHKSNCQHBRGAC-UHFFFAOYSA-N	612	1584537966046
participant_37	M43570	c1ccc(cc1)CCCOC(=O)C2=CCN(C2)C(=O)C(=C3CCCC3)c4ccccc4	JPBUNINAWLMLBV-UHFFFAOYSA-N	651	1584537969477
participant_37	M43571	c1ccc(cc1)CCOCC(=O)C2=CCN(C2)C(=O)/C(=C\3/C=CCC3)/c4ccccc4	WNYPWAOZLFBVFF-RWEWTDSWSA-N	656	1584541720643
participant_37	M43572	c1ccc(cc1)/C=C/OCC(=O)C2=CCN(C2)C(=O)/C(=C\3/C=CCC3)/c4ccccc4	HSNVZQARMQWMDR-SAZXMWOVSA-N	599	1584541726108
participant_37	M43573	Cc1ccc(cc1)C(=C2CCCC2)C(=O)N3CC=C(C3)C(=O)COCCc4ccccc4	GKMYUYSXOKFKRW-UHFFFAOYSA-N	688	1584541825121
participant_37	M43574	CCc1ccc(cc1)C(=C2CCCC2)C(=O)N3CC=C(C3)C(=O)COCCc4ccccc4	IQQJPNDCFGANQY-UHFFFAOYSA-N	677	1584541826162
participant_37	M43575	CCCc1ccc(cc1)C(=C2CCCC2)C(=O)N3CC=C(C3)C(=O)COCCc4ccccc4	ZJDZJYBHGLDDPN-UHFFFAOYSA-N	663	1584541827302
participant_37	M43576	CCCCc1ccc(cc1)C(=C2CCCC2)C(=O)N3CC=C(C3)C(=O)COCCc4ccccc4	NZUGOIQORJTSBG-UHFFFAOYSA-N	648	1584541827876
participant_37	M43577	CCCCCc1ccc(cc1)C(=C2CCCC2)C(=O)N3CC=C(C3)C(=O)COCCc4ccccc4	VUGSVBRQQDIOKF-UHFFFAOYSA-N	627	1584541828626
participant_37	M43578	CCCCCCc1ccc(cc1)C(=C2CCCC2)C(=O)N3CC=C(C3)C(=O)COCCc4ccccc4	AELYWRDSULLXFF-UHFFFAOYSA-N	602	1584541829194
participant_37	M43579	CCCCCCCc1ccc(cc1)C(=C2CCCC2)C(=O)N3CC=C(C3)C(=O)COCCc4ccccc4	ROTJZPNPXZYMSJ-UHFFFAOYSA-N	571	1584541830397
participant_37	M43580	c1ccc(cc1)CCOCC(=O)C2=CCN(C2)C(=O)C(=C3CCCC3)c4ccc(cc4)CC5CCCCC5	XBKFXOVZFLUMLF-UHFFFAOYSA-N	588	1584541830983
participant_37	M43581	c1ccc(cc1)CCOCC(=O)C2=CCN(C2)C(=O)C(=C3CCCC3)c4ccc(cc4)Cc5ccccc5	IHRJGXFKRBJUDB-UHFFFAOYSA-N	636	1584541836401
participant_37	M43582	c1ccc(cc1)Cc2ccc(cc2)C(=C3CCCC3)C(=O)[N+]4=CC(C=C4)C=O	JQDZOKXUTFXGLI-UHFFFAOYSA-N	668	1584542058595
participant_37	M43583	c1ccc(cc1)Cc2ccc(cc2)C(=C3CCCC3)C(=O)N4C=CC(C4)C=O	YYHWJLFOZPLAJG-UHFFFAOYSA-N	665	1584542066364
participant_37	M43584	c1ccc(cc1)Cc2ccc(cc2)C(=C3CCCC3)C(=O)N4CCC(C4)C=O	KZEKDKGAKXKXBX-UHFFFAOYSA-N	656	1584542068251
participant_37	M43585	c1ccc(cc1)Cc2ccc(cc2)C(=C3CCCC3)C(=O)N4CC=C(C4)C=O	ATIRFQDQVKTRKU-UHFFFAOYSA-N	670	1584542073821
participant_37	M43586	c1ccc(cc1)CCOCC(=O)C2CCN(C2)C(=O)C(=C3CCCC3)c4ccccc4	FHODRQNULAIDKU-UHFFFAOYSA-N	640	1584542134799
participant_37	M43587	c1ccc(cc1)CCOCC(=O)C2=CN(CC2)C(=O)C(=C3CCCC3)c4ccccc4	NIFHSSGNEICIOP-UHFFFAOYSA-N	672	1584542140057
participant_37	M43588	c1ccc(cc1)CCOCC(=O)c2ccn(c2)C(=O)C(=C3CCCC3)c4ccccc4	NEYBDYFSXWIEAU-UHFFFAOYSA-N	665	1584542141283
participant_37	M43589	c1ccc(cc1)CCOCC(=O)C2=CC(C=C2)C(=O)C(=C3CCCC3)c4ccccc4	RFZNGHKHMRZPLU-UHFFFAOYSA-N	656	1584542168210
participant_37	M43590	c1ccc(cc1)CCOCC(=O)C2C=CC(C2)C(=O)C(=C3CCCC3)c4ccccc4	IXHNEFFYCULNSN-UHFFFAOYSA-N	622	1584542179147
participant_37	M43591	c1ccc(cc1)CCOCC(=O)C2C=CC(=C2)C(=O)C(=C3CCCC3)c4ccccc4	DLZUTYXAWXZTCC-UHFFFAOYSA-N	656	1584542182813
participant_37	M43592	c1ccc(cc1)/C=C/OCC(=O)C2C=CC(=C2)C(=O)C(=C3CCCC3)c4ccccc4	RIJTUVJBCDCLDC-ISLYRVAYSA-N	616	1584542189116
participant_37	M43593	c1ccc(cc1)/C=C/OCC(=O)C2C=CC(=C2)C(=O)C(=C3CC=CC3)c4ccccc4	IZXOXJDPZFITCR-ISLYRVAYSA-N	566	1584542191531
participant_37	M43594	Cc1ccc(cc1)C(=C2CCCC2)C(=O)C3=CC(C=C3)C=O	HQZLUCCGUZDVCL-UHFFFAOYSA-N	553	1584542236271
participant_37	M43595	CCc1ccc(cc1)C(=C2CCCC2)C(=O)C3=CC(C=C3)C=O	GQRQPIOSNLYNRQ-UHFFFAOYSA-N	556	1584542242490
participant_37	M43596	CCCc1ccc(cc1)C(=C2CCCC2)C(=O)C3=CC(C=C3)C=O	VMWLCWRKGWYBOY-UHFFFAOYSA-N	560	1584542245789
participant_37	M43597	CCC(C)c1ccc(cc1)C(=C2CCCC2)C(=O)C3=CC(C=C3)C=O	ORWAOGDZMUKMQY-UHFFFAOYSA-N	539	1584542251743
participant_37	M43598	CCC(c1ccc(cc1)C(=C2CCCC2)C(=O)C3=CC(C=C3)C=O)O	VNYIJYSHLYLELV-UHFFFAOYSA-N	543	1584542254545
participant_37	M43599	CCC(=O)c1ccc(cc1)C(=C2CCCC2)C(=O)C3=CC(C=C3)C=O	KEQZLTGFEJCSSH-UHFFFAOYSA-N	532	1584542257030
participant_37	M43600	CCCC(=O)c1ccc(cc1)C(=C2CCCC2)C(=O)C3=CC(C=C3)C=O	NLJUQEUVAVGMQR-UHFFFAOYSA-N	530	1584542263547
participant_37	M43601	CCCCC(=O)c1ccc(cc1)C(=C2CCCC2)C(=O)C3=CC(C=C3)C=O	YZYRGSXLQHMLSI-UHFFFAOYSA-N	524	1584542269280
participant_37	M43602	CCCCCC(=O)c1ccc(cc1)C(=C2CCCC2)C(=O)C3=CC(C=C3)C=O	LYYJKXSQXADWPP-UHFFFAOYSA-N	512	1584542270028
participant_37	M43603	CCCCCCC(=O)c1ccc(cc1)C(=C2CCCC2)C(=O)C3=CC(C=C3)C=O	UJHDSUKEHYZXTR-UHFFFAOYSA-N	494	1584542270532
participant_37	M43604	CCCCCCCC(=O)c1ccc(cc1)C(=C2CCCC2)C(=O)C3=CC(C=C3)C=O	DHHNHXISMRNEMK-UHFFFAOYSA-N	469	1584542271050
participant_37	M43605	CCCCCCCCC(=O)c1ccc(cc1)C(=C2CCCC2)C(=O)C3=CC(C=C3)C=O	ZIJMLYWDDHLILX-UHFFFAOYSA-N	440	1584542271667
participant_37	M43606	CCCCCCCCCC(=O)c1ccc(cc1)C(=C2CCCC2)C(=O)C3=CC(C=C3)C=O	NPACKQAHBDVHKX-UHFFFAOYSA-N	409	1584542272899
participant_37	M43607	C1CCC(CC1)CCCC(=O)c2ccc(cc2)C(=C3CCCC3)C(=O)C4=CC(C=C4)C=O	LFLMSAZPMRIFQN-UHFFFAOYSA-N	482	1584542273522
participant_37	M43608	c1ccc(cc1)CCCC(=O)c2ccc(cc2)C(=C3CCCC3)C(=O)C4=CC(C=C4)C=O	VNEGYFDXQSONGR-UHFFFAOYSA-N	651	1584542276595
participant_37	M43609	c1ccc(cc1)COCC(=O)c2ccc(cc2)C(=C3CCCC3)C(=O)C4=CC(C=C4)C=O	LWWJNVQBFVEBHB-UHFFFAOYSA-N	652	1584542280302
participant_37	M43610	c1ccc(cc1)COOC(=O)c2ccc(cc2)C(=C3CCCC3)C(=O)C4=CC(C=C4)C=O	CFEMGRFRVJTSFE-UHFFFAOYSA-N	650	1584542286563
participant_37	M43611	c1ccc(cc1)CCOC(=O)c2ccc(cc2)C(=C3CCCC3)C(=O)C4=CC(C=C4)C=O	NZWMLBUOSQOIBR-UHFFFAOYSA-N	657	1584542290513
participant_37	M43612	C/C=C\C=C/CCCCC(=O)c1ccc(cc1)C(=C2CCCC2)C(=O)C3=CC(C=C3)C=O	PMQSPTWARSQRIV-LDIADDGTSA-N	462	1584542301513
participant_37	M43613	CC/C=C\C=C/CCCCC(=O)c1ccc(cc1)C(=C2CCCC2)C(=O)C3=CC(C=C3)C=O	DUHJJIDWPZSTHC-OUPQRBNQSA-N	454	1584542309372
participant_37	M43614	C1=CC=C(CC1)CCCCC(=O)c2ccc(cc2)C(=C3CCCC3)C(=O)C4=CC(C=C4)C=O	LOCBDGVDBBOOIH-UHFFFAOYSA-N	551	1584542311575
participant_37	M43615	c1ccc(cc1)CCCCC(=O)c2ccc(cc2)C(=C3CCCC3)C(=O)C4=CC(C=C4)C=O	SITPRDLVHXXKLY-UHFFFAOYSA-N	637	1584542319199
participant_37	M43616	c1ccc(cc1)CCOCC(=O)c2ccc(cc2)C(=C3CCCC3)C(=O)C4=CC(C=C4)C=O	DLLWKYCWJIZMMO-UHFFFAOYSA-N	656	1584542676765
participant_37	M43617	c1ccc(cc1)COCCC(=O)c2ccc(cc2)C(=C3CCCC3)C(=O)C4=CC(C=C4)C=O	MHKOFTRXFOCJPD-UHFFFAOYSA-N	643	1584542685016
participant_37	M43618	c1ccc(cc1)CCCCCc2ccc(cc2)C(=C3CCCC3)C(=O)C4=CC(C=C4)C=O	KQHBPCDTCOQOSH-UHFFFAOYSA-N	627	1584542695786
participant_37	M43619	c1ccc(cc1)CCOCCc2ccc(cc2)C(=C3CCCC3)C(=O)C4=CC(C=C4)C=O	RTUNDVVEFRAOQA-UHFFFAOYSA-N	660	1584542701202
participant_37	M43620	c1ccc(cc1)CCOCOc2ccc(cc2)C(=C3CCCC3)C(=O)C4=CC(C=C4)C=O	GNAFPZDLMLHWNV-UHFFFAOYSA-N	664	1584542706994
participant_37	M43621	c1ccc(cc1)OCOCOc2ccc(cc2)C(=C3CCCC3)C(=O)C4=CC(C=C4)C=O	JUCOULLNWWFYLG-UHFFFAOYSA-N	598	1584542708908
participant_37	M43622	c1ccc(cc1)OCOCCc2ccc(cc2)C(=C3CCCC3)C(=O)C4=CC(C=C4)C=O	HEWMEYVIGHVYAT-UHFFFAOYSA-N	645	1584542712937
participant_37	M43623	CC(COCCc1ccccc1)c2ccc(cc2)C(=C3CCCC3)C(=O)C4=CC(C=C4)C=O	SKWCWHGLKCJZJK-UHFFFAOYSA-N	665	1584542718124
participant_37	M43624	c1ccc(cc1)CCOCC(c2ccc(cc2)C(=C3CCCC3)C(=O)C4=CC(C=C4)C=O)O	OBEGUTKPUPFZPQ-UHFFFAOYSA-N	670	1584542720974
participant_37	M43625	C=C(COCCc1ccccc1)c2ccc(cc2)C(=C3CCCC3)C(=O)C4=CC(C=C4)C=O	SIXLOYGQFPGKCE-UHFFFAOYSA-N	642	1584542730089
participant_37	M43626	c1ccc(cc1)CCOCC(c2ccc(cc2)C(=C3CCCC3)C(=O)C4=CC(C=C4)C=O)Cl	BYLWKLPXIJQZMH-UHFFFAOYSA-N	660	1584542741560
participant_37	M43627	CCC(COCCc1ccccc1)c2ccc(cc2)C(=C3CCCC3)C(=O)C4=CC(C=C4)C=O	VIDHNXCKKXBBPZ-UHFFFAOYSA-N	654	1584542752401
participant_37	M43628	CCCC(COCCc1ccccc1)c2ccc(cc2)C(=C3CCCC3)C(=O)C4=CC(C=C4)C=O	FITOBRKISAXIBA-UHFFFAOYSA-N	639	1584542753157
participant_37	M43629	CCCCC(COCCc1ccccc1)c2ccc(cc2)C(=C3CCCC3)C(=O)C4=CC(C=C4)C=O	GJPTXKOOAASXRU-UHFFFAOYSA-N	623	1584542753949
participant_37	M43630	CCCCCC(COCCc1ccccc1)c2ccc(cc2)C(=C3CCCC3)C(=O)C4=CC(C=C4)C=O	LVUKIGPQVNOPRJ-UHFFFAOYSA-N	601	1584542754871
participant_37	M43631	c1ccc(cc1)CCOCC(C2CCCC2)c3ccc(cc3)C(=C4CCCC4)C(=O)C5=CC(C=C5)C=O	ASTFGODHATXPSE-UHFFFAOYSA-N	629	1584542756622
participant_37	M43632	c1ccc(cc1)CCOCC(C2CC=CC2)c3ccc(cc3)C(=C4CCCC4)C(=O)C5=CC(C=C5)C=O	HOAIRQUHDMNYTD-UHFFFAOYSA-N	628	1584542760051
participant_37	M43633	c1ccc(cc1)CCOCC(c2ccc(cc2)C(=C3CCCC3)C(=O)C4=CC(C=C4)C=O)N5CC=CC5	OQVLHLOIVDBNBP-UHFFFAOYSA-N	634	1584542764244
participant_37	M43634	c1ccc(cc1)CCO/C=C(/c2ccc(cc2)C(=C3CCCC3)C(=O)C4=CC(C=C4)C=O)\N5CC=CC5	YGEIUHWDULBVER-QLTSDVKISA-N	620	1584542771856
participant_37	M43635	c1ccc(cc1)/C=C/O/C=C(/c2ccc(cc2)C(=C3CCCC3)C(=O)C4=CC(C=C4)C=O)\N5CC=CC5	RCJZFRDJSNWMAA-SJEDHOQMSA-N	577	1584542773106
participant_37	M43636	c1ccc(cc1)CCOCC(c2ccc(cc2)C(=C3CCCC3)C(=O)C4=CC(C=C4)C=O)N5CCCC5	MGDPFSLMZGZFCX-UHFFFAOYSA-N	655	1584542786223
participant_18	M43637	Cc1cccc2ccc(CCC(C)c3cccc4CCCCc43)cc12	XTDUHACEWOVMNW-UHFFFAOYSA-N	598	1584543723522
participant_18	M43638	CCc1cccc2ccc(CCC(C)c3cccc4CCCCc43)cc12	QAGYKICRVLAUBP-UHFFFAOYSA-N	595	1584543726107
participant_18	M43639	CCCc1cccc2ccc(CCC(C)c3cccc4CCCCc43)cc12	WNTLDALMOOOPAI-UHFFFAOYSA-N	589	1584543728028
participant_18	M43640	CCCCc1cccc2ccc(CCC(C)c3cccc4CCCCc43)cc12	ACVPLNLUXHHARX-UHFFFAOYSA-N	577	1584543730040
participant_18	M43641	CCCCCc1cccc2ccc(CCC(C)c3cccc4CCCCc43)cc12	KQWCSIFQBUASCT-UHFFFAOYSA-N	561	1584543731188
participant_18	M43642	CCCCCCc1cccc2ccc(CCC(C)c3cccc4CCCCc43)cc12	FPGOWVBARDYJBF-UHFFFAOYSA-N	540	1584543732581
participant_18	M43643	CC(CCc1ccc2cccc(C3CCCCC3)c2c1)c4cccc5CCCCc54	JCKXNIXXGKSSBX-UHFFFAOYSA-N	549	1584543736270
participant_18	M43644	CCCC(CCc1ccc2ccccc2c1)c3cccc4CCCCc43	GRVYULLBFVYBNA-UHFFFAOYSA-N	611	1584543758039
participant_18	M43645	CCCCC(CCc1ccc2ccccc2c1)c3cccc4CCCCc43	IAZBYVQLCACYAE-UHFFFAOYSA-N	600	1584543759834
participant_18	M43646	CCCCCC(CCc1ccc2ccccc2c1)c3cccc4CCCCc43	AKRGNILVHBFXKD-UHFFFAOYSA-N	583	1584543761480
participant_18	M43647	CCCOCC(CCc1ccc2ccccc2c1)c3cccc4CCCCc43	MOFRGJMKQQTYMT-UHFFFAOYSA-N	603	1584543765813
participant_18	M43648	c1ccc2cc(ccc2c1)CCC(CO)c3cccc4CCCCc43	SSNBCZRNPWWUJE-UHFFFAOYSA-N	618	1584543785082
participant_18	M43649	COCC(CCc1ccc2ccccc2c1)c3cccc4CCCCc43	QRXSEQUZVHTTNZ-UHFFFAOYSA-N	616	1584543794971
participant_18	M43650	c1ccc2cc(ccc2c1)CCC(c3cccc4CCCCc43)O	ZLKJYHUWMIWGGR-UHFFFAOYSA-N	625	1584543813975
participant_18	M43651	c1ccc2cc(ccc2c1)CCC(c3cccc4CCCCc43)S	RFSXCJMDLIZTRN-UHFFFAOYSA-N	620	1584543825618
participant_18	M43652	c1ccc2cc(ccc2c1)CCC(c3cccc4CCCCc43)F	HAMMPEFHZVJCML-UHFFFAOYSA-N	625	1584543829128
participant_18	M43653	c1ccc2cc(ccc2c1)CCC(c3cccc4CCCCc43)Cl	IAEITAMLGUAESW-UHFFFAOYSA-N	620	1584543832701
participant_18	M43654	c1ccc2cc(ccc2c1)CCC(c3cccc4CCCCc43)Br	KUWKJDKDDLAFGS-UHFFFAOYSA-N	631	1584543837070
participant_18	M43655	c1ccc2cc(ccc2c1)CNN(c3cccc4CCCCc43)Br	YSQGDFFNRUFZHQ-UHFFFAOYSA-N	610	1584543844891
participant_18	M43656	c1ccc2cc(ccc2c1)CNC(c3cccc4CCCCc43)Br	JLIUOYQBAYFSOG-UHFFFAOYSA-N	610	1584543849589
participant_18	M43657	c1ccc2cc(ccc2c1)NCC(c3cccc4CCCCc43)Br	CBELIAJWKLXCMU-UHFFFAOYSA-N	614	1584543856416
participant_18	M43658	CC(CC(c1cccc2CCCCc21)Br)c3ccc4ccccc4c3	RVGVITQNGSXLDR-UHFFFAOYSA-N	598	1584543870271
participant_18	M43659	c1ccc2cc(ccc2c1)CNCc3cccc4CCCCc43	VOYVSLAKANMFGZ-UHFFFAOYSA-N	612	1584543907891
participant_18	M43660	c1ccc2cc(ccc2c1)CNNc3cccc4CCCCc43	NADRKCURVQNQPI-UHFFFAOYSA-N	620	1584543910059
participant_18	M43661	c1ccc2cc(ccc2c1)NNNc3cccc4CCCCc43	OQFYJQCWOIELFI-UHFFFAOYSA-N	589	1584543914401
participant_18	M43662	c1ccc2cc(ccc2c1)NNN[n+]3cccc4CCCCc43	YCHLNWJKPUTDGH-UHFFFAOYSA-N	584	1584543917463
participant_18	M43663	c1ccc2cc(ccc2c1)NCN[n+]3cccc4CCCCc43	OECTVCHPGFLJME-UHFFFAOYSA-N	606	1584543923494
participant_18	M43664	c1ccc2cc(ccc2c1)CCN[n+]3cccc4CCCCc43	SOTKNQATHGYHJU-UHFFFAOYSA-N	634	1584543925205
participant_18	M43665	c1ccc2cc(ccc2c1)CCNc3c4CCCCc4ccn3	JHEKXRYJMWIQNP-UHFFFAOYSA-N	632	1584543932432
participant_18	M43666	c1ccc2cc(ccc2c1)CCNc3nccc4CCCC[n+]43	MGMJGFHJCFEYFI-UHFFFAOYSA-O	628	1584543935323
participant_18	M43667	c1ccc2cc(ccc2c1)CCNc3nccc4CCNC[n+]43	AMPGZHJBZUGOHP-UHFFFAOYSA-O	599	1584543937719
participant_18	M43668	c1ccc2cc(ccc2c1)CCNc3nccc4CNNC[n+]43	FAFHHCILYGWNMQ-UHFFFAOYSA-O	571	1584543940014
participant_18	M43669	c1ccc2cc(ccc2c1)CCNc3c4CNCCc4ccn3	UHKJTJYHMKQCLQ-UHFFFAOYSA-N	618	1584543945036
participant_18	M43670	c1ccc2cc(ccc2c1)CCNc3cccc4CCNCc43	ACNVMKMUUOQZBX-UHFFFAOYSA-N	628	1584543946240
participant_18	M43671	CC(Cc1ccc2ccccc2c1)Nc3cccc4CCCCc43	IMYIOVSMJRBXMX-UHFFFAOYSA-N	624	1584543953067
participant_18	M43672	CCC(Cc1ccc2ccccc2c1)Nc3cccc4CCCCc43	HLCWBHLHKMXFPV-UHFFFAOYSA-N	626	1584543955117
participant_18	M43673	CCCC(Cc1ccc2ccccc2c1)Nc3cccc4CCCCc43	CWGLQARWXIOROP-UHFFFAOYSA-N	626	1584543956233
participant_18	M43674	CCCCC(Cc1ccc2ccccc2c1)Nc3cccc4CCCCc43	SMZJHXQVBWCHFL-UHFFFAOYSA-N	619	1584543957698
participant_18	M43675	CCCCCC(Cc1ccc2ccccc2c1)Nc3cccc4CCCCc43	XRVBVFTWOOLVFA-UHFFFAOYSA-N	604	1584543958829
participant_18	M43676	CCCCCCC(Cc1ccc2ccccc2c1)Nc3cccc4CCCCc43	NACDKNAYLQVLNM-UHFFFAOYSA-N	584	1584543960039
participant_18	M43677	C1CCC(CC1)C(Cc2ccc3ccccc3c2)Nc4cccc5CCCCc54	TXFRXZCNOHOLFX-UHFFFAOYSA-N	564	1584543966010
participant_18	M43678	c1ccc2cc(ccc2c1)CC(C3CCCOC3)Nc4cccc5CCCCc54	MFYOERPZRBYTJL-UHFFFAOYSA-N	586	1584543975569
participant_18	M43679	c1ccc2cc(ccc2c1)CC(C3COCOC3)Nc4cccc5CCCCc54	BVVRQCVDJDUTNC-UHFFFAOYSA-N	572	1584543977514
participant_18	M43680	c1ccc2cc(ccc2c1)CC(C3COCOO3)Nc4cccc5CCCCc54	WKZSSRJQCFPRCL-UHFFFAOYSA-N	581	1584543979202
participant_18	M43681	c1ccc2cc(ccc2c1)CC(C3OOCOO3)Nc4cccc5CCCCc54	WLDSBHDODYRCRU-UHFFFAOYSA-N	556	1584543983261
participant_18	M43682	c1ccc2cc(ccc2c1)CC(C3OCCOO3)Nc4cccc5CCCCc54	VKWFTKDBBASYDM-UHFFFAOYSA-N	577	1584543989660
participant_18	M43683	c1ccc2cc(ccc2c1)CC(C3CCCOO3)Nc4cccc5CCCCc54	QIJYKSJIIUXOAQ-UHFFFAOYSA-N	597	1584543990414
participant_18	M43684	c1ccc2cc(ccc2c1)CC(C3CCCCO3)Nc4cccc5CCCCc54	RKARSVPUEKPNJC-UHFFFAOYSA-N	589	1584543991486
participant_18	M43685	CCCCC(C(Cc1ccc2ccccc2c1)Nc3cccc4CCCCc43)O	VSPAORMUJKIOLT-UHFFFAOYSA-N	610	1584543997185
participant_18	M43686	c1ccc2cc(ccc2c1)CC(CO)Nc3cccc4CCCCc43	WYYWKIZVLLDFMP-UHFFFAOYSA-N	626	1584543999690
participant_18	M43687	CCC(Cc1ccc2ccccc2c1)Cc3cccc4CCCCc43	BGMKQCRPCCNFFN-UHFFFAOYSA-N	610	1584544013330
participant_18	M43688	CC(C)C(Cc1ccc2ccccc2c1)Cc3cccc4CCCCc43	RANUPVXJCKUQRC-UHFFFAOYSA-N	593	1584544015485
participant_18	M43689	CC(C(Cc1ccc2ccccc2c1)Cc3cccc4CCCCc43)O	GGDBLSUSJNNTMH-UHFFFAOYSA-N	600	1584544019622
participant_18	M43690	c1ccc2cc(ccc2c1)CC(Cc3cccc4CCCCc43)C(O)O	QDXZVUWKLIQIOR-UHFFFAOYSA-N	593	1584544020765
participant_18	M43691	c1ccc2cc(ccc2c1)CC(Cc3cccc4CCCCc43)CO	KDGFFRBHVCRMLZ-UHFFFAOYSA-N	610	1584544028287
participant_18	M43692	CC(Cc1ccc2ccccc2c1)C(C)c3cccc4CCCCc43	AXYNTQHBHJMDEL-UHFFFAOYSA-N	613	1584544136202
participant_18	M43693	CCC(Cc1ccc2ccccc2c1)C(C)c3cccc4CCCCc43	DRCYUPYDYSJLLW-UHFFFAOYSA-N	608	1584544140685
participant_18	M43694	CCCC(Cc1ccc2ccccc2c1)C(C)c3cccc4CCCCc43	PJQYFQNRNNQOJP-UHFFFAOYSA-N	604	1584544142093
participant_18	M43695	CCCCC(Cc1ccc2ccccc2c1)C(C)c3cccc4CCCCc43	ADFMDXXATGTQOT-UHFFFAOYSA-N	598	1584544143638
participant_18	M43696	CC(CC(C)c1cccc2CCCCc21)c3ccc4ccccc4c3	NHNFSNKIWFGCIB-UHFFFAOYSA-N	587	1584544152275
participant_18	M43697	CC(CCc1cccc2CCCCc21)c3ccc4ccccc4c3	DHXMQIIRCCRYTG-UHFFFAOYSA-N	612	1584544156243
participant_18	M43698	CC(Cc1ccc2ccccc2c1)Cc3cccc4CCCCc43	PDPAIKLFOBITBW-UHFFFAOYSA-N	608	1584544164396
participant_18	M43699	CC(Cc1cccc2CCCCc21)C(C)c3ccc4ccccc4c3	NAAHDJNNXBEQAY-UHFFFAOYSA-N	601	1584544167113
participant_18	M43700	c1ccc2cc(ccc2c1)CCC3CC4CCCc5cccc3c54	SYYDSUNCWMAUTL-UHFFFAOYSA-N	616	1584544182494
participant_18	M43701	CC12CCCc3cccc(C(CCc4ccc5ccccc5c4)C1)c32	MIJRYQBLTVULPA-UHFFFAOYSA-N	626	1584544187234
participant_18	M43702	c1ccc2cc(ccc2c1)CCC3c4cccc5CCCC6(CC36)c54	UURIMQKIXFYVPJ-UHFFFAOYSA-N	610	1584544188550
participant_18	M43703	c1ccc2cc(ccc2c1)CCC3CCC4CCCc5cccc3c54	CDLFOLWHFYMVFX-UHFFFAOYSA-N	608	1584544192518
participant_18	M43704	c1ccc2cc(ccc2c1)CCc3ccc4CCCc5cccc3c54	DYWSSFSTPDSMNU-UHFFFAOYSA-N	601	1584544201325
participant_18	M43705	c1ccc2cc(ccc2c1)CCN3CCC4CCCc5cccc3c54	ZCXJCOHABRBWCE-UHFFFAOYSA-N	647	1584544212945
participant_18	M43706	c1ccc2cc(ccc2c1)CCN3c4cccc5CCCC(CN3)c54	SUEWTCJLNHGASA-UHFFFAOYSA-N	630	1584544215524
participant_18	M43707	CC1CCCc2cccc(c12)N(C)CCc3ccc4ccccc4c3	YFTPHQGNPMJVER-UHFFFAOYSA-N	620	1584544226785
participant_18	M43708	c1ccc2cc(ccc2c1)CCC3CCC4CCc5cccc3c5C4	VEYQDFGWGYOFAV-UHFFFAOYSA-N	593	1584544246815
participant_18	M43709	c1ccc2cc(ccc2c1)CCN3CCC4CCc5cccc3c5C4	LAHFTCCPAFXQNZ-UHFFFAOYSA-N	631	1584544253739
participant_18	M43710	CC1CCc2cccc(c2)N(CC1)CCc3ccc4ccccc4c3	IISHYQNGYZVREI-UHFFFAOYSA-N	629	1584544260139
participant_18	M43711	C1CCc2cccc(c2)N(CC1)CCc3ccc4ccccc4c3	VNVCEQRPPAGXSS-UHFFFAOYSA-N	661	1584544262904
participant_18	M43712	c1ccc2cc(ccc2c1)CCN3CNCCCc4cccc3c4	SFCWZUNBEMKKEH-UHFFFAOYSA-N	635	1584544272277
participant_18	M43713	c1ccc2cc(ccc2c1)CCN3CNCNCc4cccc3c4	PSVSBJKEWUNUCI-UHFFFAOYSA-N	617	1584544277796
participant_18	M43714	c1ccc2cc(ccc2c1)CCN3CNCNNc4cccc3c4	FYLKCYTVHBKINL-UHFFFAOYSA-N	599	1584544279629
participant_18	M43715	c1ccc2cc(ccc2c1)CCN3CNCCNc4cccc3c4	IXYIIHUXCBMPGU-UHFFFAOYSA-N	621	1584544283761
participant_18	M43716	c1ccc2cc(ccc2c1)CCN3CCCCNc4cccc3c4	HINWMUUNSXVGDK-UHFFFAOYSA-N	660	1584544285394
participant_18	M43717	C1CCc2cccc(c2)C(CC1)CCc3ccc4ccccc4c3	LFLMSOAUVHQGAV-UHFFFAOYSA-N	635	1584544289095
participant_18	M43718	c1ccc2cc(ccc2c1)CCC3c4cccc(CCCCN3)c4	FYGCACOGTGJHBA-UHFFFAOYSA-N	633	1584544293128
participant_18	M43719	c1ccc2cc(ccc2c1)CCC3CNCCCc4cccc3c4	RZDOMWHANAFGSR-UHFFFAOYSA-N	615	1584544302892
participant_18	M43720	C1CCc2ccc[n+](c2)C(CC1)CCc3ccc4ccccc4c3	WKTVDSGYVWWILA-UHFFFAOYSA-N	613	1584544314281
participant_18	M43721	C1CCc2cccc(c2)C(CC1)NCc3ccc4ccccc4c3	NIBNUBOYAYFHLC-UHFFFAOYSA-N	613	1584544331418
participant_18	M43722	C1CC[n+]2cccc(c2)N(CC1)CCc3ccc4ccccc4c3	WCWMBSYLUMVBGV-UHFFFAOYSA-N	650	1584544345242
participant_18	M43723	c1ccc2cc(ccc2c1)CCC3CCC4CCc5cccc3c54	LSMFYXCDBXZOKA-UHFFFAOYSA-N	599	1584544362626
participant_18	M43724	c1ccc2cc(ccc2c1)CCN3CCC4CCc5cccc3c54	RUGANLLBUTVGAK-UHFFFAOYSA-N	638	1584544368027
participant_18	M43725	Cc1cccc2c1C(C)CCN2CCc3ccc4ccccc4c3	WKCZIBJMKXIBNW-UHFFFAOYSA-N	625	1584544378465
participant_18	M43726	CC1CCN(CCc2ccc3ccccc3c2)c4ccccc14	AVTLGTXTRCXSLB-UHFFFAOYSA-N	628	1584544382406
participant_18	M43727	CCCCN(CCc1ccc2ccccc2c1)c3ccccc3	WDQGEMORZUPULE-UHFFFAOYSA-N	557	1584544385851
participant_18	M43728	CCCN(CCc1ccc2ccccc2c1)c3ccccc3	KVBJIHZCUWYLTE-UHFFFAOYSA-N	566	1584544393029
participant_18	M43729	CCCC(CCc1ccc2ccccc2c1)c3ccccc3	FMAVIXBAZGHCLR-UHFFFAOYSA-N	561	1584544400694
participant_18	M43730	c1ccc2cc(ccc2c1)CCC3CCCc4ccccc43	CVWZZTDWXLSFQL-UHFFFAOYSA-N	623	1584544403153
participant_18	M43731	c1ccc2cc(ccc2c1)CCN3CCCc4ccccc43	SOUSKMKRBASNHJ-UHFFFAOYSA-N	656	1584544418695
participant_18	M43732	c1ccc2cc(ccc2c1)CCN3CCCc4cccc[n+]43	VOEYJYPNTRQVPX-UHFFFAOYSA-N	640	1584544421642
participant_18	M43733	c1ccc2cc(ccc2c1)CCC3CCCc4cccc[n+]43	KKPDVFNOLUDXGA-UHFFFAOYSA-N	608	1584544428661
participant_18	M43734	c1ccc2cc(ccc2c1)CNC3CCCc4ccccc43	ZDMMFTMSUBDEMJ-UHFFFAOYSA-N	605	1584544434657
participant_18	M43735	CC1Cc2ccccc2C(CCc3ccc4ccccc4c3)C1	WGYZEQKTRZPXPM-UHFFFAOYSA-N	603	1584544472534
participant_18	M43736	CCC1Cc2ccccc2C(CCc3ccc4ccccc4c3)C1	UKNZVOROIFVJHH-UHFFFAOYSA-N	594	1584544481531
participant_18	M43737	CCC(C)CC(CCc1ccc2ccccc2c1)c3ccccc3	WAXYKTSNKVCPKW-UHFFFAOYSA-N	554	1584544486349
participant_18	M43738	CCCCC(CCc1ccc2ccccc2c1)c3ccccc3	LLYNIHJSWORVRX-UHFFFAOYSA-N	552	1584544487551
participant_18	M43739	c1ccc2cc(ccc2c1)CCC3CCCCc4ccccc43	LSKXOZGTLRAUFY-UHFFFAOYSA-N	632	1584544495425
participant_18	M43740	c1ccc2cc(ccc2c1)CCN3CCCCc4ccccc43	RCPSIMXZYAFCJZ-UHFFFAOYSA-N	670	1584544508784
participant_18	M43741	CC1CCC(CCc2ccc3ccccc3c2)c4ccccc4C1	CODZGEVBXIGIPN-UHFFFAOYSA-N	601	1584544523561
participant_18	M43742	CCC1CCC(CCc2ccc3ccccc3c2)c4ccccc4C1	CUSZVWGZUBCOOX-UHFFFAOYSA-N	598	1584544525836
participant_18	M43743	CCC1CCC(CCc2ccc3ccccc3c2)c4ccccc4C1C	OARPVTBJKYFTIK-UHFFFAOYSA-N	565	1584544529279
participant_18	M43744	CC1CCCC(CCc2ccc3ccccc3c2)c4ccccc14	UITCONPWEPLNLC-UHFFFAOYSA-N	608	1584544535101
participant_18	M43745	CCC1CCCC(CCc2ccc3ccccc3c2)c4ccccc14	PNUBQLLODXOCBN-UHFFFAOYSA-N	594	1584544541318
participant_18	M43746	c1ccc2cc(ccc2c1)CCC3CCC4CCC4c5ccccc35	AVNPBQBJBXVVFJ-UHFFFAOYSA-N	563	1584544545067
participant_18	M43747	CC1(CCCCc2ccccc21)CCc3ccc4ccccc4c3	DNSODVQHKVYUNM-UHFFFAOYSA-N	625	1584544585183
participant_18	M43748	CC1(CCCCc2ccccc21)NCc3ccc4ccccc4c3	XCBDKJOUZALLAV-UHFFFAOYSA-N	623	1584544816797
participant_18	M43749	C[N+]1(CCCCc2ccccc21)NCc3ccc4ccccc4c3	GTYAQSMBCOBASX-UHFFFAOYSA-N	619	1584544820249
participant_18	M43750	C[N+]1(CCCCc2ccccc21)CCc3ccc4ccccc4c3	IWDQRHKXCYNPLA-UHFFFAOYSA-N	629	1584544824810
participant_37	M43751	c1ccc(cc1)CCOCC(c2ccc(cc2)C(=C3CCCC3)C(=O)C4=CC(C=C4)C=O)N5C=CCC5	WGCPNHRPWSQQMU-UHFFFAOYSA-N	647	1584549071564
participant_37	M43752	c1ccc(cc1)CCOCC(c2ccc(cc2)C(=C3CCCC3)C(=O)C4=CC(C=C4)C=O)n5cccc5	CGAAFGJVYNQFEN-UHFFFAOYSA-N	612	1584549073604
participant_37	M43753	c1ccc(cc1)CCOCC(c2ccc(cc2)C(=C3CCCC3)C(=O)C4=CC(C=C4)C=O)N5CCCS5	GQWAYWZUKLGBSG-UHFFFAOYSA-N	653	1584549094397
participant_37	M43754	c1ccc(cc1)CCOCC(c2ccc(cc2)C(=C3CCCC3)C(=O)C4=CC(C=C4)C=O)N5CCSC5	YHFBZQFTALDURH-UHFFFAOYSA-N	652	1584549109497
participant_37	M43755	c1ccc(cc1)CCOCC(c2ccc(cc2)C(=C3CCCC3)C(=O)C4=CC(C=C4)C=O)N5CCSS5	SEPDCCHNNSSSLU-UHFFFAOYSA-N	651	1584549111826
participant_37	M43756	c1ccc(cc1)CCOCC(c2ccc(cc2)C(=C3CCCC3)C(=O)C4=CC(C=C4)C=O)N5CCCN5	ZZSCXFNTZRIICE-UHFFFAOYSA-N	658	1584549122379
participant_37	M43757	c1ccc(cc1)CCOCC(c2ccc(cc2)C(=C3CCCC3)C(=O)C4=CC(C=C4)C=O)N5CCNN5	GECBMTQLJBYZTA-UHFFFAOYSA-N	656	1584549125030
participant_37	M43758	c1ccc(cc1)CCOCC(c2ccc(cc2)C(=C3CCCC3)C(=O)C4=CC(C=C4)C=O)N5CCNC5	FPAUQNTZQQGVGT-UHFFFAOYSA-N	656	1584549129819
participant_37	M43759	c1ccc(cc1)CCOCC(c2ccc(cc2)C(=C3CCCC3)C(=O)C4=CC(C=C4)C=O)N5CNCN5	IIVIWKCICYSURE-UHFFFAOYSA-N	639	1584549153314
participant_37	M43760	c1ccc(cc1)CCOCC(c2ccc(cc2)C(=C3CCCC3)C(=O)C4=CC(C=C4)C=O)N5COCN5	DXGWFEVXCMLTKO-UHFFFAOYSA-N	646	1584549157319
participant_37	M43761	c1ccc(cc1)CCOCC(c2ccc(cc2)C(=C3CCCC3)C(=O)C4=CC(C=C4)C=O)N5CSCN5	IPVWNLQMFIJHLD-UHFFFAOYSA-N	642	1584549161256
participant_37	M43762	CC1CNN(C1)C(COCCc2ccccc2)c3ccc(cc3)C(=C4CCCC4)C(=O)C5=CC(C=C5)C=O	MKMBYQKSQHTGNJ-UHFFFAOYSA-N	632	1584549170872
participant_37	M43763	c1ccc(cc1)CCOCC(c2ccc(cc2)C(=C3CCCC3)C(=O)C4=CC(C=C4)C=O)N5CC(CN5)Cl	WDKLJODDNPMGRN-UHFFFAOYSA-N	631	1584549174358
participant_37	M43764	c1ccc(cc1)CCOCC(c2ccc(cc2)C(=C3CCCC3)C(=O)C4=CC(C=C4)C=O)N5CC(CN5)O	YPEFQVSXHGWMTB-UHFFFAOYSA-N	631	1584549179707
participant_37	M43765	c1ccc(cc1)CCOCC(c2ccc(cc2)C(=C3CCCC3)C(=O)C4=CC(C=C4)C=O)N5CCC=N5	ONRYKEBMFOESSG-UHFFFAOYSA-N	653	1584549252023
participant_37	M43766	c1ccc(cc1)CCOCC(c2ccc(cc2)C(=C3CCCC3)C(=O)C4=CC(C=C4)C=O)n5cccn5	YXYJACNAECECFL-UHFFFAOYSA-N	628	1584549254090
participant_37	M43767	c1ccc(cc1)CCOCC(c2ccc(cc2)C(=C3CCCC3)C(=O)C4=CC(C=C4)C=O)N5C=CCN5	DHLBAWILKJDDBB-UHFFFAOYSA-N	639	1584549258961
participant_37	M43768	c1ccc(cc1)CCOCC(c2ccc(cc2)C(=C3CCCC3)C(=O)C4=CC(C=C4)C=O)N5CC=CN5	IUWINTARMMWDEX-UHFFFAOYSA-N	639	1584549264698
participant_37	M43769	CN1CCCN1C(COCCc2ccccc2)c3ccc(cc3)C(=C4CCCC4)C(=O)C5=CC(C=C5)C=O	HFMBJNCZIUPOMB-UHFFFAOYSA-N	670	1584549278698
participant_37	M43770	CCN1CCCN1C(COCCc2ccccc2)c3ccc(cc3)C(=C4CCCC4)C(=O)C5=CC(C=C5)C=O	MGUINMBPIFTERM-UHFFFAOYSA-N	645	1584549292347
participant_37	M43771	c1ccc(cc1)CCOCC(c2ccc(cc2)C(=C3CCCC3)C(=O)C4=CC(C=C4)C=O)N5CCCN5CCl	WBXSDLHCMNGEEJ-UHFFFAOYSA-N	647	1584549297291
participant_37	M43772	c1ccc(cc1)CCOCC(c2ccc(cc2)C(=C3CCCC3)C(=O)C4=CC(C=C4)C=O)N5CCCN5CO	DNAYZSLTQGVKDI-UHFFFAOYSA-N	647	1584549301581
participant_37	M43773	c1ccc(cc1)CCOCC(c2ccc(cc2)C(=C3CCCC3)C(=O)C4=CC(C=C4)C=O)N5CCCN5OO	WUGIYFLNGRFQCA-UHFFFAOYSA-N	649	1584549303299
participant_37	M43774	c1ccc(cc1)CCOCC(c2ccc(cc2)C(=C3CCCC3)C(=O)C4=CC(C=C4)C=O)N5CCCN5O	JQORTIMXPNYJQF-UHFFFAOYSA-N	657	1584549309415
participant_37	M43775	c1ccc(cc1)CCOCC(c2ccc(cc2)C(=C3CCCC3)C(=O)C4=CC(C=C4)C=O)N5CCCN5N	SPRHASCWOLSOQJ-UHFFFAOYSA-N	657	1584549319009
participant_37	M43776	c1ccc(cc1)CCOCC(c2ccc(cc2)C(=C3CCCC3)C(=O)C4=CC(C=C4)C=O)N5CCCN5S	WMXMVEICVRWZIY-UHFFFAOYSA-N	658	1584549322416
participant_37	M43777	CCCN1CCCN1C(COCCc2ccccc2)c3ccc(cc3)C(=C4CCCC4)C(=O)C5=CC(C=C5)C=O	VPGFPXCVGBMGAB-UHFFFAOYSA-N	638	1584549355252
participant_37	M43778	CCCCN1CCCN1C(COCCc2ccccc2)c3ccc(cc3)C(=C4CCCC4)C(=O)C5=CC(C=C5)C=O	YJZNZKMZOVJRCH-UHFFFAOYSA-N	624	1584549357263
participant_37	M43779	CCCCCN1CCCN1C(COCCc2ccccc2)c3ccc(cc3)C(=C4CCCC4)C(=O)C5=CC(C=C5)C=O	NIUKMHYQDZGGKT-UHFFFAOYSA-N	603	1584549365492
participant_37	M43780	c1ccc(cc1)CCOCC(c2ccc(cc2)C(=C3CCCC3)C(=O)C4=CC(C=C4)C=O)N5CCCN5C6CCCC6	DNCCXZCVYCJWSN-UHFFFAOYSA-N	590	1584549373189
participant_37	M43781	c1ccc(cc1)CCOCC(c2ccc(cc2)C(=C3CCCC3)C(=O)C4=CC(C=C4)C=O)N5CCCN5C6C=CCC6	XIJWYGJSELWUDH-UHFFFAOYSA-N	614	1584549385519
participant_37	M43782	c1ccc(cc1)CCOCC(c2ccc(cc2)C(=C3CCCC3)C(=O)C4=CC(C=C4)C=O)N5CCCN5C6C=CC=C6	DVKZTJBJTIAIMR-UHFFFAOYSA-N	604	1584549388791
participant_37	M43783	c1ccc(cc1)CCOCC(c2ccc(cc2)C(=C3CCCC3)C(=O)C4=CC(C=C4)C=O)N5CC=CN5C6C=CC=C6	FMVXWSGGJIOTPJ-UHFFFAOYSA-N	573	1584549391756
participant_37	M43784	Cc1ccc(cc1)C(=C2CCCC2)C(=O)C3CC=C(C3)C(=O)COCCc4ccccc4	SXCQMOYVDRFYNA-UHFFFAOYSA-N	674	1584549570713
participant_37	M43785	Cc1ccc(cc1)C(=C2CCCC2)C(=O)C3=CC=C(C3)C(=O)COCCc4ccccc4	YSENECJDDFAAOC-UHFFFAOYSA-N	675	1584549580668
participant_37	M43786	Cc1ccc(cc1)C(=C2CCCC2)C(=O)c3ccc(C(=O)COCCc4ccccc4)[nH]3	IUKBOEUMOWPZAL-UHFFFAOYSA-N	664	1584549589231
participant_37	M43787	Cc1ccc(cc1)C(=C2CCCC2)C(=O)c3ccc(C(=O)COCCc4ccccc4)o3	CTGIOLAIKMUCSY-UHFFFAOYSA-N	672	1584549592805
participant_37	M43788	Cc1ccc(cc1)C(=C2CCCC2)C(=O)c3ccc(C(=O)COCCc4ccccc4)s3	OSKRJECCJYFARK-UHFFFAOYSA-N	672	1584549596959
participant_37	M43789	Cc1ccc(cc1)C(=C2CCCC2)C(=O)c3ccc(C(=O)COCCc4ccccc4)n3C	IUYQWQATLAOVAO-UHFFFAOYSA-N	684	1584549611366
participant_37	M43790	Cc1ccc(cc1)C(=C2CCCC2)C(=O)c3ccc(C(=O)COCCc4ccccc4)n3Cl	YLUOYJXOLQALIE-UHFFFAOYSA-N	678	1584549623714
participant_37	M43791	CCn1c(ccc1C(=O)C(=C2CCCC2)c3ccc(C)cc3)C(=O)COCCc4ccccc4	BVTPVHMFCZGTLH-UHFFFAOYSA-N	671	1584549653829
participant_37	M43792	CCCn1c(ccc1C(=O)C(=C2CCCC2)c3ccc(C)cc3)C(=O)COCCc4ccccc4	LMYAUXOJISPCLS-UHFFFAOYSA-N	659	1584549670932
participant_37	M43793	CCCCn1c(ccc1C(=O)C(=C2CCCC2)c3ccc(C)cc3)C(=O)COCCc4ccccc4	MTRPSJKLDSSUQB-UHFFFAOYSA-N	642	1584549672705
participant_37	M43794	CCCCCn1c(ccc1C(=O)C(=C2CCCC2)c3ccc(C)cc3)C(=O)COCCc4ccccc4	UFYBLIIMRFDLMU-UHFFFAOYSA-N	625	1584549673361
participant_37	M43795	CCCCCCn1c(ccc1C(=O)C(=C2CCCC2)c3ccc(C)cc3)C(=O)COCCc4ccccc4	CLKOOBPXDIUAMO-UHFFFAOYSA-N	600	1584549674308
participant_37	M43796	Cc1ccc(cc1)C(=C2CCCC2)C(=O)c3ccc(C(=O)COCCc4ccccc4)n3CC5CCCC5	CVKYGXOBCYQKCL-UHFFFAOYSA-N	640	1584549676141
participant_37	M43797	Cc1ccc(cc1)C(=C2CCCC2)C(=O)c3ccc(C(=O)COCCc4ccccc4)n3CN5CCCC5	ILLKXNKRHKASAS-UHFFFAOYSA-N	667	1584549682109
participant_37	M43798	Cc1ccc(cc1)C(=C2CCCC2)C(=O)c3ccc(C(=O)COCCc4ccccc4)n3CN5CC=CC5	AOENIJXGJKESKN-UHFFFAOYSA-N	647	1584549690807
participant_37	M43799	Cc1ccc(cc1)C(=C2CCCC2)C(=O)c3ccc(C(=O)COCCc4ccccc4)n3CN5C=CCC5	GSVPWSCKHYJMHZ-UHFFFAOYSA-N	660	1584549701915
participant_37	M43800	Cc1ccc(cc1)C(=C2CCCC2)C(=O)c3ccc(C(=O)COCCc4ccccc4)n3Cn5cccc5	MKBHHGYIRSBFLO-UHFFFAOYSA-N	634	1584549704671
participant_37	M43801	Cc1ccc(cc1)C(=C2CCCC2)C(=O)c3ccc(C(=O)COCCc4ccccc4)n3Cn5cccn5	UCOUIHHJWMWRAQ-UHFFFAOYSA-N	648	1584549709949
participant_37	M43802	Cc1ccc(cc1)C(=C2CCCC2)C(=O)c3ccc(C(=O)COCCc4ccccc4)n3Cn5ccnn5	IZEJZLZOUNNTQT-UHFFFAOYSA-N	650	1584549713104
participant_37	M43803	Cc1ccc(cc1)C(=C2CCCC2)C(=O)c3ccc(C(=O)COCCc4ccccc4)n3Cn5ncnn5	ZFCVSVZDHMVAIJ-UHFFFAOYSA-N	652	1584549717279
participant_37	M43804	Cc1ccc(cc1)C(=C2CCCC2)C(=O)c3ccc(C(=O)COCCc4ccccc4)n3Cn5nnnn5	NVHSZISRGDAWGQ-UHFFFAOYSA-N	628	1584549720662
participant_37	M43805	Cc1ccc(cc1)C(=C2CCCC2)C(=O)c3ccc(C(=O)COCCc4ccccc4)n3On5nnnn5	ILUNQDBRCOKMBV-UHFFFAOYSA-N	621	1584549726760
participant_37	M43806	Cc1ccc(cc1)C(=C2CCCC2)C(=O)c3ccc(C(=O)COCCc4ccccc4)n3Cn5cnnn5	ZPKMUYYFBQOAKK-UHFFFAOYSA-N	642	1584549732260
participant_37	M43807	Cc1ccc(cc1)C(=C2CCCC2)C(=O)c3ccc(C(=O)COCCc4ccccc4)n3Cn5cncn5	KNIRKTCWQJLUIZ-UHFFFAOYSA-N	655	1584549732990
participant_37	M43808	Cc1ccc(cc1)C(=C2CCCC2)C(=O)c3ccc(C(=O)COCCc4ccccc4)n3CC5C=NC=N5	ZMDUQYPBQWTONM-UHFFFAOYSA-N	649	1584549734915
participant_37	M43809	Cc1ccc(cc1)C(=C2CCCC2)C(=O)c3ccc(C(=O)COCCc4ccccc4)n3CC5C=CC=N5	HJHNBVKTIDLFNZ-UHFFFAOYSA-N	643	1584549738808
participant_37	M43810	Cc1ccc(cc1)C(=C2CCCC2)C(=O)c3ccc(C(=O)COCCc4ccccc4)n3CC5C=CC=C5	SOJAONZKKHFKDO-UHFFFAOYSA-N	630	1584549740686
participant_37	M43811	Cc1ccc(cc1)C(=C2CCCC2)C(=O)c3ccc(C(=O)COCCc4ccccc4)n3CC5C=CCC5	DBNAWWUQDZPMJF-UHFFFAOYSA-N	652	1584549747085
participant_37	M43812	Cc1ccc(cc1)C(=C2CCCC2)C(=O)c3ccc(C(=O)COCCc4ccccc4)n3C=C5CCCC5	FRNSZQQTFZZMBD-UHFFFAOYSA-N	631	1584549754783
participant_37	M43813	Cc1ccc(cc1)C(=C2CCCC2)C(=O)c3ccc(C(=O)COCCc4ccccc4)n3CC5CCCN5	JCSOOFYRJUBIDD-UHFFFAOYSA-N	656	1584549764344
participant_37	M43814	Cc1ccc(cc1)C(=C2CCCC2)C(=O)c3ccc(C(=O)COCCc4ccccc4)n3CC5NCCN5	UJPKADXYBOJRLL-UHFFFAOYSA-N	657	1584549765508
participant_37	M43815	Cc1ccc(cc1)C(=C2CCCC2)C(=O)c3ccc(C(=O)COCCc4ccccc4)n3CC5NC=CN5	PHDRYKFMNVVDQT-UHFFFAOYSA-N	638	1584549777225
participant_37	M43816	Cc1ccc(cc1)C(=C2CCCC2)C(=O)c3ccc(C(=O)COCCc4ccccc4)n3Cc5[nH]ccn5	NEXXRXOJYAZKJQ-UHFFFAOYSA-N	654	1584549779695
participant_37	M43817	Cc1ccc(cc1)C(=C2CCCC2)C(=O)c3ccc(C(=O)COCCc4ccccc4)n3CC5=NCCN5	RUIVJFXZZINEOG-UHFFFAOYSA-N	663	1584549784734
participant_37	M43818	Cc1ccc(cc1)C(=C2CCCC2)C(=O)c3ccc(C(=O)COCCc4ccccc4)n3CC5=NCC=N5	CDCKTJOVYMVURJ-UHFFFAOYSA-N	657	1584549793146
participant_37	M43819	Cc1ccc(cc1)C(=C2CCCC2)C(=O)c3ccc(C(=O)COCCc4ccccc4)n3CC5=NNCN5	VGOTYRHIYGHFSX-UHFFFAOYSA-N	655	1584549805210
participant_37	M43820	Cc1ccc(cc1)C(=C2CCCC2)C(=O)c3ccc(C(=O)COCCc4ccccc4)n3Cc5[nH]cnn5	WVGUBUJSVPDSJP-UHFFFAOYSA-N	649	1584549811672
participant_37	M43821	Cc1ccc(cc1)C(=C2CCCC2)C(=O)c3ccc(C(=O)COCCc4ccccc4)n3CC5=NN=CC5	RHCIUBXTJYHPCR-UHFFFAOYSA-N	653	1584549815417
participant_37	M43822	Cc1ccc(cc1)C(=C2CCCC2)C(=O)c3ccc(C(=O)COCCc4ccccc4)n3CC5=NNCC5	NMMCCRABDMCTJQ-UHFFFAOYSA-N	656	1584549823299
participant_37	M43823	Cc1ccc(cc1)C(=C2CCCC2)C(=O)c3ccc(C(=O)COCCc4ccccc4)n3CC5CCNN5	CWDDFUGFVBBSRM-UHFFFAOYSA-N	650	1584549824082
participant_37	M43824	Cc1ccc(cc1)C(=C2CCCC2)C(=O)c3ccc(C(=O)COCCc4ccccc4)n3CC5=CCNN5	RTZHMBGGHZBVJL-UHFFFAOYSA-N	656	1584549826973
participant_37	M43825	Cc1ccc(cc1)C(=C2CCCC2)C(=O)c3ccc(C(=O)COCCc4ccccc4)n3CC5=CNNN5	YPAAGLPMOBBKGI-UHFFFAOYSA-N	646	1584549830690
participant_37	M43826	Cc1ccc(cc1)C(=C2CCCC2)C(=O)c3ccc(C(=O)COCCc4ccccc4)n3Cc5c[nH]nn5	WTOUKGNEIQDHGH-UHFFFAOYSA-N	654	1584549846484
participant_37	M43827	Cc1ccc(cc1)C(=C2CCCC2)C(=O)c3ccc(C(=O)COCCc4ccccc4)n3Cc5cn(C)nn5	RYZRONPFIHNGJN-UHFFFAOYSA-N	661	1584549854941
participant_37	M43828	CCn1cc(Cn2c(ccc2C(=O)C(=C3CCCC3)c4ccc(C)cc4)C(=O)COCCc5ccccc5)nn1	OQNNFSVOKPBLHU-UHFFFAOYSA-N	645	1584549857515
participant_37	M43829	CCCn1cc(Cn2c(ccc2C(=O)C(=C3CCCC3)c4ccc(C)cc4)C(=O)COCCc5ccccc5)nn1	XXNIILMSQMTHDT-UHFFFAOYSA-N	636	1584549861905
participant_37	M43830	CCCCn1cc(Cn2c(ccc2C(=O)C(=C3CCCC3)c4ccc(C)cc4)C(=O)COCCc5ccccc5)nn1	ZBPNHHFBJINWQI-UHFFFAOYSA-N	619	1584549863075
participant_37	M43831	CCCCCn1cc(Cn2c(ccc2C(=O)C(=C3CCCC3)c4ccc(C)cc4)C(=O)COCCc5ccccc5)nn1	VKMAKINQOQCPQD-UHFFFAOYSA-N	601	1584549865054
participant_37	M43832	Cc1ccc(cc1)C(=C2CCCC2)C(=O)c3ccc(C(=O)COCCc4ccccc4)n3Cc5cn(C6CCCC6)nn5	QNBJZLZCPSGVPX-UHFFFAOYSA-N	629	1584549868066
participant_37	M43833	Cc1ccc(cc1)C(=C2CCCC2)C(=O)c3ccc(C(=O)COCCc4ccccc4)n3Cc5cn(C6=CCCC6)nn5	QGFWKUJGOAAOJH-UHFFFAOYSA-N	631	1584549873537
participant_37	M43834	Cc1ccc(cc1)C(=C2CCCC2)C(=O)c3ccc(C(=O)COCCc4ccccc4)n3Cc5cn(C6=CCC=C6)nn5	SJHZAYIINAJYMS-UHFFFAOYSA-N	628	1584549875012
participant_37	M43835	Cc1ccc(cc1)C(=C2CCCC2)C(=O)c3ccc(C(=O)CO/C=C/c4ccccc4)n3Cc5cn(C6=CCC=C6)nn5	GOFMRLSEPZBKQM-QURGRASLSA-N	594	1584549883631
participant_37	M43836	Cc1ccc(cc1)C(=C2CCCC2)C(=O)c3ccc(C(=O)COCCc4ccccc4)n3O	VKFMPWZWHPAFFS-UHFFFAOYSA-N	678	1584549907007
participant_37	M43837	Cc1ccc(cc1)C(=C2CCCC2)C(=O)c3ccc(C(=O)COCCc4ccccc4)n3S	SCHUPGXDCXMGMO-UHFFFAOYSA-N	678	1584549910439
participant_37	M43838	Cc1ccc(cc1)C(=C2CCCC2)C(=O)c3ccc(C(=O)COCCc4ccccc4)n3F	VXRNZOBLKTYXDO-UHFFFAOYSA-N	678	1584549914325
participant_37	M43839	Cc1ccc(cc1)C(=C2CCCC2)C(=O)c3cnc(C(=O)COCCc4ccccc4)n3C	DVUIPOVXDDTEHR-UHFFFAOYSA-N	684	1584549935831
participant_37	M43840	Cc1ccc(cc1)C(=C2CCCC2)C(=O)c3cn[n+](C(=O)COCCc4ccccc4)n3C	RZATYYWINJHVBC-UHFFFAOYSA-N	668	1584549940667
participant_37	M43841	Cc1ccc(cc1)C(=C2CCCC2)C(=O)c3nn[n+](C(=O)COCCc4ccccc4)n3C	YXVYJFLFHKWNIM-UHFFFAOYSA-N	658	1584549942204
participant_37	M43842	Cc1ccc(cc1)C(=C2CCCC2)C(=O)c3nnc(C(=O)COCCc4ccccc4)n3C	FYDKBNWBSIBUEA-UHFFFAOYSA-N	667	1584549945564
participant_37	M43843	Cc1ccc(cc1)C(=C2CCCC2)C(=O)c3ncc(C(=O)COCCc4ccccc4)n3C	RXCASYNNNBIYKO-UHFFFAOYSA-N	684	1584549949062
participant_37	M43844	Cc1ccc(cc1)C(=C2CCCC2)C(=O)c3ccs(C(=O)COCCc4ccccc4)n3S	RAHXWTWOIHZFNC-UHFFFAOYSA-N	675	1584549960708
participant_37	M43845	Cc1ccc(cc1)C(=C2CCCC2)C(=O)s3ccs(C(=O)COCCc4ccccc4)n3S	LZVBSBUFMXHWRM-UHFFFAOYSA-N	645	1584549962179
participant_37	M43846	Cc1ccc(cc1)C(=C2CCCC2)C(=O)s3ccc(C(=O)COCCc4ccccc4)n3S	XUWGQZXPPMZTDP-UHFFFAOYSA-N	680	1584549965397
participant_37	M43847	Cc1ccc(cc1)C(=C2CCCC2)C(=O)s3ccc(C(=O)COCCc4ccccc4)n3C	DBJXUQIPWSERIC-UHFFFAOYSA-N	682	1584549967894
participant_37	M43848	Cc1ccc(cc1)C(=C2CCCC2)C(=O)c3ccc(C(COCCc4ccccc4)O)n3C	OODUUIKFIKBAIY-UHFFFAOYSA-N	675	1584549983586
participant_37	M43849	Cc1ccc(cc1)C(=C2CCCC2)C(c3ccc(C(COCCc4ccccc4)O)n3C)O	HFROGZVPOSIFCA-UHFFFAOYSA-N	648	1584549985901
participant_37	M43850	Cc1ccc(cc1)C(=C2CCCC2)C(c3ccc(C(=O)COCCc4ccccc4)n3C)O	UOCBJMPOWZTQPA-UHFFFAOYSA-N	693	1584549994403
participant_37	M43851	Cn1c(ccc1C(C(=C2CCCC2)c3ccc(cc3)Cl)O)C(=O)COCCc4ccccc4	LHHUIJWWZMXSCM-UHFFFAOYSA-N	691	1584550014483
participant_37	M43852	Cc1ccc(cc1)C(=C2CCCC2)C(c3ccc(C(=O)COCCc4ccccc4)n3C)OC	KKPHOIXJBYWMJR-UHFFFAOYSA-N	674	1584550026114
participant_37	M43853	CCOC(c1ccc(C(=O)COCCc2ccccc2)n1C)C(=C3CCCC3)c4ccc(C)cc4	KCMUTDDZWIACFQ-UHFFFAOYSA-N	671	1584550028707
participant_37	M43854	Cc1ccc(cc1)C(=C2CCCC2)C(c3ccc(C(=O)COCCc4ccccc4)n3C)OCCl	BMUAUMLZIGVWMT-UHFFFAOYSA-N	674	1584550032921
participant_37	M43855	Cc1ccc(cc1)C(=C2CCCC2)C(c3ccc(C(=O)COCCc4ccccc4)n3C)OCl	NBQDTPZBQYRHIK-UHFFFAOYSA-N	677	1584550044450
participant_37	M43856	Cc1ccc(cc1)C(=C2CCCC2)C(C3CC=C(C(=O)COCCc4ccccc4)N3C)O	VSFFYBADBOWGJQ-UHFFFAOYSA-N	679	1584550067860
participant_37	M43857	Cc1ccc(cc1)C(=C2CCCC2)/C(=C/3\CC=C(C(=O)COCCc4ccccc4)N3C)/O	KLFLQZQXQGINME-WCTVFOPTSA-N	672	1584550070555
participant_37	M43858	Cc1ccc(cc1)C(=C2CCCC2)/C(=C/3\CCC(C(=O)COCCc4ccccc4)N3C)/O	CWQXFQMHHAZZNR-WCTVFOPTSA-N	634	1584550076825
participant_37	M43859	Cc1ccc(cc1)C(=C2CCCC2)/C(=C/3\C=CC(C(=O)COCCc4ccccc4)N3C)/O	JBIINUUNCLSGDO-WCTVFOPTSA-N	665	1584550082074
participant_37	M43860	CCc1ccc(cc1)C(=C2CCCC2)C(c3ccc(C(=O)COCCc4ccccc4)n3C)O	AQJNEJCXGSLCRK-UHFFFAOYSA-N	685	1584550387023
participant_37	M43861	Cc1ccc(cc1C)C(=C2CCCC2)C(c3ccc(C(=O)COCCc4ccccc4)n3C)O	MTAAENLNQXDHAU-UHFFFAOYSA-N	683	1584550424287
participant_37	M43862	CCc1cc(ccc1C)C(=C2CCCC2)C(c3ccc(C(=O)COCCc4ccccc4)n3C)O	VWDXPHJGAOLLPG-UHFFFAOYSA-N	679	1584550426021
participant_37	M43863	CC(C)c1cc(ccc1C)C(=C2CCCC2)C(c3ccc(C(=O)COCCc4ccccc4)n3C)O	PUAQAZUWJKNRON-UHFFFAOYSA-N	676	1584550430160
participant_37	M43864	CCC(C)c1cc(ccc1C)C(=C2CCCC2)C(c3ccc(C(=O)COCCc4ccccc4)n3C)O	PHIAQYREKAJGIP-UHFFFAOYSA-N	672	1584550433332
participant_37	M43865	CCCC(C)c1cc(ccc1C)C(=C2CCCC2)C(c3ccc(C(=O)COCCc4ccccc4)n3C)O	RHMYVEDPJBHYPP-UHFFFAOYSA-N	660	1584550435971
participant_37	M43866	CCCCC(C)c1cc(ccc1C)C(=C2CCCC2)C(c3ccc(C(=O)COCCc4ccccc4)n3C)O	LGJQIBBLJSEIPA-UHFFFAOYSA-N	645	1584550438856
participant_37	M43867	Cc1ccc(cc1)C(=C2CCCC2)C(c3ccc(C(=O)CO/C=C/c4ccccc4)n3C)O	FPWMKPATSORANB-VHEBQXMUSA-N	631	1584550459217
participant_37	M43868	Cc1ccc(cc1)C(=C2CC=CC2)C(c3ccc(C(=O)CO/C=C/c4ccccc4)n3C)O	TXFRUZGIQSQBNR-VHEBQXMUSA-N	579	1584550466033
participant_37	M43869	Cc1ccc(cc1)C(=C2CC=CC2)C(c3ccc(C(=O)COCCc4ccccc4)n3C)O	VKSXUBXLDYMADZ-UHFFFAOYSA-N	638	1584550471179
participant_37	M43870	c1ccc(cc1)CCOCC(=O)c2ccc(C(C(=C3CCCC3)c4ccc(cc4)Cl)O)n2Cl	YURNRCSRGDZFDQ-UHFFFAOYSA-N	677	1584550501477
participant_37	M43871	Cc1ccc(cc1)C(=C2CCCC2)C(c3ccc(C(=O)COCCc4ccccc4)n3Cl)O	BOTCKPFBHDDCEP-UHFFFAOYSA-N	691	1584550511635
participant_37	M2	CC	OTMSDBZUPAUEDD-UHFFFAOYSA-N	8	1584550547301
participant_37	M3	CCC	ATUOYWHBWRKTHZ-UHFFFAOYSA-N	16	1584550547824
participant_37	M4	CCCC	IJDNQMDRQITEOD-UHFFFAOYSA-N	23	1584550550240
participant_37	M5	CCCCC	OFBQJSOFQDEBGM-UHFFFAOYSA-N	30	1584550551145
participant_37	M6	CCCCCC	VLKZOEOYAKHREP-UHFFFAOYSA-N	36	1584550553214
participant_37	M7	C1CCCCC1	XDTMQSROBMDMFD-UHFFFAOYSA-N	113	1584550554123
participant_37	M8	CC1CCCCC1	UAEPNZWRGJTJPN-UHFFFAOYSA-N	100	1584550557857
participant_37	M9	CCC1CCCCC1	IIEWJVIFRVWJOD-UHFFFAOYSA-N	107	1584550559254
participant_37	M10	CCCC1CCCCC1	DEDZSLCZHWTGOR-UHFFFAOYSA-N	113	1584550560380
participant_37	M11	CCCCC1CCCCC1	GGBJHURWWWLEQH-UHFFFAOYSA-N	118	1584550561025
participant_37	M12	CCCCCC1CCCCC1	HLTMUYBTNSVOFY-UHFFFAOYSA-N	121	1584550561777
participant_37	M83	CCCCCCC1CCCCC1	QHWAQXOSHHKCFK-UHFFFAOYSA-N	123	1584550562499
participant_37	M84	C1CCC(CC1)C2CCCCC2	WVIIMZNLDWSIRH-UHFFFAOYSA-N	132	1584550563410
participant_37	M667	CC1CCCC(C1)C2CCCCC2	XFILGGKBPBMMAU-UHFFFAOYSA-N	131	1584550567055
participant_37	M26034	CCC1CCCC(C1)C2CCCCC2	BPZKWCDSZUKVDD-UHFFFAOYSA-N	137	1584550569076
participant_37	M43872	CCCC1CCCC(C1)C2CCCCC2	MAPVOFBBJVNEAU-UHFFFAOYSA-N	141	1584550570010
participant_37	M43873	CCCCC1CCCC(C1)C2CCCCC2	ZGYQAEXJVKPNDY-UHFFFAOYSA-N	145	1584550571045
participant_37	M36182	C1CCC(CC1)C2CCC3CCCCC3C2	RARGZVQPBDQEDG-UHFFFAOYSA-N	123	1584550572347
participant_37	M43874	C1CCC(=C2CCC3CCCCC3C2)CC1	ATEXPKHBYOTVIS-UHFFFAOYSA-N	172	1584550580933
participant_37	M43875	C1C=C/C(=C/2\CCC3CCCCC3C2)/CC1	QNNUWJUTXQNUQU-SSZFMOIBSA-N	226	1584550582880
participant_37	M43876	C1=CC\C(=C/2\CCC3CCCCC3C2)\C=C1	LWNJYYKCBBEUMQ-SSZFMOIBSA-N	278	1584550584797
participant_37	M43877	C1=CC\C(=C/2\CCC3CCCCC3=C2)\C=C1	TXRHVZPOYVCUAG-SSZFMOIBSA-N	341	1584550587663
participant_37	M43878	C1=CC\C(=C/2\C=CC3CCCCC3=C2)\C=C1	AOSOTEJMFZMDIW-SSZFMOIBSA-N	396	1584550589149
participant_37	M43879	C1=CC\C(=c/2\ccc3=CCCCc3c2)\C=C1	SCHUIIRGQMJHSN-SSZFMOIBSA-N	422	1584550591396
participant_37	M43880	C1=CC\C(=c/2\ccc3=CC=CCc3c2)\C=C1	HNEAJYFEGWNLDK-SSZFMOIBSA-N	409	1584550593225
participant_37	M43881	CC1C=CC=c2cc/c(=C/3\C=CC=CC3)/cc12	IPAPVLPHUFZQBS-PEZBUJJGSA-N	403	1584550600061
participant_37	M43882	CC1=CC=c2cc/c(=C/3\C=CC=CC3)/cc2C1C	RRAISLGWTZBPIQ-ICFOKQHNSA-N	408	1584550604291
participant_37	M43883	CCC1=CC=c2cc/c(=C/3\C=CC=CC3)/cc2C1C	HZGJZJKODLAZFT-VLGSPTGOSA-N	413	1584550606910
participant_37	M43884	CCCC1=CC=c2cc/c(=C/3\C=CC=CC3)/cc2C1C	DHUOKOYGCOGORF-ZPHPHTNESA-N	426	1584550608523
participant_37	M43885	C1=CC\C(=c/2\ccc3=CC=C4CCCCC4c3c2)\C=C1	SGVXIQCOVROZNK-SDXDJHTJSA-N	455	1584550610572
participant_37	M43886	C1=CC\C(=c/2\ccc3ccc4CCCC=c4c3c2)\C=C1	JKNOCILERFUMPW-SDXDJHTJSA-N	468	1584550620355
participant_37	M43887	C1=CC\C(=c/2\ccc3ccc4C=CCC=c4c3c2)\C=C1	JXZUXZYXEADVDP-SDXDJHTJSA-N	441	1584550623550
participant_37	M43888	C1=CC\C(=c/2\ccc3ccc4CCCN=c4c3c2)\C=C1	VNQLFQJYNSWPMQ-VKAVYKQESA-N	455	1584550636567
participant_37	M43889	C1=CC\C(=c/2\ccc3ccc4CNCN=c4c3c2)\C=C1	MQDFTZLYXSAFOQ-SQFISAMPSA-N	456	1584550640288
participant_37	M43890	C1=CC\C(=c/2\ccc3ccc4CNCC=c4c3c2)\C=C1	OQRPRGSAXMOHGE-PEZBUJJGSA-N	442	1584550643213
participant_37	M43891	CC1CCc2ccc3cc/c(=C/4\C=CC=CC4)/cc3c2=C1	RJIHCZNMJMNWHI-MNDPQUGUSA-N	450	1584550672409
participant_37	M43892	CCC1CCc2ccc3cc/c(=C/4\C=CC=CC4)/cc3c2=C1	QGYUZKGIWOASFK-JZJYNLBNSA-N	452	1584550674618
participant_37	M43893	CCCC1CCc2ccc3cc/c(=C/4\C=CC=CC4)/cc3c2=C1	IBVAAAYWLUOQDC-UZYVYHOESA-N	454	1584550676426
participant_37	M43894	CC(C)CC1CCc2ccc3cc/c(=C/4\C=CC=CC4)/cc3c2=C1	PQCUHLAYVKHGEF-QOCHGBHMSA-N	444	1584550679052
participant_37	M43895	CC(C)NC1CCc2ccc3cc/c(=C/4\C=CC=CC4)/cc3c2=C1	UQCMDDVBUCOMIF-JZJYNLBNSA-N	442	1584550684005
participant_37	M43896	CC(NC1CCc2ccc3cc/c(=C/4\C=CC=CC4)/cc3c2=C1)O	WWHPETNNRLAEEQ-MNDPQUGUSA-N	448	1584550687845
participant_37	M43897	CC(=O)NC1CCc2ccc3cc/c(=C/4\C=CC=CC4)/cc3c2=C1	HOXAONJAICQZGN-MNDPQUGUSA-N	476	1584550692608
participant_37	M43898	CC1=CC\C(=c/2\ccc3ccc4CCC(C=c4c3c2)NC(=O)C)\C=C1	UINFUXZFMCPRKI-JZJYNLBNSA-N	466	1584550707458
participant_37	M43899	CCC1=CC\C(=c/2\ccc3ccc4CCC(C=c4c3c2)NC(=O)C)\C=C1	KQXHIGOVNCQEML-UZYVYHOESA-N	468	1584550708847
participant_37	M43900	CCCC1=CC\C(=c/2\ccc3ccc4CCC(C=c4c3c2)NC(=O)C)\C=C1	GCUOMPZLOZRMCE-QOCHGBHMSA-N	478	1584550711008
participant_37	M43901	CC(=O)NC1CCc2ccc3cc/c(=C/4\C=CC5=C(CCC5)C4)/cc3c2=C1	VFXXUTHBULCJEH-DQRAZIAOSA-N	456	1584550712158
participant_37	M43902	CC(=O)NC1CCc2ccc3cc/c(=C/4\C=CC5=C(CC=C5)C4)/cc3c2=C1	MHOLZPKZKNAFTE-DQRAZIAOSA-N	468	1584550717789
participant_37	M43903	CC(=O)NC1CCc2ccc3cc/c(=C/4\C=CC5=C(C4)CN=C5)/cc3c2=C1	GOSPXUJTFQVXJB-HNENSFHCSA-N	462	1584550723600
participant_37	M43904	CC(=O)NC1CCc2ccc3cc/c(=C/4\C=CC=C(C4)CN=C)/cc3c2=C1	HTQDKELCIOQITR-MRCUWXFGSA-N	462	1584550731351
participant_37	M43905	CC1=CC=C/C(=c/2\ccc3ccc4CCC(C=c4c3c2)NC(=O)C)/C1	NXVPLJJMZXQPRC-VXPUYCOJSA-N	466	1584550736348
participant_37	M43906	CCC1=CC=C/C(=c/2\ccc3ccc4CCC(C=c4c3c2)NC(=O)C)/C1	ASHWSQUHICCUNM-MRCUWXFGSA-N	468	1584550760902
participant_37	M43907	CCCC1=CC=C/C(=c/2\ccc3ccc4CCC(C=c4c3c2)NC(=O)C)/C1	OAWHUMXKWZEFBH-DQRAZIAOSA-N	475	1584550761732
participant_37	M43908	CCCCC1=CC=C/C(=c/2\ccc3ccc4CCC(C=c4c3c2)NC(=O)C)/C1	PBRGMIUPTZTFML-FCQUAONHSA-N	474	1584550763169
participant_37	M43909	CCCCCC1=CC=C/C(=c/2\ccc3ccc4CCC(C=c4c3c2)NC(=O)C)/C1	XORSUUUGDMPADK-VHXPQNKSSA-N	467	1584550764385
participant_37	M43910	CCCCCCC1=CC=C/C(=c/2\ccc3ccc4CCC(C=c4c3c2)NC(=O)C)/C1	HMHCGPCZDGSTDW-IZHYLOQSSA-N	455	1584550767144
participant_37	M43911	CCCCCCCC1=CC=C/C(=c/2\ccc3ccc4CCC(C=c4c3c2)NC(=O)C)/C1	LJLFJWJOOIBBIQ-QPLCGJKRSA-N	436	1584550767981
participant_37	M43912	CCCCCCCCC1=CC=C/C(=c/2\ccc3ccc4CCC(C=c4c3c2)NC(=O)C)/C1	VRUVUXSTHSQDGH-RQZHXJHFSA-N	413	1584550768713
participant_37	M43913	CC(=O)NC1CCc2ccc3cc/c(=C/4\C=CC=C(CCC5CCCCC5)C4)/cc3c2=C1	AUNAZHRAODKFTI-RQZHXJHFSA-N	471	1584550770326
participant_37	M43914	CC(=O)NC1CCc2ccc3cc/c(=C/4\C=CC=C(C4)OCC5CCCCC5)/cc3c2=C1	BFLJVFKCAPEGQJ-IZHYLOQSSA-N	460	1584550778263
participant_37	M43915	CC(=O)NC1CCc2ccc3cc/c(=C/4\C=CC=C(C4)OCC5CC=CCC5)/cc3c2=C1	IEBZHDKRIQZQON-IZHYLOQSSA-N	476	1584550782796
participant_37	M43916	CC(=O)NC1CCc2ccc3cc/c(=C/4\C=CC=C(C4)OCC5=CC=CCC5)/cc3c2=C1	QODPEJNLCBYBHU-IZHYLOQSSA-N	476	1584550783948
participant_37	M43917	CC(=O)NC1CCc2ccc3cc/c(=C/4\C=CC=C(C4)OCc5ccccc5)/cc3c2=C1	UWCGBZQAUQCDMI-IZHYLOQSSA-N	575	1584550785078
participant_37	M43918	CC(=O)NC1CCc2ccc3cc/c(=C/4\C=CC=C(C4)ONc5ccccc5)/cc3c2=C1	KDLIGFJBJKUKTE-FCQUAONHSA-N	548	1584550794265
participant_37	M43919	CC(=O)NC1CCc2ccc3cc/c(=C/4\C=CC=C(C4)OOc5ccccc5)/cc3c2=C1	TUCHMOYHDACHLF-FCQUAONHSA-N	546	1584550810667
participant_37	M43920	CC(=O)NC1CCc2ccc3cc/c(=C/4\C=CC=C(N4)OCc5ccccc5)/cc3c2=C1	WQCOUEMRNPCETQ-VYIQYICTSA-N	575	1584550828966
participant_37	M43921	CC(=O)NC1CCc2ccc3cc/c(=C/4\C=NC=C(N4)OCc5ccccc5)/cc3c2=C1	HSPQGNUHLBBWND-ROMGYVFFSA-N	602	1584550831462
participant_37	M43922	CC(=O)NC1CCc2ccc3cc/c(=C\4/NC(=CN=N4)OCc5ccccc5)/cc3c2=C1	WIYHESQTTUHASS-YYADALCUSA-N	595	1584550836167
participant_37	M43923	CC(=O)NC1CCc2ccc3cn/c(=C/4\C=NC=C(N4)OCc5ccccc5)/cc3c2=C1	MRKYPMSFRKWDRC-OCOZRVBESA-N	595	1584550843782
participant_37	M43924	CC(=O)NC1CCc2ccc3cn/c(=C/4\C=NC=C(N4)OCc5ccccc5)/c[n+]3c2=C1	CZYOHQMJOMHVMG-UHFFFAOYSA-O	604	1584550846435
participant_37	M43925	CC(=O)NC1CCc2c(=C1)[n+]3c/c(=C\4/C=NC=C(N4)OCc5ccccc5)/ncc3cn2	YTQWRASHLDIMCB-UHFFFAOYSA-O	588	1584550851502
participant_37	M43926	Cc1cccc(c1)COC2=CN=C/C(=c\3/c[n+]4c(ccc5CCC(C=c54)NC(=O)C)cn3)/N2	ZREQLUFIDACAAB-UHFFFAOYSA-O	566	1584550866961
participant_37	M43927	CC(=O)NC1CCc2ccc3cn/c(=C/4\C=NC=C(N4)OCc5cccc(c5)Cl)/c[n+]3c2=C1	MQPJUNUTJKADPO-UHFFFAOYSA-O	557	1584550870123
participant_37	M43928	c1cc(cc(c1)Cl)COC2=CN=C/C(=c\3/c[n+]4c(ccc5CCC(C=c54)NC(=O)Cl)cn3)/N2	ZFSHICOWVUNCKC-UHFFFAOYSA-O	544	1584550873282
participant_37	M43929	Cc1cccc(c1)COC2=CN=C/C(=c\3/c[n+]4c(ccc5CCC(C=c54)NC(=O)Cl)cn3)/N2	HEJAAIFXJKZMKQ-UHFFFAOYSA-O	560	1584550876707
participant_37	M43930	C=c1c(CCCNC(=O)C)ccc2cn/c(=C/3\C=NC=C(N3)OCc4ccccc4)/c[n+]12	UVAIQKYMRCNTEI-UHFFFAOYSA-O	585	1584550925392
participant_37	M43931	C=c1c(CCCNC(=O)C)ccc2cn/c(=C/3\C=NC=C(N3)OSc4ccccc4)/c[n+]12	LUHKHXABUGOHTC-UHFFFAOYSA-O	556	1584550931126
participant_37	M43932	C=c1c(CCCNC(=O)C)ccc2cn/c(=C/3\C=NC=C(N3)OSs4ccccc4)/c[n+]12	NHBSJFMIDNWAQE-UHFFFAOYSA-O	487	1584550933692
participant_37	M43933	CC(=O)NC1C=Cc2ccc3cn/c(=C/4\C=NC=C(N4)OCc5ccccc5)/c[n+]3c2=C1	TVJMMRZGKNFLGJ-UHFFFAOYSA-O	569	1584550988473
participant_37	M43934	CC(=O)OC1CCc2ccc3cn/c(=C/4\C=NC=C(N4)OCc5ccccc5)/c[n+]3c2=C1	GZGHHMQCGVGKKN-UHFFFAOYSA-O	587	1584551080599
participant_37	M43935	c1ccc(cc1)COC2=CN=C/C(=c\3/c[n+]4c(ccc5CCC(C=c54)OC(=O)O)cn3)/N2	YPDDPBOXXWNCAK-UHFFFAOYSA-O	586	1584551084215
participant_37	M43936	c1ccc(cc1)COC2=CN=C/C(=c\3/c[n+]4c(ccc5CCC(C=c54)CC(=O)O)cn3)/N2	SYBLATNQDPDMKF-UHFFFAOYSA-O	595	1584551087837
participant_37	M43937	c1ccc(cc1)COC2=CN=C/C(=c\3/c[n+]4c(ccc5CCC(C=c54)NC(=O)O)cn3)/N2	RKHBMNPBEMNVEO-UHFFFAOYSA-O	594	1584551091148
participant_37	M43938	CC(=O)NC1CCc2ccc3cn/c(=C/4\C=NC=C(N4)OCc5ccccc5)/c[n+]3c2=N1	LXPOGTPADRSJHX-UHFFFAOYSA-O	590	1584551147992
participant_37	M43939	c1ccc(cc1)COC2=CN=C/C(=c\3/c[n+]4c(ccc5CCC(C=c54)NC(=O)S)cn3)/N2	XBFZOAWRTZIRKW-UHFFFAOYSA-O	594	1584551173516
participant_37	M43940	CC(=O)NC1CCc2ccc3cn/c(=C/4\C=NC=C(N4)OSc5ccccc5)/c[n+]3c2=C1	UYDXKBJTSCBYLD-UHFFFAOYSA-O	561	1584551187679
participant_37	M43941	CC(=O)/N=C/1\CCc2ccc3cn/c(=C/4\C=NC=C(N4)OCc5ccccc5)/c[n+]3c2=C1	FWRDCXWZXGWXFG-VFCFBJKWSA-O	589	1584551196171
participant_37	M43942	c1ccc(cc1)COC2=CN=C/C(=c\3/c[n+]4c(ccc5CCC(C=c54)NC(=O)F)cn3)/N2	ODXBKSNOIJEOCL-UHFFFAOYSA-O	594	1584551207671
participant_37	M43943	c1ccc(cc1)COC2=CN=C/C(=c\3/c[n+]4c(ccc5CCC(C=c54)NC(=O)Cl)cn3)/N2	QGPYZPLDJFAVAL-UHFFFAOYSA-O	594	1584551216908
participant_37	M43944	CCC(=O)NC1CCc2ccc3cn/c(=C/4\C=NC=C(N4)OCc5ccccc5)/c[n+]3c2=C1	RPZOLIOHBALEQA-UHFFFAOYSA-O	599	1584551227876
participant_37	M43945	c1ccc(cc1)COC2=CN=C/C(=c\3/c[n+]4c(ccc5CCC(C=c54)NC(=O)CCl)cn3)/N2	HUNHVWPNHKODNF-UHFFFAOYSA-O	604	1584551232650
participant_37	M43946	c1ccc(cc1)COC2=CN=C/C(=c\3/c[n+]4c(ccc5CCC(C=c54)NC(=O)CO)cn3)/N2	DKMZZOZPNGTHTK-UHFFFAOYSA-O	595	1584551243731
participant_37	M43947	COCC(=O)NC1CCc2ccc3cn/c(=C/4\C=NC=C(N4)OCc5ccccc5)/c[n+]3c2=C1	ZYDUACAJUSHHBM-UHFFFAOYSA-O	591	1584551253067
participant_37	M43948	CCOCC(=O)NC1CCc2ccc3cn/c(=C/4\C=NC=C(N4)OCc5ccccc5)/c[n+]3c2=C1	DAMGLBSDWGVXKT-UHFFFAOYSA-O	585	1584551259916
participant_37	M43949	c1ccc(cc1)COC2=CN=C/C(=c\3/c[n+]4c(ccc5CCC(C=c54)NC(=O)C=O)cn3)/N2	CEADXYKCOLXEMT-UHFFFAOYSA-O	604	1584551268345
participant_37	M43950	c1ccc(cc1)COC2=CN=C/C(=c\3/c[n+]4c(ccc5CCC(C=c54)NC(=O)C=S)cn3)/N2	RIICFRFXEPNGRC-UHFFFAOYSA-O	585	1584551312655
participant_37	M43951	c1ccc(cc1)COC2=CN=C/C(=c\3/c[n+]4c(ccc5CCC(C=c54)NC(=S)C=S)cn3)/N2	PKVOONUAOPGEIK-UHFFFAOYSA-O	562	1584551314454
participant_37	M43952	c1ccc(cc1)COC2=CN=C/C(=c\3/c[n+]4c(ccc5CCC(C=c54)NC(=S)C=O)cn3)/N2	LEFWRSBWVQSXGE-UHFFFAOYSA-O	589	1584551317520
participant_37	M43953	c1ccc(cc1)COC2=CN=C/C(=c\3/c[n+]4c(ccc5CCC(CC(=O)C=O)C=c54)cn3)/N2	NUJHYLUWIPYMJM-UHFFFAOYSA-O	605	1584551321222
participant_37	M43954	CC(C1CCc2ccc3cn/c(=C/4\C=NC=C(N4)OCc5ccccc5)/c[n+]3c2=C1)C(=O)C=O	HDFXBLPAKCDJDE-UHFFFAOYSA-O	601	1584551332801
participant_37	M43955	c1ccc(cc1)COC2=CN=C/C(=c\3/c[n+]4c(ccc5CCC(C=c54)C(C(=O)C=O)Cl)cn3)/N2	GVWOXGGPGOIRRW-UHFFFAOYSA-O	594	1584551338668
participant_37	M43956	c1ccc(cc1)COC2=CN=C/C(=c\3/c[n+]4c(ccc5CCN(CC(=O)C=O)C=c54)cn3)/N2	YJRKCXASASAIEU-UHFFFAOYSA-O	632	1584551367094
participant_37	M43957	c1ccc(cc1)COC2=CN=C/C(=c\3/c[n+]4c(ccc5c4=CN(CC(=O)C=O)CN5)cn3)/N2	MDAJSGBSXIYDMT-UHFFFAOYSA-O	612	1584551371233
participant_37	M43958	c1ccc(cc1)COC2=CN=C/C(=c\3/c[n+]4c(ccc5C=CN(CC(=O)C=O)C=c54)cn3)/N2	GEVORJYQKQYWJJ-UHFFFAOYSA-O	580	1584551387598
participant_37	M43959	c1ccc(cc1)COC2=CN=C/C(=c\3/c[n+]4c(ccc5c4=CN(CC(=O)C=O)CS5)cn3)/N2	DVKPEEKABCDMTH-UHFFFAOYSA-O	607	1584551402974
participant_37	M43960	CC1CN(CC(=O)C=O)C=c2c1ccc3cn/c(=C/4\C=NC=C(N4)OCc5ccccc5)/c[n+]32	IYAGPPGRMQBFIR-UHFFFAOYSA-O	608	1584551414921
participant_37	M43961	CCC1CN(CC(=O)C=O)C=c2c1ccc3cn/c(=C/4\C=NC=C(N4)OCc5ccccc5)/c[n+]32	UYWRGYDGHXAFCH-UHFFFAOYSA-O	605	1584551416886
participant_37	M43962	CCCC1CN(CC(=O)C=O)C=c2c1ccc3cn/c(=C/4\C=NC=C(N4)OCc5ccccc5)/c[n+]32	CBYRCJCAIZASHK-UHFFFAOYSA-O	604	1584551418275
participant_37	M43963	CCCCC1CN(CC(=O)C=O)C=c2c1ccc3cn/c(=C/4\C=NC=C(N4)OCc5ccccc5)/c[n+]32	PGPDWZIARLXAGZ-UHFFFAOYSA-O	589	1584551419740
participant_37	M43964	CCCCCC1CN(CC(=O)C=O)C=c2c1ccc3cn/c(=C/4\C=NC=C(N4)OCc5ccccc5)/c[n+]32	JWNCSZDSONGJOS-UHFFFAOYSA-O	574	1584551420777
participant_37	M43965	c1ccc(cc1)COC2=CN=C/C(=c\3/c[n+]4c(ccc5C(CN(CC(=O)C=O)C=c54)C6CCCC6)cn3)/N2	KYXQCKYGFZKFON-UHFFFAOYSA-O	623	1584551422271
participant_37	M43966	c1ccc(cc1)COC2=CN=C/C(=c\3/c[n+]4c(ccc5C(CN(CC(=O)C=O)C=c54)C6=CCCC6)cn3)/N2	AKQFWHLSSHZALC-UHFFFAOYSA-O	629	1584551427260
participant_37	M43967	c1ccc(cc1)COC2=CN=C/C(=c\3/c[n+]4c(ccc5C(CN(CC(=O)C=O)C=c54)C6=CCC=C6)cn3)/N2	RZIYNVPSPLYQPO-UHFFFAOYSA-O	594	1584551428834
participant_37	M43968	CCCCCCC1CN(CC(=O)C=O)C=c2c1ccc3cn/c(=C/4\C=NC=C(N4)OCc5ccccc5)/c[n+]32	ACKYVOUFXPIIIO-UHFFFAOYSA-O	554	1584551483973
participant_37	M43969	c1ccc(cc1)COC2=CN=C/C(=c\3/c[n+]4c(ccc5C(CC6CCCC6)CN(CC(=O)C=O)C=c54)cn3)/N2	NKTWMNJDUCOLIX-UHFFFAOYSA-O	633	1584551485878
participant_37	M43970	c1ccc(cc1)COC2=CN=C/C(=c\3/c[n+]4c(ccc5C(CC6=CCCC6)CN(CC(=O)C=O)C=c54)cn3)/N2	UZLMRGABQCWXGX-UHFFFAOYSA-O	626	1584551492206
participant_37	M43971	c1ccc(cc1)COC2=CN=C/C(=c\3/c[n+]4c(ccc5C(CC6=CCC=C6)CN(CC(=O)C=O)C=c54)cn3)/N2	NRBZBRATWSKESL-UHFFFAOYSA-O	591	1584551497024
participant_37	M43972	c1ccc(cc1)COC2=CN=C/C(=c\3/c[n+]4c(ccc5C(CC6=CC=CC6)CN(CC(=O)C=O)C=c54)cn3)/N2	LGZNPLOJDYWAPX-UHFFFAOYSA-O	585	1584551507552
participant_37	M43973	c1ccc(cc1)COC2=CN=C/C(=c\3/c[n+]4c(ccc5C(C=C6CCCC6)CN(CC(=O)C=O)C=c54)cn3)/N2	HGIJQDUFNZYELX-UHFFFAOYSA-O	628	1584551524566
participant_37	M43974	c1ccc(cc1)COC2=CN=C/C(=c\3/c[n+]4c(ccc5C(CN6CCCC6)CN(CC(=O)C=O)C=c54)cn3)/N2	ZWXDILRKABCSRA-UHFFFAOYSA-O	659	1584551540665
participant_37	M43975	c1ccc(cc1)COC2=CN=C/C(=c\3/c[n+]4c(ccc5C(CN6CCNC6)CN(CC(=O)C=O)C=c54)cn3)/N2	TXKXGKBALLJFHR-UHFFFAOYSA-O	631	1584551544205
participant_37	M43976	c1ccc(cc1)COC2=CN=C/C(=c\3/c[n+]4c(ccc5C(CN6CC=CC6)CN(CC(=O)C=O)C=c54)cn3)/N2	GJQFHXYWXQWHNR-UHFFFAOYSA-O	603	1584551556951
participant_37	M43977	c1ccc(cc1)COC2=CN=C/C(=c\3/c[n+]4c(ccc5C(CN6C=CCC6)CN(CC(=O)C=O)C=c54)cn3)/N2	BKGCRJFWINTLDU-UHFFFAOYSA-O	612	1584551565404
participant_37	M43978	c1ccc(cc1)COC2=CN=C/C(=c\3/c[n+]4c(ccc5C(Cn6cccc6)CN(CC(=O)C=O)C=c54)cn3)/N2	JBULMHWNIHYWQM-UHFFFAOYSA-O	567	1584551566841
participant_37	M43979	c1ccc(cc1)COC2=CN=C/C(=c\3/c[n+]4c(ccc5c4=CN(CC(=O)C=O)CC5ON6CCCC6)cn3)/N2	DVIJJBJUBSSDQM-UHFFFAOYSA-O	650	1584551582195
participant_37	M43980	CC1CCCN1CC2CN(CC(=O)C=O)C=c3c2ccc4cn/c(=C/5\C=NC=C(N5)OCc6ccccc6)/c[n+]43	ZPEGYEGCICNWLZ-UHFFFAOYSA-O	638	1584551600641
participant_37	M43981	CCC1CCCN1CC2CN(CC(=O)C=O)C=c3c2ccc4cn/c(=C/5\C=NC=C(N5)OCc6ccccc6)/c[n+]43	IBBXSXKDWJBBBR-UHFFFAOYSA-O	631	1584551602071
participant_37	M43982	CCCC1CCCN1CC2CN(CC(=O)C=O)C=c3c2ccc4cn/c(=C/5\C=NC=C(N5)OCc6ccccc6)/c[n+]43	VAHZFLMEBSYPPS-UHFFFAOYSA-O	621	1584551604260
participant_37	M43983	CCCCC1CCCN1CC2CN(CC(=O)C=O)C=c3c2ccc4cn/c(=C/5\C=NC=C(N5)OCc6ccccc6)/c[n+]43	QSVVFBJOXJWKNM-UHFFFAOYSA-O	608	1584551608516
participant_37	M43984	c1ccc(cc1)COC2=CN=C/C(=c\3/c[n+]4c(ccc5C(CN(CC(=O)C=O)C=c54)CN6CCC7CCCCC76)cn3)/N2	MHUROHCABVTLRS-UHFFFAOYSA-O	598	1584551609590
participant_37	M43985	c1ccc(cc1)COC2=CN=C\C(=c/3\c[n+]4c(ccc5C(CN(CC(=O)C=O)C=c54)CN6CCC7CCCCC76)cn3)\C2	NBVOPRUZEQAJQN-KGGMANCPSA-N	585	1584551621968
participant_37	M43986	c1ccc(cc1)COC2=CN=C/C(=c\3/c[n+]4c(ccc5C(CN(CC(=O)C=O)C=c54)CN6CCC7CCCCC76)cn3)/O2	SQKFAUUXBQVKBI-KKYHWDRJSA-N	580	1584551626109
participant_37	M43987	c1ccc(cc1)COC2=CN=C/C(=c\3/c[n+]4c(ccc5C(CN(CC(=O)C=O)C=c54)CN6CCC7CCCCC76)cn3)/S2	LQOKOLDZSHNJML-KKYHWDRJSA-N	586	1584551639592
participant_37	M43988	c1ccc(cc1)COC2=CN=C/C(=c\3/c[n+]4c(ccc5C(CN(CC(=O)C=O)C=c54)CN6CCC7=C6CCCC7)cn3)/N2	XNJDTKQEEYDUOC-UHFFFAOYSA-O	616	1584551648203
participant_37	M43989	c1ccc(cc1)COC2=CN=C/C(=c\3/c[n+]4c(ccc5C(CN(CC(=O)C=O)C=c54)CN6CCC7=C6CCC=C7)cn3)/N2	AFNBYNVMEBTVDF-UHFFFAOYSA-O	610	1584551650551
participant_37	M43990	c1ccc(cc1)COC2=CN=C/C(=c\3/c[n+]4c(ccc5C(CN(CC(=O)C=O)C=c54)CN6CCc7ccccc76)cn3)/N2	SZOKCCZQHPYHAN-UHFFFAOYSA-O	615	1584551652175
participant_37	M43991	c1ccc(cc1)COC2=CN=C/C(=c\3/c[n+]4c(ccc5C(CN(CC(=O)C=O)C=c54)CN6CCc7cccnc76)cn3)/N2	OLRHJHSHHOCGCX-UHFFFAOYSA-O	605	1584551663102
participant_37	M43992	c1ccc(cc1)COC2=CN=C/C(=c\3/c[n+]4c(ccc5C(CN(CC(=O)C=O)C=c54)Cn6ccc7cccnc76)cn3)/N2	PQASEBFUKBWGFN-UHFFFAOYSA-O	561	1584551678239
participant_37	M43993	c1ccc(cc1)COC2=CN=C/C(=c\3/c[n+]4c(ccc5C(Cn6ccc(/C=C\C=N)c6)CN(CC(=O)C=O)C=c54)cn3)/N2	VRUXMVLYWJGOPZ-LPSXIPMLSA-O	558	1584551688083
participant_37	M43994	c1ccc(cc1)COC2=CN=C/C(=c\3/c[n+]4c(ccc5C(CN6CCCC6)CN(CC(C=O)O)C=c54)cn3)/N2	MQEMNMTYQKSIDK-UHFFFAOYSA-O	642	1584551724087
participant_37	M43995	c1ccc(cc1)COC2=CN=C/C(=c\3/c[n+]4c(ccc5C(CN6CCCC6)CN(CC(CO)O)C=c54)cn3)/N2	AYTVNKYXLTUKHW-UHFFFAOYSA-O	624	1584551726888
participant_37	M43996	c1ccc(cc1)COC2=CN=C/C(=c\3/c[n+]4c(ccc5C(CN6CCCC6)CN(CC(=O)CO)C=c54)cn3)/N2	ZTXPSWFZOIKODM-UHFFFAOYSA-O	636	1584551729936
participant_37	M43997	c1ccc(cc1)COC2=CN=C/C(=c\3/c[n+]4c(ccc5C(CN6CCCC6)CN(CC(=O)C=S)C=c54)cn3)/N2	ZNVKNKAFVPWLPW-UHFFFAOYSA-O	644	1584551738404
participant_37	M43998	c1ccc(cc1)COC2=CN=C/C(=c\3/c[n+]4c(ccc5C(CN6CCCC6)CN(CC(=S)C=S)C=c54)cn3)/N2	RBBKKHJEOROUPB-UHFFFAOYSA-O	614	1584551739910
participant_37	M43999	c1ccc(cc1)COC2=CN=C/C(=c\3/c[n+]4c(ccc5C(CN6CCCC6)CN(CC(=S)C=N)C=c54)cn3)/N2	MZKRALIJWJDONG-UHFFFAOYSA-O	617	1584551742755
participant_37	M44000	c1ccc(cc1)COC2=CN=C/C(=c\3/c[n+]4c(ccc5C(CN6CCCC6)CN(CC(=N)C=N)C=c54)cn3)/N2	XZENVHKLHRQVSL-UHFFFAOYSA-O	618	1584551743925
participant_37	M44001	c1ccc(cc1)COC2=CN=C/C(=c\3/c[n+]4c(ccc5C(CN6CCCC6)CN(CC(=O)C=N)C=c54)cn3)/N2	GJSFUVOXGBNVKD-UHFFFAOYSA-O	649	1584551748620
participant_37	M44002	c1ccc(cc1)COC2=CN=C/C(=c\3/c[n+]4c(ccc5C(CN6CCOC6)CN(CC(=O)C=O)C=c54)cn3)/N2	ICWBPLGKHJNPRT-UHFFFAOYSA-O	627	1584551759271
participant_37	M44003	c1ccc(cc1)COC2=CN=C/C(=c\3/c[n+]4c(ccc5C(CN6CCSC6)CN(CC(=O)C=O)C=c54)cn3)/N2	XHJPZPGPMINFGK-UHFFFAOYSA-O	619	1584551763991
participant_37	M44004	CC1CCN(C1)CC2CN(CC(=O)C=O)C=c3c2ccc4cn/c(=C/5\C=NC=C(N5)OCc6ccccc6)/c[n+]43	LHPZTXJASHZBGE-UHFFFAOYSA-O	622	1584551772066
participant_37	M44005	CCC1CCN(C1)CC2CN(CC(=O)C=O)C=c3c2ccc4cn/c(=C/5\C=NC=C(N5)OCc6ccccc6)/c[n+]43	ZSVZGPRMIBDGKF-UHFFFAOYSA-O	611	1584551773897
participant_37	M44006	CCCC1CCN(C1)CC2CN(CC(=O)C=O)C=c3c2ccc4cn/c(=C/5\C=NC=C(N5)OCc6ccccc6)/c[n+]43	BTTCENICZCYNKE-UHFFFAOYSA-O	602	1584551777628
participant_37	M44007	CCCCC1CCN(C1)CC2CN(CC(=O)C=O)C=c3c2ccc4cn/c(=C/5\C=NC=C(N5)OCc6ccccc6)/c[n+]43	OJISCOMEINVSKY-UHFFFAOYSA-O	590	1584551778467
participant_37	M44008	c1ccc(cc1)COC2=CN=C/C(=c\3/c[n+]4c(ccc5C(CN(CC(=O)C=O)C=c54)CN6CCC7CCCC76)cn3)/N2	JBMDKTVXKRQNCC-UHFFFAOYSA-O	606	1584551796033
participant_37	M44009	c1ccc(cc1)COC2=CN=C/C(=c\3/c[n+]4c(ccc5C(CN(CC(=O)C=O)C=c54)CN6CCC7CCC=C76)cn3)/N2	TYYSIURKTNJBLN-UHFFFAOYSA-O	612	1584551803132
participant_37	M44010	c1ccc(cc1)COC2=CN=C/C(=c\3/c[n+]4c(ccc5C(CN(CC(=O)C=O)C=c54)CN6CCC7C=CC=C76)cn3)/N2	NOEKSXXLQFCDSD-UHFFFAOYSA-O	593	1584551805196
participant_37	M44011	C/C=C\C1CCN(C1)CC2CN(CC(=O)C=O)C=c3c2ccc4cn/c(=C/5\C=NC=C(N5)OCc6ccccc6)/c[n+]43	VFHYARXAZUXYSK-KXFIGUGUSA-O	605	1584551812121
participant_37	M44012	Cc1cccc(c1)COC2=CN=C/C(=c\3/c[n+]4c(ccc5C(CN6CCCC6)CN(CC(=O)C=O)C=c54)cn3)/N2	AGIHDJPPPSLWAN-UHFFFAOYSA-O	628	1584551826269
participant_37	M44013	CCc1cccc(c1)COC2=CN=C/C(=c\3/c[n+]4c(ccc5C(CN6CCCC6)CN(CC(=O)C=O)C=c54)cn3)/N2	FURONDLIKJLLGY-UHFFFAOYSA-O	624	1584551828231
participant_37	M44014	CCCc1cccc(c1)COC2=CN=C/C(=c\3/c[n+]4c(ccc5C(CN6CCCC6)CN(CC(=O)C=O)C=c54)cn3)/N2	QBGGOCMBTOGRHE-UHFFFAOYSA-O	616	1584551829192
participant_37	M44015	CCCCc1cccc(c1)COC2=CN=C/C(=c\3/c[n+]4c(ccc5C(CN6CCCC6)CN(CC(=O)C=O)C=c54)cn3)/N2	WDAWAQLXGSAKCS-UHFFFAOYSA-O	603	1584551829995
participant_37	M44016	C1CCc2c(C1)cccc2COC3=CN=C/C(=c\4/c[n+]5c(ccc6C(CN7CCCC7)CN(CC(=O)C=O)C=c65)cn4)/N3	STHGBONHCRBEKN-UHFFFAOYSA-O	558	1584551831211
participant_37	M44017	C1C=Cc2c(C1)cccc2COC3=CN=C/C(=c\4/c[n+]5c(ccc6C(CN7CCCC7)CN(CC(=O)C=O)C=c65)cn4)/N3	HVXHVOZRTQNWMW-UHFFFAOYSA-O	584	1584551835243
participant_37	M44018	c1ccc2c(c1)cccc2COC3=CN=C/C(=c\4/c[n+]5c(ccc6C(CN7CCCC7)CN(CC(=O)C=O)C=c65)cn4)/N3	FEIQTIBMTBSYSV-UHFFFAOYSA-O	619	1584551836088
participant_37	M44019	c1cc[n+]2cccc(COC3=CN=C/C(=c\4/c[n+]5c(ccc6C(CN7CCCC7)CN(CC(=O)C=O)C=c65)cn4)/N3)c2c1	NMESMQOWXBMAQT-UHFFFAOYSA-O	605	1584551846521
participant_37	M44020	C1CCN(C1)CC2CN(CC(=O)C=O)C=c3c2ccc4cn/c(=C/5\C=NC=C(N5)OCc6ccc[n+]7cnccc67)/c[n+]43	NDQHUDWBELFHQQ-UHFFFAOYSA-O	578	1584551848224
participant_37	M44021	C1CCN(C1)CC2CN(CC(=O)C=O)C=c3c2ccc4cn/c(=C/5\C=NC=C(N5)OCc6cccc7cnccc76)/c[n+]43	LCVMPLXZFKAWLN-UHFFFAOYSA-O	594	1584551851313
participant_37	M44022	C=C/N=C\c1cccc(c1)COC2=CN=C/C(=c\3/c[n+]4c(ccc5C(CN6CCCC6)CN(CC(=O)C=O)C=c54)cn3)/N2	UDNFYPHWYSEQBA-CAHBVUMWSA-O	587	1584551855899
participant_37	M44023	CC(C(=O)C=O)N1CC(CN2CCCC2)c3ccc4cn/c(=C/5\C=NC=C(N5)OCc6ccccc6)/c[n+]4c3=C1	GDQMDQSESHFZJK-UHFFFAOYSA-O	653	1584551869407
participant_37	M44024	CCC(C(=O)C=O)N1CC(CN2CCCC2)c3ccc4cn/c(=C/5\C=NC=C(N5)OCc6ccccc6)/c[n+]4c3=C1	SPMUKIFTUCPEFO-UHFFFAOYSA-O	649	1584551874761
participant_37	M44025	CCCC(C(=O)C=O)N1CC(CN2CCCC2)c3ccc4cn/c(=C/5\C=NC=C(N5)OCc6ccccc6)/c[n+]4c3=C1	MOOTWJUDMADKQV-UHFFFAOYSA-O	639	1584551878593
participant_37	M44026	CCC(C)C(C(=O)C=O)N1CC(CN2CCCC2)c3ccc4cn/c(=C/5\C=NC=C(N5)OCc6ccccc6)/c[n+]4c3=C1	WXBVQLBKEFESSR-UHFFFAOYSA-O	647	1584551881021
participant_37	M44027	CCC(CC)C(C(=O)C=O)N1CC(CN2CCCC2)c3ccc4cn/c(=C/5\C=NC=C(N5)OCc6ccccc6)/c[n+]4c3=C1	RGWXDROWIOPZIY-UHFFFAOYSA-O	618	1584551886919
participant_37	M44028	CCCC(CC)C(C(=O)C=O)N1CC(CN2CCCC2)c3ccc4cn/c(=C/5\C=NC=C(N5)OCc6ccccc6)/c[n+]4c3=C1	LQTYXRPPJVZFQM-UHFFFAOYSA-O	612	1584551887906
participant_37	M44029	c1ccc(cc1)COC2=CN=C/C(=c\3/c[n+]4c(ccc5C(CN6CCCC6)CN(C=c54)C(C7CCCCC7)C(=O)C=O)cn3)/N2	YAJDTHGXUDFAGX-UHFFFAOYSA-O	580	1584551888814
participant_37	M44030	c1ccc(cc1)COC2=CN=C/C(=c\3/c[n+]4c(ccc5C(CN6CCCC6)CN(C=c54)C(C7CC=CCC7)C(=O)C=O)cn3)/N2	WWGSSKKNKHLKJO-UHFFFAOYSA-O	607	1584551892712
participant_37	M44031	c1ccc(cc1)COC2=CN=C/C(=c\3/c[n+]4c(ccc5C(CN6CCCC6)CN(C=c54)C(C7=CC=CCC7)C(=O)C=O)cn3)/N2	OMDILHOSSSTGAS-UHFFFAOYSA-O	606	1584551893713
participant_37	M44032	c1ccc(cc1)COC2=CN=C/C(=c\3/c[n+]4c(ccc5C(CN6CCCC6)CN(C=c54)C(c7ccccc7)C(=O)C=O)cn3)/N2	VZQORDKAUSKCEL-UHFFFAOYSA-O	604	1584551894496
participant_37	M44033	C=C/C=C\C(=C)C(C(=O)C=O)N1CC(CN2CCCC2)c3ccc4cn/c(=C/5\C=NC=C(N5)OCc6ccccc6)/c[n+]4c3=C1	AGSVIFGZVYRYQV-WMZJFQQLSA-O	607	1584551899980
participant_37	M44034	C=CC(=C)C(C(=O)C=O)N1CC(CN2CCCC2)c3ccc4cn/c(=C/5\C=NC=C(N5)OCc6ccccc6)/c[n+]4c3=C1	XBZBOEJTYBWIOS-UHFFFAOYSA-O	640	1584551900948
participant_37	M44035	C=C(C=O)C(C(=O)C=O)N1CC(CN2CCCC2)c3ccc4cn/c(=C/5\C=NC=C(N5)OCc6ccccc6)/c[n+]4c3=C1	LPSUZCDCSMZFIE-UHFFFAOYSA-O	644	1584551905457
participant_37	M44036	c1ccc(cc1)COC2=CN=C/C(=c\3/c[n+]4c(ccc5C(CN6CCCC6)CN(C=c54)C(C(=O)C=O)C(=O)C=O)cn3)/N2	DAICHRWGWRNDBO-UHFFFAOYSA-O	654	1584551906653
participant_37	M44037	CC(=O)C(=O)C(C(=O)C=O)N1CC(CN2CCCC2)c3ccc4cn/c(=C/5\C=NC=C(N5)OCc6ccccc6)/c[n+]4c3=C1	MIQKSCSFIPMCHB-UHFFFAOYSA-O	667	1584551918586
participant_37	M44038	c1ccc(cc1)COC2=CN=C/C(=c\3/c[n+]4c(ccc5C(CN6CCCC6)CN(C=c54)C7C(=O)C(=O)CC(=O)C7=O)cn3)/N2	VDHRKIWKGSFMKO-UHFFFAOYSA-O	604	1584551922686
participant_37	M44039	c1ccc(cc1)COC2=CN=C/C(=c\3/c[n+]4c(ccc5C(CN6CCCC6)CN(C=c54)C7C(=O)C(=O)NC(=O)C7=O)cn3)/N2	WQFDYMNBWHPHDB-UHFFFAOYSA-O	597	1584551929451
participant_37	M44040	c1ccc(cc1)COC2=CN=C/C(=c\3/c[n+]4c(ccc5C(CN6CCCC6)CN(C=c54)C(C(=O)C=O)C(=O)C(=O)N)cn3)/N2	RLGNIMNRBGYPPO-UHFFFAOYSA-O	658	1584551933793
participant_37	M44041	CCC(=O)C(=O)C(C(=O)C=O)N1CC(CN2CCCC2)c3ccc4cn/c(=C/5\C=NC=C(N5)OCc6ccccc6)/c[n+]4c3=C1	IRZBKAOKSCETOQ-UHFFFAOYSA-O	655	1584551985631
participant_37	M44042	CCCC(=O)C(=O)C(C(=O)C=O)N1CC(CN2CCCC2)c3ccc4cn/c(=C/5\C=NC=C(N5)OCc6ccccc6)/c[n+]4c3=C1	SHZZPZDQMXBROI-UHFFFAOYSA-O	642	1584551988071
participant_37	M44043	CC(C)CC(=O)C(=O)C(C(=O)C=O)N1CC(CN2CCCC2)c3ccc4cn/c(=C/5\C=NC=C(N5)OCc6ccccc6)/c[n+]4c3=C1	KKNWWFXBNGRDKQ-UHFFFAOYSA-O	644	1584551990088
participant_37	M44044	CCC(C)CC(=O)C(=O)C(C(=O)C=O)N1CC(CN2CCCC2)c3ccc4cn/c(=C/5\C=NC=C(N5)OCc6ccccc6)/c[n+]4c3=C1	AXUAXHLYQQAWHV-UHFFFAOYSA-O	635	1584551992323
participant_37	M44045	CCCC(C)CC(=O)C(=O)C(C(=O)C=O)N1CC(CN2CCCC2)c3ccc4cn/c(=C/5\C=NC=C(N5)OCc6ccccc6)/c[n+]4c3=C1	LXVQXAPASWXGBP-UHFFFAOYSA-O	625	1584551993388
participant_37	M44046	CCCCC(C)CC(=O)C(=O)C(C(=O)C=O)N1CC(CN2CCCC2)c3ccc4cn/c(=C/5\C=NC=C(N5)OCc6ccccc6)/c[n+]4c3=C1	BJKJIFKNNKCAFC-UHFFFAOYSA-O	614	1584551994326
participant_37	M44047	C1CCC(CC1)CC(=O)C(=O)C(C(=O)C=O)N2CC(CN3CCCC3)c4ccc5cn/c(=C/6\C=NC=C(N6)OCc7ccccc7)/c[n+]5c4=C2	OZXVXSJMOBRWNQ-UHFFFAOYSA-O	584	1584551995797
participant_37	M44048	C1CCC(=CC(=O)C(=O)C(C(=O)C=O)N2CC(CN3CCCC3)c4ccc5cn/c(=C/6\C=NC=C(N6)OCc7ccccc7)/c[n+]5c4=C2)CC1	OHPOSMRPUFMDFB-UHFFFAOYSA-O	588	1584552001113
participant_37	M44049	C1C=C/C(=C\C(=O)C(=O)C(C(=O)C=O)N2CC(CN3CCCC3)c4ccc5cn/c(=C/6\C=NC=C(N6)OCc7ccccc7)/c[n+]5c4=C2)/CC1	UGOCVHWOZDDKQD-WPWMEQJKSA-O	611	1584552002814
participant_37	M44050	C1C=CC(=CC(=O)C(=O)C(C(=O)C=O)N2CC(CN3CCCC3)c4ccc5cn/c(=C/6\C=NC=C(N6)OCc7ccccc7)/c[n+]5c4=C2)C=C1	BKQUUGZNHVHCNS-UHFFFAOYSA-O	589	1584552003760
participant_37	M44051	CC(=O)C(=O)C(C(=O)C=O)N1CC(CN2CCCC2)c3ccc4cn/c(=C/5\C=NC=C(N5)OC(C)c6ccccc6)/c[n+]4c3=C1	SPKWDYHAEUGMHE-UHFFFAOYSA-O	621	1584552019956
participant_37	M44052	CCC(c1ccccc1)OC2=CN=C/C(=c\3/c[n+]4c(ccc5C(CN6CCCC6)CN(C=c54)C(C(=O)C=O)C(=O)C(=O)C)cn3)/N2	MCPLSXPXPNMDHM-UHFFFAOYSA-O	622	1584552021410
participant_37	M44053	CC(C)C(c1ccccc1)OC2=CN=C/C(=c\3/c[n+]4c(ccc5C(CN6CCCC6)CN(C=c54)C(C(=O)C=O)C(=O)C(=O)C)cn3)/N2	QRZHKJAIQGNCHY-UHFFFAOYSA-O	605	1584552023036
participant_37	M44054	CCC(C)C(c1ccccc1)OC2=CN=C/C(=c\3/c[n+]4c(ccc5C(CN6CCCC6)CN(C=c54)C(C(=O)C=O)C(=O)C(=O)C)cn3)/N2	ZGNAFPQXYRISIG-UHFFFAOYSA-O	611	1584552024337
participant_37	M44055	CCCC(C)C(c1ccccc1)OC2=CN=C/C(=c\3/c[n+]4c(ccc5C(CN6CCCC6)CN(C=c54)C(C(=O)C=O)C(=O)C(=O)C)cn3)/N2	FCUMVLZLTKPSJV-UHFFFAOYSA-O	609	1584552025346
participant_37	M44056	CCCCC(C)C(c1ccccc1)OC2=CN=C/C(=c\3/c[n+]4c(ccc5C(CN6CCCC6)CN(C=c54)C(C(=O)C=O)C(=O)C(=O)C)cn3)/N2	HAJHXRNHFLFRTH-UHFFFAOYSA-O	602	1584552026306
participant_37	M44057	CC(=O)C(=O)C(C(=O)C=O)N1CC(CN2CCCC2)c3ccc4cn/c(=C/5\C=NC=C(N5)OC(c6ccccc6)C7CCCCC7)/c[n+]4c3=C1	RLAVLAKLZHIYEN-UHFFFAOYSA-O	569	1584552027296
participant_37	M44058	CC(=O)C(=O)C(C(=O)C(=O)C)N1CC(CN2CCCC2)c3ccc4cn/c(=C/5\C=NC=C(N5)OCc6ccccc6)/c[n+]4c3=C1	ITGXUQBEWYDNJW-UHFFFAOYSA-O	631	1584552060156
participant_37	M44059	CC(=O)C(=O)C(C=O)N1CC(CN2CCCC2)c3ccc4cn/c(=C/5\C=NC=C(N5)OCc6ccccc6)/c[n+]4c3=C1	MRYGQOWNZVTEFL-UHFFFAOYSA-O	665	1584552069662
participant_37	M44060	CC(=O)C(C(=O)C(=O)C)N1CC(CN2CCCC2)c3ccc4cn/c(=C/5\C=NC=C(N5)OCc6ccccc6)/c[n+]4c3=C1	SWLYWWOTWGJIKL-UHFFFAOYSA-O	653	1584552093777
participant_37	M44061	CCC(=O)C(C(=O)C(=O)C)N1CC(CN2CCCC2)c3ccc4cn/c(=C/5\C=NC=C(N5)OCc6ccccc6)/c[n+]4c3=C1	XGPCXOQQNHDZCN-UHFFFAOYSA-O	650	1584552096799
participant_37	M44062	CC(=O)C(=O)C(C(=O)CO)N1CC(CN2CCCC2)c3ccc4cn/c(=C/5\C=NC=C(N5)OCc6ccccc6)/c[n+]4c3=C1	YDABFEXDGHDREJ-UHFFFAOYSA-O	652	1584552100206
participant_37	M44063	c1ccc(cc1)COC2=CN=C/C(=c\3/c[n+]4c(ccc5C(CN6CCCC6)CN(C=c54)C(C(=O)C=O)C(=O)C(=O)Cl)cn3)/N2	AILHHSURFRFWCV-UHFFFAOYSA-O	654	1584552120820
participant_37	M44064	c1ccc(cc1)COC2=CN=C/C(=c\3/c[n+]4c(ccc5C(CN6CCCC6)CN(C=c54)C(C(=O)C=O)C(=O)C(=O)O)cn3)/N2	SZEQVEWVAWITSF-UHFFFAOYSA-O	658	1584552138728
participant_37	M44065	CC(=O)C(=O)C(C(=O)C=O)N1CC(CN2CCCC2)c3ccc4cn/c(=C/5\C=NC=C(N5)OCc6ccncc6)/c[n+]4c3=C1	SFCKJXFRHBOJLI-UHFFFAOYSA-O	596	1584552153251
participant_37	M44066	CC(C1CN(C=c2c1ccc3cn/c(=C/4\C=NC=C(N4)OCc5ccccc5)/c[n+]32)C(C(=O)C=O)C(=O)C(=O)C)N6CCCC6	DMEXIZGZUFMZHI-UHFFFAOYSA-O	655	1584552185761
participant_37	M44067	CC(=O)C(=O)C(C(=O)C=O)N1CC(c2ccc3cn/c(=C/4\C=NC=C(N4)OCc5ccccc5)/c[n+]3c2=C1)C(N6CCCC6)O	ASGQLKCXVBGNFE-UHFFFAOYSA-O	659	1584552189172
participant_37	M44068	CC(=O)C(=O)C(C(=O)C=O)N1CC(c2ccc3cn/c(=C/4\C=NC=C(N4)OCc5ccccc5)/c[n+]3c2=C1)C(=O)N6CCCC6	DQNUQRWHRWWFPI-UHFFFAOYSA-O	649	1584552192414
participant_37	M44069	CC(=O)C(=O)C(C(=O)C=O)N1CC(CN2CCCC2)c3ccc4cn/c(=C/5\C=NC=C(N5)ONc6ccccc6)/c[n+]4c3=C1	NNLHEGCFRJEIJP-UHFFFAOYSA-O	635	1584552211123
participant_37	M44070	CC(=O)C(=O)C(C(=O)C=O)N1CC(CN2CCCC2)c3ccc4cn/c(=C/5\C=NC=C(CNc6ccccc6)N5)/c[n+]4c3=C1	VSMJCBFFXMLUOE-UHFFFAOYSA-O	625	1584552217659
participant_37	M44071	CC(C1=CN=C/C(=c\2/c[n+]3c(ccc4C(CN5CCCC5)CN(C=c43)C(C(=O)C=O)C(=O)C(=O)C)cn2)/N1)Nc6ccccc6	KRLHMJHJIPANIP-UHFFFAOYSA-O	629	1584552222268
participant_37	M44072	CC(=O)C(=O)C(C(=O)C=O)N1CC(CN2CCCC2)c3ccc4cn/c(=C/5\C=NC=C(C(Nc6ccccc6)O)N5)/c[n+]4c3=C1	HBTZHZXBXPRHST-UHFFFAOYSA-O	637	1584552225503
participant_37	M44073	CC(=O)C(=O)C(C(=O)C=O)N1CC(CN2CCCC2)c3ccc4cn/c(=C/5\C=NC=C(C(=O)Nc6ccccc6)N5)/c[n+]4c3=C1	WWCFHZYUAARQTK-UHFFFAOYSA-O	614	1584552229150
participant_37	M44074	CC(=O)C(=O)C(C(C=O)O)N1CC(CN2CCCC2)c3ccc4cn/c(=C/5\C=NC=C(N5)OCc6ccccc6)/c[n+]4c3=C1	HMLUTZDLIPJASJ-UHFFFAOYSA-O	652	1584552514893
participant_37	M44075	CC(=O)C(C(C(C=O)O)N1CC(CN2CCCC2)c3ccc4cn/c(=C/5\C=NC=C(N5)OCc6ccccc6)/c[n+]4c3=C1)O	WTMZYKHTNZKDKN-UHFFFAOYSA-O	626	1584552517462
participant_37	M44076	CC(C(C(C(C=O)O)N1CC(CN2CCCC2)c3ccc4cn/c(=C/5\C=NC=C(N5)OCc6ccccc6)/c[n+]4c3=C1)O)O	CQJOLMYEXZAYNI-UHFFFAOYSA-O	589	1584552520100
participant_37	M44077	CC(C(C(C(C)O)O)N1CC(CN2CCCC2)c3ccc4cn/c(=C/5\C=NC=C(N5)OCc6ccccc6)/c[n+]4c3=C1)O	GNHXKDUPJIGJSG-UHFFFAOYSA-O	573	1584552526923
participant_37	M44078	CC(C(C(CO)N1CC(CN2CCCC2)c3ccc4cn/c(=C/5\C=NC=C(N5)OCc6ccccc6)/c[n+]4c3=C1)O)O	JWTPIPBHRLLGEM-UHFFFAOYSA-O	598	1584552528209
participant_37	M44079	CC(C(CN1CC(CN2CCCC2)c3ccc4cn/c(=C/5\C=NC=C(N5)OCc6ccccc6)/c[n+]4c3=C1)O)O	WMYOZXQYUFUSRL-UHFFFAOYSA-O	624	1584552531052
participant_37	M44080	CN1CC(CN2CCCC2)c3ccc4cn/c(=C/5\C=NC=C(N5)OCc6ccccc6)/c[n+]4c3=C1	RQXQHTLGAMHLSS-UHFFFAOYSA-O	642	1584552535433
participant_37	M44081	C/C=C\C=C/CCOC1=CN=C/C(=c\2/c[n+]3c(ccc4C(CN(C)C=c43)CN5CCCC5)cn2)/N1	VIIYLRLZOUURAX-OUPQRBNQSA-O	451	1584552544882
participant_37	M44082	CCOC1=CN=C/C(=c\2/c[n+]3c(ccc4C(CN(C)C=c43)CN5CCCC5)cn2)/N1	IJXYHRIVDHBUMN-UHFFFAOYSA-O	487	1584552546109
participant_37	M44083	CN1CC(CN2CCCC2)c3ccc4cn/c(=C/5\C=NC=C(N5)OOC)/c[n+]4c3=C1	HTKAZBIWZXIKHJ-UHFFFAOYSA-O	472	1584552553192
participant_37	M44084	CN1CC(CN2CCCC2)c3ccc4cn/c(=C/5\C=NC=C(COC)N5)/c[n+]4c3=C1	FWITZXYTUKRJSD-UHFFFAOYSA-O	468	1584552563876
participant_37	M44085	CCOCC1=CN=C/C(=c\2/c[n+]3c(ccc4C(CN(C)C=c43)CN5CCCC5)cn2)/N1	UVCMHZQBSIFEHN-UHFFFAOYSA-O	461	1584552566590
participant_37	M44086	CCCOCC1=CN=C/C(=c\2/c[n+]3c(ccc4C(CN(C)C=c43)CN5CCCC5)cn2)/N1	GHFDMEXUDVPNCD-UHFFFAOYSA-O	465	1584552567157
participant_37	M44087	CCCCOCC1=CN=C/C(=c\2/c[n+]3c(ccc4C(CN(C)C=c43)CN5CCCC5)cn2)/N1	ZHJHVHXXNADMTH-UHFFFAOYSA-O	454	1584552567639
participant_37	M44088	CCCCCOCC1=CN=C/C(=c\2/c[n+]3c(ccc4C(CN(C)C=c43)CN5CCCC5)cn2)/N1	LWAGQLCWZGJOAU-UHFFFAOYSA-O	442	1584552567999
participant_37	M44089	CCCCCCOCC1=CN=C/C(=c\2/c[n+]3c(ccc4C(CN(C)C=c43)CN5CCCC5)cn2)/N1	ASPCFDPCDVDQGN-UHFFFAOYSA-O	427	1584552568457
participant_37	M44090	CN1CC(CN2CCCC2)c3ccc4cn/c(=C/5\C=NC=C(COC6CCCCC6)N5)/c[n+]4c3=C1	LQUSVQBFHPDUNH-UHFFFAOYSA-O	425	1584552569191
participant_37	M44091	CN1CC(CN2CCCC2)c3ccc4cn/c(=C/5\C=NC=C(COc6ccccc6)N5)/c[n+]4c3=C1	XUVYQLUHSUAURC-UHFFFAOYSA-O	597	1584552571900
participant_37	M44092	CCCCCCCOCC1=CN=C/C(=c\2/c[n+]3c(ccc4C(CN(C)C=c43)CN5CCCC5)cn2)/N1	JQINZJIRUXPHFS-UHFFFAOYSA-O	406	1584552592085
participant_37	M44093	CN1CC(CN2CCCC2)c3ccc4cn/c(=C/5\C=NC=C(COCC6CCCCC6)N5)/c[n+]4c3=C1	AXXUAGZNWWDUAB-UHFFFAOYSA-O	440	1584552593210
participant_37	M44094	CN1CC(CN2CCCC2)c3ccc4cn/c(=C/5\C=NC=C(COCc6ccccc6)N5)/c[n+]4c3=C1	NMZWKJFHFACEBQ-UHFFFAOYSA-O	617	1584552596112
participant_37	M44095	CN1CC(CN2CCCC2)c3ccc4cn/c(=C/5\C=NC=C(N5)OOCc6ccccc6)/c[n+]4c3=C1	SVGXLYAXUKEFKQ-UHFFFAOYSA-O	628	1584552635047
participant_37	M44096	CN1CC(CN2CCCC2)c3ccc4cn/c(=C/5\C=NC=C(N5)OCCc6ccccc6)/c[n+]4c3=C1	TVGKMXKMGLTDIS-UHFFFAOYSA-O	652	1584552638893
participant_37	M44097	CN1CC(CN2CCCC2)c3ccc4cn/c(=C/5\C=NC=C(NCCc6ccccc6)N5)/c[n+]4c3=C1	KTJAFFIBXMIGLK-UHFFFAOYSA-O	648	1584552643001
participant_37	M44098	CN1CC(CN2CCCC2)c3ccc4cn/c(=C/5\C=NC=C(N5)SCCc6ccccc6)/c[n+]4c3=C1	WKIDVVWGCVZGOJ-UHFFFAOYSA-O	637	1584552648122
participant_37	M44099	c1ccc(cc1)COC2=CN=C/C(=c\3/c[n+]4c(ccc5C(CN6CCCC6)CN(C=c54)C7C(=O)C(=O)SC(=O)C7=O)cn3)/N2	PKOUGJIQUDLTGK-UHFFFAOYSA-O	596	1584552709096
participant_37	M44100	c1ccc(cc1)COC2=CN=C/C(=c\3/c[n+]4c(ccc5C(CN6CCCC6)CN(C=c54)N7C(=O)C(=O)NC(=O)C7=O)cn3)/N2	LMLFBFKENQYQMO-UHFFFAOYSA-O	599	1584552714735
participant_37	M44101	Cc1ccc(cc1)C(=C2CCCC2)C(c3ccc(C(=O)COCCc4ccccc4C)n3C)O	AKSSQDGZLDWIQR-UHFFFAOYSA-N	632	1584552748395
participant_37	M44102	CCc1ccccc1CCOCC(=O)c2ccc(C(C(=C3CCCC3)c4ccc(C)cc4)O)n2C	YGQBZDKJPGISJS-UHFFFAOYSA-N	621	1584552749138
participant_37	M44103	CCCc1ccccc1CCOCC(=O)c2ccc(C(C(=C3CCCC3)c4ccc(C)cc4)O)n2C	ISQGIGSLLKNJNS-UHFFFAOYSA-N	613	1584552750002
participant_37	M44104	CCCCc1ccccc1CCOCC(=O)c2ccc(C(C(=C3CCCC3)c4ccc(C)cc4)O)n2C	FQQOTJXHLOFNEZ-UHFFFAOYSA-N	598	1584552750649
participant_37	M44105	Cc1ccc(cc1)C(=C2CCCC2)C(c3ccc(C(=O)COCCc4cccc5CCCCc54)n3C)O	BTUCPDBTVWOEAB-UHFFFAOYSA-N	565	1584552751532
participant_37	M44106	Cc1ccc(cc1)C(=C2CCCC2)C(c3ccc(C(=O)COCCc4cccc5ccccc54)n3C)O	ZKNZYKNVTAEFTG-UHFFFAOYSA-N	621	1584552754745
participant_37	M44107	Cc1ccc(cc1)C(=C2CCCC2)C(c3ccc(C(=O)COCCc4cccc5cccc[n+]54)n3C)O	XENAJHLRHIULHC-UHFFFAOYSA-N	631	1584552758311
participant_37	M44108	Cc1ccc(cc1)C(=C2CCCC2)C(c3ccc(C(=O)COCOc4cccc5cccc[n+]54)n3C)O	UIXVPWLRVRWBML-UHFFFAOYSA-N	613	1584552769192
participant_37	M44109	C=C/C=C\c1cccc(n1)OCOCC(=O)c2ccc(C(C(=C3CCCC3)c4ccc(C)cc4)O)n2C	IBQLCXCFBGGIAI-WZUFQYTHSA-N	559	1584552792497
participant_37	M44110	Cc1ccc(cc1)C(=C2CCCC2)C(c3ccc(C(=O)COCOc4ccccn4)n3C)O	VBTOTIVSKUVATB-UHFFFAOYSA-N	619	1584552794046
participant_37	M44111	Cc1ccc(cc1)C(=C2CCCC2)C(c3ccc(C(=O)COCO)n3C)O	ZGYYTJKHOYJBLL-UHFFFAOYSA-N	531	1584552799432
participant_37	M44112	CCOCC(=O)c1ccc(C(C(=C2CCCC2)c3ccc(C)cc3)O)n1C	LUMFTJDSPXIYGV-UHFFFAOYSA-N	532	1584552805365
participant_37	M44113	CCCOCC(=O)c1ccc(C(C(=C2CCCC2)c3ccc(C)cc3)O)n1C	RTDOYPXATDKQJF-UHFFFAOYSA-N	535	1584552810725
participant_37	M44114	CCCCOCC(=O)c1ccc(C(C(=C2CCCC2)c3ccc(C)cc3)O)n1C	PKRMYGSSAHDMSM-UHFFFAOYSA-N	524	1584552811185
participant_37	M44115	CCCCCOCC(=O)c1ccc(C(C(=C2CCCC2)c3ccc(C)cc3)O)n1C	HCFXWMQCIDXYEE-UHFFFAOYSA-N	512	1584552811732
participant_37	M44116	CCCCCCOCC(=O)c1ccc(C(C(=C2CCCC2)c3ccc(C)cc3)O)n1C	CSWGUEJPANSCLT-UHFFFAOYSA-N	494	1584552812026
participant_37	M44117	CCCCCCCOCC(=O)c1ccc(C(C(=C2CCCC2)c3ccc(C)cc3)O)n1C	PKRHDEJEQBEGRE-UHFFFAOYSA-N	469	1584552812617
participant_37	M44118	Cc1ccc(cc1)C(=C2CCCC2)C(c3ccc(C(=O)COCC4CCCCC4)n3C)O	HDTGPIPVGOCSKT-UHFFFAOYSA-N	517	1584552813490
participant_37	M44119	Cc1ccc(cc1)C(=C2CCCC2)C(c3ccc(C(=O)COCc4ccccc4)n3C)O	SERICJJPKQMAMU-UHFFFAOYSA-N	677	1584552816236
participant_37	M44120	Cc1ccc(cc1)COCC(=O)c2ccc(C(C(=C3CCCC3)c4ccc(C)cc4)O)n2C	YUEHEAGRDBXPRZ-UHFFFAOYSA-N	564	1584552833047
participant_37	M44121	CCc1ccc(cc1)COCC(=O)c2ccc(C(C(=C3CCCC3)c4ccc(C)cc4)O)n2C	KWELOKKXAOWXDH-UHFFFAOYSA-N	572	1584552835384
participant_37	M44122	CCCc1ccc(cc1)COCC(=O)c2ccc(C(C(=C3CCCC3)c4ccc(C)cc4)O)n2C	UOVVFYSAWMVDNP-UHFFFAOYSA-N	575	1584552836793
participant_37	M44123	CCCCc1ccc(cc1)COCC(=O)c2ccc(C(C(=C3CCCC3)c4ccc(C)cc4)O)n2C	KYXKWTYDLOMMPE-UHFFFAOYSA-N	567	1584552837880
participant_37	M44124	CCCCCc1ccc(cc1)COCC(=O)c2ccc(C(C(=C3CCCC3)c4ccc(C)cc4)O)n2C	FZZYCURNTXUILW-UHFFFAOYSA-N	554	1584552838831
participant_37	M44125	CCCCCCc1ccc(cc1)COCC(=O)c2ccc(C(C(=C3CCCC3)c4ccc(C)cc4)O)n2C	QUZNCQYHVYCQNW-UHFFFAOYSA-N	536	1584552839206
participant_37	M44126	Cc1ccc(cc1)C(=C2CCCC2)C(c3ccc(C(=O)COCc4ccc(cc4)C5CCCCC5)n3C)O	AYSSGQAZRTZVQK-UHFFFAOYSA-N	547	1584552840041
participant_37	M44127	Cc1ccc(cc1)C(=C2CCCC2)C(c3ccc(C(=O)COCc4ccc(cc4)-c5ccccc5)n3C)O	AQKJTAVHQKQBSA-UHFFFAOYSA-N	584	1584552847309
participant_37	M44128	Cc1ccc(cc1)C(=C2CCCC2)C(c3ccc(C(=O)COCC4CCC(CC4)C5CCCCC5)n3C)O	FJQBFNAMBWMGJV-UHFFFAOYSA-N	412	1584552852653
participant_37	M44129	Cc1ccc(cc1)C(=C2CCCC2)C(c3ccc(C(=O)COOC4CCC(CC4)C5CCCCC5)n3C)O	RGUWFOPTGPAZKU-UHFFFAOYSA-N	390	1584552859582
participant_37	M44130	Cc1ccc(cc1)C(=C2CCCC2)C(c3ccc(C(=O)CCOC4CCC(CC4)C5CCCCC5)n3C)O	LZFXEXUDRGQGHX-UHFFFAOYSA-N	396	1584552867101
participant_18	M44131	CC1CCc2ccccc2N(CCc3ccc4ccccc4c3)C1	URZWAYCCSPKFOZ-UHFFFAOYSA-N	634	1584561514178
participant_18	M44132	c1ccc2cc(ccc2c1)CCN3CC(CCc4ccccc43)S	NKXQIVHFDDFVOZ-UHFFFAOYSA-N	625	1584561528414
participant_18	M44133	c1ccc2cc(ccc2c1)CCN3CC(CCc4ccccc43)F	DECGRCLPTOXPTQ-UHFFFAOYSA-N	629	1584561535883
participant_18	M44134	c1ccc2cc(ccc2c1)CCN3CC(CCc4ccccc43)Cl	CAUSZHKLPLCMPX-UHFFFAOYSA-N	634	1584561541022
participant_18	M44135	c1ccc2cc(ccc2c1)CCN3CC(CCc4ccccc43)Br	STLSFUWDMDPBKU-UHFFFAOYSA-N	629	1584561546257
participant_18	M44136	CC1CCC(CCc2ccc3ccccc3c2)c4ccccc4C1C	GEAQVRXGSLUHHV-UHFFFAOYSA-N	569	1584561574638
participant_18	M44137	CC1CC(CCc2ccc3ccccc3c2)c4ccccc4C(C)C1C	XZZXFLZSMMUSSZ-UHFFFAOYSA-N	537	1584561577414
participant_18	M44138	CC1Cc2ccccc2C(CCc3ccc4ccccc4c3)CC1C	SSHXIPUSLVASMK-UHFFFAOYSA-N	585	1584561588236
participant_18	M44139	CC1CCc2ccccc2C(CCc3ccc4ccccc4c3)C1	OAVAJZLMPVBVAA-UHFFFAOYSA-N	609	1584561591675
participant_18	M44140	CC1CCc2ccccc2C(CCc3ccc4ccccc4c3)C1C	CFJWBLPSANHUHQ-UHFFFAOYSA-N	584	1584561603791
participant_18	M44141	c1ccc2cc(ccc2c1)CNC3CCCCc4ccccc43	WQONWFJGBQJNKL-UHFFFAOYSA-N	614	1584561637232
participant_18	M44142	c1ccc2cc(ccc2c1)NCC3CCCCc4ccccc43	WXMXNNPUPOPVSO-UHFFFAOYSA-N	621	1584561660564
participant_18	M44143	c1ccc2c[n+](ccc2c1)NCC3CCCCc4ccccc43	XCPGDIQHFLIHGK-UHFFFAOYSA-N	590	1584561668628
participant_18	M44144	c1ccc2c[n+](ccc2c1)CCC3CCCCc4ccccc43	NTAWUJUUGPEKKP-UHFFFAOYSA-N	596	1584561846848
participant_18	M44145	Cc1cc(CCC2CCCCc3ccccc32)cc4ccccc14	YTSSQFZTKMGAJZ-UHFFFAOYSA-N	642	1584561875866
participant_18	M44146	Cc1cc(CCN2CCCCc3ccccc32)cc4ccccc14	MCGIYXAPDQXKMZ-UHFFFAOYSA-N	687	1584561881842
participant_18	M44147	c1ccc2c(c1)cc(CCN3CCCCc4ccccc43)cc2O	ONJUJUVPWNIWBN-UHFFFAOYSA-N	682	1584561915439
participant_18	M44148	c1ccc2c(c1)cc(CCN3CCCCc4ccccc43)cc2Cl	BPKDRRDZXAYCHO-UHFFFAOYSA-N	682	1584561919880
participant_18	M44149	c1ccc2c(c1)cc(CCN3CCCCc4ccccc43)cc2Br	HVCRYPNLKPAELM-UHFFFAOYSA-N	677	1584561925283
participant_18	M44150	c1ccc2c(c1)cc(CCN3CCCCc4ccccc43)cc2S	MDWLTEZKVGFYRW-UHFFFAOYSA-N	682	1584561929339
participant_18	M44151	c1ccc2c(c1)cc(CCN3CCCCc4ccccc43)cc2N	BYZLNMGEFAEVMX-UHFFFAOYSA-N	682	1584561936709
participant_18	M44152	CCc1cc(CCN2CCCCc3ccccc32)cc4ccccc14	MMAOVAYULHCADI-UHFFFAOYSA-N	682	1584561964950
participant_18	M44153	CCCc1cc(CCN2CCCCc3ccccc32)cc4ccccc14	ACAZPHNADMOWCZ-UHFFFAOYSA-N	674	1584561968830
participant_18	M44154	c1ccc2c(c1)CCCCN2CCc3cc4cccc5CCCc(c3)c54	UZVUVSLUUZUXOK-UHFFFAOYSA-N	621	1584561970129
participant_18	M44155	CCc1cccc2cc(CCN3CCCCc4ccccc43)cc(C)c12	HNXDMVAWCXCVHG-UHFFFAOYSA-N	678	1584561978283
participant_18	M44156	Cc1cccc2cc(CCN3CCCCc4ccccc43)cc(C)c12	WBGHYRQRKUFRHF-UHFFFAOYSA-N	674	1584561981999
participant_18	M44157	Cc1ccc2cc(CCN3CCCCc4ccccc43)cc(C)c2c1C	FXNSXFONPYCBSJ-UHFFFAOYSA-N	631	1584562004429
participant_18	M44158	Cc1ccc2cc(CCN3CCCCc4ccccc43)cc(C)c2c1	MBBJOHYDKSBUQQ-UHFFFAOYSA-N	667	1584562010999
participant_18	M44159	CCc1cc(CCC2CCCCc3ccccc32)cc4ccccc14	SVDLKQWBFXYWDG-UHFFFAOYSA-N	638	1584562053334
participant_18	M44160	CCc1c2ccccc2cc(CCN3CCCCc4ccccc43)n1	DJBMHFMKVUDIKT-UHFFFAOYSA-N	660	1584562069412
participant_18	M44161	c1ccc2c(c1)cc(CCN3CCCCc4ccccc43)cc2CO	LIZFTCILBXCFEA-UHFFFAOYSA-N	677	1584562086262
participant_18	M44162	CC(c1cc(CCN2CCCCc3ccccc32)cc4ccccc41)O	OAHFCRNAKVQABZ-UHFFFAOYSA-N	681	1584562099538
participant_18	M44163	c1ccc2c(c1)cc(CCN3CCCCc4ccccc43)cc2C(O)O	DKTIGNUXXNBDOM-UHFFFAOYSA-N	672	1584562110988
participant_18	M44164	c1ccc2c(c1)cc(CCN3CCCCc4ccccc43)cc2C(N)O	ZPTJDSMXPAXMQR-UHFFFAOYSA-N	676	1584562117382
participant_18	M44165	c1ccc2c(c1)cc(CCN3CCCCc4ccccc43)cc2C(N)N	KRJFHKZPIIFKFF-UHFFFAOYSA-N	661	1584562120051
participant_18	M44166	c1ccc2c(c1)cc(CCN3CCCCc4ccccc43)cc2C(Br)N	PKUPZMVTUXDJQQ-UHFFFAOYSA-N	670	1584562128595
participant_18	M44167	c1ccc2c(c1)cc(CCN3CCCCc4ccccc43)cc2C(Br)Br	OFACHQDOULVJEJ-UHFFFAOYSA-N	661	1584562130209
participant_18	M44168	c1ccc2c(c1)cc(CCN3CCCCc4ccccc43)cc2CBr	OOSMVDFANPIBCS-UHFFFAOYSA-N	677	1584562136144
participant_18	M44169	Cc1cccc2c(C)cc(CCN3CCCCc4ccccc43)cc12	MJCXHDRQCHYZDM-UHFFFAOYSA-N	663	1584562150879
participant_18	M44170	Cc1cc(cc2ccccc12)C(C)CN3CCCCc4ccccc43	JBCBTZUHFJJLFQ-UHFFFAOYSA-N	664	1584562168762
participant_18	M44171	CCC(CN1CCCCc2ccccc21)c3cc(C)c4ccccc4c3	IGVZUPNOEZHYFV-UHFFFAOYSA-N	660	1584562170053
participant_18	M44172	CCCC(CN1CCCCc2ccccc21)c3cc(C)c4ccccc4c3	GYSFBPQIQMVNAO-UHFFFAOYSA-N	660	1584562171180
participant_18	M44173	Cc1cc(cc2ccccc12)C3CCCC4CCCc5ccccc5N4C3	XUPCPGACUNLYRH-UHFFFAOYSA-N	596	1584562172772
participant_18	M44174	Cc1cc(CC(C)N2CCCCc3ccccc32)cc4ccccc14	NNULCBLAVGXAAE-UHFFFAOYSA-N	660	1584562199999
participant_18	M44175	Cc1cccc2CCCCN(C(C)Cc3cc(C)c4ccccc4c3)c12	LMFKZHKTJNPRSS-UHFFFAOYSA-N	631	1584562204661
participant_18	M44176	Cc1cc(cc2ccccc12)CC3CCc4cccc5CCCCN3c54	OKQMHDCMNHSVSB-UHFFFAOYSA-N	625	1584562207129
participant_18	M44177	Cc1cc(cc2ccccc12)/C=C/3\CCc4cccc5CCCCN3c54	AQONFZFLRVMPTB-HAVVHWLPSA-N	606	1584562219179
participant_18	M44178	Cc1cc(cc2ccccc12)/C=C/3\C=Cc4cccc5CCCCN3c54	PUEGJMMKGNTKRK-HAVVHWLPSA-N	637	1584562221216
participant_18	M44179	Cc1cc(cc2ccccc12)CC3C=Cc4cccc5CCCCN3c54	LAENTNTXTIYYHT-UHFFFAOYSA-N	651	1584562227460
participant_18	M44180	C=Cc1cccc2CCCCN(CCc3cc(C)c4ccccc4c3)c12	ZPWRGXLVJOBORR-UHFFFAOYSA-N	657	1584562237645
participant_18	M44181	C=Cc1cccc2CCCCN(/C=C/c3cc(C)c4ccccc4c3)c12	WXLJKJAKQILJAV-JQIJEIRASA-N	609	1584562252755
participant_18	M44182	C#Cc1cccc2CCCCN(CCc3cc(C)c4ccccc4c3)c12	GMJOWSYDDHKZBZ-UHFFFAOYSA-N	653	1584562260361
participant_18	M44183	Cc1cccc2CCCCN(CCc3cc(C)c4ccccc4c3)c12	PTMNLOXMKJOAOE-UHFFFAOYSA-N	656	1584562294175
participant_18	M44184	CCc1cccc2CCCCN(CCc3cc(C)c4ccccc4c3)c12	HATPBHZDIOAJMH-UHFFFAOYSA-N	661	1584562297138
participant_18	M44185	CCCc1cccc2CCCCN(CCc3cc(C)c4ccccc4c3)c12	ILZMIBLMYLPYHJ-UHFFFAOYSA-N	653	1584562301711
participant_18	M44186	CCCCc1cccc2CCCCN(CCc3cc(C)c4ccccc4c3)c12	UFEDYTXNFSPZBH-UHFFFAOYSA-N	638	1584562305779
participant_18	M44187	Cc1cc(CCN2CCCCc3ccc4CCCc4c32)cc5ccccc15	IMDGYFDFPOZGSS-UHFFFAOYSA-N	609	1584562355624
participant_18	M44188	CCCc1ccc2CCCCN(CCc3cc(C)c4ccccc4c3)c2c1	GPMJRRSPTHUCAO-UHFFFAOYSA-N	654	1584562363843
participant_18	M44189	C/C=C\c1ccc2CCCCN(CCc3cc(C)c4ccccc4c3)c2c1	BXUXVELINYNOSP-BAQGIRSFSA-N	647	1584562384305
participant_18	M44190	C=CCc1ccc2CCCCN(CCc3cc(C)c4ccccc4c3)c2c1	CJACCKJZASKNJO-UHFFFAOYSA-N	654	1584562394312
participant_18	M44191	C=CCc1ccc2CC=CCN(CCc3cc(C)c4ccccc4c3)c2c1	RHUVNIVZDBEOSY-UHFFFAOYSA-N	604	1584562402048
participant_18	M44192	C=CCc1ccc2C=CCCN(CCc3cc(C)c4ccccc4c3)c2c1	AWFFNDBIUZDVKL-UHFFFAOYSA-N	626	1584562410469
participant_18	M44193	C=CCc1ccc2CCC=CN(CCc3cc(C)c4ccccc4c3)c2c1	QKNCCXITZSPREW-UHFFFAOYSA-N	616	1584562418746
participant_18	M44194	CCCc1ccc2CCCCN3CCc4cc(C)c5cc(ccc5c4)-c1c23	JXZSGYBNZGHKGO-UHFFFAOYSA-N	561	1584562491860
participant_18	M44195	Cc1cc(cc2ccccc12)CC3CCCc4cccc5CCCCN3c54	YJLNKIYPLKFMEE-UHFFFAOYSA-N	615	1584562549455
participant_18	M44196	Cc1cc(cc2ccccc12)CC3CC=Cc4cccc5CCCCN3c54	NUWOVKVGLZSZQT-UHFFFAOYSA-N	648	1584562557417
participant_18	M44197	C/C=C\c1cccc2CCCCN(CCc3cc(C)c4ccccc4c3)c12	MBBGEQVGOPZDCW-OQFOIZHKSA-N	653	1584562566608
participant_18	M44198	C=Cc1cccc2CCCCN(CC(C)c3cc(C)c4ccccc4c3)c12	QTYDBDBJGFBLMH-UHFFFAOYSA-N	635	1584562586391
participant_18	M44199	C=Cc1cccc2CCCCN(CC(CC)c3cc(C)c4ccccc4c3)c12	DQOZGMZVCVXKPR-UHFFFAOYSA-N	635	1584562589082
participant_18	M44200	CCCC(CN1CCCCc2cccc(C=C)c21)c3cc(C)c4ccccc4c3	DMFRNNKORFVEGZ-UHFFFAOYSA-N	632	1584562590437
participant_18	M44201	CCCCC(CN1CCCCc2cccc(C=C)c21)c3cc(C)c4ccccc4c3	SHBAHPXEAZLCEJ-UHFFFAOYSA-N	624	1584562591959
participant_18	M44202	CCCCCC(CN1CCCCc2cccc(C=C)c21)c3cc(C)c4ccccc4c3	YJACSTQEMCDUDL-UHFFFAOYSA-N	609	1584562593288
participant_18	M44203	CCCCCCC(CN1CCCCc2cccc(C=C)c21)c3cc(C)c4ccccc4c3	AAKPFRXERUIEIT-UHFFFAOYSA-N	588	1584562594799
participant_18	M44204	CCCCCCCC(CN1CCCCc2cccc(C=C)c21)c3cc(C)c4ccccc4c3	BLJRUBYBYUJKIY-UHFFFAOYSA-N	559	1584562596161
participant_18	M44205	C=Cc1cccc2CCCCN(CC(CC3CCCCC3)c4cc(C)c5ccccc5c4)c12	SVHIRCCDESNRTB-UHFFFAOYSA-N	578	1584562599865
participant_18	M44206	C=Cc1cccc2CCCCN(CC(Cc3ccccc3)c4cc(C)c5ccccc5c4)c12	CSIXQZMAJYNYFL-UHFFFAOYSA-N	643	1584562608227
participant_18	M44207	Cc1cc(cc2ccccc12)C(Cc3ccccc3)CN4CCCCc5ccccc54	HFDLSVUDRKQAGR-UHFFFAOYSA-N	631	1584562617280
participant_18	M44208	Cc1cccc(c1)CC(CN2CCCCc3ccccc32)c4cc(C)c5ccccc5c4	PYONYAJJKICCSI-UHFFFAOYSA-N	650	1584562649379
participant_18	M44209	CCc1cccc(c1)CC(CN2CCCCc3ccccc32)c4cc(C)c5ccccc5c4	SESJIESHWQPXSQ-UHFFFAOYSA-N	655	1584562650707
participant_18	M44210	CCCc1cccc(c1)CC(CN2CCCCc3ccccc32)c4cc(C)c5ccccc5c4	MRBQEKKTXYVZJG-UHFFFAOYSA-N	650	1584562652172
participant_18	M44211	CCCCc1cccc(c1)CC(CN2CCCCc3ccccc32)c4cc(C)c5ccccc5c4	JZNPXBGSZRHPOR-UHFFFAOYSA-N	641	1584562654378
participant_18	M44212	Cc1cc(cc2ccccc12)C(Cc3ccc4CCCCc4c3)CN5CCCCc6ccccc65	CCIVMKZMBOKOIT-UHFFFAOYSA-N	593	1584562655577
participant_18	M44213	Cc1cc(cc2ccccc12)C(Cc3ccc4ccccc4c3)CN5CCCCc6ccccc65	PQQWRAOZCNHROJ-UHFFFAOYSA-N	566	1584562660127
participant_18	M44214	C=Cc1ccccc1/C=C/CC(CN2CCCCc3ccccc32)c4cc(C)c5ccccc5c4	DSGWTNNNGJPFNT-LDADJPATSA-N	593	1584562666256
participant_18	M44215	Cc1cc(cc2ccccc12)C(C/C=C/c3ccccc3)CN4CCCCc5ccccc54	NCEOUCRMTGDTME-SDNWHVSQSA-N	598	1584562672848
participant_18	M44216	C=C/C=C\C(=C)/C=C/CC(CN1CCCCc2ccccc21)c3cc(C)c4ccccc4c3	PACPYEBHRCUUHZ-BEAYEYLMSA-N	584	1584562677338
participant_18	M44217	C/C=C\C(=C)/C=C/CC(CN1CCCCc2ccccc21)c3cc(C)c4ccccc4c3	CTPOHICTODZFHQ-SXAQCRNGSA-N	613	1584562680818
participant_18	M44218	C/C=C\C/C=C/CC(CN1CCCCc2ccccc21)c3cc(C)c4ccccc4c3	CHIWINWHNTWUSU-WWVFNRLHSA-N	607	1584562684717
participant_18	M44219	C=CC/C=C/CC(CN1CCCCc2ccccc21)c3cc(C)c4ccccc4c3	ITCUZJNLHPJOHN-AATRIKPKSA-N	625	1584562689257
participant_18	M44220	C=CC(C)/C=C/CC(CN1CCCCc2ccccc21)c3cc(C)c4ccccc4c3	USVHWWNURBHOFN-VAWYXSNFSA-N	622	1584562695397
participant_18	M44221	C=CC(=C)/C=C/CC(CN1CCCCc2ccccc21)c3cc(C)c4ccccc4c3	MCFSIPRELXGOCR-VAWYXSNFSA-N	620	1584562698670
participant_18	M44222	C=C/C=C/CC(CN1CCCCc2ccccc21)c3cc(C)c4ccccc4c3	KXAVWUQPFJIQCB-SNAWJCMRSA-N	632	1584562704629
participant_18	M44223	C=CCC(CN1CCCCc2ccccc21)c3cc(C)c4ccccc4c3	CCEGKTVDSPQVHC-UHFFFAOYSA-N	657	1584562709608
participant_18	M44224	CC1CC(CCN2CCCCc3ccccc32)Cc4ccccc14	PAOVIXZJGBBGQV-UHFFFAOYSA-N	601	1584562793348
participant_18	M44225	CC1CC(CCN2CCCCc3ccccc32)CC4CCCCC14	UFSWWKBBFQKPND-UHFFFAOYSA-N	387	1584562795767
participant_18	M44226	Cc1cc(CCN2CCCCc3ccccc32)cc4CCCCc14	ZATZNZXVQMJNIG-UHFFFAOYSA-N	544	1584562800661
participant_18	M44227	Cc1cc(CCN2CCCCC3CCCCC32)cc4ccccc14	XKDDKFUQDZMGIO-UHFFFAOYSA-N	505	1584562809018
participant_18	M44228	CCCN(CCc1cc(C)c2ccccc2c1)c3ccccc3C	SNGIQWOFHNTJPZ-UHFFFAOYSA-N	563	1584562845898
participant_18	M44229	CCCN(CCc1cc(C)c2ccccc2c1)c3ccccc3	PFWPOQYQALKHSC-UHFFFAOYSA-N	575	1584562847989
participant_18	M44230	Cc1cc(CCN2CCCc3ccccc32)cc4ccccc14	HXQYFMKSZBMXSD-UHFFFAOYSA-N	672	1584562854257
participant_18	M44231	CC1Cc2ccccc2N(CCc3cc(C)c4ccccc4c3)C1	IYDOAXFZVORJAT-UHFFFAOYSA-N	633	1584562863752
participant_18	M44232	CCCCN(CCc1cc(C)c2ccccc2c1)c3ccccc3	AAXWUEUJSJJPHS-UHFFFAOYSA-N	565	1584562902578
participant_18	M44233	Cc1cc2ccccc2cc1CCN3CCCCc4ccccc43	JNPYJGPJWVQJPI-UHFFFAOYSA-N	662	1584562980048
participant_18	M44234	Cc1ccc2c(CCCCN2CCc3cc(C)c4ccccc4c3)c1	CAFUDGDSEWDPNS-UHFFFAOYSA-N	673	1584563033430
participant_18	M44235	CCc1ccc2c(CCCCN2CCc3cc(C)c4ccccc4c3)c1	BOZXQLXNYKPFOS-UHFFFAOYSA-N	674	1584563094296
participant_18	M44236	CCCc1ccc2c(CCCCN2CCc3cc(C)c4ccccc4c3)c1	APPWFWIDLHNXHM-UHFFFAOYSA-N	666	1584563096741
participant_18	M44237	CCCCc1ccc2c(CCCCN2CCc3cc(C)c4ccccc4c3)c1	KYQDWMPHPFVJSF-UHFFFAOYSA-N	652	1584563099040
participant_18	M44238	CCCCc1cc2CCCCN(CCc3cc(C)c4ccccc4c3)c2cc1C	JYLFDZMYZQTXTE-UHFFFAOYSA-N	579	1584563103403
participant_18	M44239	CCCCc1cc2CCCCN(CCc3cc(C)c4ccccc4c3)c2cc1CC	HTKGIVKVOMOGQZ-UHFFFAOYSA-N	566	1584563105665
participant_18	M44240	Cc1cc(CCN2CCCCc3cc4CCCCCCc4cc32)cc5ccccc15	VAFBNDSERNPVKP-UHFFFAOYSA-N	515	1584563107277
participant_18	M44241	CCCCCCc1ccc2c(CCCCN2CCc3cc(C)c4ccccc4c3)c1	SFMWQPIEYJSVFJ-UHFFFAOYSA-N	606	1584563117137
participant_18	M44242	C=Cc1ccc2c(CCCCN2CCc3cc(C)c4ccccc4c3)c1	WBJXNYCZVHQQCK-UHFFFAOYSA-N	663	1584563128814
participant_18	M44243	Cc1cc(CCN2CCCCc3cc(ccc32)CO)cc4ccccc14	DABBJIQEULWSRJ-UHFFFAOYSA-N	672	1584563148711
participant_18	M44244	Cc1cc(CCN2CCCCc3cc(ccc32)OO)cc4ccccc14	GUOALXCHBLBJRO-UHFFFAOYSA-N	663	1584563150655
participant_18	M44245	Cc1cc(CCN2CCCCc3cc(ccc32)OC)cc4ccccc14	AKIBNHIRHFGPAZ-UHFFFAOYSA-N	670	1584563154978
participant_18	M44246	Cc1cc(CCN2CCCCc3cc(ccc32)NC)cc4ccccc14	UWNBSWNTPVVPEN-UHFFFAOYSA-N	670	1584563159306
participant_18	M44247	Cc1cc(CCN2CCCCc3cc(ccc32)SC)cc4ccccc14	CXQVMAPTCGEWPF-UHFFFAOYSA-N	660	1584563167022
participant_18	M44248	Cc1cc(CCN2CCCCc3cc(ccc32)SF)cc4ccccc14	CNIILIJIUWXUBY-UHFFFAOYSA-N	659	1584563171504
participant_18	M44249	Cc1cc(CCN2CCCCc3cc(ccc32)SCl)cc4ccccc14	UAAOWWXWPYHMMB-UHFFFAOYSA-N	659	1584563177588
participant_18	M44250	Cc1cc(CCN2CCCCc3cc(ccc32)SBr)cc4ccccc14	OBDLHUOUGWZSHG-UHFFFAOYSA-N	666	1584563181654
participant_18	M44251	Cc1cc(CCN2CCCCc3cc(ccc32)CBr)cc4ccccc14	ZOJDAIKUXMBGQI-UHFFFAOYSA-N	672	1584563187858
participant_18	M44252	Cc1cc(CCN2CCCCc3cc(ccc32)CS)cc4ccccc14	LNQCXQVCDRYRBN-UHFFFAOYSA-N	678	1584563195384
participant_18	M44253	Cc1cc(CCN2CCCCc3cc(ccc32)CF)cc4ccccc14	KYKRERJECQDNNY-UHFFFAOYSA-N	672	1584563205249
participant_18	M44254	Cc1cc(CCN2CCCCc3cc(ccc32)CCl)cc4ccccc14	KEJFOASVUPZOGG-UHFFFAOYSA-N	672	1584563208662
participant_18	M44255	c1ccc2c(c1)cc(CCN3CCCCc4cc(ccc43)CBr)cc2Cl	GCSLISFWFFQRHI-UHFFFAOYSA-N	667	1584563216274
participant_18	M44256	c1ccc2c(c1)cc(CCN3CCCCc4cc(ccc43)CBr)cc2O	WSRAWKMFIQLJKP-UHFFFAOYSA-N	667	1584563222410
participant_18	M44257	c1ccc2c(c1)cc(CCN3CCCCc4cc(ccc43)CBr)cc2F	GYKBOJVWSPDQDO-UHFFFAOYSA-N	668	1584563227667
participant_18	M44258	c1ccc2c(c1)cc(CCN3CCCCc4cc(ccc43)CBr)cc2Br	UFAMHLQTCUKFDE-UHFFFAOYSA-N	658	1584563237035
participant_18	M44259	c1ccc2c(c1)cc(CCN3CCCCc4cc(ccc43)CBr)cc2N	SDSSMYYWMGXUDE-UHFFFAOYSA-N	667	1584563248671
participant_18	M44260	CCc1ccc2c(CCCCN2CCc3cc(C)c4cc(C)ccc4c3)c1	ZBACDLSDCLTCBU-UHFFFAOYSA-N	601	1584563281063
participant_18	M44261	CCc1ccc2c(CCCCN2CCc3cc(C)c4cc(CC)ccc4c3)c1	ZJWFDFAKPBKWMR-UHFFFAOYSA-N	577	1584563284731
participant_18	M44262	CCc1cc(C)c2c(CCCCN2CCc3cc(C)c4ccccc4c3)c1	NKBANAUJCFKKGX-UHFFFAOYSA-N	595	1584563301025
participant_18	M44263	CCc1cc(CC)c2c(CCCCN2CCc3cc(C)c4ccccc4c3)c1	GYAJELIHEXACAR-UHFFFAOYSA-N	592	1584563302259
participant_18	M44264	CCc1cc(C=C)c2c(CCCCN2CCc3cc(C)c4ccccc4c3)c1	HHIQFEMULUCGTP-UHFFFAOYSA-N	603	1584563309136
participant_18	M44265	C/C=C/c1cccc2CCCCN(CCc3cc(C)c4ccccc4c3)c12	MBBGEQVGOPZDCW-YCRREMRBSA-N	653	1584563333759
participant_18	M44266	CC1C=Cc2cccc3CCCCN(C1Cc4cc(C)c5ccccc5c4)c32	SHXFUKIRNXKUPK-UHFFFAOYSA-N	636	1584563349296
participant_18	M44267	CCC1C=Cc2cccc3CCCCN(C1Cc4cc(C)c5ccccc5c4)c32	PDHPNHFYWJKSMW-UHFFFAOYSA-N	637	1584563351336
participant_18	M44268	CCCC1C=Cc2cccc3CCCCN(C1Cc4cc(C)c5ccccc5c4)c32	GFNQPKDLOJXSHM-UHFFFAOYSA-N	633	1584563354542
participant_18	M44269	CCCCC1C=Cc2cccc3CCCCN(C1Cc4cc(C)c5ccccc5c4)c32	BPDIHTMJWQLHGU-UHFFFAOYSA-N	626	1584563357715
participant_18	M44270	CCCCCC1C=Cc2cccc3CCCCN(C1Cc4cc(C)c5ccccc5c4)c32	WOTAZOKWIFZCPB-UHFFFAOYSA-N	612	1584563359347
participant_18	M44271	CCCCCCC1C=Cc2cccc3CCCCN(C1Cc4cc(C)c5ccccc5c4)c32	GBEVCIPJDUEBRC-UHFFFAOYSA-N	592	1584563360944
participant_18	M44272	Cc1cc(cc2ccccc12)CC3C4CCCCCCC4=Cc5cccc6CCCCN3c65	IKSPPDPPDWSJKD-UHFFFAOYSA-N	572	1584563363244
participant_18	M44273	Cc1cc(cc2ccccc12)CC3C4CCCCCCC4=C(C)c5cccc6CCCCN3c65	SBIDHBKPCFHMGZ-UHFFFAOYSA-N	550	1584563378474
participant_18	M44274	CCC1=C2CCCCCCC2C(Cc3cc(C)c4ccccc4c3)N5CCCCc6cccc1c65	LISZVFRJDRSTHC-UHFFFAOYSA-N	559	1584563383316
participant_18	M44275	CCCC1=C2CCCCCCC2C(Cc3cc(C)c4ccccc4c3)N5CCCCc6cccc1c65	AZVAJVJPXBQIHP-UHFFFAOYSA-N	561	1584563385153
participant_18	M44276	CCCCC1=C2CCCCCCC2C(Cc3cc(C)c4ccccc4c3)N5CCCCc6cccc1c65	UXKWMDQYZHSFTH-UHFFFAOYSA-N	556	1584563387003
participant_18	M44277	CCCCCC1=C2CCCCCCC2C(Cc3cc(C)c4ccccc4c3)N5CCCCc6cccc1c65	NEXSQWXIGJVBOA-UHFFFAOYSA-N	547	1584563388717
participant_18	M44278	CCCCCC1=C2CCCCCCC2C(Cc3cc(C)c4cc(C)ccc4c3)N5CCCCc6cccc1c65	ONLLZNZFTPOVTB-UHFFFAOYSA-N	503	1584563405716
participant_18	M44279	Cc1cc(CCN2CCCNc3ccccc32)cc4ccccc14	JBNVYYLUNCNTRZ-UHFFFAOYSA-N	667	1584563442196
participant_18	M44280	Cc1cc(CCN2CCOCc3ccccc32)cc4ccccc14	ZGSILVWPZGZMGA-UHFFFAOYSA-N	650	1584563453499
participant_18	M44281	CCC(Cc1cc(C)c2ccccc2c1)N3CCCCc4ccccc43	ZCPOSEJAAKASCE-UHFFFAOYSA-N	656	1584563474243
participant_18	M44282	CCCC(Cc1cc(C)c2ccccc2c1)N3CCCCc4ccccc43	JUJUOFDLQGXJMC-UHFFFAOYSA-N	656	1584563478100
participant_18	M44283	CCCCC(Cc1cc(C)c2ccccc2c1)N3CCCCc4ccccc43	NEJGVKZJGBMRMA-UHFFFAOYSA-N	647	1584563479543
participant_18	M44284	CCCCCC(Cc1cc(C)c2ccccc2c1)N3CCCCc4ccccc43	WUZPMZJCTYJQGL-UHFFFAOYSA-N	632	1584563481129
participant_18	M44285	CCCCCCC(Cc1cc(C)c2ccccc2c1)N3CCCCc4ccccc43	SOEFNAXGZZSFDP-UHFFFAOYSA-N	609	1584563485264
participant_18	M44286	CCCCCCCC(Cc1cc(C)c2ccccc2c1)N3CCCCc4ccccc43	KHZPITDKZFDATL-UHFFFAOYSA-N	579	1584563487032
participant_18	M44287	Cc1cc(cc2ccccc12)CC(CCCCCNC)N3CCCCc4ccccc43	BTCQOXPRUROVBP-UHFFFAOYSA-N	610	1584563527277
participant_18	M44288	Cc1cc(cc2ccccc12)CC(/C=C/CCCNC)N3CCCCc4ccccc43	YXXWGFAIFKNYFT-SYZQJQIISA-N	636	1584563534547
participant_18	M44289	Cc1cc(cc2ccccc12)CC(/C=C/C=C/CNC)N3CCCCc4ccccc43	UAFBMZQVGUAYAV-CLFRPOEBSA-N	603	1584563541215
participant_18	M44290	Cc1cc(cc2ccccc12)CC3C=C(CCCNC)c4cccc5CCCCN3c54	BPWASMRBFVSKPS-UHFFFAOYSA-N	650	1584563565643
participant_18	M44291	C=CC(Cc1cc(C)c2ccccc2c1)N3CCCCc4ccccc43	GMHGYJYFBQOANE-UHFFFAOYSA-N	652	1584563581061
participant_18	M44292	Cc1cc(CCN2CCCCc3ccccc32)c4Cc5cccc1c54	QDSSYTZEEPAMSI-UHFFFAOYSA-N	639	1584563615417
participant_18	M44293	Cc1cc(CCN2CCCCc3ccccc32)c(C)c4ccccc14	BTMICFIHWMRCKO-UHFFFAOYSA-N	654	1584563621856
participant_18	M44294	Cc1cccc2c(C)cc(CCN3CCCCc4ccccc43)c(C)c12	KFZURKYHDSSBFE-UHFFFAOYSA-N	626	1584563630816
participant_18	M44295	Cc1ccc2c(C)cc(CCN3CCCCc4ccccc43)c(C)c2c1C	POFREVNOAZHGII-UHFFFAOYSA-N	573	1584563636240
participant_18	M44296	Cc1cc2c(C)cc(CCN3CCCCc4ccccc43)c(C)c2c(C)c1C	NLCNKGUBNGAJQJ-UHFFFAOYSA-N	499	1584563640940
participant_18	M44297	Cc1cc(CCN2CCCCc3ccccc32)c(C)c4c(C)c(C)c(C)c(C)c14	BDUCMNAEZZNBGA-UHFFFAOYSA-N	427	1584563644972
participant_18	M44298	Cc1cc(C)c2c(C)c(CCN3CCCCc4ccccc43)cc(C)c2c1	ROBSEWLJUWHHLQ-UHFFFAOYSA-N	559	1584563653332
participant_18	M44299	CC1CCc2ccccc2N(CCc3cc(C)c4ccccc4c3)C1	NGEIESWGCSCISI-UHFFFAOYSA-N	640	1584563670618
participant_18	M44300	CC1CCN(CCc2cc(C)c3ccccc3c2)c4ccccc4C1	LKCODOKNCNCMFU-UHFFFAOYSA-N	651	1584563692985
participant_18	M44301	CCCCC1CCCCCN1CCc2cc(C)c3ccccc3c2	RPBWABCLNRDNAN-UHFFFAOYSA-N	535	1584563718056
participant_18	M44302	Cc1cc(CCN2CCCCCC2CCCO)cc3ccccc13	KKMOBFUAOVBZPF-UHFFFAOYSA-N	533	1584563738935
participant_18	M44303	CCCCCC1CCCCCN1CCc2cc(C)c3ccccc3c2	VCSZSQMBKZSCML-UHFFFAOYSA-N	518	1584563749228
participant_18	M44304	Cc1cc(CCN2CCCCC3CCCCCC32)cc4ccccc14	SZORNPAYWVOIGB-UHFFFAOYSA-N	491	1584563751296
participant_18	M44305	CC1CCCC2C(CCCCN2CCc3cc(C)c4ccccc4c3)C1	JTLYUVJHQUQZDJ-UHFFFAOYSA-N	510	1584563762316
participant_18	M44306	Cc1cc(CCN2CCCCc3cccc(/C=C/Cl)c32)cc4ccccc14	IWRYIOSNRZQVAK-WYMLVPIESA-N	652	1584564166298
participant_18	M44307	Cc1cc2CCN3CCCCc4cccc(C=CCc5cccc1c5c2)c43	HLQVLWBHTHBOOB-UHFFFAOYSA-N	588	1584564187898
participant_18	M44308	CC1C=Cc2cccc3CCCCN(CCc4cc(C)c5cccc1c5c4)c32	AJMCPKWCRFKGKO-UHFFFAOYSA-N	592	1584564212453
participant_18	M44309	Cc1cc2CCN3CCCCc4cccc(C=CC(c5cccc1c5c2)F)c43	RHLBHZBDBNVLLF-UHFFFAOYSA-N	591	1584564217017
participant_18	M44310	CCC1C=Cc2cccc3CCCCN(CCc4cc(C)c5cccc1c5c4)c32	GRCUOQGKWQGHNX-UHFFFAOYSA-N	596	1584564238333
participant_18	M44311	Cc1cc2CC3CCC(C=Cc4cccc5CCCCN3c54)c6cccc1c6c2	HUSJLUTUPNIGGQ-UHFFFAOYSA-N	568	1584564240885
participant_18	M44312	Cc1cc2CC3COC(C=Cc4cccc5CCCCN3c54)c6cccc1c6c2	KONKXUMFPLYJLM-UHFFFAOYSA-N	573	1584564248134
participant_18	M44313	Cc1cc2cc3c1cccc3C4C=Cc5cccc6CCCCN(C(C2)OO4)c65	CAYJFNVWQDAAGX-UHFFFAOYSA-N	561	1584564250787
participant_18	M44314	Cc1cc2CCOOC(/C=C\c3cccc4CCCCNc43)c5cccc1c5c2	VZDOGVCDMYEOOV-QXMHVHEDSA-N	527	1584564376390
participant_18	M44315	CCc1cc(C)c2cccc(c2c1)C(/C=C\c3cccc4CCCCNc43)OO	PRARYGHSCAKDNK-YPKPFQOOSA-N	550	1584564378745
participant_18	M44316	CCc1cc(C)c2cccc(c2c1)C(/C=C\c3cccc4CCCCNc43)O	BKLWVYJLVZCMGD-YPKPFQOOSA-N	565	1584564381449
participant_18	M44317	CCc1cc(C)c2cccc(C/C=C\c3cccc4CCCCNc43)c2c1	QUIHHCITAIEDLP-SDQBBNPISA-N	562	1584564384057
participant_18	M44318	C/C=C\c1cccc2CCCCNc12	OTXCYRZGIZGCNB-KXFIGUGUSA-N	332	1584564389401
participant_18	M44319	C/C=C\c1cccc2CCCCCc12	SZADBASOVKOAJP-UQCOIBPSSA-N	337	1584564399910
participant_18	M44320	C1CCC2CC=Cc3cccc(C1)c23	RXLVXEOOHZTIJE-UHFFFAOYSA-N	423	1584564431067
participant_18	M44321	CC1CCc2cccc3C=CCC(C1)c32	BFAGMZDSPVXAOH-UHFFFAOYSA-N	395	1584564441424
participant_18	M44322	CC1CCCC2CC=Cc3cccc1c23	MGMFHFZMVQMOGE-UHFFFAOYSA-N	403	1584564453784
participant_18	M44323	CC1CCC2CC=Cc3cccc(C1C)c32	VVMULEQYLFETLE-UHFFFAOYSA-N	368	1584564456671
participant_18	M44324	CC1CC2CC=Cc3cccc(C(C)C1C)c32	VSJVIMAETNGMBV-UHFFFAOYSA-N	338	1584564459338
participant_18	M44325	CC1C(C)C(C)C2CC=Cc3cccc(C1C)c32	PGBRDZQKSJWIIY-UHFFFAOYSA-N	281	1584564467260
participant_18	M44326	C1CCc2cccc3cccc(C1)c23	ZMDJSIOZPZPBPN-UHFFFAOYSA-N	472	1584564508702
participant_18	M44327	Cc1ccc2CCCCc3cccc1c32	RXBCHJUHCRVRQL-UHFFFAOYSA-N	458	1584564518457
participant_18	M44328	C1CCc2ccc(c3cccc(C1)c23)Cl	URTXYQCTQJMDRZ-UHFFFAOYSA-N	452	1584564523919
participant_18	M44329	C1C=CC=Cc2cc(CCC1)ccc2Cl	HITFCBASJDNPQE-UHFFFAOYSA-N	447	1584564589508
participant_18	M44330	CC1=CC=C(CC=CC=CCCCC1)Cl	HNNRZRWPEKGODK-UHFFFAOYSA-N	350	1584564590905
participant_18	M44331	C1CCCC=CC=C(CC=CC=C1)Cl	ZORJZZHJGPNTEQ-UHFFFAOYSA-N	327	1584564593296
participant_18	M44332	CCCCC/C=C/C=C\C/C(=C\C)/Cl	UORJBQLMJBHPQV-MZIZHJMWSA-N	40	1584564596808
participant_18	M44333	CCCC/C=C/C=C\C/C(=C\C)/Cl	IAFBSUPXSWCZFX-NTFBCFCZSA-N	35	1584564598709
participant_18	M44334	C/C=C\C/C=C\C=C\CCCC	FERXMYVOGUCDEH-NLATUHMXSA-N	34	1584564600347
participant_18	M44335	CC/C=C\C=C\CCCC	KENMWXODTSEHKF-ROBNAOGRSA-N	41	1584564602732
participant_18	M13901	C/C=C\CC	QMMOXUPEWRXHJS-HYXAFXHYSA-N	19	1584564606969
participant_18	M136	C=CCC	VXNZUUAINFGPBY-UHFFFAOYSA-N	12	1584564610969
participant_18	M6	CCCCCC	VLKZOEOYAKHREP-UHFFFAOYSA-N	36	1584564620204
participant_18	M65	CCCCCCC	IMNFDUFMRHMDMM-UHFFFAOYSA-N	42	1584564621615
participant_18	M66	CCCCCCCC	TVMXDCGIABBOFY-UHFFFAOYSA-N	45	1584564623450
participant_18	M368	CCCCCCCCC	BKIMMITUMNQMOS-UHFFFAOYSA-N	48	1584564625363
participant_18	M44336	C=CCCCCCCCCCC	CRSBERNSMYQZNG-UHFFFAOYSA-N	48	1584564645053
participant_18	M44337	C=C/C=C\CCCCCCCC	VUIFFVOKIWOJBA-ALCCZGGFSA-N	44	1584564648291
participant_18	M44338	C=C/C=C\C=C/CCCCCC	YTPLVOOAFADQJP-CXHWBCNXSA-N	34	1584564650219
participant_18	M44339	C=C/C=C\C=C/C=C\CCCC	CYOLVFVBMLSKSJ-FAPKUMMPSA-N	20	1584564651934
participant_18	M44340	C=C/C=C\C=C/C=C\C=C/CC	ZXXGXFJDRGCYKI-CAVFYFSLSA-N	12	1584564653540
participant_18	M44341	C=C/C=C\C=C/C=C\C=C/C=C	GLCGEJFIZRSXBL-CAVFYFSLSA-N	0	1584564655508
participant_18	M44342	C=C/C=C\C=C/C#C/C=C\C=C	JHDFDQHUZQJWQR-LJTOGPOVSA-N	0	1584564668863
participant_18	M44343	C=C/C=C\C=C/C#C/C=C\CC	NTZGRGJXVCRNMG-LJTOGPOVSA-N	9	1584564674561
participant_18	M44344	CC/C=C\C=C/C#C/C=C\CC	LLEHBBHPCKIEFE-LJTOGPOVSA-N	25	1584564676778
participant_18	M44345	CC/C=C\C#C/C=C\CCCC	UORIZJSOHZYPRK-PSVOIDRLSA-N	32	1584564678900
participant_18	M44346	CC/C=C\C#CCCCCCC	ZBXNQRFLQNDVCS-ALCCZGGFSA-N	45	1584564681268
participant_18	M44347	CC/C=C\CCCCCCCC	WLTSXAIICPDFKI-ALCCZGGFSA-N	54	1584564682424
participant_18	M44348	CCCCCCCCCNCC	SNQQNBVJEWJYAM-UHFFFAOYSA-N	59	1584564699493
participant_18	M44349	CCNCCCCCCCNC	VRVDNYHLSWMUET-UHFFFAOYSA-N	63	1584564703784
participant_18	M44350	CCNCCCCCNCNC	JOATVZZLONXROF-UHFFFAOYSA-N	65	1584564706402
participant_18	M44351	CCNCCCNCNCNC	ZKACOHYKPDDPSG-UHFFFAOYSA-N	63	1584564708390
participant_18	M44352	CCNCCCNCNCNCl	SEQDOBZSBLFSST-UHFFFAOYSA-N	60	1584564713690
participant_18	M44353	C(CNCCl)CNCNCNCl	XLOKVHSNKWGFON-UHFFFAOYSA-N	57	1584564716536
participant_18	M44354	CNCNCNCCCNCCl	RCPSHJHMGGYQBZ-UHFFFAOYSA-N	60	1584564721044
participant_18	M44355	CNCCCNCCCNCCl	KCMSTWMFFCWQLG-UHFFFAOYSA-N	67	1584564722779
participant_18	M44356	CNCCCCCCCNCCl	FDXQPPLJKJUHDB-UHFFFAOYSA-N	61	1584564724580
participant_18	M44357	CCCCCCCCCCCN	QFKMMXYLAPZKIB-UHFFFAOYSA-N	48	1584564734971
participant_18	M44358	CCCCCCCCCCNN	QQEWMMRFXYVLQU-UHFFFAOYSA-N	53	1584564737337
participant_18	M44359	CCCCCCCCCNNN	HFIDYUWIMDPYCQ-UHFFFAOYSA-N	56	1584564740718
participant_18	M44360	CCCCCCCCNNNN	MSXCZVBKPNHWRG-UHFFFAOYSA-N	66	1584564742698
participant_18	M44361	CCCCCCCNNNNN	NCPXUKJCWGBHNO-UHFFFAOYSA-N	66	1584564744959
participant_18	M44362	CCCCCCNNNNNN	HLODRLPQJIQSJE-UHFFFAOYSA-N	64	1584564746925
participant_18	M44363	CCCCCNNNNNNN	BPFDMVJDWWQLSP-UHFFFAOYSA-N	60	1584564748836
participant_18	M44364	CCCCNNNNNNNN	OPFNISDHYJTYBC-UHFFFAOYSA-N	54	1584564750471
participant_18	M44365	CCCNNNNNNNNN	VNSYCEPRUHGREU-UHFFFAOYSA-N	47	1584564752356
participant_18	M44366	CCNNNNNNNNNN	LQAYOBOZTJSUCB-UHFFFAOYSA-N	30	1584564754600
participant_18	M44367	CCNNNNNNNNCN	JOFMVYGZUBTRJI-UHFFFAOYSA-N	41	1584564762377
participant_18	M44368	CCNNNNNNNNCC	BHVLQUWCWIUYAU-UHFFFAOYSA-N	37	1584564763727
participant_18	M44369	CCCNNNNNNNCC	PJHDWNPVCWWLNF-UHFFFAOYSA-N	55	1584564764949
participant_18	M44370	CCCCNNNNNNCC	VQNPBMOFTSKEPO-UHFFFAOYSA-N	62	1584564766979
participant_18	M44371	CCCCNCNNNNCC	OEBDYLONPJHXPD-UHFFFAOYSA-N	58	1584564769222
participant_18	M44372	CCCCNCCNNNCC	WCQPHNROWKSGNK-UHFFFAOYSA-N	81	1584564772052
participant_18	M44373	CCCCNCCNCNCC	ALOAUIQXHHZEMJ-UHFFFAOYSA-N	75	1584564775285
participant_18	M44374	CCCCNCCCCNCC	XTAWPKVNVUZLSW-UHFFFAOYSA-N	67	1584564777522
participant_18	M44375	CCCCCCCNCCCC	SHGMQLDBSFEOED-UHFFFAOYSA-N	63	1584564779620
participant_18	M44376	CCCCNCCNCCCC	YRGVKPIUZUOJSJ-UHFFFAOYSA-N	76	1584564783189
participant_18	M44377	CCCCNCNNCCCC	ZVZGETJJEVQHJP-UHFFFAOYSA-N	65	1584564785237
participant_18	M44378	CCCCNCNNNCCC	FPCLRIYPWMDMAJ-UHFFFAOYSA-N	74	1584564787240
participant_18	M44379	CCCCNCCNNCCC	PXPRZRAKPOIDAU-UHFFFAOYSA-N	74	1584564792275
participant_18	M44380	CCCCNCCCNCCC	QTRCFWIXLQRUCG-UHFFFAOYSA-N	70	1584564793629
participant_18	M44381	CCCCNOCCNCCC	NHTQRPXGNJEZOM-UHFFFAOYSA-N	73	1584564800753
participant_18	M44382	CCCCNOCONCCC	OUTDGVKGCQMIQI-UHFFFAOYSA-N	58	1584564802591
participant_18	M44383	CCCCNCCONCCC	SEHQDXUSRDFWNM-UHFFFAOYSA-N	73	1584564806003
participant_18	M44384	CCCNOCCNOCCC	NCSNBHOVILRHQO-UHFFFAOYSA-N	66	1584564813540
participant_18	M44385	CCCNOCCNOCCCl	CVYANXRHQQBLEV-UHFFFAOYSA-N	60	1584564819193
participant_18	M44386	C(CNOCCNOCCCl)Cl	FSYUXFHCVVZWES-UHFFFAOYSA-N	56	1584564821101
participant_18	M44387	CCCONCCONCCCl	MTBXKNXMWQOBGA-UHFFFAOYSA-N	64	1584564825096
participant_18	M44388	CCCCNOOCNCCC	HVSDZLFPQSVQQV-UHFFFAOYSA-N	59	1584565105846
participant_18	M44389	CCCCNCOCNCCC	YSHZEDFDHCIZSG-UHFFFAOYSA-N	63	1584565109218
participant_18	M44390	CCCCNCCONCCCC	UVRTUYFFRBTICZ-UHFFFAOYSA-N	74	1584565126136
participant_18	M44391	CCCCCNCCONCCCC	PMDFCEVNJAGUDT-UHFFFAOYSA-N	76	1584565127266
participant_18	M44392	CCCCCCNCCONCCCC	LDMNYQFOXOUIRL-UHFFFAOYSA-N	76	1584565128121
participant_18	M44393	CCCCCCCNCCONCCCC	ACCXKJYLULZUBZ-UHFFFAOYSA-N	75	1584565129583
participant_18	M44394	CCCCCCCCNCCONCCCC	XRPBPUNLAXPFAN-UHFFFAOYSA-N	73	1584565132563
participant_18	M44395	CCCCCC(C)CCNCCONCCCC	CSDLFAAQZPCMKN-UHFFFAOYSA-N	79	1584565138753
participant_18	M44396	CCCCNOCCNCCC1CCCCCC1	BEWHPLVYTFJXQV-UHFFFAOYSA-N	155	1584565141292
participant_18	M44397	CCCCNOCCNCCC1CCCC(C)CC1	HMRVUPJCPBRDBY-UHFFFAOYSA-N	133	1584565146109
participant_18	M44398	CCCCNOCCNCCC1CCCC(CC)CC1	AFJSHLQHICWGSF-UHFFFAOYSA-N	130	1584565147264
participant_18	M44399	CCCCNOCCNCCC1CCCC(CCC)CC1	MZVPNNCUNUNEPP-UHFFFAOYSA-N	128	1584565148417
participant_18	M44400	CCCCC1CCCC(CC1)CCNCCONCCCC	KXWNTYYAFUEFFO-UHFFFAOYSA-N	126	1584565149717
participant_18	M44401	CCCCNOCCNCCC1CCC2CCCCC2CC1	BYKQQBAYBHSHET-UHFFFAOYSA-N	140	1584565151563
participant_18	M44402	CCCCNOCCNCCC1CCc2ccccc2CC1	WVJPPVGIURWEGD-UHFFFAOYSA-N	339	1584565156000
participant_18	M44403	c1ccc2CCC(CCc2c1)CCNCCONCCCCl	XJEKUWACYBOJFL-UHFFFAOYSA-N	334	1584565168589
participant_18	M44404	CCCCCNOCCNCCC1CCc2ccccc2CC1	XFVBQJPJMNWHCN-UHFFFAOYSA-N	327	1584565183656
participant_18	M44405	CCCCCCNOCCNCCC1CCc2ccccc2CC1	QLRMIXVXAFWNIE-UHFFFAOYSA-N	313	1584565184992
participant_18	M44406	CCCCCCCNOCCNCCC1CCc2ccccc2CC1	WPEMEVRKKBLCHH-UHFFFAOYSA-N	296	1584565185932
participant_18	M44407	CCCCCCCCNOCCNCCC1CCc2ccccc2CC1	GXCKNIXHQHHHPV-UHFFFAOYSA-N	277	1584565187116
participant_18	M44408	CCCCCCCCCNOCCNCCC1CCc2ccccc2CC1	QAFFERPXYDLEAC-UHFFFAOYSA-N	257	1584565188266
participant_18	M44409	C1CCC(CC1)CCCNOCCNCCC2CCc3ccccc3CC2	ZAVMWVAPTUOBHD-UHFFFAOYSA-N	334	1584565189797
participant_18	M44410	c1ccc(cc1)CCCNOCCNCCC2CCc3ccccc3CC2	IYSGWHPPBLDCOC-UHFFFAOYSA-N	530	1584565197454
participant_18	M44411	Cc1ccccc1CCCNOCCNCCC2CCc3ccccc3CC2	WPXVXVLJZRXPKD-UHFFFAOYSA-N	501	1584565225710
participant_18	M44412	CCc1ccccc1CCCNOCCNCCC2CCc3ccccc3CC2	LETQAGMTCAEWRY-UHFFFAOYSA-N	481	1584565227207
participant_18	M44413	CCCc1ccccc1CCCNOCCNCCC2CCc3ccccc3CC2	OSFDGNDIFSUFRA-UHFFFAOYSA-N	461	1584565228677
participant_18	M44414	CCCCc1ccccc1CCCNOCCNCCC2CCc3ccccc3CC2	WUVBXFVOFHZWBH-UHFFFAOYSA-N	439	1584565229913
participant_18	M44415	c1ccc2CCC(CCc2c1)CCNCCONCCCc3cccc4CCCCc43	VKOFNRXGGMHOAH-UHFFFAOYSA-N	466	1584565231298
participant_18	M44416	c1ccc2CCC(CCc2c1)CCNCCONCCCc3cccc4ccccc43	ZMUAIJUYBOBUSK-UHFFFAOYSA-N	538	1584565236702
participant_18	M44417	c1ccc2CCC(CCc2c1)CCNCCONCC3Cc4cccc5cccc3c54	AHHNCSGCYCZNHI-UHFFFAOYSA-N	536	1584565250435
participant_18	M44418	c1ccc2CCN(CCc2c1)CCNCCONCC3Cc4cccc5cccc3c54	ZMGPOHLPJSMXNU-UHFFFAOYSA-N	572	1584565264641
participant_18	M44419	CC(CNOCCNCCN1CCc2ccccc2CC1)c3cccc4ccccc43	WBEQLHQLXFXVPQ-UHFFFAOYSA-N	585	1584565357184
participant_18	M44420	c1ccc2CCN(CCc2c1)CCNCCONCC(c3cccc4ccccc43)Cl	VQFKMOZIRVRBCA-UHFFFAOYSA-N	581	1584565363510
participant_18	M44421	c1ccc2CCN(CCc2c1)CCNCCONCC(c3cccc4ccccc43)N	QAEOROVKRUIBTK-UHFFFAOYSA-N	578	1584565368384
participant_18	M44422	c1ccc2CCN(CCc2c1)CCNCCONCCc3cccc4ccccc43	WRJSAGHRKOZSLN-UHFFFAOYSA-N	582	1584565377836
participant_18	M44423	c1ccc2CCN(CCc2c1)CCNCCONNCc3cccc4ccccc43	RRSHUFDJYAJVTF-UHFFFAOYSA-N	588	1584565390610
participant_18	M44424	c1ccc2CCN(CCc2c1)CCNCCCNCCc3cccc4ccccc43	OQWQMPYSELAEHC-UHFFFAOYSA-N	557	1584565395713
participant_18	M44425	C(CCCNCCN1CCc2ccccc2CC1)CCc3cccc4ccccc34	TWQDQBARRCCXMO-UHFFFAOYSA-N	540	1584565397907
participant_31	M1	C	VNWKTOKETHGBQD-UHFFFAOYSA-N	0	1584565681193
participant_31	M2	CC	OTMSDBZUPAUEDD-UHFFFAOYSA-N	8	1584565699300
participant_31	M3	CCC	ATUOYWHBWRKTHZ-UHFFFAOYSA-N	16	1584565699626
participant_31	M4	CCCC	IJDNQMDRQITEOD-UHFFFAOYSA-N	23	1584565701708
participant_31	M5	CCCCC	OFBQJSOFQDEBGM-UHFFFAOYSA-N	30	1584565702286
participant_31	M6	CCCCCC	VLKZOEOYAKHREP-UHFFFAOYSA-N	36	1584565703188
participant_31	M13945	CCC1CCC1	NEZRFXZYPAIZAD-UHFFFAOYSA-N	71	1584565708459
participant_31	M44426	CCC1(C)CCC1	WUOZZMMDWGYARE-UHFFFAOYSA-N	70	1584565719970
participant_31	M44427	CCC1(CC)CCC1	FRPWTWJDPYBFOG-UHFFFAOYSA-N	80	1584565723256
participant_31	M44428	CCC1(CCC1)CF	VYTIRRJQHREHMB-UHFFFAOYSA-N	82	1584565730178
participant_31	M33464	CCC(C)(CC)CC	GIEZWIDCIFCQPS-UHFFFAOYSA-N	34	1584565743841
participant_31	M496	CCC(C)CC	PFEOZHBOMNWTJB-UHFFFAOYSA-N	26	1584565748173
participant_31	M1350	CCC(CC)CC	AORMDLNPRGXHHL-UHFFFAOYSA-N	32	1584565756014
participant_31	M1349	CCCC(CC)CC	SFRKSDZMZHIISH-UHFFFAOYSA-N	39	1584565756391
participant_31	M9	CCC1CCCCC1	IIEWJVIFRVWJOD-UHFFFAOYSA-N	107	1584565765239
participant_31	M10	CCCC1CCCCC1	DEDZSLCZHWTGOR-UHFFFAOYSA-N	113	1584565794703
participant_31	M44429	C1CCC(CC1)CCO	QJQZRLXDLORINA-UHFFFAOYSA-N	109	1584565797785
participant_31	M44430	C1CCC(CC1)CC=O	JJMDTERTPNYIGZ-UHFFFAOYSA-N	118	1584565802546
participant_31	M44431	CC(=O)CC1CCCCC1	UHBZEAPZATVYKV-UHFFFAOYSA-N	129	1584565820188
participant_31	M44432	CC1CCCC(C1)CC(=O)C	AISWNCIZOFFQGZ-UHFFFAOYSA-N	109	1584565825225
participant_31	M44433	CCC1CCCC(CC(=O)C)C1	ISYNEJMCLNKTKH-UHFFFAOYSA-N	114	1584565827423
participant_31	M44434	CC(=O)CC1CCSCC1	WVPBDYLKLHLALZ-UHFFFAOYSA-N	93	1584565840948
participant_31	M44435	C=C(C)CC1CCCCC1	NPOMKHQWAVPNRY-UHFFFAOYSA-N	109	1584565863532
participant_31	M44436	CCC(=O)CC1CCCCC1	ZICCKEFQTCBFAO-UHFFFAOYSA-N	135	1584565893644
participant_31	M26017	CCCC(=O)CC1CCCCC1	XFPJUADEYUQHAT-UHFFFAOYSA-N	140	1584565898585
participant_31	M44437	CCCCC(=O)CC1CCCCC1	VDBONIVXHQMKAE-UHFFFAOYSA-N	143	1584565899528
participant_31	M44438	CCCCCC(=O)CC1CCCCC1	VPWGYCAPMMTTNZ-UHFFFAOYSA-N	145	1584565900185
participant_31	M44439	CCCCCCC(=O)CC1CCCCC1	VVCJHFUDFKQZOK-UHFFFAOYSA-N	144	1584565900833
participant_31	M44440	CCCCCCCC(=O)CC1CCCCC1	ZANDHROYOWRLEG-UHFFFAOYSA-N	141	1584565901494
participant_31	M44441	CCCCCCCC(=O)CC1CCCCC1C	ZYJJUPHTMTUSIA-UHFFFAOYSA-N	131	1584565951746
participant_37	M16861	CCCCCCCCc1ccccc1	CDKDZKXSXLNROY-UHFFFAOYSA-N	330	1584628508142
participant_37	M30352	c1ccc(cc1)CCC2CCCCC2	HYYFAYFMSHAWFA-UHFFFAOYSA-N	463	1584628508968
participant_37	M30353	c1ccc(cc1)CCc2ccccc2	QWUWMCYKGHVNAV-UHFFFAOYSA-N	568	1584628511363
participant_37	M44447	c1ccc(cc1)C#Cc2ccccc2	JRXXLCKWQFKACW-UHFFFAOYSA-N	468	1584628514995
participant_37	M44448	c1ccc(cc1)/C=C/c2ccccc2	PJANXHGTPQOBST-VAWYXSNFSA-N	468	1584628518785
participant_37	M44449	CC(Cc1ccccc1)c2ccccc2	XLWCIHPMASUXPI-UHFFFAOYSA-N	540	1584628537711
participant_37	M44450	c1ccc(cc1)CC(c2ccccc2)O	GBGXVCNOKWAMIP-UHFFFAOYSA-N	545	1584628544671
participant_37	M44451	c1ccc(cc1)C(O)Oc2ccccc2	CKFBFQHBUCDOHL-UHFFFAOYSA-N	498	1584628547214
participant_37	M44452	c1ccc(cc1)C(Nc2ccccc2)O	OBAVMKNZXHOPNA-UHFFFAOYSA-N	514	1584628550703
participant_37	M44453	c1ccc(cc1)C(N)Nc2ccccc2	OHBYJHFLBJWWTG-UHFFFAOYSA-N	509	1584628552434
participant_37	M44454	c1ccc(cc1)CC(c2ccccc2)N	DTGGNTMERRTPLR-UHFFFAOYSA-N	535	1584628556858
participant_37	M44455	c1ccc(cc1)CC(c2ccccn2)N	UVVZCVILTRYDBS-UHFFFAOYSA-N	531	1584628563251
participant_37	M44456	c1ccc(cc1)CC(c2ccncn2)N	YATKIJAKSLYITK-UHFFFAOYSA-N	500	1584628564499
participant_37	M44457	c1ccc(cc1)CC(c2ncncn2)N	BJVXBGHMPFNJTA-UHFFFAOYSA-N	412	1584628565598
participant_37	M44458	c1ccc(cc1)CC(c2ncnnn2)N	FWTPZAFLWDHWCV-UHFFFAOYSA-N	384	1584628567855
participant_37	M44459	c1cc[n+](cc1)CC(c2ncnnn2)N	YNOJSKRIFHQEFE-UHFFFAOYSA-N	265	1584628570084
participant_37	M44460	c1c[n+](ccn1)CC(c2ncnnn2)N	NYVCQBIHRMXYLX-UHFFFAOYSA-N	194	1584628572225
participant_37	M44461	c1cnccc1CC(c2ncnnn2)N	HCDZLJAMYVIBHO-UHFFFAOYSA-N	273	1584628575416
participant_37	M44462	c1cnccc1CC(c2nccnn2)N	RKHXTEQZAPCESZ-UHFFFAOYSA-N	313	1584628577588
participant_37	M44463	c1cnc(C(Cc2ccncc2)N)nc1	MCNSZYYZIQDCLE-UHFFFAOYSA-N	358	1584628578471
participant_37	M44464	c1ccnc(c1)C(Cc2ccncc2)N	UQMVPPRIUNBEPG-UHFFFAOYSA-N	455	1584628579033
participant_37	M44465	c1ccc(cc1)C(Cc2ccncc2)N	NGMVNSGOEZINAJ-UHFFFAOYSA-N	502	1584628579588
participant_37	M44466	COC(Cc1ccccc1)c2ccccc2	QEAYDFLRISDVKM-UHFFFAOYSA-N	534	1584628599168
participant_37	M44467	CCOC(Cc1ccccc1)c2ccccc2	YKGZNSDPULGHPC-UHFFFAOYSA-N	541	1584628602039
participant_37	M44468	CCCOC(Cc1ccccc1)c2ccccc2	YBTOEIVTEXYPER-UHFFFAOYSA-N	544	1584628608026
participant_37	M44469	CCCCOC(Cc1ccccc1)c2ccccc2	NBGSGYIFOJNICZ-UHFFFAOYSA-N	533	1584628608658
participant_37	M44470	CCCCCOC(Cc1ccccc1)c2ccccc2	IWRHTBCIVKZRSM-UHFFFAOYSA-N	521	1584628609092
participant_37	M44471	CCCCCCOC(Cc1ccccc1)c2ccccc2	DJFWNUZWKBKZFW-UHFFFAOYSA-N	503	1584628609662
participant_37	M44472	CCCCCCCOC(Cc1ccccc1)c2ccccc2	HZQJDMQWRXZOPD-UHFFFAOYSA-N	479	1584628610148
participant_37	M44473	CCCCCCCCOC(Cc1ccccc1)c2ccccc2	TVJFLKBMRIPHJL-UHFFFAOYSA-N	450	1584628611432
participant_37	M44474	C1CCC(CC1)CCOC(Cc2ccccc2)c3ccccc3	VEHGSTUFPDGAAQ-UHFFFAOYSA-N	578	1584628612367
participant_37	M44475	c1ccc(cc1)CCOC(Cc2ccccc2)c3ccccc3	HXFBVMMNMAEVLO-UHFFFAOYSA-N	536	1584628616184
participant_37	M44476	c1ccc(cc1)CC(c2ccccc2)OCCN3CCCCC3	LGAZYRMDHPXZJP-UHFFFAOYSA-N	619	1584628623293
participant_37	M44477	CC1CCCCN1CCOC(Cc2ccccc2)c3ccccc3	ZAAHYQHUYRXKQN-UHFFFAOYSA-N	610	1584628632704
participant_37	M44478	CC1CCCC(C)N1CCOC(Cc2ccccc2)c3ccccc3	OCJHPTGVYOWEMI-UHFFFAOYSA-N	558	1584628635140
participant_37	M44479	CC1CC(C)N(CCOC(Cc2ccccc2)c3ccccc3)C(C)C1	ZXMWIOFNQWZOGS-UHFFFAOYSA-N	513	1584628638388
participant_37	M44480	CC1CC(CC(C)N1CCOC(Cc2ccccc2)c3ccccc3)O	SYGIBGLYAKBTNC-UHFFFAOYSA-N	521	1584628642920
participant_37	M44481	CC1CC(CC(N1CCOC(Cc2ccccc2)c3ccccc3)O)O	ZSBZTVGQCWRPPJ-UHFFFAOYSA-N	526	1584628644922
participant_37	M44482	c1ccc(cc1)CC(c2ccccc2)OCCN3C(CC(CC3O)O)O	GJTQFINQYRZGTL-UHFFFAOYSA-N	500	1584628646485
participant_37	M44483	c1ccc(cc1)CC(c2ccccc2)OCCN3C(CC(CC3=O)O)O	LTRAEGWIWWGVHV-UHFFFAOYSA-N	579	1584628649602
participant_37	M44484	c1ccc(cc1)CC(c2ccccc2)OCCN3C(=O)CC(CC3=O)O	QXNSHMWLOWDMMZ-UHFFFAOYSA-N	643	1584628651767
participant_37	M44485	c1ccc(cc1)CC(c2ccccc2)OCCN3C(=O)CC(=O)CC3=O	KOBJRRJOTBENLL-UHFFFAOYSA-N	634	1584628653189
participant_37	M44486	c1ccc(cc1)CC(c2ccccc2)OCCN3CCC(=O)CC3=O	XBCNIVSFVKOIBV-UHFFFAOYSA-N	660	1584628663501
participant_37	M44487	c1ccc(cc1)CC(c2ccccc2)OCCN3CCC(=O)CC3	NLHUKUWMLXIOMV-UHFFFAOYSA-N	621	1584628665241
participant_37	M44488	CCCCCNCCOC(Cc1ccccc1)c2ccccc2	SLMONILWHCPCQI-UHFFFAOYSA-N	506	1584628674341
participant_37	M44489	c1ccc(cc1)CC(c2ccccc2)OCCN	VRTDYKANFUEFHA-UHFFFAOYSA-N	534	1584628675144
participant_37	M44490	CNCCOC(Cc1ccccc1)c2ccccc2	GXGXRIVODCTGDL-UHFFFAOYSA-N	544	1584628681149
participant_37	M44491	CCNCCOC(Cc1ccccc1)c2ccccc2	GUAYCQIZOQPJTG-UHFFFAOYSA-N	543	1584628682300
participant_37	M44492	CCCNCCOC(Cc1ccccc1)c2ccccc2	VRWLLMRFRDZQAO-UHFFFAOYSA-N	535	1584628683079
participant_37	M44493	CCC(C)NCCOC(Cc1ccccc1)c2ccccc2	AQKACLMIFQPFDQ-UHFFFAOYSA-N	527	1584628685454
participant_37	M44494	CCC(=C)NCCOC(Cc1ccccc1)c2ccccc2	CRDOZFIKWBXHDZ-UHFFFAOYSA-N	540	1584628688632
participant_37	M44495	CCC(=O)NCCOC(Cc1ccccc1)c2ccccc2	DEMKILWEGUTFBE-UHFFFAOYSA-N	566	1584628690902
participant_37	M44496	c1ccc(cc1)CC(c2ccccc2)OCCNC(=O)CO	OZBDEWKRPQTYIG-UHFFFAOYSA-N	561	1584628692492
participant_37	M44497	c1ccc(cc1)CC(c2ccccc2)OCCNC(=O)C=O	OZPCOLVXMQJXHQ-UHFFFAOYSA-N	579	1584628695080
participant_37	M44498	CC(=O)NCCOC(Cc1ccccc1)c2ccccc2	LQJVZBRYUJILFW-UHFFFAOYSA-N	572	1584628700839
participant_37	M44499	CC(c1ccccc1)OCCNC(=O)C	CZOURYRBWKJKTI-UHFFFAOYSA-N	385	1584628706089
participant_37	M44500	CCC(c1ccccc1)OCCNC(=O)C	KCHZPOKWBHLDMQ-UHFFFAOYSA-N	385	1584628711707
participant_37	M44501	CCCC(c1ccccc1)OCCNC(=O)C	MHLHUPMKTVNODH-UHFFFAOYSA-N	382	1584628712286
participant_37	M44502	CCCCC(c1ccccc1)OCCNC(=O)C	FVVDSXCPUSVAIF-UHFFFAOYSA-N	376	1584628713028
participant_37	M44503	CCCCCC(c1ccccc1)OCCNC(=O)C	YAYLZQMCKMUVJO-UHFFFAOYSA-N	366	1584628714053
participant_37	M44504	CC(=O)NCCOC(c1ccccc1)C2CCCC2	HLACVXNYRBQNJA-UHFFFAOYSA-N	454	1584628715592
participant_37	M44505	CC(=O)NCCOC(=C1CCCC1)c2ccccc2	FNICVVNIGANVLH-UHFFFAOYSA-N	489	1584628719583
participant_37	M44506	CC(=O)NCCO/C(=C/1\C=CCC1)/c2ccccc2	YZHNHUWYDQWSGS-FOCLMDBBSA-N	510	1584628724569
participant_37	M44507	CC(=O)NCCOC(=C1C=CC=C1)c2ccccc2	XACMMEVIANCVNK-UHFFFAOYSA-N	500	1584628725547
participant_37	M44508	CC(=O)NCCOC(=[N+]1C=CC=C1)c2ccccc2	AFMHNUGWYOFIFP-UHFFFAOYSA-O	487	1584628732292
participant_37	M44509	CC(=O)NCCO/C(=[N+]\1/C=CC=N1)/c2ccccc2	WXACDBRNBIGYAD-VKAVYKQESA-O	466	1584628737050
participant_37	M44510	CC(=O)NCCO/C(=[N+]\1/C=CN=N1)/c2ccccc2	AKPKLQVYIZSTPO-LGMDPLHJSA-O	456	1584628738231
participant_37	M44511	CC(=O)NCCO/C(=[N+]\1/C=NN=N1)/c2ccccc2	IBKSJSZNGARUEA-ATVHPVEESA-O	404	1584628739063
participant_37	M44512	CC(=O)NCCOC(=[N+]1N=NN=N1)c2ccccc2	VLXZCQCGAYSMIP-UHFFFAOYSA-O	345	1584628739647
participant_37	M44513	CC(=O)NCCOC(=C1N=NN=N1)c2ccccc2	AWZXGEUDBCYILO-UHFFFAOYSA-N	390	1584628746414
participant_37	M44514	CC(=O)NCCO/C(=C\1/C=NN=N1)/c2ccccc2	NFETXLCJRRZEIV-SEYXRHQNSA-N	435	1584628748779
participant_37	M44515	CC(=O)NCCO/C(=C\1/C=CN=N1)/c2ccccc2	WGGDIIFGFIOBTG-YPKPFQOOSA-N	467	1584628752617
participant_37	M44516	CC(=O)NCCO/C(=C\1/C=CN=C1)/c2ccccc2	GEKUIRPCKYGHJG-PFONDFGASA-N	486	1584628754764
participant_37	M44517	CC(=O)NCCOC(=C1C=NN=C1)c2ccccc2	CRNALEDNQJFJCS-UHFFFAOYSA-N	448	1584628763398
participant_37	M44518	CC(=O)NCCO[N+](=C1C=NN=C1)c2ccccc2	YKFXFUZTOFJNAB-UHFFFAOYSA-O	446	1584628765772
participant_37	M44519	CC(=O)NCCO[N+](=[N+]1C=NN=C1)c2ccccc2	KGCAIQXIMIDTAF-UHFFFAOYSA-N	416	1584628767100
participant_37	M44520	CC(=O)NCCOC(=[N+]1C=NN=C1)c2ccccc2	STLVQGXGKIMAFK-UHFFFAOYSA-O	429	1584628770316
participant_37	M44521	CC(=O)NCCO/C(=[N+]/1\C=CN=C1)/c2ccccc2	WRURVZNGBIZPKM-SAPNQHFASA-O	466	1584628771200
participant_37	M44522	CC(=O)NCCOC(c1ccccc1)n2cccc2	SKUIZMUEUGNVPS-UHFFFAOYSA-N	485	1584628776468
participant_37	M44523	CC(=O)NCCOC(c1ccccc1)N2C=CCC2	YRBMYAOOSYJSTK-UHFFFAOYSA-N	500	1584628778004
participant_37	M44524	CC(=O)NCCOC(c1ccccc1)N2CCCC2	QTONHAVNPAPLGR-UHFFFAOYSA-N	498	1584628779066
participant_37	M244	C1CCCC1	RGSFGYAAUTVSQA-UHFFFAOYSA-N	112	1584629475820
participant_37	M189	CC1CCCC1	GDOPTJXRTPNYNR-UHFFFAOYSA-N	82	1584629477794
participant_37	M245	CCC1CCCC1	IFTRQJLVEBNKJK-UHFFFAOYSA-N	89	1584629479004
participant_37	M322	CCCC1CCCC1	KDIAMAVWIJYWHN-UHFFFAOYSA-N	96	1584629480595
participant_37	M323	CC(C)CC1CCCC1	DPUYDFJBHDYVQM-UHFFFAOYSA-N	91	1584629482163
participant_37	M44525	CCC(C)CC1CCCC1	UORQAXQHLSZGRH-UHFFFAOYSA-N	98	1584629483652
participant_37	M14116	CCCC(C)CC1CCCC1	MICSMHRSXFNCJJ-UHFFFAOYSA-N	103	1584629484453
participant_37	M14117	CCCCC(C)CC1CCCC1	PRGGQFFBCGAMJB-UHFFFAOYSA-N	108	1584629485067
participant_37	M44526	CCCCCC(C)CC1CCCC1	FUYUSHLXOAOWSU-UHFFFAOYSA-N	111	1584629485766
participant_37	M44527	CCCCCCC(C)CC1CCCC1	NXBFVHXHHHQECU-UHFFFAOYSA-N	112	1584629486437
participant_37	M44528	CC(CC1CCCC1)C2CCCCC2	IAVQNFXYDCQVFT-UHFFFAOYSA-N	140	1584629489171
participant_37	M44529	C1CCC(CC1)C(CC2CCCC2)O	KPXCDXMHXLFIOU-UHFFFAOYSA-N	140	1584629493103
participant_37	M44530	C1CCC(CC1)C(NC2CCCC2)O	NHEMYAKCSZACRG-UHFFFAOYSA-N	137	1584629497796
participant_37	M44531	C1CCC(CC1)C(=O)NC2CCCC2	ATYMNKZNPVXLCW-UHFFFAOYSA-N	153	1584629501177
participant_37	M44532	C1CCC(CC1)C(=O)NC2=CCCC2	JTXJAMAAQDVVJZ-UHFFFAOYSA-N	209	1584629504303
participant_37	M44533	C1CCC(CC1)C(=O)NC2C=CCC2	IPMMKUMOAWRVMT-UHFFFAOYSA-N	205	1584629513703
participant_37	M44534	C1CCC(CC1)C(=O)NC2C=CC=C2	LCUXWSPVZYBCFX-UHFFFAOYSA-N	259	1584629514430
participant_37	M44535	C1CC=C(CC1)C(=O)NC2C=CC=C2	AIHSJCQOPIEAIR-UHFFFAOYSA-N	321	1584629516854
participant_37	M44536	C1=CC=C(CC1)C(=O)NC2C=CC=C2	YEGSGAKASSQFLS-UHFFFAOYSA-N	337	1584629517976
participant_37	M44537	c1ccc(cc1)C(=O)NC2C=CC=C2	OLTIJJQZALMIKW-UHFFFAOYSA-N	457	1584629519727
participant_37	M44538	Cc1cccc(c1)C(=O)NC2C=CC=C2	MKOSCWRPZAKIEI-UHFFFAOYSA-N	433	1584629532863
participant_37	M44539	CCc1cccc(c1)C(=O)NC2C=CC=C2	DPBOVMZDQMZEDA-UHFFFAOYSA-N	457	1584629534423
participant_37	M44540	CCCc1cccc(c1)C(=O)NC2C=CC=C2	ZCCSRPHAPBBSEQ-UHFFFAOYSA-N	465	1584629535809
participant_37	M44541	CCCCc1cccc(c1)C(=O)NC2C=CC=C2	JKNGZCCKDVUUQI-UHFFFAOYSA-N	464	1584629538096
participant_37	M44542	CCCCCc1cccc(c1)C(=O)NC2C=CC=C2	UQECFEZUSZHZDR-UHFFFAOYSA-N	456	1584629539992
participant_37	M44543	CCCCCCc1cccc(c1)C(=O)NC2C=CC=C2	ORBVBRRIBJXQJP-UHFFFAOYSA-N	441	1584629542596
participant_37	M44544	CCCCCCCc1cccc(c1)C(=O)NC2C=CC=C2	PZNYSUKJUYMNME-UHFFFAOYSA-N	419	1584629543261
participant_37	M44545	C1CCC(CC1)Cc2cccc(c2)C(=O)NC3C=CC=C3	RJCFMLAJAYRUAH-UHFFFAOYSA-N	507	1584629544798
participant_37	M44546	C1CC=C(CC1)Cc2cccc(c2)C(=O)NC3C=CC=C3	YWEUVFIUJXNMBY-UHFFFAOYSA-N	560	1584629548113
participant_37	M44547	C1=CC=C(CC1)Cc2cccc(c2)C(=O)NC3C=CC=C3	AAFGNUDNQAECPH-UHFFFAOYSA-N	539	1584629549318
participant_37	M44548	c1ccc(cc1)Cc2cccc(c2)C(=O)NC3C=CC=C3	IWECRGGJOJRAPE-UHFFFAOYSA-N	596	1584629550756
participant_37	M44549	c1ccc(cc1)Nc2cccc(c2)C(=O)NC3C=CC=C3	RNDFNXFTUIKKOT-UHFFFAOYSA-N	544	1584629556513
participant_37	M44550	CC1=CC(C=C1)NC(=O)c2cccc(Cc3ccccc3)c2	HPHTXHNDTXDWDR-UHFFFAOYSA-N	623	1584629589682
participant_37	M44551	CCC1=CC(C=C1)NC(=O)c2cccc(Cc3ccccc3)c2	BQFXTJHMEQBDIH-UHFFFAOYSA-N	622	1584629591985
participant_37	M44552	CCCC1=CC(C=C1)NC(=O)c2cccc(Cc3ccccc3)c2	HIPFKVITEWVMSP-UHFFFAOYSA-N	623	1584629593983
participant_37	M44553	CC(C)CC1=CC(C=C1)NC(=O)c2cccc(Cc3ccccc3)c2	QJPCGVNBFAWDAV-UHFFFAOYSA-N	609	1584629601084
participant_37	M44554	CC(CC1=CC(C=C1)NC(=O)c2cccc(Cc3ccccc3)c2)O	DSOWBIHSQVKVIS-UHFFFAOYSA-N	617	1584629604898
participant_37	M44555	CC(=O)CC1=CC(C=C1)NC(=O)c2cccc(Cc3ccccc3)c2	DUXKCZQORUPOEN-UHFFFAOYSA-N	632	1584629609015
participant_37	M44556	CC(=O)NC1=CC(C=C1)NC(=O)c2cccc(Cc3ccccc3)c2	UAYALRCIYNKRMK-UHFFFAOYSA-N	622	1584629613726
participant_37	M44557	CC(=O)CC1=CC(C=C1)NC(=O)c2cccc(CC3C=CC=CC3)c2	CRYCICPEDSOCLX-UHFFFAOYSA-N	525	1584629686906
participant_37	M44558	CC(=O)CC1=CC(C=C1)NC(=O)c2cccc(CC3CC=CCC3)c2	MAKUQSALKQOMEZ-UHFFFAOYSA-N	542	1584629687960
participant_37	M44559	CC(=O)CC1=CC(C=C1)NC(=O)c2cccc(CC3CCCCC3)c2	BWAACQFNAFZDED-UHFFFAOYSA-N	532	1584629689187
participant_37	M44560	CC(=O)CC1=CC(C=C1)NC(=O)c2cccc(CC3CCCNC3)c2	SRRPADHWAOAVRB-UHFFFAOYSA-N	531	1584629691818
participant_37	M44561	CC(=O)CC1=CC(C=C1)NC(=O)c2cccc(c2)CN3CCCNC3	FFDYUCKSYIRVKP-UHFFFAOYSA-N	560	1584629693858
participant_37	M44562	CC(=O)CC1=CC(C=C1)NC(=O)c2cccc(c2)CN3CCCCC3	BGULOXOCIBRFHH-UHFFFAOYSA-N	583	1584629698666
participant_37	M44563	CC(=O)CC1=CC(C=C1)NC(=O)c2cccc(c2)CN3C=CCCC3	UOALEMIGCIMDDE-UHFFFAOYSA-N	583	1584629706619
participant_37	M44564	CC(=O)CC1=CC(C=C1)NC(=O)c2cccc(c2)CN3C=CC=CC3	FJRFHASZZZFHEJ-UHFFFAOYSA-N	548	1584629708837
participant_37	M44565	CC(=O)CC1=CC(C=C1)NC(=O)c2cccc(Cc3cccnc3)c2	RXXZNIAOBVIOHU-UHFFFAOYSA-N	588	1584629722629
participant_37	M44566	Cc1cccc(c1)Cc2cccc(c2)C(=O)NC3C=CC(=C3)CC(=O)C	VZPIQXQCIQQNHX-UHFFFAOYSA-N	596	1584629731249
participant_37	M44567	CCc1cccc(c1)Cc2cccc(c2)C(=O)NC3C=CC(=C3)CC(=O)C	AJWZCWHGUNOEPM-UHFFFAOYSA-N	597	1584629732338
participant_37	M44568	CCCc1cccc(c1)Cc2cccc(c2)C(=O)NC3C=CC(=C3)CC(=O)C	WRJPCOIJLKXHIC-UHFFFAOYSA-N	591	1584629734359
participant_37	M44569	CCCCc1cccc(c1)Cc2cccc(c2)C(=O)NC3C=CC(=C3)CC(=O)C	LUGVWNGOWQIQRI-UHFFFAOYSA-N	581	1584629736583
participant_37	M44570	CCCCCc1cccc(c1)Cc2cccc(c2)C(=O)NC3C=CC(=C3)CC(=O)C	OAWOEAAFZYZUDM-UHFFFAOYSA-N	565	1584629737507
participant_37	M44571	CCCCCCc1cccc(c1)Cc2cccc(c2)C(=O)NC3C=CC(=C3)CC(=O)C	WMNDKKBTZFTXIM-UHFFFAOYSA-N	544	1584629738521
participant_37	M44572	CC(=O)CC1=CC(C=C1)NC(=O)c2cccc(Cc3cccc(c3)C4CCCCC4)c2	FOBROFZPJRDEEJ-UHFFFAOYSA-N	633	1584629739866
participant_37	M44573	CC(=O)CC1=CC(C=C1)NC(=O)c2cccc(Cc3cccc(c3)C4=CCCCC4)c2	NKRJDHFCSCWKKV-UHFFFAOYSA-N	651	1584629744488
participant_37	M44574	CC(=O)CC1=CC(C=C1)NC(=O)c2cccc(Cc3cccc(c3)C4=CCCC=C4)c2	LHSYYALZNGKTNM-UHFFFAOYSA-N	604	1584629746223
participant_37	M44575	CC(=O)CC1=CC(C=C1)NC(=O)c2cccc(Cc3cccc(c3)-c4ccccc4)c2	RBGPMCWTNSNBGC-UHFFFAOYSA-N	585	1584629747703
participant_37	M44576	CC(=O)CC1=CC(C=C1)NC(=O)c2cccc(Cc3cccc(c3)-[n+]4ccccc4)c2	NODGMSCBGUFXNO-UHFFFAOYSA-O	568	1584629764277
participant_37	M44577	CC(=O)CC1=CC(C=C1)NC(=O)c2cccc(Cc3cccc(c3)C4C=CCCC4)c2	XDGFLYSAMPMBFP-UHFFFAOYSA-N	621	1584629796133
participant_37	M44578	CC(=O)CC1=CC(C=C1)NC(=O)c2cccc(Cc3cccc(c3)C4C=CC=CC4)c2	ZLHXIWVSLQAUPY-UHFFFAOYSA-N	571	1584629801381
participant_37	M44579	CC(=O)CC1=CC(C=C1)NC(=O)c2cccc(Cc3cccc(c3)C4CC=CCC4)c2	WBXCFUHUNUQLLT-UHFFFAOYSA-N	614	1584629805082
participant_37	M44580	CC(=O)CC1=CC(C=C1)NC(=O)c2cccc(Cc3cccc(c3)C4=CCNCC4)c2	BTAGZHUTDZCUOV-UHFFFAOYSA-N	635	1584629819617
participant_37	M44581	CC1CC=C(CC1)c2cccc(Cc3cccc(c3)C(=O)NC4C=CC(=C4)CC(=O)C)c2	AURAYVSDNIWUSG-UHFFFAOYSA-N	620	1584629827914
participant_37	M44582	CCC1CC=C(CC1)c2cccc(Cc3cccc(c3)C(=O)NC4C=CC(=C4)CC(=O)C)c2	FJBQLFMVEMDLCX-UHFFFAOYSA-N	613	1584629828834
participant_37	M44583	CCCC1CC=C(CC1)c2cccc(Cc3cccc(c3)C(=O)NC4C=CC(=C4)CC(=O)C)c2	YGCYGSHNXPMOLT-UHFFFAOYSA-N	607	1584629829764
participant_37	M44584	CCCCC1CC=C(CC1)c2cccc(Cc3cccc(c3)C(=O)NC4C=CC(=C4)CC(=O)C)c2	HQDXLPRFTVKVSY-UHFFFAOYSA-N	597	1584629830627
participant_37	M44585	CCC/C=C/1\CC=C(CC1)c2cccc(Cc3cccc(c3)C(=O)NC4C=CC(=C4)CC(=O)C)c2	YZWLKCUBLBQDJH-HCBMXOAHSA-N	612	1584629835307
participant_37	M44586	C/C=C/C=C/1\CC=C(CC1)c2cccc(Cc3cccc(c3)C(=O)NC4C=CC(=C4)CC(=O)C)c2	XQRIDOLBXJVSFN-ZLPYFNOZSA-N	602	1584629836785
participant_37	M44587	CC(=O)CC1=NC(C=C1)NC(=O)c2cccc(Cc3cccc(c3)C4=CCCCC4)c2	NFHVWYSIVLVPPJ-UHFFFAOYSA-N	654	1584629856053
participant_37	M44588	CC(=O)CC1=NC(C=N1)NC(=O)c2cccc(Cc3cccc(c3)C4=CCCCC4)c2	ZPPSFLGCCDTNID-UHFFFAOYSA-N	639	1584629861103
participant_37	M44589	CCC(=O)CC1=NC(C=C1)NC(=O)c2cccc(Cc3cccc(c3)C4=CCCCC4)c2	NQLVQRYCMBEBLA-UHFFFAOYSA-N	650	1584629876141
participant_37	M44590	C1CC=C(CC1)c2cccc(Cc3cccc(c3)C(=O)NC4C=CC(=N4)CC(=O)CCl)c2	DDGVJPCIHLWBTC-UHFFFAOYSA-N	655	1584629879530
participant_37	M44591	C1CC=C(CC1)c2cccc(Cc3cccc(c3)C(=O)NC4C=CC(=N4)CC(=O)CO)c2	IVULIZHLBYSCOT-UHFFFAOYSA-N	642	1584629890558
participant_37	M44592	C1CC=C(CC1)c2cccc(Cc3cccc(c3)C(=O)NC4C=CC(=N4)CC(=O)C=O)c2	HAHRWOHQXALDSQ-UHFFFAOYSA-N	655	1584629895114
participant_37	M44593	C1CC=C(CC1)c2cccc(Cc3cccc(c3)C(=O)/N=C/4\C=CC(=N4)CC(=O)C=O)c2	NFKDGYSGADZLOS-PBBVDAKRSA-N	647	1584629907268
participant_37	M44594	CC(C1=NC(C=C1)NC(=O)c2cccc(Cc3cccc(c3)C4=CCCCC4)c2)C(=O)C=O	FOIITTKXFADEHG-UHFFFAOYSA-N	649	1584629918612
participant_37	M44595	CCC(C1=NC(C=C1)NC(=O)c2cccc(Cc3cccc(c3)C4=CCCCC4)c2)C(=O)C=O	DBAQFVUHIOTXNC-UHFFFAOYSA-N	649	1584629919832
participant_37	M44596	CCCC(C1=NC(C=C1)NC(=O)c2cccc(Cc3cccc(c3)C4=CCCCC4)c2)C(=O)C=O	PIJOBPZPUKTKKP-UHFFFAOYSA-N	645	1584629921557
participant_37	M44597	CCNC(C1=NC(C=C1)NC(=O)c2cccc(Cc3cccc(c3)C4=CCCCC4)c2)C(=O)C=O	ALYPXLQIZXKXTK-UHFFFAOYSA-N	644	1584629928660
participant_37	M44598	c1ccc(cc1)Cc2cccc(c2)C(=O)NC3C=CC(=N3)CC(=O)C=O	GGRXVTWBXIZQJB-UHFFFAOYSA-N	637	1584629971870
participant_37	M44599	Cc1ccc(cc1)Cc2cccc(c2)C(=O)NC3C=CC(=N3)CC(=O)C=O	TYWABULUUSVAIW-UHFFFAOYSA-N	594	1584629978958
participant_37	M44600	CCc1ccc(cc1)Cc2cccc(c2)C(=O)NC3C=CC(=N3)CC(=O)C=O	KCARVDAAOWNPLY-UHFFFAOYSA-N	574	1584629979791
participant_37	M44601	CCCc1ccc(cc1)Cc2cccc(c2)C(=O)NC3C=CC(=N3)CC(=O)C=O	GKHZKUGBCBZLRH-UHFFFAOYSA-N	577	1584629980531
participant_37	M44602	CCCCc1ccc(cc1)Cc2cccc(c2)C(=O)NC3C=CC(=N3)CC(=O)C=O	KGEIBAGBQIIMRB-UHFFFAOYSA-N	568	1584629981390
participant_37	M44603	C1CCc2cc(ccc2C1)Cc3cccc(c3)C(=O)NC4C=CC(=N4)CC(=O)C=O	SDAZFRJYLSHFPQ-UHFFFAOYSA-N	625	1584629982310
participant_37	M44604	C1=Cc2ccc(Cc3cccc(c3)C(=O)NC4C=CC(=N4)CC(=O)C=O)cc2CC1	BWIDCWDKTMIQOI-UHFFFAOYSA-N	616	1584629988385
participant_37	M44605	c1ccc2cc(ccc2c1)Cc3cccc(c3)C(=O)NC4C=CC(=N4)CC(=O)C=O	QSSFLWHUWQITNJ-UHFFFAOYSA-N	618	1584629989486
participant_37	M44606	C=C/C=C\c1cccc(c1)Cc2cccc(c2)C(=O)NC3C=CC(=N3)CC(=O)C=O	KYXLXPRJOHUDOP-UTCJRWHESA-N	553	1584630007282
participant_37	M44607	CCCCCc1ccc(cc1)Cc2cccc(c2)C(=O)NC3C=CC(=N3)CC(=O)C=O	DRNXVRCHPWFIPJ-UHFFFAOYSA-N	552	1584630037507
participant_37	M44608	CCCCCCc1ccc(cc1)Cc2cccc(c2)C(=O)NC3C=CC(=N3)CC(=O)C=O	XYJBPODELHQKAQ-UHFFFAOYSA-N	532	1584630038327
participant_37	M44609	C1CCC(CC1)c2ccc(cc2)Cc3cccc(c3)C(=O)NC4C=CC(=N4)CC(=O)C=O	BWYTUWRBZWTDFP-UHFFFAOYSA-N	620	1584630040473
participant_37	M44610	c1ccc(cc1)-c2ccc(cc2)Cc3cccc(c3)C(=O)NC4C=CC(=N4)CC(=O)C=O	HZWGZKYHHHKTJT-UHFFFAOYSA-N	592	1584630043447
participant_37	M44611	Cc1cc(ccc1-c2ccccc2)Cc3cccc(c3)C(=O)NC4C=CC(=N4)CC(=O)C=O	JCUIRBAEEQOWSB-UHFFFAOYSA-N	630	1584630067633
participant_37	M44612	Cc1cc(ccc1-c2ccccc2)Cc3cccc(c3)C(=O)NC4C=CC(=N4)C(C)C(=O)C=O	JASLXHKRQILSSM-UHFFFAOYSA-N	622	1584630071238
participant_37	M44613	CCC(C1=NC(C=C1)NC(=O)c2cccc(Cc3ccc(c(C)c3)-c4ccccc4)c2)C(=O)C=O	CAVOINLRPNRXRG-UHFFFAOYSA-N	622	1584630071913
participant_37	M44614	CCCC(C1=NC(C=C1)NC(=O)c2cccc(Cc3ccc(c(C)c3)-c4ccccc4)c2)C(=O)C=O	AIPZIEJHUHMRMC-UHFFFAOYSA-N	620	1584630072559
participant_37	M44615	CCCCC(C1=NC(C=C1)NC(=O)c2cccc(Cc3ccc(c(C)c3)-c4ccccc4)c2)C(=O)C=O	NBDVBISURXBLFI-UHFFFAOYSA-N	611	1584630073233
participant_37	M44616	CCCCCC(C1=NC(C=C1)NC(=O)c2cccc(Cc3ccc(c(C)c3)-c4ccccc4)c2)C(=O)C=O	DHKREFLZJAVONA-UHFFFAOYSA-N	602	1584630074378
participant_37	M44617	Cc1cc(ccc1-c2ccccc2)Cc3cccc(c3)C(=O)NC4C=CC(=N4)C(C5CCCC5)C(=O)C=O	LGGIEYICMWWLIO-UHFFFAOYSA-N	654	1584630075199
participant_37	M44618	Cc1cc(ccc1-c2ccccc2)Cc3cccc(c3)C(=O)NC4C=CC(=N4)C(=C5CCCC5)C(=O)C=O	IEAIRYLPUZNALI-UHFFFAOYSA-N	665	1584630079795
participant_37	M44619	Cc1cc(ccc1-c2ccccc2)Cc3cccc(c3)C(=O)NC4C=CC(=N4)C(=C5CC=CC5)C(=O)C=O	FXFVMHIVEDBWDU-UHFFFAOYSA-N	610	1584630087251
participant_37	M44620	Cc1cc(ccc1-c2ccccc2)Cc3cccc(c3)C(=O)NC4C=CC(=N4)C(C5=CCCC5)C(=O)C=O	FPAUSIUPDJOAQZ-UHFFFAOYSA-N	644	1584630094870
participant_37	M44621	Cc1cc(ccc1-c2ccccc2)Cc3cccc(c3)C(=O)NC4C=CC(=N4)C(C5=CCC=C5)C(=O)C=O	XUQGIAOUSVDJLW-UHFFFAOYSA-N	597	1584630097307
participant_37	M44622	Cc1cc(ccc1-c2ccccc2)Cc3cccc(c3)C(=O)NC4C=CC(=N4)C(C5C=CCC5)C(=O)C=O	ZQOJJSHROLKCED-UHFFFAOYSA-N	603	1584630100473
participant_37	M44623	Cc1cc(ccc1-c2ccccc2)Cc3cccc(c3)C(=O)NC4C=CC(=N4)C(C(=O)C=O)N5CCCC5	YMIWIMVATCWYNU-UHFFFAOYSA-N	691	1584630104875
participant_37	M44624	Cc1cccc(c1)Cc2cccc(c2)C(=O)NC3C=CC(=N3)C(C(=O)C=O)N4CCCC4	PZABXVUOBBAWHT-UHFFFAOYSA-N	687	1584630112503
participant_37	M44625	CCc1cccc(c1)Cc2cccc(c2)C(=O)NC3C=CC(=N3)C(C(=O)C=O)N4CCCC4	BFGGUOXNDVLJPH-UHFFFAOYSA-N	685	1584630120657
participant_37	M44626	CCCc1cccc(c1)Cc2cccc(c2)C(=O)NC3C=CC(=N3)C(C(=O)C=O)N4CCCC4	LNOCKJVJEQLZNN-UHFFFAOYSA-N	677	1584630121264
participant_37	M44627	CCCCc1cccc(c1)Cc2cccc(c2)C(=O)NC3C=CC(=N3)C(C(=O)C=O)N4CCCC4	RSYMRZVHSMJYCP-UHFFFAOYSA-N	673	1584630122093
participant_37	M44628	CCCCCc1cccc(c1)Cc2cccc(c2)C(=O)NC3C=CC(=N3)C(C(=O)C=O)N4CCCC4	BEFQBWZTLKQEPT-UHFFFAOYSA-N	656	1584630122769
participant_37	M44629	CCCCCCc1cccc(c1)Cc2cccc(c2)C(=O)NC3C=CC(=N3)C(C(=O)C=O)N4CCCC4	JCKVATMJPCLGGS-UHFFFAOYSA-N	633	1584630123537
participant_37	M44630	C1CCC(CC1)c2cccc(Cc3cccc(c3)C(=O)NC4C=CC(=N4)C(C(=O)C=O)N5CCCC5)c2	GIJBSSHRJFJHIS-UHFFFAOYSA-N	608	1584630124825
participant_37	M44631	c1ccc(cc1)-c2cccc(Cc3cccc(c3)C(=O)NC4C=CC(=N4)C(C(=O)C=O)N5CCCC5)c2	BFHJOEHLXMXABG-UHFFFAOYSA-N	658	1584630127859
participant_37	M44632	c1ccc(cc1)-c2cccc(Cc3cccc(c3)C(=O)NC4C=CC(=N4)C(C(=O)C=O)n5cccc5)c2	HNGHCWIABDCLKL-UHFFFAOYSA-N	540	1584630132325
participant_37	M44633	C1=CC=C(CC1)c2cccc(Cc3cccc(c3)C(=O)NC4C=CC(=N4)C(C(=O)C=O)n5cccc5)c2	MMWZDISLJVVWGS-UHFFFAOYSA-N	560	1584630151495
participant_37	M44634	C1CC=C(CC1)c2cccc(Cc3cccc(c3)C(=O)NC4C=CC(=N4)C(C(=O)C=O)n5cccc5)c2	CSQQJQOJEMXWSX-UHFFFAOYSA-N	612	1584630152608
participant_37	M44635	C1CC=C(CC1)c2cccc(Cc3cccc(c3)C(=O)NC4C=CC(=N4)C(C(=O)C=O)N5C=CCC5)c2	JNFSYOSRFGHOIB-UHFFFAOYSA-N	640	1584630157602
participant_37	M44636	C1CC=C(CC1)c2cccc(Cc3cccc(c3)C(=O)NC4C=CC(=N4)C(C(=O)C=O)N5CCCC5)c2	IEVYBBMZTXQIBP-UHFFFAOYSA-N	647	1584630158491
participant_37	M44637	c1ccc(cc1)Cc2cccc(c2)C(=O)NC3C=CC(=N3)C(C(=O)C=O)N4CCCC4	SPBUHLFTMGCTIC-UHFFFAOYSA-N	714	1584630167198
participant_37	M44638	Cc1ccc(cc1)Cc2cccc(c2)C(=O)NC3C=CC(=N3)C(C(=O)C=O)N4CCCC4	MLKZVVXBSSRPNC-UHFFFAOYSA-N	671	1584630211572
participant_37	M44639	C1CCN(C1)C(C2=NC(C=C2)NC(=O)c3cccc(Cc4ccc(cc4)Cl)c3)C(=O)C=O	YJQBQJAMZIFPRM-UHFFFAOYSA-N	652	1584630216245
participant_37	M44640	c1ccc(cc1)Cc2cccc(c2)C(=O)NC3C=CC(C(C(=O)C=O)N4CCCC4)N3	YSAXRLCJPJTBCE-UHFFFAOYSA-N	675	1584630257381
participant_37	M44641	c1ccc(cc1)Cc2cccc(c2)C(=O)NC3=NC(C=C3)C(C(=O)C=O)N4CCCC4	KJPLAVJCMIOXLF-UHFFFAOYSA-N	699	1584630260420
participant_37	M44642	c1ccc(cc1)Cc2cccc(c2)C(=O)NC3=N\C(=C(\C(=O)C=O)/N4CCCC4)\C=C3	ZCIHZAZGHOAHNB-FLFQWRMESA-N	702	1584630265853
participant_37	M44643	c1ccc(cc1)Cc2cccc(c2)C(=O)NC3=N\C(=C(\C(=O)C=O)/N4C=CCC4)\C=C3	PASQCZZPTFKWTC-FLFQWRMESA-N	651	1584630269695
participant_37	M44644	c1ccc(cc1)Cc2cccc(c2)C(=O)NC3=N\C(=C(\C(=O)C=O)/n4cccc4)\C=C3	UZUUTFRPVFAXLT-FLFQWRMESA-N	583	1584630271126
participant_37	M44645	c1ccc(cc1)Cc2cccc(c2)C(=O)NC3=N\C(=C(\C(C=O)O)/N4CCCC4)\C=C3	SKDQMQLEZMIJKC-FLFQWRMESA-N	708	1584630278711
participant_37	M44646	c1ccc(cc1)Cc2cccc(c2)C(=O)NC3=NC(C=C3)C(C(C=O)O)N4CCCC4	BBXMORROTPNXGT-UHFFFAOYSA-N	690	1584630281647
participant_37	M44647	c1ccc(cc1)Cc2cccc(c2)C(=O)NC3C=CC(C(C(C=O)O)N4CCCC4)N3	UPAASRQGQYJTHI-UHFFFAOYSA-N	666	1584630284082
participant_37	M44648	c1ccc(cc1)Cc2cccc(c2)C(=O)NC3CCC(C(C(C=O)O)N4CCCC4)N3	IFISKRXWTMZVSH-UHFFFAOYSA-N	645	1584630284957
participant_37	M44649	c1ccc(cc1)Cc2cccc(c2)C(=O)NC3CCC(=N3)C(C(C=O)O)N4CCCC4	OLCSNFZVGFEKTJ-UHFFFAOYSA-N	685	1584630288214
participant_37	M44650	c1ccc(cc1)Cc2cccc(c2)C(=O)NC3C=CC(=N3)C(C(C=O)O)N4CCCC4	ZGMIPMAPBAUOSI-UHFFFAOYSA-N	695	1584630289664
participant_37	M44651	CC(c1ccccc1)c2cccc(c2)C(=O)NC3C=CC(=N3)C(C(=O)C=O)N4CCCC4	YDIWVQUHONBXNX-UHFFFAOYSA-N	652	1584630315983
participant_37	M44652	CCC(c1ccccc1)c2cccc(c2)C(=O)NC3C=CC(=N3)C(C(=O)C=O)N4CCCC4	OFJJUXJTQMYWHS-UHFFFAOYSA-N	651	1584630319035
participant_37	M44653	CCCC(c1ccccc1)c2cccc(c2)C(=O)NC3C=CC(=N3)C(C(=O)C=O)N4CCCC4	ARQXRJWKMJOJDP-UHFFFAOYSA-N	651	1584630319642
participant_37	M44654	CCCCC(c1ccccc1)c2cccc(c2)C(=O)NC3C=CC(=N3)C(C(=O)C=O)N4CCCC4	XWBKNAOGZHIMAB-UHFFFAOYSA-N	643	1584630320212
participant_37	M44655	CCCCCC(c1ccccc1)c2cccc(c2)C(=O)NC3C=CC(=N3)C(C(=O)C=O)N4CCCC4	NJQAREQWQYDTIF-UHFFFAOYSA-N	636	1584630320938
participant_37	M44656	CCCCCCC(c1ccccc1)c2cccc(c2)C(=O)NC3C=CC(=N3)C(C(=O)C=O)N4CCCC4	LCXILHGNKGIATJ-UHFFFAOYSA-N	618	1584630321604
participant_37	M44657	c1ccc(cc1)C(C2CCCCC2)c3cccc(c3)C(=O)NC4C=CC(=N4)C(C(=O)C=O)N5CCCC5	GISNSCJKGYHMJE-UHFFFAOYSA-N	581	1584630322615
participant_37	M44658	c1ccc(cc1)C(c2ccccc2)c3cccc(c3)C(=O)NC4C=CC(=N4)C(C(=O)C=O)N5CCCC5	MZAGXHIMNKIMLH-UHFFFAOYSA-N	578	1584630325257
participant_37	M44659	c1ccc(cc1)C(=O)NC2C=CC(=N2)C(C(=O)C=O)N3CCCC3	GNQHIFYQEMYNPD-UHFFFAOYSA-N	567	1584630340880
participant_37	M44660	Cc1ccc(cc1)C(=O)NC2C=CC(=N2)C(C(=O)C=O)N3CCCC3	QGKIIMKMLVIMOQ-UHFFFAOYSA-N	529	1584630355054
participant_37	M44661	CCc1ccc(cc1)C(=O)NC2C=CC(=N2)C(C(=O)C=O)N3CCCC3	NZOQPFWIJJWDEO-UHFFFAOYSA-N	541	1584630357505
participant_37	M44662	CCCc1ccc(cc1)C(=O)NC2C=CC(=N2)C(C(=O)C=O)N3CCCC3	WTTXBITXQJZRTD-UHFFFAOYSA-N	550	1584630359624
participant_37	M44663	CCCCc1ccc(cc1)C(=O)NC2C=CC(=N2)C(C(=O)C=O)N3CCCC3	LNHLRGCPBNYIOD-UHFFFAOYSA-N	551	1584630360246
participant_37	M44664	CCCCCc1ccc(cc1)C(=O)NC2C=CC(=N2)C(C(=O)C=O)N3CCCC3	SRIQXMVWFAGIJH-UHFFFAOYSA-N	540	1584630360723
participant_37	M44665	CCCCCCc1ccc(cc1)C(=O)NC2C=CC(=N2)C(C(=O)C=O)N3CCCC3	AVUKDTVAOWROSU-UHFFFAOYSA-N	523	1584630361261
participant_37	M44666	CCCCCCCc1ccc(cc1)C(=O)NC2C=CC(=N2)C(C(=O)C=O)N3CCCC3	ACESLIVZVJAGAR-UHFFFAOYSA-N	497	1584630361826
[truncated: 4,115 more rows]
