# Supplementary material for: Individual and collective human intelligence in drug design: evaluating the search strategy
Source: J Cheminform. 2021 Oct 11;13:80. doi: 10.1186/s13321-021-00556-6 (PMC8507178; doi:10.1186/s13321-021-00556-6)
Supplement: Supplementary file 3 — Additional file 3. raw data of case study experiments. [file 13321_2021_556_MOESM3_ESM.zip › experiments_raw_data/L5_collective_smiles.csv]

participant_code	mol_id	smiles	inchikey	score	timestamp
participant_38	M1	C	VNWKTOKETHGBQD-UHFFFAOYSA-N	0	1585403095957
participant_38	M2	CC	OTMSDBZUPAUEDD-UHFFFAOYSA-N	18	1585403100975
participant_38	M3	CCC	ATUOYWHBWRKTHZ-UHFFFAOYSA-N	36	1585403101210
participant_38	M4	CCCC	IJDNQMDRQITEOD-UHFFFAOYSA-N	44	1585403103564
participant_38	M5	CCCCC	OFBQJSOFQDEBGM-UHFFFAOYSA-N	52	1585403105021
participant_38	M6	CCCCCC	VLKZOEOYAKHREP-UHFFFAOYSA-N	57	1585403107093
participant_38	M7	C1CCCCC1	XDTMQSROBMDMFD-UHFFFAOYSA-N	79	1585403113203
participant_38	M110	c1ccccc1	UHOVQNZJYSORNB-UHFFFAOYSA-N	124	1585403117957
participant_38	M105	Cc1ccccc1	YXFVVABEGXRONW-UHFFFAOYSA-N	211	1585403143517
participant_38	M255	CCc1ccccc1	YNQLUTRBYVCPMQ-UHFFFAOYSA-N	208	1585403170375
participant_38	M449	CCCc1ccccc1	ODLMAHJVESYWTB-UHFFFAOYSA-N	214	1585403170645
participant_38	M8452	c1ccc2CCCc2c1	PQNFLJBBNBOBRQ-UHFFFAOYSA-N	249	1585403179009
participant_38	M10285	c1ccc2CC=Cc2c1	YBYIRNPNPLQARY-UHFFFAOYSA-N	247	1585403187599
participant_38	M595	CCc1ccccc1C	HYFLWBNQFMXCPA-UHFFFAOYSA-N	250	1585403194457
participant_38	M594	Cc1ccccc1C	CTQNGGLPUBDAKN-UHFFFAOYSA-N	216	1585403196154
participant_38	M450	CCCCc1ccccc1	OCKPCBLVNKHBMX-UHFFFAOYSA-N	218	1585403262607
participant_38	M599	c1ccc2CCCCc2c1	CXWXQJXEFPUFDZ-UHFFFAOYSA-N	256	1585403267856
participant_38	M600	c1ccc2ccccc2c1	UFWIBTONFRDIAS-UHFFFAOYSA-N	252	1585403284467
participant_38	M16994	c1ccc2CCC=Cc2c1	KEIFWROAQVVDBN-UHFFFAOYSA-N	263	1585403290890
participant_38	M16991	c1ccc2CC=CCc2c1	FUPIVZHYVSCYLX-UHFFFAOYSA-N	240	1585403304872
participant_38	M55944	C1=CCC2CC=CCC2=C1	NMHXUEABVXXDJK-UHFFFAOYSA-N	193	1585403320906
participant_38	M55945	C1=CCC2CC=CCC2C1	PGHZAUNNTGXQDF-UHFFFAOYSA-N	116	1585403323057
participant_38	M17038	CC1=Cc2ccccc2CC1	LJMXZKYACOOCMW-UHFFFAOYSA-N	300	1585403352515
participant_38	M55946	c1ccc2C=C(CCc2c1)Cl	ASBZSVCLOJPDOS-UHFFFAOYSA-N	300	1585403357393
participant_38	M55947	c1ccc2C=C(CCc2c1)O	PGHZLLOUKJNUCR-UHFFFAOYSA-N	288	1585403361393
participant_38	M55948	CCC1=Cc2ccccc2CC1	DEZMPOQVEZQKKO-UHFFFAOYSA-N	314	1585403397348
participant_38	M55949	CCCC1=Cc2ccccc2CC1	YCDGZXPPYUXQSP-UHFFFAOYSA-N	318	1585403399149
participant_38	M55950	CCCCC1=Cc2ccccc2CC1	WJEALPGKGJIDSE-UHFFFAOYSA-N	320	1585403401771
participant_38	M14535	c1ccc2CC3CCCCC3=Cc2c1	ARPANWHHRGVXBN-UHFFFAOYSA-N	336	1585403404077
participant_38	M14527	c1ccc2Cc3ccccc3Cc2c1	WPDAVTSOEQEGMS-UHFFFAOYSA-N	310	1585403409243
participant_38	M14531	c1ccc2CC3CC=CC=C3Cc2c1	VYKLDGICYPOCDP-UHFFFAOYSA-N	333	1585403414807
participant_38	M55951	c1ccc2CC3CCCC=C3Cc2c1	ZODKYTUGDPOVBB-UHFFFAOYSA-N	333	1585403415951
participant_38	M19185	c1ccc2CC3CCCCC3Cc2c1	XKTGUHNAJQJXGC-UHFFFAOYSA-N	285	1585403417775
participant_38	M55952	c1ccc2CC3CCC=CC3Cc2c1	SODUSADSZZYTCG-UHFFFAOYSA-N	290	1585403424659
participant_38	M55953	CC1CCC2=Cc3ccccc3CC2C1	VDVADQKYYPNRNO-UHFFFAOYSA-N	351	1585403441594
participant_38	M55954	CC1CC2=Cc3ccccc3CC2CC1C	ZYTRMBWXFOKJRY-UHFFFAOYSA-N	311	1585403445613
participant_38	M55955	CCC(C)CC1C=Cc2ccccc2C1	BMRNVCZSMOMURS-UHFFFAOYSA-N	276	1585403460127
participant_38	M55956	CC(C)CC1C=Cc2ccccc2C1	ZRWHNOAIARAJLD-UHFFFAOYSA-N	269	1585403461822
participant_38	M55957	CCCC1C=Cc2ccccc2C1	NESBPVHDTCKKBR-UHFFFAOYSA-N	276	1585403463423
participant_38	M55958	CCCC1C=C(C)c2ccccc2C1	GJXTYMSMTDTIOC-UHFFFAOYSA-N	313	1585403499081
participant_38	M55959	CCCC1C=C(CC)c2ccccc2C1	YTLMIZKTEUSDRR-UHFFFAOYSA-N	317	1585403500999
participant_38	M55960	CCC1=CCCc2ccccc12	CETYUQGARBFXOT-UHFFFAOYSA-N	317	1585403505577
participant_38	M55961	CCCC1=CCCc2ccccc12	CCAAMTFRHVTVJJ-UHFFFAOYSA-N	321	1585403513647
participant_38	M55962	CCCCC1=CCCc2ccccc12	MWNLPXLPPTVBLA-UHFFFAOYSA-N	323	1585403513884
participant_38	M55963	c1ccc2c(c1)CCC3=C2CCCC3	JPCYKCYTZCMDDD-UHFFFAOYSA-N	355	1585403519367
participant_38	M18963	c1ccc2c(c1)CCC3=C2CCC=C3	CIBZVOFYDJOLLX-UHFFFAOYSA-N	376	1585403525262
participant_38	M50045	c1ccc-2c(c1)CCc3ccccc32	XXPBFNVKTVJZKF-UHFFFAOYSA-N	336	1585403527172
participant_38	M55964	c1ccc2c(c1)CCC3=C2C=CCC3	UDVLWTDEAPNTQM-UHFFFAOYSA-N	358	1585403532027
participant_38	M55965	c1ccc2c(c1)CCC3=C2CC=CC3	NKKOBHLZLLJIOA-UHFFFAOYSA-N	355	1585403538553
participant_40	M1	C	VNWKTOKETHGBQD-UHFFFAOYSA-N	0	1585403542486
participant_38	M17083	c1ccc2c(c1)ccc3C=CCCc32	ZCDATJVTIPPOBN-UHFFFAOYSA-N	341	1585403551752
participant_40	M2	CC	OTMSDBZUPAUEDD-UHFFFAOYSA-N	18	1585403556751
participant_40	M3	CCC	ATUOYWHBWRKTHZ-UHFFFAOYSA-N	36	1585403557718
participant_38	M55966	c1ccc2c(c1)CCC3C=CCCC32	CRSVLDORELZTPP-UHFFFAOYSA-N	308	1585403558654
participant_40	M4	CCCC	IJDNQMDRQITEOD-UHFFFAOYSA-N	44	1585403558943
participant_40	M5	CCCCC	OFBQJSOFQDEBGM-UHFFFAOYSA-N	52	1585403559702
participant_40	M6	CCCCCC	VLKZOEOYAKHREP-UHFFFAOYSA-N	57	1585403560982
participant_38	M55967	c1ccc2c(c1)CCC3C=CCC=C32	PAKYFDLGXQOWBE-UHFFFAOYSA-N	328	1585403561978
participant_40	M7	C1CCCCC1	XDTMQSROBMDMFD-UHFFFAOYSA-N	79	1585403565285
participant_40	M110	c1ccccc1	UHOVQNZJYSORNB-UHFFFAOYSA-N	124	1585403570053
participant_38	M55968	Cc1ccc2CCC3=C(CCC=C3)c2c1	BGJVBRTWEFMMEA-UHFFFAOYSA-N	359	1585403579091
participant_40	M448	C1=CCCC=C1	MGNZXYYWBUKAII-UHFFFAOYSA-N	101	1585403581859
participant_38	M55969	Cc1cc2CCC3=C(CCC=C3)c2cc1C	GUHLSVQZZBRWDJ-UHFFFAOYSA-N	341	1585403585015
participant_40	M447	C1=CCCCC1	HGCIXCUEYOPUTN-UHFFFAOYSA-N	110	1585403585084
participant_38	M55970	Cc1ccc2c(CCC3=C2CCC=C3)c1	KPYWOVBPQQAGHP-UHFFFAOYSA-N	394	1585403588257
participant_38	M55971	CC1CC2=C(CCC=C2)c3ccccc13	QIHSGXQHZSHSJE-UHFFFAOYSA-N	374	1585403595803
participant_38	M55972	CCC1CC2=C(CCC=C2)c3ccccc13	QRQQJKPSPJCHKN-UHFFFAOYSA-N	372	1585403597652
participant_38	M55973	CCCC1CC2=C(CCC=C2)c3ccccc13	FIJXBKSZPFYXOV-UHFFFAOYSA-N	379	1585403599197
participant_40	M105	Cc1ccccc1	YXFVVABEGXRONW-UHFFFAOYSA-N	211	1585403600185
participant_38	M55974	c1ccc2c(c1)C3=C(C=CCC3)C4CCCC24	VIIZCXQJBCBNNW-UHFFFAOYSA-N	380	1585403600667
participant_40	M255	CCc1ccccc1	YNQLUTRBYVCPMQ-UHFFFAOYSA-N	208	1585403601512
participant_40	M449	CCCc1ccccc1	ODLMAHJVESYWTB-UHFFFAOYSA-N	214	1585403604349
participant_38	M55975	c1ccc2c(c1)C3=C(C=CCC3)C4CC=CC24	QKYGQJZKHNELDT-UHFFFAOYSA-N	347	1585403604570
participant_40	M450	CCCCc1ccccc1	OCKPCBLVNKHBMX-UHFFFAOYSA-N	218	1585403606080
participant_38	M55976	c1ccc2c(c1)C3=C(C=CCC3)C4=CC=CC24	OOBUYGFCMCTNCG-UHFFFAOYSA-N	381	1585403606130
participant_40	M451	CCCCCc1ccccc1	PWATWSYOIIXYMA-UHFFFAOYSA-N	218	1585403607754
participant_40	M55977	CC1CCC1c2ccccc2	ITGIKNADGPTMKM-UHFFFAOYSA-N	252	1585403611714
participant_38	M55978	c1ccc(cc1)C2C=CC=C2C3=CCCC=C3	DKUXGNYETXXTEL-UHFFFAOYSA-N	298	1585403614709
participant_38	M55979	C1C=CC(=CC1)C2=CC=CC2	UZWKYLTYILLPGW-UHFFFAOYSA-N	228	1585403619749
participant_40	M8599	c1ccc(cc1)C2CCCC2	VDIHFNQRHGYISG-UHFFFAOYSA-N	269	1585403621860
participant_38	M448	C1=CCCC=C1	MGNZXYYWBUKAII-UHFFFAOYSA-N	101	1585403623933
participant_40	M461	CCCC(C)c1ccccc1	LTHAIAJHDPJXLG-UHFFFAOYSA-N	218	1585403631614
participant_40	M462	CCCCC(C)c1ccccc1	CYBSWFUWEZFKNJ-UHFFFAOYSA-N	222	1585403636644
participant_40	M463	CCCCCC(C)c1ccccc1	CAEGRAMHTMWFPP-UHFFFAOYSA-N	222	1585403636885
participant_38	M3039	Cc1cccc(C)c1	IVSZLXZYQVIEFR-UHFFFAOYSA-N	209	1585403639699
participant_38	M3040	CCc1cccc(C)c1	ZLCSFXXPPANWQY-UHFFFAOYSA-N	220	1585403645616
participant_40	M85	c1ccc(cc1)C2CCCCC2	IGARGHRYKHJQSM-UHFFFAOYSA-N	267	1585403645936
participant_38	M4443	CCCc1cccc(C)c1	QUEBYVKXYIKVSO-UHFFFAOYSA-N	226	1585403647269
participant_38	M55980	CCCCc1cccc(C)c1	OAPCPUDMDJIBOQ-UHFFFAOYSA-N	230	1585403648516
participant_38	M33394	CCCCCc1cccc(C)c1	LULWNWYYCJANEM-UHFFFAOYSA-N	229	1585403648752
participant_38	M1919	CCCCCCc1cccc(C)c1	VQKSJIPXAXUTKY-UHFFFAOYSA-N	225	1585403651257
participant_38	M55981	Cc1cccc(c1)C2CCCCC2	ULBWADKCMNAMFJ-UHFFFAOYSA-N	283	1585403652570
participant_40	M86	c1ccc(cc1)-c2ccccc2	ZUOUZKKEUPVFJK-UHFFFAOYSA-N	251	1585403652592
participant_38	M10065	Cc1cccc(c1)-c2ccccc2	NPDIDUXTRAITDE-UHFFFAOYSA-N	296	1585403659246
participant_38	M55982	Cc1cccc(c1)-[n+]2ccccc2	HOHKEWMWLOFUIH-UHFFFAOYSA-N	241	1585403670046
participant_40	M599	c1ccc2CCCCc2c1	CXWXQJXEFPUFDZ-UHFFFAOYSA-N	256	1585403681017
participant_38	M51660	Cc1cc(C)cc(c1)-c2ccccc2	QUHIUAFQBFDMIQ-UHFFFAOYSA-N	319	1585403685864
participant_40	M600	c1ccc2ccccc2c1	UFWIBTONFRDIAS-UHFFFAOYSA-N	252	1585403687342
participant_38	M51661	CCc1cc(C)cc(c1)-c2ccccc2	POXXXPJJMSQIPA-UHFFFAOYSA-N	330	1585403687520
participant_38	M51662	CCCc1cc(C)cc(c1)-c2ccccc2	JYILSZKZCSKOOR-UHFFFAOYSA-N	333	1585403688985
participant_38	M55983	CCCc1cc(C)cc(c1C)-c2ccccc2	ZENFCAWWTVBDMK-UHFFFAOYSA-N	375	1585403694100
participant_38	M55984	CCCc1cc(C)cc(-c2ccccc2)c1CC	WXQWZUDNTHXHFW-UHFFFAOYSA-N	381	1585403694330
participant_40	M55985	C=C/C=C\c1ccccc1	XZKRXPZXQLARHH-CLTKARDFSA-N	171	1585403696022
participant_38	M55986	Cc1cc2CCCCCc2c(c1)-c3ccccc3	CPGJNDZFORWFRD-UHFFFAOYSA-N	391	1585403698295
participant_38	M55987	CCCCc1cc(C)cc(c1C)-c2ccccc2	JMCKJBRBELBERA-UHFFFAOYSA-N	373	1585403707308
participant_40	M55988	c1ccc(cc1)C2CC2	VFSFCYAQBIPUSL-UHFFFAOYSA-N	238	1585403709490
participant_38	M55989	Cc1cc2CCCCc2c(c1)-c3ccccc3	BBAFLPUVTHWCRV-UHFFFAOYSA-N	392	1585403716148
participant_38	M55990	Cc1cc2ccccc2c(c1)-c3ccccc3	JAADYDNRCCEORM-UHFFFAOYSA-N	347	1585403719867
participant_38	M55991	Cc1cc2C=CCCc2c(c1)-c3ccccc3	WTOGVEGTPPLGCZ-UHFFFAOYSA-N	372	1585403725831
participant_38	M55992	CC1=CC2CCCCC2C(=C1)c3ccccc3	IONKICJWWKTTFW-UHFFFAOYSA-N	349	1585403729637
participant_38	M55993	CC1CC2CCCCC2C(=C1)c3ccccc3	NTAXWYBJIKXXRN-UHFFFAOYSA-N	318	1585403731014
participant_38	M55994	CC1CC2CCCCC2C(C1)c3ccccc3	ZNBOYIDGQLAOBM-UHFFFAOYSA-N	282	1585403732435
participant_38	M55995	CC1Cc2ccccc2C(C1)c3ccccc3	BYGOHVCUTLNLPJ-UHFFFAOYSA-N	329	1585403737092
participant_40	M16859	CCC(C)Cc1ccccc1	IFDLFCDWOFLKEB-UHFFFAOYSA-N	218	1585403739145
participant_40	M40478	CCC1Cc2ccccc2C1	WJNBFERHVLTYOV-UHFFFAOYSA-N	259	1585403740835
participant_40	M8452	c1ccc2CCCc2c1	PQNFLJBBNBOBRQ-UHFFFAOYSA-N	249	1585403744087
participant_38	M55996	Cc1cc2CCCCc2c(c1)C3CCCCC3	FNJUFFIOEUWYKF-UHFFFAOYSA-N	282	1585403745734
participant_38	M55997	Cc1cc2CCCCc2c(c1)C3CC=CCC3	WZVYSLKNOACXBC-UHFFFAOYSA-N	333	1585403749232
participant_38	M55998	Cc1cc2CCCCc2c(c1)C3C=CC=CC3	BSYPHTFYPVYHRN-UHFFFAOYSA-N	313	1585403751500
participant_40	M452	CCCCCCc1ccccc1	LTEQMZWBSYACLV-UHFFFAOYSA-N	215	1585403754773
participant_38	M55999	Cc1cc2CCCCc2c(c1)C3=CC=CCC3	WEAXFZMZCWPRMZ-UHFFFAOYSA-N	341	1585403759315
participant_38	M56000	Cc1cc2CCC=Cc2c(c1)-c3ccccc3	IYJOPBRAEFNIAX-UHFFFAOYSA-N	367	1585403763635
participant_38	M56001	Cc1cc2CCNCc2c(c1)-c3ccccc3	MZNIVQXDSAEHFR-UHFFFAOYSA-N	389	1585403778695
participant_40	M56002	c1ccc(cc1)C2CC=CCC2	XWCWNUSFQVJNDI-UHFFFAOYSA-N	274	1585403778955
participant_38	M56003	Cc1cc2CNNCc2c(c1)-c3ccccc3	VRQYNKJASJOBND-UHFFFAOYSA-N	367	1585403780715
participant_38	M56004	Cc1cc(-c2ccccc2)c3CNNNc3c1	RBTVJZOUXJYTPD-UHFFFAOYSA-N	344	1585403781913
participant_40	M1568	c1ccc(cc1)C2C=CC=CC2	WPQPMUCUCNOIKJ-UHFFFAOYSA-N	227	1585403782736
participant_38	M56005	Cc1cc(-c2ccccc2)c3c(c1)[nH][nH][nH][nH]3	AZMCHVHOYZNHIM-UHFFFAOYSA-N	321	1585403783185
participant_40	M41953	c1ccc(cc1)C2C=CCCC2	MUSXBUOOSTWNCY-UHFFFAOYSA-N	261	1585403787285
participant_38	M56006	Cc1cc2CNNNc2c(c1)-c3ccccc3	ARWMRYBMMFONBG-UHFFFAOYSA-N	351	1585403791232
participant_40	M56007	c1ccc(cc1)C2=CCCC=C2	MCHJEWAZSNQQMN-UHFFFAOYSA-N	263	1585403791844
participant_38	M56008	Cc1cc2CCNNc2c(c1)-c3ccccc3	FFMSDDNOQUEZBV-UHFFFAOYSA-N	370	1585403792332
participant_38	M56009	Cc1cc2CCCNc2c(c1)-c3ccccc3	CHVVWOBMDHQYEN-UHFFFAOYSA-N	389	1585403793480
participant_40	M56010	c1ccc(cc1)C2=CCCCC2	WCMSFBRREKZZFL-UHFFFAOYSA-N	295	1585403795812
participant_38	M56011	c1ccc(cc1)-c2cccc3CCCCc32	FCVGQVRBEVHLCR-UHFFFAOYSA-N	357	1585403802534
participant_38	M56012	CCc1cc2CCCCc2c(c1)-c3ccccc3	HFUYFIVZQMMLLW-UHFFFAOYSA-N	393	1585403810172
participant_38	M56013	CCCc1cc2CCCCc2c(c1)-c3ccccc3	HDFTWFRZFJKLIN-UHFFFAOYSA-N	396	1585403811386
participant_38	M56014	CCCCc1cc2CCCCc2c(c1)-c3ccccc3	KWCMXXAWQHXHGW-UHFFFAOYSA-N	396	1585403811640
participant_38	M56015	CCCCCc1cc2CCCCc2c(c1)-c3ccccc3	RYZDVNLPKRZCPQ-UHFFFAOYSA-N	391	1585403813024
participant_38	M56016	CCCCCCc1cc2CCCCc2c(c1)-c3ccccc3	WPJJQTALDYDTIF-UHFFFAOYSA-N	380	1585403814314
participant_40	M56017	c1ccc(cc1)C2=CCCC2	CXMYOMKBXNPDIW-UHFFFAOYSA-N	289	1585403819246
participant_40	M56018	c1ccc(cc1)C2=CC=CC2	OFPZFTWBJUGNGE-UHFFFAOYSA-N	281	1585403822804
participant_40	M56019	c1ccc(cc1)C2CC=CC2	NURGUZSYYMQRPI-UHFFFAOYSA-N	246	1585403828633
participant_38	M56020	CCCOc1cc2CCCCc2c(c1)-c3ccccc3	MGHGHFLNBODXSB-UHFFFAOYSA-N	402	1585403828706
participant_38	M56021	c1ccc(cc1)-c2cc(cc3CCCCc32)OCCO	JUEYALLYHWOLTR-UHFFFAOYSA-N	374	1585403830572
participant_38	M56022	c1ccc(cc1)-c2cc(CCCO)cc3CCCCc32	WBVSJZNFOBLCOD-UHFFFAOYSA-N	381	1585403834903
participant_40	M56023	c1ccc(cc1)C2C=CCC2	ZOZIUVMYACMJGS-UHFFFAOYSA-N	250	1585403835635
participant_38	M56024	CCCNc1cc2CCCCc2c(c1)-c3ccccc3	MLCLMBNAOYFXJD-UHFFFAOYSA-N	392	1585403840332
participant_40	M573	CCCCC(CC)c1ccccc1	QXZANYPVYZTYBN-UHFFFAOYSA-N	232	1585403846720
participant_40	M56025	CC1CCCCC1c2ccccc2	YFVAFSNSJVCBTE-UHFFFAOYSA-N	273	1585403849911
participant_40	M56026	CC1=C(CCCC1)c2ccccc2	ZOHAPVBHCJHIKF-UHFFFAOYSA-N	328	1585403853951
participant_38	M56027	CCCCc1cc(-c2ccccc2)c3CCCCc3c1C	YYZZUCPRYCRKGQ-UHFFFAOYSA-N	424	1585403854028
participant_38	M56028	CCCCc1cc(-c2ccccc2)c3CCCCc3c1CC	FEBSNESSVHSGDO-UHFFFAOYSA-N	422	1585403856775
participant_38	M56029	CCCCc1cc(-c2ccccc2)c3CCCCc3c1CCC	LDCMZRHCZZGRMQ-UHFFFAOYSA-N	408	1585403858522
participant_40	M56030	C1CC=C(CC1)[n+]2ccccc2	ONTCGJXXQFZPAO-UHFFFAOYSA-N	211	1585403864267
participant_40	M56031	C1CC=C(CC1)[n+]2cccnc2	BTQBDXAHPPPNDD-UHFFFAOYSA-N	205	1585403865883
participant_40	M56032	C1CC=C(CC1)c2cccnc2	UMCYUBXYAISLBB-UHFFFAOYSA-N	253	1585403868969
participant_40	M56033	C1CC=C(CC1)c2ccncc2	YSDKUDZYCZEFEZ-UHFFFAOYSA-N	290	1585403873354
participant_40	M56034	C1CC=C(CC1)c2ccnnc2	AHYSGBCSIAVDLK-UHFFFAOYSA-N	233	1585403874527
participant_38	M56035	c1ccc(cc1)-c2cc3CCCCCc3c4CCCCc42	IPMLCFFEAPQBNQ-UHFFFAOYSA-N	340	1585403876633
participant_38	M56036	c1ccc(cc1)-c2cc3c(CCCCO3)c4CCCCc42	MNXZPKWXAZNQMU-UHFFFAOYSA-N	364	1585403884152
participant_40	M56037	C1CC=C(CC1)s2ccccc2	RKPKKPIKVJUFHW-UHFFFAOYSA-N	211	1585403884400
participant_40	M56038	c1ccs(cc1)S2=CCCCC2	ZBMJPSBTSSJYLK-UHFFFAOYSA-N	172	1585403885675
participant_38	M56039	c1ccc(cc1)-c2cc3c(CCOCO3)c4CCCCc42	HALHOGNRAACIBL-UHFFFAOYSA-N	379	1585403885776
participant_38	M56040	c1ccc(cc1)-c2cc3c(c4CCCCc42)OCOCO3	IAZFZAFOMIRWIO-UHFFFAOYSA-N	376	1585403887153
participant_38	M56041	c1ccc(cc1)-c2cc3c(c4CCCCc42)OOOCO3	RUBYNQBJTJUXHH-UHFFFAOYSA-N	373	1585403888434
participant_40	M56042	c1cc[n+](cc1)S2=CCCCC2	VZGNEEOPCOINGJ-UHFFFAOYSA-N	176	1585403889002
participant_40	M56043	c1cc[n+](cc1)[N+]2=CCCCC2	JCPRESXCRWEVAL-UHFFFAOYSA-N	179	1585403889958
participant_38	M56044	c1ccc(cc1)-c2cc3c(c4CCCCc42)OOOOO3	VENSAGFKSRTIOI-UHFFFAOYSA-N	345	1585403890310
participant_40	M56045	c1ccc(cc1)[N+]2=CCCCC2	ZWKTWVLZSRMINZ-UHFFFAOYSA-N	253	1585403892548
participant_38	M56046	c1ccc(cc1)-c2cc(c(c3CCCCc32)OOOO)O	ZFQZRLKCNQLBAI-UHFFFAOYSA-N	366	1585403893569
participant_38	M56047	c1ccc(cc1)-c2cc(c(c3CCCCc32)O)O	UWQXXXXMIWVPKQ-UHFFFAOYSA-N	383	1585403895865
participant_40	M56048	c1ccc(cc1)C2=CCCCO2	XSFLOMZKRJOXDO-UHFFFAOYSA-N	279	1585403896661
participant_40	M56049	c1ccc(cc1)C2=CCOCO2	IRFNSIJENXMCHF-UHFFFAOYSA-N	264	1585403898989
participant_38	M56050	Cc1cc(-c2ccccc2)c3CCCCc3c1O	WBAQHUILPGWZPO-UHFFFAOYSA-N	400	1585403901302
participant_40	M56051	c1ccc(cc1)C2=CCOCC2	LXEIQOMFEYLGSU-UHFFFAOYSA-N	288	1585403902320
participant_38	M56052	Cc1cc(-c2ccccc2)c3CCCCc3c1C	BQSYSGFYWHNPDG-UHFFFAOYSA-N	405	1585403902650
participant_40	M56053	c1ccc(cc1)C2=COCCC2	JRIZQFNZRXDGBC-UHFFFAOYSA-N	288	1585403906614
participant_38	M56054	CCc1cc(-c2ccccc2)c3CCCCc3c1C	HDCCVFYNXFOPRT-UHFFFAOYSA-N	425	1585403909850
participant_38	M56055	CCc1cc(-c2ccccc2)c3CCCCc3c1CC	HKVRNKSTMQMSPQ-UHFFFAOYSA-N	426	1585403914053
participant_38	M56056	CCCc1cc(-c2ccccc2)c3CCCCc3c1CC	LQGIYXZGVJVBHD-UHFFFAOYSA-N	429	1585403917115
participant_40	M56057	c1ccc(cc1)C2=CCSCC2	NKVCXNXOSKEWLU-UHFFFAOYSA-N	286	1585403917908
participant_40	M56058	c1ccc(cc1)C2=CSSCC2	MQXSOBKTGLYCNU-UHFFFAOYSA-N	269	1585403920159
participant_38	M56059	CCCc1cc(-c2ccccc2)c3CCCCc3c1CCC	VJQSIMLXIJIDHK-UHFFFAOYSA-N	416	1585403920323
participant_40	M56060	c1ccc(cc1)C2=CSCCC2	ODQJIZQHOKJFDO-UHFFFAOYSA-N	288	1585403924390
participant_40	M56061	c1ccc(cc1)C2=CCCCS2	UKQPGKXAPFPXII-UHFFFAOYSA-N	273	1585403928705
participant_40	M56062	c1ccc(cc1)C2=CCCSS2	AEITZMIGFRPAEB-UHFFFAOYSA-N	254	1585403929592
participant_40	M56063	c1ccc(cc1)C2=CCCSC2	HQPXBETURHQHSS-UHFFFAOYSA-N	305	1585403934266
participant_38	M56064	Cc1cc2CCCCc2c(c1C)-c3ccccc3	RTQKOGHCVAYKBN-UHFFFAOYSA-N	416	1585403941323
participant_38	M56065	CCc1c(C)cc2CCCCc2c1-c3ccccc3	QIXYHJCDLYCXJI-UHFFFAOYSA-N	431	1585403943514
participant_38	M56066	CCc1cc2CCCCc2c(-c3ccccc3)c1CC	HFZDKWNRCFBVGS-UHFFFAOYSA-N	438	1585403948744
participant_40	M56067	c1ccc(cc1)C2=CCSSS2	VIHGPSDBBZPBLX-UHFFFAOYSA-N	236	1585403950348
participant_40	M56068	c1ccc(cc1)C2=CCSCS2	RGYDEYYTNFMGAQ-UHFFFAOYSA-N	256	1585403955734
participant_38	M48513	c1ccc(cc1)-c2c3CCCCc3cc4CCCCc42	WIUSKAWKMQEXPC-UHFFFAOYSA-N	355	1585403959305
participant_40	M56069	c1ccc(cc1)S2=CCCCC2	CAXGAUJLRABEAS-UHFFFAOYSA-N	250	1585403962641
participant_40	M56070	c1ccc(cc1)S2=CCCCS2	GQNJMKCXFBJHTF-UHFFFAOYSA-N	243	1585403963890
participant_38	M56071	CCCc1c(CC)cc2CCCCc2c1-c3ccccc3	NSNWCJGDKNAEFS-UHFFFAOYSA-N	441	1585403971084
participant_38	M56072	CCCCc1c(CC)cc2CCCCc2c1-c3ccccc3	TYPQLNVMUMHTCP-UHFFFAOYSA-N	437	1585403971330
participant_38	M56073	C/C=C/c1c(CC)cc2CCCCc2c1-c3ccccc3	ORRGFPALOXJFRN-XCVCLJGOSA-N	424	1585403981897
participant_38	M56074	C/C=C/c1c(C=C)cc2CCCCc2c1-c3ccccc3	JZFBEYZBBOVCHY-XCVCLJGOSA-N	386	1585403983703
participant_38	M56075	CCCc1c(C=C)cc2CCCCc2c1-c3ccccc3	GFUSECNCQUQIPD-UHFFFAOYSA-N	421	1585403987874
participant_40	M56076	CCC1=C(CCCC1)c2ccccc2	FAYZXVOLBFKHQQ-UHFFFAOYSA-N	335	1585403998490
participant_38	M56077	CCCc1cc2CCCCc2cc1CC	BIGDCKCLPLYMKG-UHFFFAOYSA-N	286	1585404002264
participant_38	M56078	CCCCc1ccc(CCC)c(CC)c1	FZCGJVWKSAMNTG-UHFFFAOYSA-N	243	1585404004294
participant_38	M56079	CCCc1ccc(CCC)c(CC)c1	LUFSFXPBLSAGND-UHFFFAOYSA-N	244	1585404005649
participant_38	M56080	CCCc1ccc(CC)cc1CC	WXOWFCNAWRGJAG-UHFFFAOYSA-N	249	1585404006913
participant_38	M56081	CCCc1ccc(C)cc1CC	WRYDMOLKSBKIGY-UHFFFAOYSA-N	260	1585404008009
participant_38	M598	CCCc1ccccc1CC	DMUVQFCRCMDZPW-UHFFFAOYSA-N	269	1585404010517
participant_40	M56082	CC1CCCC(=C1)c2ccccc2	DPGACLABNDHPJE-UHFFFAOYSA-N	311	1585404013312
participant_40	M56083	CC1CCCC(=C1C)c2ccccc2	SVSNJVWATNGLKU-UHFFFAOYSA-N	339	1585404019583
participant_40	M56084	CC1CCC(=CC1C)c2ccccc2	YLSVYLJXZQJEMB-UHFFFAOYSA-N	295	1585404033362
participant_40	M56085	CC1CC=C(CC1)c2ccccc2	ZNDREILOHVDXQP-UHFFFAOYSA-N	311	1585404038640
participant_38	M56086	CCCc1c(CC)c(C)c2CCCCc2c1-c3ccccc3	YXBZOWNWKBQTLO-UHFFFAOYSA-N	445	1585404042105
participant_38	M56087	CCCc1c(CC)c(CC)c2CCCCc2c1-c3ccccc3	BLBCQFRQSQVYDU-UHFFFAOYSA-N	428	1585404043807
participant_40	M56088	CC1CCCC=C1c2ccccc2	BZZIBIYQSRXXKT-UHFFFAOYSA-N	297	1585404044176
participant_38	M56089	CCCc1c(CC)c(CCC)c(-c2ccccc2)c3CCCCc13	PJOHSGUKBRIXDH-UHFFFAOYSA-N	416	1585404045542
participant_40	M56090	CCCC1=C(CCCC1)c2ccccc2	AMJCNDUVDDLENC-UHFFFAOYSA-N	339	1585404054320
participant_40	M56091	c1ccc(cc1)C2=C(CCCC2)C3CC3	KTYXSQDPGHBXKT-UHFFFAOYSA-N	347	1585404058197
participant_40	M56092	c1ccc(cc1)C2=C(CCCC2)C3C=C3	QFZLBDKGUDIQOY-UHFFFAOYSA-N	331	1585404062563
participant_38	M56093	CCCCc1c(CC)c(C)c2CCCCc2c1-c3ccccc3	UOUQDFXAEDBIDE-UHFFFAOYSA-N	441	1585404065967
participant_40	M56094	CC(C)C1=C(CCCC1)c2ccccc2	WHZHEWGNINVHPV-UHFFFAOYSA-N	321	1585404073709
participant_38	M56095	CCc1c(C)c2CCCCc2c(-c3ccccc3)c1CC(C)C	FGEKQZNQDLUBNF-UHFFFAOYSA-N	433	1585404078623
participant_40	M56096	CCC(C)C1=C(CCCC1)c2ccccc2	XHZVLJWMKMWDKF-UHFFFAOYSA-N	336	1585404080307
participant_40	M56097	CCCC(C)C1=C(CCCC1)c2ccccc2	YEWHNXMJRCGRJT-UHFFFAOYSA-N	340	1585404081115
participant_40	M56098	CCCCC(C)C1=C(CCCC1)c2ccccc2	PMYAMMHGXIPGTB-UHFFFAOYSA-N	341	1585404081959
participant_38	M56099	CCc1c(C)c2CCCCc2c(-c3ccccc3)c1CC(C)(C)C	GUOSDXHXVPTNPP-UHFFFAOYSA-N	422	1585404083222
participant_40	M56100	c1ccc(cc1)C2=C(CCCC2)C3CCCCC3	OQFPRCYXTRDBKC-UHFFFAOYSA-N	321	1585404083693
participant_40	M56101	c1ccc(cc1)C2=C(CCCC2)c3ccccc3	SOPOITUZEUADTJ-UHFFFAOYSA-N	328	1585404090544
participant_40	M56102	CCCCC1=C(CCCC1)c2ccccc2	NKZMPDHBTVKKND-UHFFFAOYSA-N	340	1585404101626
participant_38	M56103	CC1CCCc2c1c(C)c3CCCCc3c2-c4ccccc4	RVHJHDNDXZGXIU-UHFFFAOYSA-N	417	1585404103198
participant_40	M56104	CCCCCC1=C(CCCC1)c2ccccc2	XWNCSKBJZOKFBZ-UHFFFAOYSA-N	336	1585404103534
participant_38	M56105	Cc1cccc2c1c(C)c3CCCCc3c2-c4ccccc4	AMUXIIGQXKMXJM-UHFFFAOYSA-N	441	1585404108008
participant_38	M56106	Cc1cccc2c1c(C)c3ccccc3c2-c4ccccc4	WQPMTGWKQZLLQC-UHFFFAOYSA-N	363	1585404110208
participant_40	M56107	CCC(C)CCC1=C(CCCC1)c2ccccc2	IIJJJHANFNMJNT-UHFFFAOYSA-N	341	1585404112921
participant_38	M56108	Cc1cccc2c1c(C)c3ccccc3c2C4CCCCC4	NGLUIIXNKOSQJQ-UHFFFAOYSA-N	437	1585404115943
participant_38	M56109	Cc1cccc2c1c(C)c3CCCCc3c2C4CCCCC4	RWWSXEYOEQEHQB-UHFFFAOYSA-N	373	1585404118557
participant_40	M56110	CCC(CC)CCC1=C(CCCC1)c2ccccc2	IPIPQYUJUPGIPK-UHFFFAOYSA-N	337	1585404118787
participant_40	M56111	c1ccc(cc1)C2=C(CCCC2)CCC3CCCC3	VLFLEIOMGHZIGG-UHFFFAOYSA-N	344	1585404120625
participant_38	M56112	CC1CCCc2c1c(C)c3=CCCC=c3c2C4CCCCC4	LAIWTRAEPKOIFY-UHFFFAOYSA-N	333	1585404120892
participant_38	M56113	CC1CCCC2C1C(C)C3=CCCC=C3C2C4CCCCC4	HDACXBZZODKECH-UHFFFAOYSA-N	224	1585404123154
participant_38	M56114	CC1CCCC2C1C(C)c3ccccc3C2C4CCCCC4	YCHYGAXPXNCMPB-UHFFFAOYSA-N	289	1585404127993
participant_38	M56115	CC1CCCC2C1C(C)c3ccccc3C2c4ccccc4	NNDVYJVRIXWVQZ-UHFFFAOYSA-N	339	1585404129227
participant_38	M56116	Cc1cccc2c1C(C)c3ccccc3C2c4ccccc4	NFAXRDPQEXSEOZ-UHFFFAOYSA-N	338	1585404130529
participant_38	M56117	CC1CCCc2c1c(C)c3ccccc3c2-c4ccccc4	FVJAJGZRCBZRHL-UHFFFAOYSA-N	434	1585404137734
participant_40	M56118	c1ccc(cc1)C2=C(CCCC2)C3CCCC3	NACRPUPRAJVQHZ-UHFFFAOYSA-N	339	1585404138483
participant_38	M56119	CC1CCCc2c1c(C)c3ccccc3c2C4CCCCC4	CZYFRYLITNKPGH-UHFFFAOYSA-N	407	1585404140322
participant_38	M56120	CC1CCCc2c1c(C)c3CCCCc3c2C4CCCCC4	XSZHEHBQADVUPK-UHFFFAOYSA-N	269	1585404142054
participant_38	M56121	Cc1cccc2c1c(C)c3C=CCCc3c2-c4ccccc4	ZFZBECHEMDYRLK-UHFFFAOYSA-N	418	1585404152693
participant_38	M56122	Cc1cccc2c1c(C)c3CCC=Cc3c2-c4ccccc4	SKDYVZRWNFTLDM-UHFFFAOYSA-N	416	1585404157199
participant_38	M56123	Cc1cccc2c1c(C)c3CCCSc3c2-c4ccccc4	IBQAOLYUCVSYCW-UHFFFAOYSA-N	445	1585404164682
participant_38	M56124	Cc1cccc2c1c(C)c3CCSSc3c2-c4ccccc4	WZSSZDTXXMQBBY-UHFFFAOYSA-N	429	1585404166232
participant_38	M56125	Cc1cccc2c1c(C)c3CCSCc3c2-c4ccccc4	AWHJJOGMRYRSIP-UHFFFAOYSA-N	466	1585404171536
participant_40	M56126	CC1CC1C2=C(CCCC2)c3ccccc3	WLTPGSVOBYVDHK-UHFFFAOYSA-N	341	1585404182982
participant_38	M56127	CCc1cccc2c1c(C)c3CCCCc3c2-c4ccccc4	VLGYCBXWFOLJGS-UHFFFAOYSA-N	463	1585404190554
participant_38	M56128	CC(C)c1cccc2c1c(C)c3CCCCc3c2-c4ccccc4	VLFKRCZNYWBELM-UHFFFAOYSA-N	437	1585404195070
participant_40	M56129	CC(C)CC1=C(CCCC1)c2ccccc2	GJWRZBYTVNYFJN-UHFFFAOYSA-N	328	1585404195326
participant_40	M56130	c1ccc(cc1)C2=C(CCCC2)CC3CC3	CCSXQKZYWNDZHB-UHFFFAOYSA-N	348	1585404198069
participant_38	M56131	C=C(C)c1cccc2c1c(C)c3CCCCc3c2-c4ccccc4	YLCALCTZAKCPSA-UHFFFAOYSA-N	437	1585404198181
participant_38	M56132	Cc1c2CCCCc2c(-c3ccccc3)c4cccc(C(=C)O)c14	KRFWRFIPTTVQNM-UHFFFAOYSA-N	435	1585404204336
participant_38	M56133	Cc1c2CCCCc2c(-c3ccccc3)c4cccc(c14)C(=O)O	PYJRYTQKKXUAON-UHFFFAOYSA-N	453	1585404207183
participant_38	M56134	Cc1c2CCCCc2c(-c3ccccc3)c4cccc(c14)C(=O)N	HXFQEZSQFZSMRL-UHFFFAOYSA-N	463	1585404211184
participant_40	M56135	c1ccc(cc1)C2=C(CCCC2)CCC3CC3	YRJTXTJXUJSKFV-UHFFFAOYSA-N	352	1585404214056
participant_38	M56136	c1ccc(cc1)-c2c3CCCCc3c(c4c2cccc4C(=O)N)N	MTJMYCIVXCMIJK-UHFFFAOYSA-N	455	1585404214469
participant_38	M56137	CC(=O)c1cccc2c(-c3ccccc3)c4CCCCc4c(c12)N	RPLLZMSLWWPYAO-UHFFFAOYSA-N	458	1585404218633
participant_38	M56138	C=C(C)c1cccc2c(-c3ccccc3)c4CCCCc4c(c12)N	JMENHKMEPPGASJ-UHFFFAOYSA-N	435	1585404222662
participant_40	M56139	CCCCCCC1=C(CCCC1)c2ccccc2	MQGHPTKMLYBZKR-UHFFFAOYSA-N	327	1585404223939
participant_40	M56140	c1ccc(cc1)C2=C(CCCC2)CCCC3CC3	KFHQONMCVFSNHH-UHFFFAOYSA-N	353	1585404227000
participant_40	M56141	c1ccc(cc1)C2=C(CCCC2)CCC3CCC3	NFOZBUKTXJSVED-UHFFFAOYSA-N	352	1585404236107
participant_40	M56142	CCCCCCCC1=C(CCCC1)c2ccccc2	YHXOMBXQENPIQL-UHFFFAOYSA-N	312	1585404245033
participant_40	M56143	CC(C)CCCCCC1=C(CCCC1)c2ccccc2	YTRYGSOHHYULRP-UHFFFAOYSA-N	321	1585404247915
participant_40	M56144	C(CCC1CC1)CCC2=C(CCCC2)c3ccccc3	YWXZIJXPTQVZOM-UHFFFAOYSA-N	339	1585404251373
participant_38	M65	CCCCCCC	IMNFDUFMRHMDMM-UHFFFAOYSA-N	62	1585404257937
participant_38	M66	CCCCCCCC	TVMXDCGIABBOFY-UHFFFAOYSA-N	65	1585404258145
participant_38	M368	CCCCCCCCC	BKIMMITUMNQMOS-UHFFFAOYSA-N	66	1585404259344
participant_38	M369	CCCCCCCCCC	DIOQZVSQGTUSAI-UHFFFAOYSA-N	66	1585404260459
participant_38	M370	CCCCCCCCCCC	RSJKGSCJYJTIGS-UHFFFAOYSA-N	65	1585404264157
participant_40	M56145	CC(C)CCCC1=C(CCCC1)c2ccccc2	HAGJMFGFNVQJRE-UHFFFAOYSA-N	339	1585404264279
participant_38	M7934	CCCCCCCCCCCC	SNRUBQQJIBEYMU-UHFFFAOYSA-N	63	1585404265578
participant_38	M7935	CCCCCCCCCCCCC	IIYFAKIEWZDVMP-UHFFFAOYSA-N	61	1585404269951
participant_38	M7936	CCCCCCCCCCCCCC	BGHCVCJVXZWKCC-UHFFFAOYSA-N	58	1585404271188
participant_38	M25418	CCCCCCCCCCCCCCC	YCOZIPAWZNQLMR-UHFFFAOYSA-N	55	1585404272443
participant_40	M56146	c1ccc(cc1)C2=C(CCCC2)OCCC3CC3	QPSNSQLRWJFVOF-UHFFFAOYSA-N	348	1585404273894
participant_40	M56147	c1ccc(cc1)C2=C(CCCC2)OOCC3CC3	LDNRBTOPPMCAML-UHFFFAOYSA-N	337	1585404276087
participant_40	M56148	c1ccc(cc1)C2=C(CCCC2)OOOC3CC3	PSWSZHBHWYDYNT-UHFFFAOYSA-N	322	1585404277247
participant_40	M56149	c1ccc(cc1)C2=C(CCCC2)COOC3CC3	JNOJWQQSSWKXLR-UHFFFAOYSA-N	337	1585404282407
participant_40	M56150	c1ccc(cc1)C2=C(CCCC2)COCC3CC3	FJLSIHGLVAKWDE-UHFFFAOYSA-N	355	1585404284288
participant_40	M56151	c1ccc(cc1)C2=C(CCCC2)CCOC3CC3	ZEPCXCCRVWPTHL-UHFFFAOYSA-N	353	1585404292840
participant_40	M56152	c1ccc(cc1)C2=C(CCCC2)COCC3CO3	SIZVSFXOBLEZPH-UHFFFAOYSA-N	327	1585404305395
participant_40	M56153	c1ccc(cc1)C2=C(CCCC2)COCC3OO3	NNUQBMNNKWUVJY-UHFFFAOYSA-N	321	1585404306932
participant_40	M56154	c1ccc(cc1)C2=C(CCCC2)CNCC3CC3	BQSIFADTAVGSSV-UHFFFAOYSA-N	353	1585404314529
participant_40	M56155	c1ccc(cc1)C2=C(CCCC2)NNCC3CC3	SLZIJUZWWLGTBM-UHFFFAOYSA-N	337	1585404316833
participant_38	M9216	CCC1CCCCCC1	ITZHTNFXLDFAPB-UHFFFAOYSA-N	131	1585404318373
participant_40	M56156	c1ccc(cc1)C2=C(CCCC2)CSCC3CC3	RBPPTDRNVWTRBX-UHFFFAOYSA-N	348	1585404323885
participant_40	M56157	c1ccc(cc1)C2=C(CCCC2)CSSC3CC3	WLZMUNHKOMNZFS-UHFFFAOYSA-N	348	1585404326034
participant_40	M56158	c1ccc(cc1)C2=C(CCCC2)CSSC3CS3	XNXNEWVYSPAIFQ-UHFFFAOYSA-N	329	1585404327866
participant_40	M56159	c1ccc(cc1)C2=C(CCCC2)CSSC3SS3	BCKJOZXMKZRXSN-UHFFFAOYSA-N	321	1585404329270
participant_38	M10	CCCC1CCCCC1	DEDZSLCZHWTGOR-UHFFFAOYSA-N	130	1585404331261
participant_40	M56160	c1ccc(cc1)C2=C(CCCC2)CCSC3SS3	XTOLQUFDEPPBAW-UHFFFAOYSA-N	316	1585404334141
participant_40	M56161	c1ccc(cc1)C2=C(CCCC2)CCCC3SS3	LCGLHAFMVXVQBF-UHFFFAOYSA-N	321	1585404335409
participant_40	M56162	c1ccc(cc1)C2=C(CCCC2)CCCC3CS3	ROBFFUDTWVGCJV-UHFFFAOYSA-N	335	1585404336436
participant_38	M451	CCCCCc1ccccc1	PWATWSYOIIXYMA-UHFFFAOYSA-N	218	1585404351197
participant_40	M56163	c1ccc(cc1)C2=C(CCCC2)NOCC3CC3	GYLMNLAFXBIWIT-UHFFFAOYSA-N	340	1585404352345
participant_38	M452	CCCCCCc1ccccc1	LTEQMZWBSYACLV-UHFFFAOYSA-N	215	1585404352862
participant_40	M56164	c1ccc(cc1)C2=C(CCCC2)SOCC3CC3	VLHDAZMXFXBPMQ-UHFFFAOYSA-N	356	1585404356028
participant_38	M56165	CCCCc1cc-2ccc12	BINKBVBMDNIPKI-UHFFFAOYSA-N	225	1585404362338
participant_40	M56166	c1ccc(cc1)C2=C(CCCC2)SCCC3CC3	KFMBUVAAGJAKRS-UHFFFAOYSA-N	366	1585404366333
participant_40	M56167	c1ccc(cc1)C2=C(CCCC2)SSCC3CC3	CXWYACVHSOAKSO-UHFFFAOYSA-N	353	1585404375543
participant_40	M56168	c1ccc(cc1)C2=S(CCCC2)SCCC3CC3	VHOZHEUHAXVKCH-UHFFFAOYSA-N	324	1585404390691
participant_40	M56169	CC(CC1CC1)SC2=C(CCCC2)c3ccccc3	ALUIYGWVHHFPHV-UHFFFAOYSA-N	358	1585404410087
participant_38	M8599	c1ccc(cc1)C2CCCC2	VDIHFNQRHGYISG-UHFFFAOYSA-N	269	1585404413205
participant_40	M56170	c1ccc(cc1)C2=C(CCCC2)SC(CC3CC3)O	YGDHAIGDCCLZQO-UHFFFAOYSA-N	348	1585404416430
participant_40	M56171	c1ccc(cc1)C2=C(CCCC2)SC(CC3CC3)N	YTHZBOCCZVJGPX-UHFFFAOYSA-N	353	1585404420519
participant_38	M56019	c1ccc(cc1)C2CC=CC2	NURGUZSYYMQRPI-UHFFFAOYSA-N	246	1585404421370
participant_38	M56018	c1ccc(cc1)C2=CC=CC2	OFPZFTWBJUGNGE-UHFFFAOYSA-N	281	1585404424537
participant_40	M56172	c1ccc(cc1)C2=C(CCCC2)SC(CC3CC3)S	UCCIYELVGMFIFE-UHFFFAOYSA-N	353	1585404424888
participant_40	M56173	c1ccc(cc1)C2=C(CCCC2)SC(CC3CC3)F	NSQPPCYTMFWVFP-UHFFFAOYSA-N	348	1585404429397
participant_40	M56174	c1ccc(cc1)C2=C(CCCC2)SC(CC3CC3)Cl	SZCYQMICFWHUEG-UHFFFAOYSA-N	353	1585404433340
participant_40	M56175	c1ccc(cc1)C2=C(CCCC2)SC(CC3CC3)Br	UMYHWIFFEHHYJR-UHFFFAOYSA-N	348	1585404436495
participant_40	M56176	c1ccc(cc1)C2=C(CCCC2)S(=O)CCC3CC3	XBOPUSFBEXVTSX-UHFFFAOYSA-N	366	1585404445644
participant_38	M13722	c1ccc(cc1)-c2ccc[nH]2	IRTLROCMFSDSNF-UHFFFAOYSA-N	246	1585404449417
participant_40	M56177	c1ccc(cc1)C2=C(CCCC2)S(=O)(=O)CCC3CC3	QAPXEMXDKVFSHD-UHFFFAOYSA-N	365	1585404450081
participant_38	M56178	c1ccc(cc1)-c2cnc[nH]2	XHLKOHSAWQPOFO-UHFFFAOYSA-N	240	1585404451573
participant_38	M56179	c1ccc(cc1)C2=CN=CC2	KYOUFPTTWBKBHR-UHFFFAOYSA-N	271	1585404454396
participant_40	M56180	CS(=O)(=O)C1=C(CCCC1)c2ccccc2	RRWNZZOZOLJHQZ-UHFFFAOYSA-N	340	1585404456571
participant_40	M56181	CCS(=O)(=O)C1=C(CCCC1)c2ccccc2	GJYVQWDEFJFJGR-UHFFFAOYSA-N	353	1585404461164
participant_40	M56182	CCCS(=O)(=O)C1=C(CCCC1)c2ccccc2	PZLXQQSFOXERPX-UHFFFAOYSA-N	357	1585404463391
participant_38	M56183	CC1=CC=C(C1)c2ccccc2	RDLVRCWJSAXQFI-UHFFFAOYSA-N	317	1585404463623
participant_40	M56184	CCCCS(=O)(=O)C1=C(CCCC1)c2ccccc2	PZUREBCYRJYPFX-UHFFFAOYSA-N	357	1585404466846
participant_38	M56185	CC1=C(C)CC(=C1)c2ccccc2	ROKCKXQPIKTAHI-UHFFFAOYSA-N	345	1585404467678
participant_40	M56186	CCCCCS(=O)(=O)C1=C(CCCC1)c2ccccc2	JJMVQCMZCCQSFJ-UHFFFAOYSA-N	353	1585404469205
participant_40	M56187	CC(C)CCCS(=O)(=O)C1=C(CCCC1)c2ccccc2	PBNMJCXDKMDGHJ-UHFFFAOYSA-N	350	1585404471902
participant_38	M56188	CC1=C(C)C(=C(C1)c2ccccc2)C	VBZXIZIERQAOMW-UHFFFAOYSA-N	386	1585404472806
participant_38	M56189	CCC1=C(CC(=C1C)C)c2ccccc2	LXEHVUKOCSBVJT-UHFFFAOYSA-N	385	1585404473032
participant_40	M56190	c1ccc(cc1)C2=C(CCCC2)S(=O)(=O)CCCC3CC3	BJUMZDASDZDUCO-UHFFFAOYSA-N	366	1585404476193
participant_40	M56191	C1CC=C(CC1)S(=O)(=O)CCCC2CC2	UIRAOESUUBUYCG-UHFFFAOYSA-N	203	1585404484618
participant_38	M56192	Cc1ccccc1C2=C(C)C(=C(C)C2)C	ZQXRUSVTPKYFNK-UHFFFAOYSA-N	393	1585404495306
participant_38	M56193	CCc1ccccc1C2=C(C)C(=C(C)C2)C	BTAFVRWWHGNROW-UHFFFAOYSA-N	429	1585404495523
participant_38	M56194	Cc1cccc(c1C)C2=C(C)C(=C(C)C2)C	FMAZICJVZBAWPT-UHFFFAOYSA-N	363	1585404503644
participant_38	M56195	Cc1ccc(c(C)c1)C2=C(C)C(=C(C)C2)C	LZBHTVHPAPUDRP-UHFFFAOYSA-N	374	1585404513350
participant_38	M56196	CCc1ccc(c(C)c1)C2=C(C)C(=C(C)C2)C	NGQBXIMOTAWNMU-UHFFFAOYSA-N	386	1585404513567
participant_40	M56197	c1ccc(cc1)C2=C(CCCC2)S(=O)(=O)NCCC3CC3	ZSWDLKGRKVMJTO-UHFFFAOYSA-N	361	1585404513982
participant_40	M56198	c1ccc(cc1)C2=C(CCCC2)S(=O)(=O)OCCC3CC3	KVTIEKLKEFCFBY-UHFFFAOYSA-N	361	1585404517749
participant_40	M56199	c1ccc(cc1)C2=C(CCCC2)S(=N)(=O)CCCC3CC3	FUNVKXINUATMRO-UHFFFAOYSA-N	356	1585404524325
participant_40	M56200	c1ccc(cc1)C2=C(CCCC2)S(=N)(=N)CCCC3CC3	JHIYCVOHKJVCLU-UHFFFAOYSA-N	356	1585404525872
participant_38	M56201	Cc1ccc(C)c(c1)C2=C(C)C(=C(C)C2)C	HTJDJLVNTQEDAA-UHFFFAOYSA-N	363	1585404526909
participant_38	M56202	CCc1ccc(C)c(c1)C2=C(C)C(=C(C)C2)C	MYCXDEFOEDUILG-UHFFFAOYSA-N	375	1585404527133
participant_40	M56203	C=S(=N)(CCCC1CC1)C2=C(CCCC2)c3ccccc3	VRLKTLGOFDIPAD-UHFFFAOYSA-N	341	1585404529081
participant_40	M56204	C=S(=C)(CCCC1CC1)C2=C(CCCC2)c3ccccc3	FEIUWFUGLNJQSK-UHFFFAOYSA-N	341	1585404529859
participant_38	M56205	Cc1cccc(C)c1C2=C(C)C(=C(C)C2)C	BILHERAMIWYJBD-UHFFFAOYSA-N	355	1585404537863
participant_38	M56206	CCc1cccc(C)c1C2=C(C)C(=C(C)C2)C	JUGJSTVCMLGUSN-UHFFFAOYSA-N	402	1585404538089
participant_40	M56207	C=S(=C)(COCC1CC1)C2=C(CCCC2)c3ccccc3	IKYIZCQZOPHVSO-UHFFFAOYSA-N	341	1585404538955
participant_38	M56208	CCCc1ccccc1C2=C(C)C(=C(C)C2)C	BZESIZLWFDTSGI-UHFFFAOYSA-N	429	1585404551887
participant_38	M56209	CCCCc1ccccc1C2=C(C)C(=C(C)C2)C	YLYYWYHRJCRQBE-UHFFFAOYSA-N	425	1585404552108
participant_40	M56210	c1ccc(cc1)C2=C(CCCC2)S(=O)(=O)CCNC3CC3	QXYSXLXYHXUMRT-UHFFFAOYSA-N	364	1585404574656
participant_40	M56211	c1ccc(cc1)C2=C(CCCC2)S(=O)(=O)CCNN3CC3	ZLVNLRHCRWIYRH-UHFFFAOYSA-N	380	1585404575848
participant_38	M56212	CC1=C(C)C(=C(C1)c2cccc3CCCc32)C	HTZIYUHOXMPRSG-UHFFFAOYSA-N	418	1585404578744
participant_40	M56213	c1ccc(cc1)C2=C(CCCC2)S(=O)(=O)CCCN3CC3	ZSPUDHSGGAEIAV-UHFFFAOYSA-N	395	1585404578965
participant_38	M56214	CC1=C(C)C(=C(C1)c2cccc3CC=Cc32)C	UWOBOUWBNXAEPI-UHFFFAOYSA-N	415	1585404582870
participant_40	M56215	c1ccc(cc1)C2=C(CCCC2)S(=O)(=O)CCCN3C=C3	NVCRTSWCHMQZNS-UHFFFAOYSA-N	374	1585404585045
participant_40	M56216	c1ccc(cc1)C2=C(CCCC2)S(=O)(=O)CCCN3CN3	CTFQDPOGCMGGHC-UHFFFAOYSA-N	373	1585404593546
participant_40	M56217	c1ccc(cc1)C2=C(CCCC2)S(=O)(=O)CCCC3CN3	OZHVJUGVGSOFRX-UHFFFAOYSA-N	351	1585404597360
participant_38	M56218	CC1=C(C)C(=C(C1)c2ccccc2CCO)C	BJCTZQILJDTDIN-UHFFFAOYSA-N	432	1585404598929
participant_40	M56219	c1ccc(cc1)C2=C(CCCC2)S(=O)(=O)CCCC3CS3	NPQDGFFUSWMURQ-UHFFFAOYSA-N	351	1585404605799
participant_40	M56220	c1ccc(cc1)C2=C(CCCC2)S(=O)(=O)CCCC3SS3	GYZJQEUEGMFIPB-UHFFFAOYSA-N	339	1585404609667
participant_40	M56221	c1ccc(cc1)C2=C(CCCC2)S(=O)(=O)CCCC3CO3	WEQHCFBBHOYUOU-UHFFFAOYSA-N	351	1585404619121
participant_40	M56222	c1ccc(cc1)C2=C(CCCC2)S(=O)(=O)CCCC3OO3	HUBOEXWCQLIPLI-UHFFFAOYSA-N	339	1585404620823
participant_38	M56223	CC(C)c1ccccc1C2=C(C)C(=C(C)C2)C	PCOPEQQOHRNOFH-UHFFFAOYSA-N	390	1585404621426
participant_38	M56224	CCC(C)c1ccccc1C2=C(C)C(=C(C)C2)C	LTMKSYBOLDEEIY-UHFFFAOYSA-N	406	1585404621663
participant_38	M56225	CCc1ccccc1C2=C(C)C(=C(CC)C2)C	ZWGXPWMILCZKTO-UHFFFAOYSA-N	402	1585404637468
participant_38	M56226	CCCC1=C(C)C(=C(C1)c2ccccc2CC)C	WZQFJONWNWDPDH-UHFFFAOYSA-N	405	1585404637687
participant_40	M56227	CCCC/C(=C/c1ccccc1)/S(=O)(=O)CCCN2CC2	GVKGREXYMRTKLY-ICFOKQHNSA-N	300	1585404642687
participant_40	M56228	CCC/C(=C/c1ccccc1)/S(=O)(=O)CCCN2CC2	HYRJQAPYSFZQOY-PEZBUJJGSA-N	305	1585404644918
participant_38	M56229	CCc1ccccc1C2=C(C)C(=C(C)C2)CC	OKSUNAGQUMSMPJ-UHFFFAOYSA-N	411	1585404651878
participant_38	M56230	CCCC1=C(C)CC(=C1C)c2ccccc2CC	FHGOSXBSRQGTME-UHFFFAOYSA-N	414	1585404652099
participant_40	M56231	CCC/C(=C(\C)/c1ccccc1)/S(=O)(=O)CCCN2CC2	HTBXGYMBYGABHI-ICFOKQHNSA-N	355	1585404652454
participant_40	M56232	CCC/C(=C(\CC)/c1ccccc1)/S(=O)(=O)CCCN2CC2	BRPFSGJPVFQKJB-ZCXUNETKSA-N	347	1585404654766
participant_40	M56233	c1ccc(cc1)C2=C(CCCCC2)S(=O)(=O)CCCN3CC3	JWILRSIKFWSPMD-UHFFFAOYSA-N	388	1585404658379
participant_38	M56234	CCc1ccccc1C2=C(C)C(=C(C2)Cl)C	HDEBKVHVMDZCLP-UHFFFAOYSA-N	416	1585404660688
participant_38	M56235	CCc1ccccc1C2=C(C)C(=C(C2)Cl)Cl	SRMWGPALQKQTGT-UHFFFAOYSA-N	417	1585404661870
participant_38	M56236	CCc1ccccc1C2=C(C)C(=C(C2)N)Cl	ICIXHUWIHMGNCR-UHFFFAOYSA-N	418	1585404667557
participant_38	M56237	CCc1ccccc1C2=C(C)C(=C(C2)N)N	AECLZOVEVUDPRB-UHFFFAOYSA-N	404	1585404668805
participant_40	M56238	CCC1C(C)C(=C1S(=O)(=O)CCCN2CC2)c3ccccc3	VTTQCGXBAZHFML-UHFFFAOYSA-N	389	1585404671652
participant_38	M56239	CCc1ccccc1C2=C(C)C(=C(C)C2)N	YQRTZONGNWTTBV-UHFFFAOYSA-N	420	1585404672279
participant_40	M56240	CCCC(C)/C(=C/S(=O)(=O)CCCN1CC1)/c2ccccc2	GXMAETPYJVQMMB-SDXDJHTJSA-N	312	1585404677955
participant_38	M56241	CCc1ccccc1C2=CC(=C(C)C2)C	MNAFOZIPXYFWBM-UHFFFAOYSA-N	391	1585404679037
participant_38	M56242	CCc1ccccc1C2=CC=C(C)C2	HDOJLJAMZPZNIF-UHFFFAOYSA-N	367	1585404680651
participant_38	M56243	CCc1ccccc1C2=CC=CC2	KSQPYMNOPOBPPS-UHFFFAOYSA-N	333	1585404683392
participant_38	M56244	Cc1ccccc1C2=CC=CC2	BVRRVKXYRMDHQE-UHFFFAOYSA-N	309	1585404685475
participant_40	M56245	CCCC(CC)/C(=C/S(=O)(=O)CCCN1CC1)/c2ccccc2	AARNWDGSACIGHE-MNDPQUGUSA-N	307	1585404686653
participant_40	M56246	c1ccc(cc1)/C(=C\S(=O)(=O)CCCN2CC2)/C3CCCCC3	HELCYSVXHRKGNU-KNTRCKAVSA-N	352	1585404688959
participant_38	M56247	CCC1=CC=C(C1)c2ccccc2	UVNLTIHVGSUGPJ-UHFFFAOYSA-N	328	1585404693806
participant_40	M56248	c1ccc(cc1)/C(=C\S(=O)(=O)CCCN2CC2)/C3=CCCCC3	OPKGXLUZOGIBBW-KNTRCKAVSA-N	370	1585404693865
participant_40	M56249	c1ccc(cc1)C(CS(=O)(=O)CCCN2CC2)C3=CCCCC3	ZYZSKYVLQHDNPM-UHFFFAOYSA-N	365	1585404697293
participant_38	M56250	CCC1=C(C)C=C(C1)c2ccccc2	LZICDXKCDYWFIY-UHFFFAOYSA-N	359	1585404697601
participant_38	M56251	CCC1=C(CC)CC(=C1)c2ccccc2	VIOLDGZXCOCJCJ-UHFFFAOYSA-N	357	1585404697836
participant_38	M56252	CCC1=C(CC)C(=C(C1)c2ccccc2)C	RIEOCPMFVAYJMX-UHFFFAOYSA-N	380	1585404701151
participant_38	M56253	CCC1=C(CC)C(=C(C1)c2ccccc2)CC	AGHDJTKERYHPIC-UHFFFAOYSA-N	368	1585404701398
participant_38	M56254	CCC1=C(C)C(=C(C1)c2ccccc2)C	UGOLZOQAFMGHEX-UHFFFAOYSA-N	370	1585404709452
participant_38	M56255	CCC1=C(C)CC(=C1C)c2ccccc2	KUIAIWZAWGAWRK-UHFFFAOYSA-N	379	1585404717886
participant_38	M56256	CCCC1=C(C)CC(=C1C)c2ccccc2	LWCZBXDQFUILIT-UHFFFAOYSA-N	383	1585404718115
participant_40	M56257	c1ccc(cc1)C2=[N+](CCCC2)S(=O)(=O)CCCN3CC3	TWTPJHVOKWMDHZ-UHFFFAOYSA-N	374	1585404720053
participant_38	M56258	CCC1=C(C)CC(=C1C)c2ccccc2C	OAKZFCZMKARWHU-UHFFFAOYSA-N	390	1585404728603
participant_40	M56259	CCNCCCS(=O)(=O)C1=C(CCCC1)c2ccccc2	YFGHTUWUXATKCU-UHFFFAOYSA-N	351	1585404731406
participant_38	M56260	CCCc1ccccc1C2=C(C)C(=C(C)C2)CC	YEDLGTLZDNHLPJ-UHFFFAOYSA-N	409	1585404734205
participant_40	M56261	CCCNCCCS(=O)(=O)C1=C(CCCC1)c2ccccc2	XBTLBAUMEYIRDS-UHFFFAOYSA-N	344	1585404736874
participant_40	M56262	CCCCNCCCS(=O)(=O)C1=C(CCCC1)c2ccccc2	INIBIRNPABONJZ-UHFFFAOYSA-N	333	1585404738076
participant_40	M56263	CCCCCNCCCS(=O)(=O)C1=C(CCCC1)c2ccccc2	LYOAWQMHWBQSLB-UHFFFAOYSA-N	321	1585404738302
participant_40	M56264	CC1CCCN1CCCS(=O)(=O)C2=C(CCCC2)c3ccccc3	QWDGURAKVYEXHM-UHFFFAOYSA-N	391	1585404741255
participant_40	M56265	c1ccc(cc1)C2=C(CCCC2)S(=O)(=O)CCCN3CCCC3	DVNATLCBGSILED-UHFFFAOYSA-N	382	1585404744888
participant_38	M56266	CC1=C(C)C(=C(C1)c2cccc3C(C)c32)C	PIJCXMRQXFYMKE-UHFFFAOYSA-N	401	1585404751554
participant_38	M56267	CC1=C(C)C2=C(C1)c3ccccc3C(C)C2	JEHFITNPTRSXSI-UHFFFAOYSA-N	436	1585404760361
participant_40	M56268	CC1CN1CCCS(=O)(=O)C2=C(CCCC2)c3ccccc3	MEMAUOQDKKXHDK-UHFFFAOYSA-N	380	1585404761136
participant_40	M56269	CC1C(C)N1CCCS(=O)(=O)C2=C(CCCC2)c3ccccc3	ZWUFREURDLDDHW-UHFFFAOYSA-N	375	1585404765612
participant_38	M56270	CC1=C(C)c2cc(C)c3ccccc3c2C1	VGGXTZBTQSBYQX-UHFFFAOYSA-N	405	1585404766254
participant_38	M56271	CC1=C(C)C2=C(C1)c3ccccc3C(=C)C2	YCWOTXXKOUVEEG-UHFFFAOYSA-N	428	1585404774985
participant_38	M56272	CC1=C(C)C2=C(C1)c3ccccc3C(=O)C2	OCFRJONLQGKQGW-UHFFFAOYSA-N	455	1585404778915
participant_40	M56273	CCC1CCCN1CCCS(=O)(=O)C2=C(CCCC2)c3ccccc3	UVFHIFRRUZVYEY-UHFFFAOYSA-N	406	1585404784047
participant_38	M56274	CC1=C(CC2=C1CC(=O)c3ccccc32)S	COGAFXUXFVYEJM-UHFFFAOYSA-N	444	1585404784958
participant_38	M56275	c1ccc2c(c1)C3=C(CC2=O)C(=C(C3)S)S	RQGIDKRRSPFAJR-UHFFFAOYSA-N	418	1585404786289
participant_40	M56276	CCCC1CCCN1CCCS(=O)(=O)C2=C(CCCC2)c3ccccc3	BQWZWBUNEWAXOX-UHFFFAOYSA-N	405	1585404786361
participant_38	M56277	c1ccc2c(c1)C3=C(CC2=O)C(=C(C3)O)S	FDMHUQZLLIPQAO-UHFFFAOYSA-N	426	1585404790026
participant_40	M56278	CCCCC1CCCN1CCCS(=O)(=O)C2=C(CCCC2)c3ccccc3	DMNXWOBOGGVLFQ-UHFFFAOYSA-N	395	1585404790528
participant_38	M56279	c1ccc2c(c1)C3=C(CC2=O)C(=C(C3)O)O	WZBKQCMBGANTPE-UHFFFAOYSA-N	418	1585404791324
participant_40	M56280	c1ccc(cc1)C2=C(CCCC2)S(=O)(=O)CCCN3CCCC3C4CCC4	RXVKNDNYHWYPRN-UHFFFAOYSA-N	373	1585404793653
participant_40	M56281	CCC(C)C1CCCN1CCCS(=O)(=O)C2=C(CCCC2)c3ccccc3	FXIRAWUHUNGHNF-UHFFFAOYSA-N	397	1585404797556
participant_38	M56282	CC1=C(CC2=C1CC(=O)c3ccccc32)O	CQNYWRYNAAROTA-UHFFFAOYSA-N	438	1585404798203
participant_40	M56283	CC1CCN(CCCS(=O)(=O)C2=C(CCCC2)c3ccccc3)C1	RINLKEPIMCQAGB-UHFFFAOYSA-N	417	1585404807712
participant_40	M56284	CC1CN(CCCS(=O)(=O)C2=C(CCCC2)c3ccccc3)CC1C	GESIWKYEMHCZFV-UHFFFAOYSA-N	376	1585404810833
participant_38	M56285	CC1=C(CC2=C1CC(=O)c3ccccc32)OC	PZYHWXKODKCSCZ-UHFFFAOYSA-N	441	1585404812388
participant_38	M56286	CCOC1=C(C)C2=C(C1)c3ccccc3C(=O)C2	SXLLFGDCSNMJDE-UHFFFAOYSA-N	453	1585404813853
participant_38	M56287	CCCOC1=C(C)C2=C(C1)c3ccccc3C(=O)C2	IINQUZGNNLEQAC-UHFFFAOYSA-N	464	1585404814078
participant_38	M56288	CCCCOC1=C(C)C2=C(C1)c3ccccc3C(=O)C2	VCQVFCIQLVBNEH-UHFFFAOYSA-N	455	1585404816819
participant_38	M56289	CCCC(C)OC1=C(C)C2=C(C1)c3ccccc3C(=O)C2	ORTIIXJMXXXZMI-UHFFFAOYSA-N	448	1585404822919
participant_38	M56290	CCCC(CC)OC1=C(C)C2=C(C1)c3ccccc3C(=O)C2	MPWKNUDJMGHUNF-UHFFFAOYSA-N	449	1585404826730
participant_38	M56291	CC1=C(CC2=C1CC(=O)c3ccccc32)OC4CCCCC4	GPLRKYJMXKLAAI-UHFFFAOYSA-N	452	1585404828493
participant_40	M56292	CCC1CCN(CCCS(=O)(=O)C2=C(CCCC2)c3ccccc3)C1	NVNMMOJHDZDWSY-UHFFFAOYSA-N	414	1585404830413
participant_38	M56293	CC1CCC(CC1)OC2=C(C)C3=C(C2)c4ccccc4C(=O)C3	ZXLPBENDFBMVFZ-UHFFFAOYSA-N	471	1585404832237
participant_38	M56294	CCC(C)CCCOC1=C(C)C2=C(C1)c3ccccc3C(=O)C2	QURSHSKWUBHPDX-UHFFFAOYSA-N	442	1585404838435
participant_38	M56295	CC(C)CCCOC1=C(C)C2=C(C1)c3ccccc3C(=O)C2	FMZJUKVDUHNDGH-UHFFFAOYSA-N	438	1585404840549
participant_40	M56296	c1ccc(cc1)C2=C(CCCC2)S(=O)(=O)CCCN3CCC(C3)Cl	ONSDESVVIHQRSO-UHFFFAOYSA-N	412	1585404841202
participant_38	M56297	CCCCCOC1=C(C)C2=C(C1)c3ccccc3C(=O)C2	DKAYCHOFMNDXJM-UHFFFAOYSA-N	447	1585404843129
participant_40	M56298	c1ccc(cc1)C2=C(CCCC2)S(=O)(=O)CCCN3CCC(C3)F	GGXZXIFTBSCFQO-UHFFFAOYSA-N	407	1585404844293
participant_40	M56299	c1ccc(cc1)C2=C(CCCC2)S(=O)(=O)CCCN3CCC(C3)N	XFMUPGQEHYHKCM-UHFFFAOYSA-N	412	1585404847953
participant_40	M56300	c1ccc(cc1)C2=C(CCCC2)S(=O)(=O)CCCN3CCC(C3)Br	GCSMCPDFHZLYSL-UHFFFAOYSA-N	407	1585404851751
participant_40	M56301	c1ccc(cc1)C2=C(CCCC2)S(=O)(=O)CCCN3CCC(C3)S	IRVGVRQONQMYPB-UHFFFAOYSA-N	407	1585404855844
participant_38	M56302	c1ccc2c(c1)C3=C(CC2=O)C4=C(C3)OCCC4	MTBQOWAOBXZADP-UHFFFAOYSA-N	443	1585404859281
participant_40	M56303	c1ccc(cc1)C2=C(CCCC2)S(=O)(=O)CCCN3CCC(C3)O	ZLGRZAVLMYKMAC-UHFFFAOYSA-N	407	1585404859750
participant_40	M56304	C=C1CCN(CCCS(=O)(=O)C2=C(CCCC2)c3ccccc3)C1	PVCDVZZUSJKTIC-UHFFFAOYSA-N	415	1585404868299
participant_40	M56305	C=C1C=CN(CCCS(=O)(=O)C2=C(CCCC2)c3ccccc3)C1	VHSVFBDANAITGE-UHFFFAOYSA-N	416	1585404870975
participant_40	M56306	CC1C=CN(CCCS(=O)(=O)C2=C(CCCC2)c3ccccc3)C1	WTAIVNFDXCGJNS-UHFFFAOYSA-N	386	1585404874019
participant_38	M56307	CCCC1=C(C)C2=C(C1)c3ccccc3C(=O)C2	QEHHYJFEUGUVNX-UHFFFAOYSA-N	462	1585404882303
participant_40	M56308	CC1CCN(C#CCS(=O)(=O)C2=C(CCCC2)c3ccccc3)C1	VAEWMSBHDMRWAU-UHFFFAOYSA-N	385	1585404891182
participant_38	M56309	CCC1=C(C)C2=C(C1)c3ccccc3C(=O)C2	RMZMFDOJDHNQPV-UHFFFAOYSA-N	459	1585404903027
participant_40	M56310	CC1CCN(CCCS(=O)(=O)C2=C(CCCC2)c3ccccc3)C1C	GCXLBPSETRRGDM-UHFFFAOYSA-N	406	1585404904790
participant_40	M56311	CCC1C(C)CCN1CCCS(=O)(=O)C2=C(CCCC2)c3ccccc3	OQCIZVMXCYCMQA-UHFFFAOYSA-N	409	1585404905769
participant_38	M56312	CC(C)C1=C(C)C2=C(C1)c3ccccc3C(=O)C2	WWLARPORWPLGRW-UHFFFAOYSA-N	434	1585404909243
participant_38	M56313	CCC(C)C1=C(C)C2=C(C1)c3ccccc3C(=O)C2	PHXWJVCVZNEAHX-UHFFFAOYSA-N	450	1585404909469
participant_38	M56314	CCC(=C)C1=C(C)C2=C(C1)c3ccccc3C(=O)C2	MKPVLLMZPFSLEP-UHFFFAOYSA-N	462	1585404917996
participant_38	M56315	CCC(=O)C1=C(C)C2=C(C1)c3ccccc3C(=O)C2	RKORMKPCIWMVJZ-UHFFFAOYSA-N	473	1585404921370
participant_38	M56316	CC1=C(CC2=C1CC(=O)c3ccccc32)C(=O)OC	FTJWHRCIPVXKRG-UHFFFAOYSA-N	454	1585404922653
participant_38	M56317	CC1=C(CC2=C1CC(=O)c3ccccc32)C(=O)NC	FVJIUDYSTXWISD-UHFFFAOYSA-N	454	1585404928159
participant_40	M56318	COC1CCN(CCCS(=O)(=O)C2=C(CCCC2)c3ccccc3)C1	RNYFRJQJYAPOQP-UHFFFAOYSA-N	408	1585404928220
participant_40	M56319	c1ccc(cc1)C2=C(CCCC2)S(=O)(=O)CCCN3CCC(C3)OS	LQUUAPWVYKCZOP-UHFFFAOYSA-N	398	1585404932230
participant_40	M56320	c1ccc(cc1)C2=C(CCCC2)S(=O)(=O)CCCN3CCC(C3)ON	UJKZIDBPWOOSBY-UHFFFAOYSA-N	400	1585404934810
participant_40	M56321	c1ccc(cc1)C2=C(CCCC2)S(=O)(=O)CCCN3CCC(C3)NN	HAWBHONTBWKSDQ-UHFFFAOYSA-N	415	1585404936298
participant_38	M56322	CCCC(=O)C1=C(C)C2=C(C1)c3ccccc3C(=O)C2	PWRNTEDINXOXJX-UHFFFAOYSA-N	475	1585404940219
participant_40	M56323	c1ccc(cc1)C2=C(CCCC2)S(=O)(=O)CCCN3CCN(C3)NN	WCQYRVPGEMRSQX-UHFFFAOYSA-N	405	1585404941815
participant_38	M56324	CCCCC(=O)C1=C(C)C2=C(C1)c3ccccc3C(=O)C2	IFHHOJFKPVGFJU-UHFFFAOYSA-N	473	1585404941855
participant_40	M56325	c1ccc(cc1)C2=C(CCCC2)S(=O)(=O)CCCN3CCN(CN)C3	OHLJEYBTGHMPLI-UHFFFAOYSA-N	408	1585404944966
participant_40	M56326	CCN1CCN(CCCS(=O)(=O)C2=C(CCCC2)c3ccccc3)C1	WFPKIUYRYAXHEM-UHFFFAOYSA-N	413	1585404946258
participant_38	M56327	CC1=C(CC2=C1CC(=O)c3ccccc32)C(=O)C4CCC4	LLWIEOINQNIBAE-UHFFFAOYSA-N	500	1585404948447
participant_40	M56328	CNN1CCN(CCCS(=O)(=O)C2=C(CCCC2)c3ccccc3)C1	AYQAAEJXMOWIDU-UHFFFAOYSA-N	417	1585404949027
participant_40	M56329	c1ccc(cc1)C2=C(CCCC2)S(=O)(=O)CCCN3CCC(C3)NF	HCIJPZFVJIWAHZ-UHFFFAOYSA-N	410	1585404954892
participant_40	M56330	c1ccc(cc1)C2=C(CCCC2)S(=O)(=O)CCCN3CCC(C3)NCl	PDHDNGPYQKVOCE-UHFFFAOYSA-N	420	1585404958161
participant_40	M56331	c1ccc(cc1)C2=C(CCCC2)S(=O)(=O)CCCN3CCC(CCl)C3	WCHFNRXUCQNKGY-UHFFFAOYSA-N	407	1585404965151
participant_40	M56332	c1ccc(cc1)C2=C(CCCC2)S(=O)(=O)CCCN3CCC(C3)OCl	QEJSBLDQWZIWKJ-UHFFFAOYSA-N	405	1585404969322
participant_38	M56333	CCCCCC(=O)C1=C(C)C2=C(C1)c3ccccc3C(=O)C2	WJUBUPKSLGHOSS-UHFFFAOYSA-N	465	1585404969860
participant_38	M56334	CCCCCCC(=O)C1=C(C)C2=C(C1)c3ccccc3C(=O)C2	NBXBDHURMWFVSH-UHFFFAOYSA-N	449	1585404970084
participant_38	M56335	CC1=C(CC2=C1CC(=O)c3ccccc32)C(=O)C4CCCCC4	WRRVIWKOVLZIJB-UHFFFAOYSA-N	473	1585404971978
participant_40	M56336	c1ccc(cc1)C2=C(CCCC2)S(=O)(=O)CCCN3CCC(C3)SCl	PKYURQYNQMPAGL-UHFFFAOYSA-N	406	1585404972503
participant_38	M56337	CC1=C(CC2=C1CC(=O)c3ccccc32)C(=O)c4ccccc4	PEJDIMJDLIJVTE-UHFFFAOYSA-N	458	1585404975818
participant_38	M56338	CC1=C(CC2=C1CC(=O)c3ccccc32)C(=O)C4=CC=CCC4	SKDHUUMWHMRVMZ-UHFFFAOYSA-N	489	1585404982911
participant_38	M56339	CC1=C(CC2=C1CC(=O)c3ccccc32)C(=O)C4=CCCCC4	MNCLCQFQYHEMIC-UHFFFAOYSA-N	487	1585404984788
participant_40	M56340	c1ccc(cc1)C2=C(CCCC2)S(=O)(=O)CCCN3CCC(C3)NBr	PVPBUHPZDVWMKO-UHFFFAOYSA-N	420	1585404985912
participant_38	M56341	CC1=C(CC2=C1CC(=O)c3ccccc32)C(=O)C4CC=CCC4	JVBUUOBDWUSYCU-UHFFFAOYSA-N	493	1585404989655
participant_38	M56342	CC/C=C\CCC(=O)C1=C(C)C2=C(C1)c3ccccc3C(=O)C2	YXXUFVOKIPVUQI-PLNGDYQASA-N	451	1585404998170
participant_38	M56343	C/C=C\CCC(=O)C1=C(C)C2=C(C1)c3ccccc3C(=O)C2	JJCZFQZJMGYKGM-ARJAWSKDSA-N	450	1585404999723
participant_38	M56344	CC1=C(CC2=C1CC(=O)c3ccccc32)C(=O)C4CC=CC4	QFUAEGPTJHCCJW-UHFFFAOYSA-N	473	1585405005896
participant_38	M56345	CC1=C(CC2=C1CC(=O)c3ccccc32)C(=O)C4CCCC4	DUEZGMOUBJYOAO-UHFFFAOYSA-N	496	1585405010003
participant_38	M56346	CC1=C(CC2=C1CC(=O)c3ccccc32)C(=O)C4CCCN4	YLYHWHKSSSKVTE-UHFFFAOYSA-N	482	1585405019827
participant_38	M56347	CC1=C(CC2=C1CC(=O)c3ccccc32)C(=O)C4CNCN4	DKXCZDHLTYACKG-UHFFFAOYSA-N	458	1585405021375
participant_38	M56348	CC1=C(CC2=C1CC(=O)c3ccccc32)C(=O)C4CNCS4	XKSRNCUQNXOBJA-UHFFFAOYSA-N	486	1585405024472
participant_38	M56349	CC1=C(CC2=C1CC(=O)c3ccccc32)C(=O)C4CSCS4	JZEQVXLCEJARLA-UHFFFAOYSA-N	458	1585405028533
participant_38	M56350	CC1=C(CC2=C1CC(=O)c3ccccc32)C(=O)C4CCCS4	HYSQXLXIQZXFET-UHFFFAOYSA-N	482	1585405030376
participant_38	M56351	CCCCC1c2cccc3C4=C(CC(=O)c23)C(=C(C4)C1=O)C	FUBHYISZUQTATP-UHFFFAOYSA-N	468	1585405041692
participant_40	M56352	c1ccc(cc1)C2=C(CCCC2)S(=O)(=O)CCCN3CCC(CBr)C3	GKUWWRUUSAOITI-UHFFFAOYSA-N	399	1585405046365
participant_40	M56353	c1ccc(cc1)C2=C(CCCC2)S(=O)(=O)CCCN3CCC(C3)OBr	ZUVYTXDWXQHVDF-UHFFFAOYSA-N	403	1585405050395
participant_40	M56354	c1ccc(cc1)C2=C(CCCC2)S(=O)(=O)CCCN3CCC(C3)SBr	KLWANJWDKRSRHE-UHFFFAOYSA-N	401	1585405053117
participant_38	M56355	c1ccc2c(c1)C3=C(CC2=O)C4=C(C3)C(=O)C5CCCC5C4	ZAMYHNWULZEYIY-UHFFFAOYSA-N	480	1585405067111
participant_40	M56356	c1ccc(cc1)C2=C(CCCC2)S(=O)CCCN3CCC(C3)NBr	PBJBHBJFMDFBHO-UHFFFAOYSA-N	425	1585405075468
participant_40	M56357	c1ccc(cc1)C2=C(CCCC2)SCCCN3CCC(C3)NBr	RXBDTSJOEZZZPI-UHFFFAOYSA-N	429	1585405078049
participant_38	M56358	CCC1=C(CC2=C1CC(=O)c3ccccc32)C(=O)C4CCCC4	CJYXAEPNWHDLET-UHFFFAOYSA-N	508	1585405082692
participant_40	M56359	c1ccc(cc1)C2=C(CCCC2)CCCCN3CCC(C3)NBr	VBAPZDJVGYQRGP-UHFFFAOYSA-N	409	1585405084432
participant_38	M56360	CCCC1=C(CC2=C1CC(=O)c3ccccc32)C(=O)C4CCCC4	FRWJAXYUNBCJCW-UHFFFAOYSA-N	510	1585405084464
participant_38	M56361	CCCCC1=C(CC2=C1CC(=O)c3ccccc32)C(=O)C4CCCC4	ZEERZDYEKAYRLL-UHFFFAOYSA-N	507	1585405085924
participant_38	M56362	CCCCCC1=C(CC2=C1CC(=O)c3ccccc32)C(=O)C4CCCC4	HRZRJGSBLJSMID-UHFFFAOYSA-N	498	1585405086144
participant_40	M56363	c1ccc(cc1)C2=C(CCCC2)NCCCN3CCC(C3)NBr	IDJBYLQZDGVDOT-UHFFFAOYSA-N	407	1585405091507
participant_38	M56364	CCCCC1=C(CC2=C1C(C)C(=O)c3ccccc32)C(=O)C4CCCC4	LIZSQUDQAKDODR-UHFFFAOYSA-N	514	1585405097185
participant_40	M56365	c1ccc(cc1)C2=C(CCCC2)OCCCN3CCC(C3)NBr	GOHFJSODZDBWHC-UHFFFAOYSA-N	410	1585405097227
participant_38	M56366	CCCCC1=C(CC2=C1C(CC)C(=O)c3ccccc32)C(=O)C4CCCC4	VSCRGKOFHRSORK-UHFFFAOYSA-N	504	1585405098761
participant_38	M56367	CCCCC1=C(CC2=C1C(CCC)C(=O)c3ccccc32)C(=O)C4CCCC4	WBZDOUFXWDUELJ-UHFFFAOYSA-N	488	1585405098984
participant_40	M56368	c1ccc(cc1)C2=C(CCCC2)SSCCN3CCC(C3)NBr	IKGFWNGKTSWGRT-UHFFFAOYSA-N	419	1585405101351
participant_40	M56369	c1ccc(cc1)C2=C(CCCC2)CSCCN3CCC(C3)NBr	BURSRTAROPTOAI-UHFFFAOYSA-N	410	1585405104478
participant_40	M56370	c1ccc(cc1)C2=S(CCCC2)CCCCN3CCC(C3)NBr	ZNKYQCDQIDEVGQ-UHFFFAOYSA-N	390	1585405110185
participant_40	M56371	c1ccc(cc1)C2=S(CCCC2)SCCCN3CCC(C3)NBr	VZPFHELZZRSWDB-UHFFFAOYSA-N	391	1585405111265
participant_38	M56372	CCCCC1=C(CC2=C1C(C)C(=O)c3cccc(C)c32)C(=O)C4CCCC4	CRZJWJQSXJHUAK-UHFFFAOYSA-N	502	1585405112295
participant_38	M56373	CCCCC1=C(CC2=C1C(C)C(=O)c3cccc(CC)c32)C(=O)C4CCCC4	OMUIFSXEXMVXNB-UHFFFAOYSA-N	513	1585405112513
participant_40	M56374	c1ccc(cc1)C2=C(CCCC2)SCCCC3CCC(C3)NBr	VXUPTMYVJLPHEG-UHFFFAOYSA-N	379	1585405121101
participant_40	M56375	c1ccc(cc1)C2=C(CCCC2)SCCCC3CC(CN3)NBr	ZXBLPRZEMKMDNE-UHFFFAOYSA-N	348	1585405124355
participant_40	M56376	c1ccc(cc1)C2=C(CCCC2)SCCCN3CC(CN3)NBr	VPZIUPACGDAMLF-UHFFFAOYSA-N	366	1585405125393
participant_38	M56377	CCCCC1=C(CC2=C1C(C)C(=O)c3cc(C)ccc23)C(=O)C4CCCC4	WLJCNINQZRJYTC-UHFFFAOYSA-N	506	1585405132563
participant_38	M56378	CCCCC1=C(CC2=C1C(C)C(=O)c3cc(CC)ccc23)C(=O)C4CCCC4	WDMGHRCFLGIJCM-UHFFFAOYSA-N	491	1585405133926
participant_38	M56379	CCCCC1=C(CC2=C1C(C)C(=O)c3cc(CCC)ccc23)C(=O)C4CCCC4	JZTJRYUDFDWODX-UHFFFAOYSA-N	476	1585405134151
participant_38	M56380	CCCCC1=C(CC2=C1C(C)C(=O)c3cc4CCCc4cc23)C(=O)C5CCCC5	YZYGOIIDTKEWLM-UHFFFAOYSA-N	435	1585405136162
participant_40	M56381	Cc1cccc(c1)C2=C(CCCC2)SCCCN3CCC(C3)NBr	OHNMELIGWIZDEX-UHFFFAOYSA-N	438	1585405137873
participant_40	M56382	CCc1cccc(c1)C2=C(CCCC2)SCCCN3CCC(C3)NBr	JAGKYLHESSXGDI-UHFFFAOYSA-N	429	1585405138197
participant_38	M56383	CCCCC1=C(CC2=C1C(C)C(=O)c3ccc(CCC)cc32)C(=O)C4CCCC4	AFXBPZSDGFQDCW-UHFFFAOYSA-N	476	1585405139402
participant_38	M56384	CCCNC1=C(CC2=C1C(C)C(=O)c3ccccc32)C(=O)C4CCCC4	OPVAXACHAUPTSL-UHFFFAOYSA-N	510	1585405150314
participant_38	M56385	CC1C2=C(CC(=C2NCCN)C(=O)C3CCCC3)c4ccccc4C1=O	QZOJIZBRMMGIFH-UHFFFAOYSA-N	502	1585405151964
participant_40	M56386	Cc1ccccc1C2=C(CCCC2)SCCCN3CCC(C3)NBr	SAVHVXRZKJTMAC-UHFFFAOYSA-N	446	1585405152468
participant_40	M56387	CCc1ccccc1C2=C(CCCC2)SCCCN3CCC(C3)NBr	MRUCEUAEPUVNGC-UHFFFAOYSA-N	455	1585405152743
participant_38	M56388	CC1C2=C(CC(=C2CCCN)C(=O)C3CCCC3)c4ccccc4C1=O	AIAZLPZRGQSTAQ-UHFFFAOYSA-N	506	1585405156809
participant_40	M56389	Cc1cccc(C)c1C2=C(CCCC2)SCCCN3CCC(C3)NBr	GSBKRCWMEITGMS-UHFFFAOYSA-N	426	1585405162524
participant_40	M56390	CCc1cccc(C)c1C2=C(CCCC2)SCCCN3CCC(C3)NBr	PQSUTEUIDGDOEB-UHFFFAOYSA-N	449	1585405162803
participant_38	M56391	CC(C=O)C1=C(CC(=C1CCCN)C(=O)C2CCCC2)c3ccccc3	BPXFLGVSNZJPNG-UHFFFAOYSA-N	457	1585405163265
participant_38	M56392	CCC1=C(CC(=C1CCCN)C(=O)C2CCCC2)c3ccccc3	FGOXBFKPJDMHCX-UHFFFAOYSA-N	450	1585405164631
participant_38	M56393	c1ccc(cc1)C2=CC(=C(C2)C(=O)C3CCCC3)CCCN	RTDRVOZZQVUBLK-UHFFFAOYSA-N	430	1585405166068
participant_38	M56394	c1ccc(cc1)C2=CC=C(C2)C(=O)C3CCCC3	ZOUQIWVKBAOAGO-UHFFFAOYSA-N	411	1585405167901
participant_38	M56395	c1ccc(cc1)C2=CC=C(C2)C=O	GMDJYLIPHYQGDW-UHFFFAOYSA-N	336	1585405169378
participant_40	M56396	CCCc1ccccc1C2=C(CCCC2)SCCCN3CCC(C3)NBr	WSSOTVIUIKWQQB-UHFFFAOYSA-N	448	1585405175438
participant_40	M56397	CCCCc1ccccc1C2=C(CCCC2)SCCCN3CCC(C3)NBr	GGZFGNJUUSQEAA-UHFFFAOYSA-N	432	1585405175690
participant_40	M56398	c1ccc(c(c1)C2CC2)C3=C(CCCC3)SCCCN4CCC(C4)NBr	HXSGEMOQQZBUHM-UHFFFAOYSA-N	436	1585405190298
participant_40	M56399	CCCCCc1ccccc1C2=C(CCCC2)SCCCN3CCC(C3)NBr	XIKDWMJMWGEPTN-UHFFFAOYSA-N	415	1585405198585
participant_40	M56400	C1CCC(C1)c2ccccc2C3=C(CCCC3)SCCCN4CCC(C4)NBr	UJXGGVFVYCIRHY-UHFFFAOYSA-N	402	1585405201066
participant_38	M2282	Cc1cccc(C)c1C	FYGHSUNMUKGBRK-UHFFFAOYSA-N	212	1585405203076
participant_38	M2283	Cc1ccc(C)c(C)c1C	UOHMMEJUHBCKEE-UHFFFAOYSA-N	215	1585405205889
participant_38	M24953	Cc1cc(C)c(C)c(C)c1C	BEZDDPMMPIDMGJ-UHFFFAOYSA-N	205	1585405209337
participant_38	M24957	CCc1cc(C)c(C)c(C)c1C	UCVPNSFREXDFFW-UHFFFAOYSA-N	233	1585405209558
participant_40	M56401	c1ccc(c(c1)CO)C2=C(CCCC2)SCCCN3CCC(C3)NBr	UNJHVWGOVFPPQO-UHFFFAOYSA-N	445	1585405217468
participant_40	M56402	c1ccc(c(c1)C2=C(CCCC2)SCCCN3CCC(C3)NBr)OO	FZEZJEMTOOXCTN-UHFFFAOYSA-N	439	1585405219022
participant_38	M24954	Cc1c(C)c(C)c(C)c(C)c1C	YUWFEBAXEOLKSG-UHFFFAOYSA-N	178	1585405221718
participant_40	M56403	c1ccc(c(c1)C2=C(CCCC2)SCCCN3CCC(C3)NBr)NO	JWSITXUUDOZSQK-UHFFFAOYSA-N	430	1585405222467
participant_40	M56404	C1CCC(=C(C1)c2ccccc2SO)SCCCN3CCC(C3)NBr	NPDYWQUIMZYSGF-UHFFFAOYSA-N	432	1585405229295
participant_38	M56405	Cc1cc(C)c(C)cc1C	SQNZJJAZBFDUTD-UHFFFAOYSA-N	183	1585405231466
participant_40	M56406	COc1ccccc1C2=C(CCCC2)SCCCN3CCC(C3)NBr	IROACGWZHZVZJF-UHFFFAOYSA-N	440	1585405237664
participant_40	M56407	c1ccc(c(c1)CCl)C2=C(CCCC2)SCCCN3CCC(C3)NBr	ZEKQXDLYSHRCAV-UHFFFAOYSA-N	451	1585405242737
participant_38	M2284	CCc1ccc(C)c(C)c1C	BAMWORSGQSUNSC-UHFFFAOYSA-N	247	1585405245919
participant_40	M56408	c1ccc(c(c1)CBr)C2=C(CCCC2)SCCCN3CCC(C3)NBr	BIZSRIRUMIILAF-UHFFFAOYSA-N	442	1585405246620
participant_38	M2285	CCCc1ccc(C)c(C)c1C	SZAIENRDRCMPRX-UHFFFAOYSA-N	252	1585405247438
participant_38	M2286	CCCCc1ccc(C)c(C)c1C	AGNYWDNEEQTSFJ-UHFFFAOYSA-N	253	1585405249022
participant_40	M56409	c1ccc(c(c1)CF)C2=C(CCCC2)SCCCN3CCC(C3)NBr	XYBFRHFWZDMLFQ-UHFFFAOYSA-N	445	1585405249364
participant_38	M56410	CCCCCc1ccc(C)c(C)c1C	NDKNNYVUHSDELY-UHFFFAOYSA-N	252	1585405251957
participant_40	M56411	c1ccc(c(c1)CS)C2=C(CCCC2)SCCCN3CCC(C3)NBr	WBCKIWBXNUHNKS-UHFFFAOYSA-N	445	1585405252139
participant_40	M56412	c1ccc(c(c1)CN)C2=C(CCCC2)SCCCN3CCC(C3)NBr	XGIXHUDDWPWCIZ-UHFFFAOYSA-N	447	1585405256246
participant_40	M56413	c1ccc2c(c1)CCC3CCCC(=C32)SCCCN4CCC(C4)NBr	WHSBZBNTVRSBKL-UHFFFAOYSA-N	447	1585405266359
participant_38	M56414	CCC1CCc2ccc(C)c(C)c2C1	AJSYBQUAJVJYFU-UHFFFAOYSA-N	311	1585405270243
participant_40	M56415	c1ccc2c(c1)ccc3=CCCC(=c32)SCCCN4CCC(C4)NBr	GLSZGMFSSBYQTG-UHFFFAOYSA-N	492	1585405273057
participant_40	M56416	c1ccc2c(c1)ccc3cccc(c32)SCCCN4CCC(C4)NBr	VFJKEZGVVPWHCE-UHFFFAOYSA-N	438	1585405276030
participant_38	M56417	CCC1CCc2ccc(CC)c(C)c2C1	BNWJULNRPWTCTC-UHFFFAOYSA-N	327	1585405277821
participant_38	M56418	CCCc1ccc2CCC(CC)Cc2c1C	JHPNBPMOLWOXST-UHFFFAOYSA-N	329	1585405279011
participant_40	M56419	c1ccc2c(c1)ccc3CCCC(c32)SCCCN4CCC(C4)NBr	UXLQBUTUCHLEQU-UHFFFAOYSA-N	461	1585405280664
participant_38	M56420	CCCCc1ccc2CCC(CC)Cc2c1C	CVEOSOMGHIJAJZ-UHFFFAOYSA-N	325	1585405280680
participant_38	M56421	CCCCCc1ccc2CCC(CC)Cc2c1C	XBHDJZXZYNOEKG-UHFFFAOYSA-N	318	1585405282077
participant_38	M56422	CCCCCCc1ccc2CCC(CC)Cc2c1C	PKDWNBQIUJKMKL-UHFFFAOYSA-N	308	1585405283285
participant_38	M56423	CCC1CCc2ccc(CC3CCCC3)c(C)c2C1	UDWOQSAPYXLWLX-UHFFFAOYSA-N	353	1585405284458
participant_40	M56424	c1ccc2c(c1)ccc3CC=CC(c32)SCCCN4CCC(C4)NBr	CFBGWLSGRVDKPX-UHFFFAOYSA-N	440	1585405286503
participant_38	M56425	CCC1CCc2ccc(CC3CCCC3)c(CC)c2C1	BWIFNNASVLLSPF-UHFFFAOYSA-N	356	1585405288007
participant_38	M56426	CCCc1c(ccc2CCC(CC)Cc21)CC3CCCC3	SGCCAOAZDUZCPZ-UHFFFAOYSA-N	354	1585405288216
participant_38	M56427	CCCCc1c(ccc2CCC(CC)Cc21)CC3CCCC3	CQKQKQHAQDJSIG-UHFFFAOYSA-N	350	1585405292859
participant_38	M56428	CCCCCc1c(ccc2CCC(CC)Cc21)CC3CCCC3	NWTLTKZVLMKFNY-UHFFFAOYSA-N	341	1585405293104
participant_38	M56429	CCC1CCc2ccc(CC3CCCC3)c4CCCC1c24	ZCHPXUNUIVJHBB-UHFFFAOYSA-N	340	1585405312183
participant_38	M56430	CCCc1c(ccc2CCC(C)Cc21)CC3CCCC3	DEKDCMJWMMNKMO-UHFFFAOYSA-N	357	1585405317733
participant_38	M56431	CCCc1c(ccc2CCCCc21)CC3CCCC3	SUGYOULBNTZOKM-UHFFFAOYSA-N	329	1585405319467
participant_38	M56432	CCCc1c(ccc2ccccc21)CC3CCCC3	NAWFHRICWHDAJJ-UHFFFAOYSA-N	414	1585405327213
participant_40	M56433	c1ccc2c(c1)ccc3=NCCC(=c23)SCCCN4CCC(C4)NBr	DIBDHGZRDLJFQP-UHFFFAOYSA-N	482	1585405331041
participant_38	M56434	CCCc1c(ccc2ccc(C)cc21)CC3CCCC3	XUVTVLMSWVVDAQ-UHFFFAOYSA-N	414	1585405334278
participant_38	M56435	CCCc1c(ccc2ccc(CC)cc21)CC3CCCC3	QPGBVYDWSBGILV-UHFFFAOYSA-N	402	1585405334494
participant_40	M56436	c1ccc2c(c1)cnc3=NCCC(=c23)SCCCN4CCC(C4)NBr	AXBFIVOYBBQYNH-UHFFFAOYSA-N	480	1585405334525
participant_40	M56437	c1ccc2c(c1)cnc3=CCCC(=c23)SCCCN4CCC(C4)NBr	WCVMMACGQKQFNY-UHFFFAOYSA-N	482	1585405337324
participant_38	M56438	CCc1ccc2ccc(CC3CCCC3)cc2c1	LKOYRMYNKDWARS-UHFFFAOYSA-N	352	1585405338512
participant_38	M24276	C1CCC(C1)Cc2ccc3ccccc3c2	IXHDGZRRRXAASU-UHFFFAOYSA-N	354	1585405340664
participant_40	M56439	c1ccs2ccc3=CCCC(=c3c2c1)SCCCN4CCC(C4)NBr	QTELWVMINUCYPF-UHFFFAOYSA-N	439	1585405342077
participant_40	M56440	c1ccs2c3=C(CCC=c3ccs2c1)SCCCN4CCC(C4)NBr	URCVXILNLIRAMX-UHFFFAOYSA-N	382	1585405344372
participant_40	M56441	c1ccs2s(c1)ccc3=CCCC(=s32)SCCCN4CCC(C4)NBr	XEYIVCPBYYLXPD-UHFFFAOYSA-N	326	1585405345824
participant_38	M56442	Cc1cc(CC2CCCC2)cc3ccccc13	JKBVBLSGMCONAQ-UHFFFAOYSA-N	395	1585405345859
participant_38	M56443	CCc1cc(CC2CCCC2)cc3ccccc13	IIUPTZXOZBLWCG-UHFFFAOYSA-N	410	1585405347289
participant_38	M56444	CCCc1cc(CC2CCCC2)cc3ccccc13	QWROPTRDGPGOKH-UHFFFAOYSA-N	410	1585405347496
participant_40	M56445	c1ccs2ccc3=CCCC(=s3c2c1)SCCCN4CCC(C4)NBr	YDNPLNCXWXSNFR-UHFFFAOYSA-N	404	1585405349522
participant_38	M56446	CCCCc1cc(CC2CCCC2)cc3ccccc13	HKLOHTSWDKCUJS-UHFFFAOYSA-N	403	1585405350057
participant_38	M56447	CCCCCc1cc(CC2CCCC2)cc3ccccc13	CUTIGWDYCUYXJF-UHFFFAOYSA-N	394	1585405350293
participant_40	M56448	c1ccc2c(c1)ccc3=CCCC(=s32)SCCCN4CCC(C4)NBr	RFPXQGOKOYQKIC-UHFFFAOYSA-N	451	1585405350977
participant_38	M56449	C1CCc2cccc3cc(CC4CCCC4)cc(CC1)c23	YCESURDYGVAHCX-UHFFFAOYSA-N	345	1585405352537
participant_40	M56450	c1ccc2c(c1)ccc3=CCCC(=c32)CCCCN4CCC(C4)NBr	YXAWFAMAXSOEFZ-UHFFFAOYSA-N	481	1585405355300
participant_38	M56451	CCCc1cccc2cc(CC3CCCC3)cc(CC)c12	PVWYKXJXLWYHNS-UHFFFAOYSA-N	414	1585405356081
participant_40	M56452	c1cc[n+]2c(c1)ccc3=CCCC(=c32)SCCCN4CCC(C4)NBr	NVDJUPWLWADUBO-UHFFFAOYSA-N	450	1585405365116
participant_40	M56453	c1cc[n+]2c(c1)ccc3=CCC[N+](=c32)SCCCN4CCC(C4)NBr	NCGWKUBBCQKUMZ-UHFFFAOYSA-N	411	1585405367082
participant_38	M56454	C1CCC(C1)Cc2cc3cccc4CCc(c2)c43	FVQOHKMXXGTSIR-UHFFFAOYSA-N	377	1585405367258
participant_40	M56455	Cc1cc2ccccc2c3=C(CCC=c13)SCCCN4CCC(C4)NBr	XLVPKQGVVBCWDH-UHFFFAOYSA-N	510	1585405383179
participant_40	M56456	CCc1cc2ccccc2c3=C(CCC=c13)SCCCN4CCC(C4)NBr	FEVJZFIKRSVVTO-UHFFFAOYSA-N	518	1585405385969
participant_40	M56457	CCCc1cc2ccccc2c3=C(CCC=c13)SCCCN4CCC(C4)NBr	RYKRXVWBJZXUHN-UHFFFAOYSA-N	500	1585405387421
participant_38	M56458	CCc1cc(CC2CCCC2)cc3cc(C)ccc13	VKUFVLAVTWEXMS-UHFFFAOYSA-N	401	1585405389589
participant_38	M56459	CCc1ccc2c(CC)cc(CC3CCCC3)cc2c1	YEQSCOJEGNLTLF-UHFFFAOYSA-N	383	1585405389809
participant_40	M56460	Cc1cc2=CCCC(=c2c3ccccc13)SCCCN4CCC(C4)NBr	QVUPKHSBYXWULQ-UHFFFAOYSA-N	500	1585405400804
participant_38	M56461	CCc1cc(CC2CCCC2)c(C)c3ccccc13	DNMHLQRZVIHRLF-UHFFFAOYSA-N	435	1585405403173
participant_40	M56462	CCc1cc2=CCCC(=c2c3ccccc13)SCCCN4CCC(C4)NBr	HFFSZIJGXJKYJR-UHFFFAOYSA-N	496	1585405405632
participant_38	M56463	CCc1cc(CC2C=CCC2)cc3ccccc13	TYXUKZLAELIXOS-UHFFFAOYSA-N	379	1585405412939
participant_38	M56464	CCc1cc(CC2C=CC=C2)cc3ccccc13	KNJYRKKUGPSDBY-UHFFFAOYSA-N	323	1585405414655
participant_38	M56465	CCc1cc(CC2C=CC=C2)cc3CCCCc13	RVSCUNZDVOKCMV-UHFFFAOYSA-N	316	1585405419692
participant_40	M56466	Cc1ccc2c(ccc3=CCCC(=c32)SCCCN4CCC(C4)NBr)c1	BAFNVIHNJGRPKO-UHFFFAOYSA-N	508	1585405421577
participant_40	M56467	CCc1ccc2c(ccc3=CCCC(=c32)SCCCN4CCC(C4)NBr)c1	WITMTVSRYFZOJJ-UHFFFAOYSA-N	493	1585405423170
participant_40	M56468	Cc1ccc2ccc3=CCCC(=c3c2c1)SCCCN4CCC(C4)NBr	WGIAPUJRGDFYBK-UHFFFAOYSA-N	496	1585405431709
participant_38	M56469	C#Cc1cc(CC2CCCC2)cc3ccccc13	WJFIXFLRESAGRW-UHFFFAOYSA-N	379	1585405434244
participant_40	M56470	Cc1ccc2ccc3=CCCC(=c3c2c1C)SCCCN4CCC(C4)NBr	OCILYKQYXOJENY-UHFFFAOYSA-N	496	1585405434552
participant_38	M56471	C=Cc1cc(CC2CCCC2)cc3ccccc13	XYQQHNNKQPFRJJ-UHFFFAOYSA-N	379	1585405437291
participant_40	M56472	Cc1cccc2ccc3=CCCC(=c3c12)SCCCN4CCC(C4)NBr	MQMYEOLDCUAEOD-UHFFFAOYSA-N	492	1585405437473
participant_38	M56473	CCc1cc(cc2ccccc12)SC3CCCC3	JVJCERHQNJKPLW-UHFFFAOYSA-N	404	1585405444564
participant_38	M56474	CCc1cc(cc2ccccc12)S(=O)C3CCCC3	IZHOWJUBCHRIAT-UHFFFAOYSA-N	416	1585405451196
participant_40	M56475	c1ccc2c(c1)cc(CBr)c3=CCCC(=c23)SCCCN4CCC(C4)NBr	OQDKOGMOBAFSOC-UHFFFAOYSA-N	500	1585405456792
participant_40	M56476	c1ccc2c(c1)cc(CCl)c3=CCCC(=c23)SCCCN4CCC(C4)NBr	RLEQXMAHPLOYBF-UHFFFAOYSA-N	509	1585405459670
participant_38	M56477	CC(C)c1cc(cc2ccccc21)S(=O)C3CCCC3	DBQOCSDTPWYSAT-UHFFFAOYSA-N	394	1585405460740
participant_38	M56478	CCC(C)c1cc(cc2ccccc21)S(=O)C3CCCC3	ZJDFXWPXLNSPKY-UHFFFAOYSA-N	410	1585405460955
participant_40	M56479	c1ccc2c(c1)cc(CO)c3=CCCC(=c23)SCCCN4CCC(C4)NBr	KKHYBLRDVAKRSM-UHFFFAOYSA-N	504	1585405462696
participant_38	M56480	CCC(C)c1cc(cc2ccccc21)SC3CCCC3	KURLEPOZVWUCJV-UHFFFAOYSA-N	398	1585405464454
participant_40	M56481	c1ccc2c(c1)cc(CS)c3=CCCC(=c23)SCCCN4CCC(C4)NBr	UTOAFXTYQHFLDC-UHFFFAOYSA-N	500	1585405465760
participant_38	M56482	CCC(C)c1cc(cc2ccccc21)NC3CCCC3	QZBBGSIJYGRUQC-UHFFFAOYSA-N	393	1585405467655
participant_40	M56483	c1ccc2c(c1)cc(CN)c3=CCCC(=c23)SCCCN4CCC(C4)NBr	YTLNHVXOVOWXBP-UHFFFAOYSA-N	515	1585405468993
participant_40	M56484	c1ccc2c(c1)cc(c3=CCCC(=c23)SCCCN4CCC(C4)NBr)NN	VXIMCMXSLGZXSQ-UHFFFAOYSA-N	502	1585405470609
participant_38	M56485	CCC(C)c1cc(cc2ccccc21)OC3CCCC3	FZKXEDJVNBUYND-UHFFFAOYSA-N	396	1585405471227
participant_40	M56486	CNc1cc2ccccc2c3=C(CCC=c13)SCCCN4CCC(C4)NBr	ZALFHSJLAXGRTF-UHFFFAOYSA-N	504	1585405473713
participant_38	M56487	CCC(C)c1cc(CC2CCCC2)cc3ccccc31	YEWYKZIBHRIZHZ-UHFFFAOYSA-N	404	1585405474182
participant_38	M56488	CCC(CC)c1cc(CC2CCCC2)cc3ccccc31	PHERLBLDMODWQG-UHFFFAOYSA-N	400	1585405484712
participant_40	M56489	c1ccc2c(c1)cc(c3=CCCC(=c23)SCCCN4CCC(C4)NBr)ON	MFGYAALQJZBSQQ-UHFFFAOYSA-N	506	1585405484911
participant_38	M56490	CCCC(CC)c1cc(CC2CCCC2)cc3ccccc31	AZGODNXSHCMMHD-UHFFFAOYSA-N	403	1585405486358
participant_38	M56491	CCCCC(CC)c1cc(CC2CCCC2)cc3ccccc31	LCEKLBABTCRRHO-UHFFFAOYSA-N	397	1585405486572
participant_40	M56492	c1ccc2c(c1)cc(c3=CCCC(=c23)SCCCN4CCC(C4)NBr)SN	MDRKOHOPSDZXFK-UHFFFAOYSA-N	502	1585405487834
participant_38	M56493	C1CCCC(CC1)c2cc(CC3CCCC3)cc4ccccc42	MJDQTGFWEAASFB-UHFFFAOYSA-N	338	1585405489349
participant_40	M56494	CCc1cc2cc(C)ccc2c3=C(CCC=c13)SCCCN4CCC(C4)NBr	ZABQLBXSWWNLRV-UHFFFAOYSA-N	522	1585405502354
participant_40	M56495	CCc1ccc2c(c1)cc(CC)c3=CCCC(=c32)SCCCN4CCC(C4)NBr	QCAPTNRHFNRIKE-UHFFFAOYSA-N	497	1585405504776
participant_40	M56496	CCc1c(C)c2ccccc2c3=C(CCC=c13)SCCCN4CCC(C4)NBr	VLQAJMMYOLWLFW-UHFFFAOYSA-N	520	1585405517285
participant_38	M56497	CC1=C(CC2=C1CC(=O)c3ccccc32)C(=O)C4=CCC4	CVXUUFGVWPNKIP-UHFFFAOYSA-N	492	1585405518715
participant_38	M56498	CC1=C(CC2=C1CC(=O)c3ccccc32)C(=O)C4=CC=C4	NDUPXTWVUFJJCW-UHFFFAOYSA-N	476	1585405520138
participant_40	M56499	CCc1c(C)c2c(C)cccc2c3=C(CCC=c13)SCCCN4CCC(C4)NBr	HFQZCCDQBXFOSI-UHFFFAOYSA-N	505	1585405520949
participant_40	M56500	CCc1cc2c(C)cccc2c3=C(CCC=c13)SCCCN4CCC(C4)NBr	AKRMQFHPJQEQEZ-UHFFFAOYSA-N	511	1585405525381
participant_38	M56501	CC1=C(CC2=C1CC(=O)c3ccccc32)C(=O)C4C=CC4	GEBXJCBSNFUMMI-UHFFFAOYSA-N	467	1585405528289
participant_40	M56502	CCc1c(CC)c2=CCCC(=c2c3ccccc13)SCCCN4CCC(C4)NBr	HGDJMIHGGAWLFU-UHFFFAOYSA-N	498	1585405537812
participant_40	M56503	C1CCc2c(C1)c3ccccc3c4=C(CCC=c24)SCCCN5CCC(C5)NBr	KSAMTKSMOPFUME-UHFFFAOYSA-N	469	1585405540233
participant_40	M56504	CCCc1c(C)c2ccccc2c3=C(CCC=c13)SCCCN4CCC(C4)NBr	BJPPSSGJBBXTRP-UHFFFAOYSA-N	503	1585405546090
participant_40	M56505	CCc1c2=CCCC(=c2c3ccccc3c1Cl)SCCCN4CCC(C4)NBr	MIOIQJPXLANMGR-UHFFFAOYSA-N	534	1585405554175
participant_40	M56506	c1ccc2c(c1)c3=C(CCC=c3c(CCl)c2Cl)SCCCN4CCC(C4)NBr	RKVCMSFJDXQLIU-UHFFFAOYSA-N	526	1585405560711
participant_40	M56507	CCc1c2=CCCC(=c2c3ccccc3c1O)SCCCN4CCC(C4)NBr	RGZJCRFAHZXLKA-UHFFFAOYSA-N	522	1585405576311
participant_40	M56508	CCc1c2=CCCC(=c2c3ccccc3c1S)SCCCN4CCC(C4)NBr	DGGZZIXNPGTHTO-UHFFFAOYSA-N	517	1585405579514
participant_40	M56509	CCc1c2=CCCC(=c2c3ccccc3c1F)SCCCN4CCC(C4)NBr	NELDLFYFDJLWLL-UHFFFAOYSA-N	517	1585405584787
participant_38	M56494	CCc1cc2cc(C)ccc2c3=C(CCC=c13)SCCCN4CCC(C4)NBr	ZABQLBXSWWNLRV-UHFFFAOYSA-N	522	1585405587301
participant_40	M56510	C=Cc1c(C)c2ccccc2c3=C(CCC=c13)SCCCN4CCC(C4)NBr	AFGXFWGNQHTSOO-UHFFFAOYSA-N	515	1585405595941
participant_38	M56511	CCc1cc2cc(C)ccc2c3=C(CCC=c13)SCCCC4CCC(C4)NBr	HUUCXXGYGYVNQY-UHFFFAOYSA-N	480	1585405596073
participant_40	M56512	C#Cc1c(C)c2ccccc2c3=C(CCC=c13)SCCCN4CCC(C4)NBr	ONCCFUAKABNPOB-UHFFFAOYSA-N	532	1585405599531
participant_40	M56513	C#Cc1cc2ccccc2c3=C(CCC=c13)SCCCN4CCC(C4)NBr	ZYSQDCNNEHQEDB-UHFFFAOYSA-N	500	1585405607118
participant_38	M56514	CCc1cc2cc(C)ccc2c3=C(CCC=c13)SCCCN4CCC(C4)N	NSRDXPLTGUZRMF-UHFFFAOYSA-N	515	1585405608345
participant_38	M56515	CCc1cc2cc(C)ccc2c3=C(CCC=c13)SCCCN4CCCC4	MBMPGHATMFWIPL-UHFFFAOYSA-N	495	1585405609995
participant_38	M56516	CCc1cc2cc(C)ccc2c3=C(CCC=c13)SCCCN4CC=CC4	SHKMWOSCEOPTJU-UHFFFAOYSA-N	472	1585405613392
participant_40	M56517	C#Cc1c2=CCCC(=c2c3ccccc3c1Br)SCCCN4CCC(C4)NBr	UMGRBPZOJZQZRR-UHFFFAOYSA-N	521	1585405619244
participant_40	M56518	C#Cc1c2=CCCC(=c2c3ccccc3c1Cl)SCCCN4CCC(C4)NBr	KYZRFSSJKYWKAW-UHFFFAOYSA-N	536	1585405622226
participant_40	M56519	C#Cc1c2=CCCC(=c2c3ccccc3c1F)SCCCN4CCC(C4)NBr	GJVYCVPASJPFAG-UHFFFAOYSA-N	525	1585405627960
participant_38	M56520	Cc1ccc2c(ccc3=CCCC(=c32)SCCCN4CCCC4)c1	MSWCMOAIHPRPAG-UHFFFAOYSA-N	479	1585405630359
participant_38	M56521	c1ccc2c(c1)ccc3=CCCC(=c32)SCCCN4CCCC4	TZGOMRSMIXHEQK-UHFFFAOYSA-N	462	1585405632142
participant_40	M56522	C#Cc1c2=CCCC(=c2c3ccccc3c1Cl)SCCCN4CCC(C4)NCl	DJPMXQUCHHYFEK-UHFFFAOYSA-N	532	1585405632961
participant_38	M56523	CC1=c2ccc3ccccc3c2=C(CC1)SCCCN4CCCC4	XFWBHVLWADOEAA-UHFFFAOYSA-N	481	1585405637961
participant_38	M56524	CCC1=c2ccc3ccccc3c2=C(CC1)SCCCN4CCCC4	ZPDVEGUCVYKFFO-UHFFFAOYSA-N	473	1585405640295
participant_38	M56525	CCCC1=c2ccc3ccccc3c2=C(CC1)SCCCN4CCCC4	XCTRMDQIXBHETI-UHFFFAOYSA-N	465	1585405640520
participant_40	M56526	c1ccc2c(c1)c3=C(CCC=c3c(C#N)c2Cl)SCCCN4CCC(C4)NBr	NPAHPRCFDRBRMJ-UHFFFAOYSA-N	528	1585405645896
participant_38	M56527	CC1=c2c(C)cc3ccccc3c2=C(CC1)SCCCN4CCCC4	HKWITLWFXJMERM-UHFFFAOYSA-N	496	1585405648342
participant_38	M56528	CCc1cc2ccccc2c3=C(CCC(=c13)C)SCCCN4CCCC4	NSVFDEBSZCHUNH-UHFFFAOYSA-N	500	1585405648591
participant_40	M56529	C#Cs1c2=CCCC(=c2c3ccccc3c1Cl)SCCCN4CCC(C4)NBr	PGWBKGJYQTVBQX-UHFFFAOYSA-N	487	1585405654324
participant_38	M56530	CC1=c2c(C)c(C)c3ccccc3c2=C(CC1)SCCCN4CCCC4	YIYYQMRGFGAZCL-UHFFFAOYSA-N	493	1585405661402
participant_40	M56531	C#Cc1c2=CCCC(=c2c3ccc(C)cc3c1Cl)SCCCN4CCC(C4)NBr	LVPNIKLJQPDTAK-UHFFFAOYSA-N	536	1585405666717
participant_40	M56532	C#Cc1cc2cc(C)ccc2c3=C(CCC=c13)SCCCN4CCC(C4)NBr	IMDSNSZEACAPSV-UHFFFAOYSA-N	508	1585405673640
participant_38	M56533	CC1=c2c(C)cc3ccccc3c2=C(CC1)S(=O)CCCN4CCCC4	LVIGXSSUQPQRJA-UHFFFAOYSA-N	513	1585405674150
participant_40	M56534	C#Cc1c(C)c2cc(C)ccc2c3=C(CCC=c13)SCCCN4CCC(C4)NBr	FMOUOFLRHDKHHV-UHFFFAOYSA-N	524	1585405678765
participant_38	M56535	CC1=c2c(C)cc3ccccc3c2=C(CC1)S(=O)(=O)CCCN4CCCC4	YKVWPIDYPGTXNP-UHFFFAOYSA-N	507	1585405680185
participant_40	M56536	C#Cc1c2=CCCC(=c2c3ccc(cc3c1Cl)Cl)SCCCN4CCC(C4)NBr	WTOLBBJLEUWKNL-UHFFFAOYSA-N	524	1585405684527
participant_40	M56537	C#Cc1c2=CCCC(=c2c3ccc(cc3c1Cl)Br)SCCCN4CCC(C4)NBr	JUTZVTSOLSSJCG-UHFFFAOYSA-N	517	1585405687873
participant_38	M56538	CC1=c2c(C)cc3ccccc3c2=C(CC1)S(=O)NCCN4CCCC4	ALBZJCVHMRAIDW-UHFFFAOYSA-N	504	1585405691569
participant_40	M56539	C#Cc1c2=CCCC(=c2c3ccc(cc3c1Cl)N)SCCCN4CCC(C4)NBr	QUYMFOCBTAGSEF-UHFFFAOYSA-N	527	1585405695840
participant_38	M56540	CC1=c2c(C)cc3ccccc3c2=C(CC1)S(=O)OCCN4CCCC4	KHZFZZBFQZDNCS-UHFFFAOYSA-N	498	1585405697306
participant_40	M56541	C#Cc1c2=CCCC(=c2c3ccc(cc3c1Cl)O)SCCCN4CCC(C4)NBr	IKHMFTDXKOSRHR-UHFFFAOYSA-N	521	1585405699800
participant_38	M56542	CC1=c2c(C)cc3ccccc3c2=C(CC1)S(=O)CCCC4CCCC4	HXFAOXIVODJPNS-UHFFFAOYSA-N	485	1585405712973
participant_40	M56543	CCc1ccc2c(c1)c(c(C#C)c3=CCCC(=c32)SCCCN4CCC(C4)NBr)Cl	XUPAHVUSWUFCHI-UHFFFAOYSA-N	524	1585405713177
participant_38	M56544	CC1=c2c(C)cc3ccccc3c2=C(CC1)S(=O)CCCC4CCCN4	NHJSIFYMWYAWPS-UHFFFAOYSA-N	477	1585405715574
participant_38	M56545	CC1=c2c(C)cc3ccccc3c2=C(CC1)S(=O)CCCC4CCNN4	OHSSLUSVMDKSSI-UHFFFAOYSA-N	466	1585405716818
participant_38	M56546	CC1=c2c(C)cc3ccccc3c2=C(CC1)S(=O)CCCN4CCNN4	XTADIQNCRYWQDJ-UHFFFAOYSA-N	488	1585405718974
participant_40	M56547	CCCc1ccc2c(c1)c(c(C#C)c3=CCCC(=c32)SCCCN4CCC(C4)NBr)Cl	WYWMOAOEWSIVNR-UHFFFAOYSA-N	511	1585405720435
participant_40	M56548	CCC(C)c1ccc2c(c1)c(c(C#C)c3=CCCC(=c32)SCCCN4CCC(C4)NBr)Cl	BILQEQSKUHDORO-UHFFFAOYSA-N	518	1585405722997
participant_38	M56549	CC1=c2c(C)cc3ccccc3c2=C(CC1)S(=O)CCCN4CCNC4	HMVKBHPQRYLCSW-UHFFFAOYSA-N	506	1585405723259
participant_40	M56550	C#Cc1c2=CCCC(=c2c3ccc(cc3c1Cl)C4CCC4)SCCCN5CCC(C5)NBr	UPAGDRGPTNZUIK-UHFFFAOYSA-N	515	1585405723719
participant_38	M56551	CC1CCN(CCCS(=O)C2=c3c4ccccc4cc(C)c3=C(C)CC2)C1	SANZKZCUVCJXSB-UHFFFAOYSA-N	533	1585405731137
participant_40	M56552	C#Cc1c2=CCCC(=c2c3ccc(cc3c1Cl)C(C)C)SCCCN4CCC(C4)NBr	GFRRWAHQONYNAI-UHFFFAOYSA-N	518	1585405732154
participant_38	M56553	CCC1CCN(CCCS(=O)C2=c3c4ccccc4cc(C)c3=C(C)CC2)C1	XVFWHFSUVYRVJS-UHFFFAOYSA-N	526	1585405736749
participant_38	M56554	CCCC1CCN(CCCS(=O)C2=c3c4ccccc4cc(C)c3=C(C)CC2)C1	LXWUBFAJUXBCOK-UHFFFAOYSA-N	516	1585405736976
participant_40	M56555	C#Cc1c2=CCCC(=c2c3cc[n+](C)cc3c1Cl)SCCCN4CCC(C4)NBr	RAYVOMWQHMCMSM-UHFFFAOYSA-N	490	1585405744281
participant_38	M56556	CC1=c2c(C)cc3ccccc3c2=C(CC1)S(=O)CCCN4CCC(C4)O	KMWPTFBIFMZHAM-UHFFFAOYSA-N	529	1585405744569
participant_40	M56557	C#Cc1c2=CCCC(=c2c3cc[n+](C)nc3c1Cl)SCCCN4CCC(C4)NBr	MQBMRRMRGQEVKH-UHFFFAOYSA-N	488	1585405745638
participant_38	M56558	CC1=c2c(C)cc3ccccc3c2=C(CC1)S(=O)CCCN4CCC(C4)N	QFQMDFSKAXXQGN-UHFFFAOYSA-N	535	1585405748345
participant_40	M56559	C#Cc1c2=CCCC(=c2c3ccc(C)nc3c1Cl)SCCCN4CCC(C4)NBr	KKURHTNLPQOUTH-UHFFFAOYSA-N	527	1585405749054
participant_38	M56560	CC1=c2c(C)cc3ccccc3c2=C(CC1)S(=O)CCCN4CCC(C4)S	OREZMBNFKLXJLO-UHFFFAOYSA-N	529	1585405752104
participant_40	M56561	C#Cc1c2=CCCC(=c2c3ccc(C)cc3c1Cl)SCCCN4CCC(CBr)C4	MKHJDMFSPKUDOH-UHFFFAOYSA-N	511	1585405754639
participant_40	M56562	C#Cc1c2=COCC(=c2c3ccc(C)cc3c1Cl)SCCCN4CCC(C4)NBr	AFURTUVAUMILPK-UHFFFAOYSA-N	533	1585405765286
participant_38	M56563	Cc1ccc2c(c1)cc(C)c3=C(C)CCC(=c23)S(=O)CCCN4CCC(C)C4	DPSVPXGCVSXRGY-UHFFFAOYSA-N	516	1585405768019
participant_40	M56564	CC#Cc1c2=CCCC(=c2c3ccc(C)cc3c1Cl)SCCCN4CCC(C4)NBr	UMRFKAKFPFTQDB-UHFFFAOYSA-N	522	1585405775572
participant_40	M56565	Cc1ccc2c(c1)c(c(C#CO)c3=CCCC(=c32)SCCCN4CCC(C4)NBr)Cl	FMHXJFATNJNJER-UHFFFAOYSA-N	515	1585405779762
participant_38	M56566	CC1CCN(CCCS(=O)C2=c3c4ccccc4c(C)c(C)c3=C(C)CC2)C1	SZBPSZWHPFNKRW-UHFFFAOYSA-N	520	1585405780613
participant_38	M56567	CCc1c(C)c2ccccc2c3=C(CCC(=c13)C)S(=O)CCCN4CCC(C)C4	JXPXSYHVHAIIJP-UHFFFAOYSA-N	527	1585405784381
participant_38	M56568	CCCc1c(C)c2ccccc2c3=C(CCC(=c13)C)S(=O)CCCN4CCC(C)C4	CSWITGWNDKPSLM-UHFFFAOYSA-N	517	1585405784607
participant_40	M56569	Cc1ccc2c(c1)c(c(C#CS)c3=CCCC(=c32)SCCCN4CCC(C4)NBr)Cl	YHSMOSRQAMPOTB-UHFFFAOYSA-N	522	1585405784829
participant_40	M56570	Cc1ccc2c(c1)c(c(C#CN)c3=CCCC(=c32)SCCCN4CCC(C4)NBr)Cl	FYJKVCDUXODXFE-UHFFFAOYSA-N	524	1585405788324
participant_38	M56571	CC1CCN(CCCS(=O)C2=c3c4ccccc4c5CCCCc5c3=C(C)CC2)C1	SMKPPSGLGPELDF-UHFFFAOYSA-N	480	1585405790295
participant_40	M56572	Cc1ccc2c(c1)c(c(C#CCl)c3=CCCC(=c32)SCCCN4CCC(C4)NBr)Cl	MYAYQOYBUFAKOF-UHFFFAOYSA-N	520	1585405793096
participant_38	M56573	CC1CCN(CCCS(=O)C2=c3c4ccccc4c(C)cc3=C(C)CC2)C1	RBIVWXPHWDZUQY-UHFFFAOYSA-N	532	1585405798812
participant_38	M56574	CC1CCN(CCCS(=O)C2=c3c(=CCC2)cc(C)c4ccccc43)C1	GZYSIVCRBQCPBR-UHFFFAOYSA-N	512	1585405801829
participant_40	M56575	C#Cc1c2=CCCC(=c2c3ccc(C)cc3c1Cl)SC(C)CCN4CCC(C4)NBr	DRRIPOOLWTZXRX-UHFFFAOYSA-N	517	1585405803626
participant_40	M56576	C#Cc1c2=CCCC(=c2c3ccc(C)cc3c1Cl)SC(C)C(C)CN4CCC(C4)NBr	MYTODYPBSIIVSL-UHFFFAOYSA-N	491	1585405806548
participant_38	M56577	CCC1=c2cc(C)c3ccccc3c2=C(CC1)S(=O)CCCN4CCC(C)C4	LPDAKSIQIYPHGS-UHFFFAOYSA-N	525	1585405808875
participant_40	M56578	C#Cc1c2=CCCC(=c2c3ccc(C)cc3c1Cl)SCC(C)CN4CCC(C4)NBr	HKNFSKAMUYKINA-UHFFFAOYSA-N	511	1585405810344
participant_38	M56579	CCCC1=c2cc(C)c3ccccc3c2=C(CC1)S(=O)CCCN4CCC(C)C4	RWNTYYMIIYSAQW-UHFFFAOYSA-N	516	1585405810714
participant_38	M56580	CC1=c2c(C)cc3ccccc3c2=C(CC1)S(=O)CCCN4CCC(C4)Cl	CLIBPMAZOLCFPS-UHFFFAOYSA-N	535	1585405836484
participant_38	M56581	CC1=c2c(C)cc3ccccc3c2=C(CC1)S(=O)CCCN4CCC(C4)F	SNPQNUYZAPRKIJ-UHFFFAOYSA-N	529	1585405840316
participant_38	M56582	CC1=c2c(C)cc3ccccc3c2=C(CC1)S(=O)CCCN4CCC(C4)Br	BVNHRGLCSVNOLU-UHFFFAOYSA-N	529	1585405843179
participant_38	M56583	CC1=c2c(C)cc3ccccc3c2=C(CC1)S(=O)CCCN4C=CC(C4)Cl	YUOHFBVNXDEZKC-UHFFFAOYSA-N	482	1585405852641
participant_38	M56584	CC1=c2c(C)cc3ccccc3c2=C(CC1)S(=O)CCCn4ccc(c4)Cl	CFYFJUIWWJJACD-UHFFFAOYSA-N	481	1585405854435
participant_38	M56585	CCCS(=O)C1=c2c3ccccc3cc(C)c2=C(C)CC1	NLFMQSMTRDGLPW-UHFFFAOYSA-N	462	1585405859368
participant_38	M56586	CCS(=O)C1=c2c3ccccc3cc(C)c2=C(C)CC1	NSRQAWJYPJLNNH-UHFFFAOYSA-N	447	1585405860772
participant_38	M56587	CC1=c2c(C)cc3ccccc3c2=C(CC1)S(=O)C	LCRPJWDVIFCCIK-UHFFFAOYSA-N	429	1585405863476
participant_38	M56588	C=C(C)C1=C(C)CCC(=C1c2ccccc2)S(=O)C	GZMQBZOCELKQJI-UHFFFAOYSA-N	389	1585405867229
participant_40	M56125	Cc1cccc2c1c(C)c3CCSCc3c2-c4ccccc4	AWHJJOGMRYRSIP-UHFFFAOYSA-N	466	1585405867516
participant_38	M56589	C/C=C\C=C(/C)\C1=C(CCC(=C1C(=C)C)C)S(=O)C	KGZJYHRKALIVOR-XTYDYKDCSA-N	214	1585405869544
participant_40	M56590	CCc1cccc2c1c(C)c3CCSCc3c2-c4ccccc4	SFXURVJQZWRTKN-UHFFFAOYSA-N	490	1585405881684
participant_40	M56591	C#Cc1cccc2c1c(C)c3CCSCc3c2-c4ccccc4	CGVJFDUGHPQJRL-UHFFFAOYSA-N	460	1585405887858
participant_38	M56592	CC1C2=C(CC(=C2CCCN)C=O)c3ccccc3C1=O	VQFWVXWUGZLXCW-UHFFFAOYSA-N	448	1585405899266
participant_40	M56593	CCc1cccc2c1c(CC)c3CCSCc3c2-c4ccccc4	CMRIORMVLMSMAG-UHFFFAOYSA-N	490	1585405903119
participant_38	M56594	CC1C2=C(CC(=C2CCCNC)C=O)c3ccccc3C1=O	DNQFRAVVYCYDRG-UHFFFAOYSA-N	445	1585405908695
participant_38	M56595	CCNCCCC1=C(CC2=C1C(C)C(=O)c3ccccc32)C=O	HKNPWHAXFHLDSH-UHFFFAOYSA-N	446	1585405908919
participant_40	M56596	CCc1c2CCSCc2c(-c3ccccc3)c4cccc(C)c14	YAENVEDQAMAIHR-UHFFFAOYSA-N	480	1585405909096
participant_38	M56597	CCCNCCCC1=C(CC2=C1C(C)C(=O)c3ccccc32)C=O	CGXGUINMWPDSFM-UHFFFAOYSA-N	432	1585405910328
participant_40	M56598	CCc1c2ccccc2c(-c3ccccc3)c4CSCCc14	LCVHSQSCOWDKDN-UHFFFAOYSA-N	451	1585405911147
participant_38	M56599	CCCCNCCCC1=C(CC2=C1C(C)C(=O)c3ccccc32)C=O	YGZBXSFLWYBQCD-UHFFFAOYSA-N	419	1585405911506
participant_38	M56600	CC1C2=C(CC(=C2CCCN3CCCC3)C=O)c4ccccc4C1=O	OFGHMPTUAKKSEE-UHFFFAOYSA-N	530	1585405912758
participant_38	M56601	CC1C2=C(CC=C2CCCN3CCCC3)c4ccccc4C1=O	RDKNONWZQPGAHW-UHFFFAOYSA-N	504	1585405919559
participant_38	M56602	c1ccc2c(c1)C3=C(CC2=O)C(=CC3)CCCN4CCCC4	JHFYBQIWQNIJKP-UHFFFAOYSA-N	484	1585405922742
participant_40	M56603	Cc1c2CCSCc2c(-c3ccccc3)c4cccc(CBr)c14	WUNVBGCMKIKUQL-UHFFFAOYSA-N	478	1585405925174
participant_40	M56604	Cc1c2CCSCc2c(-c3ccccc3)c4cccc(CCl)c14	AQSVCPBXPAAZPB-UHFFFAOYSA-N	483	1585405929374
participant_38	M56605	Cc1ccc2C3=C(CC(=O)c2c1)C(=CC3)CCCN4CCCC4	HZZRHJMBNTUTDK-UHFFFAOYSA-N	492	1585405930580
participant_38	M56606	CCc1ccc2C3=C(CC(=O)c2c1)C(=CC3)CCCN4CCCC4	OHIVLNIREYBTPE-UHFFFAOYSA-N	478	1585405930797
participant_40	M56607	Cc1c2CCSCc2c(-c3ccccc3)c4cccc(CO)c14	FCTVVHUPLPOORI-UHFFFAOYSA-N	478	1585405933208
participant_40	M56608	Cc1c2CCSCc2c(-c3ccccc3)c4cccc(CN)c14	JGEBPJMMWOIOKM-UHFFFAOYSA-N	483	1585405936417
participant_40	M56609	CCc1cccc2c(-c3ccccc3)c4CSCCc4c(c12)Cl	ZLQAGTNPBTUSTA-UHFFFAOYSA-N	498	1585405942412
participant_38	M56610	CCC1C2=C(CC=C2CCCN3CCCC3)c4ccccc4C1=O	ABRVEUQJLYOQCL-UHFFFAOYSA-N	494	1585405945325
participant_40	M56611	CCc1cccc2c(-c3ccccc3)c4CSCCc4c(c12)Br	CNIPLJMVGUKBGI-UHFFFAOYSA-N	483	1585405947744
participant_40	M56612	CCc1cccc2c(-c3ccccc3)c4CSCCc4c(c12)F	SQCRLLQPJBGHOW-UHFFFAOYSA-N	483	1585405951277
participant_38	M56613	CC1=C(CCCN2CCCC2)C3=C(C1)c4ccccc4C(=O)C3C	KAVZLZBIZHGXSJ-UHFFFAOYSA-N	530	1585405955597
participant_38	M56614	CCC1=C(CCCN2CCCC2)C3=C(C1)c4ccccc4C(=O)C3C	XOEMMNZYIPXULA-UHFFFAOYSA-N	519	1585405955817
participant_40	M56615	c1ccc(cc1)-c2c3cccc(CCl)c3c(c4CCSCc42)Cl	JPUWLVPWBJKEIM-UHFFFAOYSA-N	485	1585405959661
participant_40	M56616	COc1cccc2c(-c3ccccc3)c4CSCCc4c(c21)Cl	DNDGURDMGBIOGZ-UHFFFAOYSA-N	473	1585405965215
participant_40	M56617	c1ccc(cc1)-c2c3cccc(c3c(c4CCSCc42)Cl)OO	QQRFIZXXHLTEIL-UHFFFAOYSA-N	468	1585405966980
participant_38	M56618	CC1=C(CCCN2CCCC2)C3=C(C1)c4ccccc4C(=C)C3C	VPWGXPYFMDJOLK-UHFFFAOYSA-N	500	1585405967099
participant_38	M56619	CC1=C(CCCN2CCCC2)C3=C(C1)c4ccccc4C(C)C3C	OPEQDPMLSDSNNX-UHFFFAOYSA-N	469	1585405970093
participant_40	M56620	CNc1cccc2c(-c3ccccc3)c4CSCCc4c(c21)Cl	GBPWMJUYMMPHQC-UHFFFAOYSA-N	473	1585405977039
participant_40	M56621	c1ccc(cc1)-c2c3cccc(c3c(c4CCSCc42)Cl)NO	RPRUHXNDVIJCCM-UHFFFAOYSA-N	463	1585405980019
participant_38	M56622	CC1=C(C2=C(C1)c3ccccc3C(=O)C2C)SCCN4CCCC4	AGTZBPQMZZQWBG-UHFFFAOYSA-N	522	1585405985096
participant_40	M56623	C=Cc1cccc2c(-c3ccccc3)c4CSCCc4c(c12)Cl	JVPUQUZYCZZXKE-UHFFFAOYSA-N	460	1585405986284
participant_38	M56624	CC1=C(C2=C(C1)c3ccccc3C(=O)C2C)SSCN4CCCC4	MVCUXWLXKAUPDJ-UHFFFAOYSA-N	514	1585405986479
participant_38	M56625	CC1=C(CSCN2CCCC2)C3=C(C1)c4ccccc4C(=O)C3C	DGVXMHPTVDGTIA-UHFFFAOYSA-N	520	1585405989854
participant_40	M56626	CCc1cccc2c(-c3ccccc3)c4CSC=Cc4c(c12)Cl	PQVPSFNCFMNYMO-UHFFFAOYSA-N	434	1585405993750
participant_38	M56627	CC1=C(CCSN2CCCC2)C3=C(C1)c4ccccc4C(=O)C3C	HUGLWPHXKWQJQX-UHFFFAOYSA-N	514	1585405995289
participant_40	M56628	CCc1cccc2c(-c3ccccc3)c4CCCCc4c(c12)Cl	NPSGJUITONVRHM-UHFFFAOYSA-N	470	1585406000874
participant_38	M56629	CC1C2=C(CC(=C2CCCN3CCCC3)S)c4ccccc4C1=O	ZDJGGSNQFWAVOA-UHFFFAOYSA-N	516	1585406001999
participant_40	M56630	CCc1cccc2c(-c3ccccc3)c4CNCCc4c(c12)Cl	IUHOISZQNLWFGI-UHFFFAOYSA-N	473	1585406004728
participant_40	M56631	CCc1cccc2c(-c3ccccc3)c4COCCc4c(c12)Cl	UGPXZSGTTOOFLE-UHFFFAOYSA-N	473	1585406008438
participant_38	M56632	CC1C2=C(CC(=C2CCCN3CCCC3)SC)c4ccccc4C1=O	OFJNDRDEOYZAHH-UHFFFAOYSA-N	518	1585406010503
participant_38	M56633	CCSC1=C(CCCN2CCCC2)C3=C(C1)c4ccccc4C(=O)C3C	OEYOPNHWBSVEHY-UHFFFAOYSA-N	513	1585406010727
participant_40	M56634	CCc1cccc2c1c(c3CCSNc3c2-c4ccccc4)Cl	MKBQMKJGNQSSTJ-UHFFFAOYSA-N	462	1585406017951
participant_40	M56635	CCc1cccc2c1c(c3CCSOc3c2-c4ccccc4)Cl	ZWZFJJHLPKKNQD-UHFFFAOYSA-N	462	1585406024818
participant_38	M56636	CC1C2=C(CC(=C2CCCN3CCCC3)S(=O)C)c4ccccc4C1=O	WKZUMNRQEIWMEI-UHFFFAOYSA-N	528	1585406025986
participant_40	M56637	CCc1cccc2c1c(c3CCSSc3c2-c4ccccc4)Cl	QZYIRLNOAAZJLR-UHFFFAOYSA-N	459	1585406029115
participant_40	M56638	CCs1cccc2c(-c3ccccc3)c4CSCCc4c(c21)Cl	WPNCIZORHKFUAN-UHFFFAOYSA-N	470	1585406039072
participant_40	M56639	CCc1cc(C)cc2c(-c3ccccc3)c4CSCCc4c(c12)Cl	UXCHWYORRIBSAZ-UHFFFAOYSA-N	518	1585406047610
participant_40	M56640	CCc1cc(CC)c2c(c1)c(-c3ccccc3)c4CSCCc4c2Cl	CWPCGXIUXORQAB-UHFFFAOYSA-N	507	1585406049692
participant_38	M56641	CC(CC1=C(C)CC2=C1C(C)C(=O)c3ccccc32)CN4CCCC4	KPWVBUUAZDTANK-UHFFFAOYSA-N	520	1585406052899
participant_38	M56642	CC1=C(C2=C(C1)c3ccccc3C(=O)C2C)SC(C)CN4CCCC4	ADBKQWABOPSIJX-UHFFFAOYSA-N	514	1585406060387
participant_40	M56643	Cc1ccc2c(c1)c(-c3ccccc3)c4CSCCc4c2Cl	NSIGVXUQDGSEES-UHFFFAOYSA-N	479	1585406061887
participant_40	M56644	CCc1ccc2c(c1)c(-c3ccccc3)c4CSCCc4c2Cl	BOCOFWJGDUVHDZ-UHFFFAOYSA-N	479	1585406066959
participant_38	M56645	CC1=C(C2=C(C1)c3ccccc3C(=O)C2C)S(=O)CCN4CCCC4	WLNILNJKRNUQED-UHFFFAOYSA-N	543	1585406072575
participant_40	M56646	CCc1ccc2c(c1C)c(-c3ccccc3)c4CSCCc4c2Cl	BGHNPBHPGCWASR-UHFFFAOYSA-N	509	1585406073860
participant_40	M56647	CCc1ccc2c(c1CC)c(-c3ccccc3)c4CSCCc4c2Cl	KXAAORDRMGWYSS-UHFFFAOYSA-N	509	1585406076455
participant_38	M56648	CC1=C(C2=C(C1)c3ccccc3C(=O)C2C)S(=O)(=O)CCN4CCCC4	CKQWNXZCNCWROS-UHFFFAOYSA-N	533	1585406080229
participant_40	M56649	CCc1cccc2c1c(-c3ccccc3)c4CSCCc4c2Cl	TZRVHICCQVAWSU-UHFFFAOYSA-N	493	1585406080488
participant_40	M56650	c1ccc(cc1)-c2c3ccccc3c(c4CCSCc42)Cl	PCPBOGZFCHJDBH-UHFFFAOYSA-N	439	1585406082632
participant_40	M56651	Cc1cccc2c1c(c3CCSCc3c2-c4ccccc4)Cl	XWOLGWMTMSKKDO-UHFFFAOYSA-N	478	1585406086660
participant_38	M56652	CC1=C(C2=C(C1)c3ccccc3C(=O)C2C)S(=O)(=O)NCN4CCCC4	DZXIWYJRGCFECO-UHFFFAOYSA-N	524	1585406091355
participant_40	M56653	CCc1c(C)c(C)cc2c(-c3ccccc3)c4CSCCc4c(c12)Cl	CZDHTTHUWREQPT-UHFFFAOYSA-N	512	1585406094670
participant_38	M56654	CC1=C(C2=C(C1)c3ccccc3C(=O)C2C)S(=O)(=O)NCC4CCCC4	LLWCUGCCXLMDJA-UHFFFAOYSA-N	502	1585406095029
participant_38	M56655	CC1=C(C2=C(C1)c3ccccc3C(=O)C2C)S(=O)(=O)CCC4CCCC4	DXMJGJAQNCOVNJ-UHFFFAOYSA-N	504	1585406097159
participant_40	M56656	CCc1c(C)ccc2c(-c3ccccc3)c4CSCCc4c(c12)Cl	MCSQZXCFYKJBJW-UHFFFAOYSA-N	505	1585406098129
participant_38	M56657	CC1=C(C2=C(C1)c3ccccc3C(=O)C2C)S(=O)CCC4CCCC4	YCQHNFAQMWKHFK-UHFFFAOYSA-N	508	1585406101226
participant_38	M56658	CC1=C(C2=C(C1)c3ccccc3C(=O)C2C)S(=O)CCN4CCNC4	WDMAZSPVHUWFGG-UHFFFAOYSA-N	531	1585406108269
participant_40	M56659	CCc1cc(cc2c(-c3ccccc3)c4CSCCc4c(c12)Cl)Br	CKWDEZPLFWJOGD-UHFFFAOYSA-N	500	1585406110347
participant_40	M56660	CCc1cc(cc2c(-c3ccccc3)c4CSCCc4c(c12)Cl)N	JKPPEPRTAXSKLT-UHFFFAOYSA-N	505	1585406115498
participant_40	M56661	CCc1cc(cc2c(-c3ccccc3)c4CSCCc4c(c12)Cl)O	BLHXVLDEQGWXST-UHFFFAOYSA-N	505	1585406118563
participant_38	M56662	CC1CCN(CCS(=O)C2=C(C)CC3=C2C(C)C(=O)c4ccccc43)C1	INESMLNAHSAXFV-UHFFFAOYSA-N	547	1585406128854
participant_38	M56663	CCC1CCN(CCS(=O)C2=C(C)CC3=C2C(C)C(=O)c4ccccc43)C1	HGFOPUXDKVXEAV-UHFFFAOYSA-N	552	1585406131324
participant_38	M56664	CCCC1CCN(CCS(=O)C2=C(C)CC3=C2C(C)C(=O)c4ccccc43)C1	GQRMLNCTFXUQFL-UHFFFAOYSA-N	545	1585406133613
participant_38	M56665	CCCCC1CCN(CCS(=O)C2=C(C)CC3=C2C(C)C(=O)c4ccccc43)C1	KEOPJUSNLMOGIM-UHFFFAOYSA-N	534	1585406133835
participant_38	M56666	CC1=C(C2=C(C1)c3ccccc3C(=O)C2C)S(=O)CCN4CCC(CNC)C4	WCVWPFKQJNPLOM-UHFFFAOYSA-N	544	1585406152463
participant_38	M56667	CC1=C(C2=C(C1)c3ccccc3C(=O)C2C)S(=O)CCN4CCC(CNN)C4	YJYXTJQXEVPKPP-UHFFFAOYSA-N	546	1585406153946
participant_38	M56668	CC1=C(C2=C(C1)c3ccccc3C(=O)C2C)S(=O)CCN4CCC(C4)NNN	ZIMNXQCEKWTCTP-UHFFFAOYSA-N	554	1585406155030
participant_38	M56669	CC1=C(C2=C(C1)c3ccccc3C(=O)C2C)S(=O)CCN4CCC(C4)NCN	JCUOXNYRKQFVIX-UHFFFAOYSA-N	553	1585406158308
participant_38	M56670	CCNC1CCN(CCS(=O)C2=C(C)CC3=C2C(C)C(=O)c4ccccc43)C1	JAXJDTMJPUZQAG-UHFFFAOYSA-N	553	1585406159559
participant_38	M56671	CC1=C(C2=C(C1)c3ccccc3C(=O)C2C)S(=O)CCN4CCC(C4)NC	VTUGNJQSLWVDJU-UHFFFAOYSA-N	552	1585406168301
participant_38	M56672	CC1=C(C2=C(C1)c3ccccc3C(=O)C2C)S(=O)CCN4CCC(C4)N(C)C	CCCOIAUBDWXRDH-UHFFFAOYSA-N	537	1585406176940
participant_38	M56673	CCN(C)C1CCN(CCS(=O)C2=C(C)CC3=C2C(C)C(=O)c4ccccc43)C1	WGCWFQTYRMFBHK-UHFFFAOYSA-N	547	1585406177175
participant_38	M56674	CC1=C(C2=C(C1)c3ccccc3C(=O)C2C)S(=O)CCN4CCC(C4C)NC	PDIWKWQFUWEMKU-UHFFFAOYSA-N	512	1585406195641
participant_38	M56675	CCC1C(CCN1CCS(=O)C2=C(C)CC3=C2C(C)C(=O)c4ccccc43)NC	WPSUCEYGJOPMSH-UHFFFAOYSA-N	513	1585406195878
participant_38	M56676	CCCNC1CCN(CCS(=O)C2=C(C)CC3=C2C(C)C(=O)c4ccccc43)C1	ZMNDNAUACZVQQD-UHFFFAOYSA-N	545	1585406218351
participant_40	M56677	CCc1cc(cc2c(-c3ccccc3)c4CSCCc4c(c12)Cl)OC	SLOJYEDMPABGBH-UHFFFAOYSA-N	502	1585406222208
participant_38	M56678	CCCCNC1CCN(CCS(=O)C2=C(C)CC3=C2C(C)C(=O)c4ccccc43)C1	PNZABHUDZFJVOJ-UHFFFAOYSA-N	535	1585406224558
participant_38	M56679	CC1=C(C2=C(C1)c3ccccc3C(=O)C2C)S(=O)CCN4CCC(C4)N5CCCC5	QFWNRFMKPGNLEH-UHFFFAOYSA-N	555	1585406226133
participant_38	M56680	CC1=C(C2=C(C1)c3ccccc3C(=O)C2C)S(=O)CCn4ccc(c4)N5CCCC5	OBSJSFHIKDQOAE-UHFFFAOYSA-N	551	1585406232515
participant_38	M56681	CC1=C(C2=C(C1)c3ccccc3C(=O)C2C)S(=O)CCn4ccc(c4)-n5cccc5	NSNHQUAIJBJOSZ-UHFFFAOYSA-N	449	1585406234094
participant_38	M56682	CC1=C(C2=C(C1)c3ccccc3C(=O)C2C)S(=O)CCN4CCC(C4)n5cccc5	UFTREYRMZIWDDL-UHFFFAOYSA-N	533	1585406238271
participant_40	M56683	CC(C)c1cc(C)cc2c(-c3ccccc3)c4CSCCc4c(c12)Cl	DRBJHNOSPFFVDR-UHFFFAOYSA-N	493	1585406241693
participant_40	M56684	Cc1cc(C2CC2)c3c(c1)c(-c4ccccc4)c5CSCCc5c3Cl	XCLRGRQEGRKUID-UHFFFAOYSA-N	510	1585406251495
participant_40	M56685	Cc1cc(C2=CC2)c3c(c1)c(-c4ccccc4)c5CSCCc5c3Cl	VFBWWBNEZYHBSQ-UHFFFAOYSA-N	505	1585406262645
participant_40	M56686	Cc1cc(C2CO2)c3c(c1)c(-c4ccccc4)c5CSCCc5c3Cl	SWNCCTAWMOJXHP-UHFFFAOYSA-N	493	1585406270178
participant_40	M56687	Cc1cc(C2CN2)c3c(c1)c(-c4ccccc4)c5CSCCc5c3Cl	JOMXUEOFNPRHCT-UHFFFAOYSA-N	493	1585406274283
participant_40	M56688	CCCc1cc(C)cc2c(-c3ccccc3)c4CSCCc4c(c12)Cl	VOIVLQMEKFOASU-UHFFFAOYSA-N	530	1585406281213
participant_40	M56689	CCCCc1cc(C)cc2c(-c3ccccc3)c4CSCCc4c(c12)Cl	PCHQNTHDNOUDQT-UHFFFAOYSA-N	524	1585406289851
participant_40	M56690	CCCCCc1cc(C)cc2c(-c3ccccc3)c4CSCCc4c(c12)Cl	WKUKOXXRZCWNHF-UHFFFAOYSA-N	515	1585406291427
participant_40	M56691	CCCCCCc1cc(C)cc2c(-c3ccccc3)c4CSCCc4c(c12)Cl	LQYNGUCMHMYBFR-UHFFFAOYSA-N	500	1585406304493
participant_40	M56692	Cc1cc(C2CCCCC2)c3c(c1)c(-c4ccccc4)c5CSCCc5c3Cl	POVQPXRATGXSJN-UHFFFAOYSA-N	482	1585406306423
participant_38	M56693	CCC1=C(C2=C(C1)c3ccccc3C(=O)C2C)S(=O)CCN4CCC(C4)NC	OFLGIVHOQXADAQ-UHFFFAOYSA-N	545	1585406307378
participant_38	M56694	CCCC1=C(C2=C(C1)c3ccccc3C(=O)C2C)S(=O)CCN4CCC(C4)NC	HARPXNCFSLDBAU-UHFFFAOYSA-N	538	1585406307602
participant_38	M56695	CC1C2=C(CC3=C2S(=O)C(CCC3)CN4CCC(C4)NC)c5ccccc5C1=O	OCSSSOQRTUTUSG-UHFFFAOYSA-N	523	1585406310518
participant_40	M56696	Cc1cc(C2CCCC2)c3c(c1)c(-c4ccccc4)c5CSCCc5c3Cl	DGZYWDRWBZWNFH-UHFFFAOYSA-N	505	1585406315007
participant_38	M56697	CC1C2=C(CC3=C2S(=O)C(CC3)CN4CCC(C4)NC)c5ccccc5C1=O	JDTDCDVMIKNWGX-UHFFFAOYSA-N	529	1585406322177
participant_40	M56698	Cc1cc(CSC)c2c(c1)c(-c3ccccc3)c4CSCCc4c2Cl	SYFXQGRPCVQUBO-UHFFFAOYSA-N	507	1585406326778
participant_40	M56699	Cc1cc(CSS)c2c(c1)c(-c3ccccc3)c4CSCCc4c2Cl	JNAYGRJJNDAHEL-UHFFFAOYSA-N	500	1585406327791
participant_40	M56700	Cc1cc(CCS)c2c(c1)c(-c3ccccc3)c4CSCCc4c2Cl	ACCAYUWQFZBMKB-UHFFFAOYSA-N	518	1585406330571
participant_38	M56701	CC1CC(CN2CCC(C2)NC)S(=O)C3=C1CC4=C3C(C)C(=O)c5ccccc54	WTNKWDKVEUAWND-UHFFFAOYSA-N	522	1585406334286
participant_40	M56702	CCNc1cc(C)cc2c(-c3ccccc3)c4CSCCc4c(c21)Cl	LHZUWXBIRSOQDS-UHFFFAOYSA-N	503	1585406336494
participant_40	M56703	Cc1cc2c(-c3ccccc3)c4CSCCc4c(c2c(c1)NNC)Cl	XNDZVEJONXHVFE-UHFFFAOYSA-N	490	1585406338129
participant_38	M56704	CC1C2=C(CC3=C2S(=O)C(C=C3)CN4CCC(C4)NC)c5ccccc5C1=O	HTCZIIFQGQLKSP-UHFFFAOYSA-N	536	1585406341438
participant_40	M56705	Cc1cc(CNC)c2c(c1)c(-c3ccccc3)c4CSCCc4c2Cl	FPCWKYCMWHTZRS-UHFFFAOYSA-N	512	1585406341791
participant_38	M56706	C=CC1=C(C2=C(C1)c3ccccc3C(=O)C2C)S(=O)CCN4CCC(C4)NC	IPHARLCODMXQHB-UHFFFAOYSA-N	542	1585406344547
participant_40	M56707	Cc1cc(CCN)c2c(c1)c(-c3ccccc3)c4CSCCc4c2Cl	QYHLBHXCYUUXFP-UHFFFAOYSA-N	523	1585406345394
participant_38	M56708	CC1CC2=C(C(C)C(=O)c3ccccc32)C1S(=O)CCN4CCC(C4)NC	KFNOAVWIXPMQOD-UHFFFAOYSA-N	482	1585406351675
participant_40	M56709	Cc1cc(CCBr)c2c(c1)c(-c3ccccc3)c4CSCCc4c2Cl	CZNKTOCLBVVAEA-UHFFFAOYSA-N	518	1585406353731
participant_40	M56710	Cc1cc(CCCl)c2c(c1)c(-c3ccccc3)c4CSCCc4c2Cl	FIAFMOFQQONYOQ-UHFFFAOYSA-N	519	1585406357363
participant_38	M56711	CC1=C(C2C(C)C(=O)c3ccccc3C2C1)S(=O)CCN4CCC(C4)NC	RIKRGVCVRJMHFO-UHFFFAOYSA-N	502	1585406359164
participant_40	M56712	Cc1cc(CCF)c2c(c1)c(-c3ccccc3)c4CSCCc4c2Cl	HSRYTABBQRTVPQ-UHFFFAOYSA-N	518	1585406360718
participant_38	M56713	CC1=C(C2=C(C)C(=O)c3ccccc3C2C1)S(=O)CCN4CCC(C4)NC	WMNTUTXMGOSIOR-UHFFFAOYSA-N	550	1585406362372
participant_38	M56714	CC1=C(C2=C(C)C(=O)c3ccccc3C2=C1)S(=O)CCN4CCC(C4)NC	WPVHWCKOUIQSJW-UHFFFAOYSA-N	558	1585406365325
participant_40	M56715	CCCc1cc(C)cc2c(-c3ccccc3)c4CCCCc4c(c12)Cl	RCJZYHULTFCVPL-UHFFFAOYSA-N	500	1585406368332
participant_38	M56716	CC1=C(C2=C(C)C(=O)c3ccccc3C2=C1)S(=O)CCN4C=CC(C4)NC	DPNCSMKSEMLXMD-UHFFFAOYSA-N	480	1585406369436
participant_38	M56717	CC1=C(C2=C(C)C(=O)c3ccccc3C2=C1)S(=O)CCn4ccc(c4)NC	AOAJYDVTBNBWTD-UHFFFAOYSA-N	465	1585406370826
participant_38	M56718	CC1=C(C2=C(C)C(=O)c3ccccc3C2=C1)S(=O)CCN4CCC(=C4)NC	ZCMBVMGYXHQXBI-UHFFFAOYSA-N	522	1585406374164
participant_40	M56719	CCCc1cc(C)cc2c1c(C)c3CCSCc3c2-c4ccccc4	AIYBYLZRGCNVSY-UHFFFAOYSA-N	514	1585406380939
participant_38	M56720	Cc1ccc2c(c1)C3=CC(=C(C3=C(C)C2=O)S(=O)CCN4CCC(C4)NC)C	XUIOEAUPRFUBEF-UHFFFAOYSA-N	537	1585406384570
participant_38	M56721	CCc1ccc2c(c1)C3=CC(=C(C3=C(C)C2=O)S(=O)CCN4CCC(C4)NC)C	DVGYLBUVLHSSPT-UHFFFAOYSA-N	533	1585406386397
participant_38	M56722	CCCc1ccc2c(c1)C3=CC(=C(C3=C(C)C2=O)S(=O)CCN4CCC(C4)NC)C	DGMCCIRZVPDSBJ-UHFFFAOYSA-N	527	1585406387865
participant_38	M56723	CC1=C(C2=C(C)C(=O)c3cc4CCCc4cc3C2=C1)S(=O)CCN5CCC(C5)NC	DVJMMTMMUFYZOV-UHFFFAOYSA-N	495	1585406389534
participant_40	M56724	CCCc1cc(CC)cc2c(-c3ccccc3)c4CSCCc4c(c12)Cl	JZHVMKPBTQLFAS-UHFFFAOYSA-N	519	1585406390765
participant_40	M56725	CCCc1cc(CCC)c2c(c1)c(-c3ccccc3)c4CSCCc4c2Cl	DBRYYGIVZQUMRO-UHFFFAOYSA-N	503	1585406391663
participant_40	M56726	CCCCc1cc(CCC)c2c(c1)c(-c3ccccc3)c4CSCCc4c2Cl	IFMBDQVCUFOJBJ-UHFFFAOYSA-N	498	1585406392520
participant_40	M56727	CCCCCc1cc(CCC)c2c(c1)c(-c3ccccc3)c4CSCCc4c2Cl	SOOYRSFUUYBTCU-UHFFFAOYSA-N	481	1585406393502
participant_38	M56728	CC1=C(C2=CC(=O)c3ccccc3C2=C1)S(=O)CCN4CCC(C4)NC	ROSQLSLSJFTEQU-UHFFFAOYSA-N	551	1585406398298
participant_38	M56729	CCC1=C(C2=CC(=O)c3ccccc3C2=C1)S(=O)CCN4CCC(C4)NC	MMYABRBOYMMNNC-UHFFFAOYSA-N	550	1585406403361
participant_40	M56730	CCCc1cc(C)cc2c(-c3ccccc3)c(cc(c12)Cl)CSCC	LEEXLNGSKUWIQN-UHFFFAOYSA-N	446	1585406404694
participant_40	M56731	CCCc1cc(C)cc2c(-c3ccccc3)c(cc(c12)Cl)CSC	UMDIYYDCFOOKQE-UHFFFAOYSA-N	448	1585406406030
participant_40	M56732	CCCc1cc(C)cc2c(-c3ccccc3)c4CSCc4c(c12)Cl	HKVNTQRDXGJBRH-UHFFFAOYSA-N	493	1585406410927
participant_38	M56733	CC1=C2c3ccccc3C(=O)C=C2C(=C1C)S(=O)CCN4CCC(C4)NC	IKLQNVLXULIIBW-UHFFFAOYSA-N	554	1585406414841
participant_40	M56734	CCCc1cc(C)cc2c(-c3ccccc3)c(cc(c12)Cl)CSCCC	HVKDLKFLTHOFLE-UHFFFAOYSA-N	436	1585406420221
participant_38	M56735	CCNC1CCN(CCS(=O)C2=C(C)C(=C3c4ccccc4C(=O)C=C32)C)C1	FPYNFGRHTCOYCF-UHFFFAOYSA-N	554	1585406421232
participant_38	M56736	CCCNC1CCN(CCS(=O)C2=C(C)C(=C3c4ccccc4C(=O)C=C32)C)C1	MFGMZUSNFDLLPX-UHFFFAOYSA-N	547	1585406421453
participant_40	M56737	CCCc1cc(C)cc2c(-c3ccccc3)c(cc(c12)Cl)C4CCCS4	ICUIGGCXJJBMHK-UHFFFAOYSA-N	493	1585406424276
participant_38	M56738	CC1=C2c3ccccc3C(=O)C=C2C(=C1C)S(=O)CCN4CC5CCNC5C4	ZHNZBAJUINYGSK-UHFFFAOYSA-N	520	1585406436960
participant_38	M56739	CC1=C2c3ccccc3C(=O)C=C2C(=C1C)S(=O)CCN4Cc5cc[nH]c5C4	AUPXCTLDFZIONH-UHFFFAOYSA-N	532	1585406444294
participant_40	M56740	CCCc1cc(C)cc2c(-c3ccccc3)c4CSC=Cc4c(c12)Cl	IKTJMMFHGUQPEO-UHFFFAOYSA-N	468	1585406448682
participant_38	M56741	CC1=C2c3ccccc3C(=O)C=C2C(=C1C)S(=O)CCN4CC5C=CNC5C4	YQSSWSXBAPSQOE-UHFFFAOYSA-N	488	1585406448798
participant_38	M56742	C=CNC1CCN(CCS(=O)C2=C(C)C(=C3c4ccccc4C(=O)C=C32)C)C1	SWRMDCVMPMLYST-UHFFFAOYSA-N	544	1585406453864
participant_40	M56743	CCCC1CC(C)Cc2c(-c3ccccc3)c4CSCCc4c(c12)Cl	JKTZRJGLIFAFOQ-UHFFFAOYSA-N	466	1585406455424
participant_40	M56744	CCCc1cc(C)cc2c(C3CCCCC3)c4CSCCc4c(c12)Cl	LHPLDKYIWFNSEF-UHFFFAOYSA-N	447	1585406463980
participant_38	M56745	CC1=C2c3ccccc3C(=O)C=C2C(=C1C)S(=O)CCN4CCC(C4)NBr	KYUVFKKMFWIEQK-UHFFFAOYSA-N	554	1585406467470
participant_38	M56746	CC1=C2c3ccccc3C(=O)C=C2C(=C1Br)S(=O)CCN4CCC(C4)NBr	FSTCPEMVKXUCHA-UHFFFAOYSA-N	561	1585406469149
participant_38	M56747	c1ccc2c(c1)C(=O)C=C3C2=C(C(=C3S(=O)CCN4CCC(C4)NBr)Br)Br	HPQLPAIYSHZISB-UHFFFAOYSA-N	530	1585406470525
participant_40	M56748	CCCc1cc(C)cc2C(c3ccccc3)C4CSCCC4C(c12)Cl	SVTXXICOGLNHEU-UHFFFAOYSA-N	419	1585406471153
participant_38	M56749	c1ccc2c(c1)C(=O)C=C3C2=C(C(=C3S(=O)CCN4CCC(C4)NBr)Br)O	AEBIUOCBEWUGQG-UHFFFAOYSA-N	547	1585406477056
participant_40	M56750	CCCc1cc(cc2c(-c3ccccc3)c4CSCCc4c(c12)Cl)Br	WAGHLCPTRQNFLP-UHFFFAOYSA-N	512	1585406477652
participant_40	M56751	CCCc1cc(cc2c(-c3ccccc3)c4CSCCc4c(c12)Br)Br	ILWMOOYEQIEXTH-UHFFFAOYSA-N	490	1585406479942
participant_38	M56752	c1ccc2c(c1)C(=O)C=C3C2=C(C(=C3S(=O)CCN4CCC(C4)NO)Br)O	SYRZWMMEJMYBHI-UHFFFAOYSA-N	535	1585406480113
participant_40	M56753	CCCc1cc(C)cc2c(-c3ccccc3)c4CSCCc4c(c12)Br	UQMGNTUTGUQBOK-UHFFFAOYSA-N	514	1585406484336
participant_38	M56754	c1ccc2c(c1)C(=O)C=C3C2=C(C(=C3S(=O)CCN4CCC(C4)N)Br)O	PICJGTDVHGWBRX-UHFFFAOYSA-N	544	1585406486453
participant_38	M56755	c1ccc2c(c1)C3=CC(=C(C3=CC2=O)S(=O)CCN4CCC(C4)N)Br	XFDBDUQJLAKLEO-UHFFFAOYSA-N	536	1585406488252
participant_40	M56756	CCCc1cc(C)cc2c1c(c3CCSCc3c2-c4ccccc4C)Cl	XUMFSLYBYLTRQI-UHFFFAOYSA-N	531	1585406492724
participant_40	M56757	CCCc1cc(C)cc2c1c(c3CCSCc3c2-c4ccccc4CC)Cl	DZUZUTHXPHCBID-UHFFFAOYSA-N	541	1585406494740
participant_38	M56758	CC1=C2c3ccccc3C(=O)C=C2C(=C1Br)S(=O)CCN4CCC(C4)N	HKLLSBSOHSIRCE-UHFFFAOYSA-N	563	1585406494807
participant_40	M56759	CCCc1ccccc1-c2c3cc(C)cc(CCC)c3c(c4CCSCc42)Cl	PYBJDIXWRRAWMF-UHFFFAOYSA-N	521	1585406495719
participant_40	M56760	CCCCc1ccccc1-c2c3cc(C)cc(CCC)c3c(c4CCSCc42)Cl	ZWVUFNHPFTVJAT-UHFFFAOYSA-N	513	1585406500423
participant_38	M56761	CC1=C2c3ccccc3C(=O)C=C2C(=C1Br)S(=O)CCN4CCC(C4C)N	DIUOYERYGJJSJR-UHFFFAOYSA-N	538	1585406501948
participant_38	M56762	CCC1C(CCN1CCS(=O)C2=C(C(=C3c4ccccc4C(=O)C=C32)C)Br)N	VHHCXTCELHBRDU-UHFFFAOYSA-N	535	1585406502180
participant_40	M56763	CCCc1cc(C)cc2c1c(c3CCSCc3c2-c4ccccc4CC5CC5)Cl	JSNLGEUSHKWCTI-UHFFFAOYSA-N	561	1585406503777
participant_40	M56764	CCCc1cc(C)cc2c1c(c3CCSCc3c2-c4ccccc4C5CCC5)Cl	QNCASTMHYDQWRW-UHFFFAOYSA-N	567	1585406513021
participant_40	M56765	CCCCCc1ccccc1-c2c3cc(C)cc(CCC)c3c(c4CCSCc42)Cl	YFULDCPPFCBEGU-UHFFFAOYSA-N	495	1585406537662
participant_40	M56766	CCCc1cc(C)cc2c1c(c3CCSCc3c2-c4ccccc4C5CCCC5)Cl	CBURLLOVKVCLOV-UHFFFAOYSA-N	558	1585406539712
participant_40	M56767	CCCc1cc(C)cc2c1c(c3CCSCc3c2-c4cccc5C(C)CCc54)Cl	WAZHZESVOYQWMA-UHFFFAOYSA-N	519	1585406550086
participant_38	M56768	CC1CCc2c(C1)c(-c3ccccc3)c4cccc(c4c2N)C(=O)N	CYTJTRRETCROCV-UHFFFAOYSA-N	482	1585406550225
participant_38	M56769	CCC1CCc2c(C1)c(-c3ccccc3)c4cccc(c4c2N)C(=O)N	JVGCHJYPSCSADG-UHFFFAOYSA-N	492	1585406550453
participant_40	M56770	CCCc1cc(C)cc2c1c(c3CCSCc3c2-c4cccc5CCCc54)Cl	FVOJRRFORYYZMU-UHFFFAOYSA-N	502	1585406553707
participant_38	M56771	c1ccc(cc1)-c2c3cccc(c3c(c4CCC(Cc42)S)N)C(=O)N	XUJQJLJSLYOLHV-UHFFFAOYSA-N	475	1585406560467
participant_38	M56772	CSC1CCc2c(C1)c(-c3ccccc3)c4cccc(c4c2N)C(=O)N	RPWXSHFGZKPXAY-UHFFFAOYSA-N	477	1585406569419
participant_38	M56773	CCSC1CCc2c(C1)c(-c3ccccc3)c4cccc(c4c2N)C(=O)N	KFZVYSFZLZLPEB-UHFFFAOYSA-N	487	1585406569647
participant_40	M56774	CCCc1cc(C)cc2c1c(c3CCSCc3c2-c4cccc5CCc54)Cl	LZXZHQLHKLFRAZ-UHFFFAOYSA-N	503	1585406571307
participant_38	M56775	CS(=O)C1CCc2c(C1)c(-c3ccccc3)c4cccc(c4c2N)C(=O)N	ZDRNXJSBVZBTLC-UHFFFAOYSA-N	485	1585406582706
participant_40	M56776	CCCc1cc(C)cc2c1c(c3CCSCc3c2-c4ccccc4CC(C)CC)Cl	LNNXTGLOEPEDFX-UHFFFAOYSA-N	523	1585406584122
participant_38	M56777	CCS(=O)C1CCc2c(C1)c(-c3ccccc3)c4cccc(c4c2N)C(=O)N	BNRKYVQJCQVLFT-UHFFFAOYSA-N	495	1585406586788
participant_40	M56778	CCCc1cc(C)cc2c1c(c3CCSCc3c2-c4ccccc4CC5CCC5)Cl	ISBDLRJNLIVHQJ-UHFFFAOYSA-N	561	1585406587009
participant_38	M56779	CCCS(=O)C1CCc2c(C1)c(-c3ccccc3)c4cccc(c4c2N)C(=O)N	DDODDSCJCLUGIO-UHFFFAOYSA-N	502	1585406588142
participant_38	M56780	CCCCS(=O)C1CCc2c(C1)c(-c3ccccc3)c4cccc(c4c2N)C(=O)N	POPCETVXZNWBFU-UHFFFAOYSA-N	500	1585406591965
participant_38	M56781	CCCCCS(=O)C1CCc2c(C1)c(-c3ccccc3)c4cccc(c4c2N)C(=O)N	ZULFOVXGALFJSG-UHFFFAOYSA-N	492	1585406593705
participant_38	M56782	CCCCCCS(=O)C1CCc2c(C1)c(-c3ccccc3)c4cccc(c4c2N)C(=O)N	KQMDHYBPSNFGQC-UHFFFAOYSA-N	479	1585406593942
participant_38	M56783	c1ccc(cc1)-c2c3cccc(c3c(c4CCC(Cc42)S(=O)CC5CCCC5)N)C(=O)N	KDZFKJRUAVESEP-UHFFFAOYSA-N	491	1585406595357
participant_40	M56784	CCCc1cc(C)cc2c1c(c3CCSCc3c2-c4ccccc4CC(CC)CC)Cl	XBVDGRCVFACXIJ-UHFFFAOYSA-N	516	1585406597255
participant_40	M56785	CCCc1cc(C)cc2c1c(c3CCSCc3c2-c4ccccc4CC5CCCC5)Cl	KZPHBQRDMYHITR-UHFFFAOYSA-N	552	1585406599209
participant_38	M56786	c1ccc(cc1)-c2c3cccc(c3c(c4CCC(Cc42)S(=O)CN5CCCC5)N)C(=O)N	NSHHKCLRCAKMSF-UHFFFAOYSA-N	535	1585406600373
participant_40	M56787	CCCCCCc1ccccc1-c2c3cc(C)cc(CCC)c3c(c4CCSCc42)Cl	RKYUBOMEGMLQDR-UHFFFAOYSA-N	477	1585406602993
participant_38	M56788	c1ccc(cc1)-c2c3ccccc3c(c4CCC(Cc42)S(=O)CN5CCCC5)N	CRLANPQZDHNCTQ-UHFFFAOYSA-N	497	1585406608010
participant_38	M56789	c1ccc(cc1)-c2c3ccccc3cc4CCC(Cc42)S(=O)CN5CCCC5	GJNBEOACTAGABY-UHFFFAOYSA-N	470	1585406610331
participant_40	M56790	CCCC(C)c1ccccc1-c2c3cc(C)cc(CCC)c3c(c4CCSCc42)Cl	LWPSCMVWDKHIHW-UHFFFAOYSA-N	516	1585406616234
participant_38	M56791	Cc1cccc(c1)-c2c3ccccc3cc4CCC(Cc42)S(=O)CN5CCCC5	YAUNGZLULBWQPI-UHFFFAOYSA-N	509	1585406617696
participant_40	M56792	CCCc1cc(C)cc2c1c(c3CCSCc3c2-c4ccccc4C(C)CC)Cl	QSNLFHHMONWRGU-UHFFFAOYSA-N	525	1585406618386
participant_38	M56793	Cc1cc(C)cc(c1)-c2c3ccccc3cc4CCC(Cc42)S(=O)CN5CCCC5	RKZSECGAQZXHPL-UHFFFAOYSA-N	509	1585406620618
participant_38	M56794	CCc1cc(C)cc(c1)-c2c3ccccc3cc4CCC(Cc42)S(=O)CN5CCCC5	HZEOFDZRVOKHLT-UHFFFAOYSA-N	516	1585406625684
participant_38	M56795	CCCc1cc(C)cc(c1)-c2c3ccccc3cc4CCC(Cc42)S(=O)CN5CCCC5	NFLMOVXVHHIUGJ-UHFFFAOYSA-N	511	1585406627079
participant_40	M56796	CCCc1cc(C)cc2c1c(c3CCSCc3c2-c4ccccc4C5C=CC5)Cl	IFARDTDIOIPYNU-UHFFFAOYSA-N	536	1585406627494
participant_40	M56797	CCCc1cc(C)cc2c1c(c3CCSCc3c2-c4ccccc4C5=CC=C5)Cl	IHPVUDUSGPGIQR-UHFFFAOYSA-N	509	1585406632147
participant_38	M56798	CCc1cccc(c1)-c2c3ccccc3cc4CCC(Cc42)S(=O)CN5CCCC5	FFXBDARBKNOMHB-UHFFFAOYSA-N	503	1585406632253
participant_40	M56799	CCCc1cc(C)cc2c1c(c3CCSCc3c2-c4ccccc4C5=CCC5)Cl	ZODAEUFPYVVKDQ-UHFFFAOYSA-N	526	1585406635009
participant_38	M56800	CCc1cc(cc(c1)Br)-c2c3ccccc3cc4CCC(Cc42)S(=O)CN5CCCC5	HSKISMZYFNDDTL-UHFFFAOYSA-N	497	1585406640647
participant_40	M56801	CCCc1cc(C)cc2c1c(c3CCSCc3c2-c4cc(C)ccc4C5CCC5)Cl	OMCIQUHSNVZVDF-UHFFFAOYSA-N	522	1585406642118
participant_38	M56802	c1ccc2c(c1)cc3CCC(Cc3c2-c4cc(cc(c4)Br)CBr)S(=O)CN5CCCC5	PVODWBALPYUYDZ-UHFFFAOYSA-N	483	1585406642195
participant_40	M56803	CCCc1cc(C)cc2c1c(c3CCSCc3c2-c4cc(CC)ccc4C5CCC5)Cl	WEQJXPIPPZAXIA-UHFFFAOYSA-N	519	1585406643138
participant_40	M56804	CCCc1ccc(C2CCC2)c(c1)-c3c4cc(C)cc(CCC)c4c(c5CCSCc53)Cl	WRWYPJAMQWHIEV-UHFFFAOYSA-N	504	1585406644067
participant_40	M56805	CCCCc1ccc(C2CCC2)c(c1)-c3c4cc(C)cc(CCC)c4c(c5CCSCc53)Cl	CSTJZTKUIFLEKA-UHFFFAOYSA-N	500	1585406645378
participant_38	M56806	c1ccc2c(c1)cc3CCC(Cc3c2-c4cc(cc(c4)Cl)CBr)S(=O)CN5CCCC5	QSNCCXJXOQMNRA-UHFFFAOYSA-N	500	1585406646614
participant_38	M56807	c1ccc2c(c1)cc3CCC(Cc3c2-c4cc(cc(c4)Cl)CCl)S(=O)CN5CCCC5	QRJHSSVGMGCRJZ-UHFFFAOYSA-N	498	1585406647880
participant_40	M56808	CCCc1cc(C)cc2c1c(c3CCSCc3c2-c4cc(ccc4C5CCC5)C6CCC6)Cl	LFWQVCGSTWMYMS-UHFFFAOYSA-N	486	1585406648654
participant_40	M56809	CCCc1cc(C)cc2c(-c3cccc(c3)C4CCC4)c5CSCCc5c(c12)Cl	PDPZCBSXMXJXKN-UHFFFAOYSA-N	526	1585406651554
participant_38	M56810	c1ccc2c(c1)cc3CCC(Cc3c2-c4cc(cc(c4)N)CCl)S(=O)CN5CCCC5	XQNLNCPFHYXOFP-UHFFFAOYSA-N	495	1585406652398
participant_38	M56811	c1ccc2c(c1)cc3CCC(Cc3c2-c4cc(cc(c4)N)CN)S(=O)CN5CCCC5	HINOJQNIDKIABB-UHFFFAOYSA-N	495	1585406654297
participant_38	M56812	c1ccc2c(c1)cc3CCC(C[n+]3c2-c4cc(cc(c4)N)CN)S(=O)CN5CCCC5	OHRGFAXVSUZOLI-UHFFFAOYSA-N	484	1585406656422
participant_40	M56813	CCCc1cc(C)cc2c(-c3cccc(C)c3)c4CSCCc4c(c12)Cl	SOQDCISHDIIKCS-UHFFFAOYSA-N	507	1585406658197
participant_38	M56814	c1ccc2c(c1)cc3CNC(C[n+]3c2-c4cc(cc(c4)N)CN)S(=O)CN5CCCC5	FMWXCPHHTDIDHV-UHFFFAOYSA-N	465	1585406658658
participant_40	M56815	CCCc1cc(C)cc2c(-c3cccc(CC)c3)c4CSCCc4c(c12)Cl	FNOOEUSUZZKBOP-UHFFFAOYSA-N	503	1585406659363
participant_40	M56816	CCCc1cccc(c1)-c2c3cc(C)cc(CCC)c3c(c4CCSCc42)Cl	JVBNFQBKIDKRDS-UHFFFAOYSA-N	489	1585406660884
participant_40	M56817	CCCCc1cccc(c1)-c2c3cc(C)cc(CCC)c3c(c4CCSCc42)Cl	IONRYNHTMIGUID-UHFFFAOYSA-N	484	1585406661876
participant_40	M56818	CCCc1cc(C)cc2c1c(c3CCSCc3c2-c4ccccc4N5CCC5)Cl	OCAMHNTYEBKELZ-UHFFFAOYSA-N	569	1585406683791
participant_40	M56819	CCCc1cc(C)cc2c1c(c3CCSCc3c2-c4ccccc4N5CCN5)Cl	ZBRXOBJNMDXUMD-UHFFFAOYSA-N	556	1585406686188
participant_40	M56820	CCCc1cc(C)cc2c1c(c3CCSCc3c2-c4ccccc4C5CCN5)Cl	SBPOLDMSPDZWQN-UHFFFAOYSA-N	558	1585406690787
participant_40	M56821	CCCc1cc(C)cc2c1c(c3CCSCc3c2-c4ccccc4C5CNN5)Cl	FAHDNFSFEMNPPQ-UHFFFAOYSA-N	543	1585406698288
participant_40	M56822	CCCc1cc(C)cc2c1c(c3CCSCc3c2-c4ccccc4C5CNC5)Cl	SZPFFVBRGCGVJX-UHFFFAOYSA-N	544	1585406704349
participant_40	M56823	CCCc1cc(C)cc2c1c(c3CCSCc3c2-c4ccccc4C5CCS5)Cl	AXNJBFCOIJXWQN-UHFFFAOYSA-N	547	1585406708366
participant_40	M56824	CCCc1cc(C)cc2c1c(c3CCSCc3c2-c4ccccs4C5CCS5)Cl	HVIBQMXFKUQBOE-UHFFFAOYSA-N	526	1585406710689
participant_40	M56825	CCCc1cc(C)cc2c1c(c3CCSCc3c2-c4ccccs4C5CCC5)Cl	FIOUPEIJRKSQCE-UHFFFAOYSA-N	539	1585406714630
participant_40	M56826	CCCc1cc(C)cc2c1c(c3CCSCc3c2-c4ccccc4C5CCO5)Cl	SVYNXXSKJSQZFX-UHFFFAOYSA-N	554	1585406743279
participant_40	M56827	CCCc1cc(C)cc2c1c(c3CCSCc3c2-c4ccccc4C5OCO5)Cl	XYYRGLMIWFMXIW-UHFFFAOYSA-N	546	1585406745407
participant_38	M56828	CC1=C2c3ccccc3CC=C2C(=C1Br)S(=O)CCN4CCC(C4)N	DPIIUAKRFNLEPH-UHFFFAOYSA-N	542	1585406749278
participant_40	M56829	CCCc1cc(C)cc2c1c(c3CCSCc3c2-c4ccccc4C5COC5)Cl	NKPXVNMHFLPPEM-UHFFFAOYSA-N	544	1585406753505
participant_38	M56830	CC1=C2C(=C(C)C(=C2S(=O)CCN3CCC(C3)N)Br)c4ccccc4C1	JVLCTPAPXMJUCJ-UHFFFAOYSA-N	548	1585406763211
participant_40	M56831	CCCc1cc(C)cc2c1c(c3CCSCc3c2-c4ccccc4C5CC(C)C5)Cl	UTLLIXSWHNJEEA-UHFFFAOYSA-N	545	1585406764865
participant_38	M56832	CC1=C2c3ccccc3CC(=C2C(=C1Br)S(=O)CCN4CCC(C4)N)N	UFHIAKFEIWELGJ-UHFFFAOYSA-N	540	1585406767994
participant_40	M56833	CCCc1cc(C)cc2c1c(c3CCSCc3c2-c4ccccc4C5CC(C)C5C)Cl	AVOCLMNCVBSGIB-UHFFFAOYSA-N	531	1585406768177
participant_38	M56834	CC1=C2c3ccccc3CC(=C2C(=C1Br)S(=O)CCN4CCC(C4)N)O	QKDGBMGBPDXZKD-UHFFFAOYSA-N	538	1585406771496
participant_40	M56835	CCCc1cc(C)cc2c1c(c3CCSCc3c2-c4ccccc4C5CCC5C)Cl	MEPRNLWBLOGPRF-UHFFFAOYSA-N	564	1585406773034
participant_38	M56836	CC1=C2C(=C(C(=C2S(=O)CCN3CCC(C3)N)Br)O)c4ccccc4C1	XHGZGYOSEXAVEM-UHFFFAOYSA-N	538	1585406777908
participant_40	M56837	CCCc1cc(C)cc2c1c(c3CCSCc3c2-c4ccccc4C5CCC5CC)Cl	SDFTZUJSXFNFEW-UHFFFAOYSA-N	564	1585406779968
participant_40	M56838	CCCC1CCC1c2ccccc2-c3c4cc(C)cc(CCC)c4c(c5CCSCc53)Cl	BNZHKEOFPVYXNY-UHFFFAOYSA-N	553	1585406780260
participant_38	M56839	CC1=C2C(=C(C(=C2S(=O)CCN3CCC(C3)N)Br)OC)c4ccccc4C1	UPVZTICVGNHIGY-UHFFFAOYSA-N	540	1585406783550
participant_38	M56840	CCOC1=C2c3ccccc3CC(=C2C(=C1Br)S(=O)CCN4CCC(C4)N)C	USMKARCEMVEBAJ-UHFFFAOYSA-N	539	1585406784946
participant_38	M56841	CCCOC1=C2c3ccccc3CC(=C2C(=C1Br)S(=O)CCN4CCC(C4)N)C	SMMAJBZPDBCXMT-UHFFFAOYSA-N	544	1585406785172
participant_38	M56842	CCCCOC1=C2c3ccccc3CC(=C2C(=C1Br)S(=O)CCN4CCC(C4)N)C	PBKHWZBOAHHMMC-UHFFFAOYSA-N	522	1585406787695
participant_40	M56843	CCCc1cc(C)cc2c1c(c3CCSCc3c2-c4ccccc4C5CCC5Cl)Cl	HLHKFSSBYQVMPP-UHFFFAOYSA-N	562	1585406789190
participant_40	M56844	CCCc1cc(C)cc2c1c(c3CCSCc3c2-c4ccccc4C5CCC5Br)Cl	LIPUNEYVEQSAQP-UHFFFAOYSA-N	562	1585406791699
participant_40	M56845	CCCc1cc(C)cc2c1c(c3CCSCc3c2-c4ccccc4C5CCC5S)Cl	CDXRNCOVSLTAJA-UHFFFAOYSA-N	561	1585406795396
participant_40	M56846	CCCc1cc(C)cc2c1c(c3CCSCc3c2-c4ccccc4C5CCC5N)Cl	RVWJQNFCRREINT-UHFFFAOYSA-N	566	1585406798242
participant_40	M56847	CCCc1cc(C)cc2c1c(c3CCSCc3c2-c4ccccc4C5CCC5O)Cl	ZWHXVMJGIAWHSM-UHFFFAOYSA-N	557	1585406803751
participant_38	M56848	CC1=C2C(=CC(=C2S(=O)CCN3CCC(C3)N)Br)c4ccccc4C1	OSEPFVSMINPOAD-UHFFFAOYSA-N	548	1585406806087
participant_38	M56849	CC1C(=C2C(=CC(=C2S(=O)CCN3CCC(C3)N)Br)c4ccccc14)C	PQWHRZGISGMQMY-UHFFFAOYSA-N	542	1585406814015
participant_38	M56850	CC1=C2C(=CC(=C2S(=O)CCN3CCC(C3)N)Br)c4ccccc4C1O	HPIZRKDXFXGUDN-UHFFFAOYSA-N	527	1585406817677
participant_38	M56851	CC1=C2C(=CC(=C2S(=O)CCN3CCC(C3)N)Br)c4ccccc4C1=O	PNNVBBFRJNUPPN-UHFFFAOYSA-N	563	1585406820656
participant_40	M56852	CCCc1cc(C)cc2c1c(c3CCSCc3c2-c4ccccc4C5CCC5=C)Cl	KRBSQXRUTZNPFA-UHFFFAOYSA-N	553	1585406823265
participant_38	M56853	CC(CS(=O)C1=C(C=C2c3ccccc3C(=O)C(=C21)C)Br)N4CCC(C4)N	HBJDRZIYIRIIKZ-UHFFFAOYSA-N	537	1585406831263
participant_38	M56854	CCC(CS(=O)C1=C(C=C2c3ccccc3C(=O)C(=C21)C)Br)N4CCC(C4)N	OJXDLUGLYRBPMA-UHFFFAOYSA-N	551	1585406831491
participant_40	M56855	CCCc1cc(C)cc2c1c(c3CCSCc3c2-c4ccccc4C5CCC5(C)C)Cl	JCACTCOGLHELFL-UHFFFAOYSA-N	548	1585406832626
participant_40	M56856	CCCc1cc(C)cc2c1c(c3CCS(=O)Cc3c2-c4ccccc4C5CCC5C)Cl	KZAXQDACGPRJJX-UHFFFAOYSA-N	550	1585406841761
participant_40	M56857	CCCc1cc(C)cc2c1c(c3CCS(=O)(=O)Cc3c2-c4ccccc4C5CCC5C)Cl	KBBDGHFSCGDGRK-UHFFFAOYSA-N	552	1585406844160
participant_38	M56858	CC1=C2C(=CC(=C2S(=O)CC3CCNC4CCN3C4)Br)c5ccccc5C1=O	CHBAHZVEABZXFK-UHFFFAOYSA-N	537	1585406845514
participant_38	M56859	CC1=C2C(=CC(=C2S(=O)CC3CCNc4ccn3c4)Br)c5ccccc5C1=O	BZOCNSJGLYYREX-UHFFFAOYSA-N	502	1585406853909
participant_38	M56860	CC1=C2C(=CC(=C2S(=O)C)Br)c3ccccc3C1=O	JPHIOGMWUKQQJI-UHFFFAOYSA-N	440	1585406862961
participant_38	M56861	CC1=C2C(=CC=C2S(=O)C)c3ccccc3C1=O	QHHRSKHCLDARRE-UHFFFAOYSA-N	430	1585406865005
participant_40	M56862	Cc1cc(CCO)c2c(c1)c(-c3ccccc3C4CCC4C)c5CSCCc5c2Cl	MDGVENNQPOQMSD-UHFFFAOYSA-N	561	1585406865547
participant_38	M56863	C=C1c2ccccc2C(=O)C(=C1C(=C)S(=O)C)C	OLVVEYABSIYVOQ-UHFFFAOYSA-N	379	1585406866613
participant_38	M56864	CC1=C(Cc2ccccc2C1=O)C(=C)S(=O)C	MMRJNELACYGAKS-UHFFFAOYSA-N	385	1585406867889
participant_38	M56865	CC1=CCc2ccccc2C1=O	XVXGMCYDKNYYAZ-UHFFFAOYSA-N	349	1585406874414
participant_40	M56866	CCCc1cc(C)cc2c1c(c3CCSCc3c2-c4c(C)cccc4C5CCC5)Cl	IMNFDRXVBFXDDZ-UHFFFAOYSA-N	533	1585406878863
participant_38	M56867	c1ccc2c(c1)CC=CC2=O	NJEAJBBKRDXYPX-UHFFFAOYSA-N	309	1585406879189
participant_40	M56868	CCCc1cc(C)c2Cc3cccc(C4CCC4)c3-c5c6CSCCc6c(c1c25)Cl	VHSIRFHIPOKOHQ-UHFFFAOYSA-N	509	1585406881802
participant_40	M56869	CCCc1cc(C)c(C)c2c1c(c3CCSCc3c2-c4ccccc4C5CCC5)Cl	CHHOABPCANAXHA-UHFFFAOYSA-N	554	1585406885069
participant_40	M56870	CCCc1cc(C)cc2c1c(c3CCSCc3s2-c4ccccc4C5CCC5)Cl	KSRLWTBAQMKHKN-UHFFFAOYSA-N	557	1585406904108
participant_40	M56871	CCCc1cc(C)cc2c1c(c3CCSCc3s2-s4ccccc4C5CCC5)Cl	TVDPOSQABPEULT-UHFFFAOYSA-N	516	1585406907062
participant_40	M56872	CCCc1cc(C)cc2c1c(c3CCSCc3c2-s4ccccc4C5CCC5)Cl	FHEQAKBIIJXBDM-UHFFFAOYSA-N	529	1585406915051
participant_40	M56873	CCCc1cc(C)cc2c1c(c3CC(C)SCc3c2-c4ccccc4C5CCC5)Cl	GDOQYEZPTPCSPZ-UHFFFAOYSA-N	545	1585406926262
participant_40	M56874	CCCc1cc(C)cc2c(cc(CCSC)c(c12)Cl)-c3ccccc3N4CCC4	YLXJKNTUKFGZBB-UHFFFAOYSA-N	512	1585407045951
participant_40	M56875	CCCc1cc(C)cc2c(cc(CCS)c(c12)Cl)-c3ccccc3N4CCC4	VAZBNRIVWZAXAM-UHFFFAOYSA-N	513	1585407047670
participant_40	M56876	CCCc1cc(C)cc2c(cc(CCSCC)c(c12)Cl)-c3ccccc3N4CCC4	GQJZAWFBJBVFFO-UHFFFAOYSA-N	505	1585407053614
participant_40	M56877	CCCc1cc(C)cc2c(cc(CCSCCC)c(c12)Cl)-c3ccccc3N4CCC4	KEYJTUICQVCQIZ-UHFFFAOYSA-N	491	1585407057497
participant_40	M56878	CCCCSCCc1cc(-c2ccccc2N3CCC3)c4cc(C)cc(CCC)c4c1Cl	CHBHIYYSAGVFGK-UHFFFAOYSA-N	479	1585407057773
participant_40	M56879	CCCc1cc(C)cc2c(cc(C3CCCSC3)c(c12)Cl)-c4ccccc4N5CCC5	WTQPUNQPRIGWKD-UHFFFAOYSA-N	522	1585407066758
participant_40	M56880	CCCc1cc(C)cc2c(cc(CCCCSC)c(c12)Cl)-c3ccccc3N4CCC4	JAIQXFUQLINCPN-UHFFFAOYSA-N	483	1585407072956
participant_40	M56881	CCCc1cc(C)cc2c(cc(CCCCS)c(c12)Cl)-c3ccccc3N4CCC4	CWUDOSSUVAQKCO-UHFFFAOYSA-N	485	1585407074341
participant_40	M56882	CCCc1cc(C)cc2c1c(c3CCCCSc3c2-c4ccccc4N5CCC5)Cl	WUXJHGWVMIKHMN-UHFFFAOYSA-N	530	1585407078221
participant_40	M56883	CCCCSc1cc(c2c(CCC)cc(C)cc2c1-c3ccccc3N4CCC4)Cl	SDRMGTSMMWEQHI-UHFFFAOYSA-N	511	1585407083177
participant_40	M56884	CCCc1cc(C)cc2c1c(cc(c2-c3ccccc3N4CCC4)SCCC)Cl	VXDMCGRCIHKCMI-UHFFFAOYSA-N	520	1585407086201
participant_40	M56885	CCCc1cc(C)cc2c1c(c3CCCSc3c2-c4ccccc4N5CCC5)Cl	VSVOXCYIBXWGDV-UHFFFAOYSA-N	543	1585407089947
participant_40	M56886	CCCc1cc(C)cc2c1c(c3CCSSc3c2-c4ccccc4N5CCC5)Cl	ZOHVVOYSTIWJDP-UHFFFAOYSA-N	544	1585407096516
participant_40	M56887	Cc1cc(C2CC2)c3c(c1)c(-c4ccccc4N5CCC5)c6CSCCc6c3Cl	PUHMGNYNUHUGDA-UHFFFAOYSA-N	531	1585407107207
participant_40	M56888	CCCc1cc(C)cc2c1c(c3CCSCc3c2-c4cc(C)ccc4N5CCC5)Cl	BVBDVZLOZOWEJW-UHFFFAOYSA-N	533	1585407117356
participant_40	M56889	CCCc1cc(C)cc2c1c(c3CCSCc3c2-c4cc(CC)ccc4N5CCC5)Cl	MOLPIJAVJYBAMY-UHFFFAOYSA-N	526	1585407118279
participant_40	M56890	CCCc1ccc(c(c1)-c2c3cc(C)cc(CCC)c3c(c4CCSCc42)Cl)N5CCC5	SAIMYKVAJVZEOL-UHFFFAOYSA-N	515	1585407119160
participant_40	M56891	CCCc1cc(CC)cc2c1c(c3CCSCc3c2-c4ccccc4N5CCC5)Cl	JOBQVVXLTSKEHM-UHFFFAOYSA-N	557	1585407126391
participant_40	M56892	CCCc1cc(CCC)c2c(c1)c(-c3ccccc3N4CCC4)c5CSCCc5c2Cl	MBUYSHVLTUHELY-UHFFFAOYSA-N	541	1585407127190
participant_40	M56893	CCCCc1cc(CCC)c2c(c1)c(-c3ccccc3N4CCC4)c5CSCCc5c2Cl	DPNDHOULIDLNCJ-UHFFFAOYSA-N	535	1585407128113
participant_40	M56894	CCCCCc1cc(CCC)c2c(c1)c(-c3ccccc3N4CCC4)c5CSCCc5c2Cl	ZWZODVYSWPIUOP-UHFFFAOYSA-N	518	1585407132727
participant_40	M56895	CCCc1cc(C)cc2c1c(c3CCSCc3c2-c4ccccc4N5CCC5C)Cl	WECZHJUTFHNNOD-UHFFFAOYSA-N	580	1585407146248
participant_40	M56896	CCCc1cc(C)cc2c1c(c3CCSCc3c2-c4ccccc4N5CCC5CC)Cl	JMXPZXKKXJTHTN-UHFFFAOYSA-N	587	1585407147115
participant_40	M56897	CCCc1cc(C)cc2c1c(c3CCSCc3c2-c4ccccc4N5CCC5CCC)Cl	SXSNSPXQAWTOCF-UHFFFAOYSA-N	577	1585407149585
participant_40	M56898	CCCCCNc1ccccc1-c2c3cc(C)cc(CCC)c3c(c4CCSCc42)Cl	SDULOWNOKHIMSZ-UHFFFAOYSA-N	494	1585407158646
participant_40	M56899	CCCc1cc(C)cc2c1c(c3CCSCc3c2-c4ccccc4N5CCC5OC)Cl	MAFMQQXPZRVSFQ-UHFFFAOYSA-N	584	1585407166933
participant_40	M56900	CCCc1cc(C)cc2c1c(c3CCSCc3c2-c4ccccc4N5CCC5OO)Cl	ZURFRJLSEIEEKW-UHFFFAOYSA-N	569	1585407170358
participant_40	M56901	CCCc1cc(C)cc2c1c(c3CCSCc3c2-c4ccccc4N5CCC5CO)Cl	JRFBOLIBSAJCFN-UHFFFAOYSA-N	588	1585407173756
participant_40	M56902	CCCc1cc(C)cc2c1c(c3CCSCc3c2-c4ccccc4N5CCC5CN)Cl	IDHJZVKCSPJIJI-UHFFFAOYSA-N	584	1585407186908
participant_40	M56903	CCCc1cc(C)cc2c1c(c3CCSCc3c2-c4ccccc4N5CCC5NN)Cl	UXXMWBOXPFKGCA-UHFFFAOYSA-N	571	1585407188182
participant_40	M56904	CCCc1cc(C)cc2c1c(c3CCSCc3c2-c4ccccc4N5CCC5NO)Cl	HAHMRKOZJUAEFF-UHFFFAOYSA-N	566	1585407190955
participant_40	M56905	CCCc1cc(C)cc2c1c(c3CCSCc3c2-c4ccccc4N5CCC5CS)Cl	BEJYZXSOSNEZQJ-UHFFFAOYSA-N	586	1585407196994
participant_40	M56906	CCCc1cc(C)cc2c1c(c3CCSCc3c2-c4ccccc4N5CCC5CCl)Cl	HMCJEPFGXCNQHH-UHFFFAOYSA-N	584	1585407200227
participant_40	M56907	CCCc1cc(C)cc2c1c(c3CCSCc3c2-c4ccccc4N5CCC5CBr)Cl	WCBGAEWXDFTDAJ-UHFFFAOYSA-N	583	1585407203103
participant_40	M56908	CCCc1cc(C)cc2c1c(c3CCSCc3c2-c4ccccc4N5CCC5CF)Cl	XIKSEIWYLBKJDG-UHFFFAOYSA-N	583	1585407205991
participant_40	M56909	CCCc1cc(C)cc2c1c(c3CCSCc3c2-c4ccccc4N5CCC5C=O)Cl	OJLWMNPLXTUMAQ-UHFFFAOYSA-N	587	1585407215096
participant_40	M56910	CCCc1cc(C)cc2c1c(c3CCSCc3c2-c4ccccc4N/5CC\C5=C\O)Cl	NBWDFCZITOXMIJ-CYVLTUHYSA-N	550	1585407220202
participant_40	M56911	CCCc1cc(C)cc2c1c(c3CCSCc3c2-c4ccccc4N5C=CC5CO)Cl	BGTSTFMQGZIKNS-UHFFFAOYSA-N	530	1585407226644
participant_40	M56912	CCCc1cc(C)cc2c1c(c3CCSCc3c2-c4ccccc4N5CCC5COC)Cl	GUOXTOLSRRWDBW-UHFFFAOYSA-N	580	1585407234418
participant_40	M56913	CCCc1cc(C)cc2c1c(c3CCSCc3c2-c4ccccc4N5CCC5COCC)Cl	DVEWYHJTMHTKAZ-UHFFFAOYSA-N	575	1585407235756
participant_40	M56914	CCCc1cc(C)cc2c1c(c3CCSCc3c2-c4ccccc4N5CCC5C6CCO6)Cl	MBHZJPFZIGUXIG-UHFFFAOYSA-N	566	1585407238307
participant_40	M56915	CCCc1cc(C)cc2c1c(c3CCSCc3c2-c4ccccc4N5CCC5C(C)OC)Cl	BIRAZESBLZFBQR-UHFFFAOYSA-N	558	1585407244147
participant_40	M56916	CCCc1cc(C)cc2c1c(c3CCSCc3c2-c4ccccc4N5CCC5C(C)C)Cl	MYPSOIBMTWYAEY-UHFFFAOYSA-N	564	1585407266089
participant_40	M56917	CCCc1cc(C)cc2c1c(c3CCSCc3c2-c4ccccc4N5CCC5C(=C)C)Cl	QQNFXLFEECCIHD-UHFFFAOYSA-N	574	1585407269771
participant_40	M56918	CCCc1cc(C)cc2c1c(c3CCSCc3c2-c4ccccc4N5CCC5C(=O)C)Cl	DVGSBASUHDJHHX-UHFFFAOYSA-N	595	1585407273005
participant_40	M56919	CCCc1cc(C)cc2c1c(c3CCSCc3c2-c4ccccc4N5CCC5C(=O)O)Cl	LQWNQKYGKOYROK-UHFFFAOYSA-N	594	1585407275285
participant_40	M56920	CCCc1cc(C)cc2c1c(c3CCSCc3c2-c4ccccc4N5CCC5C(=O)N)Cl	UPVNNZVEXGXTMV-UHFFFAOYSA-N	622	1585407281675
participant_40	M56921	CCCc1cc(C)cc2c1c(c3CCSCc3c2-c4ccccc4N5CCC5C(=N)N)Cl	QPYCTEQREHUQCC-UHFFFAOYSA-N	584	1585407287790
participant_40	M56922	CCCc1cc(C)cc2c1c(c3CCSCc3c2-c4ccccc4N5CCC5C(=N)C)Cl	IDCMAJPVRKDONA-UHFFFAOYSA-N	574	1585407297076
participant_40	M56923	CCCc1cc(C)cc2c1c(c3CCSCc3c2-c4ccccc4N5CCC5(C)C(=O)N)Cl	ZDOFSXCRUKKQDC-UHFFFAOYSA-N	582	1585407308833
participant_40	M56924	CCCc1cc(C)cc2c1c(c3CCSCc3c2-c4ccccc4N5CCC5C(=O)NC)Cl	YQLLSIVBGQSWSV-UHFFFAOYSA-N	589	1585407322103
participant_40	M56925	CCCc1cc(C)cc2c1c(c3CCSCc3c2-c4ccccc4N5CCC5CNC)Cl	JLPYYPMKPBPURS-UHFFFAOYSA-N	580	1585407329132
participant_40	M56926	CCCc1cc(C)cc2c1c(c3CCSCc3c2-c4ccccc4N5CCC5CC(C)C)Cl	KVVWGMQXPTXUSJ-UHFFFAOYSA-N	573	1585407343000
participant_40	M56927	CCCc1cc(C)cc2c1c(c3CCSCc3c2-c4ccccc4N5CCC5CC(C)O)Cl	CUEIZRLAPHUNMN-UHFFFAOYSA-N	572	1585407348001
participant_40	M56928	CCCc1cc(C)cc2c1c(c3CCSCc3c2-c4ccccc4N5CCC5CC(=O)C)Cl	BGWARWGCZBWPAS-UHFFFAOYSA-N	603	1585407352035
participant_40	M56929	CCCc1cc(C)cc2c1c(c3CCSCc3c2-c4ccccc4N5CCC5CC(=O)N)Cl	JVLLNMSFQTYOJU-UHFFFAOYSA-N	611	1585407356289
participant_40	M56930	CCCc1cc(C)cc2c1c(c3CCSCc3c2-c4ccccc4C5CCC5C(=O)N)Cl	MIDBUEUZYLWQNV-UHFFFAOYSA-N	594	1585407377502
participant_40	M56931	CCCc1cc(C)cc2c1c(c3CCSCc3c2-c4ccccc4C5CCN5C(=O)N)Cl	IWUUFASWFRCKNU-UHFFFAOYSA-N	617	1585407380582
participant_40	M56932	CCCc1cc(C)cc2c1c(c3CCSCc3c2-c4ccccc4N5CCN5C(=O)N)Cl	LYGNRKLWEPUZDE-UHFFFAOYSA-N	602	1585407381870
participant_40	M56933	CCCc1cc(C)cc2c1c(c3CCSCc3c2-c4cccc[n+]4C5CCC5C(=O)N)Cl	ZZNSOEJCJDOJRY-UHFFFAOYSA-O	568	1585407389756
participant_40	M56934	CCCc1cc(C)cc2c1c(c3CCSCc3c2-c4cccc[n+]4C5CNC5C(=O)N)Cl	PHTTZMMAJPZGOT-UHFFFAOYSA-O	544	1585407391182
participant_40	M56935	CCCc1cc(C)cc2c1c(c3CCSCc3c2-c4ccccc4C5CNC5C(=O)N)Cl	DRWDSONBPIEAGF-UHFFFAOYSA-N	570	1585407393901
participant_40	M56936	CCCc1cc(C)cc2c1c(c3CCSCc3c2-c4ccccc4N5COC5C(=O)N)Cl	HTILJRZTZCFRGB-UHFFFAOYSA-N	599	1585407417690
participant_40	M56937	CCCc1cc(C)cc2c1c(c3CCCCc3c2-c4ccccc4N5CCC5C(=O)N)Cl	KUAJTTMWSXHJCM-UHFFFAOYSA-N	584	1585407423020
participant_40	M56938	CCCc1cc(C)cc2c1c(c3CSSCc3c2-c4ccccc4N5CCC5C(=O)N)Cl	SVJUVYYMVCNRPT-UHFFFAOYSA-N	578	1585407428428
participant_40	M56939	CCCc1cc(C)cc2c1c(c3CSCCc3c2-c4ccccc4N5CCC5C(=O)N)Cl	UTZCJGNTKRNEJH-UHFFFAOYSA-N	616	1585407432173
participant_40	M56940	CCCc1cc(C)cc2c1c(c3c(CSCS3)c2-c4ccccc4N5CCC5C(=O)N)Cl	RKXXMZCXTFLDTK-UHFFFAOYSA-N	587	1585407444829
participant_40	M56941	CCCc1cc(cc2c1c(c3CCSCc3c2-c4ccccc4N5CCC5C(=O)N)Cl)Cl	YYZUTUIDDKFBSZ-UHFFFAOYSA-N	606	1585407454580
participant_40	M56942	CCCc1cc(C)cc2c1c(c3CCS(=O)Cc3c2-c4ccccc4N5CCC5C(=O)N)Cl	PYRVIIJDHLDAPW-UHFFFAOYSA-N	602	1585407464565
participant_40	M56943	CCCc1cc(C)cc2c1c(c3CCS(=O)(=O)Cc3c2-c4ccccc4N5CCC5C(=O)N)Cl	YDVOYDIPVLUSLS-UHFFFAOYSA-N	599	1585407468883
participant_40	M56944	CCCC1CC(C)Cc2c1c(c3=CCSC=c3c2-c4ccccc4N5CCC5C(=O)N)Cl	QEKFORAKQOIOSY-UHFFFAOYSA-N	559	1585407496114
participant_40	M56945	CCCC1C=C(C)Cc2c1c(c3=CCSC=c3c2-c4ccccc4N5CCC5C(=O)N)Cl	RGDYZDWYLRYHDO-UHFFFAOYSA-N	562	1585407502630
participant_40	M56946	CCCc1cc(C)cc2c1c(c3=CCSC=c3c2-c4ccccc4N5CCC5C(=O)N)Cl	DEOLBGFYUHYHNN-UHFFFAOYSA-N	550	1585407516461
participant_40	M56947	CCCc1cc(C)cc2c1C(C3CCSCC3C2c4ccccc4N5CCC5C(=O)N)Cl	DQHMCWSIUKXDLF-UHFFFAOYSA-N	503	1585407543105
participant_40	M56948	CCCc1cc(C)cc2c1c(c3CCSCc3c2C4CCCCC4N5CCC5C(=O)N)Cl	KNBCHRGQULQBNL-UHFFFAOYSA-N	502	1585407551791
participant_40	M56949	CC(C)Cc1cc(C)cc2c1c(c3CCSCc3c2-c4ccccc4N5CCC5C(=O)N)Cl	RXSIDEJSSWBQMY-UHFFFAOYSA-N	593	1585407562813
participant_40	M56950	Cc1cc(CC(C)O)c2c(c1)c(-c3ccccc3N4CCC4C(=O)N)c5CSCCc5c2Cl	UHVDVIJHHUZFQM-UHFFFAOYSA-N	594	1585407567825
participant_40	M56951	Cc1cc(CC(=O)C)c2c(c1)c(-c3ccccc3N4CCC4C(=O)N)c5CSCCc5c2Cl	NSLPKLBGQKDVOF-UHFFFAOYSA-N	605	1585407571863
participant_40	M56952	Cc1cc(CC(=O)N)c2c(c1)c(-c3ccccc3N4CCC4C(=O)N)c5CSCCc5c2Cl	LFWBZHAQBHLZJY-UHFFFAOYSA-N	601	1585407576359
participant_40	M56953	Cc1cc(CC(=O)N)c2c(c1)c(-c3ccccc3N4CCC4)c5CSCCc5c2Cl	DTKQFVRBYBUUAP-UHFFFAOYSA-N	572	1585407583608
participant_40	M56954	CCCc1cc(CC)cc2c1c(c3CCSCc3c2-c4ccccc4N5CCC5C(=O)N)Cl	FWZBEJDGSCFCPN-UHFFFAOYSA-N	608	1585407654710
participant_40	M56955	CCCc1cc(cc2c1c(c3CCSCc3c2-c4ccccc4N5CCC5C(=O)N)Cl)C(C)C	MLAXLPFBMBNCEO-UHFFFAOYSA-N	591	1585407657365
participant_40	M56956	CCCc1cc(cc2c1c(c3CCSCc3c2-c4ccccc4N5CCC5C(=O)N)Cl)C(=C)C	XLDDVDFGQNNEHV-UHFFFAOYSA-N	601	1585407662097
participant_40	M56957	CCCc1cc(cc2c1c(c3CCSCc3c2-c4ccccc4N5CCC5C(=O)N)Cl)C(=O)C	ORIQZEWTICLKGR-UHFFFAOYSA-N	611	1585407665377
participant_40	M56958	CCCc1cc(cc2c1c(c3CCSCc3c2-c4ccccc4N5CCC5C(=O)N)Cl)C(=O)N	GWKVQKBILUEQCI-UHFFFAOYSA-N	607	1585407669466
participant_40	M56959	CCCc1cc(cc2c1c(c3CCSCc3c2-c4ccccc4N5CCC5)Cl)C(=O)C	FBFHMUBWJUUQJI-UHFFFAOYSA-N	575	1585407681447
participant_40	M56960	CCCc1cc(C)cc2c1c(c3CCSCc3c2-c4ccccc4N5CCC5S(=O)N)Cl	FQHRIIXTSNOVMP-UHFFFAOYSA-N	588	1585407787564
participant_40	M56961	CCCc1cc(C)cc2c1c(C)c3CCSCc3c2-c4ccccc4N5CCC5C(=O)N	CZZDSXFPBIIZCX-UHFFFAOYSA-N	603	1585407801995
participant_40	M56962	CCC(C)c1cc(C)cc2c(-c3ccccc3N4CCC4C(=O)N)c5CSCCc5c(c12)Cl	QPNORHOMBUIIKI-UHFFFAOYSA-N	593	1585407818907
participant_40	M56963	CCC(c1cc(C)cc2c(-c3ccccc3N4CCC4C(=O)N)c5CSCCc5c(c12)Cl)O	JOWWWNKRIWAXLY-UHFFFAOYSA-N	590	1585407822113
participant_40	M56964	CCC(=O)c1cc(C)cc2c(-c3ccccc3N4CCC4C(=O)N)c5CSCCc5c(c12)Cl	CTBYLDZDEIISTR-UHFFFAOYSA-N	605	1585407825986
participant_40	M56965	CCCc1cc(C)cc2c1c(c3CCSCc3c2-c4ccc(C)cc4N5CCC5C(=O)N)Cl	NRDOHLSVEYKRSU-UHFFFAOYSA-N	586	1585407837492
participant_40	M56966	CCCc1cc(C)cc2c1c(c3CCSCc3c2-c4ccc(CC)cc4N5CCC5C(=O)N)Cl	ACSDOTGUWKNAOD-UHFFFAOYSA-N	582	1585407839008
participant_40	M56967	CCCc1ccc(c(c1)N2CCC2C(=O)N)-c3c4cc(C)cc(CCC)c4c(c5CCSCc53)Cl	LOTBSZGMXBPFNM-UHFFFAOYSA-N	565	1585407840050
participant_40	M56968	CCCc1cc(C)cc2c1c(c3CCSCc3c2-c4c(C)cccc4N5CCC5C(=O)N)Cl	LLDJZNZTOUYNQF-UHFFFAOYSA-N	584	1585407848611
participant_40	M56969	CCCc1cc(C)c(C)c2c1c(c3CCSCc3c2-c4ccccc4N5CCC5C(=O)N)Cl	OEDLEJYUIDXCRT-UHFFFAOYSA-N	606	1585407866276
participant_40	M56970	CCCc1cc(C)c2Cc3cccc(c3-c4c5CSCCc5c(c1c24)Cl)N6CCC6C(=O)N	GHZICVJUFJVODJ-UHFFFAOYSA-N	558	1585407868116
participant_40	M56971	CCCc1cc(C)c(CC)c2c1c(c3CCSCc3c2-c4ccccc4N5CCC5C(=O)N)Cl	WJVSCEJRVQIEAK-UHFFFAOYSA-N	608	1585407875767
participant_40	M56972	CCCc1cc(C)c(C(C)C)c2c1c(c3CCSCc3c2-c4ccccc4N5CCC5C(=O)N)Cl	LRSHMJOXDPWHHZ-UHFFFAOYSA-N	595	1585407878979
participant_40	M56973	CCCc1cc(C)c(C(C)CC)c2c1c(c3CCSCc3c2-c4ccccc4N5CCC5C(=O)N)Cl	NZJIPCUNXNSSOJ-UHFFFAOYSA-N	593	1585407879911
participant_40	M56974	CCCC(C)c1c(C)cc(CCC)c2c1c(-c3ccccc3N4CCC4C(=O)N)c5CSCCc5c2Cl	FKOHCMQYPXNYIE-UHFFFAOYSA-N	586	1585407880862
participant_40	M56975	CCCCC(C)c1c(C)cc(CCC)c2c1c(-c3ccccc3N4CCC4C(=O)N)c5CSCCc5c2Cl	YQLNDYQZCJFUKG-UHFFFAOYSA-N	577	1585407881922
participant_40	M56976	CCCc1cc(C)c(C2CCCCC2)c3c1c(c4CCSCc4c3-c5ccccc5N6CCC6C(=O)N)Cl	DPEDCKHCXHNARV-UHFFFAOYSA-N	548	1585407883752
participant_40	M56977	CCCc1cc(C)c(-c2ccccc2)c3c1c(c4CCSCc4c3-c5ccccc5N6CCC6C(=O)N)Cl	GHSWXYWTSYDFEY-UHFFFAOYSA-N	550	1585407887221
participant_40	M56978	CCCc1cc(C)c(-c2ccccc2C)c3c1c(c4CCSCc4c3-c5ccccc5N6CCC6C(=O)N)Cl	GARZHFPLYJPUHW-UHFFFAOYSA-N	551	1585407893819
participant_40	M56979	CCCc1cc(C)c(-c2ccccc2CC)c3c1c(c4CCSCc4c3-c5ccccc5N6CCC6C(=O)N)Cl	YABURENUEYYJBV-UHFFFAOYSA-N	560	1585407895948
participant_40	M56980	CCCc1ccccc1-c2c(C)cc(CCC)c3c2c(-c4ccccc4N5CCC5C(=O)N)c6CSCCc6c3Cl	JVSXZYMZVKGVLS-UHFFFAOYSA-N	545	1585407896960
participant_40	M56981	CCCCc1ccccc1-c2c(C)cc(CCC)c3c2c(-c4ccccc4N5CCC5C(=O)N)c6CSCCc6c3Cl	KYPQPRHYKYNRLP-UHFFFAOYSA-N	538	1585407898968
participant_40	M56982	CCCc1cc(C)c(-c2ccccc2C3CCC3)c4c1c(c5CCSCc5c4-c6ccccc6N7CCC7C(=O)N)Cl	QAIVHWFDUPHLTR-UHFFFAOYSA-N	552	1585407901148
participant_40	M56983	CCCc1cc(C)c(-c2ccccc2N3CCC3)c4c1c(c5CCSCc5c4-c6ccccc6N7CCC7C(=O)N)Cl	PKRDQVKJIVHKAM-UHFFFAOYSA-N	548	1585407907872
participant_40	M56984	CCCc1cc(C)c(-c2ccccc2N3CCC3C)c4c1c(c5CCSCc5c4-c6ccccc6N7CCC7C(=O)N)Cl	MHQHBVWPEWDGGB-UHFFFAOYSA-N	548	1585407913559
participant_40	M56985	CCCc1cc(C)c(-c2ccccc2N3CCC3CC)c4c1c(c5CCSCc5c4-c6ccccc6N7CCC7C(=O)N)Cl	AOSXXJRQFDMTIF-UHFFFAOYSA-N	556	1585407914491
participant_40	M56986	CCCc1cc(C)c(-c2ccccc2N3CCC3C(C)C)c4c1c(c5CCSCc5c4-c6ccccc6N7CCC7C(=O)N)Cl	DVGSGLLZKGTCSG-UHFFFAOYSA-N	540	1585407917351
participant_40	M56987	CCCc1cc(C)c(-c2ccccc2N3CCC3C(=C)C)c4c1c(c5CCSCc5c4-c6ccccc6N7CCC7C(=O)N)Cl	NNSMLJSYOZFJST-UHFFFAOYSA-N	537	1585407920478
participant_40	M56988	CCCc1cc(C)c(-c2ccccc2N3CCC3C(=O)C)c4c1c(c5CCSCc5c4-c6ccccc6N7CCC7C(=O)N)Cl	VZBFOQIVPTUQIT-UHFFFAOYSA-N	543	1585407923064
participant_40	M56989	CCCc1cc(C)c(-c2ccccc2N3CCC3C(=O)N)c4c1c(c5CCSCc5c4-c6ccccc6N7CCC7C(=O)N)Cl	IPFHCXSPPRELPF-UHFFFAOYSA-N	545	1585407925729
participant_40	M56990	CCCc1cc(C)c(-c2ccccc2N3CCC3C(=O)N)c4cc5CSCCc5c(c14)Cl	JAGDZHHQJZKAAA-UHFFFAOYSA-N	609	1585407932193
participant_40	M56991	CCCc1ccc(-c2ccccc2N3CCC3C(=O)N)c4cc5CSCCc5c(c14)Cl	LNPRXULCSWXTSK-UHFFFAOYSA-N	598	1585407938049
participant_40	M56992	CCCc1cc(C)cc2c1c(c3CCSC4C5CC(C(=O)N)N5c6ccccc6-c2c34)Cl	YXYUMYWKGDOHJC-UHFFFAOYSA-N	554	1585407962214
participant_40	M56993	CCCc1cc(C)cc2c1c(c3CCSCc3c2-c4ccccc4NC(CC)C(=O)N)Cl	CVNAHXGRLNRRPY-UHFFFAOYSA-N	547	1585407971865
participant_40	M56994	CCCc1cc(C)cc2c1c(c3CCSCc3c2-c4ccccc4NCC(=O)N)Cl	UDXOXJPSCYMJRV-UHFFFAOYSA-N	552	1585407978141
participant_40	M56995	CCCc1cc(C)cc2c1c(c3CCSCc3c2-c4ccccc4NC(C)C(=O)N)Cl	LJEYQYMVPDQYIX-UHFFFAOYSA-N	545	1585407982906
participant_40	M56996	CCCc1cc(C)cc2c1c(c3CCSCc3c2-c4ccccc4C(C)C)Cl	WQEUQYWYWUPICC-UHFFFAOYSA-N	522	1585407995209
participant_40	M56997	CCCc1cc(C)cc2c1c(c3CCSCc3c2-c4ccccc4C(C)O)Cl	SWICQNHGCZLSIV-UHFFFAOYSA-N	531	1585408000164
participant_40	M56998	CCCc1cc(C)cc2c1c(c3CCSCc3c2-c4ccccc4C(=O)C)Cl	AJNSPLYGGULDQM-UHFFFAOYSA-N	553	1585408003300
participant_40	M56999	CCCc1cc(C)cc2c1c(c3CCSCc3c2-c4ccccc4C(=O)N)Cl	SJJRTLLSALORNG-UHFFFAOYSA-N	561	1585408007190
participant_40	M57000	CCCc1cc(C)cc2c1c(c3CCSCc3c2-c4ccccs4N5CCC5C(=O)N)Cl	GEDQQGWESPYVBY-UHFFFAOYSA-N	601	1585408036336
participant_40	M57001	CCCc1cc(C)cc2c1c(c3CCSCc3c2-c4ccccc4N5CSC5C(=O)N)Cl	HPQGZQJQBRDBKF-UHFFFAOYSA-N	577	1585408044690
participant_40	M57002	CCCc1cc(C)cc2c1c(c3CCSCc3c2-c4cc(C)ccc4N5CCC5C(=O)N)Cl	MJLVDKXHORDRKY-UHFFFAOYSA-N	581	1585408058498
participant_40	M57003	CCCc1cc(C)cc2c1c(c3CCSCc3c2-c4cc(CC)ccc4N5CCC5C(=O)N)Cl	JZKUKPZAFJWVKN-UHFFFAOYSA-N	577	1585408061427
participant_40	M57004	CCCc1ccc(c(c1)-c2c3cc(C)cc(CCC)c3c(c4CCSCc42)Cl)N5CCC5C(=O)N	NUXLMUUTQISHMU-UHFFFAOYSA-N	560	1585408062593
participant_40	M57005	CCc1cc(C)cc2c1c(c3CCSCc3c2-c4ccccc4N5CCC5C(=O)N)Cl	PNEGWZRNDMRUMB-UHFFFAOYSA-N	610	1585408075327
participant_40	M57006	CCCCc1cc(C)cc2c1c(c3CCSCc3c2-c4ccccc4N5CCC5C(=O)N)Cl	JOLQGZZCLIQICZ-UHFFFAOYSA-N	614	1585408081523
participant_40	M57007	CCCCCc1cc(C)cc2c1c(c3CCSCc3c2-c4ccccc4N5CCC5C(=O)N)Cl	NFSYDTNOCLFOBW-UHFFFAOYSA-N	602	1585408084191
participant_40	M57008	Cc1cc(CC2CCC2)c3c(c1)c(-c4ccccc4N5CCC5C(=O)N)c6CSCCc6c3Cl	GCYOGHOMGWQVOO-UHFFFAOYSA-N	583	1585408087829
participant_40	M57009	CCC(C)Cc1cc(C)cc2c1c(c3CCSCc3c2-c4ccccc4N5CCC5C(=O)N)Cl	MKXVVJPNKNOLJW-UHFFFAOYSA-N	595	1585408091682
participant_40	M57010	C1CCc2cc(C1)cc3c2c(c4CCSCc4c3-c5ccccc5N6CCC6C(=O)N)Cl	NNPCXWUOYKJPFI-UHFFFAOYSA-N	523	1585408100658
participant_40	M57011	CCCc1cc(C)cc2c1c(c(C)c(CSC)c2-c3ccccc3N4CCC4C(=O)N)Cl	FBQUDQHPEJRZAT-UHFFFAOYSA-N	573	1585408111592
participant_40	M57012	CCCc1cc(C)cc2c1c(c(C)c(CS)c2-c3ccccc3N4CCC4C(=O)N)Cl	ZCPBTCMRVMTLAE-UHFFFAOYSA-N	585	1585408120404
participant_40	M57013	CCCc1cc(C)cc2c(c(cc(c12)Cl)CS)-c3ccccc3N4CCC4C(=O)N	WNHFFEYPGMAPIO-UHFFFAOYSA-N	573	1585408123947
participant_40	M57014	CCCc1cc(C)cc2c1c(c(CC)c(CS)c2-c3ccccc3N4CCC4C(=O)N)Cl	JAVHHNKKFHHOAU-UHFFFAOYSA-N	579	1585408131803
participant_40	M57015	CCCc1cc(C)cc2c1c(c(CCC)c(CS)c2-c3ccccc3N4CCC4C(=O)N)Cl	FAMAWHYNQDBFGJ-UHFFFAOYSA-N	552	1585408133649
participant_40	M57016	CCCc1cc(C)cc2c1c(c3CSCc3c2-c4ccccc4N5CCC5C(=O)N)Cl	CRJIJOYFBAWLCD-UHFFFAOYSA-N	596	1585408142964
participant_40	M57017	CCCc1cc(C)cc2c1c(c3C(C)CSCc3c2-c4ccccc4N5CCC5C(=O)N)Cl	BCWCLYQFMPRUGE-UHFFFAOYSA-N	591	1585408160287
participant_40	M57018	CCCc1cc(C)cc2c1c(c3C(CC)CSCc3c2-c4ccccc4N5CCC5C(=O)N)Cl	ZOEFXNXVBICPGU-UHFFFAOYSA-N	589	1585408162755
participant_40	M57019	CCCc1cc(C)cc2c1c(c3C(CCC)CSCc3c2-c4ccccc4N5CCC5C(=O)N)Cl	NIHLIIIPUWGJJK-UHFFFAOYSA-N	578	1585408164753
participant_40	M57020	CCCc1cccc2c1c(c3CCSCc3c2-c4ccccc4N5CCC5C(=O)N)Cl	ZYPFBUDZKXHHAH-UHFFFAOYSA-N	601	1585408172635
participant_40	M57021	CCCc1cccc2c1cc3CCSCc3c2-c4ccccc4N5CCC5C(=O)N	IVMWSLFSWZXPDU-UHFFFAOYSA-N	566	1585408174578
participant_40	M57022	CCCc1cccc2c1cc3C(C)CSCc3c2-c4ccccc4N5CCC5C(=O)N	YSNSSZHEPNPHOE-UHFFFAOYSA-N	547	1585408179957
participant_40	M57023	CCCc1cccc2c1cc3c(CSCC3Cl)c2-c4ccccc4N5CCC5C(=O)N	JBVNKKIXQLXYLM-UHFFFAOYSA-N	545	1585408182354
participant_40	M57024	CCCc1cccc2c1c(C)c3CCSCc3c2-c4ccccc4N5CCC5C(=O)N	OOHFJPWKUVKVCU-UHFFFAOYSA-N	591	1585408190399
participant_40	M57025	CCCc1cc(C)cc2c1c(c3CCSCc3c2-c4ccccc4N5C(C)CC5C(=O)N)Cl	PPSVHVMUHSASLW-UHFFFAOYSA-N	590	1585408205421
participant_40	M57026	CCCc1cc(C)cc2c1c(c3CCSCc3c2-c4ccccc4N5C(CC)CC5C(=O)N)Cl	CKFQCEACQKBSEO-UHFFFAOYSA-N	593	1585408207132
participant_40	M57027	CCCc1cc(C)cc2c1c(c3CCSCc3c2-c4ccccc4N5C(CCC)CC5C(=O)N)Cl	PZNZTHUWRFJAPP-UHFFFAOYSA-N	583	1585408209372
participant_40	M57028	CCCc1cc(C)cc2c1c(c3CCSCc3c2-c4ccccc4N5C(CC5OC)C(=O)N)Cl	CAVLLTVKBJNXFO-UHFFFAOYSA-N	587	1585408218176
participant_40	M57029	C=CCc1cc(C)cc2c1c(c3CCSCc3c2-c4ccccc4N5CCC5C(=O)N)Cl	SKEYAZGKTUMULJ-UHFFFAOYSA-N	591	1585408228908
participant_40	M57030	CCCc1cc(C)cc2c1c(c3CCSCc3c2-c4ccccc4N5CC=C5C(=O)N)Cl	KPMQPHHKLPKPON-UHFFFAOYSA-N	567	1585408235174
participant_40	M57031	CCCc1cc(C)cc2c1c(c3CCSCc3c2-c4ccccc4N5CCC5C(N)O)Cl	WUJFAMUEOUYOEG-UHFFFAOYSA-N	567	1585408244868
participant_40	M57032	CCCc1cc(C)cc2c1c(c3CCSCc3c2-c4ccccc4N5CCC5C(=O)S)Cl	SWYYJDPDUPRSEN-UHFFFAOYSA-N	592	1585408278516
participant_40	M57033	CCCc1cc(C)cc2c1c(c3CCSCc3c2-c4ccccc4N5CCC5S(=O)S)Cl	BDDQAIYKIAAJSF-UHFFFAOYSA-N	578	1585408280193
participant_40	M57034	CCCc1cc(C)cc2c1c(c3CCSCc3c2-c4ccccc4N5CCC5S(=S)N)Cl	QGUIQGWMTFYPEE-UHFFFAOYSA-N	582	1585408287514
participant_40	M57035	CCCc1cc(C)cc2c1c(c3CCSCc3c2-c4ccccc4N5CCC5C(=S)N)Cl	XHCDVJXTABDSLS-UHFFFAOYSA-N	582	1585408291549
participant_40	M57036	CCCc1cc(cc2c1c(c3CCSCc3c2-c4ccccc4N5CCC5C(=O)N)Cl)S	QKGOJLZJVSAZJQ-UHFFFAOYSA-N	605	1585408307951
participant_40	M57037	CCCc1cc(cc2c1c(c3CCSCc3c2-c4ccccc4N5CCC5C(=O)N)Cl)SC	PAEKPWSCNLNANB-UHFFFAOYSA-N	604	1585408313047
participant_40	M57038	CCCc1cc(cc2c1c(c3CCSCc3c2-c4ccccc4N5CCC5C(=O)N)Cl)SCC	VIYWOLSDNFINNS-UHFFFAOYSA-N	602	1585408313472
participant_40	M57039	CCCc1cc(cc2c1c(c3CCSCc3c2-c4ccccc4N5CCC5C(=O)N)Cl)S(=O)C	RBMHNKUBXVQKBU-UHFFFAOYSA-N	608	1585408342134
participant_40	M57040	CCCc1cc(cc2c1c(c3CCSCc3c2-c4ccccc4N5CCC5C(=O)N)Cl)S(=O)(=O)C	SVRKYVDHFWKQGX-UHFFFAOYSA-N	604	1585408352326
participant_40	M57041	CCCc1cc(cc2c1c(c3CCSCc3c2-c4ccccc4N5CCC5C(=O)N)Cl)SO	TUKBOGMLHJTGNM-UHFFFAOYSA-N	597	1585408383993
participant_40	M57042	CCCc1cc(cc2c1c(c3CCSCc3c2-c4ccccc4N5CCC5C(=O)N)Cl)CO	MGUIBYGACJAKBG-UHFFFAOYSA-N	600	1585408397987
participant_40	M57043	CCCc1cc(cc2c1c(c3CCSCc3c2-c4ccccc4N5CCC5C(=O)N)Cl)CS	ASKWIIHWUCLGDU-UHFFFAOYSA-N	600	1585408403440
participant_40	M57044	CCCc1cc(cc2c1c(c3CCSCc3c2-c4ccccc4N5CCC5C(=O)N)Cl)CN	IGEBAKQTLAAMHV-UHFFFAOYSA-N	601	1585408420533
participant_40	M57045	CCCc1cc(cc2c1c(c3CCSCc3c2-c4ccccc4N5CCC5C(=O)N)Cl)CBr	PKYQXKXDLBVTCF-UHFFFAOYSA-N	600	1585408423327
participant_40	M57046	CCCc1cc(cc2c1c(c3CCSCc3c2-c4ccccc4N5CCC5C(=O)N)Cl)CF	VSRVXZMJSNTQLX-UHFFFAOYSA-N	600	1585408427768
participant_40	M57047	CCCc1cc(CCC)c2c(c1)c(-c3ccccc3N4CCC4C(=O)N)c5CSCCc5c2Cl	BRTZIKLZFQUFHD-UHFFFAOYSA-N	589	1585408437979
participant_40	M57048	CCCCc1cc(CCC)c2c(c1)c(-c3ccccc3N4CCC4C(=O)N)c5CSCCc5c2Cl	UOIQGVACQJBBNX-UHFFFAOYSA-N	582	1585408439287
participant_40	M57049	CCCCCc1cc(CCC)c2c(c1)c(-c3ccccc3N4CCC4C(=O)N)c5CSCCc5c2Cl	QCTDBBFMPJOWCA-UHFFFAOYSA-N	562	1585408440106
participant_40	M57050	CCCCCCc1cc(CCC)c2c(c1)c(-c3ccccc3N4CCC4C(=O)N)c5CSCCc5c2Cl	DAZGHZUUAGQTBT-UHFFFAOYSA-N	540	1585408441095
participant_40	M57051	CCCCCCCc1cc(CCC)c2c(c1)c(-c3ccccc3N4CCC4C(=O)N)c5CSCCc5c2Cl	KLGCOSQRAIEROG-UHFFFAOYSA-N	512	1585408441924
participant_40	M57052	CCCCCCCCc1cc(CCC)c2c(c1)c(-c3ccccc3N4CCC4C(=O)N)c5CSCCc5c2Cl	PLWJUEUMNKBOTG-UHFFFAOYSA-N	480	1585408442760
participant_40	M57053	CCCc1c(C)c(C)cc2c(-c3ccccc3N4CCC4C(=O)N)c5CSCCc5c(c12)Cl	PJFXEWAXVFGJFY-UHFFFAOYSA-N	594	1585408462419
participant_40	M57054	CCCc1c(C)ccc2c(-c3ccccc3N4CCC4C(=O)N)c5CSCCc5c(c12)Cl	KZWCRTFQQBYJGU-UHFFFAOYSA-N	595	1585408465283
participant_40	M57055	CCCc1ccc(C)c2c1c(c3CCSCc3c2-c4ccccc4N5CCC5C(=O)N)Cl	IGSFJRVCLXELEV-UHFFFAOYSA-N	601	1585408470410
participant_40	M57056	CCCc1cc(C)cc2c1c(c3CC(C)SCc3c2-c4ccccc4N5CCC5C(=O)N)Cl	MWPPLWWUMOGJNW-UHFFFAOYSA-N	598	1585408484719
participant_40	M57057	CCCc1cc(C)cc2c1c(c3CCSCc3c2-c4cc(C)c(C)cc4N5CCC5C(=O)N)Cl	YKBWHPVPABLIHF-UHFFFAOYSA-N	522	1585408497201
participant_40	M57058	Cc1ccc2c(c1)c(-c3ccccc3N4CCC4C(=O)N)c5CSCCc5c2Cl	GIWNTVLZTMGFIS-UHFFFAOYSA-N	577	1585408503681
participant_40	M57059	CCCc1cc(C)cc2c1c(c3CCNCc3c2-c4ccccc4N5CCC5C(=O)N)Cl	GEUKZSGKMGXYHQ-UHFFFAOYSA-N	598	1585408521296
participant_40	M57060	CCCc1cc(C)cc2c1c(c3CCNCc3c2-c4ccccs4N5CCC5C(=O)N)Cl	NBNXZERHCBBBPA-UHFFFAOYSA-N	572	1585408524721
participant_40	M57061	CCCc1cc(C)cc2c(-c3ccccc3N4CCC4C(=O)N)c5CSCCc5c(Cl)s12	JXMLYGUKEOUIRR-UHFFFAOYSA-N	592	1585408535644
participant_40	M57062	CCCc1cc(C)cc2s1c(c3CCSCc3s2-c4ccccc4N5CCC5C(=O)N)Cl	YLQBOSFSZNVITL-UHFFFAOYSA-N	575	1585408537404
participant_40	M57063	CCCc1cc(C)cc2c1c(c3CCSCc3s2-c4ccccc4N5CCC5C(=O)N)Cl	ITPPLMNGCGRNFL-UHFFFAOYSA-N	615	1585408541068
participant_40	M57064	CCCc1cc(C)cc2c1c(c3CCSCs3c2-c4ccccc4N5CCC5C(=O)N)Cl	PAVZSVFWTUUPHM-UHFFFAOYSA-N	591	1585408545965
participant_40	M57065	CCCc1cc(C)cc2c1c(Cl)s3CCSCs3c2-c4ccccc4N5CCC5C(=O)N	AYHOXHSNYLPVSW-UHFFFAOYSA-N	565	1585408547523
participant_40	M57066	CCCc1cc(C)cc2c1s(Cl)s3CCSCs3c2-c4ccccc4N5CCC5C(=O)N	BVGGBLBLFINFFM-UHFFFAOYSA-N	536	1585408548679
participant_40	M57067	CCCc1cc(C)cc2c1s(c3CCSCs3c2-c4ccccc4N5CCC5C(=O)N)Cl	HQLVYLCHLRJSGU-UHFFFAOYSA-N	558	1585408552347
participant_40	M57068	CCCc1cc(C)cc2c(-c3ccccc3N4CCC4C(=O)N)c5CSCCc5s(c12)Cl	CNQWNUJAPLIARU-UHFFFAOYSA-N	591	1585408553493
participant_40	M57069	CCCc1cc(C)cc2c1c(c3CCSCc3c2-s4ccccc4N5CCC5C(=O)N)Cl	HNRPLAHNRHSTPC-UHFFFAOYSA-N	585	1585408558185
participant_40	M57070	CCCc1cs(C)cc2c1c(c3CCSCc3c2-c4ccccc4N5CCC5C(=O)N)Cl	ZGOUCFJFYMJQKN-UHFFFAOYSA-N	592	1585408564389
participant_40	M57071	CCCs1cs(C)cc2c(-c3ccccc3N4CCC4C(=O)N)c5CSCCc5c(c21)Cl	NCEPUCBLLFSAAJ-UHFFFAOYSA-N	569	1585408566537
participant_40	M57072	CCCs1cc(C)cc2c(-c3ccccc3N4CCC4C(=O)N)c5CSCCc5c(c21)Cl	WIUPCGQVKBPHJN-UHFFFAOYSA-N	592	1585408569761
participant_40	M57073	CCOc1cc(C)cc2c(-c3ccccc3N4CCC4C(=O)N)c5CSCCc5c(c21)Cl	KOVGDQFRKZYALN-UHFFFAOYSA-N	622	1585408591035
participant_40	M57074	Cc1cc2c(-c3ccccc3N4CCC4C(=O)N)c5CSCCc5c(c2c(c1)OOC)Cl	TTWHUVUGAZNOHH-UHFFFAOYSA-N	599	1585408596466
participant_40	M57075	CCNc1cc(C)cc2c(-c3ccccc3N4CCC4C(=O)N)c5CSCCc5c(c21)Cl	NGZABIRBKKMOHF-UHFFFAOYSA-N	594	1585408604254
participant_40	M57076	CCSc1cc(C)cc2c(-c3ccccc3N4CCC4C(=O)N)c5CSCCc5c(c21)Cl	FWCCLQDVBALQKF-UHFFFAOYSA-N	598	1585408608059
participant_40	M57077	CCOc1cc(C)cc2c(-c3ccccc3N4CCC4C(=C)N)c5CSCCc5c(c21)Cl	PBDZFYPLWCUSMQ-UHFFFAOYSA-N	591	1585408648652
participant_40	M57078	CCOc1cc(C)cc2c1c(C)c3CCSCc3c2-c4ccccc4N5CCC5C(=O)N	LCWFOGYJDXRJGU-UHFFFAOYSA-N	603	1585408658370
participant_40	M57079	Cc1cc2c(-c3ccccc3N4CCC4C(=O)N)c5CSCCc5c(c2c(c1)OCCl)Cl	ITJRUXKSONUMFJ-UHFFFAOYSA-N	609	1585408663654
participant_40	M57080	CCOc1cc(C)cc2c(-c3ccccc3N4CCC4C(=O)O)c5CSCCc5c(c21)Cl	VTVXMAPDKTWEJI-UHFFFAOYSA-N	594	1585408671601
participant_40	M57081	CCOc1cc(C)cc2c(-c3ccccc3N4CCC4C(=O)C)c5CSCCc5c(c21)Cl	ZCSGZXCIRKBXGG-UHFFFAOYSA-N	595	1585408675278
participant_40	M57082	CCOc1cc(C)cc2c(-c3ccccc3N4CCC4C(=N)C)c5CSCCc5c(c21)Cl	VDUYUKHASYWMGO-UHFFFAOYSA-N	578	1585408679175
participant_40	M57083	CCOc1cc(C)cc2c(-c3ccccc3N4CCC4C(=N)N)c5CSCCc5c(c21)Cl	DXCXSKRWRKFWFT-UHFFFAOYSA-N	588	1585408696203
participant_40	M57084	Cc1cc2c(-c3ccccc3N4CCC4C(=O)N)c5CSCCc5c(c2c(c1)ONC)Cl	DYURDLDSAOFPGP-UHFFFAOYSA-N	603	1585408704216
participant_40	M57085	Cc1cc2c(-c3ccccc3N4CCC4C(=O)N)c5CSCCc5c(c2c(c1)OSC)Cl	YVXKKQFJERHJPO-UHFFFAOYSA-N	615	1585408709379
participant_40	M57086	Cc1cc(CSC)c2c(c1)c(-c3ccccc3N4CCC4C(=O)N)c5CSCCc5c2Cl	RLBVHUPTHUWCMH-UHFFFAOYSA-N	598	1585408713263
participant_40	M57087	CCOs1cc(C)cc2c(-c3ccccc3N4CCC4C(=O)N)c5CSCCc5c(c21)Cl	ZJVRJYCCHXROEJ-UHFFFAOYSA-N	591	1585408725015
participant_40	M57088	Cc1cc2c(-c3ccccc3N4CCC4C(=O)N)c5CSCCc5c(c2c(c1)ONS)Cl	QRBWKUDWNZOFMC-UHFFFAOYSA-N	597	1585408737148
participant_40	M57089	Cc1cc2c(-c3ccccc3N4CCC4C(=O)N)c5CSCCc5c(c2c(c1)OSS)Cl	LGNNJHZQUAVCFP-UHFFFAOYSA-N	597	1585408739435
participant_40	M57090	Cc1cc2c(-c3ccccc3N4CCC4C(=O)N)c5CSCCc5c(c2c(c1)OCS)Cl	VWNZWIPVVSOEAK-UHFFFAOYSA-N	608	1585408743090
participant_40	M57091	Cc1cc(COC)c2c(c1)c(-c3ccccc3N4CCC4C(=O)N)c5CSCCc5c2Cl	IHNAKMYLZJTWIS-UHFFFAOYSA-N	603	1585408752088
participant_40	M57092	Cc1cc2c(-c3ccccc3N4CCC4C(=O)N)c5CSCCc5c(c2c(c1)SOC)Cl	OXPBWOPIXXFEPN-UHFFFAOYSA-N	582	1585408756192
participant_40	M57093	Cc1cc2c(-c3ccccc3N4CCC4C(=O)N)c5CSCCc5c(c2c(c1)SSC)Cl	XUOTWCVJLAMTKP-UHFFFAOYSA-N	578	1585408760128
participant_40	M57094	Cc1cc2c(-c3ccccc3N4CCC4C(=O)N)c5CSCCc5c(c2c(c1)O)Cl	MDGBOGXCAHGTRI-UHFFFAOYSA-N	587	1585408782157
participant_40	M57095	Cc1cc2c(-c3ccccc3N4CCC4C(=O)N)c5CSCCc5c(c2c(c1)OC)Cl	CUOAVNCLRCBCMD-UHFFFAOYSA-N	610	1585408788385
participant_40	M57096	CCCOc1cc(C)cc2c(-c3ccccc3N4CCC4C(=O)N)c5CSCCc5c(c21)Cl	WOIAGRLUQBDLQH-UHFFFAOYSA-N	632	1585408789650
participant_40	M57097	CCCCOc1cc(C)cc2c(-c3ccccc3N4CCC4C(=O)N)c5CSCCc5c(c21)Cl	NGRNBWKJAYRTPM-UHFFFAOYSA-N	617	1585408791975
participant_40	M57098	CCCCCOc1cc(C)cc2c(-c3ccccc3N4CCC4C(=O)N)c5CSCCc5c(c21)Cl	LBXYPLXGQQTSDF-UHFFFAOYSA-N	605	1585408800660
participant_40	M57099	C=CCOc1cc(C)cc2c(-c3ccccc3N4CCC4C(=O)N)c5CSCCc5c(c21)Cl	NIFJASLQIWUTLX-UHFFFAOYSA-N	601	1585408813579
participant_40	M57100	C#CCOc1cc(C)cc2c(-c3ccccc3N4CCC4C(=O)N)c5CSCCc5c(c21)Cl	QQLXXTCEBXDUNO-UHFFFAOYSA-N	601	1585408816979
participant_40	M57101	C/C=C/Oc1cc(C)cc2c(-c3ccccc3N4CCC4C(=O)N)c5CSCCc5c(c21)Cl	BGFGMAIKQHYEHR-QDEBKDIKSA-N	599	1585408825534
participant_40	M57102	CCC(C)Oc1cc(C)cc2c(-c3ccccc3N4CCC4C(=O)N)c5CSCCc5c(c21)Cl	ZHQGKUONWYDFOM-UHFFFAOYSA-N	608	1585408845808
participant_40	M57103	CC(C)C(C)Oc1cc(C)cc2c(-c3ccccc3N4CCC4C(=O)N)c5CSCCc5c(c21)Cl	TXPVWDBCEDFUPC-UHFFFAOYSA-N	568	1585408849843
participant_40	M57104	CC(C)COc1cc(C)cc2c(-c3ccccc3N4CCC4C(=O)N)c5CSCCc5c(c21)Cl	ARBQKVFIUNHKBI-UHFFFAOYSA-N	603	1585408852812
participant_40	M57105	Cc1cc2c(-c3ccccc3N4CCC4C(=O)N)c5CSCCc5c(c2c(c1)OC6CC6)Cl	KBZWZBHDBVTYIH-UHFFFAOYSA-N	597	1585408859272
participant_40	M57106	Cc1cc2c(-c3ccccc3N4CCC4C(=O)N)c5CSCCc5c(c2c6c1CCCO6)Cl	CLHPYELVDVKGAF-UHFFFAOYSA-N	548	1585408881914
participant_40	M57107	Cc1cc2c(-c3ccccc3N4CCC4C(=O)N)c5CSCCc5c(c2c6c1C(C)CO6)Cl	IYBQNIPZDIYTSA-UHFFFAOYSA-N	574	1585408892588
participant_40	M57108	Cc1cc2c(-c3ccccc3N4CCC4C(=O)N)c5CSCCc5c(c2c(c1)OCCBr)Cl	PLXIHLXQDWLWHP-UHFFFAOYSA-N	608	1585408901980
participant_40	M57109	Cc1cc2c(-c3ccccc3N4CCC4C(=O)N)c5CSCCc5c(c2c(c1)OCCCl)Cl	ICAHLTWFPCLEHJ-UHFFFAOYSA-N	610	1585408904887
participant_40	M57110	Cc1cc2c(-c3ccccc3N4CCC4C(=O)N)c5CSCCc5c(c2c(c1)OCCF)Cl	CWJDTSQSWOBEQP-UHFFFAOYSA-N	608	1585408907740
participant_40	M57111	Cc1cc2c(-c3ccccc3N4CCC4C(=O)N)c5CSCCc5c(c2c(c1)OCCS)Cl	IELNJIDEMZVOHA-UHFFFAOYSA-N	608	1585408915026
participant_40	M57112	Cc1cc2c(-c3ccccc3N4CCC4C(=O)N)c5CSCCc5c(c2c(c1)OCCO)Cl	JXINPDQUNFGZNB-UHFFFAOYSA-N	608	1585408917932
participant_40	M57113	Cc1cc2c(-c3ccccc3N4CCC4C(=O)N)c5CSCCc5c(c2c(c1)OCCN)Cl	XESRPTKEIOEROQ-UHFFFAOYSA-N	610	1585408920775
participant_40	M57114	CCSOc1cc(C)cc2c(-c3ccccc3N4CCC4C(=O)N)c5CSCCc5c(c21)Cl	OJRZTUALWQORCB-UHFFFAOYSA-N	614	1585408927038
participant_40	M57115	CCS(=O)Oc1cc(C)cc2c(-c3ccccc3N4CCC4C(=O)N)c5CSCCc5c(c21)Cl	AGIXXKKDDZWOPC-UHFFFAOYSA-N	614	1585408930804
participant_40	M57116	CCS(=O)(=O)Oc1cc(C)cc2c(-c3ccccc3N4CCC4C(=O)N)c5CSCCc5c(c21)Cl	RVZZKAPZOVGHHE-UHFFFAOYSA-N	613	1585408934051
participant_40	M57117	CCS(=O)(=O)Cc1cc(C)cc2c1c(c3CCSCc3c2-c4ccccc4N5CCC5C(=O)N)Cl	YFXUSLXQNQIEBF-UHFFFAOYSA-N	604	1585408937961
participant_40	M57118	CCCOc1cc(C)cc2c(-c3ccccc3N4CCC4C(=O)N)c5CS(=O)CCc5c(c21)Cl	GDDBYDOOSVVKIO-UHFFFAOYSA-N	612	1585408960097
participant_40	M57119	CCCOc1cc(C)cc2c(-c3ccccc3N4CCC4C(=O)N)c5CS(=O)(=O)CCc5c(c21)Cl	CCFUQNBYEGVADP-UHFFFAOYSA-N	613	1585408964871
participant_40	M57120	CCCOc1cc(C)cc2c1c(C)c3CCSCc3c2-c4ccccc4N5CCC5C(=O)N	CKACWDRFKQNRBR-UHFFFAOYSA-N	614	1585408987319
participant_40	M57121	CCCCc1cc(C)cc2c1c(C)c3CCSCc3c2-c4ccccc4N5CCC5C(=O)N	XEWRQGQAZCXVCA-UHFFFAOYSA-N	596	1585408989123
participant_40	M57122	CCCC1Cc2c3CCSCc3c(-c4ccccc4N5CCC5C(=O)N)c6cc(C)cc1c26	GAYARXDYUUQDSX-UHFFFAOYSA-N	576	1585408995554
participant_40	M57123	CCOCc1cc(C)cc2c1c(c3CCSCc3c2-c4ccccc4N5CCC5C(=O)N)Cl	VFKZYNDEXFRREZ-UHFFFAOYSA-N	610	1585409009385
participant_40	M57124	CCOOc1cc(C)cc2c(-c3ccccc3N4CCC4C(=O)N)c5CSCCc5c(c21)Cl	HHOUQAUJBFQFEY-UHFFFAOYSA-N	610	1585409010864
participant_40	M57125	Cc1cc2c(-c3ccccc3N4CCC4C(=O)N)c5CSCCc5c(c2c(c1)OCOC)Cl	PKPQVJDDZURUIY-UHFFFAOYSA-N	604	1585409018808
participant_40	M57126	Cc1cc2c(-c3ccccc3N4CCC4C(=O)N)c5CSCCc5c(c2c(c1)OCOO)Cl	VAQYZYFWHVUXCX-UHFFFAOYSA-N	597	1585409019919
participant_40	M57127	Cc1cc(CCOO)c2c(c1)c(-c3ccccc3N4CCC4C(=O)N)c5CSCCc5c2Cl	HOWVJTWEKCAWOS-UHFFFAOYSA-N	603	1585409024731
participant_40	M57128	Cc1cc(CCOC)c2c(c1)c(-c3ccccc3N4CCC4C(=O)N)c5CSCCc5c2Cl	XKJUZYCNGQGDOQ-UHFFFAOYSA-N	610	1585409026000
participant_40	M57129	CCCOc1cc(C)cc2c(-c3ccccc3N4CC=C4C(=O)N)c5CSCCc5c(c21)Cl	JDIJSGLIPHXRPR-UHFFFAOYSA-N	577	1585409040790
participant_40	M57130	CCCOc1cc(C)cc2c(-c3ccccc3NC(CC)C(=O)N)c4CSCCc4c(c21)Cl	IXKJYTOQUSQTTL-UHFFFAOYSA-N	557	1585409051795
participant_40	M56680	CC1=C(C2=C(C1)c3ccccc3C(=O)C2C)S(=O)CCn4ccc(c4)N5CCCC5	OBSJSFHIKDQOAE-UHFFFAOYSA-N	551	1585411806913
participant_40	M57131	CC1=C(C2=C(C1)c3ccccc3C(=O)C2C)S(=O)CCn4ccc(c4)C5CCCC5	DDHRBKFZSCJSNZ-UHFFFAOYSA-N	536	1585411820595
participant_40	M57132	CCCOc1cc(C)cc2c(cc(CCSC)c(c21)Cl)-c3ccccc3N4CCC4C(=O)N	HAZSITHPGZTMLP-UHFFFAOYSA-N	568	1585411888379
participant_40	M57133	CCCOc1cc(C)cc2c(ccc(c21)Cl)-c3ccccc3N4CCC4C(=O)N	QSDOIJYJHRJXEI-UHFFFAOYSA-N	584	1585411890525
participant_40	M57134	CCCOc1cc(cc2c(ccc(c21)Cl)-c3ccccc3N4CCC4C(=O)N)S	QCMLHZGLKTVTHM-UHFFFAOYSA-N	545	1585411896004
participant_40	M57135	CCCOc1cs(cc2c(ccc(c21)Cl)-c3ccccc3N4CCC4C(=O)N)S	BHUOMQOSKJKHQA-UHFFFAOYSA-N	527	1585411898087
participant_40	M57136	CCCOc1cs(C)cc2c(ccc(c21)Cl)-c3ccccc3N4CCC4C(=O)N	WLYXOVNRYNNQNW-UHFFFAOYSA-N	534	1585411900924
participant_40	M57137	CCCOc1cc(C)cc2c(ccc(c21)Cl)-c3ccccc3N4C(CS4)C(=O)N	MFGAGPSCFNBPAZ-UHFFFAOYSA-N	538	1585411905805
participant_40	M57138	CCCOc1cc(C)cc2c(ccc(c21)Cl)-c3ccccc3N4C(C(=O)N)SS4	IEJFFHFTCOVJOS-UHFFFAOYSA-N	498	1585411907653
participant_40	M57139	CCCOc1cc(C)cc2c(ccc(c21)Cl)-c3ccccc3N4CSC4C(=O)N	HXDHLMSWNIIZPN-UHFFFAOYSA-N	524	1585411910302
participant_40	M57140	CCCOc1cc(C)cc2c(ccc(Cl)s21)-c3ccccc3N4CCC4C(=O)N	INDJQNNOIGJWKY-UHFFFAOYSA-N	537	1585411918406
participant_40	M57141	CCCOc1cc(C)cc2s(ccc(Cl)s12)-c3ccccc3N4CCC4C(=O)N	OLYCXEUPYVGHEH-UHFFFAOYSA-N	513	1585411919947
participant_40	M57142	CCCOc1cc(C)cc2c1c(ccs2-c3ccccc3N4CCC4C(=O)N)Cl	OTVSSILXGMSTRL-UHFFFAOYSA-N	566	1585411923297
participant_40	M57143	Cc1cc2c(ccc(c2c(c1)OCSC)Cl)-c3ccccc3N4CCC4C(=O)N	DAHLVWDGPVRSFC-UHFFFAOYSA-N	564	1585411928337
participant_40	M57144	Cc1cc2c(ccc(c2c(c1)OCSS)Cl)-c3ccccc3N4CCC4C(=O)N	YTDNIEYQLPXOQL-UHFFFAOYSA-N	557	1585411932537
participant_40	M57145	Cc1cc2c(ccc(c2c(c1)OCCS)Cl)-c3ccccc3N4CCC4C(=O)N	ILTSAOWMQCKEDD-UHFFFAOYSA-N	564	1585411935969
participant_40	M57146	CCCOc1cc(C)cc2c(ccc(c21)Cl)-c3ccccs3N4CCC4C(=O)N	JPAQQDWMDWJLOE-UHFFFAOYSA-N	560	1585411940588
participant_40	M57147	CCCOc1cc(C)cc2c1c(ccs2-c3ccccs3N4CCC4C(=O)N)Cl	VAUJIWYXAXZOLS-UHFFFAOYSA-N	519	1585411942388
participant_40	M57148	CCCOc1cc(C)cs2c1c(ccs2-c3ccccs3N4CCC4C(=O)N)Cl	ZVBCAPWMWDTNLY-UHFFFAOYSA-N	508	1585411943929
participant_40	M57149	CCCOc1cc(C)cs2c(ccc(c12)Cl)-c3ccccs3N4CCC4C(=O)N	HPRPAZPBXIANKA-UHFFFAOYSA-N	526	1585411948897
participant_40	M57150	CCCOc1cc(C)cs2c(ccc(c12)Cl)-c3ccccc3N4CCC4C(=O)N	XVUUMCRYTSZUAT-UHFFFAOYSA-N	569	1585411950389
participant_40	M57151	CCCOc1cc(C)cc2c(cc(C)c(c21)Cl)-c3ccccc3N4CCC4C(=O)N	JSZRCAAYTFLSJP-UHFFFAOYSA-N	574	1585411957260
participant_40	M57152	CCCOc1cc(C)cc2c(cc(CC)c(c21)Cl)-c3ccccc3N4CCC4C(=O)N	RANYWVLRYZASAE-UHFFFAOYSA-N	582	1585411958019
participant_40	M57153	CCCc1cc(-c2ccccc2N3CCC3C(=O)N)c4cc(C)cc(c4c1Cl)OCCC	DNROTXUSQPVHQH-UHFFFAOYSA-N	571	1585411959004
participant_40	M57154	CCCCc1cc(-c2ccccc2N3CCC3C(=O)N)c4cc(C)cc(c4c1Cl)OCCC	IDZXTNVZEXKBJF-UHFFFAOYSA-N	557	1585411959936
participant_40	M57155	CCCCCc1cc(-c2ccccc2N3CCC3C(=O)N)c4cc(C)cc(c4c1Cl)OCCC	CJNKGPGXHMKUTG-UHFFFAOYSA-N	541	1585411960714
participant_40	M57156	CCCCCCc1cc(-c2ccccc2N3CCC3C(=O)N)c4cc(C)cc(c4c1Cl)OCCC	DCSNNDXTDADRQY-UHFFFAOYSA-N	519	1585411961538
participant_40	M57157	CCCCCCCc1cc(-c2ccccc2N3CCC3C(=O)N)c4cc(C)cc(c4c1Cl)OCCC	DIBPJYDUVXUOFE-UHFFFAOYSA-N	492	1585411964562
participant_40	M57158	CCCOc1cc(C)cc2c(cc(CC3CCCCC3)c(c21)Cl)-c4ccccc4N5CCC5C(=O)N	FVLOJQGTLMAZSC-UHFFFAOYSA-N	568	1585411967017
participant_40	M57159	CCCOc1cc(C)cc2c(cc(CC3CCCSC3)c(c21)Cl)-c4ccccc4N5CCC5C(=O)N	LMPDSBMEFKXPFJ-UHFFFAOYSA-N	585	1585411973678
participant_40	M57160	CCCOc1cc(C)cc2c(cc(CC3CCSSC3)c(c21)Cl)-c4ccccc4N5CCC5C(=O)N	UTDLFBAJNDEITA-UHFFFAOYSA-N	569	1585411975178
participant_40	M57161	CCCOc1cc(C)cc2c(cc(CC3CCSCC3)c(c21)Cl)-c4ccccc4N5CCC5C(=O)N	OWJYSXSVJMSFIU-UHFFFAOYSA-N	578	1585411980015
participant_40	M57162	CCCOc1cc(C)cc2c(cc(c(c21)Cl)SC3CCSCC3)-c4ccccc4N5CCC5C(=O)N	PKBMYKRZKUNPHJ-UHFFFAOYSA-N	596	1585411985530
participant_40	M57163	CCCOc1cc(C)cc2c(cc(c(c21)Cl)SC3CCCCC3)-c4ccccc4N5CCC5C(=O)N	XBSIXMDMYGRCFJ-UHFFFAOYSA-N	581	1585411988275
participant_40	M57164	CCCOc1cc(C)cc2c(cs(CC3CCCCC3)c(c21)Cl)-c4ccccc4N5CCC5C(=O)N	FDISFKYANUSPPB-UHFFFAOYSA-N	559	1585411993120
participant_40	M57165	CCCOc1cc(C)cc2c(cs(CC3CCCCS3)c(c21)Cl)-c4ccccc4N5CCC5C(=O)N	KKDQQJUPFJQQOG-UHFFFAOYSA-N	573	1585411994736
participant_40	M57166	CCCCCCCs1cc(-c2ccccc2N3CCC3C(=O)N)c4cc(C)cc(c4c1Cl)OCCC	FYYWCLVNPPAVKS-UHFFFAOYSA-N	484	1585412003801
participant_40	M57167	CCCCCCs1cc(-c2ccccc2N3CCC3C(=O)N)c4cc(C)cc(c4c1Cl)OCCC	SDLMUZICMLSOEO-UHFFFAOYSA-N	512	1585412005412
participant_40	M57168	CCCOc1cc(C)cc2c(cs(CC3CCCC3)c(c21)Cl)-c4ccccc4N5CCC5C(=O)N	AHODIQPJRBOLBD-UHFFFAOYSA-N	585	1585412013775
participant_40	M57169	CCCOc1cc(C)cc2c(cs(CN3CCCC3)c(c21)Cl)-c4ccccc4N5CCC5C(=O)N	TZXLGJWQVLBNGR-UHFFFAOYSA-N	603	1585412019505
participant_40	M57170	CCCOc1cc(C)cc2c(cc(CN3CCCC3)c(c21)Cl)-c4ccccc4N5CCC5C(=O)N	FKRGUKIZGQVSQW-UHFFFAOYSA-N	633	1585412025031
participant_40	M57171	CCCOc1cc(C)cc2c(cc(CC3CCCC3)c(c21)Cl)-c4ccccc4N5CCC5C(=O)N	HYQZZRNLDUBUHQ-UHFFFAOYSA-N	594	1585412033060
participant_40	M57172	CCCOc1cc(C)cc2c(cc(c(c21)Cl)SC3CCCC3)-c4ccccc4N5CCC5C(=O)N	XZERCTQNJWGQIS-UHFFFAOYSA-N	608	1585412038554
participant_40	M57173	CCCOc1cc(C)cc2c(cc(c(c21)Cl)SN3CCCC3)-c4ccccc4N5CCC5C(=O)N	ZRCNYWPWUGFGBG-UHFFFAOYSA-N	607	1585412041600
participant_40	M57174	CCCOc1cc(C)cc2c(cc(CN3CCNC3)c(c21)Cl)-c4ccccc4N5CCC5C(=O)N	GNAVAOKHOHTOKP-UHFFFAOYSA-N	628	1585412046477
participant_40	M57175	CCCOc1cc(C)cc2c(cc(CC3CCNC3)c(c21)Cl)-c4ccccc4N5CCC5C(=O)N	NMHDHIFEJZJGFP-UHFFFAOYSA-N	593	1585412050078
participant_40	M57176	CCCOc1cc(C)cc2c(cc(CC3CNNC3)c(c21)Cl)-c4ccccc4N5CCC5C(=O)N	OZSAGNLMZKACAV-UHFFFAOYSA-N	570	1585412053288
participant_40	M57177	CCCOc1cc(C)cc2c(cc(CN3CNNC3)c(c21)Cl)-c4ccccc4N5CCC5C(=O)N	JOAARBQQOKZWJJ-UHFFFAOYSA-N	604	1585412054335
participant_40	M57178	CCCOc1cc(C)cc2c(cc(CN3CCCN3)c(c21)Cl)-c4ccccc4N5CCC5C(=O)N	RHTIFFNICBHJRL-UHFFFAOYSA-N	623	1585412062164
participant_40	M57179	CCCOc1cc(C)cc2c(cc(CC3CCCN3)c(c21)Cl)-c4ccccc4N5CCC5C(=O)N	OZRDWGWVQTVUCW-UHFFFAOYSA-N	593	1585412066159
participant_40	M57180	CCCOc1cc(C)cc2c(cc(CC3CCOC3)c(c21)Cl)-c4ccccc4N5CCC5C(=O)N	IITNMVJPJQRTSG-UHFFFAOYSA-N	589	1585412070796
participant_40	M57181	CCCOc1cc(C)cc2c(c[n+](CC3CCOC3)c(c21)Cl)-c4ccccc4N5CCC5C(=O)N	XWPRVQDZZRQGOB-UHFFFAOYSA-O	581	1585412074565
participant_40	M57182	CCCOc1cc(C)cc2c(c[n+](CN3CCOC3)c(c21)Cl)-c4ccccc4N5CCC5C(=O)N	YNOUDPJXXKKIQC-UHFFFAOYSA-O	608	1585412075661
participant_40	M57183	CCCOc1cc(C)cc2c(cc(CN3CCOC3)c(c21)Cl)-c4ccccc4N5CCC5C(=O)N	OARFQLBOSDUSCY-UHFFFAOYSA-N	634	1585412079463
participant_40	M57184	CCCOc1cc(C)cc2c(cc(CN3CCOO3)c(c21)Cl)-c4ccccc4N5CCC5C(=O)N	JBTJEZLDHWUBQG-UHFFFAOYSA-N	620	1585412084251
participant_40	M57185	CCCOc1cc(C)cc2c(cc(CN3CCCO3)c(c21)Cl)-c4ccccc4N5CCC5C(=O)N	SONPNNOLKJBIQY-UHFFFAOYSA-N	627	1585412087071
participant_40	M57186	CCCOc1cc(C)cc2c(cc(CC3CCCO3)c(c21)Cl)-c4ccccc4N5CCC5C(=O)N	WNNGRSBQXZKGDF-UHFFFAOYSA-N	589	1585412099795
participant_40	M57187	CCCOc1cc(C)cc2c(cc(CC3OCCO3)c(c21)Cl)-c4ccccc4N5CCC5C(=O)N	RIYHQFUHQONBIR-UHFFFAOYSA-N	570	1585412100822
participant_40	M57188	CCCOc1cc(C)cc2c(cc(CN3CCCS3)c(c21)Cl)-c4ccccc4N5CCC5C(=O)N	FYBSGERDZNRMAF-UHFFFAOYSA-N	627	1585412111030
participant_40	M57189	CCCOc1cc(C)cc2c(cc(CN3SCCS3)c(c21)Cl)-c4ccccc4N5CCC5C(=O)N	DTQYFPFNQYVEPA-UHFFFAOYSA-N	595	1585412112824
participant_40	M57190	CCCOc1cc(C)cc2c(cc(CN3CCSC3)c(c21)Cl)-c4ccccc4N5CCC5C(=O)N	TWILWSVVNCMXLP-UHFFFAOYSA-N	628	1585412119996
participant_40	M57191	CCCOc1cc(C)cc2c(cc(CN3CSSC3)c(c21)Cl)-c4ccccc4N5CCC5C(=O)N	YULLUFRBPAAMOV-UHFFFAOYSA-N	596	1585412122596
participant_40	M57192	CCCOc1cc(C)cc2c(cc(CN3CC=CC3)c(c21)Cl)-c4ccccc4N5CCC5C(=O)N	BALVPNDFSQCPFH-UHFFFAOYSA-N	592	1585412130082
participant_40	M57193	CCCOc1cc(C)cc2c(cc(CN(CC)CC)c(c21)Cl)-c3ccccc3N4CCC4C(=O)N	UMNVGOLHNNVHFU-UHFFFAOYSA-N	546	1585412138459
participant_40	M57194	CCCN(CC)Cc1cc(-c2ccccc2N3CCC3C(=O)N)c4cc(C)cc(c4c1Cl)OCCC	MIARRRLVEVWGNU-UHFFFAOYSA-N	537	1585412145666
participant_40	M57195	CCCOc1cc(C)cc2c(cc(CN3CCCCC3)c(c21)Cl)-c4ccccc4N5CCC5C(=O)N	GILXSSVYQDWYJH-UHFFFAOYSA-N	604	1585412148434
participant_40	M57196	CCCNCc1cc(-c2ccccc2N3CCC3C(=O)N)c4cc(C)cc(c4c1Cl)OCCC	NRWHDQZFKZLFDG-UHFFFAOYSA-N	561	1585412154548
participant_40	M57197	CCCOc1cc(C)cc2c(cc(CN3CCC3)c(c21)Cl)-c4ccccc4N5CCC5C(=O)N	OWQQGQIDUVJQLU-UHFFFAOYSA-N	641	1585412158749
participant_40	M57198	CCCOc1cc(C)cc2c(cc(CN3C=CC3)c(c21)Cl)-c4ccccc4N5CCC5C(=O)N	IPSYKXMABTURMJ-UHFFFAOYSA-N	594	1585412169021
participant_40	M57199	CCCOc1cc(C)cc2c(cc(CNCC)c(c21)Cl)-c3ccccc3N4CCC4C(=O)N	UVVABZYGWYUHQU-UHFFFAOYSA-N	575	1585412176559
participant_40	M57200	CCCOc1cc(C)cc2c(cc(CN3CC3)c(c21)Cl)-c4ccccc4N5CCC5C(=O)N	PSGOQTNZXLKHRP-UHFFFAOYSA-N	644	1585412180544
participant_40	M57201	CCCOc1cc(C)cc2c(cc(CN3C=C3)c(c21)Cl)-c4ccccc4N5CCC5C(=O)N	PEQXFILUKJMBMK-UHFFFAOYSA-N	589	1585412185039
participant_40	M57202	CCCOc1cc(C)cc2c(cc(CN3CO3)c(c21)Cl)-c4ccccc4N5CCC5C(=O)N	WURPKGLIFMFABV-UHFFFAOYSA-N	621	1585412193258
participant_40	M57203	CCCOc1cc(C)cc2c(cc(c(c21)Cl)ON3CO3)-c4ccccc4N5CCC5C(=O)N	LEBPBYJWWBYOSZ-UHFFFAOYSA-N	585	1585412195088
participant_40	M57204	CCCOc1cc(C)cc2c(cc(c(c21)Cl)ON3CC3)-c4ccccc4N5CCC5C(=O)N	JHVCATSVJQEKDC-UHFFFAOYSA-N	602	1585412197384
participant_40	M57205	CCCOc1cc(C)cc2c(cc(CN3CN3)c(c21)Cl)-c4ccccc4N5CCC5C(=O)N	AAGYDSRSJRCTDX-UHFFFAOYSA-N	616	1585412203412
participant_40	M57206	CCCOc1cc(C)cc2c(cc(CN3CS3)c(c21)Cl)-c4ccccc4N5CCC5C(=O)N	LFAJCJBCBWFWMF-UHFFFAOYSA-N	621	1585412207092
participant_40	M57207	CCCOc1cc(C)cc2c(cc(Cn3ss3)c(c21)Cl)-c4ccccc4N5CCC5C(=O)N	UMDWKWWDFUCCST-UHFFFAOYSA-N	602	1585412208412
participant_40	M57208	CCCOc1cc(C)cc2c(cc(Cn3[nH][nH]3)c(c21)Cl)-c4ccccc4N5CCC5C(=O)N	GOBUWYCDVMYDJJ-UHFFFAOYSA-N	598	1585412216251
participant_40	M57209	CCCOc1cc(C)cc2c(cc(C(C)N3CC3)c(c21)Cl)-c4ccccc4N5CCC5C(=O)N	LIVGBBXLZZJEQJ-UHFFFAOYSA-N	609	1585412236222
participant_40	M57210	CCCOc1cc(C)cc2c(cc(c(c21)Cl)C(N3CC3)O)-c4ccccc4N5CCC5C(=O)N	BQDOJLRNWYWITQ-UHFFFAOYSA-N	598	1585412238862
participant_40	M57211	CCCOc1cc(C)cc2c(cc(c(c21)Cl)C(=O)N3CC3)-c4ccccc4N5CCC5C(=O)N	YCQAYTSHNIBRBL-UHFFFAOYSA-N	617	1585412242117
participant_40	M57212	CCCOc1cc(C)cc2c(cc(c(c21)Cl)C(=N)N3CC3)-c4ccccc4N5CCC5C(=O)N	PRXXSIPMVSDWLN-UHFFFAOYSA-N	608	1585412247416
participant_40	M57213	Cc1cc2c(cc(CN3CC3)c(c2c(c1)OC4CC4)Cl)-c5ccccc5N6CCC6C(=O)N	GXZINULWJGFDTA-UHFFFAOYSA-N	629	1585412269971
participant_40	M57214	CCCOc1cc(C)cc2c(cc(C(CC)N3CC3)c(c21)Cl)-c4ccccc4N5CCC5C(=O)N	GUDQIERIYHKJEE-UHFFFAOYSA-N	603	1585412281681
participant_40	M57215	CCCC(c1cc(-c2ccccc2N3CCC3C(=O)N)c4cc(C)cc(c4c1Cl)OCCC)N5CC5	VSPAQRZVNHLTFL-UHFFFAOYSA-N	595	1585412285149
participant_40	M57216	CCCOc1cc(C)cc2c(cc(C3C[N+]43CC4)c(c21)Cl)-c5ccccc5N6CCC6C(=O)N	RRSMHWLBFKKJEL-UHFFFAOYSA-O	584	1585412300005
participant_40	M57217	CCCCC(c1cc(-c2ccccc2N3CCC3C(=O)N)c4cc(C)cc(c4c1Cl)OCCC)N5CC5	OSPWCRLSSPJCJB-UHFFFAOYSA-N	585	1585412320219
participant_40	M57218	CCCCCC(c1cc(-c2ccccc2N3CCC3C(=O)N)c4cc(C)cc(c4c1Cl)OCCC)N5CC5	FKOWBXCTGYNMMB-UHFFFAOYSA-N	567	1585412323810
participant_40	M57219	CCCOc1cc(C)cc2c(cc(C(CCC3CC3)N4CC4)c(c21)Cl)-c5ccccc5N6CCC6C(=O)N	QYJTYMIXGIFMOQ-UHFFFAOYSA-N	602	1585412379130
participant_40	M57220	CCCOc1cc(C)cc2c(cc(CCCC3CC3)c(c21)Cl)-c4ccccc4N5CCC5C(=O)N	SJXIPRQOARRCCA-UHFFFAOYSA-N	580	1585412382220
participant_40	M57221	CCCOc1cc(C)cc2c(cc(CCCN3CC3)c(c21)Cl)-c4ccccc4N5CCC5C(=O)N	ZGHHGXFSFIWHHA-UHFFFAOYSA-N	602	1585412386894
participant_40	M57222	CCCOc1cc(C)cc2c(cc(CCCNCC)c(c21)Cl)-c3ccccc3N4CCC4C(=O)N	HNBDUYMGHYSEGJ-UHFFFAOYSA-N	543	1585412392488
participant_40	M57223	CCCOc1cc(C)cc2c(cc(CCCNC)c(c21)Cl)-c3ccccc3N4CCC4C(=O)N	XSMGHGDHRXEQNW-UHFFFAOYSA-N	554	1585412394206
participant_40	M57224	CCCOc1cc(C)cc2c(cc(CCC3CN3)c(c21)Cl)-c4ccccc4N5CCC5C(=O)N	VUVQUEUNDVKRAW-UHFFFAOYSA-N	578	1585412400650
participant_40	M57225	CCCOc1cc(C)cc2c(cc(CCN3CN3)c(c21)Cl)-c4ccccc4N5CCC5C(=O)N	ZETSADAIXBPVIC-UHFFFAOYSA-N	600	1585412407680
participant_40	M57226	CCCOc1cc(C)cc2c(cc(CCN3CC3)c(c21)Cl)-c4ccccc4N5CCC5C(=O)N	GTJDDJOQNAPKKG-UHFFFAOYSA-N	618	1585412410224
participant_40	M57227	CCCOc1cc(C)cc2c(cc(CCNCC)c(c21)Cl)-c3ccccc3N4CCC4C(=O)N	DYRGOKFTZKJUOX-UHFFFAOYSA-N	559	1585412415656
participant_40	M57228	CCCOc1cc(C)cc2c(cc(CCNC)c(c21)Cl)-c3ccccc3N4CCC4C(=O)N	DQHPMQYHWVMAHD-UHFFFAOYSA-N	568	1585412416897
participant_40	M57229	CCCOc1cc(C)cc2c(cc(CCN)c(c21)Cl)-c3ccccc3N4CCC4C(=O)N	PLTVYDFUDMPEKI-UHFFFAOYSA-N	572	1585412418883
participant_40	M57230	CCCOc1cc(C)cc2c(cc(C3CN3)c(c21)Cl)-c4ccccc4N5CCC5C(=O)N	GQJPDPCBTPQZEF-UHFFFAOYSA-N	583	1585412422776
participant_40	M57231	CCCOc1cc(C)cc2c(cc(CC3CN3)c(c21)Cl)-c4ccccc4N5CCC5C(=O)N	IHXWMTRMXOMOQJ-UHFFFAOYSA-N	585	1585412437992
participant_40	M57232	CCCOc1cc(C)cc2c(cc(CC3CC3)c(c21)Cl)-c4ccccc4N5CCC5C(=O)N	URRTUEJDTZPHBI-UHFFFAOYSA-N	602	1585412443131
participant_40	M57233	CCCOc1cc(C)cc2c(cc(CN3CC3C)c(c21)Cl)-c4ccccc4N5CCC5C(=O)N	DUDGHJQYXOOMOX-UHFFFAOYSA-N	612	1585412452086
participant_40	M57234	CCCOc1cc(C)cc2c(cc(CN3C(C)C3C)c(c21)Cl)-c4ccccc4N5CCC5C(=O)N	FJDVKNQBCQCPPA-UHFFFAOYSA-N	586	1585412454377
participant_40	M57235	CCCOc1cc(C)cc2c(cc(CN3C(C)C3CC)c(c21)Cl)-c4ccccc4N5CCC5C(=O)N	TZEDOCUYOAHAHG-UHFFFAOYSA-N	588	1585412455501
participant_40	M57236	CCCOc1cc(C)cc2c(cc(CN3CC3CC)c(c21)Cl)-c4ccccc4N5CCC5C(=O)N	YNMLIXRWRAANMJ-UHFFFAOYSA-N	614	1585412459694
participant_40	M57237	CCCC1CN1Cc2cc(-c3ccccc3N4CCC4C(=O)N)c5cc(C)cc(c5c2Cl)OCCC	RWASZAUDPQHGLH-UHFFFAOYSA-N	599	1585412469080
participant_40	M57238	CCCOc1cc(C)cc2c(cc(CN3CC3N)c(c21)Cl)-c4ccccc4N5CCC5C(=O)N	HAWKMTCOLSJZMY-UHFFFAOYSA-N	610	1585412480294
participant_40	M57239	CCCOc1cc(C)cc2c(cc(CN3CC3S)c(c21)Cl)-c4ccccc4N5CCC5C(=O)N	UXVRVDQPXICBCV-UHFFFAOYSA-N	609	1585412483067
participant_40	M57240	CCCOc1cc(C)cc2c(cc(CN3CC3O)c(c21)Cl)-c4ccccc4N5CCC5C(=O)N	HBTOEXVYUFCJDA-UHFFFAOYSA-N	609	1585412486565
participant_40	M57241	CCCOc1cc(C)cc2c(cc(CN3CC3F)c(c21)Cl)-c4ccccc4N5CCC5C(=O)N	DHYNUPWFEVOCIF-UHFFFAOYSA-N	609	1585412490010
participant_40	M57242	CCCOc1cc(C)cc2c(cc(CN3CC3Cl)c(c21)Cl)-c4ccccc4N5CCC5C(=O)N	XRMQLRZSOROEAD-UHFFFAOYSA-N	610	1585412492736
participant_40	M57243	CCCOc1cc(C)cc2c(cc(CN3CC3Br)c(c21)Cl)-c4ccccc4N5CCC5C(=O)N	YCXBQXWPDUTOHQ-UHFFFAOYSA-N	605	1585412495260
participant_40	M57244	CCCOc1cc(C)cc2c(cc(CN3CC3=C)c(c21)Cl)-c4ccccc4N5CCC5C(=O)N	ZDEXRKVVRSPPJO-UHFFFAOYSA-N	624	1585412507201
participant_40	M57245	CCCOc1cc(C)cc2c(cc(CN/3C\C3=C/C)c(c21)Cl)-c4ccccc4N5CCC5C(=O)N	SJRQLCROARFMAV-DENHBWNVSA-N	618	1585412518948
participant_40	M57246	CCCOc1cc(C)cc2c(cc(CN3C=C3C)c(c21)Cl)-c4ccccc4N5CCC5C(=O)N	PKXIDQNJYZOUMM-UHFFFAOYSA-N	607	1585412546754
participant_40	M57247	CCCOc1cc(C)cc2c(cc(CN3CC3(C)C)c(c21)Cl)-c4ccccc4N5CCC5C(=O)N	ZPRZLHOIVPHFMJ-UHFFFAOYSA-N	605	1585412553433
participant_40	M57248	C/C=C/C1CN1Cc2cc(-c3ccccc3N4CCC4C(=O)N)c5cc(C)cc(c5c2Cl)OCCC	OZKBZCHWHAHLFU-XBXARRHUSA-N	593	1585412568629
participant_40	M57249	CC#CC1CN1Cc2cc(-c3ccccc3N4CCC4C(=O)N)c5cc(C)cc(c5c2Cl)OCCC	DVXOAJVYYBQIFK-UHFFFAOYSA-N	599	1585412571607
participant_40	M57250	CCCOc1cc(C)cc2c(cc(CN3CC3C#C)c(c21)Cl)-c4ccccc4N5CCC5C(=O)N	KNWBBMPJZLPWFN-UHFFFAOYSA-N	606	1585412576038
participant_40	M57251	CCCOc1cc(C)cc2c(cc(CN3CC3=O)c(c21)Cl)-c4ccccc4N5CCC5C(=O)N	LNFSPNMNPOAJPI-UHFFFAOYSA-N	639	1585412586181
participant_40	M57252	CCCOc1cc(C)cc2c(cc(CN3CC3=N)c(c21)Cl)-c4ccccc4N5CCC5C(=O)N	ANWXFHOAHIKKAB-UHFFFAOYSA-N	624	1585412592926
participant_40	M57253	CCCOc1cc(C)cc2c(cc(CN3CC3=S)c(c21)Cl)-c4ccccc4N5CCC5C(=O)N	YZEAVZKZMFRGGP-UHFFFAOYSA-N	620	1585412595453
participant_40	M57254	CCCOc1cc(C)cc2c(cc(CN3CC3OC)c(c21)Cl)-c4ccccc4N5CCC5C(=O)N	SNEZJACNEYKWHG-UHFFFAOYSA-N	603	1585412608610
participant_40	M57255	CCCOc1cc(C)cc2c(cc(CN3CC3OCC)c(c21)Cl)-c4ccccc4N5CCC5C(=O)N	RAQDYDZCIBHZFD-UHFFFAOYSA-N	591	1585412611122
participant_40	M57256	CCCOc1cc(C)cc2c(cc(CN3CC3O)c(c21)Cl)-c4ccccc4N5CCC5C(=N)N	SRXONBIOCPNNSG-UHFFFAOYSA-N	572	1585412621337
participant_40	M57257	CCCOc1cc(C)cc2c(cc(CC3CC3=O)c(c21)Cl)-c4ccccc4N5CCC5C(=O)N	OITOPNBSDBFILA-UHFFFAOYSA-N	599	1585412636937
participant_40	M57258	CCCOc1cc(C)cc2c(cc(CC3C[N+]3=O)c(c21)Cl)-c4ccccc4N5CCC5C(=O)N	BSESPJHFWDMEDS-UHFFFAOYSA-O	586	1585412641448
participant_40	M57259	CCCOc1cc(C)cc2c(cc(CN3C[N+]3=O)c(c21)Cl)-c4ccccc4N5CCC5C(=O)N	ONOIGSLFAAOOAI-UHFFFAOYSA-O	620	1585412642464
participant_40	M57260	CCCOc1cc(C)cc2c(cc(CN3C(C)C3=O)c(c21)Cl)-c4ccccc4N5CCC5C(=O)N	LUUNHIRCJYWLIE-UHFFFAOYSA-N	619	1585412658071
participant_40	M57261	CCCOc1cc(C)cc2c(cc(CN3C(=C)C3=O)c(c21)Cl)-c4ccccc4N5CCC5C(=O)N	FVRJPCDXCDEVFS-UHFFFAOYSA-N	633	1585412661872
participant_40	M57262	CCCOc1cc(C)cc2c(cc(Cn3c(=O)c3=O)c(c21)Cl)-c4ccccc4N5CCC5C(=O)N	AVMKFDYDEJDHGZ-UHFFFAOYSA-N	640	1585412665342
participant_40	M57263	CCCOc1cc(C)cc2c(cc(Cn3c(=O)c3=O)c(c21)Cl)-c4ccccc4N5CCC5	XVXPKSUQSNQZOX-UHFFFAOYSA-N	617	1585412678276
participant_40	M57264	CCOc1cc(C)cc2c(cc(Cn3c(=O)c3=O)c(c21)Cl)-c4ccccc4N5CCC5C(=O)N	WJRMYSGQKIOECL-UHFFFAOYSA-N	643	1585412770104
participant_40	M57265	Cc1cc2c(cc(Cn3c(=O)c3=O)c(c2c(c1)OC)Cl)-c4ccccc4N5CCC5C(=O)N	AQLAYXYRVPYJLW-UHFFFAOYSA-N	636	1585412772278
participant_40	M57266	CCCCOc1cc(C)cc2c(cc(Cn3c(=O)c3=O)c(c21)Cl)-c4ccccc4N5CCC5C(=O)N	FUOYBEJFDPARDQ-UHFFFAOYSA-N	630	1585412781992
participant_40	M57267	CCOc1cc(C)cc2c(cc(cc21)Cn3c(=O)c3=O)-c4ccccc4N5CCC5C(=O)N	BFNXWUBJOUBKCM-UHFFFAOYSA-N	601	1585412791045
participant_40	M57268	CCOc1cc(C)cc2c(cc(Cn3c(=O)c3=O)c(C)c21)-c4ccccc4N5CCC5C(=O)N	HEQMTVKRYDTWBB-UHFFFAOYSA-N	627	1585412795730
participant_40	M57269	CCOc1cc(C)cc2c(cc(Cn3c(=O)c3=O)c(c21)Br)-c4ccccc4N5CCC5C(=O)N	XNHGSXUBIDPEJV-UHFFFAOYSA-N	632	1585412798148
participant_40	M57270	CCOc1cccc2c(cc(Cn3c(=O)c3=O)c(c21)Cl)-c4ccccc4N5CCC5C(=O)N	XTJHSKRERMCYTK-UHFFFAOYSA-N	619	1585412806399
participant_40	M57271	CCOc1cc(C)cc2c(cc(Cn3c(=O)c3=O)c(c21)Cl)-c4ccccc4C5CCC5C(=O)N	BGYCGXPTFHOPEZ-UHFFFAOYSA-N	610	1585412818218
participant_40	M57272	CCOc1cc(C)cc2c(cc(Cn3c(=O)c3=O)c(c21)Cl)-c4ccccc4N5CCC5C=O	HXFTYPULUUWTGG-UHFFFAOYSA-N	622	1585412826721
participant_40	M57273	CCOc1cc(C)cc2c(cc(Cn3c(=O)c3=O)c(c21)Cl)-c4ccccc4N5CCC5C(=O)C	JCRKLWFFXDBAFP-UHFFFAOYSA-N	626	1585412831781
participant_40	M57274	CCOc1cc(C)cc2c(cc(CN3C(C3=O)O)c(c21)Cl)-c4ccccc4N5CCC5C(=O)N	ZQNAUCJEZQQRNP-UHFFFAOYSA-N	615	1585412849278
participant_40	M57275	CCOc1cc(C)cc2c(cc(Cn3c(=N)c3=O)c(c21)Cl)-c4ccccc4N5CCC5C(=O)N	CMDWUXUOKHSCTQ-UHFFFAOYSA-N	637	1585412858466
participant_40	M57276	CCOc1cc(C)cc2c(cc(Cn3c(=N)c3=N)c(c21)Cl)-c4ccccc4N5CCC5C(=O)N	URGKKWSNZWNTOU-UHFFFAOYSA-N	596	1585412860029
participant_40	M57277	CCOc1cc(C)cc2c(cc(Cn3c(=O)c3=S)c(c21)Cl)-c4ccccc4N5CCC5C(=O)N	KCYNOHLJGAARBU-UHFFFAOYSA-N	632	1585412868703
participant_40	M57278	CCOc1cc(C)cc2c(cc(Cn3c(=S)c3=S)c(c21)Cl)-c4ccccc4N5CCC5C(=O)N	ZQHQHQSSQGYROU-UHFFFAOYSA-N	596	1585412870392
participant_40	M57279	CCOc1cc(C)cc2c(cc(c(c21)Cl)On3c(=O)c3=O)-c4ccccc4N5CCC5C(=O)N	UEUXUMNPUBAMDB-UHFFFAOYSA-N	596	1585412882068
participant_40	M57280	Cc1cc2c(cc(Cn3c(=O)c3=O)c(c2c(c1)OOC)Cl)-c4ccccc4N5CCC5C(=O)N	AALSXLOUXHLMNF-UHFFFAOYSA-N	626	1585412958159
participant_40	M57281	Cc1cc(COC)c2c(c1)c(cc(Cn3c(=O)c3=O)c2Cl)-c4ccccc4N5CCC5C(=O)N	CNVDRCFDEYXZOS-UHFFFAOYSA-N	626	1585412962509
participant_40	M57282	CCCc1cc(C)cc2c(cc(Cn3c(=O)c3=O)c(c12)Cl)-c4ccccc4N5CCC5C(=O)N	ODEAMVBKXZVDHC-UHFFFAOYSA-N	639	1585412964019
participant_40	M57283	CCNc1cc(C)cc2c(cc(Cn3c(=O)c3=O)c(c21)Cl)-c4ccccc4N5CCC5C(=O)N	PUHQAMBTTTYWMX-UHFFFAOYSA-N	621	1585412968214
participant_40	M57284	Cc1cc2c(cc(Cn3c(=O)c3=O)c(c2c(c1)NCN)Cl)-c4ccccc4N5CCC5C(=O)N	RSQMGAREQNPQRM-UHFFFAOYSA-N	611	1585412969843
participant_40	M57285	CCSc1cc(C)cc2c(cc(Cn3c(=O)c3=O)c(c21)Cl)-c4ccccc4N5CCC5C(=O)N	KWTXIBWILQTMLX-UHFFFAOYSA-N	625	1585412976973
participant_40	M57286	CCOc1cc(cc2c(cc(Cn3c(=O)c3=O)c(c21)Cl)-c4ccccc4N5CCC5C(=O)N)S	ITDUSEYAKMYYRQ-UHFFFAOYSA-N	610	1585412984270
participant_40	M57287	CCOc1cc(C)cc2c(cc(Cn3c(=O)c3=O)c(c21)Cl)-c4ccccc4NCCCC(=O)N	OZYLBRKWDAJWMP-UHFFFAOYSA-N	548	1585413002204
participant_40	M57288	CCOc1cc(C)cc2c(cc(Cn3c(=O)c3=O)c(c21)Cl)-c4cc(C)ccc4N5CCC5C(=O)N	RHXCTFWBTZROOT-UHFFFAOYSA-N	600	1585413010462
participant_40	M57289	CCOc1cc(C)cc2c(cc(C(C)n3c(=O)c3=O)c(c21)Cl)-c4ccccc4N5CCC5C(=O)N	PDUVMNQEPRTRGT-UHFFFAOYSA-N	603	1585413020965
participant_40	M57290	CCC(c1cc(-c2ccccc2N3CCC3C(=O)N)c4cc(C)cc(c4c1Cl)OCC)n5c(=O)c5=O	DUIKNZQARAKNOG-UHFFFAOYSA-N	601	1585413022749
participant_40	M57291	CCCC(c1cc(-c2ccccc2N3CCC3C(=O)N)c4cc(C)cc(c4c1Cl)OCC)n5c(=O)c5=O	FOWYYMXLDLEXIZ-UHFFFAOYSA-N	601	1585413023726
participant_40	M57292	CCOc1cc(C)cc2c(cc(c(c21)Cl)C(Cl)n3c(=O)c3=O)-c4ccccc4N5CCC5C(=O)N	UOTKFLGIHUDRJQ-UHFFFAOYSA-N	601	1585413030088
participant_40	M57293	CCOc1cc(C)cc2c(cc(c(c21)Cl)C(n3c(=O)c3=O)S)-c4ccccc4N5CCC5C(=O)N	LPZBQKHRJAOLOB-UHFFFAOYSA-N	600	1585413033621
participant_40	M57294	CCOc1cc(C)cc2c(cc(Cn3c(=O)c3=O)c(c21)Cl)C4CCCCC4N5CCC5C(=O)N	MMCDHUFKUIUSTA-UHFFFAOYSA-N	599	1585413049056
participant_40	M57295	CCOC1CC(C)Cc2c(cc(Cn3c(=O)c3=O)c(c21)Cl)-c4ccccc4N5CCC5C(=O)N	VROANBNYOAHSQT-UHFFFAOYSA-N	645	1585413057680
participant_40	M57296	CCOC1CC(=Cc2c(cc(Cn3c(=O)c3=O)c(c21)Cl)-c4ccccc4N5CCC5C(=O)N)C	FSGCQQUPKSEQTL-UHFFFAOYSA-N	646	1585413062820
participant_40	M57297	CCOC1=CC(C)Cc2c(cc(Cn3c(=O)c3=O)c(c21)Cl)-c4ccccc4N5CCC5C(=O)N	PGHHOOXRDWSILV-UHFFFAOYSA-N	643	1585413076363
participant_40	M57298	CCOC1=CC(=C)Cc2c(cc(Cn3c(=O)c3=O)c(c21)Cl)-c4ccccc4N5CCC5C(=O)N	ULTPOXYHELRZLV-UHFFFAOYSA-N	642	1585413078834
participant_40	M57299	CCOC1CC(=C)Cc2c(cc(Cn3c(=O)c3=O)c(c21)Cl)-c4ccccc4N5CCC5C(=O)N	RIVHHKPJVWAVHR-UHFFFAOYSA-N	642	1585413082332
participant_40	M57300	CCOC1CC(=Cc2c(cc(Cn3c(=O)c3=O)c(c21)Cl)-c4ccccc4N5CCC5C(=O)N)Cl	UWJJVIYNCLFPAS-UHFFFAOYSA-N	646	1585413098181
participant_40	M57301	CCOC1CC(=Cc2c(cc(Cn3c(=O)c3=O)c(C)c21)-c4ccccc4N5CCC5C(=O)N)Cl	XZRQNYVGOIFLQF-UHFFFAOYSA-N	650	1585413102718
participant_40	M57302	CCOC1CC(=Cc2c(cc(cc21)Cn3c(=O)c3=O)-c4ccccc4N5CCC5C(=O)N)Cl	LDRARDRMMKPWFV-UHFFFAOYSA-N	617	1585413111099
participant_40	M57303	CCOC1CC(=Cc2c(cc(Cn3c(=O)c3=O)c(C)c21)-c4ccccc4N5CCC5C(=O)N)F	CHDXDHLZYGMIHJ-UHFFFAOYSA-N	634	1585413133672
participant_40	M57304	CCOC1CC(=Cc2c(cc(Cn3c(=O)c3=O)c(C)c21)-c4ccccc4N5CCC5C(=O)N)Br	FLNPAWQUXXCJNR-UHFFFAOYSA-N	634	1585413137879
participant_40	M57305	CCOC1CC(=Cc2c(cc(Cn3c(=O)c3=O)c(C)c21)-c4ccccc4N5CCC5C(=O)N)N	ZDWIJIVJYAKKGY-UHFFFAOYSA-N	640	1585413141062
participant_40	M57306	CCOC1CC(=Cc2c(cc(Cn3c(=O)c3=O)c(C)c21)-c4ccccc4N5CCC5C(=O)N)O	OQFRVRMCTYPKNZ-UHFFFAOYSA-N	639	1585413144030
participant_40	M57307	CCOC1CC(=Cc2c(cc(Cn3c(=O)c3=O)c(C)c21)-c4ccc(C)cc4N5CCC5C(=O)N)Cl	CPVSENHGVMKPOQ-UHFFFAOYSA-N	613	1585413156152
participant_40	M57308	CCOC1CC(=Cc2c(cc(Cn3c(=O)c3=O)c(C)c21)-c4ccc(cc4N5CCC5C(=O)N)Cl)Cl	JZRYLJZVJZYAJH-UHFFFAOYSA-N	607	1585413159499
participant_40	M57309	CCOC1CC=Cc2c(cc(Cn3c(=O)c3=O)c(C)c21)-c4ccc(cc4N5CCC5C(=O)N)Cl	CCLBFGDIOXTEPI-UHFFFAOYSA-N	597	1585413164042
participant_40	M57310	CCOC1CC=Cc2c(cc(Cn3c(=O)c3=O)c(C)c21)-c4ccccc4N5CCC5C(=O)N	MPHNNDXHYJLGLI-UHFFFAOYSA-N	624	1585413166197
participant_40	M57311	CCOC1C(C)C=Cc2c(cc(Cn3c(=O)c3=O)c(C)c21)-c4ccccc4N5CCC5C(=O)N	UVIKPEFUHDUMSQ-UHFFFAOYSA-N	605	1585413171089
participant_40	M57312	CCOC1C(C=Cc2c(cc(Cn3c(=O)c3=O)c(C)c21)-c4ccccc4N5CCC5C(=O)N)Cl	BIAIGUQQLVWRBB-UHFFFAOYSA-N	608	1585413176008
participant_40	M57313	CCOC1CC(=Cc2c(cc(Cn3c(=O)c3=O)c(C)c21)-c4ccccc4N5CCC5C(=O)N)C	DDZHXIGITREOIW-UHFFFAOYSA-N	628	1585413186792
participant_40	M57314	CCOC1CC(=C(C)c2c(cc(Cn3c(=O)c3=O)c(C)c12)-c4ccccc4N5CCC5C(=O)N)C	AQFCBMLGNXTGIT-UHFFFAOYSA-N	615	1585413191228
participant_40	M57315	CCOC1CC(=C(c2c(cc(Cn3c(=O)c3=O)c(C)c12)-c4ccccc4N5CCC5C(=O)N)Cl)C	OLWDUUMOXGVYDP-UHFFFAOYSA-N	636	1585413194802
participant_40	M57316	CCOC1CC=C(c2c(cc(Cn3c(=O)c3=O)c(C)c12)-c4ccccc4N5CCC5C(=O)N)Cl	DPSBPWOPIBIYCS-UHFFFAOYSA-N	645	1585413198100
participant_40	M57317	CCOC1CCCc2c(cc(Cn3c(=O)c3=O)c(C)c21)-c4ccccc4N5CCC5C(=O)N	BUAJFAPNRIZSIX-UHFFFAOYSA-N	653	1585413206987
participant_40	M57318	CCOC1C=CCc2c(cc(Cn3c(=O)c3=O)c(C)c21)-c4ccccc4N5CCC5C(=O)N	YOVJMULRACQUAW-UHFFFAOYSA-N	628	1585413210148
participant_40	M57319	CCOC1C=C(C)Cc2c(cc(Cn3c(=O)c3=O)c(C)c21)-c4ccccc4N5CCC5C(=O)N	CWXFNBIDRCGRFF-UHFFFAOYSA-N	628	1585413214912
participant_40	M57320	CCOC1C=C(Cc2c(cc(Cn3c(=O)c3=O)c(C)c21)-c4ccccc4N5CCC5C(=O)N)Cl	ATYOTRDMWINIKF-UHFFFAOYSA-N	646	1585413217540
participant_40	M57321	CCOC1CC(Cc2c(cc(Cn3c(=O)c3=O)c(C)c21)-c4ccccc4N5CCC5C(=O)N)Cl	FFXVGPDEPDSSLS-UHFFFAOYSA-N	639	1585413221520
participant_40	M57322	CCOC1CC(=Cc2c(cc(Cn3c(=O)c3=O)c(C)c21)-c4ccccc4N5C=CC5C(=O)N)Cl	NXYJNCKREZSTIE-UHFFFAOYSA-N	578	1585413226392
participant_40	M57323	CCOC1CC(=Cc2c(cc(Cn3c(=O)c3=O)c(C)c21)-c4ccccc4[N+]56CC6C5C(=O)N)Cl	ADJJYDBJLKMEPT-UHFFFAOYSA-O	582	1585413234171
participant_40	M57324	CCOC1CC(=Cc2c(cc(Cn3c(=O)c3=O)c(C)c21)-c4ccccc4N5C(C)C5C(=O)N)Cl	WSHIMFUQZCGQFA-UHFFFAOYSA-N	584	1585413237531
participant_40	M57325	CCOC1CC(=Cc2c(cc(Cn3c(=O)c3=O)c(C)c21)-c4ccccc4N5CC5C(=O)N)Cl	GPIWSPPIYQPHLO-UHFFFAOYSA-N	619	1585413238894
participant_40	M57326	CCOC1CC(=Cc2c(cc(Cn3c(=O)c3=O)c(C)c21)-c4ccccc4NC(C)C(=O)N)Cl	YNKWIFKOZHQMJP-UHFFFAOYSA-N	568	1585413242047
participant_40	M57327	CCC(C(=O)N)Nc1ccccc1-c2cc(Cn3c(=O)c3=O)c(C)c4c2C=C(CC4OCC)Cl	HHHSAUQYZUUTHS-UHFFFAOYSA-N	567	1585413248344
participant_40	M57328	CCOC1CC(=Cc2c(cc(Cn3c(=O)c3=O)c(C)c21)-c4cc(C)ccc4N5CCC5C(=O)N)Cl	JFUXJWAZNJIDGQ-UHFFFAOYSA-N	616	1585413263881
participant_40	M57329	CCOC1CC(=Cc2c(cc(Cn3c(=O)c3=O)c(C)c21)-c4c(C)c(C)ccc4N5CCC5C(=O)N)Cl	YVPDWEQHFLIUQB-UHFFFAOYSA-N	585	1585413266259
participant_40	M57330	CCc1ccc(-c2cc(Cn3c(=O)c3=O)c(C)c4c2C=C(CC4OCC)Cl)c(c1)N5CCC5C(=O)N	BHYUPAKKCPVNFZ-UHFFFAOYSA-N	601	1585413278649
participant_40	M57331	CCOC1CC(=Cc2c(cc(CN3C(C3=O)O)c(C)c21)-c4ccccc4N5CCC5C(=O)N)Cl	DEKLASPMZBEEJM-UHFFFAOYSA-N	612	1585413286111
participant_40	M57332	CCOC1CC(=Cc2c(cc(CN3C(C3O)O)c(C)c21)-c4ccccc4N5CCC5C(=O)N)Cl	KZYDQFJDYQRBFW-UHFFFAOYSA-N	560	1585413287844
participant_40	M57333	CCOC1CC(=Cc2c(cc(CN3C(=C3O)O)c(C)c21)-c4ccccc4N5CCC5C(=O)N)Cl	KNCJHPZUZYIHFE-UHFFFAOYSA-N	600	1585413291425
participant_40	M57334	CCOC1CC(=Cc2c(cc(CN3CC3O)c(C)c21)-c4ccccc4N5CCC5C(=O)N)Cl	VHQCSZRCQTUJMH-UHFFFAOYSA-N	590	1585413298570
participant_40	M57335	CCOC1CC(=Cc2c(cc(CN3CC3)c(C)c21)-c4ccccc4N5CCC5C(=O)N)Cl	KFABUQKCCYLTND-UHFFFAOYSA-N	618	1585413301016
participant_40	M57336	CCOC1CC(=Cc2c(cc(CN3CO3)c(C)c21)-c4ccccc4N5CCC5C(=O)N)Cl	CJHSKMRMLFJOSZ-UHFFFAOYSA-N	606	1585413308763
participant_40	M57337	CCOC1CC(=Cc2c(cc(CN3CC3C)c(C)c21)-c4ccccc4N5CCC5C(=O)N)Cl	WTZGBLANVDGSEL-UHFFFAOYSA-N	597	1585413315754
participant_40	M57338	CCOC1CC(=Cc2c(cc(CN3C(C)S3)c(C)c21)-c4ccccc4N5CCC5C(=O)N)Cl	XKMBTWFFQXMOIT-UHFFFAOYSA-N	582	1585413319569
participant_40	M57339	CCOC1CC(=Cc2c(cc(CN3C(C)C3C)c(C)c21)-c4ccccc4N5CCC5C(=O)N)Cl	NFCRVPIPOOQQGD-UHFFFAOYSA-N	566	1585413328446
participant_40	M57340	CCOC1CC(=Cc2c(cc(CN3C(=C)C3C)c(C)c21)-c4ccccc4N5CCC5C(=O)N)Cl	VRJXISGDYVXFIZ-UHFFFAOYSA-N	590	1585413331269
participant_40	M57341	CCOC1CC(=Cc2c(cc(CN3C(=C)C3=C)c(C)c21)-c4ccccc4N5CCC5C(=O)N)Cl	KPWADVGDVTVYAX-UHFFFAOYSA-N	600	1585413333474
participant_40	M57342	CCOC1CC(=Cc2c(cc(CN3C(=C)C3=O)c(C)c21)-c4ccccc4N5CCC5C(=O)N)Cl	QKOAOGKYIMAUHV-UHFFFAOYSA-N	638	1585413337048
participant_40	M57343	CCOC1CC(=Cc2c(cc(Cn3c(=N)c3=O)c(C)c21)-c4ccccc4N5CCC5C(=O)N)Cl	HNKXULRCDXIRFJ-UHFFFAOYSA-N	644	1585413340655
participant_40	M57344	CCOC1CC(=Cc2c(cc(Cn3c(=N)c3=N)c(C)c21)-c4ccccc4N5CCC5C(=O)N)Cl	SXWGKPHRXRKGQE-UHFFFAOYSA-N	600	1585413343781
participant_40	M57345	CCOC1CC(=Cc2c(cc(Cn3/c(=N/C)/c3=O)c(C)c21)-c4ccccc4N5CCC5C(=O)N)Cl	KMPZZNBEBOAFPH-URGPHPNLSA-N	632	1585413351803
participant_40	M57346	CC/N=c/1\c(=O)n1Cc2cc(-c3ccccc3N4CCC4C(=O)N)c5C=C(CC(c5c2C)OCC)Cl	LBPPNWPLZLOLRS-TVKQRKNISA-N	625	1585413353464
participant_40	M57347	CCOC1CC(=Cc2c(cc(Cn3/c(=N/O)/c3=O)c(C)c21)-c4ccccc4N5CCC5C(=O)N)Cl	HKTSJEIULUFBRZ-XLVZBRSZSA-N	629	1585413363899
participant_40	M57348	CCOCC/C(=C\c1cc(C)c(cc1-c2ccccc2N3CCC3C(=O)N)Cn4c(=O)c4=O)/Cl	ZXHCSTBZXNORON-CPNJWEJPSA-N	603	1585413385551
participant_40	M57349	CCOCC1C(=Cc2c(cc(Cn3c(=O)c3=O)c(C)c21)-c4ccccc4N5CCC5C(=O)N)Cl	ZAHQJXOEQIXALF-UHFFFAOYSA-N	640	1585413399911
participant_40	M57350	Cc1c(cc(-c2ccccc2N3CCC3C(=O)N)c4C=C(C(COC)c14)Cl)Cn5c(=O)c5=O	DSLMBICLDVMQFN-UHFFFAOYSA-N	642	1585413408219
participant_40	M57351	Cc1c(cc(-c2ccccc2N3CCC3C(=O)N)c4C=C(C(CO)c14)Cl)Cn5c(=O)c5=O	POQKCZIZQXDESG-UHFFFAOYSA-N	647	1585413411817
participant_40	M57352	CCC1C(=Cc2c(cc(Cn3c(=O)c3=O)c(C)c12)-c4ccccc4N5CCC5C(=O)N)Cl	XTQLSVZBOPMLTO-UHFFFAOYSA-N	649	1585413419267
participant_40	M57353	Cc1c(cc(-c2ccccc2N3CCC3C(=O)N)c4C=C(C(c14)OC)Cl)Cn5c(=O)c5=O	SUBDRHKZMWHBHL-UHFFFAOYSA-N	633	1585413425640
participant_40	M57354	Cc1c(cc(-c2ccccc2N3CCC3C(=O)N)c4C=C(C(c14)OO)Cl)Cn5c(=O)c5=O	YCDMPCRYIVQIHU-UHFFFAOYSA-N	629	1585413428922
participant_40	M57355	CCCC1C(=Cc2c(cc(Cn3c(=O)c3=O)c(C)c12)-c4ccccc4N5CCC5C(=O)N)Cl	NTAWXUZBBPQQLJ-UHFFFAOYSA-N	644	1585413442000
participant_40	M57356	Cc1c(cc(-c2ccccc2N3CCC3C(=O)N)c4C=C(C(CCl)c14)Cl)Cn5c(=O)c5=O	MUJTTXMYYMBTLT-UHFFFAOYSA-N	637	1585413453147
participant_40	M57357	Cc1c(cc(-c2ccccc2N3CCC3C(=O)N)c4C=C(C(CN)c14)Cl)Cn5c(=O)c5=O	KEGWXBLOTRVQNJ-UHFFFAOYSA-N	637	1585413457278
participant_40	M57358	Cc1c(cc(-c2ccccc2N3CCC3C(=O)N)c4C=C(C(CS)c14)Cl)Cn5c(=O)c5=O	SEEXDNVPKXJWJH-UHFFFAOYSA-N	636	1585413460029
participant_40	M57359	Cc1c(cc(-c2ccccc2N3CCC3C(=O)N)c4C=C(C(CF)c14)Cl)Cn5c(=O)c5=O	ZDXUSMKSOHINGF-UHFFFAOYSA-N	636	1585413462938
participant_40	M57360	Cc1c(cc(-c2ccccc2N3CCC3C(=O)N)c4C=C(C(C)c14)Cl)Cn5c(=O)c5=O	WAGBKEIDGVFUCL-UHFFFAOYSA-N	649	1585413468110
participant_40	M57361	Cc1c(cc(-c2ccccc2N3CCC3C(=O)N)c4C=C(C(c14)O)Cl)Cn5c(=O)c5=O	NPCCAVAQRHJZGZ-UHFFFAOYSA-N	635	1585413475128
participant_40	M57362	Cc1c(cc(-c2ccccc2N3CCC3C(=O)N)c4C=C(C(=O)c14)Cl)Cn5c(=O)c5=O	DNLRVQTUIWDSFR-UHFFFAOYSA-N	632	1585413478447
participant_40	M57363	Cc1c(cc(-c2ccccc2N3CCC3C(=O)N)c4C=C(C(c14)N)Cl)Cn5c(=O)c5=O	DIFQQWQHJAXMEO-UHFFFAOYSA-N	637	1585413485624
participant_40	M57364	Cc1c(cc(-c2ccccc2N3CCC3C(=O)N)c4C=C(C(c14)F)Cl)Cn5c(=O)c5=O	MAMFNSXEXNBSJX-UHFFFAOYSA-N	635	1585413489688
participant_40	M57365	Cc1c(cc(-c2ccccc2N3CCC3C(=O)N)c4C=C(C(c14)Cl)Cl)Cn5c(=O)c5=O	ZLIHORCBJDWPBJ-UHFFFAOYSA-N	651	1585413495115
participant_40	M57366	CC1=Cc2c(cc(Cn3c(=O)c3=O)c(C)c2C1Cl)-c4ccccc4N5CCC5C(=O)N	RIHKYASRMGCFCB-UHFFFAOYSA-N	632	1585413499711
participant_40	M57367	CC1=Cc2c(cc(Cn3c(=O)c3=O)c(c2C1Cl)Cl)-c4ccccc4N5CCC5C(=O)N	DYQBFBWFAANSSM-UHFFFAOYSA-N	632	1585413503611
participant_40	M57368	c1ccc(c(c1)-c2cc(Cn3c(=O)c3=O)c(c4c2C=C(C4Cl)Cl)Cl)N5CCC5C(=O)N	GORUAWCAJPROFZ-UHFFFAOYSA-N	637	1585413505150
participant_40	M57369	c1ccc(c(c1)-c2cc(cc3c2C=C(C3Cl)Cl)Cn4c(=O)c4=O)N5CCC5C(=O)N	MPZVDDDDXKSTAH-UHFFFAOYSA-N	612	1585413513815
participant_40	M57370	CC1C(=Cc2c(cc(Cn3c(=O)c3=O)c(c12)Cl)-c4ccccc4N5CCC5C(=O)N)Cl	COCVLIKTCDMTAF-UHFFFAOYSA-N	644	1585413528210
participant_40	M57371	CCc1c(cc(-c2ccccc2N3CCC3C(=O)N)c4C=C(C(c14)Cl)Cl)Cn5c(=O)c5=O	HRWNLELRCBRZHO-UHFFFAOYSA-N	657	1585413542141
participant_40	M57372	CCCc1c(cc(-c2ccccc2N3CCC3C(=O)N)c4C=C(C(c14)Cl)Cl)Cn5c(=O)c5=O	RKLSZIVPFFTZCF-UHFFFAOYSA-N	653	1585413543353
participant_40	M57373	c1ccc(c(c1)-c2cc(Cn3c(=O)c3=O)c(CO)c4c2C=C(C4Cl)Cl)N5CCC5C(=O)N	RSAPLLITGZYEGB-UHFFFAOYSA-N	635	1585413554463
participant_40	M57374	c1ccc(c(c1)-c2cc(Cn3c(=O)c3=O)c(c4c2C=C(C4Cl)Cl)OO)N5CCC5C(=O)N	DGJKXCCKNDBQIP-UHFFFAOYSA-N	633	1585413555997
participant_40	M57375	COc1c(cc(-c2ccccc2N3CCC3C(=O)N)c4C=C(C(c41)Cl)Cl)Cn5c(=O)c5=O	FONNZWRAIHDBDL-UHFFFAOYSA-N	644	1585413558819
participant_40	M57376	C=Cc1c(cc(-c2ccccc2N3CCC3C(=O)N)c4C=C(C(c14)Cl)Cl)Cn5c(=O)c5=O	JHPJSUVWUYMGND-UHFFFAOYSA-N	633	1585413568277
participant_40	M57377	CC(C)c1c(cc(-c2ccccc2N3CCC3C(=O)N)c4C=C(C(c41)Cl)Cl)Cn5c(=O)c5=O	DOXKFICTMFJCDE-UHFFFAOYSA-N	642	1585413585948
participant_40	M57378	CC(c1c(cc(-c2ccccc2N3CCC3C(=O)N)c4C=C(C(c41)Cl)Cl)Cn5c(=O)c5=O)O	QNISEMOLHLQYAC-UHFFFAOYSA-N	640	1585413592819
participant_40	M57379	CC(=O)c1c(cc(-c2ccccc2N3CCC3C(=O)N)c4C=C(C(c41)Cl)Cl)Cn5c(=O)c5=O	VDHHNNPEOPITGL-UHFFFAOYSA-N	641	1585413596922
participant_40	M57380	c1ccc(c(c1)-c2cc(Cn3c(=O)c3=O)c(c4c2C=C(C4Cl)Cl)C(=O)N)N5CCC5C(=O)N	GSJOJQZZXDNSIJ-UHFFFAOYSA-N	633	1585413601660
participant_40	M57381	c1ccc(c(c1)-c2cc(Cn3c(=O)c3=O)c(c4c2C=C(C4Cl)Cl)C(=O)N)N5CCC5	USWNMWIUEGDRDN-UHFFFAOYSA-N	634	1585413607722
participant_40	M57382	c1ccc(c(c1)-c2cc(cc3c2C=C(C3Cl)Cl)Cn4c(=O)c4=O)N5CCC5	LVNDPBZPACMVSI-UHFFFAOYSA-N	586	1585413611194
participant_40	M57383	CC1CCN1c2ccccc2-c3cc(cc4c3C=C(C4Cl)Cl)Cn5c(=O)c5=O	SQLBNDNFWWJMOA-UHFFFAOYSA-N	590	1585413615155
participant_40	M57384	CCC1CCN1c2ccccc2-c3cc(cc4c3C=C(C4Cl)Cl)Cn5c(=O)c5=O	VJMDMQLNKATLEN-UHFFFAOYSA-N	611	1585413616256
participant_40	M57385	CC(C)C1CCN1c2ccccc2-c3cc(cc4c3C=C(C4Cl)Cl)Cn5c(=O)c5=O	XJVPFLHSTVYGQD-UHFFFAOYSA-N	585	1585413619544
participant_40	M57386	CC(C1CCN1c2ccccc2-c3cc(cc4c3C=C(C4Cl)Cl)Cn5c(=O)c5=O)O	TWRAXBLYZOHQGR-UHFFFAOYSA-N	582	1585413625787
participant_40	M57387	c1ccc(c(c1)-c2cc(cc3c2C=C(C3Cl)Cl)Cn4c(=O)c4=O)N5CCC5C(N)O	GEGJHAKONJTVDS-UHFFFAOYSA-N	577	1585413629759
participant_40	M57388	c1ccc(c(c1)-c2cc(Cn3c(=O)c3=O)c(C4CC4)c5c2C=C(C5Cl)Cl)N6CCC6C(=O)N	OFBWMFBVZLKRHB-UHFFFAOYSA-N	645	1585413650427
participant_40	M57389	CCc1c(cc(-c2ccccc2N3CCC3C(=O)N)c4C=C(C(c14)Cl)Cl)C(C)n5c(=O)c5=O	ADECYNMBBPOXLA-UHFFFAOYSA-N	612	1585413665214
participant_40	M57390	CC1CC(c2cc(-c3ccccc3N4CCC4C(=O)N)c5C=C(C(c5c12)Cl)Cl)n6c(=O)c6=O	RWBFNSFMCXABAQ-UHFFFAOYSA-N	590	1585413667736
participant_40	M57391	CCc1c(cc(-c2ccccc2N3C(C)CC3C(=O)N)c4C=C(C(c14)Cl)Cl)Cn5c(=O)c5=O	WTYXPQRQBBQTCV-UHFFFAOYSA-N	611	1585413688651
participant_40	M57392	CCc1c(cc(-c2ccccc2N3CCC3C(=O)N)c4C=C(C(c14)Cl)Cl)CC5C(=O)C5=O	JCQFTTVEXMRKEU-UHFFFAOYSA-N	590	1585413700601
participant_40	M57393	CCc1c(cc(-c2ccccc2N3CCC3C(=O)N)c4C=C(C(c14)Cl)Cl)CC5C(=O)[N+]5=O	QYVLWYVLJOUHDR-UHFFFAOYSA-O	580	1585413704079
participant_40	M57394	CCc1c(cc(-c2ccccc2N3CCC3C(=O)N)c4C=C(C(c14)Cl)Cl)CN5C(=O)[N+]5=O	IACZEWPXNYXRSD-UHFFFAOYSA-O	617	1585413705381
participant_40	M57395	CCc1c(cc(-c2ccccc2N3CCC3C(=O)N)c4C=C(C(c14)Cl)Cl)Sn5c(=O)c5=O	PBKBMNVABOUDME-UHFFFAOYSA-N	606	1585413712193
participant_40	M57396	CCc1c(cc(c(/C=C/Cl)c1CCl)-c2ccccc2N3CCC3C(=O)N)Cn4c(=O)c4=O	FWKUCLFQMVMDHP-VQHVLOKHSA-N	619	1585413726308
participant_40	M57397	CCc1cc(/C=C/Cl)c(cc1Cn2c(=O)c2=O)-c3ccccc3N4CCC4C(=O)N	QBDRAQIBMVGABW-VQHVLOKHSA-N	619	1585413730493
participant_40	M57398	CCc1c(cc(-c2ccccc2N3CCC3C(=O)N)c4C=C(c14)Cl)Cn5c(=O)c5=O	UUWTWABCULADPR-UHFFFAOYSA-N	641	1585413739878
participant_40	M57399	CCc1c(cc(-c2ccccc2N3CCC3C(=O)N)c4C(=C(c14)Cl)C)Cn5c(=O)c5=O	KIUZICKGLRXASS-UHFFFAOYSA-N	644	1585413747927
participant_40	M57400	CCc1c(cc(-c2ccccc2N3CCC3C(=O)N)c4c1C(=C4Cl)Cl)Cn5c(=O)c5=O	XBFBLYAIKMXAAP-UHFFFAOYSA-N	631	1585413755477
participant_40	M57401	CCc1c(cc(-c2ccccc2N3CCC3C(=O)N)c4c1C(=C4F)Cl)Cn5c(=O)c5=O	LUHPIDIYWVLKMK-UHFFFAOYSA-N	637	1585413759260
participant_40	M57402	CCc1c(cc(-c2ccccc2N3CCC3C(=O)N)c4c1C(=C4O)Cl)Cn5c(=O)c5=O	IIHZYQYFRUNFHJ-UHFFFAOYSA-N	643	1585413762340
participant_40	M57403	CCc1c(cc(-c2ccccc2N3CCC3C(=O)N)c4c1C(=C4N)Cl)Cn5c(=O)c5=O	SDMFMDVKAMBJAS-UHFFFAOYSA-N	639	1585413765691
participant_40	M57404	CCc1c(cc(-c2ccccc2N3CCC3C(=O)N)c4c1C(=C4S)Cl)Cn5c(=O)c5=O	MLPMGJMZOAPOMV-UHFFFAOYSA-N	637	1585413769019
participant_40	M57405	CCc1c(cc(-c2ccccc2N3CCC3C(=O)N)c4C(=C(c14)Cl)CC)Cn5c(=O)c5=O	SPEMYSJNQNPBTO-UHFFFAOYSA-N	637	1585413782433
participant_40	M57406	CCCC1=C(c2c(CC)c(cc(-c3ccccc3N4CCC4C(=O)N)c12)Cn5c(=O)c5=O)Cl	CROJJUSYPCSMTD-UHFFFAOYSA-N	633	1585413784132
participant_40	M57407	CCc1c(cc(cc1/C(=C/C)/Cl)-c2ccccc2N3CCC3C(=O)N)Cn4c(=O)c4=O	HAWFEHMNHLCLLV-PVOVUMCXSA-N	644	1585413795973
participant_40	M57408	CCc1cc(/C(=C/Cl)/C)c(cc1Cn2c(=O)c2=O)-c3ccccc3N4CCC4C(=O)N	GTRXZJAQLXAYSC-WYMLVPIESA-N	642	1585413807106
participant_40	M57409	CCc1cc(CC)c(cc1Cn2c(=O)c2=O)-c3ccccc3N4CCC4C(=O)N	WHAAEKNARGOFED-UHFFFAOYSA-N	619	1585413809299
participant_40	M57410	CCc1c(cc(c2CCc12)-c3ccccc3N4CCC4C(=O)N)Cn5c(=O)c5=O	ZPTLAGFSBLIAMU-UHFFFAOYSA-N	643	1585413815675
participant_40	M57411	CCc1cc(C)c(cc1Cn2c(=O)c2=O)-c3ccccc3N4CCC4C(=O)N	LZEQQKTUIKRBLC-UHFFFAOYSA-N	635	1585413823497
participant_40	M57412	CCc1c(cc(-c2ccccc2N3CCC3C(=O)N)c4Cc14)Cn5c(=O)c5=O	FESVGDBSEXDZRJ-UHFFFAOYSA-N	650	1585413829434
participant_40	M57413	CCc1c(cc(-c2ccccc2N3CCC3C(=O)N)c4C(C)c14)Cn5c(=O)c5=O	DNGDNDZBSPTJCA-UHFFFAOYSA-N	645	1585413841906
participant_40	M57414	CCc1c(cc(-c2ccccc2N3CCC3C(=O)N)c4c1C4Cl)Cn5c(=O)c5=O	MYXVRJMLLYKBBO-UHFFFAOYSA-N	637	1585413844899
participant_40	M57415	CCc1c(cc(-c2ccccc2N3CCC3C(=O)N)c4c1N4)Cn5c(=O)c5=O	CTVYDCFMMITWSZ-UHFFFAOYSA-N	634	1585413861295
participant_40	M57416	CCc1c(cc(-c2ccccc2N3CCC3C(=O)N)c4c1O4)Cn5c(=O)c5=O	LPEXSEHTPFGMIA-UHFFFAOYSA-N	634	1585413868929
participant_40	M57417	CCc1c(cc(-c2ccccc2N3CCC3C(=O)N)c4c1S4)Cn5c(=O)c5=O	DRRHFSPDXYLZAF-UHFFFAOYSA-N	634	1585413872008
participant_40	M57418	c1ccc(c(c1)-c2cc(Cn3c(=O)c3=O)c(CCl)c4Cc24)N5CCC5C(=O)N	GGCIZWYTVXBXPM-UHFFFAOYSA-N	637	1585413882445
participant_40	M57419	CCc1c(cc(-c2ccccc2N3CCC3C(=O)Cl)c4Cc14)Cn5c(=O)c5=O	SEXGCULNCVDKKF-UHFFFAOYSA-N	633	1585413888688
participant_40	M57420	CCC1=CCC=C(C=C1Cn2c(=O)c2=O)c3ccccc3N4CCC4C(=O)N	CJYUXIRSLXQTOI-UHFFFAOYSA-N	612	1585413900936
participant_40	M57421	c1ccc(c(c1)-c2cc3C[N+]4(CCc3c5Cc25)C(=O)C4=O)N6CCC6C(=O)N	SRJITVVPSFXEDJ-UHFFFAOYSA-O	545	1585413922017
participant_40	M57422	Cc1c(cc(-c2ccccc2N3CCC3C(=O)N)c4Cc14)C[N+]5(C)C(=O)C5=O	BQASNCYKJNIKSN-UHFFFAOYSA-O	584	1585413931170
participant_40	M57423	Cc1c(cc(-c2ccccc2N3CCC3C(=O)N)c4Cc14)CC5(C)C(=O)C5=O	LLDVJKKURPYZQK-UHFFFAOYSA-N	577	1585413936856
participant_40	M57424	CCc1ccc(cc1Cn2c(=O)c2=O)-c3ccccc3N4CCC4C(=O)N	QWBMLFVQXPPNRX-UHFFFAOYSA-N	618	1585413982664
participant_40	M57425	CCc1c(C)cc(cc1Cn2c(=O)c2=O)-c3ccccc3N4CCC4C(=O)N	NNKHCOAGRKMDSH-UHFFFAOYSA-N	645	1585413987096
participant_40	M57426	CCc1c(C)c(C)c(cc1Cn2c(=O)c2=O)-c3ccccc3N4CCC4C(=O)N	FFUJKQXYXQFMOH-UHFFFAOYSA-N	637	1585413990183
participant_40	M57427	CCc1c(C)c(cc(Cn2c(=O)c2=O)c1CC)-c3ccccc3N4CCC4C(=O)N	KQXWYKLFYJJRNE-UHFFFAOYSA-N	642	1585413995177
participant_40	M57428	CCCc1c(C)c(cc(Cn2c(=O)c2=O)c1CC)-c3ccccc3N4CCC4C(=O)N	OZWYRRRDRAHYJU-UHFFFAOYSA-N	642	1585413997781
participant_40	M57429	CCCc1cc(cc(Cn2c(=O)c2=O)c1CC)-c3ccccc3N4CCC4C(=O)N	RVVMQYMQAPOTMK-UHFFFAOYSA-N	623	1585414002618
participant_40	M57430	CCc1cc(cc(Cn2c(=O)c2=O)c1CC)-c3ccccc3N4CCC4C(=O)N	YUKSEWUPWOJXHV-UHFFFAOYSA-N	627	1585414007879
participant_40	M57431	CCc1c(cc(cc1Cl)-c2ccccc2N3CCC3C(=O)N)Cn4c(=O)c4=O	IWSBCGRJVABEKE-UHFFFAOYSA-N	651	1585414017162
participant_40	M57432	CCc1c(cc(cc1Br)-c2ccccc2N3CCC3C(=O)N)Cn4c(=O)c4=O	HSAUBXYHIPMOMA-UHFFFAOYSA-N	631	1585414024719
participant_40	M57433	CCc1c(cc(cc1O)-c2ccccc2N3CCC3C(=O)N)Cn4c(=O)c4=O	GXWISQMGXFPINN-UHFFFAOYSA-N	631	1585414029089
participant_40	M57434	CCc1c(cc(cc1N)-c2ccccc2N3CCC3C(=O)N)Cn4c(=O)c4=O	XKNPKFUUTBGFEX-UHFFFAOYSA-N	632	1585414032710
participant_40	M57435	CCc1c(cc(cc1S)-c2ccccc2N3CCC3C(=O)N)Cn4c(=O)c4=O	DNGQYNOUZRAUGB-UHFFFAOYSA-N	631	1585414036717
participant_40	M57436	CCc1c(cc(c(C)c1Cl)-c2ccccc2N3CCC3C(=O)N)Cn4c(=O)c4=O	HXUFPDBSRABYOR-UHFFFAOYSA-N	657	1585414051019
participant_40	M57437	Cc1c(cc(c(C)c1Cl)-c2ccccc2N3CCC3C(=O)N)Cn4c(=O)c4=O	YSAFEAMIOOYRKF-UHFFFAOYSA-N	641	1585414063077
participant_40	M57438	Cc1c(cc(cc1Cl)Cn2c(=O)c2=O)-c3ccccc3N4CCC4C(=O)N	XMTQBTUJBOEISM-UHFFFAOYSA-N	625	1585414065820
participant_40	M57439	Cc1c(cc(c(C)c1-c2ccccc2N3CCC3C(=O)N)Cl)Cn4c(=O)c4=O	JEDOTEMIKGWJSX-UHFFFAOYSA-N	652	1585414072582
participant_40	M57440	CCc1c(cc(c(C)c1-c2ccccc2N3CCC3C(=O)N)Cl)Cn4c(=O)c4=O	YWLFLHOCRNBANH-UHFFFAOYSA-N	669	1585414074282
participant_40	M57441	CCCc1c(cc(c(C)c1-c2ccccc2N3CCC3C(=O)N)Cl)Cn4c(=O)c4=O	INTGLPRBKBBZPU-UHFFFAOYSA-N	664	1585414077628
participant_40	M57442	Cc1c(cc(Cn2c(=O)c2=O)c(C3CC3)c1-c4ccccc4N5CCC5C(=O)N)Cl	XVVKLZAYJWHPIO-UHFFFAOYSA-N	681	1585414085946
participant_40	M57443	CCC(C)c1c(cc(c(C)c1-c2ccccc2N3CCC3C(=O)N)Cl)Cn4c(=O)c4=O	SWUQYPPHWKHKCV-UHFFFAOYSA-N	654	1585414097462
participant_40	M57444	CCC(CC)c1c(cc(c(C)c1-c2ccccc2N3CCC3C(=O)N)Cl)Cn4c(=O)c4=O	ILEROUQKSCYCSG-UHFFFAOYSA-N	636	1585414098756
participant_40	M57445	Cc1c(cc(Cn2c(=O)c2=O)c(C3CCCC3)c1-c4ccccc4N5CCC5C(=O)N)Cl	YUFFJHVSIDDVTM-UHFFFAOYSA-N	665	1585414101737
participant_40	M57446	CCCC(C)c1c(cc(c(C)c1-c2ccccc2N3CCC3C(=O)N)Cl)Cn4c(=O)c4=O	VLNMVCRFBDGABB-UHFFFAOYSA-N	654	1585414106392
participant_40	M57447	Cc1c(cc(Cn2c(=O)c2=O)c(C3CCC3)c1-c4ccccc4N5CCC5C(=O)N)Cl	ZNNTWPCAZNVXKW-UHFFFAOYSA-N	675	1585414115495
participant_40	M57448	CCCCc1c(cc(c(C)c1-c2ccccc2N3CCC3C(=O)N)Cl)Cn4c(=O)c4=O	DJZNKYHYTFLFGL-UHFFFAOYSA-N	654	1585414120473
participant_40	M57449	Cc1c(cc(Cn2c(=O)c2=O)c(CC3CC3)c1-c4ccccc4N5CCC5C(=O)N)Cl	WDMSRZQDYJOPBZ-UHFFFAOYSA-N	680	1585414124754
participant_40	M57450	CC(C1CC1)c2c(cc(c(C)c2-c3ccccc3N4CCC4C(=O)N)Cl)Cn5c(=O)c5=O	INLBXGXPBKUOMH-UHFFFAOYSA-N	674	1585414164342
participant_40	M57451	Cc1c(cc(Cn2c(=O)c2=O)c(c1-c3ccccc3N4CCC4C(=O)N)OC5CC5)Cl	OMPFTZWQQBCXLQ-UHFFFAOYSA-N	667	1585414177394
participant_40	M57452	Cc1c(cc(Cn2c(=O)c2=O)c(C3CN3)c1-c4ccccc4N5CCC5C(=O)N)Cl	WPSXPVOVMVLCFH-UHFFFAOYSA-N	661	1585414196461
participant_40	M57453	Cc1c(cc(Cn2c(=O)c2=O)c(c1-c3ccccc3N4CCC4C(=O)N)N5CC5)Cl	UFYFMZOVFMASIL-UHFFFAOYSA-N	694	1585414201851
participant_40	M57454	Cc1c(cc(Cn2c(=O)c2=O)c(c1-c3ccccc3N4CCC4C(=O)N)N5CO5)Cl	AXAGOSAUMBRVSS-UHFFFAOYSA-N	676	1585414207817
participant_40	M57455	Cc1c(cc(Cn2c(=O)c2=O)c(c1-c3ccccc3N4CCC4C(=O)N)N5CS5)Cl	QHGKBPKSEIQHKG-UHFFFAOYSA-N	676	1585414213620
participant_40	M57456	Cc1c(cc(Cn2c(=O)c2=O)c(c1-c3ccccc3N4CCC4C(=O)N)-n5ss5)Cl	KWRSPPIMAOZXML-UHFFFAOYSA-N	655	1585414215368
participant_40	M57457	Cc1c(cc(Cn2c(=O)c2=O)c(c1-c3ccccc3N4CCC4C(=O)N)N5C=C5)Cl	WBRDSIRXRBSZCQ-UHFFFAOYSA-N	655	1585414237113
participant_40	M57458	CC1CN1c2c(cc(c(C)c2-c3ccccc3N4CCC4C(=O)N)Cl)Cn5c(=O)c5=O	AIMBTYDQZVBRKC-UHFFFAOYSA-N	669	1585414245329
participant_40	M57459	CCC1CN1c2c(cc(c(C)c2-c3ccccc3N4CCC4C(=O)N)Cl)Cn5c(=O)c5=O	PEUWJAAKPKGYFC-UHFFFAOYSA-N	686	1585414247459
participant_40	M57460	CCCC1CN1c2c(cc(c(C)c2-c3ccccc3N4CCC4C(=O)N)Cl)Cn5c(=O)c5=O	GGXAWHGCFGQYOQ-UHFFFAOYSA-N	680	1585414249056
participant_40	M57461	Cc1c(cc(Cn2c(=O)c2=O)c(c1-c3ccccc3N4CCC4C(=O)N)N5CC5CCl)Cl	PWEFBPOIJIKUEZ-UHFFFAOYSA-N	673	1585414260337
participant_40	M57462	Cc1c(cc(Cn2c(=O)c2=O)c(c1-c3ccccc3N4CCC4C(=O)N)N5CC5CF)Cl	GLDBFSOGSSJRIW-UHFFFAOYSA-N	672	1585414263324
participant_40	M57463	Cc1c(cc(Cn2c(=O)c2=O)c(c1-c3ccccc3N4CCC4C(=O)N)N5CC5CS)Cl	XJTBRKQDPZULOM-UHFFFAOYSA-N	672	1585414266911
participant_40	M57464	Cc1c(cc(Cn2c(=O)c2=O)c(c1-c3ccccc3N4CCC4C(=O)N)N5CC5SS)Cl	HEGCDTQZMCVGMI-UHFFFAOYSA-N	652	1585414267881
participant_40	M57465	Cc1c(cc(Cn2c(=O)c2=O)c(c1-c3ccccc3N4CCC4C(=O)N)N5CC5SC)Cl	XKECKRNFAITEMV-UHFFFAOYSA-N	659	1585414271099
participant_40	M57466	Cc1c(cc(Cn2c(=O)c2=O)c(c1-c3ccccc3N4CCC4C(=O)N)N5CC5CN)Cl	GMNVPRDLODLDIB-UHFFFAOYSA-N	673	1585414274795
participant_40	M57467	Cc1c(cc(Cn2c(=O)c2=O)c(c1-c3ccccc3N4CCC4C(=O)N)N5CC5NN)Cl	KSCNYGKPVKPRNI-UHFFFAOYSA-N	643	1585414275922
participant_40	M57468	Cc1c(cc(Cn2c(=O)c2=O)c(c1-c3ccccc3N4CCC4C(=O)N)N5CC5NC)Cl	VKRRRJKTDMXFBL-UHFFFAOYSA-N	649	1585414278652
participant_40	M57469	Cc1c(cc(Cn2c(=O)c2=O)c(c1-c3ccccc3N4CCC4C(=O)N)N5CC5CO)Cl	DAYBVMTWOXBUPR-UHFFFAOYSA-N	685	1585414281995
participant_40	M57470	Cc1c(cc(Cn2c(=O)c2=O)c(c1-c3ccccc3N4CCC4C(=O)N)N5CC5OO)Cl	REKATFHNVRPNIF-UHFFFAOYSA-N	647	1585414283769
participant_40	M57471	Cc1c(cc(Cn2c(=O)c2=O)c(c1-c3ccccc3N4CCC4C(=O)N)N5CC5OC)Cl	UICHZDPSJBYYLQ-UHFFFAOYSA-N	648	1585414286668
participant_40	M57472	C=C1CN1c2c(cc(c(C)c2-c3ccccc3N4CCC4C(=O)N)Cl)Cn5c(=O)c5=O	KEUUDJFUAWBSHT-UHFFFAOYSA-N	677	1585414295746
participant_40	M57473	C/C=C/1\CN1c2c(cc(c(C)c2-c3ccccc3N4CCC4C(=O)N)Cl)Cn5c(=O)c5=O	QIYMFCVMZHXRFM-CRKCGEKBSA-N	674	1585414302401
participant_40	M57474	c1ccc(c(c1)-c2c(c(cc(Cn3c(=O)c3=O)c2N4CC4)Cl)Br)N5CCC5C(=O)N	FRAPWXDGCXKMDW-UHFFFAOYSA-N	676	1585414316566
participant_40	M57475	c1ccc(c(c1)-c2c(c(cc(Cn3c(=O)c3=O)c2N4CC4)Cl)Cl)N5CCC5C(=O)N	MWERWXJOBSAULM-UHFFFAOYSA-N	683	1585414320665
participant_40	M57476	c1ccc(c(c1)-c2c(c(cc(c2O)Cl)Cn3c(=O)c3=O)N4CC4)N5CCC5C(=O)N	ZTVOMGWEXLCUAN-UHFFFAOYSA-N	681	1585414325921
participant_40	M57477	CCc1c(cc(Cn2c(=O)c2=O)c(c1-c3ccccc3N4CCC4C(=O)N)N5CC5)Cl	PBIHYYZPGIXVEI-UHFFFAOYSA-N	700	1585414334050
participant_40	M57478	CCCc1c(cc(Cn2c(=O)c2=O)c(c1-c3ccccc3N4CCC4C(=O)N)N5CC5)Cl	DFZMJHRICHDVMV-UHFFFAOYSA-N	695	1585414335899
participant_40	M57479	c1ccc(c(c1)-c2c(CCl)c(cc(Cn3c(=O)c3=O)c2N4CC4)Cl)N5CCC5C(=O)N	NOQWLLOTBQKONY-UHFFFAOYSA-N	682	1585414345499
participant_40	M57480	c1ccc(c(c1)-c2c(CF)c(cc(Cn3c(=O)c3=O)c2N4CC4)Cl)N5CCC5C(=O)N	IXAIWMWRAUANHA-UHFFFAOYSA-N	681	1585414349041
participant_40	M57481	CC1C2CC(C(=O)N)N2c3ccccc3-c4c1c(cc(Cn5c(=O)c5=O)c4N6CC6)Cl	ACQQECYIFJVDGM-UHFFFAOYSA-N	653	1585414374683
participant_40	M57482	CCc1ccc(Cn2c(=O)c2=O)c(c1-c3ccccc3N4CCC4C(=O)N)N5CC5	DDQGKOWXQPWRMJ-UHFFFAOYSA-N	664	1585414383093
participant_40	M57483	CCc1c(C)cc(Cn2c(=O)c2=O)c(c1-c3ccccc3N4CCC4C(=O)N)N5CC5	QWHUDMBJFNOAHI-UHFFFAOYSA-N	688	1585414387292
participant_40	M57484	Cc1cc(Cn2c(=O)c2=O)c(c(-c3ccccc3N4CCC4C(=O)N)c1CCl)N5CC5	VYNBMGXCAABYAA-UHFFFAOYSA-N	681	1585414402972
participant_40	M57485	CCc1c(cc(Cn2c(=O)c2=O)c(c1-c3ccccc3N4CCC4C=O)N5CC5)Cl	PMOOOUQOXZQIRH-UHFFFAOYSA-N	671	1585414413686
participant_40	M57486	CCc1c(cc(Cn2c(=O)c2=O)c(c1-c3ccccc3N4CCC4C(=O)C)N5CC5)Cl	JIWHHMNUBBTHCG-UHFFFAOYSA-N	685	1585414419158
participant_40	M57487	CCc1c(cc(C(C)n2c(=O)c2=O)c(c1-c3ccccc3N4CCC4C(=O)N)N5CC5)Cl	PZVCPTXGHKNQGJ-UHFFFAOYSA-N	652	1585414435549
participant_40	M57488	CCc1c(-c2ccccc2N3CCC3C(=O)N)c(c(Cn4c(=O)c4=O)c(C)c1Cl)N5CC5	OZCQIXGBEJSMKM-UHFFFAOYSA-N	684	1585414448573
participant_40	M57489	CCc1c(Cn2c(=O)c2=O)c(c(c(CC)c1Cl)-c3ccccc3N4CCC4C(=O)N)N5CC5	RKAHAFORWYENHD-UHFFFAOYSA-N	661	1585414449781
participant_40	M57490	CCCc1c(Cn2c(=O)c2=O)c(c(c(CC)c1Cl)-c3ccccc3N4CCC4C(=O)N)N5CC5	ZILQOARUTUCSIL-UHFFFAOYSA-N	655	1585414451111
participant_40	M57491	CCc1c(-c2ccccc2N3CCC3C(=O)N)c(c(Cn4c(=O)c4=O)c(C5CC5)c1Cl)N6CC6	IIQBVFOKBPDEGO-UHFFFAOYSA-N	675	1585414453910
participant_40	M57492	CCc1c(cc(Cn2c(=O)c2=O)c(c1-c3cc(C)ccc3N4CCC4C(=O)N)N5CC5)Cl	XKDJWSPGYIAMCS-UHFFFAOYSA-N	664	1585414466178
participant_40	M57493	CCc1c(cc(Cn2c(=O)c2=O)c(c1-c3cc(C)c(C)cc3N4CCC4C(=O)N)N5CC5)Cl	GTPTVUSHZIJGCY-UHFFFAOYSA-N	597	1585414469240
participant_40	M57494	CCc1c(cc(Cn2c(=O)c2=O)c(c1-c3cc4CCc4cc3N5CCC5C(=O)N)N6CC6)Cl	FNEPQMATPXCPIN-UHFFFAOYSA-N	587	1585414471521
participant_40	M57495	CCc1ccc(c(c1)N2CCC2C(=O)N)-c3c(CC)c(cc(Cn4c(=O)c4=O)c3N5CC5)Cl	QMJJOKKGZRKQIO-UHFFFAOYSA-N	645	1585414476236
participant_40	M57496	CCc1c(cc(Cn2c(=O)c2=O)c(c1-c3ccc(C)cc3N4CCC4C(=O)N)N5CC5)Cl	ISOBMJKJVGECOT-UHFFFAOYSA-N	665	1585414477480
participant_40	M57497	CCc1c(Cn2c(=O)c2=O)c(c(cc1Cl)-c3ccccc3N4CCC4C(=O)N)N5CC5	GBBKZTQCRBYHNX-UHFFFAOYSA-N	677	1585414497717
participant_40	M57498	Cc1c(Cn2c(=O)c2=O)c(c(cc1Cl)-c3ccccc3N4CCC4C(=O)N)N5CC5	SSQFONPBHYBMFG-UHFFFAOYSA-N	676	1585414499989
participant_40	M57499	c1ccc(c(c1)-c2cc(cc(Cn3c(=O)c3=O)c2N4CC4)Cl)N5CCC5C(=O)N	WICOWGKJZRNDIQ-UHFFFAOYSA-N	659	1585414501490
participant_40	M57500	C#Cc1c(cc(Cn2c(=O)c2=O)c(c1-c3ccccc3N4CCC4C(=O)N)N5CC5)Cl	QBTMIXAKRSXBOW-UHFFFAOYSA-N	673	1585414510809
participant_40	M57501	C=Cc1c(cc(Cn2c(=O)c2=O)c(c1-c3ccccc3N4CCC4C(=O)N)N5CC5)Cl	YUKAWEDNSNZJMW-UHFFFAOYSA-N	673	1585414514631
participant_40	M57502	CSc1c(cc(Cn2c(=O)c2=O)c(c1-c3ccccc3N4CCC4C(=O)N)N5CC5)Cl	OHXQJEXHHNMUKM-UHFFFAOYSA-N	686	1585414522661
participant_40	M57503	c1ccc(c(c1)-c2c(c(cc(c2SS)Cl)Cn3c(=O)c3=O)N4CC4)N5CCC5C(=O)N	XKQPJDTZONIZER-UHFFFAOYSA-N	673	1585414523853
participant_40	M57504	c1ccc(c(c1)-c2c(CS)c(cc(Cn3c(=O)c3=O)c2N4CC4)Cl)N5CCC5C(=O)N	PADNBWDOWBXJJW-UHFFFAOYSA-N	681	1585414526921
participant_40	M57505	c1ccc(c(c1)-c2c(CN)c(cc(Cn3c(=O)c3=O)c2N4CC4)Cl)N5CCC5C(=O)N	AYJHOPKSOLLWEE-UHFFFAOYSA-N	682	1585414530481
participant_40	M57506	c1ccc(c(c1)-c2c(CO)c(cc(Cn3c(=O)c3=O)c2N4CC4)Cl)N5CCC5C(=O)N	WCDOYBRQICNHOQ-UHFFFAOYSA-N	681	1585414533280
participant_40	M57507	CCc1c(cc(Cn2c(=O)c2=O)c(c1-c3ccccc3N4CCC4C(=O)N)N5CC5C)Cl	RHQQFXNCYYCOHS-UHFFFAOYSA-N	676	1585414555042
participant_40	M57508	CCC1CN1c2c(cc(c(CC)c2-c3ccccc3N4CCC4C(=O)N)Cl)Cn5c(=O)c5=O	LSXKBFSARQMADC-UHFFFAOYSA-N	682	1585414557870
participant_40	M57509	CCCC1CN1c2c(cc(c(CC)c2-c3ccccc3N4CCC4C(=O)N)Cl)Cn5c(=O)c5=O	SFGGXTPJFBOZNS-UHFFFAOYSA-N	672	1585414559483
participant_40	M57510	CCCCN(C)c1c(cc(c(CC)c1-c2ccccc2N3CCC3C(=O)N)Cl)Cn4c(=O)c4=O	CLUUPNQDWCDYHR-UHFFFAOYSA-N	623	1585414566019
participant_40	M57511	CCC1CN(C1)c2c(cc(c(CC)c2-c3ccccc3N4CCC4C(=O)N)Cl)Cn5c(=O)c5=O	WENHMADVVAMLLV-UHFFFAOYSA-N	674	1585414573004
participant_40	M57512	CCc1c(cc(Cn2c(=O)c2=O)c(c1-c3ccccc3N4CCC4C(=O)N)N5CC(C)C5)Cl	XDIQDRMFQJXCAV-UHFFFAOYSA-N	678	1585414580141
participant_40	M57513	CCc1c(cc(Cn2c(=O)c2=O)c(c1-c3ccccc3N4CCC4C(=O)N)N5CCC5)Cl	DBSFASBFGPAUSL-UHFFFAOYSA-N	694	1585414581639
participant_40	M57514	CCc1c(cc(Cn2c(=O)c2=O)c(c1-c3ccccc3N4CCC4C(=O)N)N5C=CC5)Cl	CREHCPUSQHIKRD-UHFFFAOYSA-N	664	1585414586897
participant_40	M57515	CCc1c(cc(Cn2c(=O)c2=O)c(c1-c3ccccc3N4CCC4C(=O)N)N5CNC5)Cl	AFASCDWKTGATBH-UHFFFAOYSA-N	674	1585414596472
participant_40	M57516	CCc1c(cc(Cn2c(=O)c2=O)c(c1-c3ccccc3N4CCC4C(=O)N)N5COC5)Cl	STESBSZIKLSCKX-UHFFFAOYSA-N	687	1585414599141
participant_40	M57517	CCc1c(cc(Cn2c(=O)c2=O)c(c1-c3ccccc3N4CCC4C(=O)N)N(C)CC)Cl	AWUKJRJBQWIMKE-UHFFFAOYSA-N	650	1585414607198
participant_40	M57518	CCc1c(cc(Cn2c(=O)c2=O)c(c1-c3ccccc3N4CCC4C(=O)N)N(C)C)Cl	QDLCJSOSESCGEE-UHFFFAOYSA-N	649	1585414609163
participant_40	M57519	CCc1c(cc(Cn2c(=O)c2=O)c3c1-c4c(cccc4N5CCC5C(=O)N)C6CN63)Cl	DPRXGLZTQYZZHN-UHFFFAOYSA-N	644	1585414620527
participant_40	M57520	CCc1c(cc(Cn2c(=O)c2=O)c(c1C3CCCCC3N4CCC4C(=O)N)N5CC5)Cl	PVCNLHASQWBQAD-UHFFFAOYSA-N	554	1585414629252
participant_40	M57521	CCC1C(CC(Cn2c(=O)c2=O)C(C1c3ccccc3N4CCC4C(=O)N)N5CC5)Cl	UWVSMCGDRVPKCE-UHFFFAOYSA-N	502	1585414637993
participant_40	M57522	CC1c2c(cc(Cn3c(=O)c3=O)c(c2-c4ccccc4[N+]51CCC5C(=O)N)N6CC6)Cl	MPEBFSAIMJLQJE-UHFFFAOYSA-O	660	1585414646782
participant_40	M57523	CC1c2c(cc(Cn3c(=O)c3=O)c(c2-c4ccccc4C51CCC5C(=O)N)N6CC6)Cl	MFJNHRODWDZWNB-UHFFFAOYSA-N	660	1585414660419
participant_40	M57524	CCc1c(cc(Cn2c(=O)c2=O)c(c1-c3ccccc3C4CCC4C(=O)N)N5CC5)Cl	ACVOJSSTMPYCDV-UHFFFAOYSA-N	678	1585414666716
participant_40	M57525	CCc1c(cc(Cn2c(=O)c2=O)c(c1-c3ccccc3C4CCN4C(=O)N)N5CC5)Cl	GGEBKHGDVCXKIV-UHFFFAOYSA-N	700	1585414672101
participant_40	M57526	CCc1c(cc(Cn2c(=O)c2=O)c(c1-c3ccccc3C4CNN4C(=O)N)N5CC5)Cl	PEZYJASSYDLMJY-UHFFFAOYSA-N	663	1585414675801
participant_40	M57527	CCc1c(cc(Cn2c(=O)c2=O)c(c1-c3ccccc3C4CNC4C(=O)N)N5CC5)Cl	ZPSQTETXRZOELG-UHFFFAOYSA-N	647	1585414679643
participant_40	M57528	CCc1c(cc(Cn2c(=O)c2=O)c(c1-c3ccccc3C4C(CN4)C(=O)N)N5CC5)Cl	BNJRRTYDWFCJCP-UHFFFAOYSA-N	647	1585414683862
participant_40	M57529	CCc1c(cc(Cn2c(=O)c2=O)c(c1-c3ccccc3C4NCN4C(=O)N)N5CC5)Cl	BYTFRKVLHLCKHV-UHFFFAOYSA-N	667	1585414685471
participant_40	M57530	CCc1c(cc(Cn2c(=O)c2=O)c(c1-c3ccccc3C4CON4C(=O)N)N5CC5)Cl	HMSQRIOBYYBHJR-UHFFFAOYSA-N	671	1585414692522
participant_40	M57531	CCc1c(cc(Cn2c(=O)c2=O)c(c1-c3ccccc3C4CSN4C(=O)N)N5CC5)Cl	PSKHZQXFSXTJSF-UHFFFAOYSA-N	668	1585414699061
participant_40	M57532	Cc1c(cc(Cn2c(=O)c2=O)c(c1-c3ccccc3C4CCN4C(=O)N)N5CC5)Cl	NXSVGXGGEKADTI-UHFFFAOYSA-N	700	1585414717614
participant_40	M57533	c1ccc(c(c1)-c2cc(cc(Cn3c(=O)c3=O)c2N4CC4)Cl)C5CCN5C(=O)N	JCPVTJRIOSOZCU-UHFFFAOYSA-N	661	1585414720973
participant_40	M57534	c1ccc(c(c1)C2CCN2C(=O)N)-c3c(c(cc(Cn4c(=O)c4=O)c3N5CC5)Cl)Cl	HPEWUWRXHRTFCS-UHFFFAOYSA-N	689	1585414730100
participant_40	M57535	c1ccc(c(c1)C2CCN2C(=O)N)-c3c(c(cc(Cn4c(=O)c4=O)c3N5CC5)Cl)F	MMNVHTZOKHUONM-UHFFFAOYSA-N	686	1585414733703
participant_40	M57536	c1ccc(c(c1)C2CCN2C(=O)N)-c3c(c(cc(c3O)Cl)Cn4c(=O)c4=O)N5CC5	WTKPZILXOPUODW-UHFFFAOYSA-N	686	1585414740394
participant_40	M57537	c1ccc(c(c1)C2CCN2C(=O)N)-c3c(c(cc(c3S)Cl)Cn4c(=O)c4=O)N5CC5	ZBIGKPCYZVBCND-UHFFFAOYSA-N	686	1585414744219
participant_40	M57538	Cc1c(cc(Cn2c(=O)c2=O)c(c1-c3ccccc3C4=CCN4C(=O)N)N5CC5)Cl	DFKDJOSKHJESOY-UHFFFAOYSA-N	650	1585414754612
participant_40	M57539	Cc1c(cc(Cn2c(=O)c2=O)c(c1-c3ccccc3C4C=CN4C(=O)N)N5CC5)Cl	VEOVLYDRFASGQQ-UHFFFAOYSA-N	634	1585414761587
participant_40	M57540	Cc1c(cc(Cn2c(=O)c2=O)c(c1-c3ccccc3C4CCN4C(=O)O)N5CC5)Cl	ZOJDIKFICQREFT-UHFFFAOYSA-N	686	1585414770760
participant_40	M57541	Cc1c(cc(Cn2c(=O)c2=O)c(c1-c3ccccc3C4CCN4C(=N)N)N5CC5)Cl	CRKWYFHDXZPOTK-UHFFFAOYSA-N	684	1585414776299
participant_40	M57542	Cc1c(cc(Cn2c(=O)c2=O)c(c1-c3ccccs3C4CCN4C(=O)N)N5CC5)Cl	WBLHHENEPWHRGD-UHFFFAOYSA-N	656	1585414789780
participant_40	M57543	Cc1c(cc(Cn2c(=O)c2=O)c(c1-s3ccccs3C4CCN4C(=O)N)N5CC5)Cl	SXKTUAOSCARWKK-UHFFFAOYSA-N	592	1585414791338
participant_40	M57544	Cc1c(cc(Cn2c(=O)c2=O)c(c1-s3ccccc3C4CCN4C(=O)N)N5CC5)Cl	KEZFQRSTACAQQB-UHFFFAOYSA-N	672	1585414794257
participant_40	M57545	Cc1c(cc(c(c1-c2ccccc2C3CCN3C(=O)N)N4CC4)Nn5c(=O)c5=O)Cl	KRCRYLUHLXKZRA-UHFFFAOYSA-N	641	1585414800083
participant_40	M57546	Cc1c(c[n+](c(c1-c2ccccc2C3CCN3C(=O)N)N4CC4)Nn5c(=O)c5=O)Cl	SMPJEBMDCYPYFC-UHFFFAOYSA-O	622	1585414801371
participant_40	M57547	Cc1c(c[n+](Cn2c(=O)c2=O)c(c1-c3ccccc3C4CCN4C(=O)N)N5CC5)Cl	OOYYMUYLJDSOIT-UHFFFAOYSA-O	656	1585414803992
participant_40	M57548	Cc1c(cc(Cn2c(=O)c2=O)c(N3CC3)[n+]1-c4ccccc4C5CCN5C(=O)N)Cl	OESJOIBDDXYAQN-UHFFFAOYSA-O	682	1585414809033
participant_40	M57549	Cc1c(cc(Cn2c(=O)c2=O)c(N3CC3)s1-c4ccccc4C5CCN5C(=O)N)Cl	ADTVEWUYMVJVRH-UHFFFAOYSA-N	694	1585414811970
participant_40	M57550	Cs1c(cc(Cn2c(=O)c2=O)c(c1-c3ccccc3C4CCN4C(=O)N)N5CC5)Cl	BOCWFNWJSAHLGQ-UHFFFAOYSA-N	682	1585414825213
participant_40	M57551	Cc1c(cs(Cn2c(=O)c2=O)c(c1-c3ccccc3C4CCN4C(=O)N)N5CC5)Cl	VQKHAWBHMYTROH-UHFFFAOYSA-N	644	1585414833441
participant_40	M57552	Cc1c(cc(Cn2c(=O)c2=O)s(c1-c3ccccc3C4CCN4C(=O)N)N5CC5)Cl	SZLLASKJJCXCNN-UHFFFAOYSA-N	675	1585414839686
participant_40	M57553	Cc1c(cc(c(c1-c2ccccc2C3CCN3C(=O)N)N4CC4)Sn5c(=O)c5=O)Cl	LQLQXGDXXRNWGW-UHFFFAOYSA-N	641	1585414865609
participant_40	M57554	Cc1c(cc(C[N+]2(C)C(=O)C2=O)c(c1-c3ccccc3C4CCN4C(=O)N)N5CC5)Cl	LFGBKKSQRIYBEQ-UHFFFAOYSA-O	648	1585414879528
participant_40	M57555	Cc1c(cc(C[N+]2(C(=O)C2=O)S)c(c1-c3ccccc3C4CCN4C(=O)N)N5CC5)Cl	MSKKOENVQIMFMJ-UHFFFAOYSA-O	627	1585414883634
participant_40	M57556	Cc1c(cc(C[N+]2(C(=O)C2=O)O)c(c1-c3ccccc3C4CCN4C(=O)N)N5CC5)Cl	RTASWHIMFQDUCO-UHFFFAOYSA-O	627	1585414887334
participant_40	M57557	Cc1c(cc(C[N+]2(C(=O)C2=O)N)c(c1-c3ccccc3C4CCN4C(=O)N)N5CC5)Cl	LCRZKPRBIWVGMW-UHFFFAOYSA-O	624	1585414894687
participant_40	M57558	Cc1c(cc(CC2(C(=O)C2=O)N)c(c1-c3ccccc3C4CCN4C(=O)N)N5CC5)Cl	CVJFFBBYFOHZDY-UHFFFAOYSA-N	635	1585414898004
participant_40	M57559	Cc1c(cc(CC2C(=O)C2=O)c(c1-c3ccccc3C4CCN4C(=O)N)N5CC5)Cl	ULIHYIYJNSBNMX-UHFFFAOYSA-N	634	1585414905812
participant_40	M57560	CC1CN1c2c(cc(c(C)c2-c3ccccc3C4CCN4C(=O)N)Cl)Cn5c(=O)c5=O	VUDWGQHFGLGXER-UHFFFAOYSA-N	685	1585414929542
participant_40	M57561	Cc1c(cc(Cn2c(=O)c2=O)c(c1-c3ccccc3C4CCN4C(=O)N)N5C(C)C5C)Cl	JGAQDVBYVLJOSP-UHFFFAOYSA-N	649	1585414933609
participant_40	M57562	CCC1C(C)N1c2c(cc(c(C)c2-c3ccccc3C4CCN4C(=O)N)Cl)Cn5c(=O)c5=O	FVAXQVKVOAVBOR-UHFFFAOYSA-N	662	1585414936101
participant_40	M57563	CCCC1C(C)N1c2c(cc(c(C)c2-c3ccccc3C4CCN4C(=O)N)Cl)Cn5c(=O)c5=O	RVYMZUKEHYUVDC-UHFFFAOYSA-N	652	1585414937825
participant_40	M57564	Cc1c(cc(Cn2c(=O)c2=O)c(c1-c3ccccc3C4CCN4C(=O)N)N5C6CCCCC65)Cl	DODIVMYYLUWWOW-UHFFFAOYSA-N	634	1585414940142
participant_40	M57565	Cc1c(cc(Cn2c(=O)c2=O)c(c1-c3ccccc3C4CCN4C(=O)N)N5C6CCCC65)Cl	CWIQKNNCBQEQBB-UHFFFAOYSA-N	668	1585414957135
participant_40	M57566	CCC1CN1c2c(cc(c(C)c2-c3ccccc3C4CCN4C(=O)N)Cl)Cn5c(=O)c5=O	FGLMFEMJVGAJBE-UHFFFAOYSA-N	702	1585414962543
participant_38	M57566	CCC1CN1c2c(cc(c(C)c2-c3ccccc3C4CCN4C(=O)N)Cl)Cn5c(=O)c5=O	FGLMFEMJVGAJBE-UHFFFAOYSA-N	702	1585414972115
participant_40	M57567	CCCC1CN1c2c(cc(c(C)c2-c3ccccc3C4CCN4C(=O)N)Cl)Cn5c(=O)c5=O	UYDSOVOTWGFBNI-UHFFFAOYSA-N	696	1585414977641
participant_40	M57568	Cc1c(cc(Cn2c(=O)c2=O)c(c1-c3ccccc3C4CCN4C(=O)N)N5CC5CBr)Cl	VMZVMARWOGGMRQ-UHFFFAOYSA-N	682	1585414997009
participant_40	M57569	Cc1c(cc(Cn2c(=O)c2=O)c(c1-c3ccccc3C4CCN4C(=O)N)N5CC5CCl)Cl	OWMINNXJCBIWFF-UHFFFAOYSA-N	689	1585415000041
participant_40	M57570	Cc1c(cc(Cn2c(=O)c2=O)c(c1-c3ccccc3C4CCN4C(=O)N)N5CC5CF)Cl	NXQMXWPFWFQBPQ-UHFFFAOYSA-N	688	1585415002890
participant_40	M57571	Cc1c(cc(Cn2c(=O)c2=O)c(c1-c3ccccc3C4CCN4C(=O)N)N5CC5CO)Cl	GMRQIWFJXKOUPV-UHFFFAOYSA-N	695	1585415008148
participant_40	M57572	Cc1c(cc(Cn2c(=O)c2=O)c(c1-c3ccccc3C4CCN4C(=O)N)N5CC5CS)Cl	HPARPSYVHGODAO-UHFFFAOYSA-N	688	1585415011005
participant_40	M57573	Cc1c(cc(Cn2c(=O)c2=O)c(c1-c3ccccc3C4CCN4C(=O)N)N5CC5CN)Cl	MIYPUULGLPXSMK-UHFFFAOYSA-N	689	1585415013604
participant_40	M57574	Cc1c(cc(Cn2c(=O)c2=O)c(c1-c3ccccc3C4CCN4C(=O)N)N5CC5OC)Cl	XSTZIMRDIDDBLT-UHFFFAOYSA-N	673	1585415019845
participant_40	M57575	Cc1c(cc(Cn2c(=O)c2=O)c(c1-c3ccccc3C4CCN4C(=O)N)N5CC5NC)Cl	KLZLEXWVKLJHKD-UHFFFAOYSA-N	669	1585415022485
participant_40	M57576	Cc1c(cc(Cn2c(=O)c2=O)c(c1-c3ccccc3C4CCN4C(=O)N)N5CC5SC)Cl	VXIGKSKQNIKVCB-UHFFFAOYSA-N	674	1585415027214
participant_40	M57577	CCC1CN1c2c(ccc(C)c2-c3ccccc3C4CCN4C(=O)N)Cn5c(=O)c5=O	MXIRPIKYYMNENF-UHFFFAOYSA-N	672	1585415047665
participant_40	M57578	CCC1CN1c2c(cc(C)c(C)c2-c3ccccc3C4CCN4C(=O)N)Cn5c(=O)c5=O	UGTZOJRZLGYULW-UHFFFAOYSA-N	674	1585415053101
participant_40	M57579	CCC1CN1c2c(cc(cc2-c3ccccc3C4CCN4C(=O)N)Cl)Cn5c(=O)c5=O	CFLTWNNPNVKWAR-UHFFFAOYSA-N	659	1585415063360
participant_40	M57580	CCC1CN1c2c(cc(c(c2-c3ccccc3C4CCN4C(=O)N)Cl)Cl)Cn5c(=O)c5=O	BHNGMAJAWMVMEC-UHFFFAOYSA-N	696	1585415072083
participant_40	M57581	CCC1CN1c2c(cc(c(c2-c3ccccc3C4CCN4C(=O)N)S)Cl)Cn5c(=O)c5=O	WUGYUHCOBJICNW-UHFFFAOYSA-N	694	1585415077361
participant_40	M57582	CCC1CN1c2c(cc(c(c2-c3ccccc3C4CCN4C(=O)N)F)Cl)Cn5c(=O)c5=O	DNYRLOUNKODHKJ-UHFFFAOYSA-N	694	1585415080197
participant_40	M57583	CCC1CN1c2c(cc(c(c2-c3ccccc3C4CCN4C(=O)N)O)Cl)Cn5c(=O)c5=O	YWPLDDUFETULBI-UHFFFAOYSA-N	694	1585415083818
participant_40	M57584	CCC1CN1c2c(cc(c(c2-c3ccccc3C4CCN4C(=O)N)N)Cl)Cn5c(=O)c5=O	MWCKBUWYHDOORJ-UHFFFAOYSA-N	695	1585415086799
participant_40	M57585	C=CC1CN1c2c(cc(c(C)c2-c3ccccc3C4CCN4C(=O)N)Cl)Cn5c(=O)c5=O	NTXSITAKXLITQB-UHFFFAOYSA-N	662	1585415100576
participant_40	M57586	C/C=C/1\CN1c2c(cc(c(C)c2-c3ccccc3C4CCN4C(=O)N)Cl)Cn5c(=O)c5=O	OCNYFNHVCPHHSW-CRKCGEKBSA-N	684	1585415106930
participant_40	M57587	CCC1=CN1c2c(cc(c(C)c2-c3ccccc3C4CCN4C(=O)N)Cl)Cn5c(=O)c5=O	MHQLVYXLRQWUBR-UHFFFAOYSA-N	678	1585415113901
participant_40	M57588	CCC1CN1c2c(cc(c(C)c2-c3cc(C)ccc3C4CCN4C(=O)N)Cl)Cn5c(=O)c5=O	HAHCLXMRSSVZCJ-UHFFFAOYSA-N	648	1585415122815
participant_40	M57589	CCc1ccc(c(c1)-c2c(C)c(cc(Cn3c(=O)c3=O)c2N4CC4CC)Cl)C5CCN5C(=O)N	VCKRMAWCXOYHMY-UHFFFAOYSA-N	643	1585415124180
participant_40	M57590	CCC1CN1c2c(cc(c(C)c2-c3cc4CCc4cc3C5CCN5C(=O)N)Cl)Cn6c(=O)c6=O	IEBKAGJBYLGFJQ-UHFFFAOYSA-N	593	1585415127068
participant_40	M57591	CCC1CN1c2c(cc(c(C)c2-c3cccc(C)c3C4CCN4C(=O)N)Cl)Cn5c(=O)c5=O	MOPIHYHJCXLUPQ-UHFFFAOYSA-N	647	1585415141171
participant_40	M57592	CCc1cccc(-c2c(C)c(cc(Cn3c(=O)c3=O)c2N4CC4CC)Cl)c1C5CCN5C(=O)N	SCCQOUOXXVNLBA-UHFFFAOYSA-N	661	1585415142366
participant_40	M57593	CCCc1cccc(-c2c(C)c(cc(Cn3c(=O)c3=O)c2N4CC4CC)Cl)c1C5CCN5C(=O)N	NGGOSPBGMKNFGE-UHFFFAOYSA-N	647	1585415143655
participant_38	M8	CC1CCCCC1	UAEPNZWRGJTJPN-UHFFFAOYSA-N	111	1585415149461
participant_38	M9	CCC1CCCCC1	IIEWJVIFRVWJOD-UHFFFAOYSA-N	123	1585415150909
participant_40	M57594	CCCN(C)c1c(cc(c(C)c1-c2ccccc2C3CCN3C(=O)N)Cl)Cn4c(=O)c4=O	IKGLMTLTWFNDKM-UHFFFAOYSA-N	664	1585415151154
participant_40	M57595	CCCNc1c(cc(c(C)c1-c2ccccc2C3CCN3C(=O)N)Cl)Cn4c(=O)c4=O	DJFSMZOGFOMLTD-UHFFFAOYSA-N	667	1585415152923
participant_38	M11016	CCCC1CCCCC1C	BVYJEKBXVYKYRA-UHFFFAOYSA-N	130	1585415156295
participant_38	M1275	C1CCC2CCCCC2C1	NNBZCPXTIHJBJL-UHFFFAOYSA-N	133	1585415157915
participant_40	M57596	Cc1c(cc(Cn2c(=O)c2=O)c(c1-c3ccccc3C4CCN4C(=O)N)NC5CC5)Cl	AHCLTEILFNSWFC-UHFFFAOYSA-N	682	1585415158919
participant_38	M14511	CC1CCCC2CCCCC12	NHCREQREVZBOCH-UHFFFAOYSA-N	147	1585415161213
participant_38	M57597	CC1CCC(C)C2CCCCC12	POHSTLAFRROMOQ-UHFFFAOYSA-N	140	1585415164246
participant_40	M57598	Cc1c(cc(Cn2c(=O)c2=O)c(c1-c3ccccc3C4CCN4C(=O)N)N5CCC5)Cl	KOZTZKGDRGLBTR-UHFFFAOYSA-N	688	1585415167501
participant_38	M57599	CCC1CCC(C)C2CCCCC12	DROXZLILWBULDB-UHFFFAOYSA-N	156	1585415167851
participant_38	M57600	CCCC1CCC(C)C2CCCCC12	TVGYUDZVURIZHA-UHFFFAOYSA-N	161	1585415169162
participant_38	M57601	CCCCC1CCC(C)C2CCCCC12	ZMVAKPSRQLSWIW-UHFFFAOYSA-N	165	1585415170241
participant_40	M57602	CCN(C)c1c(cc(c(C)c1-c2ccccc2C3CCN3C(=O)N)Cl)Cn4c(=O)c4=O	PXBVDANEAPZYEI-UHFFFAOYSA-N	669	1585415171404
participant_38	M57603	CCCCCC1CCC(C)C2CCCCC12	ZCSSRRYCCRIUIB-UHFFFAOYSA-N	167	1585415171503
participant_38	M57604	CCCCCCC1CCC(C)C2CCCCC12	NNVRBDLETSXKDY-UHFFFAOYSA-N	167	1585415172969
participant_38	M57605	CC1CCC(C2CCCCC2)C3CCCCC13	XWXKRHXTDDQTHE-UHFFFAOYSA-N	155	1585415174771
participant_38	M57606	CC1CCC(c2ccccc2)C3CCCCC13	COMUKHDEFIJPOB-UHFFFAOYSA-N	284	1585415178652
participant_40	M57607	Cc1c(cc(Cn2c(=O)c2=O)c(c1-c3ccccc3C4CCN4C(=O)N)N5C6CC65)Cl	VAYZIXUGFMJJBN-UHFFFAOYSA-N	665	1585415179963
participant_40	M57608	Cc1c(cc(Cn2c(=O)c2=O)c(c1-c3ccccc3C4CCN4C(=O)N)N5C6C(C)C65)Cl	YXVGRSWROQDWSH-UHFFFAOYSA-N	637	1585415180771
participant_38	M57609	CCC1CCC(c2ccccc2)C3CCCCC13	RLFPEEZOXUJSIZ-UHFFFAOYSA-N	294	1585415185855
participant_38	M57610	CCCC1CCC(c2ccccc2)C3CCCCC13	IFRNQRHEBJFRAR-UHFFFAOYSA-N	298	1585415187669
participant_38	M57611	CCCCC1CCC(c2ccccc2)C3CCCCC13	JZZRPSOSVJLENK-UHFFFAOYSA-N	300	1585415188998
participant_38	M57612	CCCCCC1CCC(c2ccccc2)C3CCCCC13	YVBWUKFUQSXXBU-UHFFFAOYSA-N	298	1585415190652
participant_38	M57613	CCCCCCC1CCC(c2ccccc2)C3CCCCC13	FDEVZYUVWDMBLS-UHFFFAOYSA-N	292	1585415191072
participant_38	M57614	c1ccc(cc1)C2CCC(C3CCCCC3)C4CCCCC24	BTUJADGFTPROGO-UHFFFAOYSA-N	248	1585415194492
participant_40	M57615	CCC1CN1c2c(cc(c(C)c2-c3ccccc3C4CCN4C(=O)N)Cl)CN5CC5=O	WFHIDYIBFXUZPG-UHFFFAOYSA-N	671	1585415194864
participant_40	M57616	CCC1CN1c2c(cc(c(C)c2-c3ccccc3C4CCN4C(=O)N)Cl)CN5CC5	WRMIHMQVZDVSRU-UHFFFAOYSA-N	652	1585415197160
participant_38	M57617	c1ccc(cc1)C2CCC(c3ccccc3)C4CCCCC24	VLDHNPJHYYVQQV-UHFFFAOYSA-N	302	1585415198546
participant_38	M57618	c1ccc(cc1)C2CCC(c3ccccc3)C4=C2CCCC4	NYYXMIZKMUVJEZ-UHFFFAOYSA-N	342	1585415203532
participant_38	M57619	c1ccc(cc1)C2C=CC(c3ccccc3)C4=C2CCCC4	DNPBHAYPHQMWOX-UHFFFAOYSA-N	309	1585415206218
participant_38	M57620	c1ccc(cc1)C2C=CN(c3ccccc3)C4=C2CCCC4	NXHUIJJZSOLFRL-UHFFFAOYSA-N	342	1585415211502
participant_38	M57621	c1ccc(cc1)C2C=CN(C3=C2CCCC3)[n+]4ccccc4	XLRZVQFRCQGJJC-UHFFFAOYSA-N	305	1585415214730
participant_40	M57622	CCC1N(c2c(cc(c(C)c2-c3ccccc3C4CCN4C(=O)N)Cl)Cn5c(=O)c5=O)S1	SOIVWSDICSWAKN-UHFFFAOYSA-N	673	1585415230484
participant_40	M57623	CCC1CN1c2c(cc(c(C)c2-c3ccccc3C4CCN4S(=O)N)Cl)Cn5c(=O)c5=O	NJISQSCARSEJIL-UHFFFAOYSA-N	670	1585415236364
participant_40	M57624	CCC1CN1c2c(cc(c(C)c2-c3ccccc3C4CCN4C(=S)N)Cl)Cn5c(=O)c5=O	WVBMPIXEHMZYIE-UHFFFAOYSA-N	686	1585415241561
participant_38	M57625	CC1=CC(c2ccccc2)C3=C(CCCC3)N1c4ccccc4	DHJOPMSBWBRCGR-UHFFFAOYSA-N	380	1585415249399
participant_40	M57626	CCC1CN1c2c(cc(c(C)c2-c3ccccc3C4CCN4C(=O)S)Cl)Cn5c(=O)c5=O	CLOYWPCQGTUAOR-UHFFFAOYSA-N	689	1585415249757
participant_38	M57627	CC1=C(C)N(c2ccccc2)C3=C(CCCC3)C1c4ccccc4	GSRICSDEWPRREA-UHFFFAOYSA-N	404	1585415253817
participant_40	M57628	CCC1CN1c2c(cc(c(C)c2-c3ccccc3C4CCN4C(=O)C)Cl)Cn5c(=O)c5=O	GZPVRMQRQLFEKZ-UHFFFAOYSA-N	691	1585415254317
participant_40	M57629	CCC1CN1c2c(cc(c(C)c2-c3ccccc3C4CCC4C(=O)N)Cl)Cn5c(=O)c5=O	PQGMDZKQYNWXCQ-UHFFFAOYSA-N	669	1585415259730
participant_40	M57630	CCC1CN1c2c(cc(c(C)c2-c3ccccc3N4CCN4C(=O)N)Cl)Cn5c(=O)c5=O	FVASCEHZALJHMV-UHFFFAOYSA-N	678	1585415266277
participant_38	M57631	Cc1ccc(cc1)C2C(=C(C)N(c3ccccc3)C4=C2CCCC4)C	FVDCQXUYZLKLHX-UHFFFAOYSA-N	431	1585415268412
participant_38	M57632	CC1=C(C)N(c2ccccc2)C3=C(CCCC3)C1c4ccc(cc4)S	DBNLWFGKOSGLLQ-UHFFFAOYSA-N	424	1585415272433
participant_40	M57633	CCC1CN1c2c(cc(c(C)c2-c3ccccc3C(C)N(C)C(=O)N)Cl)Cn4c(=O)c4=O	IYWZKAKBURBWAQ-UHFFFAOYSA-N	599	1585415274334
participant_40	M57634	CCC1CN1c2c(cc(c(C)c2-c3ccccc3C(C)N(CC)C(=O)N)Cl)Cn4c(=O)c4=O	JKUSUDMKRUFNDS-UHFFFAOYSA-N	596	1585415278168
participant_40	M57635	CCC1CN1c2c(cc(c(C)c2-c3ccccc3C4CCCN4C(=O)N)Cl)Cn5c(=O)c5=O	YBRCRDBIAYFIQZ-UHFFFAOYSA-N	704	1585415280372
participant_38	M57636	CC1=C(C)N(c2ccccc2)C3=C(CCCC3)C1c4ccc(cc4)SC	INLYGYDFNRGUSL-UHFFFAOYSA-N	420	1585415283310
participant_38	M57637	CCSc1ccc(cc1)C2C(=C(C)N(c3ccccc3)C4=C2CCCC4)C	SHQYRRVUJMVGCY-UHFFFAOYSA-N	429	1585415287059
participant_40	M57638	CCC1CN1c2c(cc(c(C)c2-c3ccccc3C(CC)N(CC)C(=O)N)Cl)Cn4c(=O)c4=O	BSMYVVCGEDTJGY-UHFFFAOYSA-N	582	1585415294568
participant_40	M57639	CCC1CN1c2c(cc(c(C)c2-c3ccccc3C4CCCCN4C(=O)N)Cl)Cn5c(=O)c5=O	YJWGHDIWUQZCCT-UHFFFAOYSA-N	695	1585415296624
participant_38	M57640	CC1=C(C)N(c2ccccc2)C3=C(CCCC3)C1c4ccc(cc4)S(=O)C	YSIATTXHGCSHSF-UHFFFAOYSA-N	425	1585415306317
participant_40	M57641	CCC1CN1c2c(cc(c(C)c2-c3ccccc3C4C=CCCN4C(=O)N)Cl)Cn5c(=O)c5=O	BSVLESKIZGFHAR-UHFFFAOYSA-N	650	1585415308097
participant_40	M57642	CCC1CN1c2c(cc(c(C)c2-c3ccccc3C4C=CC=CN4C(=O)N)Cl)Cn5c(=O)c5=O	VIOKRNAOJMZPJP-UHFFFAOYSA-N	588	1585415309885
participant_38	M57643	CC1=C(C)N(c2ccccc2)C3=C(CCCC3)C1c4ccc(cc4)S(=O)(=O)C	AGIOKQJNKAUEBI-UHFFFAOYSA-N	435	1585415311040
participant_38	M57644	CC1=C(C)N(c2ccccc2)C3=C(CCCC3)C1c4ccc(cc4)S(=O)(=O)N	ZQOJKFKUEMNRHT-UHFFFAOYSA-N	436	1585415317577
participant_40	M57645	CCCN(C(C)c1ccccc1-c2c(C)c(cc(Cn3c(=O)c3=O)c2N4CC4CC)Cl)C(=O)N	VKPPKQVUCLPXNU-UHFFFAOYSA-N	585	1585415319687
participant_40	M57646	CCC1CN1c2c(cc(c(C)c2-c3ccccc3C4C=CCN4C(=O)N)Cl)Cn5c(=O)c5=O	LCEGMCGQEMVNIS-UHFFFAOYSA-N	635	1585415336129
participant_40	M57647	CCC1CN1c2c(cc(c(C)c2-c3ccccc3C4CC=CN4C(=O)N)Cl)Cn5c(=O)c5=O	KVEMNBACWAQUTI-UHFFFAOYSA-N	647	1585415342597
participant_38	M57648	Cc1cccc(c1)N2C(=C(C)C(c3ccc(cc3)S(=O)(=O)N)C4=C2CCCC4)C	SRGUSADRYNVKRL-UHFFFAOYSA-N	438	1585415344315
participant_40	M57649	CCC1CN1c2c(cc(c(C)c2-c3ccccc3-c4cccn4C(=O)N)Cl)Cn5c(=O)c5=O	VNRXJFXKJMLKDN-UHFFFAOYSA-N	597	1585415347380
participant_38	M57650	CCc1cccc(c1)N2C(=C(C)C(c3ccc(cc3)S(=O)(=O)N)C4=C2CCCC4)C	IOFZIWCZSNEXKR-UHFFFAOYSA-N	439	1585415348640
participant_38	M57651	CCCc1cccc(c1)N2C(=C(C)C(c3ccc(cc3)S(=O)(=O)N)C4=C2CCCC4)C	HKQGXAYXRHAVFJ-UHFFFAOYSA-N	441	1585415350958
participant_38	M57652	CCCCc1cccc(c1)N2C(=C(C)C(c3ccc(cc3)S(=O)(=O)N)C4=C2CCCC4)C	ASZWSPGVLGKRAI-UHFFFAOYSA-N	440	1585415353022
participant_40	M57653	CCC1CN1c2c(cc(c(C)c2-c3ccccc3C4=CCCN4C(=O)N)Cl)Cn5c(=O)c5=O	VAYHKFFVSGWIGO-UHFFFAOYSA-N	653	1585415355136
participant_38	M57654	CCCCCc1cccc(c1)N2C(=C(C)C(c3ccc(cc3)S(=O)(=O)N)C4=C2CCCC4)C	XVQCKZGEBPUQPB-UHFFFAOYSA-N	435	1585415355243
participant_38	M57655	CC1=C(C)N(c2cccc(c2)C3CCCC3)C4=C(CCCC4)C1c5ccc(cc5)S(=O)(=O)N	FRAMVGRSDCEDQP-UHFFFAOYSA-N	430	1585415356950
participant_40	M57656	CCC1CN1c2c(cc(cc2-c3ccccc3C4CCCN4C(=O)N)Cl)Cn5c(=O)c5=O	KPSVTCHLIXAWIZ-UHFFFAOYSA-N	662	1585415363040
participant_38	M57657	CC1=C(C)C(c2cccc(c2)C3CCCC3)C4=C(CCCC4)C1c5ccc(cc5)S(=O)(=O)N	LSBDBXQOBPJSNA-UHFFFAOYSA-N	394	1585415363930
participant_38	M57658	CC1=C(C)C(c2cccc(c2)N3CCCC3)C4=C(CCCC4)C1c5ccc(cc5)S(=O)(=O)N	CAIBIVBGBNCKNX-UHFFFAOYSA-N	415	1585415369252
participant_40	M57659	CCC1CN1c2c(cc(c3CC4CCN(C4c5ccccc5-c32)C(=O)N)Cl)Cn6c(=O)c6=O	MBKVFBNEGUFGII-UHFFFAOYSA-N	670	1585415369726
participant_40	M57660	CCC1CN1c2c(cc(c(c2-c3ccccc3C4CCCN4C(=O)N)Cl)Cl)Cn5c(=O)c5=O	HYLZIUXTSMJEDO-UHFFFAOYSA-N	698	1585415376935
participant_38	M57661	CC1=C(C)C(C2=C(CCCC2)C1c3ccc(cc3)S(=O)(=O)N)[n+]4cccc(c4)C5CCCC5	SYRZAWGGYMDIKV-UHFFFAOYSA-N	397	1585415378456
participant_40	M57662	CCC1CN1c2c(cc(c(c2-c3ccccc3C4CCCN4C(=O)N)Br)Cl)Cn5c(=O)c5=O	TXNIAWKZCNUMSN-UHFFFAOYSA-N	691	1585415380546
participant_38	M57663	CC1=C(C)N(C2=C(CCCC2)C1c3ccc(cc3)S(=O)(=O)N)[n+]4cccc(c4)C5CCCC5	KNQGKEFOYRJCMW-UHFFFAOYSA-N	423	1585415381507
participant_40	M57664	CCC1CN1c2c(cc(c(c2-c3ccccc3C4CCCN4C(=O)N)O)Cl)Cn5c(=O)c5=O	PPGUHNDSQAJYGD-UHFFFAOYSA-N	696	1585415386859
participant_38	M57665	CC1=C(C)N(c2cccc(c2)C3CCCC3)C4=C(CCCC4)N1c5ccc(cc5)S(=O)(=O)N	CIBIAHSTNTUVOR-UHFFFAOYSA-N	426	1585415388226
participant_40	M57666	CCC1CN1c2c(cc(c(c2-c3ccccc3C4CCCN4C(=O)N)N)Cl)Cn5c(=O)c5=O	HTRPPFLJAHETED-UHFFFAOYSA-N	697	1585415391415
participant_38	M57667	CC1=C(C)N(c2cccc(c2)C3CCCC3)S4=C(CCCC4)N1c5ccc(cc5)S(=O)(=O)N	QCWBKOCJGZNHEU-UHFFFAOYSA-N	433	1585415394659
participant_40	M57668	CCC1CN1c2c(cc(C)c(c2-c3ccccc3C4CCCN4C(=O)N)Cl)Cn5c(=O)c5=O	WATIMONVVCMRKI-UHFFFAOYSA-N	697	1585415401977
participant_38	M57669	CC1=C(C)N(c2cccc(c2)C3CCCC3)C4=C(CC=CC4)N1c5ccc(cc5)S(=O)(=O)N	FNBJBFHLBUQOMX-UHFFFAOYSA-N	417	1585415402624
participant_40	M57670	CCC1CN1c2c(cc(C)c(C)c2-c3ccccc3C4CCCN4C(=O)N)Cn5c(=O)c5=O	KAQPBTWFWYJZQW-UHFFFAOYSA-N	682	1585415403698
participant_38	M57671	CC1=C(C)N(C2=CC=CC(C2)C3CCCC3)C4=C(CCCC4)N1c5ccc(cc5)S(=O)(=O)N	VLANOIILVNXRFL-UHFFFAOYSA-N	416	1585415408869
participant_40	M57672	Cc1c(cc(Cn2c(=O)c2=O)c(c1-c3ccccc3C4CCCN4C(=O)N)N5CC5CCl)Cl	ZTJNPSWBCFBUQA-UHFFFAOYSA-N	691	1585415408891
participant_38	M57673	CC1=C(C)N(C2CC=CC(C2)C3CCCC3)C4=C(CCCC4)N1c5ccc(cc5)S(=O)(=O)N	LEWXSFQJKNTMNR-UHFFFAOYSA-N	392	1585415411695
participant_38	M57674	CC1=C(C)N(C2CCCC(C2)C3CCCC3)C4=C(CCCC4)N1c5ccc(cc5)S(=O)(=O)N	UDEWGTLDTDHNNL-UHFFFAOYSA-N	361	1585415413229
participant_38	M57675	CC1=C(C)N(C2CCCC(C2)C3CCCC3)C4=C(CCCC4)N1C5=CC=C(CC5)S(=O)(=O)N	SXSUUOCAKMFDBH-UHFFFAOYSA-N	314	1585415415289
participant_38	M57676	CC1=C(C)N(C2CCCC(C2)C3CCCC3)C4=C(CCCC4)N1C5CC=C(CC5)S(=O)(=O)N	HQFIHFZRHXSCTC-UHFFFAOYSA-N	270	1585415417335
participant_38	M57677	CC1=C(C)N(C2CCCC(C2)C3CCCC3)C4=C(CCCC4)N1C5CCC(CC5)S(=O)(=O)N	DLGUUCOPNPHNBO-UHFFFAOYSA-N	245	1585415418913
participant_40	M57678	CCC1CN1c2c(cc(c(C)c2-c3ccccc3C4CCCC4C(=O)N)Cl)Cn5c(=O)c5=O	XRCNMNYVRARZON-UHFFFAOYSA-N	672	1585415419557
participant_38	M57679	CC1=C(C)N(C2CCCC(C2)C3CCCC3)c4ccccc4N1c5ccc(cc5)S(=O)(=O)N	LPDWWTUMJVOKSY-UHFFFAOYSA-N	433	1585415425271
participant_38	M57680	CC1=C(C)N(c2cccc(c2)C3CCCC3)c4ccccc4N1c5ccc(cc5)S(=O)(=O)N	CMRJZXLDLVJKSE-UHFFFAOYSA-N	414	1585415429404
participant_38	M57681	CC1=C(C)N(c2ccc(cc2)S(=O)(=O)N)c3ccccc3N1	CZJPZEOIOAVKTR-UHFFFAOYSA-N	389	1585415435505
participant_40	M57682	CC1CN1c2c(cc(c(C)c2-c3ccccc3C4CCCN4C(=O)N)Cl)Cn5c(=O)c5=O	XZXTYENEKLGEAG-UHFFFAOYSA-N	687	1585415444343
participant_38	M57635	CCC1CN1c2c(cc(c(C)c2-c3ccccc3C4CCCN4C(=O)N)Cl)Cn5c(=O)c5=O	YBRCRDBIAYFIQZ-UHFFFAOYSA-N	704	1585415454066
participant_40	M57683	CCCC1CN1c2c(cc(c(C)c2-c3ccccc3C4CCCN4C(=O)N)Cl)Cn5c(=O)c5=O	SSKSGFXWCAMYSS-UHFFFAOYSA-N	698	1585415459672
participant_40	M57684	CCCCC1CN1c2c(cc(c(C)c2-c3ccccc3C4CCCN4C(=O)N)Cl)Cn5c(=O)c5=O	VMMZMRDTEIHKCV-UHFFFAOYSA-N	688	1585415462238
participant_38	M57685	CCC1CN1c2c(cc(c(C)c2-c3ccccc3C4CCCN4C(=O)N)Cl)C(C)n5c(=O)c5=O	CAAJWGQDICWPOR-UHFFFAOYSA-N	649	1585415471792
participant_40	M57686	CCCN(C)c1c(cc(c(C)c1-c2ccccc2C3CCCN3C(=O)N)Cl)Cn4c(=O)c4=O	UGAKXDQFDVDEEI-UHFFFAOYSA-N	672	1585415473866
participant_38	M57687	CCC1CN1c2c(cc(c(C)c2-c3ccccc3C4CCCN4C(=O)N)Cl)C5C[N+]56C(=O)C6=O	KTZLNPSMDGFCBF-UHFFFAOYSA-O	616	1585415473939
participant_40	M57688	Cc1c(cc(Cn2c(=O)c2=O)c(c1-c3ccccc3C4CCCN4C(=O)N)N5CCCC5)Cl	XDCQHKCCCUTTPI-UHFFFAOYSA-N	656	1585415480385
participant_38	M57689	CCC1CN1c2c(CCn3c(=O)c3=O)cc(c(C)c2-c4ccccc4C5CCCN5C(=O)N)Cl	BFCVNTIUSMMIIS-UHFFFAOYSA-N	668	1585415480475
participant_40	M57690	CCN(C)c1c(cc(c(C)c1-c2ccccc2C3CCCN3C(=O)N)Cl)Cn4c(=O)c4=O	RZVXMKGLAGYGAR-UHFFFAOYSA-N	677	1585415486646
participant_40	M57691	Cc1c(cc(Cn2c(=O)c2=O)c(c1-c3ccccc3C4CCCN4C(=O)N)N5CCC5)Cl	SHGJEBCDBPTWCP-UHFFFAOYSA-N	675	1585415493519
participant_38	M57692	CCC1CN1c2c(cc(c(C)c2-c3ccccc3C4CCCN4C(=O)N)Cl)CSn5c(=O)c5=O	GNYLFDZPXAHYEN-UHFFFAOYSA-N	658	1585415496523
participant_40	M57693	CCCNc1c(cc(c(C)c1-c2ccccc2C3CCCN3C(=O)N)Cl)Cn4c(=O)c4=O	IGZUKULTWKCJES-UHFFFAOYSA-N	674	1585415498337
participant_40	M57694	CCNc1c(cc(c(C)c1-c2ccccc2C3CCCN3C(=O)N)Cl)Cn4c(=O)c4=O	WWFZMKZCLRDHTK-UHFFFAOYSA-N	680	1585415501379
participant_38	M57695	CCC1CN1c2c(cc(c(C)c2-c3ccccc3C4CCCN4C(=O)N)Cl)CSN5CC5=O	BFSQEFIEBVONKA-UHFFFAOYSA-N	646	1585415505020
participant_38	M57696	CCC1CN1c2c(cc(c(C)c2-c3ccccc3C4CCCN4C(=O)N)Cl)CSN5CC5	VZHLTJKOSYDTEW-UHFFFAOYSA-N	605	1585415507183
participant_40	M57697	Cc1c(cc(Cn2c(=O)c2=O)c(c1-c3ccccc3C4CCCN4C(=O)N)NC5CC5)Cl	YHKZPAQNXPDEHV-UHFFFAOYSA-N	679	1585415510299
participant_40	M57698	Cc1c(cc(Cn2c(=O)c2=O)c(c1-c3ccccc3C4CCCN4C(=O)N)NN5CC5)Cl	OHCZQTXWLQBORP-UHFFFAOYSA-N	688	1585415515771
participant_40	M57699	Cc1c(cc(Cn2c(=O)c2=O)c(CN3CC3)c1-c4ccccc4C5CCCN5C(=O)N)Cl	DFQYGUMRMOYWCT-UHFFFAOYSA-N	732	1585415520241
participant_40	M57700	Cc1c(cc(Cn2c(=O)c2=O)c(c1-c3ccccc3C4CCCN4C(=O)N)SN5CC5)Cl	SZKIBVYKAQGEMF-UHFFFAOYSA-N	689	1585415532858
participant_38	M57701	CCC1CN1c2c(cc(c(C)c2-c3ccccc3C4CCCN4C(=O)N)Cl)CS(=O)N5CC5	IASDDWVWMDQKGX-UHFFFAOYSA-N	614	1585415534969
participant_40	M57702	Cc1c(cc(Cn2c(=O)c2=O)c(CC3CC3)c1-c4ccccc4C5CCCN5C(=O)N)Cl	VLFGZDJQSYDWDE-UHFFFAOYSA-N	687	1585415541251
participant_38	M57703	CCC1CN1c2c(cc(c(C)c2-c3ccccc3C4CCCN4C(=O)N)Cl)CS(=O)(=O)N5CC5	RVEZBEUVQXSYFO-UHFFFAOYSA-N	613	1585415549920
participant_40	M57704	Cc1c(cc(Cn2c(=O)c2=O)c(CC3(C)CC3)c1-c4ccccc4C5CCCN5C(=O)N)Cl	XANVCKWCVIHMRH-UHFFFAOYSA-N	687	1585415557217
participant_40	M57705	Cc1c(cc(Cn2c(=O)c2=O)c(CC34CC4C3)c1-c5ccccc5C6CCCN6C(=O)N)Cl	RDMMNQDDBSFHBU-UHFFFAOYSA-N	667	1585415560457
participant_40	M57706	Cc1c(cc(Cn2c(=O)c2=O)c(CC3CCC3)c1-c4ccccc4C5CCCN5C(=O)N)Cl	KUMCOXWNZGOETI-UHFFFAOYSA-N	671	1585415565091
participant_40	M57707	Cc1c(cc(Cn2c(=O)c2=O)c(CN3CCC3)c1-c4ccccc4C5CCCN5C(=O)N)Cl	XCZVCXMFGQXNGM-UHFFFAOYSA-N	710	1585415571118
participant_40	M57708	CCCCCc1c(cc(c(C)c1-c2ccccc2C3CCCN3C(=O)N)Cl)Cn4c(=O)c4=O	VNBGAULULPZELT-UHFFFAOYSA-N	652	1585415582652
participant_40	M57709	CCCCc1c(cc(c(C)c1-c2ccccc2C3CCCN3C(=O)N)Cl)Cn4c(=O)c4=O	YNBNHFLWZXRHKM-UHFFFAOYSA-N	672	1585415583865
participant_38	M57710	CCC1CN1c2c(CCN3CC3)cc(c(C)c2-c4ccccc4C5CCCN5C(=O)N)Cl	UJSIJMITKFMDMD-UHFFFAOYSA-N	615	1585415589280
participant_38	M57711	CCC1CN1c2c(cc(c(C)c2-c3ccccc3C4CCCN4C(=O)N)Cl)SCN5CC5	HPHLHUMHVQYNOU-UHFFFAOYSA-N	600	1585415593408
participant_40	M57712	Cc1c(cc(Cn2c(=O)c2=O)c(CC3CS3)c1-c4ccccc4C5CCCN5C(=O)N)Cl	XQUNLLLFWJGFBR-UHFFFAOYSA-N	674	1585415594494
participant_40	M57713	Cc1c(cc(Cn2c(=O)c2=O)c(CC3CN3)c1-c4ccccc4C5CCCN5C(=O)N)Cl	QXUVGQZVVBCHEQ-UHFFFAOYSA-N	674	1585415599177
participant_40	M57714	Cc1c(cc(Cn2c(=O)c2=O)c(CN3CN3)c1-c4ccccc4C5CCCN5C(=O)N)Cl	DUYJMCZUMRCYAH-UHFFFAOYSA-N	710	1585415600118
participant_38	M57715	CCC1CN1c2c(cc(c(C)c2-c3ccccc3C4CCCN4C(=O)N)Cl)S(=O)CN5CC5	OWJDEDIPRVLWJD-UHFFFAOYSA-N	604	1585415602695
participant_38	M57716	CCC1CN1c2c(cc(c(C)c2-c3ccccc3C4CCCN4C(=O)N)Cl)S(=O)(=O)CN5CC5	MSQSALXLCRNCLP-UHFFFAOYSA-N	609	1585415605118
participant_38	M57717	CCC1CN1c2c(cc(c(C)c2-c3ccccc3C4CCCN4C(=O)N)Cl)S(=O)(=O)CN5CC5C	SPDXCBMBACYJKR-UHFFFAOYSA-N	590	1585415608664
participant_38	M57718	CCC1CN1c2c(cc(c(C)c2-c3ccccc3C4CCCN4C(=O)N)Cl)S(=O)(=O)CN5C(C)C5C	NIJYHXSBFXDLNS-UHFFFAOYSA-N	563	1585415611974
participant_38	M57719	CCC1CN1c2c(cc(c(C)c2-c3ccccc3C4CCCN4C(=O)N)Cl)S(=O)(=O)CN(CC)CC	ZKSYQWGCJDBTOW-UHFFFAOYSA-N	557	1585415618566
participant_40	M57720	Cc1c(cc(Cn2c(=O)c2=O)c(C(C)N3CC3)c1-c4ccccc4C5CCCN5C(=O)N)Cl	SDILIPCTDUQXKV-UHFFFAOYSA-N	711	1585415618768
participant_40	M57721	CCC(c1c(cc(c(C)c1-c2ccccc2C3CCCN3C(=O)N)Cl)Cn4c(=O)c4=O)N5CC5	PVFUOCBVFWBFOX-UHFFFAOYSA-N	697	1585415620481
participant_40	M57722	CCCC(c1c(cc(c(C)c1-c2ccccc2C3CCCN3C(=O)N)Cl)Cn4c(=O)c4=O)N5CC5	QQSBFPUJLUIAHI-UHFFFAOYSA-N	697	1585415622095
participant_40	M57723	CC(C)CC(c1c(cc(c(C)c1-c2ccccc2C3CCCN3C(=O)N)Cl)Cn4c(=O)c4=O)N5CC5	DZSSPSPOXVUVGH-UHFFFAOYSA-N	668	1585415625779
participant_38	M57724	CCC1CN1c2c(cc(c(C)c2-c3ccccc3C4CCCN4C(=O)N)Cl)S(=O)(=O)CN5CCCC5	RWUWQZODRMBWFU-UHFFFAOYSA-N	572	1585415628556
participant_40	M57725	Cc1c(cc(Cn2c(=O)c2=O)c(C(CC3CC3)N4CC4)c1-c5ccccc5C6CCCN6C(=O)N)Cl	JEUCODWJVIHPMC-UHFFFAOYSA-N	671	1585415629209
participant_40	M57726	Cc1c(cc(Cn2c(=O)c2=O)c(C(CN3CC3)N4CC4)c1-c5ccccc5C6CCCN6C(=O)N)Cl	TVWDAIYJLQMUPN-UHFFFAOYSA-N	680	1585415633495
participant_38	M57727	CCC1CN1c2c(cc(c(C)c2-c3ccccc3C4CCCN4C(=O)N)Cl)S(=O)(=O)CN5C=CCC5	CNJCPHIMYXJQNL-UHFFFAOYSA-N	592	1585415635777
participant_38	M57728	CCC1CN1c2c(cc(c(C)c2-c3ccccc3C4CCCN4C(=O)N)Cl)S(=O)(=O)Cn5cccc5	FDGQMYDWRAMJQT-UHFFFAOYSA-N	557	1585415637233
participant_40	M57729	Cc1c(cc(Cn2c(=O)c2=O)c(CCN3CC3)c1-c4ccccc4C5CCCN5C(=O)N)Cl	UNRPRRHUEJBYGN-UHFFFAOYSA-N	703	1585415639020
participant_38	M57730	CCC1CN1c2c(cc(c(C)c2-c3ccccc3C4CC=CN4C(=O)N)Cl)S(=O)(=O)Cn5cccc5	OUABSFSCKDUCTA-UHFFFAOYSA-N	485	1585415640748
participant_38	M57731	CCC1CN1c2c(cc(c(C)c2-c3ccccc3-c4cccn4C(=O)N)Cl)S(=O)(=O)Cn5cccc5	JPADBVCYTRUFLT-UHFFFAOYSA-N	447	1585415642815
participant_38	M57732	CCC1=CN1c2c(cc(c(C)c2-c3ccccc3-c4cccn4C(=O)N)Cl)S(=O)(=O)Cn5cccc5	QITVHQBDLHULRE-UHFFFAOYSA-N	421	1585415647884
participant_38	M57699	Cc1c(cc(Cn2c(=O)c2=O)c(CN3CC3)c1-c4ccccc4C5CCCN5C(=O)N)Cl	DFQYGUMRMOYWCT-UHFFFAOYSA-N	732	1585415674108
participant_40	M57733	Cc1ccc(Cn2c(=O)c2=O)c(CN3CC3)c1-c4ccccc4C5CCCN5C(=O)N	MLCRYDCBNYNMEF-UHFFFAOYSA-N	720	1585415687721
participant_40	M57734	Cc1cc(C)c(-c2ccccc2C3CCCN3C(=O)N)c(CN4CC4)c1Cn5c(=O)c5=O	WDBFKWYQQVWXBE-UHFFFAOYSA-N	693	1585415693896
participant_40	M57735	Cc1cc(c(Cn2c(=O)c2=O)c(CN3CC3)c1-c4ccccc4C5CCCN5C(=O)N)Cl	ZQJVBIQBUNUDIJ-UHFFFAOYSA-N	714	1585415698837
participant_38	M57736	CCNCc1c(cc(c(C)c1-c2ccccc2C3CCCN3C(=O)N)Cl)Cn4c(=O)c4=O	VZKSLGFABVJCQY-UHFFFAOYSA-N	674	1585415701283
participant_38	M57737	CCNCc1c(cc(c(C)c1-c2ccccc2C3CCCN3C(=O)N)Cl)CNC(=O)C=O	JGJWLCDWAUWKOY-UHFFFAOYSA-N	555	1585415703760
participant_40	M57738	c1ccc-2c(c1)C3CC(Cc4ccc(Cn5c(=O)c5=O)c(CN6CC6)c42)CN3C(=O)N	UZXSIFDQDHJQPI-UHFFFAOYSA-N	680	1585415708609
participant_40	M57739	c1ccc(c(c1)C2CCCN2C(=O)N)-c3c(CN4CC4)c(ccc3Cl)Cn5c(=O)c5=O	NMCFOGAOJBFPCA-UHFFFAOYSA-N	726	1585415717145
participant_38	M57740	CCN1Cc2c(cc(c(C)c2-c3ccccc3C4CCCN4C(=O)N)Cl)C1NC(=O)C=O	ZDLZTPMRKIBCPS-UHFFFAOYSA-N	576	1585415717202
participant_38	M57741	Cc1c(cc2c(CN3CCN(C(=O)C=O)C23)c1-c4ccccc4C5CCCN5C(=O)N)Cl	KZWXNDCYTFDQSV-UHFFFAOYSA-N	569	1585415721690
participant_40	M57742	CCc1ccc(Cn2c(=O)c2=O)c(CN3CC3)c1-c4ccccc4C5CCCN5C(=O)N	OEVMMDMEJUAIRK-UHFFFAOYSA-N	703	1585415728097
participant_40	M57743	Cc1cc(Cn2c(=O)c2=O)c(CN3CC3)c(c1C)-c4ccccc4C5CCCN5C(=O)N	GWCPRPLCNPLRGV-UHFFFAOYSA-N	715	1585415739983
participant_38	M57744	Cc1c(cc2c(CN3C=CN(C(=O)C=O)C23)c1-c4ccccc4C5CCCN5C(=O)N)Cl	YKSJJYQENPZVJN-UHFFFAOYSA-N	555	1585415742418
participant_40	M57745	c1ccc(c(c1)-c2cc(cc(Cn3c(=O)c3=O)c2CN4CC4)Cl)C5CCCN5C(=O)N	DDHMOLDPJARZNY-UHFFFAOYSA-N	701	1585415747730
participant_38	M57746	Cc1c(cc2c(CN3CCN(C23)S(=O)C=O)c1-c4ccccc4C5CCCN5C(=O)N)Cl	NHFPAXUYVRMESJ-UHFFFAOYSA-N	570	1585415763019
participant_40	M57747	Cc1c(cc(Cn2c(=O)c2=O)c(CN3CS3)c1-c4ccccc4C5CCCN5C(=O)N)Cl	FZYLHVXFNQULQV-UHFFFAOYSA-N	710	1585415764530
participant_40	M57748	Cc1c(cc(Cn2c(=O)c2=O)c(Cn3ss3)c1-c4ccccc4C5CCCN5C(=O)N)Cl	FXNQQFXNCMVOFW-UHFFFAOYSA-N	694	1585415767705
participant_38	M57749	Cc1c(cc2c(CN3CCN(C(=O)C=S)C23)c1-c4ccccc4C5CCCN5C(=O)N)Cl	KPISIMRZWIYTRK-UHFFFAOYSA-N	559	1585415776512
participant_40	M57750	Cc1c(cc(Cn2c(=O)c2=O)c(CN3CC3)c1-c4ccccc4C5CCCN5C(=N)N)Cl	YSDCWCVBWPIYBM-UHFFFAOYSA-N	717	1585415776533
participant_40	M57751	CC1CCC(c2ccccc2-c3c(C)c(cc(Cn4c(=O)c4=O)c3CN5CC5)Cl)N1C(=O)N	UVSSMOTWPLRWOD-UHFFFAOYSA-N	725	1585415787618
participant_40	M57752	CCC1CCC(c2ccccc2-c3c(C)c(cc(Cn4c(=O)c4=O)c3CN5CC5)Cl)N1C(=O)N	HWQWNGZBHPHNDD-UHFFFAOYSA-N	738	1585415789533
participant_40	M57753	CCCC1CCC(c2ccccc2-c3c(C)c(cc(Cn4c(=O)c4=O)c3CN5CC5)Cl)N1C(=O)N	IPVVXVBXBZKSJK-UHFFFAOYSA-N	727	1585415793764
participant_40	M57754	Cc1c(cc(Cn2c(=O)c2=O)c(CN3CC3)c1-c4ccccc4C5CCC(C6CC6)N5C(=O)N)Cl	UTSBYFFUJXFVOC-UHFFFAOYSA-N	720	1585415800414
participant_40	M57755	CCC1C(C)CC(c2ccccc2-c3c(C)c(cc(Cn4c(=O)c4=O)c3CN5CC5)Cl)N1C(=O)N	UDXDMHSCDABABC-UHFFFAOYSA-N	684	1585415815685
participant_40	M57756	CCC1CC(c2ccccc2-c3c(C)c(cc(Cn4c(=O)c4=O)c3CN5CC5)Cl)N(C1CC)C(=O)N	NRGZCBQXFFCGII-UHFFFAOYSA-N	667	1585415816815
participant_40	M57757	CCC1CC(c2ccccc2-c3c(C)c(cc(Cn4c(=O)c4=O)c3CN5CC5)Cl)N(C1)C(=O)N	STJHWFQCUUMOMV-UHFFFAOYSA-N	705	1585415820413
participant_38	M57758	CC1CN2Cc3c(cc(c(C)c3-c4ccccc4C5CCCN5C(=O)N)Cl)C2N1C(=O)C=S	DVSFAIIGOYYWLX-UHFFFAOYSA-N	576	1585415825508
participant_38	M57759	Cc1c(cc2c(CN3C(C)C(C)N(C(=O)C=S)C23)c1-c4ccccc4C5CCCN5C(=O)N)Cl	PYOYITTVFGKXKZ-UHFFFAOYSA-N	539	1585415829849
participant_40	M57760	Cc1c(cc(Cn2c(=O)c2=O)c(CN3CC3)c1-c4ccccc4C5CCC(CCl)N5C(=O)N)Cl	HLLCLUVDDVVKSV-UHFFFAOYSA-N	731	1585415832742
participant_38	M57761	Cc1c(cc2c(CN3C2N(C(C)C3O)C(=O)C=S)c1-c4ccccc4C5CCCN5C(=O)N)Cl	XITRWZLUPUGRSM-UHFFFAOYSA-N	538	1585415836731
participant_40	M57762	Cc1c(cc(Cn2c(=O)c2=O)c(CN3CC3)c1-c4ccccc4C5CCC(CF)N5C(=O)N)Cl	FLFSJYUPCRKBTG-UHFFFAOYSA-N	730	1585415837764
participant_40	M57763	Cc1c(cc(Cn2c(=O)c2=O)c(CN3CC3)c1-c4ccccc4C5CCC(CBr)N5C(=O)N)Cl	OZDFYXQDNHTHFF-UHFFFAOYSA-N	724	1585415840819
participant_40	M57764	Cc1c(cc(Cn2c(=O)c2=O)c(CN3CC3)c1-c4ccccc4C5CCC(CN)N5C(=O)N)Cl	MAXWRWWTOUIKPR-UHFFFAOYSA-N	731	1585415843927
participant_40	M57765	Cc1c(cc(Cn2c(=O)c2=O)c(CN3CC3)c1-c4ccccc4C5CCC(CO)N5C(=O)N)Cl	BTLBIYQLVQFSSR-UHFFFAOYSA-N	731	1585415846958
participant_40	M57766	Cc1c(cc(Cn2c(=O)c2=O)c(CN3CC3)c1-c4ccccc4C5CCC(CS)N5C(=O)N)Cl	ZEJQILAGZZVYQH-UHFFFAOYSA-N	730	1585415852291
participant_40	M57767	Cc1c(cc(Cn2c(=O)c2=O)c(CN3CC3)c1-c4ccccc4C5CCC(N5C(=O)N)SS)Cl	OSNHDEPCTWWWCG-UHFFFAOYSA-N	715	1585415853341
participant_38	M57768	Cc1c(cc2c(CN3C2N(C(C)C3=O)C(=O)C=S)c1-c4ccccc4C5CCCN5C(=O)N)Cl	FCGGZORRQHUNKS-UHFFFAOYSA-N	581	1585415853397
participant_38	M57769	Cc1c(cc2c(CN3C2N(C(=C)C3=O)C(=O)C=S)c1-c4ccccc4C5CCCN5C(=O)N)Cl	BHQSWZQFVVWZAW-UHFFFAOYSA-N	594	1585415856738
participant_40	M57770	Cc1c(cc(Cn2c(=O)c2=O)c(CN3CC3)c1-c4ccccc4C5CCC(N5C(=O)N)SC)Cl	MODCTPRBKDTGSJ-UHFFFAOYSA-N	722	1585415857063
participant_40	M57771	Cc1c(cc(Cn2c(=O)c2=O)c(CN3CC3)c1-c4ccccc4C5CCC(N5C(=O)N)OC)Cl	NRZJXQJNAAYKCQ-UHFFFAOYSA-N	725	1585415861526
participant_38	M57772	Cc1c(cc2c(CN3C2N(C(=O)C=S)C(=O)C3=O)c1-c4ccccc4C5CCCN5C(=O)N)Cl	RQLIOTPYQIWZLY-UHFFFAOYSA-N	607	1585415861706
participant_40	M57773	Cc1c(cc(Cn2c(=O)c2=O)c(CN3CC3)c1-c4ccccc4C5CCC(N5C(=O)N)OO)Cl	UFQMASLUKDKEMP-UHFFFAOYSA-N	710	1585415863244
participant_38	M57774	Cc1c(cc2c(CN3C2N(C(=O)C=O)C(=O)C3=O)c1-c4ccccc4C5CCCN5C(=O)N)Cl	XQIJKDFEDFXYQJ-UHFFFAOYSA-N	612	1585415864930
participant_38	M57775	Cc1c(cc2c(CN3C2N(C=O)C(=O)C3=O)c1-c4ccccc4C5CCCN5C(=O)N)Cl	YQBGKSACRIRNAO-UHFFFAOYSA-N	621	1585415871470
participant_40	M57776	CC(C)C1CCC(c2ccccc2-c3c(C)c(cc(Cn4c(=O)c4=O)c3CN5CC5)Cl)N1C(=O)N	ZRXFNSGPMZSYPQ-UHFFFAOYSA-N	714	1585415873664
participant_38	M57777	Cc1c(cc2c(CN3C2N(C)C(=O)C3=O)c1-c4ccccc4C5CCCN5C(=O)N)Cl	ANNLKSSHDOUNBE-UHFFFAOYSA-N	644	1585415874071
participant_38	M57778	Cc1c(cc2c(CN3C(=O)CN(C)C23)c1-c4ccccc4C5CCCN5C(=O)N)Cl	GIROMQAEAPFULH-UHFFFAOYSA-N	637	1585415876866
participant_38	M57779	Cc1c(cc2c(CN3CCN(C)C23)c1-c4ccccc4C5CCCN5C(=O)N)Cl	DPAOWGIUTPAKMB-UHFFFAOYSA-N	594	1585415878984
participant_40	M57780	C=CC1CCC(c2ccccc2-c3c(C)c(cc(Cn4c(=O)c4=O)c3CN5CC5)Cl)N1C(=O)N	PRBONONAWLCGGJ-UHFFFAOYSA-N	710	1585415884459
participant_40	M57781	C#CC1CCC(c2ccccc2-c3c(C)c(cc(Cn4c(=O)c4=O)c3CN5CC5)Cl)N1C(=O)N	YEUNYBSLCYXSHV-UHFFFAOYSA-N	715	1585415887525
participant_38	M57782	CCN1CCN2Cc3c(cc(c(C)c3-c4ccccc4C5CCCN5C(=O)N)Cl)C12	QYFQZKJKEDRSKF-UHFFFAOYSA-N	586	1585415894404
participant_40	M57783	CCC1=CCC(c2ccccc2-c3c(C)c(cc(Cn4c(=O)c4=O)c3CN5CC5)Cl)N1C(=O)N	NTOFMYKMPBBBBU-UHFFFAOYSA-N	694	1585415895305
participant_38	M57784	Cc1c(cc2c(CN3CCN(CS)C23)c1-c4ccccc4C5CCCN5C(=O)N)Cl	CAOJWAYNMYUYEM-UHFFFAOYSA-N	572	1585415899402
participant_40	M57785	CCC1CCC(c2ccccc2-c3c(C)c(cc(C(C)n4c(=O)c4=O)c3CN5CC5)Cl)N1C(=O)N	GWOFRTHRROMWSU-UHFFFAOYSA-N	694	1585415906582
participant_38	M57786	Cc1c(cc2c(CN3CCN(CSC)C23)c1-c4ccccc4C5CCCN5C(=O)N)Cl	DTIIHLCMPXHDLK-UHFFFAOYSA-N	574	1585415907079
participant_40	M57787	CCC1CCC(c2ccccc2-c3c(C)c(cc(Cn4c(=O)c4=O)c3CNCC)Cl)N1C(=O)N	FQZCIYIEFFYITE-UHFFFAOYSA-N	656	1585415911907
participant_38	M57788	Cc1c(cc2c(CN3CCN(CS(=O)C)C23)c1-c4ccccc4C5CCCN5C(=O)N)Cl	PZLXOODYYPXULT-UHFFFAOYSA-N	582	1585415925239
participant_40	M57789	CCC1CCC(c2ccccc2-c3c(C)c(cc(CN4CC4=O)c3CN5CC5)Cl)N1C(=O)N	GQAQRFGDUAQAIJ-UHFFFAOYSA-N	709	1585415933347
participant_40	M57790	CCC1CCC(c2ccccc2-c3c(C)c(cc(CN4CC4)c3CN5CC5)Cl)N1C(=O)N	OGGBOLMLTZOQID-UHFFFAOYSA-N	682	1585415940201
participant_38	M57791	Cc1c(cc2c(CN3CCN(CS(=O)O)C23)c1-c4ccccc4C5CCCN5C(=O)N)Cl	NYUGHAHCBPRZAF-UHFFFAOYSA-N	571	1585415943924
participant_40	M57792	CCC1CCC(c2ccccc2-c3c(C)c(cc(CN4CC4)c3CN5CC5C)Cl)N1C(=O)N	DGFBTUDSHUUDKW-UHFFFAOYSA-N	655	1585415950453
participant_40	M57793	CCC1CCC(c2ccccc2-c3c(C)c(cc(CN4CC4)c3CN5C(C)C5C)Cl)N1C(=O)N	DEFXOMWLZAVIOM-UHFFFAOYSA-N	625	1585415954041
participant_40	M57794	CCC1CCC(c2ccccc2-c3c(C)c(cc(CN4CC4)c3CN5C(=C)C5C)Cl)N1C(=O)N	GFQDGNKHNRPVOD-UHFFFAOYSA-N	660	1585415958021
participant_40	M57795	CCC1CCC(c2ccccc2-c3c(C)c(cc(CN4CC4)c3CN5C(=C)C5=C)Cl)N1C(=O)N	KPHXVESSJRXCPM-UHFFFAOYSA-N	663	1585415959287
participant_40	M57796	CCC1CCC(c2ccccc2-c3c(C)c(cc(CN4CC4)c3CN5C(=C)C5=O)Cl)N1C(=O)N	CUNZBRKKXCFTRP-UHFFFAOYSA-N	712	1585415963612
participant_38	M57797	Cc1c(cc2c(CN3CCNC23)c1-c4ccccc4C5CCCN5C(=O)N)Cl	ZFUSNRYHDPCHSN-UHFFFAOYSA-N	557	1585415964462
participant_40	M57798	CCC1CCC(c2ccccc2-c3c(C)c(cc(CN4CC4)c3Cn5c(=O)c5=O)Cl)N1C(=O)N	VQRWVVNCIZFMNM-UHFFFAOYSA-N	729	1585415964849
participant_38	M57799	CC1CN2Cc3c(cc(c(C)c3-c4ccccc4C5CCCN5C(=O)N)Cl)C2N1	IGGMVJDLUYXFSS-UHFFFAOYSA-N	558	1585415970599
participant_40	M57800	CCC1CCC(c2ccccc2-c3c(C)c(cc(CN4CC4)c3CN5CC5=O)Cl)N1C(=O)N	VTZTYDBYDQBGQU-UHFFFAOYSA-N	706	1585415970947
participant_38	M57801	Cc1c(cc2c(CN3C(C)C(C)NC23)c1-c4ccccc4C5CCCN5C(=O)N)Cl	SWIINHPTMLEKSK-UHFFFAOYSA-N	534	1585415974803
participant_40	M57802	CCC1CCC(c2ccccc2-c3c(C)c(cc(CN4CC4C)c3CN5CC5)Cl)N1C(=O)N	JVUWAOJWALYGKZ-UHFFFAOYSA-N	670	1585415977611
participant_40	M57803	CCC1CCC(c2ccccc2-c3c(C)c(cc(CN4C(C)C4C)c3CN5CC5)Cl)N1C(=O)N	IYANFJRLZKVVIS-UHFFFAOYSA-N	640	1585415981747
participant_40	M57804	CCC1CCC(c2ccccc2-c3c(C)c(cc(CN4C(C)C4O)c3CN5CC5)Cl)N1C(=O)N	HANGAPWFUWPLIS-UHFFFAOYSA-N	647	1585415986721
participant_40	M57805	CCC1CCC(c2ccccc2-c3c(C)c(cc(CN4C(C4O)O)c3CN5CC5)Cl)N1C(=O)N	NPHHSOWVYVGOTH-UHFFFAOYSA-N	625	1585415987621
participant_40	M57806	CCC1CCC(c2ccccc2-c3c(C)c(cc(CN4C(C4=O)O)c3CN5CC5)Cl)N1C(=O)N	OBSQWFKHTHUHJS-UHFFFAOYSA-N	689	1585415991615
participant_40	M57807	CCC1CCC(c2ccccc2-c3c(C)c(cc(C)c3CN4CC4)Cl)N1C(=O)N	IMLPVOJCELWQEW-UHFFFAOYSA-N	647	1585416031843
participant_40	M57808	CCC1CCC(c2ccccc2-c3c(C)c(C)cc(c3C)Cl)N1C(=O)N	CRBZYIFZAIMOOV-UHFFFAOYSA-N	532	1585416033516
participant_40	M57809	CCC1CCC(c2ccccc2-c3c(C)c(cc(C)c3CC)Cl)N1C(=O)N	LUTRLCVBIZXZTK-UHFFFAOYSA-N	544	1585416040013
participant_40	M57810	CCCc1c(C)cc(c(C)c1-c2ccccc2C3CCC(CC)N3C(=O)N)Cl	CUNXKFHSKZBGDP-UHFFFAOYSA-N	545	1585416041127
participant_40	M57811	CCC1CCC(c2ccccc2-c3c(C)c(cc4CCCCc43)Cl)N1C(=O)N	SZVQWVAZNHHZGN-UHFFFAOYSA-N	553	1585416043322
participant_40	M57812	CCC1CCC(c2ccccc2-c3c(C)c(cc4ccccc43)Cl)N1C(=O)N	XCKOJTMRFNFPFD-UHFFFAOYSA-N	532	1585416046951
participant_40	M57813	CCC1CCC(c2ccccc2-c3c(C)c(ccc3CN4CC4)Cl)N1C(=O)N	BTPNTRLRHQKMQD-UHFFFAOYSA-N	618	1585416143363
participant_40	M57814	CCC1CCC(c2ccccc2-c3cccc(c3C)Cl)N1C(=O)N	DJKAQYYAJKFPHA-UHFFFAOYSA-N	498	1585416145128
participant_40	M57815	CCc1ccc(-c2ccccc2-c3c(C)c(cc(Cn4c(=O)c4=O)c3CN5CC5)Cl)n1C(=O)N	HTKGLKFZUKBTGD-UHFFFAOYSA-N	652	1585416227419
participant_40	M57816	CCC1CCC(c2ccccc2-c3c(C)c(cc(c3C)Cl)Cn4c(=O)c4=O)N1C(=O)N	PLMHMOZREWLSKI-UHFFFAOYSA-N	667	1585416240861
participant_40	M57817	CCC1CCC(c2ccccc2-c3c(C)c(cc(Cn4c(=O)c4=O)c3CC)Cl)N1C(=O)N	VIVDUXMAASIXOE-UHFFFAOYSA-N	668	1585416247514
participant_40	M57818	CCCc1c(cc(c(C)c1-c2ccccc2C3CCC(CC)N3C(=O)N)Cl)Cn4c(=O)c4=O	JWDBICZWWGTUET-UHFFFAOYSA-N	663	1585416248545
participant_40	M57819	CCC(C)c1c(cc(c(C)c1-c2ccccc2C3CCC(CC)N3C(=O)N)Cl)Cn4c(=O)c4=O	HROYIVBQQZLZSE-UHFFFAOYSA-N	658	1585416251221
participant_40	M57820	CCC(CC)c1c(cc(c(C)c1-c2ccccc2C3CCC(CC)N3C(=O)N)Cl)Cn4c(=O)c4=O	LZKULWXDMKLMHJ-UHFFFAOYSA-N	636	1585416252254
participant_40	M57821	CCCC(CC)c1c(cc(c(C)c1-c2ccccc2C3CCC(CC)N3C(=O)N)Cl)Cn4c(=O)c4=O	DGQKBBYFDJETKR-UHFFFAOYSA-N	632	1585416253562
participant_40	M57822	CCC1CCC(c2ccccc2-c3c(C)c(cc(Cn4c(=O)c4=O)c3C5CCCCC5)Cl)N1C(=O)N	AAGYFNFUEYDURX-UHFFFAOYSA-N	628	1585416255706
participant_40	M57823	CCC1CCC(c2ccccc2-c3c(C)c(ccc3C4CCCCC4)Cl)N1C(=O)N	KOVUHRMBKVWUBP-UHFFFAOYSA-N	510	1585416259108
participant_40	M57824	CCC1CCC(c2ccccc2-c3c(C)c(ccc3C4CCCCN4)Cl)N1C(=O)N	ASDGTTUMTZYEPF-UHFFFAOYSA-N	532	1585416266916
participant_40	M57825	CCC1CCC(c2ccccc2-c3c(C)c(ccc3C4CNCCN4)Cl)N1C(=O)N	KIGLVNRNHJHGDO-UHFFFAOYSA-N	516	1585416268436
participant_40	M57826	CCC1CCC(c2ccccc2-c3c(C)c(ccc3C4CNCC(C)N4)Cl)N1C(=O)N	HJNWYQHUMNDYNM-UHFFFAOYSA-N	504	1585416274253
participant_40	M57827	CCC1CCC(c2ccccc2-c3c(C)c(ccc3C4CNC(C)C(C)N4)Cl)N1C(=O)N	BWFXZKRUCIGQMN-UHFFFAOYSA-N	478	1585416276718
participant_40	M57828	CCC1CCC(c2ccccc2-c3c(C)c(ccc3C4CNC(C)C(N4)O)Cl)N1C(=O)N	YPAHKBCUSKNNEF-UHFFFAOYSA-N	478	1585416279589
participant_40	M57829	CCC1CCC(c2ccccc2-c3c(C)c(ccc3C4CNC(C(N4)O)O)Cl)N1C(=O)N	NSJPQRFTTOKRAD-UHFFFAOYSA-N	458	1585416280759
participant_40	M57830	CCC1CCC(c2ccccc2-c3cc(cc(Cn4c(=O)c4=O)c3CN5CC5)Cl)N1C(=O)N	NKDPRGDHGOUEPF-UHFFFAOYSA-N	707	1585416333478
participant_40	M57831	CCC1CCC(c2ccccc2-c3cc(c(C)c(Cn4c(=O)c4=O)c3CN5CC5)Cl)N1C(=O)N	AJZTYKCCTYMVJL-UHFFFAOYSA-N	708	1585416339241
participant_40	M57832	CCC1CC(C)C(c2ccccc2-c3cc(cc(Cn4c(=O)c4=O)c3CN5CC5)Cl)N1C(=O)N	KCUBNFNZQJCBKB-UHFFFAOYSA-N	676	1585416348990
participant_38	M304	C1CCNCC1	NQRYJNQNLNOLGT-UHFFFAOYSA-N	89	1585416386687
participant_38	M4136	C1CNCCN1	GLUUGHFHXGJENI-UHFFFAOYSA-N	61	1585416388654
participant_40	M57833	CCC1CCC(c2ccccc2-c3c(C)c(cc(Cn4c(=O)c4=O)c3CN5CC5C)Cl)N1C(=O)N	UDOXXGWCOPDWFQ-UHFFFAOYSA-N	698	1585416396332
[truncated: 6,095 more rows]
