# Supplementary material for: Individual and collective human intelligence in drug design: evaluating the search strategy
Source: J Cheminform. 2021 Oct 11;13:80. doi: 10.1186/s13321-021-00556-6 (PMC8507178; doi:10.1186/s13321-021-00556-6)
Supplement: Supplementary file 3 — Additional file 3. raw data of case study experiments. [file 13321_2021_556_MOESM3_ESM.zip › experiments_raw_data/L4_individual_smiles.csv]

participant_code	mol_id	smiles	inchikey	score	timestamp
participant_38	M1	C	VNWKTOKETHGBQD-UHFFFAOYSA-N	0	1583313126163
participant_38	M59	N	QGZKDVFQNNGYKY-UHFFFAOYSA-N	0	1583313195315
participant_38	M60	CN	BAVYZALUXZFZLV-UHFFFAOYSA-N	4	1583313209080
participant_38	M61	CCN	QUSNBJAOOMFDIB-UHFFFAOYSA-N	24	1583313209290
participant_38	M468	CCNC	LIWAQLJGPBVORC-UHFFFAOYSA-N	27	1583313217110
participant_38	M16642	CC(C)NC	XHFGWHUWQXTGAT-UHFFFAOYSA-N	15	1583313224523
participant_38	M8523	CCCNC	GVWISOJSERXQBM-UHFFFAOYSA-N	42	1583313269448
participant_38	M14079	CCCCNC	QCOGKXLOEWLIDC-UHFFFAOYSA-N	65	1583313271921
participant_38	M16643	CCCCNCC	QHCCDDQKNUYGNC-UHFFFAOYSA-N	83	1583313296123
participant_38	M16644	CCCNCC	XCVNDBIXFPGMIW-UHFFFAOYSA-N	61	1583313309084
participant_38	M16645	CCCNCCC	WEHWNAOGRSTTBQ-UHFFFAOYSA-N	72	1583313326336
participant_26	M1	C	VNWKTOKETHGBQD-UHFFFAOYSA-N	0	1583313345482
participant_38	M16646	CCCCNCCC	CWYZDPHNAGSFQB-UHFFFAOYSA-N	94	1583313359139
participant_26	M2	CC	OTMSDBZUPAUEDD-UHFFFAOYSA-N	16	1583313359974
participant_26	M3	CCC	ATUOYWHBWRKTHZ-UHFFFAOYSA-N	31	1583313361734
participant_26	M4	CCCC	IJDNQMDRQITEOD-UHFFFAOYSA-N	47	1583313363069
participant_26	M5	CCCCC	OFBQJSOFQDEBGM-UHFFFAOYSA-N	73	1583313363911
participant_26	M244	C1CCCC1	RGSFGYAAUTVSQA-UHFFFAOYSA-N	90	1583313372459
participant_26	M13902	C1=CCCC1	LPIQUOYDBNQMRZ-UHFFFAOYSA-N	145	1583313377914
participant_38	M16647	CCN1CCC1	ZEZOIRFVLXEXBC-UHFFFAOYSA-N	139	1583313383848
participant_26	M14784	C1=CCC=C1	ZSWFCLXCOIISFI-UHFFFAOYSA-N	152	1583313388173
participant_26	M16648	CC1=CCCC1	ATQUFXWBVZUTKO-UHFFFAOYSA-N	138	1583313405366
participant_26	M16649	CC1C=CCC1	CXOZQHPXKPDQGT-UHFFFAOYSA-N	134	1583313418405
participant_38	M304	C1CCNCC1	NQRYJNQNLNOLGT-UHFFFAOYSA-N	90	1583313432098
participant_26	M13848	CC1CC=CC1	FWMRUAODTCVEQK-UHFFFAOYSA-N	113	1583313433320
participant_38	M16650	CC1CCCNC1	JEGMWWXJUXDNJN-UHFFFAOYSA-N	84	1583313437862
participant_26	M16651	CCC1=CCCC1	QYYQTLLGVAPKPN-UHFFFAOYSA-N	164	1583313452184
participant_26	M16652	CCCC1=CCCC1	FLWGCAJANMGQBB-UHFFFAOYSA-N	180	1583313454805
participant_26	M16653	C1CC2=C(C1)CCC2	NSATUTLGIUBWCR-UHFFFAOYSA-N	150	1583313458932
participant_38	M305	CN1CCCCC1	PAMIQIKDUOTOBW-UHFFFAOYSA-N	147	1583313459688
participant_38	M16654	C1CN2CCC1C2	JVCBVWTTXCNJBJ-UHFFFAOYSA-N	141	1583313477725
participant_26	M16655	CC(C)CC1=CCCC1	AVBOQKCRSALLCN-UHFFFAOYSA-N	158	1583313485937
participant_26	M16656	CCC(C)CC1=CCCC1	MYDUZRJIUKNRNR-UHFFFAOYSA-N	188	1583313490513
participant_26	M16657	CCCC(C)CC1=CCCC1	KJSREABJHHOACP-UHFFFAOYSA-N	192	1583313492801
participant_26	M16658	CCCCC(C)CC1=CCCC1	CZWSAKACEFGRHP-UHFFFAOYSA-N	213	1583313494407
participant_26	M16659	C1CCC(CC1)CC2=CCCC2	MIXFPLLQEOAKKL-UHFFFAOYSA-N	206	1583313495290
participant_38	M16660	CC12CCN(CC1)C2	FTJBBYKIXUDEJE-UHFFFAOYSA-N	135	1583313514493
participant_26	M16661	CCC(C)CC(C)CC1=CCCC1	CRSVFTAYIJAKBJ-UHFFFAOYSA-N	195	1583313515321
participant_26	M16662	CCCC(C)C(C)CC1=CCCC1	YBDMQOBJLDWSMP-UHFFFAOYSA-N	187	1583313530768
participant_38	M16663	C[N+]12CCC2CC1	XGPMUBNATYMRHJ-UHFFFAOYSA-N	77	1583313532063
participant_26	M16664	CCCCC(C)CC1=CC(C)CC1	DWCSYVJORUKWOF-UHFFFAOYSA-N	188	1583313543347
participant_26	M16665	CCCCC(C)CC1=CC(CC)CC1	NYPNKWOOZWMLAR-UHFFFAOYSA-N	200	1583313544997
participant_26	M16666	CCCCC(C)CC1=CC(CCC)CC1	HBCZHVPNSYMDLE-UHFFFAOYSA-N	202	1583313545928
participant_26	M16667	CCCCC(C)CC1=CC(CCCC)CC1	OOVLYQYXXOCKEC-UHFFFAOYSA-N	214	1583313547243
participant_26	M16668	CCCCCC1CCC(=C1)CC(C)CCCC	OOYYFLTZPGAMTH-UHFFFAOYSA-N	223	1583313548619
participant_26	M16669	CCCCCCC1CCC(=C1)CC(C)CCCC	OCYWLHNRXCSBNM-UHFFFAOYSA-N	228	1583313550522
participant_26	M16670	CCCCC(C)CC1=CC(CC1)CC2CCCC2	LJERXGFZNRRSOG-UHFFFAOYSA-N	240	1583313555782
participant_26	M16671	CCCCC(C)CC1=CC(CC1)CC2=CCCC2	ARIKPUFDHPWFHW-UHFFFAOYSA-N	310	1583313565164
participant_26	M16672	CCCCC(C)CC1=CC(CC1)CC2=CCC=C2	XAUGIYYOZHMSSD-UHFFFAOYSA-N	332	1583313572054
participant_38	M306	CCN1CCCCC1	HTLZVHNRZJPSMI-UHFFFAOYSA-N	161	1583313603469
participant_38	M307	CCCN1CCCCC1	VTDIWMPYBAVEDY-UHFFFAOYSA-N	184	1583313608710
participant_26	M16673	CCCCC(C)CC1=CC(CC1)C(C)C2=CCC=C2	GTWBJZXJEZPJJH-UHFFFAOYSA-N	322	1583313621443
participant_26	M16674	CCCCC(C)CC1=CC(CC1)C(CC)C2=CCC=C2	PPOFEVNMQGWOMT-UHFFFAOYSA-N	338	1583313624715
participant_26	M16675	CCCCC(C)CC1=CC(CC1)C(CCC)C2=CCC=C2	RZNIYAWVTIUJIK-UHFFFAOYSA-N	327	1583313626041
participant_38	M308	CCCCN1CCCCC1	AXWLKJWVMMAXBD-UHFFFAOYSA-N	213	1583313626644
participant_26	M16676	CCCCC(C)CC1=CC(CC1)C(CCCC)C2=CCC=C2	SGCFDURTFRYGTR-UHFFFAOYSA-N	331	1583313627651
participant_26	M16677	CCCCCC(C1=CCC=C1)C2CCC(=C2)CC(C)CCCC	YPSXDKHDDGHUPJ-UHFFFAOYSA-N	337	1583313629154
participant_26	M16678	CCCCC(C)CC1=CC(CC1)C(C2=CCC=C2)C3CCCC3	IRRUNMHGHZCQNN-UHFFFAOYSA-N	351	1583313630443
participant_38	M16679	C1CCN2CCCCC2C1	LJPZHJUSICYOIX-UHFFFAOYSA-N	163	1583313630763
participant_26	M16680	CCCCC(C)CC1=CC(CC1)C(C2=CCC=C2)C3=CCCC3	WQDVXLOOEJWHPW-UHFFFAOYSA-N	412	1583313639060
participant_26	M16681	CCCCC(C)CC1=CC(CC1)C(C2=CCC=C2)C3=CCC=C3	KINWCODAKNRRNG-UHFFFAOYSA-N	409	1583313640695
participant_38	M16682	CC12CCCCN2CCCC1	SFMMOFSKOGEVSY-UHFFFAOYSA-N	162	1583313640958
participant_38	M16683	CCC12CCCCN2CCCC1	KVPSZCGWITVFRZ-UHFFFAOYSA-N	179	1583313641191
participant_38	M16684	CCCCN1CCCCC1CC	WJCQFCRRWVKBSG-UHFFFAOYSA-N	193	1583313648340
participant_38	M16685	CCCCN1CCCCC1C	PHLTYBSRSKCOOU-UHFFFAOYSA-N	191	1583313650972
participant_26	M16686	CCCCC(C)CC1=CC(CC1)C2C3=C(CC=C3)C4CCC=C42	AGHTZUAJQJRXPQ-UHFFFAOYSA-N	396	1583313653773
participant_26	M16687	CCCCC(C)CC1=CC(CC1)C(C2=CCC=C2)C3=CCCC3C	MXSHPDZCJUQHOK-UHFFFAOYSA-N	397	1583313661437
participant_26	M16688	CCCCC(C)CC1=CC(CC1)C2C3=C(CC=C3)CC4CCC=C42	KSDLUXIZCAGQDJ-UHFFFAOYSA-N	402	1583313662338
participant_38	M16689	C1CCN(CC1)CS	ZPFUEPANZHAEIO-UHFFFAOYSA-N	149	1583313667298
participant_26	M16690	CCCCC(C)CC1=CC(CC1)C2C3=C(CC=C3)CC4(C)CCC=C24	BQMOSNQVXXNDSE-UHFFFAOYSA-N	404	1583313682567
participant_26	M16691	CCCCC(C)CC1=CC(CC1)C2C3=C(CC=C3)CC45CC5CC=C24	JYUDKGDDOJUYDC-UHFFFAOYSA-N	391	1583313687005
participant_26	M16692	CCCCC(C)CC1=C2C(CC1)C3C4=C(CC=C4)CC5(C)CCC2=C35	ZZTXKMZVFMYLDK-UHFFFAOYSA-N	377	1583313700182
participant_38	M16693	CCN1CC2CC2C1	JDAFADIGSWFDNX-UHFFFAOYSA-N	95	1583313700723
participant_26	M16694	CCCCC(CC1=CC(CC1)C2C3=C(CC=C3)CC4(C)CCC=C24)Cl	VMNBBYALGDXOTF-UHFFFAOYSA-N	408	1583313711106
participant_26	M16695	CCCCC(CC1=CC(CC1)C2C3=C(CC=C3)CC4(C)CCC=C24)F	XJKCZOSFFZPSBK-UHFFFAOYSA-N	405	1583313715264
participant_26	M16696	CCCCC(CC1=CC(CC1)C2C3=C(CC=C3)CC4(C)CCC=C24)Br	PJAZDJVKVPZHIX-UHFFFAOYSA-N	408	1583313718507
participant_26	M16697	CCCCC(CC1=CC(CC1)C2C3=C(CC=C3)CC4(C)CCC=C24)O	VIDPMKBLGQXXNG-UHFFFAOYSA-N	413	1583313722495
participant_26	M16698	CCCCC(CC1=CC(CC1)C2C3=C(CC=C3)CC4(C)CCC=C24)N	VNLJKBUETMCMMM-UHFFFAOYSA-N	408	1583313725167
participant_26	M16699	CCCCC(C)CC1=CC(CC1)C2C3=CCCC3(C)CC4=C2N=CC4	JRHLGCVUTQWMIJ-UHFFFAOYSA-N	374	1583313736042
participant_26	M16700	CCCCC(C)CC1=CC(CC1)N2C3=C(CC=C3)CC4(C)CCC=C42	CBCKYSRSISMANU-UHFFFAOYSA-N	416	1583313742065
participant_38	M16701	C1CCN(CC1)CCS	LXNAJQBFIIYIIS-UHFFFAOYSA-N	177	1583313751750
participant_26	M16702	CCCCC(C)CC1=CC(CC1)C(C2=C(C)CC=C2)C3=CCCC3C	OLJJJHFEILUVOG-UHFFFAOYSA-N	389	1583313753767
participant_26	M16703	CCCCC(C)CC1=CC(CC1)C(C2=CCCC2)C3=C(C)CC=C3	LIJJSPAEGAWYOQ-UHFFFAOYSA-N	406	1583313761116
participant_38	M16704	CCC(C)N1CCCCC1	ARJRHPLYUDOSCK-UHFFFAOYSA-N	171	1583313765295
participant_38	M16705	CCC(CC)N1CCCCC1	PYCFYVIRXJRSDS-UHFFFAOYSA-N	194	1583313765515
participant_38	M16706	CC1CCC1N2CCCCC2	QLFGKGXCDAZCNF-UHFFFAOYSA-N	157	1583313771084
participant_26	M16707	CCCCC(C)CC1=CC(CC1)C(C2=CCC=C2)C3=CCC(C)C3	KOHYFKJIZKBFEO-UHFFFAOYSA-N	391	1583313777909
participant_26	M16708	CCCCC(C)CC1=CC(CC1)C(C2=CCC=C2)C3=CCC(C3)Cl	SJFQCZQYOKUYBE-UHFFFAOYSA-N	387	1583313783285
participant_26	M16709	CCCCC(C)C(C)C1=CC(CC1)C(C2=CCC=C2)C3=CCCC3	IWNBBJXTMZPENP-UHFFFAOYSA-N	384	1583313792258
participant_38	M16710	CCC(CC)N1C=CCCC1	YVPOVQWXIIFJDO-UHFFFAOYSA-N	223	1583313803669
participant_38	M16711	CCC(CC)N1C=CC=CC1	PPLVJDAPDHVGFY-UHFFFAOYSA-N	217	1583313806272
participant_26	M16712	CCCCC1CC2=CC(CC2C1)C(C3=CCC=C3)C4=CCCC4	PIPVLFZYXAVLOI-UHFFFAOYSA-N	396	1583313811972
participant_26	M16713	CCCCC1CC/C(=C\C(C)C(C2=CCC=C2)C3=CCCC3)/C1	QMJXQQFJCFQEQK-CAPFRKAQSA-N	373	1583313817527
participant_26	M16714	CCCCC(C)CC1=CC(CC1)N(C2=CCC=C2)C3=CCCC3	WVTXZSFXYBETEC-UHFFFAOYSA-N	420	1583313845595
participant_38	M16715	C1CC=NCC1	DWKUKQRKVCMOLP-UHFFFAOYSA-N	118	1583313846631
participant_38	M16716	C1C=CN=CC1	RDOAUPPSCNSYPM-UHFFFAOYSA-N	161	1583313848882
participant_38	M8573	c1ccncc1	JUJWROOIHBZHMG-UHFFFAOYSA-N	198	1583313850714
participant_26	M16717	CCCCC(C)CC1=CC(CC1)N(C2=CCC=C2)[N+]3=CCCC3	ZXZFOTMBXPUWBM-UHFFFAOYSA-N	391	1583313852454
participant_26	M16718	CCCCC(C)CC1=CN(CC1)N(C2=CCC=C2)C3=CCCC3	HBPNYPBAWOWFLG-UHFFFAOYSA-N	443	1583313859437
participant_26	M16719	CCCCC(C)CC1=CN(CC1)N(C2=CCC=C2)C3=CC(C)CC3	HHYPDNDNLNVKKG-UHFFFAOYSA-N	425	1583313873735
participant_26	M16720	CCCCC(C)CC1=CN(CC1)N(C2=CCCC2)[N+]3=CCC=C3	CFAGHZNUWKNQRL-UHFFFAOYSA-N	416	1583313883608
participant_38	M8589	Cc1cccnc1	ITQTTZVARXURQS-UHFFFAOYSA-N	197	1583313883979
participant_38	M10316	CCc1cccnc1	MFEIKQPHQINPRI-UHFFFAOYSA-N	210	1583313884198
participant_26	M16721	CCCCC(C)CC1=CN(CC1)N(C2C=CCC2)C3=CCCC3	QXJKMALHKSEBET-UHFFFAOYSA-N	402	1583313891879
participant_26	M16722	CCCCC(C)CC1=CN(CC1)N(C2C=CC=C2)C3=CCCC3	SHQYTUUVUFWBQH-UHFFFAOYSA-N	429	1583313894034
participant_26	M16723	CCCCC(C)CC1=CN(CC1)N(C2=CCC=C2)C3=CCC=C3	UCHYELLSYBVJJG-UHFFFAOYSA-N	436	1583313902699
participant_26	M16724	CCCCC(C)CC1=CN(CC1)N(/C(=C/CC)/C)C2=CCC=C2	UHMIEEGZEMZIPU-VXLYETTFSA-N	345	1583313909996
participant_38	M8574	C[n+]1ccccc1	PQBAWAQIRZIWIV-UHFFFAOYSA-N	201	1583313911651
participant_38	M16725	CC[n+]1ccccc1	OIDIRWZVUWCCCO-UHFFFAOYSA-N	222	1583313915456
participant_38	M16726	CCC[n+]1ccccc1	CRTKBIFIDSNKCN-UHFFFAOYSA-N	237	1583313915672
participant_26	M16727	CCCCC(C)CC1=CN(CC1)N(/C(=C/CCC)/C)C2=CCC=C2	BREDRAHZZHZAJA-UDWIEESQSA-N	346	1583313915922
participant_26	M16728	CCCCC(C)CC1=CN(CC1)N(C2=CCCCC2)C3=CCC=C3	IGJROBAUCUNFJG-UHFFFAOYSA-N	439	1583313916821
participant_38	M16729	CCCC[n+]1ccccc1	REACWASHYHDPSQ-UHFFFAOYSA-N	260	1583313922086
participant_26	M16730	CCCCC(C)CC1=CN(CC1)N(C2=CCCC=C2)C3=CCC=C3	NPHZVVDWZUPGKQ-UHFFFAOYSA-N	467	1583313923358
participant_26	M16731	CCCCC(C)CC1=CN(CC1)N(c2ccccc2)C3=CCC=C3	CTDJJXJLCNNHCN-UHFFFAOYSA-N	548	1583313924576
participant_38	M16732	c1cc[n+]2CCCCc2c1	VCLKCSUKKUOABI-UHFFFAOYSA-N	285	1583313930060
participant_38	M16733	c1cc[n+]2CC=CCc2c1	NFNRPZSGZXWOLL-UHFFFAOYSA-N	302	1583313938279
participant_26	M16734	CCCCC(C)CC1=CN(CC1)N(C(=C)/C=C\C)c2ccccc2	LUJIBKZDMQJOEM-WDZFZDKYSA-N	441	1583313939359
participant_26	M16735	CCCCC(C)CC1=CN(CC1)N(/C(=C/C)/C=C\C)c2ccccc2	YGOVPRFOQBEUKT-GILOZXEWSA-N	423	1583313944079
participant_26	M16736	CCCCC(C)CC1=CN(CC1)N(c2ccccc2)C3=CCCC=C3	MKZZWNBIIHWRHV-UHFFFAOYSA-N	572	1583313944775
participant_38	M16737	C1=CC2CC=CCN2C=C1	VDLYJHWFQOXEDD-UHFFFAOYSA-N	236	1583313945698
participant_26	M16738	CCCCC(C)CC1=CN(CC1)N(c2ccccc2)c3ccccc3	FQKMXCZGWXUJJV-UHFFFAOYSA-N	524	1583313950482
participant_38	M16739	C1=CC2=CC=CCN2C=C1	GDRVFDDBLLKWRI-UHFFFAOYSA-N	268	1583313954188
participant_26	M16740	CCCCC(C)CC1=CN(CC1)N(c2ccccc2)C3C=CC=CC3	HULWJARPGNWTID-UHFFFAOYSA-N	515	1583313955075
participant_26	M16741	CCCCC(C)CC1=CN(CC1)N(c2ccccc2)C3C=CCCC3	IJORTSASFPXBAJ-UHFFFAOYSA-N	534	1583313962400
participant_26	M16742	CCCCC(C)CC1=CN(CC1)N(c2ccccc2)C3C=CCC=C3	IAEBVWIQUGZKKJ-UHFFFAOYSA-N	502	1583313964657
participant_26	M16743	CCCCC(C)CC1=CN(CC1)N(c2ccccc2)C3=CC(C)CC=C3	LVOYVDRNJBHMGQ-UHFFFAOYSA-N	538	1583313976253
participant_26	M16744	CCCCC(C)CC1=CN(CC1)N(c2ccccc2)C3=CC(CC)CC=C3	NLOCAMDNPWSSHN-UHFFFAOYSA-N	535	1583313979122
participant_26	M16745	CCCCC(C)CC1=CN(CC1)N(c2ccccc2)C3=CC(CCC)CC=C3	XXBSGEYXNCPCID-UHFFFAOYSA-N	529	1583313981106
participant_26	M16746	CCCCC(C)CC1=CN(CC1)N(c2ccccc2)C3=CC(CCCC)CC=C3	HBLPRUSNCVWZDW-UHFFFAOYSA-N	526	1583313982913
participant_26	M16747	CCCCC(C)CC1=CN(CC1)N(c2ccccc2)C3=CC4CCCCC4C=C3	YJJBBEGAMRMKIB-UHFFFAOYSA-N	533	1583313983664
participant_26	M16748	CCCCC(C)CC1=CN(CC1)N(c2ccccc2)C3=CCC(CCCC)C=C3	VONBBKQFTUQNNM-UHFFFAOYSA-N	526	1583313988279
participant_26	M16749	CCCCC(C)CC1=CN(CC1)N(c2ccccc2)C3=CCCCC3	WDEQCKWXYAGZLD-UHFFFAOYSA-N	548	1583314004479
participant_26	M16750	CCCCC(C)CC1=CN(CC1)N(c2ccccc2)C3CCCCC3	QOLDZIITNOURAO-UHFFFAOYSA-N	481	1583314006127
participant_38	M16751	CC1=CC=C2C=CC=CN2C1	LHNIGTLWZYDHOQ-UHFFFAOYSA-N	279	1583314015986
participant_26	M16752	CCCCC(C)C/C(=C/N(C)N(c1ccccc1)C2=CCCC=C2)/C	QTIKWSQCMWHKPW-XUTLUUPISA-N	467	1583314021246
participant_38	M16753	C1=CC2=CC=C3C[N+]2(C=C1)C3	JPTNLNYIMMKOPB-UHFFFAOYSA-N	285	1583314026399
participant_26	M16754	CCCCC(C)C/C(=C/N(CC)N(c1ccccc1)C2=CCCC=C2)/C	NDZBQGGJVFVNTI-LSDHQDQOSA-N	471	1583314027236
participant_26	M16755	CCCCC(C)CC1=CN(CCC1)N(c2ccccc2)C3=CCCC=C3	CBGZMIIHMYHBBN-UHFFFAOYSA-N	577	1583314028243
participant_26	M16756	CCCCC(C)CC1=CN(CC=C1)N(c2ccccc2)C3=CCCC=C3	VXIXSIFSUOXBIQ-UHFFFAOYSA-N	548	1583314034835
participant_38	M16757	C[N+]12C=CC=CC2=CC=CC1	PBPWHRSKOFRMPH-UHFFFAOYSA-N	293	1583314035847
participant_26	M16758	CCCCC(C)CC1=CN(C=CC1)N(c2ccccc2)C3=CCCC=C3	DZGMAGDGERNHMN-UHFFFAOYSA-N	545	1583314042239
participant_26	M16759	CCCCC(C)CC1=CN(C(C)CC1)N(c2ccccc2)C3=CCCC=C3	BMUCKUHOFSMNLP-UHFFFAOYSA-N	553	1583314051531
participant_26	M16760	CCCCC(C)CC1=CN2C(CC1)CC3=C(C=CCC3)N2c4ccccc4	DOZHEZFASDIUSV-UHFFFAOYSA-N	582	1583314053347
participant_38	M16761	CC[N+]12C=CC=CC2=CC=CC1	NHQRZVUWVQDPTO-UHFFFAOYSA-N	282	1583314054105
participant_26	M16762	CCCCC(C)CC1=CN2C(CC1)C(C)C3=C(C=CCC3)N2c4ccccc4	JEGLQXBJNGAXND-UHFFFAOYSA-N	555	1583314058442
participant_26	M16763	CCCCC1CC2CC3CC4=C(C=CCC4)N(c5ccccc5)N3C=C2C1	QUXXNLCEXXCIDA-UHFFFAOYSA-N	555	1583314081090
participant_38	M16764	CC1C=CC=C2C=CC=CN12	QLMIIWFMDIZOCF-UHFFFAOYSA-N	252	1583314082228
participant_26	M16765	CCCCC(C)CC1=CN2C(CC1)NC3=C(C=CCC3)N2c4ccccc4	DLPJMFXINHXIQX-UHFFFAOYSA-N	565	1583314092241
participant_38	M16766	C1=CC2=CC=NCN2C=C1	PVQXAPRDBCSVAV-UHFFFAOYSA-N	245	1583314095796
participant_26	M16767	CCCCC(C)CC1=CN2C(CC1)OC3=C(C=CCC3)N2c4ccccc4	SYCYHGKQBZPGCV-UHFFFAOYSA-N	565	1583314096871
participant_26	M16768	CCCCC(C)CC1=CN2C(CC1)CC3=C(C=CCO3)N2c4ccccc4	FMZLAZZFISQUTK-UHFFFAOYSA-N	552	1583314102141
participant_26	M16769	CCCCC(C)CC1=CN2C(CC1)CC3=C(C=CCN3)N2c4ccccc4	PMVAHPNUTDCEJI-UHFFFAOYSA-N	552	1583314105740
participant_26	M16770	CCCCC(C)CC1=CN2C(CC1)CC3=C(C=CCC3)N2c4ccncc4	VATOILZBCOFSIU-UHFFFAOYSA-N	509	1583314111964
participant_26	M16771	CCCCC(C)CC1=CN2C(=CC3=C(C=CCC3)N2c4ccccc4)CC1	YVBSSEGDWASNKL-UHFFFAOYSA-N	596	1583314118076
participant_26	M16772	CCCCC(C)CC1=CN2C(=CC3=C(C=CCC3)N2c4ccccc4)C=C1	LVLUWTDOMOQOAC-UHFFFAOYSA-N	567	1583314120353
participant_38	M16773	CC1=CC2=CC=CCN2C=C1	OZWSOCQKXZOPDF-UHFFFAOYSA-N	289	1583314125068
participant_26	M16774	CCCCC(C)CC1=CN2C(=CC3=[N+](C=CCC3)N2c4ccccc4)CC1	MEUKHXYYUKZJQL-UHFFFAOYSA-N	573	1583314126841
participant_38	M16775	CCC1=CC2=CC=CCN2C=C1	NOGBMUJMXLCULR-UHFFFAOYSA-N	311	1583314129760
participant_38	M16776	CCCC1=CC2=CC=CCN2C=C1	QLEQHHKTLLSWNO-UHFFFAOYSA-N	327	1583314129998
participant_26	M16777	CCCCC(C)CC1=CN2C(=CC3=C(C(=CCC3)C)N2c4ccccc4)CC1	HTRNYZJXWKIBJR-UHFFFAOYSA-N	581	1583314135502
participant_26	M16778	CCCCC(C)CC1=CN2C(=CC3=C4C(=CCC3)Cc5ccccc5N42)CC1	WBDJMHZTALDLNU-UHFFFAOYSA-N	585	1583314136727
participant_38	M16779	C1=CCN2C=CC(=CC2=C1)CCBr	IWAMQZQSQLJDKH-UHFFFAOYSA-N	316	1583314143389
participant_38	M16780	C1=CCN2C=CC(=CC2=C1)CCCl	MYXNIRPHSYECEX-UHFFFAOYSA-N	316	1583314147449
participant_26	M16781	CCCCC(C)CC1=CN2C(=CC3=c4c(=CCC3)c5ccccc5n42)CC1	DOTKXULJTDJCAH-UHFFFAOYSA-N	584	1583314150500
participant_38	M16782	C1=CCN2C=CC(=CC2=C1)CCF	JUSWAJBQOOGUFD-UHFFFAOYSA-N	316	1583314150722
participant_38	M16783	C1=CCN2C=CC(=CC2=C1)CCS	RUZAUIYCBMVLPI-UHFFFAOYSA-N	316	1583314155099
participant_26	M16784	CCCCC(C)CC1=CN2C(=CC3=C(C=CCC3)N2c4cccc(C)c4)CC1	MTIKEZYCXKBLIJ-UHFFFAOYSA-N	569	1583314165087
participant_26	M16785	CCCCC(C)CC1=CN2C(=CC3=C(C=CCC3)N2c4cccc(c4)Cl)CC1	QKPBJJXCXAIMHD-UHFFFAOYSA-N	575	1583314168758
participant_26	M16786	CCCCC(C)CC1=CN2C(=CC3=C(C=CCC3)N2c4cc(C)cc(c4)Cl)CC1	NFQBKZQXKDGPJZ-UHFFFAOYSA-N	545	1583314174633
participant_38	M16787	C/C=C/C1=CC2=CC=CCN2C=C1	DRAYBUFCKGSWAH-GORDUTHDSA-N	290	1583314175078
participant_26	M16788	CCCCC(C)CC1=CN2C(=CC3=C(C=CCC3)N2c4cc(cc(c4)F)Cl)CC1	MKQJVTXEEONBRT-UHFFFAOYSA-N	542	1583314177822
participant_26	M16789	CCC(C)CC(C)CC1=CN2C(=CC3=C(C=CCC3)N2c4ccccc4)CC1	SWSVTEZHRMNOGG-UHFFFAOYSA-N	561	1583314214604
participant_26	M16790	CCC1CCC(C1)CC2=CN3C(=CC4=C(C=CCC4)N3c5ccccc5)CC2	KJNBHMWXRSHUFB-UHFFFAOYSA-N	560	1583314217367
participant_26	M16791	CCC(CC)CC(C)CC1=CN2C(=CC3=C(C=CCC3)N2c4ccccc4)CC1	ZMLCMSGFJIMSBM-UHFFFAOYSA-N	573	1583314230417
participant_26	M16792	CCC(CC)CCCC1=CN2C(=CC3=C(C=CCC3)N2c4ccccc4)CC1	RASHMQJYZZEEHU-UHFFFAOYSA-N	611	1583314234856
participant_26	M16793	c1ccc(cc1)N2C3=C(CCC=C3)C=C4CCC(=CN42)CCCC5CCCC5	BTGPGEIFFZRWOV-UHFFFAOYSA-N	579	1583314242595
participant_26	M16794	C=CC(CC)CCCC1=CN2C(=CC3=C(C=CCC3)N2c4ccccc4)CC1	PZAAWZXXTWVRQD-UHFFFAOYSA-N	605	1583314253695
participant_26	M16795	C/C=C(\CC)/CCCC1=CN2C(=CC3=C(C=CCC3)N2c4ccccc4)CC1	DOLDOEBVOSZLOX-WSVFEZOKSA-N	610	1583314257781
participant_26	M16796	C=C/C(=C\C)/CCCC1=CN2C(=CC3=C(C=CCC3)N2c4ccccc4)CC1	YZAGGRQPJIQZKS-IPBDZQFASA-N	579	1583314264134
participant_26	M16797	C/C=C(\C)/CCCC1=CN2C(=CC3=C(C=CCC3)N2c4ccccc4)CC1	ROLYNGOUPWXVSB-BIMFAAKUSA-N	590	1583314269874
participant_38	M16798	CCCC1=CC2=CC=CCC2C=C1	UNYZJGJRJMTRSB-UHFFFAOYSA-N	313	1583314274783
participant_26	M16799	CCC(=C(C)C)CCCC1=CN2C(=CC3=C(C=CCC3)N2c4ccccc4)CC1	JFYDTTOSYGUBLR-UHFFFAOYSA-N	590	1583314278016
participant_38	M16800	CCCC1=CC2=CC=CNC2C=C1	CDCYOLFRLXQXFY-UHFFFAOYSA-N	287	1583314278608
participant_26	M16801	CC/C(=C(/CC)\CCCC1=CN2C(=CC3=C(C=CCC3)N2c4ccccc4)CC1)/C	QCPREXXVDQJFPW-GYHWCHFESA-N	586	1583314280541
participant_26	M16802	CCC1=C(C)CCC1CCC2=CN3C(=CC4=C(C=CCC4)N3c5ccccc5)CC2	AAAORUDPTDDUFP-UHFFFAOYSA-N	592	1583314281920
participant_38	M1551	CCCc1ccc2ccccc2c1	LQBNOHAXLHRIQW-UHFFFAOYSA-N	421	1583314298381
participant_26	M16803	C/C=C(\CC)/C1CC1C2=CN3C(=CC4=C(C=CCC4)N3c5ccccc5)CC2	CMQSXDGMSMALCY-QBROUFQSSA-N	547	1583314300384
participant_38	M16804	CCCc1ccc2ccccc2n1	IZXJPGLOYYDHRM-UHFFFAOYSA-N	388	1583314307454
participant_26	M16805	C/C=C(\CC)/C(C)CCC1=CN2C(=CC3=C(C=CCC3)N2c4ccccc4)CC1	VDOCCACTSBYEHZ-QFSHWATDSA-N	568	1583314308545
participant_26	M16806	C/C=C(\CC)/C(CC)CCC1=CN2C(=CC3=C(C=CCC3)N2c4ccccc4)CC1	QKSWHLUPNQLNAO-QFSHWATDSA-N	579	1583314309291
participant_26	M16807	CCCC(CCC1=CN2C(=CC3=C(C=CCC3)N2c4ccccc4)CC1)/C(=C/C)/CC	MIMYQJHEJWDCEO-ZXKDJJQISA-N	566	1583314310527
participant_26	M16808	CCCCC(CCC1=CN2C(=CC3=C(C=CCC3)N2c4ccccc4)CC1)/C(=C/C)/CC	DDCWKFRWOUDVFZ-VVAXDPKNSA-N	572	1583314311219
participant_26	M16809	C/C=C(\CC)/C1CCCCC(C1)C2=CN3C(=CC4=C(C=CCC4)N3c5ccccc5)CC2	NVAXVGAZVINVHD-LTGYVZTRSA-N	512	1583314312317
participant_26	M16810	CCCCC(CC/C(=C/C)/CC)C1=CN2C(=CC3=C(C=CCC3)N2c4ccccc4)CC1	UFHYMMLKBSQNHI-ZXKDJJQISA-N	580	1583314315002
participant_38	M8244	CCCc1ccc2ccncc2c1	RZLSHJIRTLSJAZ-UHFFFAOYSA-N	353	1583314322579
participant_26	M16811	CC/C=C(\CC)/CCCC1=CN2C(=CC3=C(C=CCC3)N2c4ccccc4)CC1	SEXWACXOPWBCAA-SSDVNMTOSA-N	611	1583314328380
participant_26	M16812	C1CC=C(CC1)CCCC2=CN3C(=CC4=C(C=CCC4)N3c5ccccc5)CC2	QFRNFEVRBORGPB-UHFFFAOYSA-N	593	1583314329088
participant_38	M16813	c1ccc2cc(ccc2c1)CCN	ZOBYXAWBGJRPRG-UHFFFAOYSA-N	410	1583314332093
participant_26	M16814	CC1CCC=C(CCCC2=CN3C(=CC4=C(C=CCC4)N3c5ccccc5)CC2)C1	MOUOWLFAHBOQFS-UHFFFAOYSA-N	628	1583314332775
participant_26	M16815	CC1CCC=C(CCCC2=CN3C(=CC4=C(C=CCC4)N3c5ccccc5)CC2C)C1	XNLSJIXARCDPBL-UHFFFAOYSA-N	618	1583314345219
participant_26	M16816	c1ccc(cc1)N2C3=C(CCC=C3)C=C4CCC(=CN42)CCCC5=CCCC(C5)Cl	SVNCKMFOYPPJTM-UHFFFAOYSA-N	608	1583314350763
participant_26	M16817	c1ccc(cc1)N2C3=C(CCC=C3)C=C4CCC(=CN42)CCCC5=CCCC(C5)N	ZRNLXOVOXDABMH-UHFFFAOYSA-N	608	1583314355013
participant_38	M16818	CCSc1ccc2ccccc2c1	FPMUSHZWXRIQIQ-UHFFFAOYSA-N	402	1583314357626
participant_26	M16819	c1ccc(cc1)N2C3=C(CCC=C3)C=C4CCC(=CN42)CCCC5=CCCC(C5)S	WYZIEGLKOBAPKY-UHFFFAOYSA-N	608	1583314357668
participant_38	M16820	CCSc1ccc2ccccs2c1	ZQRIEPMISIITDB-UHFFFAOYSA-N	361	1583314362492
participant_26	M16821	CC1CCC=C(CCCC2=CN3C(=CC4=C(C=CCC4)N3s5ccccc5)CC2)C1	CPNFZXDASNEMAT-UHFFFAOYSA-N	574	1583314365229
participant_38	M1552	CCCCc1ccc2ccccc2c1	UKAMWVYNAVUZEA-UHFFFAOYSA-N	443	1583314371341
participant_26	M16822	CC1CCC=C(CCCS2=CN3C(=CC4=C(C=CCC4)N3c5ccccc5)CC2)C1	ORQWPYMUTMWUMK-UHFFFAOYSA-N	631	1583314373785
participant_38	M16823	CCC(C)Cc1ccc2ccccc2c1	LEVGNQPKCSIALC-UHFFFAOYSA-N	432	1583314381208
participant_26	M16824	CC1CCC=C(CCSC2=CN3C(=CC4=C(C=CCC4)N3c5ccccc5)CC2)C1	ZDEIZDIEUQTRKQ-UHFFFAOYSA-N	606	1583314386337
participant_26	M16825	CC1CCC=C(C1)CSCC2=CN3C(=CC4=C(C=CCC4)N3c5ccccc5)CC2	RTCZWLCTPOSDJV-UHFFFAOYSA-N	600	1583314390910
participant_38	M6267	CCCCCc1ccc2ccccc2c1	QCMRTPFHMFJUDP-UHFFFAOYSA-N	458	1583314400657
participant_38	M11845	CCCCCCc1ccc2ccccc2c1	ZGHJVWFEQWVPTB-UHFFFAOYSA-N	465	1583314403044
participant_26	M16826	CC1CCC=C(C1)CS(=O)CC2=CN3C(=CC4=C(C=CCC4)N3c5ccccc5)CC2	UZEPBTWAHVCLAI-UHFFFAOYSA-N	606	1583314404026
participant_26	M16827	CC1CCC=C(C1)CS(=O)(=O)CC2=CN3C(=CC4=C(C=CCC4)N3c5ccccc5)CC2	UJRWOPHHAJWXEW-UHFFFAOYSA-N	600	1583314408769
participant_38	M11846	CCCCCCCc1ccc2ccccc2c1	ISVPANZFACDCFN-UHFFFAOYSA-N	461	1583314425270
participant_26	M16828	CC1CCC=C(CCCS2=CN3C(=CC4=C(C=CCC4)N3c5ccccc5)CS2)C1	LFBQINBKIGMVDP-UHFFFAOYSA-N	624	1583314431799
participant_26	M16829	CC1CCC=C(CCC(C)S2=CN3C(=CC4=C(C=CCC4)N3c5ccccc5)CC2)C1	DHCZAIHOZMQGEH-UHFFFAOYSA-N	591	1583314443800
participant_38	M16830	CCCCCCCCc1ccc2ccccc2c1	GRHRSOQTWNKWMH-UHFFFAOYSA-N	449	1583314449564
participant_38	M16831	CCCCCCc1cc2ccccc2cc1C	JTEAJPVGOPPRCD-UHFFFAOYSA-N	464	1583314472520
participant_38	M16832	C1CCCc2cc3ccccc3cc2CC1	WZYMBSDEXLSWMN-UHFFFAOYSA-N	429	1583314492657
participant_26	M16833	C1CC=C(CC1)CCCS2=CN3C(=CC4=C(C=CCC4)N3c5ccccc5)CC2	VJZVCTLVPTUQNJ-UHFFFAOYSA-N	599	1583314500390
participant_26	M16834	CCC1CCC=C(CCCS2=CN3C(=CC4=C(C=CCC4)N3c5ccccc5)CC2)C1	ADJBQCFLWZAORA-UHFFFAOYSA-N	624	1583314506754
participant_26	M16835	CCCC1CCC=C(CCCS2=CN3C(=CC4=C(C=CCC4)N3c5ccccc5)CC2)C1	XMVOZXBALHZJMR-UHFFFAOYSA-N	619	1583314509276
participant_11	M1	C	VNWKTOKETHGBQD-UHFFFAOYSA-N	0	1583314510829
participant_26	M16836	c1ccc(cc1)N2C3=C(CCC=C3)C=C4CCS(=CN42)CCCC5=CCC6CCCC6C5	RXIQLCUBXHARFH-UHFFFAOYSA-N	578	1583314510921
participant_38	M16837	C1CCCc2cc3ccccc3cc2C=C1	ADLRZOBLYNARFN-UHFFFAOYSA-N	504	1583314512280
participant_38	M16838	C1=CCc2cc3ccccc3cc2C=CC1	DENQDUAWPYVBHE-UHFFFAOYSA-N	475	1583314514974
participant_26	M16839	c1ccc(cc1)N2C3=C(CCC=C3)C=C4CCS(=CN42)CCCC5=CCCC(C5)O	VLLUSBQYHKNXQA-UHFFFAOYSA-N	616	1583314519528
participant_38	M16840	CC/C=C\c1cc2ccccc2cc1CC	GMDYEBIESKVRBL-YVMONPNESA-N	412	1583314520556
participant_11	M2	CC	OTMSDBZUPAUEDD-UHFFFAOYSA-N	16	1583314524944
participant_26	M16841	c1ccc(cc1)N2C3=C(CCC=C3)C=C4CCS(=CN42)CCCC5=CCCC(C5)F	WXZAGULAEPRFEE-UHFFFAOYSA-N	607	1583314526368
participant_26	M16842	c1ccc(cc1)N2C3=C(CCC=C3)C=C4CCS(=CN42)CCCC5=CCCC(C5)Cl	VBRBBZIUGPEPML-UHFFFAOYSA-N	611	1583314528778
participant_26	M16843	c1ccc(cc1)N2C3=C(CCC=C3)C=C4CCS(=CN42)CCCC5=CCCC(C5)Br	SBBLMEKLSTUPFU-UHFFFAOYSA-N	621	1583314530875
participant_38	M16844	CCc1cc2ccccc2cc1/C=C\C(C)C	UIIOICKNXPYETE-KTKRTIGZSA-N	385	1583314530967
participant_11	M3	CCC	ATUOYWHBWRKTHZ-UHFFFAOYSA-N	31	1583314531914
participant_11	M4	CCCC	IJDNQMDRQITEOD-UHFFFAOYSA-N	47	1583314538708
participant_26	M16845	CC1CC(C)CC(=C1)CCCS2=CN3C(=CC4=C(C=CCC4)N3c5ccccc5)CC2	FRYDUGDMXKLDQB-UHFFFAOYSA-N	621	1583314540217
participant_11	M5	CCCCC	OFBQJSOFQDEBGM-UHFFFAOYSA-N	73	1583314543014
participant_11	M6	CCCCCC	VLKZOEOYAKHREP-UHFFFAOYSA-N	89	1583314545533
participant_26	M16846	C=C1CCC=C(CCCS2=CN3C(=CC4=C(C=CCC4)N3c5ccccc5)CC2)C1	BHNROOKZNDSPRA-UHFFFAOYSA-N	623	1583314547508
participant_11	M7	C1CCCCC1	XDTMQSROBMDMFD-UHFFFAOYSA-N	91	1583314550039
participant_26	M16847	CC1CCC=C(C#CCS2=CN3C(=CC4=C(C=CCC4)N3c5ccccc5)CC2)C1	PBCURZKLXWYWFB-UHFFFAOYSA-N	568	1583314555732
participant_11	M8	CC1CCCCC1	UAEPNZWRGJTJPN-UHFFFAOYSA-N	97	1583314556005
participant_11	M9	CCC1CCCCC1	IIEWJVIFRVWJOD-UHFFFAOYSA-N	112	1583314560301
participant_26	M16848	CC1CCC=C(CC#CS2=CN3C(=CC4=C(C=CCC4)N3c5ccccc5)CC2)C1	NYBUSIMYGKSKFE-UHFFFAOYSA-N	578	1583314562014
participant_11	M10	CCCC1CCCCC1	DEDZSLCZHWTGOR-UHFFFAOYSA-N	126	1583314564029
participant_11	M310	C1CCC2CCCC2C1	BNRNAKTVFSZAFA-UHFFFAOYSA-N	111	1583314570582
participant_26	M16849	CC1CCC=C2CCC(C12)S3=CN4C(=CC5=C(C=CCC5)N4c6ccccc6)CC3	AIVWJHAGPHFAAL-UHFFFAOYSA-N	530	1583314575125
participant_38	M16850	C/C=C\c1cc2ccccc2cc1CC	BPJFPOUIIWAIAU-CLTKARDFSA-N	396	1583314578698
participant_11	M11016	CCCC1CCCCC1C	BVYJEKBXVYKYRA-UHFFFAOYSA-N	117	1583314586086
participant_11	M16851	CCCC1CCC(C)CC1	QAXQTVWXIPRDOC-UHFFFAOYSA-N	113	1583314605627
participant_11	M16852	CCCC1CCCC(C)C1	HFHJBWYDQAWSIA-UHFFFAOYSA-N	123	1583314612624
participant_38	M16853	C1=CCCc2cc3ccccc3cc2C=C1	BHLPRKBIVKMGHA-UHFFFAOYSA-N	504	1583314620887
participant_38	M16854	C1=CC=Cc2cc3ccccc3cc2C=C1	LEJMABGWTPLFIC-UHFFFAOYSA-N	431	1583314624741
participant_38	M16855	c1ccc2cc3C=NCCCCc3cc2c1	SDTIPDRJGUGZIZ-UHFFFAOYSA-N	473	1583314641468
participant_11	M449	CCCc1ccccc1	ODLMAHJVESYWTB-UHFFFAOYSA-N	315	1583314646818
participant_38	M16856	c1ccc2cc3C=CNCCCc3cc2c1	SINSUEDDEZJKOG-UHFFFAOYSA-N	496	1583314647792
participant_38	M16857	c1ccc2cc3CNCCC=Cc3cc2c1	BJWMSUNDFGOZAK-UHFFFAOYSA-N	496	1583314653749
participant_11	M450	CCCCc1ccccc1	OCKPCBLVNKHBMX-UHFFFAOYSA-N	339	1583314664023
participant_38	M16858	CC1CC=Cc2cc3ccccc3cc2CC1	XWIIWNOVULXGFB-UHFFFAOYSA-N	487	1583314673495
participant_11	M16859	CCC(C)Cc1ccccc1	IFDLFCDWOFLKEB-UHFFFAOYSA-N	322	1583314674769
participant_38	M16860	C1CC=Cc2cc3ccccc3cc2C=C1	BVYXPWNMKKKCAP-UHFFFAOYSA-N	481	1583314701663
participant_11	M451	CCCCCc1ccccc1	PWATWSYOIIXYMA-UHFFFAOYSA-N	357	1583314703559
participant_11	M452	CCCCCCc1ccccc1	LTEQMZWBSYACLV-UHFFFAOYSA-N	368	1583314708186
participant_11	M453	CCCCCCCc1ccccc1	LBNXAWYDQUGHGX-UHFFFAOYSA-N	369	1583314713217
participant_11	M454	c1ccc(cc1)CC2CCCCC2	AHHIZGRCBJEBIX-UHFFFAOYSA-N	359	1583314716312
participant_11	M16861	CCCCCCCCc1ccccc1	CDKDZKXSXLNROY-UHFFFAOYSA-N	363	1583314727999
participant_38	M16862	c1ccc2cc3C=CSCCCc3cc2c1	MCCLKPXGKROJDJ-UHFFFAOYSA-N	479	1583314731909
participant_38	M16863	c1ccc2cc3CCSSC=Cc3cc2c1	QVUABBFXGTYVBS-UHFFFAOYSA-N	451	1583314733620
participant_38	M16864	c1ccc2cc3CSSSC=Cc3cc2c1	PDWOWTMNCQZGHU-UHFFFAOYSA-N	430	1583314734601
participant_38	M16865	c1ccc2cc3c(C=CSSSS3)cc2c1	YXKNLXXUDOUAFN-UHFFFAOYSA-N	390	1583314736368
participant_11	M16866	C(CCCO)CCc1ccccc1	FDXBUMXUJRZANT-UHFFFAOYSA-N	364	1583314760011
participant_11	M16867	C(CCCS)CCc1ccccc1	KTXSNCXJUIBCSW-UHFFFAOYSA-N	359	1583314775095
participant_11	M16868	CC(C)CCCCCc1ccccc1	TUFDHHZZUWXWRD-UHFFFAOYSA-N	355	1583314782760
participant_11	M16869	CCCCCCCc1ccncc1	JOSRHPJBIOMTCK-UHFFFAOYSA-N	286	1583314813266
participant_11	M16870	CCCCCCCc1ccnnc1	NLVRSWXKMIUWQD-UHFFFAOYSA-N	245	1583314818180
participant_11	M16871	CCCCCCCc1ccnnn1	HZTDIVPMULLWHI-UHFFFAOYSA-N	237	1583314820977
participant_38	M16872	CCCC/C=C\c1ccc2ccccc2c1	UMTRIYZVIMHDKP-YVMONPNESA-N	430	1583314822038
participant_11	M16873	CCCCCCCc1cccnn1	UBAZNGGIRBMIRD-UHFFFAOYSA-N	287	1583314823312
participant_11	M16874	CCCCCCCc1ccccn1	DYCPESWJKDONHC-UHFFFAOYSA-N	345	1583314823783
participant_38	M16875	CCC/C=C\c1ccc2ccccc2c1	QVZMYDWELUZVDW-DAXSKMNVSA-N	408	1583314825395
participant_11	M16876	C=CCCCCCc1ccccc1	SAOCHKRLOYGISG-UHFFFAOYSA-N	353	1583314842480
participant_11	M16877	C/C=C\CCCCc1ccccc1	FIFNZEUTWPRNBN-IHWYPQMZSA-N	340	1583314849955
participant_38	M16878	c1ccc2cc3CCOCC=Cc3cc2c1	FQXWKILBVXKIDX-UHFFFAOYSA-N	481	1583314854897
participant_11	M16879	CCCC/C=C/Cc1ccccc1	ZXOFDLMHPUQRCE-FNORWQNLSA-N	335	1583314856297
participant_11	M16880	C(CCCN)CCc1ccccc1	ZSXRNISZKBBQRN-UHFFFAOYSA-N	359	1583314873776
participant_38	M16881	Cc1ccc2cc3CCCCC=Cc3cc2c1	BQSKKBMMIJYIST-UHFFFAOYSA-N	479	1583314877543
participant_38	M16882	CCc1ccc2cc3CCCCC=Cc3cc2c1	DDUBQOSHGRJNEP-UHFFFAOYSA-N	502	1583314877768
participant_11	M16883	CNCCCCCc1ccccc1	HLZWAUHPNKCBEW-UHFFFAOYSA-N	358	1583314881223
participant_11	M464	CCCCCCC(C)c1ccccc1	GTYIGAUPHJCMLF-UHFFFAOYSA-N	363	1583314895387
participant_38	M16884	CCCc1ccc2cc3CCCCC=Cc3cc2c1	BKSGRBCUFNJBCW-UHFFFAOYSA-N	506	1583314898499
participant_38	M16885	CCCCc1ccc2cc3CCCCC=Cc3cc2c1	KUKQQWKOUDZUER-UHFFFAOYSA-N	526	1583314898715
participant_38	M16886	CCCCCc1ccc2cc3CCCCC=Cc3cc2c1	IYFJXKVYOVKJHV-UHFFFAOYSA-N	539	1583314909179
participant_11	M16887	CCCCC(C)CCc1ccccc1	RHGRZTYIRDEQOF-UHFFFAOYSA-N	347	1583314909337
participant_38	M16888	C1CCCc2cc3cc4CCCCCc4cc3cc2C=C1	CKWHJJDIQRAUGC-UHFFFAOYSA-N	395	1583314911423
participant_11	M16889	CCCC(C)CCCc1ccccc1	AMJOXJMWMBILOP-UHFFFAOYSA-N	347	1583314918472
participant_11	M16890	CCC(C)CCCCc1ccccc1	UPVOVYXEOKLFQE-UHFFFAOYSA-N	369	1583314926160
participant_11	M16891	CCC(CC)CCCCc1ccccc1	KDRUHOWFMWKNFO-UHFFFAOYSA-N	378	1583314936353
participant_38	M16892	CCCCCCc1ccc2cc3CCCCC=Cc3cc2c1	HNYPAQINTLIZAK-UHFFFAOYSA-N	543	1583314938321
participant_38	M16893	CCCCCCCc1ccc2cc3CCCCC=Cc3cc2c1	JRBGPMNSAZBUMI-UHFFFAOYSA-N	536	1583314938558
participant_11	M16894	CCCC(CC)CCCCc1ccccc1	BPIOHPCIIHTPIN-UHFFFAOYSA-N	371	1583314939690
participant_38	M16895	CCCCCCCCc1ccc2cc3CCCCC=Cc3cc2c1	HXOXNZIXCAAKME-UHFFFAOYSA-N	519	1583314946011
participant_38	M16896	CCCCCCCCCc1ccc2cc3CCCCC=Cc3cc2c1	IRIZUNNZSCBTEA-UHFFFAOYSA-N	496	1583314946237
participant_11	M16897	CCC(CCCCc1ccccc1)CCO	OSUOLWPSUSEXPM-UHFFFAOYSA-N	371	1583314955409
participant_38	M16898	CCCC/C=C\c1ccc2cc3CCCCC=Cc3cc2c1	LFRMMDUAWZRCGL-OFRTZTESSA-N	511	1583314958377
participant_38	M16899	CC/C=C\C=C/c1ccc2cc3CCCCC=Cc3cc2c1	WLIHMXOOAHKJPN-LPRXEROCSA-N	451	1583314962242
participant_11	M16900	CCC(CCCCc1ccccc1)CO	ASGALBYMVMKQNR-UHFFFAOYSA-N	374	1583314963521
participant_38	M16901	CC/C=C\CCc1ccc2cc3CCCCC=Cc3cc2c1	FTVINIGBTHNCLN-JAIDPGIQSA-N	500	1583314966397
participant_38	M16902	CCCCCCC1CC=c2cc3CCCCC=Cc3cc2=C1	QDPLQXQSCLGNAV-UHFFFAOYSA-N	475	1583314971793
participant_38	M16903	C=CCCCCc1ccc2cc3CCCCC=Cc3cc2c1	ZQMWYLKWGUZPCY-UHFFFAOYSA-N	526	1583314978552
participant_11	M16904	CCC(CCCCc1ccccc1)CCl	NKLYIYXAZIYNAE-UHFFFAOYSA-N	369	1583314980215
participant_11	M16905	CCC(CCCCc1ccccc1)CS	ZSUDOWUMDRPRLL-UHFFFAOYSA-N	369	1583314982970
participant_11	M16906	CCC(CCCCc1ccccc1)CF	XQLFKWPGETZMOO-UHFFFAOYSA-N	369	1583314985594
participant_11	M16907	CCC(CCCCc1ccccc1)CBr	MFWNUGGMZYDHLA-UHFFFAOYSA-N	369	1583314987606
participant_11	M16908	CCC(CCCCc1ccccc1)CN	XEDNLQMEKQCWDQ-UHFFFAOYSA-N	369	1583314992203
participant_38	M16909	CCCCCCc1ccc2cc3CCCC(C)C=Cc3cc2c1	LFZHOTVZJNYQRZ-UHFFFAOYSA-N	523	1583315013819
participant_38	M16910	CCCCCCc1ccc2cc3CCCC(CC)C=Cc3cc2c1	ZLXSJANDJNCUEM-UHFFFAOYSA-N	517	1583315014036
participant_38	M16911	CCCCCCc1ccc2cc3CCCC(CCC)C=Cc3cc2c1	NRHVGZBIASZYPR-UHFFFAOYSA-N	505	1583315017365
participant_38	M16912	CCCCCCc1ccc2cc3CCCC(CCCC)C=Cc3cc2c1	ZDCCDSAGOOTMMR-UHFFFAOYSA-N	494	1583315017588
participant_11	M16913	CCC(CCCCc1ccccc1)CC(C)O	UHBJWJCOQCTMQP-UHFFFAOYSA-N	372	1583315017831
participant_11	M16914	CCC(CCCCc1ccccc1)CC(O)O	WUQOJOUSUNKIFG-UHFFFAOYSA-N	364	1583315022699
participant_38	M16915	C1CC=Cc2cc3cc(CCCCCN)ccc3cc2CC1	HDMRKTDBAOSTMK-UHFFFAOYSA-N	536	1583315032652
participant_11	M16916	CCC(CCCCc1ccccc1)CCOC	JGDOFCSLLCPGBC-UHFFFAOYSA-N	374	1583315036075
participant_38	M16917	C1CC=Cc2cc3cc(CCCCCO)ccc3cc2CC1	IWSQGJNGEAMXIE-UHFFFAOYSA-N	537	1583315040962
participant_38	M16918	C1CC=Cc2cc3cc(CCCCCS)ccc3cc2CC1	HJOKDJWJRMREMD-UHFFFAOYSA-N	536	1583315048714
participant_11	M16919	CCCCC(CC)CCCCc1ccccc1	VRONZFSVRGBQHF-UHFFFAOYSA-N	369	1583315056299
participant_11	M16920	CCC(CCCCc1ccccc1)CCCO	JIFWIFGRSMLZET-UHFFFAOYSA-N	370	1583315061971
participant_11	M16921	CCC(CCCCc1ccccc1)CCOO	WBPAVSLJFKDUOJ-UHFFFAOYSA-N	377	1583315064300
participant_38	M16922	CC1CCCCc2cc3cc4C=CCCCCc4cc3cc12	RXWGQNPMIMPJHE-UHFFFAOYSA-N	441	1583315068785
participant_11	M16923	CCC(CCCCc1ccccc1)COOO	XVFAVNPJOHEOBS-UHFFFAOYSA-N	370	1583315075550
participant_38	M16924	CC1CC=CCc2cc3cc4C=CCCCCc4cc3cc12	SNQKVPFTLHPKRG-UHFFFAOYSA-N	473	1583315076436
participant_38	M16925	CC1=CC=CCc2cc3cc4C=CCCCCc4cc3cc12	HGKIYFUUMZZOAC-UHFFFAOYSA-N	506	1583315080387
participant_38	M16926	CC1=CC=CCc2cc3cc4C=CCC=CCc4cc3cc12	ZIOAONKFIZJWLT-UHFFFAOYSA-N	473	1583315084287
participant_38	M16927	CC1=CC=CCc2cc3cc4CCCCCCc4cc3cc12	MHRXBUPTJAABIX-UHFFFAOYSA-N	440	1583315091489
participant_38	M16928	CC1=CC=CCc2cc3cc4CC=CCCCc4cc3cc12	GAXROLHGKXPZKQ-UHFFFAOYSA-N	472	1583315097600
participant_38	M16929	CCCCC(C)Cc1ccc2cc3CCCCC=Cc3cc2c1	ADMWYMIYWHKHTP-UHFFFAOYSA-N	529	1583315129081
participant_38	M16930	C1CC=Cc2cc3cc(CCCCCCl)ccc3cc2CC1	HMIIMUQSCFLZHK-UHFFFAOYSA-N	536	1583315147339
participant_11	M16931	CCC(CCCCc1ccccc1)CCOOC	YMAOPYBOZDELQN-UHFFFAOYSA-N	372	1583315150063
participant_11	M16932	CCC(CCCCc1ccccc1)CCOOCC	WNPRZFHYNSVDEH-UHFFFAOYSA-N	369	1583315151788
participant_38	M16933	CCCCCCc1ccc2cc3CC(C)CCC=Cc3cc2c1	MWKMIXWAAMRVSC-UHFFFAOYSA-N	534	1583315165120
participant_38	M16934	CCCCCCc1ccc2cc3CC(CC)CCC=Cc3cc2c1	QNSYUVXHOTWOKB-UHFFFAOYSA-N	528	1583315165353
participant_11	M16935	CCC(CCCCc1ccccc1)CC(C)OOCC	BXFSTTINTLEYRB-UHFFFAOYSA-N	363	1583315165399
participant_38	M16936	CCCCCCc1ccc2cc3CC(CCC)CCC=Cc3cc2c1	IBFOZYQFSMNQLS-UHFFFAOYSA-N	515	1583315167462
participant_11	M16937	CCC(CCCCc1ccccc1)CC2CCCOO2	BBCSRHHYFIBYCS-UHFFFAOYSA-N	430	1583315167785
participant_38	M16938	CCCCCCc1ccc2cc3CC(CCCC)CCC=Cc3cc2c1	DZPZOMHNDJCDAE-UHFFFAOYSA-N	503	1583315169412
participant_38	M16939	CCCCCCc1ccc2cc3CC(CCCCC)CCC=Cc3cc2c1	HYCYCZGGMACJSR-UHFFFAOYSA-N	487	1583315172577
participant_38	M16940	CCCCCCc1ccc2cc3CC4CCCCCC4CC=Cc3cc2c1	COJXVUAKPHTPNT-UHFFFAOYSA-N	500	1583315178663
participant_11	M16941	CCC(CCCCc1ccccc1)CC2CCCCO2	WITUELRHQVBYBT-UHFFFAOYSA-N	439	1583315181834
participant_11	M16942	CCC(CCCCc1ccccc1)CC2CCCCC2	LJKARHZPQSWKEA-UHFFFAOYSA-N	427	1583315184741
participant_38	M16943	CCCCCCc1ccc2cc3CC4C=CCCCC4CC=Cc3cc2c1	GBAPESJFWBKIFF-UHFFFAOYSA-N	551	1583315185163
participant_11	M16944	CCC(CCCCc1ccccc1)CC2CCCOC2	RCEWXLNKUPIMEW-UHFFFAOYSA-N	437	1583315188042
participant_38	M16945	CCCCCCc1ccc2cc3CC4C=CCC=CC4CC=Cc3cc2c1	GNCZCVCNVUCFJB-UHFFFAOYSA-N	509	1583315188145
participant_38	M16946	CCCCCCc1ccc2cc3CC4=C(C=CCC=C4)CC=Cc3cc2c1	ZJESZBMJOJSQBO-UHFFFAOYSA-N	536	1583315193434
participant_11	M16948	CCC(CCCCc1ccccc1)CC2CCCCN2	FPONIPZDXVWUMF-UHFFFAOYSA-N	429	1583315198000
participant_38	M16949	CCCCCCc1ccc2cc3CC4C=CNCCC4CC=Cc3cc2c1	XCWURDVZIXDRAD-UHFFFAOYSA-N	551	1583315212842
participant_11	M16950	c1ccc(cc1)CC2CCC(CC2)CC3CCCCO3	BKFDFAVHZBUVEZ-UHFFFAOYSA-N	346	1583315213693
participant_38	M16951	CCCCCCc1ccc2cc3CC4C=CNCNC4CC=Cc3cc2c1	RJGLKRUSFXVIMB-UHFFFAOYSA-N	516	1583315215867
participant_11	M16952	c1ccc(cc1)CCCCC2CCC3CCCOC3C2	HUFAOTKRODOHEO-UHFFFAOYSA-N	407	1583315223496
participant_11	M16953	CC(CCCCc1ccccc1)CC2C(C)CCCO2	FDKFKEFPEWMTTQ-UHFFFAOYSA-N	404	1583315240791
participant_11	M16954	CC(CCCCc1ccccc1)CC2CCCCO2	LKVJAIGQTWSOAQ-UHFFFAOYSA-N	423	1583315245286
participant_38	M16955	CCCCCCc1ccc2cc3CC4C=CN(C)CCC4CC=Cc3cc2c1	MHEPBPXFZMCHSN-UHFFFAOYSA-N	567	1583315254117
participant_38	M16956	CCCCCCc1ccc2cc3CC4C=CN(CC)CCC4CC=Cc3cc2c1	MGIQNMMKSVZIMA-UHFFFAOYSA-N	556	1583315260682
participant_38	M16957	CCCCCCc1ccc2cc3CC4C=CN(CCC)CCC4CC=Cc3cc2c1	KOSCUIJGFHHGSI-UHFFFAOYSA-N	548	1583315260909
participant_11	M16958	CCC(CCCCc1ccccc1)CC2C(C)CCCO2	KHEGKLMOAQDGTQ-UHFFFAOYSA-N	421	1583315262287
participant_11	M16959	CC1CC2CCCOC2CC1CCCCc3ccccc3	YWIFLBUKMDQXKV-UHFFFAOYSA-N	401	1583315264494
participant_38	M16960	CCCCCCc1ccc2cc3CC4C=CN(C)C=CC4CC=Cc3cc2c1	DVNDRZRUFNVDDA-UHFFFAOYSA-N	510	1583315278240
participant_11	M16961	CCC(CCCCc1ccccc1)CC2CNCCO2	GDLVROMMJRUGAH-UHFFFAOYSA-N	428	1583315281023
participant_11	M16962	CCC(CCCCc1ccccc1)CC2NCCCO2	FHCLKGRCKBJDBE-UHFFFAOYSA-N	420	1583315289136
participant_38	M16963	CCCCCCc1ccc2cc3CC4C=CN(CCC4CC=Cc3cc2c1)S	UCEBRILAGJQOHQ-UHFFFAOYSA-N	565	1583315293332
participant_11	M16964	CCC(CCCCc1ccccc1)CC2CCNCO2	PCGISUBVHOCVPY-UHFFFAOYSA-N	422	1583315297166
participant_24	M1	C	VNWKTOKETHGBQD-UHFFFAOYSA-N	0	1583315299440
participant_11	M16965	CCC(CCCCc1ccccc1)CC2CC(C)CCO2	ARZSNWPNOJINNR-UHFFFAOYSA-N	426	1583315309622
participant_24	M2	CC	OTMSDBZUPAUEDD-UHFFFAOYSA-N	16	1583315317726
participant_11	M16966	CCC(CCCCc1ccccc1)CC2CCC(C)CO2	MIACFCQPHGLSBV-UHFFFAOYSA-N	423	1583315318465
participant_24	M3	CCC	ATUOYWHBWRKTHZ-UHFFFAOYSA-N	31	1583315318944
participant_24	M4	CCCC	IJDNQMDRQITEOD-UHFFFAOYSA-N	47	1583315320486
participant_38	M16967	CCCCCCc1ccc2cc3CC4C=CN(CCC4CC=Cc3cc2c1)CS	KRTBBANBOMHHMH-UHFFFAOYSA-N	553	1583315320919
participant_24	M5	CCCCC	OFBQJSOFQDEBGM-UHFFFAOYSA-N	73	1583315321784
participant_24	M6	CCCCCC	VLKZOEOYAKHREP-UHFFFAOYSA-N	89	1583315323773
participant_11	M16969	CCC(CCCCc1ccccc1)CC2CCCC(C)O2	PNJRHWFULGVBGH-UHFFFAOYSA-N	429	1583315327031
participant_38	M16970	CCCCCCc1ccc2cc3CC4C=CN(CCC4CC=Cc3cc2c1)CCl	YJWLDHKWPQXUII-UHFFFAOYSA-N	553	1583315333036
participant_24	M65	CCCCCCC	IMNFDUFMRHMDMM-UHFFFAOYSA-N	108	1583315336282
participant_38	M16971	CCCCCCc1ccc2cc3CC4C=CN(CCC4CC=Cc3cc2c1)CF	XBBUHWQJAUZCEF-UHFFFAOYSA-N	553	1583315337198
participant_38	M16973	CCCCCCc1ccc2cc3CC4C=CN(CCC4CC=Cc3cc2c1)CO	VQVOREDJBBXDDZ-UHFFFAOYSA-N	555	1583315341145
participant_38	M16974	CCCCCCc1ccc2cc3CC4C=CN(CCC4CC=Cc3cc2c1)NO	IUZWGXCZXFUZCR-UHFFFAOYSA-N	556	1583315348622
participant_38	M16975	CCCCCCc1ccc2cc3CC4C=CN(CCC4CC=Cc3cc2c1)NN	GGQVZPFNNXGRHF-UHFFFAOYSA-N	555	1583315350009
participant_38	M16976	CCCCCCc1ccc2cc3CC4C=CN(CCC4CC=Cc3cc2c1)CN	YFZMMEPFIWBYPN-UHFFFAOYSA-N	553	1583315354113
participant_11	M16977	c1ccc(cc1)CCCCC(CC2CCCCO2)CO	USPOFQOOWPVISW-UHFFFAOYSA-N	423	1583315361230
participant_11	M16978	c1ccc(cc1)CCCCC(CC2CCCCO2)CN	SFCCLAVXQSTBBM-UHFFFAOYSA-N	418	1583315363919
participant_38	M16979	CCCCCCc1ccc2cc3CC4C=CN(CC)CSC4CC=Cc3cc2c1	RSOIWWSKFILXOM-UHFFFAOYSA-N	531	1583315366570
participant_38	M16980	CCCCCCc1ccc2cc3CC4C=CN(CC)SSC4CC=Cc3cc2c1	XGHFERQBKNQZFG-UHFFFAOYSA-N	503	1583315368331
participant_11	M16981	c1ccc(cc1)CCCCC(CC2CCCCO2)CS	LLGGKMOYPUOQRO-UHFFFAOYSA-N	418	1583315368775
participant_38	M16982	CCCCCCc1ccc2cc3CC4C=CN(CC)SCC4CC=Cc3cc2c1	HBYZPETUWOOUSW-UHFFFAOYSA-N	526	1583315371474
participant_11	M16983	c1ccc(cc1)CCCCN(CC2CCCCO2)CS	NUWYCFASTKGOMO-UHFFFAOYSA-N	439	1583315371881
participant_11	M16984	CCN(CCCCc1ccccc1)CC2CCCCO2	JIICQTMNVSGJBO-UHFFFAOYSA-N	455	1583315375091
participant_24	M7	C1CCCCC1	XDTMQSROBMDMFD-UHFFFAOYSA-N	91	1583315379979
participant_38	M16985	CCCCCCc1ccc2cc3CC4C=CN(CC)CCC4C(C)C=Cc3cc2c1	QXZNPZPLSLLQRL-UHFFFAOYSA-N	533	1583315382741
participant_38	M16986	CCCCCCc1ccc2cc3CC4C=CN(CC)CCC4C(CC)C=Cc3cc2c1	PFNZLPZZICBJQE-UHFFFAOYSA-N	528	1583315384229
participant_24	M110	c1ccccc1	UHOVQNZJYSORNB-UHFFFAOYSA-N	249	1583315385165
participant_38	M16987	CCCCCCc1ccc2cc3CC4C=CN(CC)CCC4C(CCC)C=Cc3cc2c1	MMJOPQZHORBSDY-UHFFFAOYSA-N	514	1583315385834
participant_38	M16988	CCCCCCc1ccc2cc3CC4C=CN(CC)CC(C)C4C(CCC)C=Cc3cc2c1	AUGFRRXYWITAOW-UHFFFAOYSA-N	473	1583315390096
participant_38	M16989	CCCCCCc1ccc2cc3CC4C=CN(CC)CC(CC)C4C(CCC)C=Cc3cc2c1	CFAZDZJFAUGOOM-UHFFFAOYSA-N	457	1583315392141
participant_38	M16990	CCCCCCc1ccc2cc3CC4C=CN(CC)CC(CCC)C4C(CCC)C=Cc3cc2c1	LAENXYXEIICLFB-UHFFFAOYSA-N	437	1583315392388
participant_24	M105	Cc1ccccc1	YXFVVABEGXRONW-UHFFFAOYSA-N	282	1583315398031
participant_24	M255	CCc1ccccc1	YNQLUTRBYVCPMQ-UHFFFAOYSA-N	300	1583315402980
participant_24	M449	CCCc1ccccc1	ODLMAHJVESYWTB-UHFFFAOYSA-N	315	1583315404128
participant_24	M596	CCCc1ccccc1C	YQZBFMJOASEONC-UHFFFAOYSA-N	303	1583315406768
participant_24	M599	c1ccc2CCCCc2c1	CXWXQJXEFPUFDZ-UHFFFAOYSA-N	321	1583315409012
participant_24	M16991	c1ccc2CC=CCc2c1	FUPIVZHYVSCYLX-UHFFFAOYSA-N	332	1583315413503
participant_38	M16992	CCCCCCc1ccc2cc3CC4C=CN(CC)C(C)CC4CC=Cc3cc2c1	GPZWYBHNNMANFA-UHFFFAOYSA-N	520	1583315415580
participant_38	M16993	CCCCCCc1ccc2cc3CC4C=CN(CC)C(CC)CC4CC=Cc3cc2c1	IUKBMRUPMHYKEK-UHFFFAOYSA-N	509	1583315415819
participant_24	M16994	c1ccc2CCC=Cc2c1	KEIFWROAQVVDBN-UHFFFAOYSA-N	392	1583315421679
participant_24	M600	c1ccc2ccccc2c1	UFWIBTONFRDIAS-UHFFFAOYSA-N	369	1583315422662
participant_38	M16995	CCCCCCc1ccc2cc3CC4C=CN(CC)CCC4CC=Cc3c(C)c2c1	RMOZEVWJKDGTID-UHFFFAOYSA-N	552	1583315434514
participant_38	M16996	CCCCCCc1ccc2cc3CC4C=CN(CC)CCC4CC=Cc3c(CC)c2c1	PMVCUJCRQQUKEP-UHFFFAOYSA-N	544	1583315434754
participant_24	M16997	C/C=C\c1ccccc1C	CZUZGUCIXCUKSC-UTCJRWHESA-N	255	1583315441005
participant_11	M16998	CCN(CCCCc1ccccc1)CC2CC=CCO2	VXGHXDLMTBDOMI-UHFFFAOYSA-N	467	1583315441697
participant_24	M16999	C=Cc1ccccc1C	NVZWEEGUWXZOKI-UHFFFAOYSA-N	257	1583315442020
participant_38	M17000	CCCCCCc1ccc2cc3CC4C=CN(CC)CCC4CC=Cc3c(c2c1)Cl	REWHFGLKWHUNJO-UHFFFAOYSA-N	554	1583315444937
participant_11	M17001	CCN(CCCCc1ccccc1)CC2=CC=CCO2	FXTVBTOCYZYMAZ-UHFFFAOYSA-N	489	1583315445750
participant_38	M17002	CCCCCCc1ccc2cc3CC4C=CN(CC)CCC4CC=Cc3c(c2c1)F	PIYPWISEECVYJN-UHFFFAOYSA-N	554	1583315448135
participant_24	M10285	c1ccc2CC=Cc2c1	YBYIRNPNPLQARY-UHFFFAOYSA-N	347	1583315451230
participant_38	M17003	CCCCCCc1ccc2cc3CC4C=CN(CC)CCC4CC=Cc3c(c2c1)S	RMKRCNJYCQCCPJ-UHFFFAOYSA-N	554	1583315451406
participant_38	M17004	CCCCCCc1ccc2cc3CC4C=CN(CC)CCC4CC=Cc3c(c2c1)O	IEYXNDKWYLGKNB-UHFFFAOYSA-N	564	1583315455112
participant_24	M17005	CC1C=Cc2ccccc12	LRTOHSLOFCWHRF-UHFFFAOYSA-N	345	1583315455535
participant_24	M17006	Cc1cccc2C(C)C=Cc12	QHHCJRGHMCTEHH-UHFFFAOYSA-N	306	1583315477530
participant_38	M17007	CCCCCCc1ccc2cc3CC4C=CN(CC)CCC4CC=Cc3c(CCC)c2c1	RMRMRIDGCWLUAV-UHFFFAOYSA-N	526	1583315491827
participant_38	M17008	CCCCCCc1ccc2cc3CC4C=CN(CC)CCC4CC=Cc3c(CO)c2c1	HKNGWTFSNHQXIC-UHFFFAOYSA-N	552	1583315503141
participant_38	M17009	CCCCCCc1ccc2cc3CC4C=CN(CC)CCC4CC=Cc3c(C=O)c2c1	QCQUICWDYMDAEU-UHFFFAOYSA-N	554	1583315507060
participant_24	M17010	CC1C=Cc2cccc[n+]12	IDHAWEHKFWAHHR-UHFFFAOYSA-N	276	1583315508218
participant_11	M17011	CCCN(CCCCc1ccccc1)CC2=CC=CCO2	SCPJVIOJSWTMAK-UHFFFAOYSA-N	481	1583315509288
participant_11	M17012	c1ccc(cc1)CCCCN(CCO)CC2=CC=CCO2	WXJIJMWLKTXDFA-UHFFFAOYSA-N	483	1583315514256
participant_11	M17013	c1ccc(cc1)CCCCN(CCN)CC2=CC=CCO2	MZSLYODRQZTHJK-UHFFFAOYSA-N	471	1583315518128
participant_24	M17014	CC1C=Cc2cccnc12	XPQDFPUUVFXFJI-UHFFFAOYSA-N	261	1583315518276
participant_11	M17015	c1ccc(cc1)CCCCN(CCCl)CC2=CC=CCO2	WYUCACOQCXRUOR-UHFFFAOYSA-N	471	1583315521097
participant_38	M17016	CCCCCCc1ccc2cc3CC4C=CN(CC)CCC4CC=Cc3c(C(=O)C)c2c1	DDJYSCXXGASECN-UHFFFAOYSA-N	555	1583315528919
participant_38	M17017	CCCCCCc1ccc2cc3CC4C=CN(CC)CCC4CC=Cc3c(c2c1)C(=O)CC	NLYMIEZRNWNDPS-UHFFFAOYSA-N	549	1583315529164
participant_11	M17018	c1ccc(cc1)CCCCN(CC2=CC=CCO2)CO	NWNAJGPAGIYDMA-UHFFFAOYSA-N	484	1583315534919
participant_38	M17019	CCCCCCc1ccc2cc3CC4C=CN(CC)CCC4CC=Cc3c(c2c1)C(=O)O	YMSVDTKCVFWAGO-UHFFFAOYSA-N	558	1583315540917
participant_11	M17020	c1ccc(cc1)CC2CCN(CC3=CC=CCO3)CO2	YUYPEMSZYSBFFP-UHFFFAOYSA-N	517	1583315543305
participant_38	M17021	CCN1CCC2CC=Cc3c(CC2C=C1)cc4ccc(CCCCCO)cc4c3C(=O)O	SFRYMUQVCGZPMU-UHFFFAOYSA-N	560	1583315551609
participant_38	M17022	C(CCc1ccc2cc3CC4C=CN(CCC4CC=Cc3c(c2c1)C(=O)O)CO)CCO	XPHUCJJGJKZKNG-UHFFFAOYSA-N	545	1583315554629
participant_11	M17023	c1ccc(cc1)CC2=CCN(CC3=CC=CCO3)CO2	WJNGDXTZCMSXFE-UHFFFAOYSA-N	505	1583315560891
participant_38	M17024	CCN1CCC2CC=Cc3c(CC2C=C1)cc4ccc(CCCCCO)cc4c3C(=O)N	MSKSKXRKKJCLHY-UHFFFAOYSA-N	562	1583315566403
participant_38	M17025	CCN1CCC2CC=Cc3c(CC2C=C1)cc4ccc(CCCCCN)cc4c3C(=O)N	CWDUYNPGQYFDDQ-UHFFFAOYSA-N	554	1583315568770
participant_11	M17026	c1ccc(cc1)CC2C=CN(CC3=CC=CCO3)CO2	MGUAVNKOTPCEET-UHFFFAOYSA-N	466	1583315570441
participant_38	M17027	CCCCCCc1ccc2cc3CC4C=CN(CC)CCC4CC=Cc3c(c2c1)C(=O)N	XYNICJXDLYHAFI-UHFFFAOYSA-N	557	1583315574273
participant_11	M17028	c1ccc(cc1)CC2OCN(CC3=CC=CCO3)CO2	XRSCNJIGRGDTSX-UHFFFAOYSA-N	452	1583315584183
participant_38	M17029	CCN1CCC2CC=Cc3c(CC2C=C1)cc4ccc(CCCCCS)cc4c3C(=O)O	IKVPTLIDLXWXKI-UHFFFAOYSA-N	559	1583315585959
participant_11	M17030	c1ccc(cc1)CC2NCN(CC3=CC=CCO3)CO2	HLDCXEKWMOGRSD-UHFFFAOYSA-N	494	1583315586810
participant_38	M17031	CCN1CCC2CC=Cc3c(CC2C=C1)cc4ccc(CCCCCS)cc4c3C(=O)S	VZZQSJHIIDJXJV-UHFFFAOYSA-N	554	1583315588574
participant_38	M17032	CCN1CCC2CC=Cc3c(CC2C=C1)cc4ccc(CCCCCS)cc4c3C(=O)N	JQRPCTOJNVSWNH-UHFFFAOYSA-N	557	1583315594548
participant_11	M17033	c1ccc(cc1)CC2CCN(CC3=CN=CCO3)CO2	ZHHBTUOQZHLNMK-UHFFFAOYSA-N	492	1583315596248
participant_38	M17034	CCN1CCC2CC=Cc3c(CC2C=C1)cc4ccc(CCCCCS)cc4c3C(=O)Cl	URKWDAIJMBGTLT-UHFFFAOYSA-N	554	1583315599714
participant_24	M17035	C=Cc1ccccc1CC	VTPNYMSKBPZSTF-UHFFFAOYSA-N	281	1583315600010
participant_11	M17036	c1ccc(cc1)CC2CCN(CC3=NC=CCO3)CO2	GYXCZQXHIKMLQA-UHFFFAOYSA-N	498	1583315601135
participant_38	M17037	CCN1CCC2CC=Cc3c(CC2C=C1)cc4ccc(CCCCCS)cc4c3C(=O)F	KWFJIMQBTCUZFV-UHFFFAOYSA-N	557	1583315603195
participant_24	M17038	CC1=Cc2ccccc2CC1	LJMXZKYACOOCMW-UHFFFAOYSA-N	378	1583315606018
participant_11	M17039	c1ccc(cc1)CC2CCN(CC3=CC=NCO3)CO2	QQYLAOCEBKJQMI-UHFFFAOYSA-N	492	1583315606761
participant_24	M17040	C/C=C\c1ccccc1CC	RMTFLXQMWNPEMG-CLTKARDFSA-N	278	1583315616228
participant_38	M17041	CCN1CCC2CC=Cc3c(CC2C=C1)cc4ccc(CCCCCF)cc4c3C(=O)O	NBWRQSMHTRQTHF-UHFFFAOYSA-N	559	1583315616934
participant_11	M17042	c1ccc(cc1)/C=C/2\CCN(CC3=CC=CCO3)CO2	LSOHXWZQAXLOMI-FOWTUZBSSA-N	521	1583315622176
participant_38	M17043	CCN1CCC2CC=Cc3c(CC2C=C1)cc4ccc(CCCCCBr)cc4c3C(=O)O	IUGBQNNTEXVVTC-UHFFFAOYSA-N	559	1583315624306
participant_24	M595	CCc1ccccc1C	HYFLWBNQFMXCPA-UHFFFAOYSA-N	288	1583315624374
participant_24	M1274	CCc1ccccc1CC	KVNYFPKFSJIPBJ-UHFFFAOYSA-N	294	1583315626294
participant_38	M17044	CCN1CCC2CC=Cc3c(CC2C=C1)cc4ccc(CCCCC=O)cc4c3C(=O)O	YARRXYUPTJCAIC-UHFFFAOYSA-N	555	1583315638244
participant_24	M17045	Cc1cccc2CCC=Cc12	XKTDNIOMEMZUFU-UHFFFAOYSA-N	358	1583315640326
participant_11	M17046	c1ccc(cc1)/C=C/2\C=CN(CC3=CC=CCO3)CO2	RMZWSUHEVVGDKO-FOWTUZBSSA-N	478	1583315645232
participant_24	M17047	Cc1ccc2CCC=Cc2c1	VPCLWVMJFFVBKF-UHFFFAOYSA-N	358	1583315658145
participant_11	M17048	CC1N(CC/C(=C\c2ccccc2)/O1)CC3=CC=CCO3	PLYJSLMXSWFBPV-GHRIWEEISA-N	510	1583315660203
participant_11	M17049	c1ccc(cc1)/C=C/2\CCN3CC4=C(C=CCO4)CC3O2	XYQUXUZWAJYIDQ-LFIBNONCSA-N	509	1583315661921
participant_38	M17050	CCCN1CCC2CC=Cc3c(CC2C=C1)cc4ccc(CCCCCO)cc4c3C(=O)O	VXBRKTJHOXDQPH-UHFFFAOYSA-N	555	1583315664524
participant_38	M17051	CCCCN1CCC2CC=Cc3c(CC2C=C1)cc4ccc(CCCCCO)cc4c3C(=O)O	LQKPGEKMGZUKOH-UHFFFAOYSA-N	546	1583315664770
participant_11	M17052	c1ccc(cc1)/C=C/2\CCN3CC4=C(C=CCO4)OC3O2	LLUVHLXBFMYVDK-SDNWHVSQSA-N	483	1583315666625
participant_11	M17053	c1ccc(cc1)/C=C/2\CCN3CC4=C(C=CCO4)NC3O2	KODDBDLKGDNLCU-SDNWHVSQSA-N	489	1583315669650
participant_38	M17054	COCCN1CCC2CC=Cc3c(CC2C=C1)cc4ccc(CCCCCO)cc4c3C(=O)O	NZAIIAZXYMSMPN-UHFFFAOYSA-N	555	1583315670472
participant_11	M17055	c1ccc(cc1)/C=C/2\CCN(CC3=C(C=CCO3)N)CO2	VGMLTRBAUKGZCE-RVDMUPIBSA-N	521	1583315674178
participant_38	M17056	C(CCc1ccc2cc3CC4C=CN(CCC4CC=Cc3c(c2c1)C(=O)O)CCON)CCO	GHZUEKSHBMFJEJ-UHFFFAOYSA-N	550	1583315676481
participant_24	M17057	CC/C=C\c1ccccc1	MPMBRWOOISTHJV-CLTKARDFSA-N	290	1583315681427
participant_24	M16516	C/C=C\c1ccccc1	QROGIFZRVHSFLM-KXFIGUGUSA-N	267	1583315682888
participant_24	M258	C=Cc1ccccc1	PPBRXRYQALVLMV-UHFFFAOYSA-N	267	1583315684452
participant_11	M17058	CNC1=C(CN2CC/C(=C\c3ccccc3)/OC2)OCC=C1	QQRXXVIAEWDIKX-FOWTUZBSSA-N	521	1583315690818
participant_11	M17059	CCNC1=C(CN2CC/C(=C\c3ccccc3)/OC2)OCC=C1	HSALHERFJQTNLD-GHRIWEEISA-N	542	1583315692102
participant_11	M17060	CCCNC1=C(CN2CC/C(=C\c3ccccc3)/OC2)OCC=C1	BMZMNPMVPICRAY-NBVRZTHBSA-N	545	1583315694320
participant_11	M17061	CCCCNC1=C(CN2CC/C(=C\c3ccccc3)/OC2)OCC=C1	JMYUWBNRAGFIQL-XDJHFCHBSA-N	557	1583315695837
participant_11	M17062	CCCCCNC1=C(CN2CC/C(=C\c3ccccc3)/OC2)OCC=C1	NXJWLJBKRNGWMU-CAPFRKAQSA-N	560	1583315697468
participant_11	M17063	CCCCCCNC1=C(CN2CC/C(=C\c3ccccc3)/OC2)OCC=C1	WETMXAZGDJJXHZ-HEHNFIMWSA-N	560	1583315699796
participant_38	M17064	C(CCc1ccc2cc3CC4C=CN5CCOCC5CC4CC=Cc3c(c2c1)C(=O)O)CCO	XSAGNRARQPGJAG-UHFFFAOYSA-N	564	1583315700619
participant_11	M17065	CCCCCCCNC1=C(CN2CC/C(=C\c3ccccc3)/OC2)OCC=C1	DGPUIDQVAKZDBN-RELWKKBWSA-N	548	1583315701501
participant_38	M17066	C(CCc1ccc2cc3CC4C=CN5CCOC=C5CC4CC=Cc3c(c2c1)C(=O)O)CCO	GPILVRFMMOGGNQ-UHFFFAOYSA-N	578	1583315707309
participant_38	M17067	C(CCc1ccc2cc3CC4C=CN5C=COC=C5CC4CC=Cc3c(c2c1)C(=O)O)CCO	YZKOOSVFTSEYKO-UHFFFAOYSA-N	546	1583315709886
participant_11	M17068	c1ccc(cc1)/C=C/2\CCN(CC3=C(C=CCO3)NCC4CCCC4)CO2	LOFOZPTXLHZXQT-RCCKNPSSSA-N	526	1583315710709
participant_11	M17069	CCCCCCCCNC1=C(CN2CC/C(=C\c3ccccc3)/OC2)OCC=C1	WUQWLVSKMNYWPX-FCDQGJHFSA-N	529	1583315728441
participant_11	M17070	C1CCCC(CC1)CNC2=C(CN3CC/C(=C\c4ccccc4)/OC3)OCC=C2	FZLZHFFZBWMSNS-HAVVHWLPSA-N	483	1583315735383
participant_38	M17071	CC1=C2CC3CC=Cc4c(CC3C=CN2CCO1)cc5ccc(CCCCCO)cc5c4C(=O)O	ZUBBHUULRLTXEZ-UHFFFAOYSA-N	575	1583315738533
participant_38	M17072	CCC1=C2CC3CC=Cc4c(CC3C=CN2CCO1)cc5ccc(CCCCCO)cc5c4C(=O)O	GYLRPWRJJKPMFU-UHFFFAOYSA-N	576	1583315738781
participant_24	M17073	CC1CC=Cc2ccccc12	KCUTVFGMQZNOGP-UHFFFAOYSA-N	351	1583315754509
participant_24	M17074	CC1C=Cc2ccccc2C1C	BCQCIPKWKWDVEZ-UHFFFAOYSA-N	324	1583315756751
participant_38	M17075	CCCC1=C2CC3CC=Cc4c(CC3C=CN2CCO1)cc5ccc(CCCCCO)cc5c4C(=O)O	QLLBMJDKLWHOFD-UHFFFAOYSA-N	563	1583315758506
participant_24	M17076	CCC1C=Cc2ccccc2C1C	IFOUKDOWKACXOV-UHFFFAOYSA-N	361	1583315758538
participant_24	M17077	CCCC1C=Cc2ccccc2C1C	IYEDTSBMYKMLRZ-UHFFFAOYSA-N	364	1583315760047
participant_11	M17078	CCCCC1CNC2=C(CN3CC/C(=C\c4ccccc4)/OC3)OCC=C12	VDDXGFWUOBDQNY-XSFVSMFZSA-N	569	1583315762764
participant_24	M17079	c1ccc2c(c1)C=CC3CCCCC32	KLOAGCHCLPAICO-UHFFFAOYSA-N	376	1583315763272
participant_11	M17080	CCCCC1CN2C3=C(CN4CC/C(=C\c5ccccc5)/OC42)OCC=C13	HLCFEKWJUZHVHO-XMHGGMMESA-N	564	1583315770804
participant_24	M17081	c1ccc2c(c1)ccc3CCCCc32	UXNCDAQNSQBHEN-UHFFFAOYSA-N	444	1583315772419
participant_38	M17082	CNC1=C2CC3CC=Cc4c(CC3C=CN2CCO1)cc5ccc(CCCCCO)cc5c4C(=O)O	OOOUXFPWZSLSFK-UHFFFAOYSA-N	578	1583315773784
participant_24	M17083	c1ccc2c(c1)ccc3C=CCCc32	ZCDATJVTIPPOBN-UHFFFAOYSA-N	498	1583315776089
participant_38	M17084	COC1=C2CC3CC=Cc4c(CC3C=CN2CCO1)cc5ccc(CCCCCO)cc5c4C(=O)O	ZWBPDDGEPAEDOG-UHFFFAOYSA-N	577	1583315778120
participant_24	M17085	c1ccc2c(c1)ccc3ccccc32	YNPNZTXNASCQKK-UHFFFAOYSA-N	431	1583315778300
participant_11	M17086	c1ccc(cc1)/C=C/2\CCN(CC3=C4C(=CCO3)C5CCCCC5N4)CO2	DFAKHAAXAYQRHV-NBVRZTHBSA-N	508	1583315781598
participant_38	M17087	CSC1=C2CC3CC=Cc4c(CC3C=CN2CCO1)cc5ccc(CCCCCO)cc5c4C(=O)O	QOAMHJKISLDDDO-UHFFFAOYSA-N	574	1583315785708
participant_11	M17088	CCCCC1CNC2=C(CN3CC/C(=C\c4ccccc4)/OC3)OCC=[N+]12	KMQQEVWVOQBAJC-XSFVSMFZSA-N	536	1583315801269
participant_24	M17089	c1ccc2c(c1)ccc3c2cccn3	HCAUQPZEWLULFJ-UHFFFAOYSA-N	421	1583315802492
participant_24	M17090	c1ccc2c(c1)ccc3c2cncn3	ZZTFQOIZJMYIIL-UHFFFAOYSA-N	403	1583315805475
participant_38	M17091	CC1C2CC=Cc3c(cc4ccc(CCCCCO)cc4c3C(=O)O)CC2C=CN5CCOC(=C15)OC	JCOHLCOMAOFIEP-UHFFFAOYSA-N	566	1583315807515
participant_24	M17092	c1ccc2c(c1)c3cncnc3cn2	KKXTYDYBYUZJTO-UHFFFAOYSA-N	362	1583315807859
participant_38	M17093	CCC1C2CC=Cc3c(cc4ccc(CCCCCO)cc4c3C(=O)O)CC2C=CN5CCOC(=C15)OC	WGCOLXHDDIBNQD-UHFFFAOYSA-N	563	1583315810055
participant_24	M17094	c1cc2c(c3cncnc3cn2)nc1	DCKFZDBKROZLFM-UHFFFAOYSA-N	291	1583315810245
participant_24	M17095	c1c2c(cnc3cncnc23)ncn1	DRANXKRDYBTJJW-UHFFFAOYSA-N	226	1583315812657
participant_24	M17096	c1c2c(cnc3c2ncnn3)ncn1	MVZJZYPGEDGRFY-UHFFFAOYSA-N	203	1583315814177
participant_38	M17097	CCC1C2CC=Cc3c(cc4ccc(CCCCCO)cc4c3C(=O)O)CC2C=CN5CCOC(=C15)OCC	FLVBXMWXBDIUGP-UHFFFAOYSA-N	563	1583315818151
participant_11	M17098	c1ccc(cc1)/C=C/2\CCN(CC3=C4C(=CCO3)C(CCCO)CN4)CO2	XEKUPIJWVRNVOR-CPNJWEJPSA-N	567	1583315818630
participant_38	M17099	C(CCc1ccc2cc3CC4C=CN5CCOC6=C5C(CCCCO6)C4CC=Cc3c(c2c1)C(=O)O)CCO	IDGPHVJMFGIRDG-UHFFFAOYSA-N	549	1583315820796
participant_11	M17100	c1ccc(cc1)/C=C/2\CCN(CC3=C4C(=CCO3)C(CCCN)CN4)CO2	QAUUICXQSVULHU-CPNJWEJPSA-N	562	1583315821823
participant_11	M17101	c1ccc(cc1)/C=C/2\CCN(CC3=C4C(=CCO3)C(CCCS)CN4)CO2	ITFVHOFIYKIJPJ-CPNJWEJPSA-N	562	1583315824720
participant_38	M17102	CCCCOC1=C2CC3CC=Cc4c(CC3C=CN2CCO1)cc5ccc(CCCCCO)cc5c4C(=O)O	LABRCUDNYFQSRZ-UHFFFAOYSA-N	572	1583315827131
participant_11	M17103	c1ccc(cc1)/C=C/2\CCN(CC3=C4C(=CCO3)C(CCCF)CN4)CO2	GLFUUPOZXVRVMW-CPNJWEJPSA-N	563	1583315827700
participant_38	M17104	CCCOC1=C2CC3CC=Cc4c(CC3C=CN2CCO1)cc5ccc(CCCCCO)cc5c4C(=O)O	LQZYVKQTLJBUIT-UHFFFAOYSA-N	582	1583315829123
participant_24	M17105	C/C=c\1/ccc2C=CCCc2/c1=C/C	OYGMLWZNAYLHDN-OMDGHYGXSA-N	296	1583315829148
participant_24	M17106	C/C=c\1/ccc2C=CCCc2c1=C	DKYAKUMSWUEAFS-JYOAFUTRSA-N	314	1583315830116
participant_24	M17107	C/C=C\1/C=CC2=C(CCC=C2)C1	JNXOVMOEWMQJCF-SGAXSIHGSA-N	298	1583315831106
participant_11	M17108	c1ccc(cc1)/C=C/2\CCN(CC3=C4C(=CCO3)C(CCCCl)CN4)CO2	CEWISWPNAOPPAP-CPNJWEJPSA-N	562	1583315831151
participant_24	M17109	C=C1C=CC2=C(CCC=C2)C1	UIEGJGGSXVIGDY-UHFFFAOYSA-N	296	1583315832618
participant_38	M17110	CCOC1=C2CC3CC=Cc4c(CC3C=CN2CCO1)cc5ccc(CCCCCO)cc5c4C(=O)O	ZJJZLANDXZSEQC-UHFFFAOYSA-N	584	1583315834686
participant_11	M17111	COCCC1CNC2=C(CN3CC/C(=C\c4ccccc4)/OC3)OCC=C12	ABHLFKQTDXSAEV-CPNJWEJPSA-N	547	1583315839133
participant_24	M17112	C/C=C/1\C=CC2=C(CCC=C2)C1	JNXOVMOEWMQJCF-WTDSWWLTSA-N	298	1583315842854
participant_11	M17114	CNCCC1CNC2=C(CN3CC/C(=C\c4ccccc4)/OC3)OCC=C12	UMGQCPMAQDJWTB-CPNJWEJPSA-N	545	1583315843756
participant_24	M17113	CC/C=C/1\C=CC2=C(CCC=C2)C1	LCQWDYAWNVCYRD-VZUCSPMQSA-N	321	1583315844075
participant_24	M17115	CCC/C=C/1\C=CC2=C(CCC=C2)C1	PGDMUMHOHGVAON-WUXMJOGZSA-N	333	1583315845805
participant_24	M17116	C1=CC2=C(CC1)CC3=CCCCC3=C2	POMUVJBQYUJBCK-UHFFFAOYSA-N	387	1583315846937
participant_11	M17117	CCNCC1CNC2=C(CN3CC/C(=C\c4ccccc4)/OC3)OCC=C12	IQHBPGGOQGIBAH-XDHOZWIPSA-N	542	1583315850405
participant_11	M17118	CCOCC1CNC2=C(CN3CC/C(=C\c4ccccc4)/OC3)OCC=C12	WSAPWCFZMYGJDQ-XDHOZWIPSA-N	545	1583315853043
participant_24	M17119	c1ccc2C=C3CCCC=C3Cc2c1	DDGNRWPBHPQOGR-UHFFFAOYSA-N	469	1583315858765
participant_11	M17120	CCCOC1CNC2=C(CN3CC/C(=C\c4ccccc4)/OC3)OCC=C12	FWIFZQLJUQXAOZ-QGOAFFKASA-N	552	1583315859239
participant_24	M17121	c1ccc2CC3=CCC=CC3=Cc2c1	QAOUYKYESKLVHT-UHFFFAOYSA-N	472	1583315862799
participant_38	M17122	C#COC1=C2CC3CC=Cc4c(CC3C=CN2CCO1)cc5ccc(CCCCCO)cc5c4C(=O)O	OZNGNUOSJZFXGM-UHFFFAOYSA-N	568	1583315863371
participant_11	M17123	CCCNC1CNC2=C(CN3CC/C(=C\c4ccccc4)/OC3)OCC=C12	TXTNYYHTIAJSQH-QGOAFFKASA-N	542	1583315865249
participant_38	M17124	C=COC1=C2CC3CC=Cc4c(CC3C=CN2CCO1)cc5ccc(CCCCCO)cc5c4C(=O)O	FDMPONHEKIJPND-UHFFFAOYSA-N	571	1583315868728
participant_24	M17125	c1ccc2CC3CCC=CC3=Cc2c1	XTWSFNZPUBROFT-UHFFFAOYSA-N	449	1583315869269
participant_24	M14536	c1ccc2cc3CCC=Cc3cc2c1	SSDCYRGPZNHDOL-UHFFFAOYSA-N	492	1583315874344
participant_11	M17126	CCCC(C)C1CNC2=C(CN3CC/C(=C\c4ccccc4)/OC3)OCC=C12	POHPDHDJOVWANW-XSFVSMFZSA-N	541	1583315875743
participant_24	M606	c1ccc2cc3ccccc3cc2c1	MWPLVEDNUUSJAV-UHFFFAOYSA-N	420	1583315875909
participant_11	M17127	CCCC(C1CNC2=C(CN3CC/C(=C\c4ccccc4)/OC3)OCC=C12)O	YAMUEBARJWYQHV-QGOAFFKASA-N	535	1583315879343
participant_38	M17128	C(CCc1ccc2cc3CC4C=CN5CCOC(=C5CC4CC=Cc3c(c2c1)C(=O)O)OCBr)CCO	ROVKQBQYVSFWQF-UHFFFAOYSA-N	576	1583315888596
participant_11	M17129	CC(C)CCC1CNC2=C(CN3CC/C(=C\c4ccccc4)/OC3)OCC=C12	CXUUVUDFVYXTJX-KGENOOAVSA-N	530	1583315894744
participant_38	M17130	C(CCc1ccc2cc3CC4C=CN5CCOC(=C5CC4CC=Cc3c(c2c1)C(=O)O)OCS)CCO	QBSMZBLJFZJQSI-UHFFFAOYSA-N	574	1583315898079
participant_38	M17131	C(CCc1ccc2cc3CC4C=CN5CCOC(=C5CC4CC=Cc3c(c2c1)C(=O)O)OCN)CCO	HDCDOMTTZBFPMG-UHFFFAOYSA-N	574	1583315901930
participant_11	M17132	CCC(C)CC1CNC2=C(CN3CC/C(=C\c4ccccc4)/OC3)OCC=C12	IOYFQRCJWFOFST-KGENOOAVSA-N	543	1583315906745
participant_11	M17133	CCC(C)C(C)C1CNC2=C(CN3CC/C(=C\c4ccccc4)/OC3)OCC=C12	HDJJIYWDYYIXRY-KGENOOAVSA-N	515	1583315909007
participant_38	M17134	CCOC1=C2C(C)C3CC=Cc4c(cc5ccc(CCCCCO)cc5c4C(=O)O)CC3C=CN2CCO1	ZLOHQKKJOHBMPV-UHFFFAOYSA-N	573	1583315918676
participant_38	M17135	CCCOC1=C2C(C)C3CC=Cc4c(cc5ccc(CCCCCO)cc5c4C(=O)O)CC3C=CN2CCO1	WXVIJCVXNOSZGS-UHFFFAOYSA-N	572	1583315923777
participant_11	M17136	CCCCC1C=NC2=C(CN3CC/C(=C\c4ccccc4)/OC3)OCC=C12	SWEWPWRZYQWOAS-XSFVSMFZSA-N	578	1583315924807
participant_38	M17137	CCCCOC1=C2C(C)C3CC=Cc4c(cc5ccc(CCCCCO)cc5c4C(=O)O)CC3C=CN2CCO1	BKBHARSMTXZSPL-UHFFFAOYSA-N	562	1583315925700
participant_11	M17138	C=CCCC1C=NC2=C(CN3CC/C(=C\c4ccccc4)/OC3)OCC=C12	PWRDCTJNVRQULH-XSFVSMFZSA-N	541	1583315929072
participant_38	M17139	C(CCc1ccc2cc3CC4C=CN5CCOC6=C5C(CCCCCO6)C4CC=Cc3c(c2c1)C(=O)O)CCO	IVUXKEIGCULLQA-UHFFFAOYSA-N	537	1583315930289
participant_11	M17140	C=CC/C=C/1\C=N\C2=C(CN3CC/C(=C\c4ccccc4)/OC3)OCC=C12	AZVHKOYDJFOPQA-KYRQBFFOSA-N	531	1583315931874
participant_11	M17141	CCC/C=C/1\C=N\C2=C(CN3CC/C(=C\c4ccccc4)/OC3)OCC=C12	QFRCKSXUBKQDQS-KYRQBFFOSA-N	563	1583315935414
participant_38	M17142	CCCCCOC1=C2CC3CC=Cc4c(CC3C=CN2CCO1)cc5ccc(CCCCCO)cc5c4C(=O)O	QAWYYANCKYQGSC-UHFFFAOYSA-N	560	1583315936133
participant_11	M17143	C/C=C\CC1C=NC2=C(CN3CC/C(=C\c4ccccc4)/OC3)OCC=C12	MIHREVXLYKDBCO-NGFGVFBDSA-N	523	1583315942756
participant_38	M17144	CCOC1=C2CC3C(C)C=Cc4c(cc5ccc(CCCCCO)cc5c4C(=O)O)CC3C=CN2CCO1	FJAYDSURUGUQJA-UHFFFAOYSA-N	557	1583315947848
participant_11	M17145	CC/C=C\C1C=NC2=C(CN3CC/C(=C\c4ccccc4)/OC3)OCC=C12	DTQQRBULLBBWHM-IPQFZRPKSA-N	521	1583315949077
participant_38	M17146	CCC1C=Cc2c(cc3ccc(CCCCCO)cc3c2C(=O)O)CC4C=CN5CCOC(=C5CC14)OCC	KNDDFDHYIYNMGX-UHFFFAOYSA-N	558	1583315950206
participant_38	M17147	CCCC1C=Cc2c(cc3ccc(CCCCCO)cc3c2C(=O)O)CC4C=CN5CCOC(=C5CC14)OCC	SUWRBQAOIRFAIE-UHFFFAOYSA-N	550	1583315952434
participant_38	M17148	C(CCc1ccc2cc3CC4C=CN5CCOC6=C5CC4C(CCCCCO6)C=Cc3c(c2c1)C(=O)O)CCO	ZLQZLXFOZCJPPB-UHFFFAOYSA-N	531	1583315954076
participant_24	M17149	c1ccc2c(c1)ccc3C=CCOc32	VCDAWCBLCCVSKE-UHFFFAOYSA-N	447	1583315966892
participant_11	M17150	C#CCCC1C=NC2=C(CN3CC/C(=C\c4ccccc4)/OC3)OCC=C12	IJOGZUJBKCBGAC-XSFVSMFZSA-N	549	1583315971704
participant_24	M17151	c1ccc2c(c1)ccc3C=COCc32	BUPPRJYTFIFWIA-UHFFFAOYSA-N	447	1583315973854
participant_11	M17152	C#CC#CC1C=NC2=C(CN3CC/C(=C\c4ccccc4)/OC3)OCC=C12	IIFMMXPAWTXGIP-XSFVSMFZSA-N	500	1583315979894
participant_38	M17153	C(CCc1ccc2cc3CC4C=CN5CCOC(=C5CC4CC=Cc3c(c2c1)C(=O)O)OCCN)CCO	TUJQGMAWQLXQKR-UHFFFAOYSA-N	572	1583315983771
participant_11	M17154	CCC#CC1C=NC2=C(CN3CC/C(=C\c4ccccc4)/OC3)OCC=C12	DHRCVXVIERVLPW-XSFVSMFZSA-N	528	1583315986634
participant_24	M17155	CC1C=Cc2ccc3ccccc3c2C1	IPBKVVBSZILRLW-UHFFFAOYSA-N	449	1583315986937
participant_38	M17156	C(CCc1ccc2cc3CC4C=CN5CCOC(=C5CC4CC=Cc3c(c2c1)C(=O)O)OCCO)CCO	ZJYAVOYOWVQOQM-UHFFFAOYSA-N	568	1583315988198
participant_11	M17157	CC#CCC1C=NC2=C(CN3CC/C(=C\c4ccccc4)/OC3)OCC=C12	YQYMLRIIEUBUPI-XSFVSMFZSA-N	532	1583315992943
participant_38	M17158	C=CCOC1=C2CC3CC=Cc4c(CC3C=CN2CCO1)cc5ccc(CCCCCO)cc5c4C(=O)O	IXMPITIJXYUULD-UHFFFAOYSA-N	571	1583315995325
participant_11	M17159	CCCCC1C=[N+]2C3=C(CN4CC/C(=C\c5ccccc5)/OC42)OCC=C13	SRDCEOFWDCOHSS-XMHGGMMESA-N	550	1583316019070
participant_38	M17160	CCOC1=C2CC3CC=Cc4c(CC3C=CN2CCO1)cc5ccc(CC(C)CCCO)cc5c4C(=O)O	QVXXDWGAEAMOEN-UHFFFAOYSA-N	576	1583316027590
participant_38	M17161	CCC(CCCO)Cc1ccc2cc3CC4C=CN5CCOC(=C5CC4CC=Cc3c(c2c1)C(=O)O)OCC	VHMLJXHCVWUXBP-UHFFFAOYSA-N	583	1583316027854
participant_11	M17162	CCCCc1c[nH]c2=C(CN3CC/C(=C\c4ccccc4)/OC3)OCC=c12	SMBQTTXQZZDSPS-XSFVSMFZSA-N	592	1583316033034
participant_11	M17163	CCCCc1c[nH]c2=C(CN3C=C/C(=C\c4ccccc4)/OC3)OCC=c12	XWAZJVQVQNQRFM-XSFVSMFZSA-N	557	1583316057511
participant_38	M17164	CCCC(CCCO)Cc1ccc2cc3CC4C=CN5CCOC(=C5CC4CC=Cc3c(c2c1)C(=O)O)OCC	GPNKRZVCOKHNJF-UHFFFAOYSA-N	561	1583316069593
participant_38	M17165	CCCCC(CCCO)Cc1ccc2cc3CC4C=CN5CCOC(=C5CC4CC=Cc3c(c2c1)C(=O)O)OCC	VGGCZMCEHWOCDQ-UHFFFAOYSA-N	555	1583316076456
participant_38	M17166	CCCCCC(CCCO)Cc1ccc2cc3CC4C=CN5CCOC(=C5CC4CC=Cc3c(c2c1)C(=O)O)OCC	VVPFMRLAJNHZOG-UHFFFAOYSA-N	546	1583316079043
participant_38	M17167	CCCCCCC(CCCO)Cc1ccc2cc3CC4C=CN5CCOC(=C5CC4CC=Cc3c(c2c1)C(=O)O)OCC	XIDAXHOEWKPZFA-UHFFFAOYSA-N	533	1583316080358
participant_38	M17168	C=CC(CCCO)Cc1ccc2cc3CC4C=CN5CCOC(=C5CC4CC=Cc3c(c2c1)C(=O)O)OCC	DAQWFSQQOYSEJI-UHFFFAOYSA-N	570	1583316098280
participant_38	M17169	C=C/C(=C/CCO)/Cc1ccc2cc3CC4C=CN5CCOC(=C5CC4CC=Cc3c(c2c1)C(=O)O)OCC	BKNXADDWWSPACB-XAGKAZIPSA-N	549	1583316102422
participant_38	M17170	CC/C(=C/CCO)/Cc1ccc2cc3CC4C=CN5CCOC(=C5CC4CC=Cc3c(c2c1)C(=O)O)OCC	MJGQKERIAGIWFU-XAGKAZIPSA-N	558	1583316107069
participant_11	M17171	CCCCCc1c[nH]c2=C(CN3CC/C(=C\c4ccccc4)/OC3)OCC=c12	WJYDGVZMRYAICF-RCCKNPSSSA-N	599	1583316111737
participant_38	M17172	CCOC1=C2CC3CC=Cc4c(CC3C=CN2CCO1)cc5ccc(CC(CCCO)CO)cc5c4C(=O)O	LQAIBERHQUIFEL-UHFFFAOYSA-N	566	1583316113399
participant_11	M17173	CCCCCCc1c[nH]c2=C(CN3CC/C(=C\c4ccccc4)/OC3)OCC=c12	YTRHWQOFKGWCSE-CJLVFECKSA-N	597	1583316115161
participant_11	M17174	c1ccc(cc1)/C=C/2\CCN(CC3=c4c(=CCO3)c(CC5CCCC5)c[nH]4)CO2	CRJQHHXRBGBVGS-PXLXIMEGSA-N	556	1583316118085
participant_38	M17175	CCCCC(CC)Cc1ccc2cc3CC4C=CN5CCOC(=C5CC4CC=Cc3c(c2c1)C(=O)O)OCC	UTARGGONGXZACO-UHFFFAOYSA-N	574	1583316120605
participant_38	M17176	CCC(CCCF)Cc1ccc2cc3CC4C=CN5CCOC(=C5CC4CC=Cc3c(c2c1)C(=O)O)OCC	SARJEIADOLVTJO-UHFFFAOYSA-N	582	1583316124775
participant_11	M17177	CCCCCCCc1c[nH]c2=C(CN3CC/C(=C\c4ccccc4)/OC3)OCC=c12	VXKGLSXKNDMBLZ-HAVVHWLPSA-N	584	1583316125859
participant_38	M17178	CCC(CCCBr)Cc1ccc2cc3CC4C=CN5CCOC(=C5CC4CC=Cc3c(c2c1)C(=O)O)OCC	UJVPAZZLHLHNSQ-UHFFFAOYSA-N	582	1583316127752
participant_11	M17179	C1CCC(CC1)Cc2c[nH]c3=C(CN4CC/C(=C\c5ccccc5)/OC4)OCC=c23	UUBPJPMFOSSNEL-XQNSMLJCSA-N	531	1583316127859
participant_11	M17180	CCCCC(C)Cc1c[nH]c2=C(CN3CC/C(=C\c4ccccc4)/OC3)OCC=c12	CWAZLQOFDFIQLB-XQNSMLJCSA-N	575	1583316131526
participant_38	M17181	CCC(CCCCl)Cc1ccc2cc3CC4C=CN5CCOC(=C5CC4CC=Cc3c(c2c1)C(=O)O)OCC	ASQUZIOFDFVENN-UHFFFAOYSA-N	582	1583316132393
participant_38	M17182	CCOC1=C2CC3CC=Cc4c(CC3C=CN2CCO1)cc5ccc(CC(CCCCl)CCl)cc5c4C(=O)O	MATFNFHZFSXFMV-UHFFFAOYSA-N	564	1583316138024
participant_11	M17183	c1ccc(cc1)/C=C/2\CCN(CC3=c4c(=CCO3)c(CCCCCO)c[nH]4)CO2	PWHHUQOMFXYAJH-RCCKNPSSSA-N	595	1583316143804
participant_38	M17184	CCC(CCCCl)Cc1ccc2cc3CC4C=CN5CCOC(=C5CC4CC=Cc3c(c2n1)C(=O)O)OCC	HOXAQYZBJNUFDT-UHFFFAOYSA-N	558	1583316146582
participant_11	M17185	c1ccc(cc1)/C=C/2\CCN(CC3=c4c(=CCO3)c(CCCCCN)c[nH]4)CO2	VZLKGSMILAEDPM-RCCKNPSSSA-N	590	1583316147845
participant_11	M17186	c1ccc(cc1)/C=C/2\CCN(CC3=c4c(=CCO3)c(CCCCCCl)c[nH]4)CO2	BOMVOGACXHZHAS-RCCKNPSSSA-N	590	1583316150787
participant_11	M17187	c1ccc(cc1)/C=C/2\CCN(CC3=c4c(=CCO3)c(CCCCCS)c[nH]4)CO2	SEBZHNWTKSISGE-RCCKNPSSSA-N	590	1583316153338
participant_38	M17188	CCC(CCCCl)Cc1ccc2cc3CC4C=CN5CCOC(=C5CC4CC=Nc3c(c2c1)C(=O)O)OCC	VXWJIHZECVZGMV-UHFFFAOYSA-N	568	1583316160085
participant_11	M17189	c1ccc(cc1)/C=C/2\CCN(CC3=c4c(=CCO3)c(CCCCO)c[nH]4)CO2	XSGGPCAFFCDWQG-XSFVSMFZSA-N	597	1583316166833
participant_38	M17190	CCC(CCCCl)Cc1ccc2cc3CC4C=CN5CCOC(=C5CC4OC=Cc3c(c2c1)C(=O)O)OCC	GJKQZMHPVCKRNS-UHFFFAOYSA-N	574	1583316168216
participant_38	M17191	CCC(CCCCl)Cc1ccc2cc3CC4C=CN5CCOC(=C5CC4NC=Cc3c(c2c1)C(=O)O)OCC	CAQFKEWREFFMEI-UHFFFAOYSA-N	572	1583316175913
participant_38	M17192	CCC(CCCCl)Cc1ccc2cc3CC4C=CN5CCOC(=C5CC4SC=Cc3c(c2c1)C(=O)O)OCC	JYIVDYKQNYAIJD-UHFFFAOYSA-N	569	1583316179558
participant_11	M17193	CC(C)CCCCc1c[nH]c2=C(CN3CC/C(=C\c4ccccc4)/OC3)OCC=c12	YYEVBFVZFUKBOF-XQNSMLJCSA-N	581	1583316188194
participant_38	M17194	CCCC1=C2CC3CC=Cc4c(CC3C=CN2CCO1)cc5ccc(CC(CC)CCCCl)cc5c4C(=O)O	LSUFOUJHJBXBSF-UHFFFAOYSA-N	565	1583316189729
participant_38	M17195	CCC(CCCCl)Cc1ccc2cc3c(C=CCC4CC5=C(OCC)OCCN5C=CC4O3)c(c2c1)C(=O)O	PAVVSEQOIMQWMG-UHFFFAOYSA-N	587	1583316198206
participant_11	M17196	c1ccc(cc1)/C=C/2\CCN(CC3=c4c(=CCO3)c(CCCCN)c[nH]4)CO2	LVZOTGDCRNGQTK-XSFVSMFZSA-N	592	1583316198849
participant_11	M17197	c1ccc(cc1)/C=C/2\CCN(CC3=c4c(=CCO3)c(CCCCCl)c[nH]4)CO2	VYHPDEKPUFGPHK-XSFVSMFZSA-N	592	1583316201415
participant_11	M17198	c1ccc(cc1)/C=C/2\CCN(CC3=c4c(=CCO3)c(CCCCS)c[nH]4)CO2	TWVFYSSTCGVQQC-XSFVSMFZSA-N	592	1583316204588
participant_38	M17199	CCC(CCCCl)Cc1ccc2cc3c(C=COC4CC5=C(OCC)OCCN5C=CC4O3)c(c2c1)C(=O)O	LNEIJIKDCOEAGT-UHFFFAOYSA-N	575	1583316205638
participant_11	M17200	C=CCCCc1c[nH]c2=C(CN3CC/C(=C\c4ccccc4)/OC3)OCC=c12	AMWDDSKWSNNANE-RCCKNPSSSA-N	575	1583316212244
participant_11	M17201	C=C/C=C/Cc1c[nH]c2=C(CN3CC/C(=C\c4ccccc4)/OC3)OCC=c12	RXIYYOGHOOMUOZ-OZZGOFPSSA-N	538	1583316215136
participant_38	M17202	CCC(CCCCl)Cc1ccc2cc3c(C=CCC4C(C=CN5CCOC(=C5O4)OCC)O3)c(c2c1)C(=O)O	YQABDCZSVRWMFZ-UHFFFAOYSA-N	568	1583316215496
participant_11	M17203	CC/C=C/Cc1c[nH]c2=C(CN3CC/C(=C\c4ccccc4)/OC3)OCC=c12	ZNXUEMWFKJMVGW-OZZGOFPSSA-N	546	1583316218517
participant_38	M17204	CCC(CCCCl)Cc1ccc2cc3c(C=CCC4CC5=C(OCCN5C=CC4O3)OCO)c(c2c1)C(=O)O	PTZPTUHTJWZXLV-UHFFFAOYSA-N	585	1583316221724
participant_38	M17205	CCC(CCCCl)Cc1ccc2cc3c(C=CCC4CC5=C(OCCN5C=CC4O3)OOO)c(c2c1)C(=O)O	RCWXFPNGSLIWSJ-UHFFFAOYSA-N	577	1583316223599
participant_38	M17206	CCC(CCCCl)Cc1ccc2cc3c(C=CCC4CC5=C(OCCN5C=CC4O3)OOC)c(c2c1)C(=O)O	KBWHYYHUPLRDEK-UHFFFAOYSA-N	580	1583316227309
participant_38	M17207	CCC(CCCCl)Cc1ccc2cc3c(C=CCC4CC5=C(OC=C)OCCN5C=CC4O3)c(c2c1)C(=O)O	RTVJMIQVAUEOMQ-UHFFFAOYSA-N	580	1583316239379
participant_38	M17208	CCC(CCCCl)Cc1ccc2cc3c(C=CC=C4CC5=C(OC=C)OCCN5C=CC4O3)c(c2c1)C(=O)O	PZZRZYFROZWDTE-UHFFFAOYSA-N	587	1583316243319
participant_38	M17209	CCC(CCCCl)Cc1ccc2cc3c(C=CC=C4CC5=C(OCC)OCCN5C=CC4O3)c(c2c1)C(=O)O	JFBWRZRBQCMPGM-UHFFFAOYSA-N	589	1583316247917
participant_38	M17210	CCC(CCCCl)Cc1ccc2cc3c(C=CC=C4CC5C(OCC)OCCN5C=CC4O3)c(c2c1)C(=O)O	BHNCXXKWTFRUQQ-UHFFFAOYSA-N	567	1583316250865
participant_38	M17211	CCC(CCCCl)Cc1ccc2cc3c(C=CC=C4CC5=C(OCC)OC=CN5C=CC4O3)c(c2c1)C(=O)O	XHPZPTYGOAXSBO-UHFFFAOYSA-N	549	1583316256739
participant_11	M17212	CCC(C)CCc1c[nH]c2=C(CN3CC/C(=C\c4ccccc4)/OC3)OCC=c12	JYGWSCJNZZCSKJ-PXLXIMEGSA-N	579	1583316266404
participant_38	M17213	CCC(CCCCl)Cc1ccc2cc3c(C=CC(=C4CC5=C(OCC)OCCN5C=CC4O3)C)c(c2c1)C(=O)O	JJQFRDUOQWGHJA-UHFFFAOYSA-N	573	1583316268564
participant_38	M17214	CCC(CCCCl)Cc1ccc2cc3c(C=CC(=C4CC5=C(OCC)OCCN5C=CC4O3)Cl)c(c2c1)C(=O)O	MSNVNLISVWGCND-UHFFFAOYSA-N	575	1583316275681
participant_38	M17215	CCC(CCCCl)Cc1ccc2cc3c(C=CC(=C4CC5=C(OCCN5C=CC4O3)OCCl)Cl)c(c2c1)C(=O)O	IULJDJLJONDUGH-UHFFFAOYSA-N	567	1583316277267
participant_11	M17216	CC(C)CCCc1c[nH]c2=C(CN3CC/C(=C\c4ccccc4)/OC3)OCC=c12	MZIWYKHTMLMHHJ-PXLXIMEGSA-N	574	1583316279474
participant_38	M17217	CCC(CCCCl)Cc1ccc2cc3c(C=CC(=C4CC5=C(OCCN5C=CC4O3)OCCl)C)c(c2c1)C(=O)O	WYQHMBHMQYQGHF-UHFFFAOYSA-N	571	1583316281295
participant_11	M17218	CC(C)CC(C)Cc1c[nH]c2=C(CN3CC/C(=C\c4ccccc4)/OC3)OCC=c12	MLFPENWDPUXIFR-HZHRSRAPSA-N	529	1583316283393
participant_11	M17219	CCCC(C)Cc1c[nH]c2=C(CN3CC/C(=C\c4ccccc4)/OC3)OCC=c12	HBSITPVYLNZHFC-PXLXIMEGSA-N	565	1583316287251
participant_11	M17220	CCCC(CC)Cc1c[nH]c2=C(CN3CC/C(=C\c4ccccc4)/OC3)OCC=c12	WNJXENHMGNRRNK-XQNSMLJCSA-N	573	1583316299522
participant_11	M17221	CCCC(CCC)Cc1c[nH]c2=C(CN3CC/C(=C\c4ccccc4)/OC3)OCC=c12	JQOVNQGOWXFIKM-JJIBRWJFSA-N	545	1583316303228
participant_38	M17222	CCC(CCCCl)Cc1ccc2cc3c(C=CC=C4CC5=C(OCC)OC(C)CN5C=CC4O3)c(c2c1)C(=O)O	TWVYVMGXMUMWFB-UHFFFAOYSA-N	550	1583316315960
participant_38	M17223	CCC(CCCCl)Cc1ccc2cc3c(C=CC=C4CC5=C(OCC)OC(CC)CN5C=CC4O3)c(c2c1)C(=O)O	NKBSWLACEWLZFO-UHFFFAOYSA-N	540	1583316316247
participant_11	M17224	CCCC1CCCC1c2c[nH]c3=C(CN4CC/C(=C\c5ccccc5)/OC4)OCC=c23	WLVGWUGRTUBYAK-CJLVFECKSA-N	564	1583316320626
participant_11	M17225	CCCC1C(C)CCC1c2c[nH]c3=C(CN4CC/C(=C\c5ccccc5)/OC4)OCC=c23	BIEYBOMTNUVUPH-CJLVFECKSA-N	554	1583316326154
participant_11	M17226	c1ccc(cc1)/C=C/2\CCN(CC3=c4c(=CCO3)c(c[nH]4)C5CCC6CCCCC65)CO2	MLBWHKROPLHUKT-CJLVFECKSA-N	489	1583316327646
participant_11	M17227	CCCCC1CCCC1c2c[nH]c3=C(CN4CC/C(=C\c5ccccc5)/OC4)OCC=c23	WWTHLFCCIHCJKE-HAVVHWLPSA-N	581	1583316331853
participant_11	M17228	CCCC(CC)C(C)c1c[nH]c2=C(CN3CC/C(=C\c4ccccc4)/OC3)OCC=c12	IMVYKGORCKABPG-XQNSMLJCSA-N	557	1583316334326
participant_38	M17229	CCC(Cc1ccc2cc3c(C=CC=C4CC5=C(OCC)OCCN5C=CC4O3)c(c2c1)C(=O)O)C(C)CCCl	QLCDBNOUOSSFPN-UHFFFAOYSA-N	564	1583316335133
participant_38	M17230	CCC(CCCl)C(CC)Cc1ccc2cc3c(C=CC=C4CC5=C(OCC)OCCN5C=CC4O3)c(c2c1)C(=O)O	NAVHMWCCGDLEJC-UHFFFAOYSA-N	559	1583316337372
participant_38	M17231	CCOC1=C2CC3=CC=Cc4c(cc5ccc(CC6CCCCC6CCCl)cc5c4C(=O)O)OC3C=CN2CCO1	PJKNDWPIRWXQJB-UHFFFAOYSA-N	549	1583316339807
participant_38	M17232	CCOC1=C2CC3=CC=Cc4c(cc5ccc(CC6=CCCCC6CCCl)cc5c4C(=O)O)OC3C=CN2CCO1	CHCOYJXPDWTNTR-UHFFFAOYSA-N	583	1583316351259
participant_38	M17233	CCOC1=C2CC3=CC=Cc4c(cc5ccc(CC6=CC=CCC6CCCl)cc5c4C(=O)O)OC3C=CN2CCO1	XOYNZGHMBWRRON-UHFFFAOYSA-N	568	1583316353749
participant_38	M17234	CCOC1=C2CC3=CC=Cc4c(cc5ccc(Cc6ccccc6CCCl)cc5c4C(=O)O)OC3C=CN2CCO1	MEEAMZHCJYZYPT-UHFFFAOYSA-N	579	1583316357447
participant_38	M17235	CCOC1=C2CC3=CC=Cc4c(cc5ccc(Cc6ccccc6/C=C/Cl)cc5c4C(=O)O)OC3C=CN2CCO1	HFVZVCXXBZHXTN-CZSOKHIDSA-N	575	1583316359363
participant_38	M17236	C=COC1=C2CC3=CC=Cc4c(cc5ccc(Cc6ccccc6/C=C/Cl)cc5c4C(=O)O)OC3C=CN2CCO1	SYYAJTRJHROVCO-CZSOKHIDSA-N	547	1583316361817
participant_38	M17237	C=COC1=C2CC3=CC=Cc4c(cc5ccc(Cc6ccccc6/C=C/Cl)cc5c4C(=O)O)OC3C=CN2C=CO1	LACGJVNEKPRIIK-CZSOKHIDSA-N	500	1583316365328
participant_38	M17238	CCOC1=C2CC3=CC=Cc4c(cc5ccc(Cc6ccccc6/C=C/Cl)cc5c4C(=O)O)OC3C=CN2C=CO1	KUEUIZJNVYHDTK-CZSOKHIDSA-N	524	1583316375125
participant_38	M17239	CCOC1=C2CC3=CC=Cc4c(cc5ccc(Cc6ccccc6/C=C/Cl)cc5c4C(=O)O)OC3CCN2CCO1	AKONFSKZIXYYKE-CZSOKHIDSA-N	606	1583316378674
participant_38	M17240	CCOC1=C2CC3=CC=Cc4c(cc5ccc(CC6=CCCC=C6/C=C/Cl)cc5c4C(=O)O)OC3CCN2CCO1	GQDPLFWNICLSEP-CZSOKHIDSA-N	568	1583316385151
participant_38	M17241	CCOC1=C2CC3=CC=Cc4c(cc5ccc(Cc6ccccc6CCCl)cc5c4C(=O)O)OC3CCN2CCO1	LOKYCBCBWQXHOE-UHFFFAOYSA-N	613	1583316395453
participant_38	M17242	CCOC1=C2CC3=CC=Cc4c(cc5=CCC(Cc6ccccc6CCCl)C=c5c4C(=O)O)OC3CCN2CCO1	ZJOQPUCOBDYLOO-UHFFFAOYSA-N	600	1583316399697
participant_38	M17243	CCOC1C2CC3=CC=Cc4c(cc5ccc(Cc6ccccc6CCCl)cc5c4C(=O)O)OC3CCN2CCO1	ZNFVDICMGBPMMN-UHFFFAOYSA-N	603	1583316408437
participant_38	M17244	CCOC1=C2CC3=CC=Cc4c(cc5ccc(Cc6ccccc6CCCl)cc5c4C(=O)O)OC3=CCN2CCO1	BHMAIRDRBBYTOV-UHFFFAOYSA-N	610	1583316414082
participant_38	M17245	CCOC1=C2CC3=CC=Cc4c(cc5ccc(Cc6ccccc6CCCl)cc5c4C(=O)O)OC3=CCN2C=CO1	KXNXNASKLACURI-UHFFFAOYSA-N	571	1583316417368
participant_38	M17246	CCOC1=C2CC3=CC=CC4=C(c5cc(ccc5CC4OC3CCN2CCO1)Cc6ccccc6CCCl)C(=O)O	BTGOABHTPVFSMK-UHFFFAOYSA-N	591	1583316426654
participant_38	M17247	CCOC1=C2CC3=CC=Cc4c(cc5ccc(Cc6ccccc6CCCl)cc5c4C(O)O)OC3CCN2CCO1	WMBJUULPEIFBEP-UHFFFAOYSA-N	602	1583316435256
participant_38	M17248	CCOC1=C2CC3=CC=Cc4c(cc5ccc(CC6CC=CC=C6CCCl)cc5c4C(=O)O)OC3CCN2CCO1	HCUOVKLCIPXLTK-UHFFFAOYSA-N	577	1583316445360
participant_38	M17249	CCOC1=C2CC3=CC=Cc4c(cc5ccc(CC6CC=CCC6CCCl)cc5c4C(=O)O)OC3CCN2CCO1	VUDSKDBRNVKPEQ-UHFFFAOYSA-N	554	1583316447394
participant_38	M17250	CCOC1=C2CC3=CC=Cc4c(cc5ccc(CC6=CC=CCC6CCCl)cc5c4C(=O)O)OC3CCN2CCO1	SWFPEPDUVGQMIE-UHFFFAOYSA-N	585	1583316451211
participant_11	M17251	CCCCCc1c[nH]c2=C(CN3CO/C(=C/c4ccccc4)/CC3C)OCC=c12	QYDCXWGMWLHEKZ-PXLXIMEGSA-N	563	1583316461828
participant_38	M17252	CCOC1=C2CC3=CCCc4c(cc5ccc(Cc6ccccc6CCCl)cc5c4C(=O)O)OC3CCN2CCO1	VEMYRNUCQSBLSS-UHFFFAOYSA-N	624	1583316464000
participant_11	M17253	CCCCCc1c[nH]c2=C(CN3CO/C(=C/c4cccc(C)c4)/CC3C)OCC=c12	WTSIEWWEQNLLKM-HZHRSRAPSA-N	529	1583316464815
participant_11	M17254	CCCCCc1c[nH]c2=C(CN3CO/C(=C/c4cc(C)ccc4C)/CC3C)OCC=c12	GNXTXCUULCJXOK-BUVRLJJBSA-N	495	1583316466804
participant_38	M17255	CCOC1C2CC3=CCCc4c(cc5ccc(Cc6ccccc6CCCl)cc5c4C(=O)O)OC3CCN2CCO1	WIDHNRAOBKMPPG-UHFFFAOYSA-N	615	1583316469849
participant_11	M17256	CCCCCc1c[nH]c2=C(CN3CC/C(=C\c4cc(C)ccc4C)/OC3)OCC=c12	DPOJUSJULDTCDR-HZHRSRAPSA-N	534	1583316470379
participant_11	M17257	CCCCCc1c[nH]c2=C(CN3CC/C(=C\c4cccc(C)c4)/OC3)OCC=c12	JRWZYHIKHCLMQO-PXLXIMEGSA-N	567	1583316473051
participant_38	M17258	CCOC1C2CC3=CCCc4c(cc5ccc(Cc6ccccc6CCCl)cc5c4C(=O)O)OC3CCN2C=CO1	SZBFDLAPLMCDMZ-UHFFFAOYSA-N	600	1583316473938
participant_11	M17259	CCCCCc1c[nH]c2=C(C(C)N3CC/C(=C\c4ccccc4)/OC3)OCC=c12	BGLHBGUWLKBWRQ-CJLVFECKSA-N	590	1583316485009
participant_38	M17260	CCOC1=C2CC3=CCCc4c(cc5ccc(Cc6ccccc6CCCl)cc5c4C(=O)O)OC3C=CN2CCO1	PBQSJMVIIPAHKK-UHFFFAOYSA-N	615	1583316486497
participant_38	M17261	CCOC1=C2CC3=CCCC4=C(c5cc(ccc5CC4OC3CCN2CCO1)Cc6ccccc6CCCl)C(=O)O	NZHYFLUCZOVVJT-UHFFFAOYSA-N	590	1583316496483
participant_38	M17262	CCOC1=C2CC3=CCCC4C(Cc5ccc(Cc6ccccc6CCCl)cc5C4C(=O)O)OC3CCN2CCO1	JJWWIVYNUYBEMF-UHFFFAOYSA-N	578	1583316498181
participant_11	M17263	c1ccc(cc1)/C=C/2\CCN(CC3=c4c(=CCO3)c(CC5CCC5)c[nH]4)CO2	JYDQLTVWIJKTCQ-KGENOOAVSA-N	568	1583316501705
participant_38	M17264	CCOC1=C2CC3=CCCC4=C(Cc5ccc(Cc6ccccc6CCCl)cc5C4C(=O)O)OC3CCN2CCO1	WCJNOJWJPWWFHZ-UHFFFAOYSA-N	599	1583316503385
participant_38	M17265	CCOC1=C2CC3=CC=CC4=C(Cc5ccc(Cc6ccccc6CCCl)cc5C4C(=O)O)OC3CCN2CCO1	OUBLTBBXXGPBFD-UHFFFAOYSA-N	594	1583316505773
participant_38	M17266	CCOC1=C2CC3=CC=CC4=C(Cc5ccc(Cc6ccccc6CCCl)cc5C4C(=O)O)OC3=CCN2CCO1	CYZOZKYGHWPNHS-UHFFFAOYSA-N	593	1583316509644
participant_38	M17267	CCOC1=C2CC3=CC=CC4C(Cc5ccc(Cc6ccccc6CCCl)cc5C4C(=O)O)OC3=CCN2CCO1	QJYSZTQTALZHIN-UHFFFAOYSA-N	584	1583316515321
participant_38	M17268	CCOC1=C2CC3=CCCC4C(Cc5ccc(Cc6ccccc6CCCl)cc5C4C(=O)O)OC3=CCN2CCO1	MNGNXVOUELMKCR-UHFFFAOYSA-N	592	1583316517339
participant_11	M17269	CCCCCc1c(C)[nH]c2=C(CN3CC/C(=C\c4ccccc4)/OC3)OCC=c12	RQZSRHJKNRITMA-LTGZKZEYSA-N	590	1583316525714
participant_11	M17270	C#CCCCc1c[nH]c2=C(CN3CC/C(=C\c4ccccc4)/OC3)OCC=c12	JIGMUSGOQUUADH-RCCKNPSSSA-N	579	1583316534466
participant_11	M17271	C#CC#CCc1c[nH]c2=C(CN3CC/C(=C\c4ccccc4)/OC3)OCC=c12	CDHKWEYHUPVRAQ-RCCKNPSSSA-N	533	1583316536379
participant_11	M17272	CC#CCc1c[nH]c2=C(CN3CC/C(=C\c4ccccc4)/OC3)OCC=c12	NWHCUFHZIFMBOX-XSFVSMFZSA-N	551	1583316541732
participant_11	M17273	CCc1c[nH]c2=C(CN3CC/C(=C\c4ccccc4)/OC3)OCC=c12	VZKMUISDOFEABC-LDADJPATSA-N	569	1583316543130
participant_11	M17274	CCCc1c[nH]c2=C(CN3CC/C(=C\c4ccccc4)/OC3)OCC=c12	CLHKEORGWAJZIS-CPNJWEJPSA-N	577	1583316547551
participant_38	M17275	CCOC1=C2CC3=C(C)CCc4c(cc5ccc(Cc6ccccc6CCCl)cc5c4C(=O)O)OC3CCN2CCO1	MHYUYZAMAOSEDQ-UHFFFAOYSA-N	598	1583316553556
participant_38	M17276	CCCOC1=C2CC3=CCCc4c(cc5ccc(Cc6ccccc6CCCl)cc5c4C(=O)O)OC3CCN2CCO1	HJIDXDJHCSCMFP-UHFFFAOYSA-N	631	1583316570093
participant_38	M17277	c1ccc(Cc2ccc3cc4c(CCC5=C6CC7=C(OCCC5)OCCN7CCC6O4)c(c3c2)C(=O)O)c(c1)CCCl	HDXCOXWZFOXRRV-UHFFFAOYSA-N	546	1583316576086
participant_38	M17278	C=CCOC1=C2CC3=CCCc4c(cc5ccc(Cc6ccccc6CCCl)cc5c4C(=O)O)OC3CCN2CCO1	WBCNCRBZVHFMNL-UHFFFAOYSA-N	612	1583316594303
participant_38	M17279	c1ccc(Cc2ccc3cc4c(CCC=C5CC6=C(OCCCl)OCCN6CCC5O4)c(c3c2)C(=O)O)c(c1)CCCl	KHPCPUWKPQLHDD-UHFFFAOYSA-N	610	1583316616917
participant_38	M17280	CCCOC1=C2CC3=CCCc4c(cc5ccc(cc5c4C(=O)O)Cc6c(cccn6)CCCl)OC3CCN2CCO1	UHVOXWPNXLKMDV-UHFFFAOYSA-N	613	1583316629403
participant_38	M17281	CCCOC1=C2CC3=CCCc4c(cc5ccc(Cc6cccnc6CCCl)cc5c4C(=O)O)OC3CCN2CCO1	BFBWRIFSTLLFSX-UHFFFAOYSA-N	614	1583316638053
participant_38	M17282	C/C=C\OC1=C2CC3=CCCc4c(cc5ccc(Cc6ccccc6CCCl)cc5c4C(=O)O)OC3CCN2CCO1	RCUCAJDWHGVGCV-IVAPSOFESA-N	601	1583316663058
participant_38	M17283	CCCOC1=C2CC3=CC=Cc4c(cc5ccc(Cc6ccccc6CCCl)cc5c4C(=O)O)OC3CCN2CCO1	NFQGLVXKVSUZGP-UHFFFAOYSA-N	620	1583316672400
participant_11	M17284	c1ccc(cc1)/C=C/2\CCN(CC3=c4c(=CCO3)c(CCSCS)c[nH]4)CO2	KHPRPJRTOJWCRO-XDHOZWIPSA-N	574	1583316680431
participant_11	M17285	CCSCCc1c[nH]c2=C(CN3CC/C(=C\c4ccccc4)/OC3)OCC=c12	AVRZPGMCVFUTST-XSFVSMFZSA-N	571	1583316687885
participant_38	M17286	CCCOC1=C2CC3=CC(C)Cc4c(cc5ccc(Cc6ccccc6CCCl)cc5c4C(=O)O)OC3CCN2CCO1	INMBDSRKKMIOBQ-UHFFFAOYSA-N	624	1583316691597
participant_38	M17287	CCCOC1=C2CC3=CC(CC)Cc4c(cc5ccc(Cc6ccccc6CCCl)cc5c4C(=O)O)OC3CCN2CCO1	IJKGNBDCSMZSGQ-UHFFFAOYSA-N	617	1583316694465
participant_38	M17288	CCCC1C=C2CC3=C(OCCC)OCCN3CCC2Oc4cc5ccc(Cc6ccccc6CCCl)cc5c(c4C1)C(=O)O	GBMXJTKQWJZFBK-UHFFFAOYSA-N	607	1583316697020
participant_38	M17289	CCCCC1C=C2CC3=C(OCCC)OCCN3CCC2Oc4cc5ccc(Cc6ccccc6CCCl)cc5c(c4C1)C(=O)O	YVKPJTYDWWPBFY-UHFFFAOYSA-N	606	1583316699753
participant_38	M17290	CCCCCC1C=C2CC3=C(OCCC)OCCN3CCC2Oc4cc5ccc(Cc6ccccc6CCCl)cc5c(c4C1)C(=O)O	WGLVKXREMXJGKD-UHFFFAOYSA-N	599	1583316701222
participant_38	M17291	C1CCCCOC2=C3CC4=CC(CCC1)Cc5c(cc6ccc(Cc7ccccc7CCCl)cc6c5C(=O)O)OC4CCN3CCO2	PXJUCPRYPAOUIT-UHFFFAOYSA-N	466	1583316708436
participant_38	M17292	CCCCCCCCOC1=C2CC3=CCCc4c(cc5ccc(Cc6ccccc6CCCl)cc5c4C(=O)O)OC3CCN2CCO1	YMNITLNTUBUHEV-UHFFFAOYSA-N	591	1583316716447
participant_11	M17293	COCCCCCc1c[nH]c2=C(CN3CC/C(=C\c4ccccc4)/OC3)OCC=c12	DKDYKMYPAFOIJH-CJLVFECKSA-N	605	1583316724286
participant_11	M17294	c1ccc(cc1)/C=C/2\CCN(CC3=c4c(=CCO3)c(CCC5CCOC5)c[nH]4)CO2	CKQRIJZWVYLDNV-HYARGMPZSA-N	568	1583316727846
participant_38	M17295	CCCOC1=C2CC3=CCCc4c(cc5ccc(cc5c4C(=O)O)C(C)c6ccccc6CCCl)OC3CCN2CCO1	WLBUQZSTKNGSBV-UHFFFAOYSA-N	628	1583316733286
participant_38	M17296	CCCOC1=C2CC3=CCCc4c(cc5ccc(cc5c4C(=O)O)C(CC)c6ccccc6CCCl)OC3CCN2CCO1	NGGCZQPSIWHLTC-UHFFFAOYSA-N	640	1583316735596
participant_11	M17297	CCOCCCCCc1c[nH]c2=C(CN3CC/C(=C\c4ccccc4)/OC3)OCC=c12	XZQGIAKZBBCDAO-HAVVHWLPSA-N	598	1583316736766
participant_38	M17298	CCCC(c1ccc2cc3c(CCC=C4CC5=C(OCCC)OCCN5CCC4O3)c(c2c1)C(=O)O)c6ccccc6CCCl	QBPDBUCRBYXRAS-UHFFFAOYSA-N	624	1583316742068
participant_11	M17299	c1ccc(cc1)/C=C/2\CCN(CC3=c4c(=CCO3)c(CCC5CCOCC5)c[nH]4)CO2	LMCIOPNNKRFSAG-XQNSMLJCSA-N	542	1583316743113
participant_38	M17300	CCCOC1=C2CC3=CCCc4c(cc5ccc(cc5c4C(=O)O)C(CC)c6c(C)cccc6CCCl)OC3CCN2CCO1	BEAMBMLOFZOPRU-UHFFFAOYSA-N	597	1583316756986
participant_11	M17301	CO/C=C\CCCc1c[nH]c2=C(CN3CC/C(=C\c4ccccc4)/OC3)OCC=c12	QLWZXSVKOFLBCO-GVNSIXSSSA-N	566	1583316762817
participant_38	M17302	CCCOC1=C2CC3=CCCc4c(cc5ccc(cc5c4C(=O)O)C(CC)c6c(CC)cccc6CCCl)OC3CCN2CCO1	IRTXKUGOJPSDHS-UHFFFAOYSA-N	584	1583316762973
participant_38	M17303	CCCOC1=C2CC3=CCCc4c(cc5ccc(cc5c4C(=O)O)C6CCCc7cccc(CCCl)c76)OC3CCN2CCO1	RSZCDNWMJRZYER-UHFFFAOYSA-N	562	1583316788126
participant_38	M17304	CCCOC1=C2CC3=CCCc4c(cc5ccc(cc5c4C(=O)O)C6=CCCc7cccc(CCCl)c76)OC3CCN2CCO1	DOFAFZNSRVNVOA-UHFFFAOYSA-N	581	1583316795000
participant_11	M17305	c1ccc(cc1)/C=C/2\CCN(CC3=c4c(=CCO3)c(CCCCCOCN)c[nH]4)CO2	ZJMVVDAMMZWYSO-PXLXIMEGSA-N	592	1583316796422
participant_38	M17306	CCCOC1=C2CC3=CCCc4c(cc5ccc(cc5c4C(=O)O)-c6cccc7cccc(CCCl)c76)OC3CCN2CCO1	BGSCRRNWHFXBGR-UHFFFAOYSA-N	591	1583316796556
participant_11	M17307	c1ccc(cc1)/C=C/2\CCN(CC3=c4c(=CCO3)c(CCCCCOCO)c[nH]4)CO2	SYXBQTIXUDOLKR-PXLXIMEGSA-N	597	1583316799175
participant_38	M17308	C=C/C=C(/c1ccc2cc3c(CCC=C4CC5=C(OCCC)OCCN5CCC4O3)c(c2c1)C(=O)O)\c6ccccc6CCCl	TXOYESZWBSJVDN-DTUMSEGUSA-N	616	1583316801689
participant_38	M17309	C=CCC(c1ccc2cc3c(CCC=C4CC5=C(OCCC)OCCN5CCC4O3)c(c2c1)C(=O)O)c6ccccc6CCCl	GIEFIUIHOMYYJI-UHFFFAOYSA-N	616	1583316807149
participant_11	M17310	c1ccc(cc1)/C=C/2\CCN(CC3=c4c(=CCO3)c(CCC5CCOCO5)c[nH]4)CO2	UUZQOIHJFUELGX-HYARGMPZSA-N	558	1583316807486
participant_38	M17311	CCCCC(c1ccc2cc3c(CCC=C4CC5=C(OCCC)OCCN5CCC4O3)c(c2c1)C(=O)O)c6ccccc6CCCl	FIAFBILWEYKLMG-UHFFFAOYSA-N	625	1583316820657
participant_38	M17312	CCCCCC(c1ccc2cc3c(CCC=C4CC5=C(OCCC)OCCN5CCC4O3)c(c2c1)C(=O)O)c6ccccc6CCCl	AJIVMYFUTVYOQL-UHFFFAOYSA-N	620	1583316827076
participant_11	M17313	c1ccc(cc1)/C=C/2\CCN(CC3=c4c(=CCO3)c(CCC5CCOCN5)c[nH]4)CO2	OVPKLGFMGCJYRB-HYARGMPZSA-N	556	1583316827816
participant_11	M17314	c1ccc(cc1)/C=C/2\CCN(CC3=c4c(=CCO3)c(CCN5CCOCN5)c[nH]4)CO2	VIBQFJGQDYXEFR-KGENOOAVSA-N	583	1583316847907
participant_11	M17315	c1ccc(cc1)/C=C/2\CCN(CC3=c4c(=CCO3)c(CCN5NCOCN5)c[nH]4)CO2	FQPXKONHTHRGPR-UDWIEESQSA-N	542	1583316850901
participant_11	M17317	c1ccc(cc1)/C=C/2\CCN(CC3=c4c(=CCO3)c(CCN5CCOCC5)c[nH]4)CO2	YSSNCSYNXRLNNG-CJLVFECKSA-N	599	1583316857342
participant_38	M17318	CCCOC1=C2CC3=CCCc4c(cc5ccc(cc5c4C(=O)O)C(CN)c6ccccc6CCCl)OC3CCN2CCO1	VDOYGEQGNQCHNV-UHFFFAOYSA-N	631	1583316859200
participant_11	M17319	c1ccc(cc1)/C=C/2\CCN(CC3=c4c(=CCO3)c(CCN5C=COCC5)c[nH]4)CO2	NKKBQDSACVNJLD-CJLVFECKSA-N	605	1583316865958
participant_38	M17320	CCCOC1=C2CC3=CCCc4c(cc5ccc(cc5c4C(=O)O)/C(=C/C)/c6ccccc6CCCl)OC3CCN2CCO1	GBYKCEJFGCUYBH-BYCSECONSA-N	625	1583316869350
participant_11	M17321	c1ccc(cc1)/C=C/2\CCN(CC3=c4c(=CCO3)c(CCN5C=COC=C5)c[nH]4)CO2	ZRMRNXWFBCXIBL-CJLVFECKSA-N	569	1583316873518
participant_38	M17322	CCCOC1=C2CC3=CCCc4c(cc5ccc(cc5c4C(=O)O)C(CCl)c6ccccc6CCCl)OC3CCN2CCO1	DYQIZGVKBXPTRF-UHFFFAOYSA-N	623	1583316876688
participant_11	M17323	c1ccc(cc1)/C=C/2\CCN(CC3=c4c(=CCO3)c(CCN5C=COCN5)c[nH]4)CO2	RTSWSUFMHPPFCR-KGENOOAVSA-N	579	1583316880694
participant_38	M17324	CCCOC1=C2CC3=CCCc4c(cc5ccc(cc5c4C(=O)O)C(CO)c6ccccc6CCCl)OC3CCN2CCO1	STDDBOHVUBUCQA-UHFFFAOYSA-N	627	1583316881352
participant_38	M17325	CCCOC1=C2CC3=CCCc4c(cc5ccc(cc5c4C(=O)O)C(CS)c6ccccc6CCCl)OC3CCN2CCO1	DJSYJJXBWUOOKJ-UHFFFAOYSA-N	630	1583316889472
participant_11	M17326	CC1COC=CN1CCc2c[nH]c3=C(CN4CC/C(=C\c5ccccc5)/OC4)OCC=c23	AVRGIRHMRCYDFF-HZHRSRAPSA-N	589	1583316891873
participant_11	M17330	c1cc2cc(c1)C3=CN(CCc4c[nH]c5=C(CN6CCC(=C2)OC6)OCC=c45)CCO3	RHKDWSHOTGSRKI-UHFFFAOYSA-N	556	1583316909737
participant_38	M17331	CCCOC1=C2CC3=CCCc4c(cc5c(C)cc(cc5c4C(=O)O)C(CC)c6ccccc6CCCl)OC3CCN2CCO1	LEMUGOTXYKRRJA-UHFFFAOYSA-N	619	1583316917151
participant_38	M17333	CCCOC1=C2CC3=CCCc4c(cc5c(CC)cc(cc5c4C(=O)O)C(CC)c6ccccc6CCCl)OC3CCN2CCO1	DSQJESAIYYFDGF-UHFFFAOYSA-N	611	1583316919536
participant_38	M17334	CCCOC1=C2CC3=CC(C)Cc4c(cc5ccc(cc5c4C(=O)O)C(CC)c6ccccc6CCCl)OC3CCN2CCO1	LFAVDHWSFDTAEO-UHFFFAOYSA-N	630	1583316935611
participant_38	M17335	CCCOC1=C2CC3=CC(CC)Cc4c(cc5ccc(cc5c4C(=O)O)C(CC)c6ccccc6CCCl)OC3CCN2CCO1	CVUBFTGYRUFDEX-UHFFFAOYSA-N	619	1583316939382
participant_11	M17336	c1ccc(cc1)/C=C/2\CCN(CC3=c4c(=CCO3)c(CCN5C=CNCC5)c[nH]4)CO2	YSBGAVZBRQJLMV-CJLVFECKSA-N	620	1583316939439
participant_38	M17337	CCCOC1=C2CC3=CC(C=C)Cc4c(cc5ccc(cc5c4C(=O)O)C(CC)c6ccccc6CCCl)OC3CCN2CCO1	ZHTCQIQTIAQNHN-UHFFFAOYSA-N	622	1583316944965
participant_11	M17338	c1ccc(cc1)/C=C/2\CCN(CC3=c4c(=CCO3)c(CCN5C=CNCO5)c[nH]4)CO2	FHGZVQOOMXERFS-KGENOOAVSA-N	579	1583316947183
participant_11	M17339	c1ccc(cc1)/C=C/2\CCN(CC3=c4c(=CCO3)c(CCC5C=CNCO5)c[nH]4)CO2	QOUQVDQPSOUXQZ-HYARGMPZSA-N	571	1583316950384
participant_11	M17340	c1ccc(cc1)/C=C/2\CCN(CC3=c4c(=CCO3)c(CCC5C=CNCC5)c[nH]4)CO2	VFEXBDUUICOSFU-XQNSMLJCSA-N	593	1583316952952
participant_38	M17341	CCCOC1=C2CC3=COCc4c(cc5ccc(cc5c4C(=O)O)C(CC)c6ccccc6CCCl)OC3CCN2CCO1	ZUBFGEPXMQVPDE-UHFFFAOYSA-N	631	1583316960913
participant_11	M17347	c1ccc(cc1)/C=C/2\CCN(CC3=c4c(=CCO3)c(CCN5CCNCC5)c[nH]4)CO2	IXPMYARBRWNNBF-CJLVFECKSA-N	598	1583316974631
participant_38	M17348	CCCOC1=C2CC3=CCC(C)c4c(cc5ccc(cc5c4C(=O)O)C(CC)c6ccccc6CCCl)OC3CCN2CCO1	LVBSDOMUQGPKTF-UHFFFAOYSA-N	626	1583316978390
participant_38	M17350	CCCOC1=C2CC3=CCC(CC)c4c(cc5ccc(cc5c4C(=O)O)C(CC)c6ccccc6CCCl)OC3CCN2CCO1	NUFGMWMHZDVFDJ-UHFFFAOYSA-N	613	1583316981511
participant_11	M17351	c1ccc(cc1)/C=C/2\CCN(CC3=c4c(=CCO3)c(CCN5C=CNC=C5)c[nH]4)CO2	ZPMVFGIFQPRWPY-CJLVFECKSA-N	557	1583316982654
participant_38	M17352	CCCC1CC=C2CC3=C(OCCC)OCCN3CCC2Oc4cc5ccc(cc5c(c14)C(=O)O)C(CC)c6ccccc6CCCl	SJXANWGFOCBFMF-UHFFFAOYSA-N	604	1583316984965
participant_11	M17353	c1ccc(cc1)/C=C/2\CCN(CC3=c4c(=CCO3)c(/C=C\N5C=CNC=C5)c[nH]4)CO2	XUECYUICSKTLFD-AQKZRJCOSA-N	520	1583316987345
participant_38	M17354	CCCCC1CC=C2CC3=C(OCCC)OCCN3CCC2Oc4cc5ccc(cc5c(c14)C(=O)O)C(CC)c6ccccc6CCCl	RYDBZMKJULIBCU-UHFFFAOYSA-N	606	1583316989531
participant_11	M17355	c1ccc(cc1)/C=C/2\CCN(CC3=c4c(=CCO3)c(/C=C\N5C=CNCC5)c[nH]4)CO2	GKFVPNNBBUUDID-AQKZRJCOSA-N	570	1583316992521
participant_38	M17356	CCCOC1=C2CC3=CC4CCCCC4c5c(cc6ccc(cc6c5C(=O)O)C(CC)c7ccccc7CCCl)OC3CCN2CCO1	YCCRQIQCERDHBE-UHFFFAOYSA-N	576	1583316993690
participant_38	M17357	CCCCC1C=C2CC3=C(OCCC)OCCN3CCC2Oc4cc5ccc(cc5c(c4C1)C(=O)O)C(CC)c6ccccc6CCCl	HHLSCZIACVJEPA-UHFFFAOYSA-N	608	1583317000250
participant_38	M17358	CCCC1C=C2CC3=C(OCCC)OCCN3CCC2Oc4cc5ccc(cc5c(c4C1)C(=O)O)C(CC)c6ccccc6CCCl	CWBYRJYVKQEUEY-UHFFFAOYSA-N	609	1583317003405
participant_11	M17359	c1ccc(cc1)/C=C/2\CCN(CC3=c4c(=CCO3)c(CCN5C=CN=CC5)c[nH]4)CO2	JFXBIGYHWGUMFW-CJLVFECKSA-N	600	1583317003928
participant_11	M17362	CC1CNC=CN1CCc2c[nH]c3=C(CN4CC/C(=C\c5ccccc5)/OC4)OCC=c23	SJSNOQBAHFUICK-HZHRSRAPSA-N	591	1583317010937
participant_11	M17363	CC1C(C)N(CCc2c[nH]c3=C(CN4CC/C(=C\c5ccccc5)/OC4)OCC=c23)C=CN1	OFVSILBCYZFBTO-LFVJCYFKSA-N	586	1583317013293
participant_38	M17365	CCCOC1=C2CC3=CC(Cc4c(cc5ccc(cc5c4C(=O)O)C(CC)c6ccccc6CCCl)OC3CCN2CCO1)O	JBNRALPOQPDCEK-UHFFFAOYSA-N	632	1583317014802
participant_11	M17366	CC1CN(CCc2c[nH]c3=C(CN4CC/C(=C\c5ccccc5)/OC4)OCC=c23)C=CN1	XVYGBIWNYRYKMH-HZHRSRAPSA-N	591	1583317016487
participant_38	M17367	CCCOC1=C2CC3=CC(Cc4c(cc5ccc(cc5c4C(=O)O)C(CC)c6ccccc6CCCl)OC3CCN2CCO1)N	OQMQRCYZVHXCCU-UHFFFAOYSA-N	631	1583317018787
participant_38	M17368	CCCOC1=C2CC3=CC(Cc4c(cc5ccc(cc5c4C(=O)O)C(CC)c6ccccc6CCCl)OC3CCN2CCO1)Br	YCZRJOIESXKRHW-UHFFFAOYSA-N	624	1583317022554
participant_38	M17371	CCCOC1=C2CC3=CC(Cc4c(cc5ccc(cc5c4C(=O)O)C(CC)c6ccccc6CCCl)OC3CCN2CCO1)OC	UZIBRAWJEOZNJG-UHFFFAOYSA-N	626	1583317044905
participant_38	M17373	CCC(c1ccc2cc3c(CC4C=C5CC6=C(OCCN6CCC5O3)OCC(C)CO4)c(c2c1)C(=O)O)c7ccccc7CCCl	FSWWREJFDXVBJK-UHFFFAOYSA-N	570	1583317047354
participant_38	M17377	CCC(c1ccc2cc3c(CC4C=C5CC6=C(OCCN6CCC5O3)OCC(=CO4)C)c(c2c1)C(=O)O)c7ccccc7CCCl	WKIFQKYRHMZGPR-UHFFFAOYSA-N	581	1583317055907
participant_38	M17378	CCC(c1ccc2cc3c(C=C4C=C5CC6=C(OCCN6CCC5O3)OCC(=CO4)C)c(c2c1)C(=O)O)c7ccccc7CCCl	SBZDMBOVLZCHAR-UHFFFAOYSA-N	582	1583317057989
participant_38	M17380	CCCOC1=C2CC3=CCCc4c(c5cc(ccc5c(C)c4OC3CCN2CCO1)C(CC)c6ccccc6CCCl)C(=O)O	NNKMEYJYTRMJFG-UHFFFAOYSA-N	612	1583317087510
participant_38	M17383	CCCOC1=C2CC3=CCCc4c(cc5ccc(cc5c4C(=O)O)C(CC)c6cccc(C)c6CCCl)OC3CCN2CCO1	MOWPQGQPPRQGMS-UHFFFAOYSA-N	597	1583317109921
participant_38	M17384	CCCOC1=C2CC3=CCCc4c(cc5ccc(cc5c4C(=O)O)C(CC)c6cccc(CC)c6CCCl)OC3CCN2CCO1	IAMFZDSGCYTYGN-UHFFFAOYSA-N	592	1583317113462
participant_38	M17385	CCCOC1=C2CC3=CCCc4c(cc5ccc(cc5c4C(=O)O)C(CC)c6cc(C)ccc6CCCl)OC3CCN2CCO1	BYKADEGJYLISPQ-UHFFFAOYSA-N	594	1583317127764
participant_38	M17386	CCCOC1=C2CC3=CCCc4c(cc5ccc(cc5c4C(=O)O)C(CC)c6cc(CC)ccc6CCCl)OC3CCN2CCO1	SBBVENCCQVKYLY-UHFFFAOYSA-N	587	1583317129686
participant_38	M17387	CCCOC1=C2CC3=C(C)CCc4c(cc5ccc(cc5c4C(=O)O)C(CC)c6ccccc6CCCl)OC3CCN2CCO1	FKAAPXBZSMWZKH-UHFFFAOYSA-N	610	1583317144906
participant_38	M17388	CCCOC1=C2CC3=C(CCc4c(cc5ccc(cc5c4C(=O)O)C(CC)c6ccccc6CCCl)OC3CCN2CCO1)Br	HYXHVHIADHYTHT-UHFFFAOYSA-N	607	1583317151568
participant_11	M17389	C1CCC(CC1)/C=C/2\CCN(CC3=c4c(=CCO3)c(CCN5C=CNCC5)c[nH]4)CO2	ARRUGDBBTNVRJM-CJLVFECKSA-N	431	1583317162002
participant_11	M17391	c1ccc(cc1)/C=C/2\CCN(CC3=C4C(=CCO3)C(CCN5C=CNCC5)CN4)CO2	HVSRRAJGVIHBOZ-CJLVFECKSA-N	599	1583317169027
participant_24	M244	C1CCCC1	RGSFGYAAUTVSQA-UHFFFAOYSA-N	90	1583317169506
participant_38	M17393	CCCOC1=C2CC3=CCCc4c(cc5ccc(cc5c4C(=O)O)C(CC)c6ccccc6C#CCl)OC3CCN2CCO1	VUFNTNLPGASCLG-UHFFFAOYSA-N	630	1583317173059
participant_24	M189	CC1CCCC1	GDOPTJXRTPNYNR-UHFFFAOYSA-N	84	1583317174940
participant_11	M17395	CC1=CN(CCc2c[nH]c3=C(CN4CC/C(=C\c5ccccc5)/OC4)OCC=c23)CCN1	KYIJPBUTBJTJTE-HZHRSRAPSA-N	613	1583317182220
participant_38	M17396	C#CCOC1=C2CC3=CCCc4c(cc5ccc(cc5c4C(=O)O)C(CC)c6ccccc6CCCl)OC3CCN2CCO1	LGDRUNLDKQTQIJ-UHFFFAOYSA-N	623	1583317183169
participant_11	M17397	CCC1=CN(CCc2c[nH]c3=C(CN4CC/C(=C\c5ccccc5)/OC4)OCC=c23)CCN1	MPUPDUPKVUKUTI-LFVJCYFKSA-N	616	1583317184498
participant_11	M17398	CCCC1=CN(CCc2c[nH]c3=C(CN4CC/C(=C\c5ccccc5)/OC4)OCC=c23)CCN1	BKBGGYQVLFVHHN-KOEQRZSOSA-N	611	1583317186519
participant_24	M13902	C1=CCCC1	LPIQUOYDBNQMRZ-UHFFFAOYSA-N	145	1583317187382
participant_38	M17400	C=CCOC1=C2CC3=CCCc4c(cc5ccc(cc5c4C(=O)O)C(CC)c6ccccc6CCCl)OC3CCN2CCO1	RXLLQSGPOMSNIG-UHFFFAOYSA-N	627	1583317187606
participant_24	M14784	C1=CCC=C1	ZSWFCLXCOIISFI-UHFFFAOYSA-N	152	1583317189267
participant_11	M17401	CCCCC1=CN(CCc2c[nH]c3=C(CN4CC/C(=C\c5ccccc5)/OC4)OCC=c23)CCN1	SFOUKPIHSJFJBP-NLRVBDNBSA-N	616	1583317190503
participant_24	M16073	c1cc[nH]c1	KAESVJOAVNADME-UHFFFAOYSA-N	129	1583317193400
participant_11	M17402	c1ccc(cc1)/C=C/2\CCN(CC3=c4c(=CCO3)c(CCN5CCN6CCCCC6=C5)c[nH]4)CO2	TZMOYWSIIHSXRA-NLRVBDNBSA-N	592	1583317197397
participant_38	M17403	CCCOC1=C2CC3=CCCc4c(cc5ccc(cc5c4C(=O)O)C(CC)c6ccccc6/C=C/Cl)OC3CCN2CCO1	GJBPXUDDXQXVQN-IFVWINMVSA-N	627	1583317198759
participant_24	M17405	Cc1cc[nH]c1	FEKWWZCCJDUWLY-UHFFFAOYSA-N	133	1583317210849
participant_11	M17407	CCCC1=CN(CCC1)CCc2c[nH]c3=C(CN4CC/C(=C\c5ccccc5)/OC4)OCC=c23	WDOXBQADIAOHEJ-NLRVBDNBSA-N	618	1583317212801
participant_24	M17408	CCc1cc[nH]c1	RLLBWIDEGAIFPI-UHFFFAOYSA-N	154	1583317213551
participant_24	M17409	CCCc1cc[nH]c1	FAOPZUAEZGKQNC-UHFFFAOYSA-N	170	1583317214398
participant_24	M3991	CCCCc1cc[nH]c1	ATWNFFKGYPYZPJ-UHFFFAOYSA-N	194	1583317215843
participant_24	M3992	C1CCc2c[nH]cc2C1	JSHOAZBZHHEGHI-UHFFFAOYSA-N	191	1583317216918
participant_11	M17410	CCCC1=CN(CCc2c[nH]c3=C(CN4CC/C(=C\c5ccccc5)/OC4)OCC=c23)CNC1	AEZSDXXGTZKZKI-MFKUBSTISA-N	605	1583317217843
participant_24	M3993	c1ccc2c[nH]cc2c1	VHMICKWLTGFITH-UHFFFAOYSA-N	233	1583317221697
participant_11	M17413	CCC[N+]1=CN(CCc2c[nH]c3=C(CN4CC/C(=C\c5ccccc5)/OC4)OCC=c23)CNC1	ASADNDHCRYEDPA-BUVRLJJBSA-N	586	1583317223486
participant_11	M17415	CCC[N+]1=CN(CCC1)CCc2c[nH]c3=C(CN4CC/C(=C\c5ccccc5)/OC4)OCC=c23	JHAZYMHICBWBLI-XIEYBQDHSA-N	609	1583317227017
participant_11	M17418	c1ccc(cc1)/C=C/2\CCN(CC3=c4c(=CCO3)c(CCN5CCCC(=C5)CCN)c[nH]4)CO2	APKWVAFUHMLKJC-KOEQRZSOSA-N	608	1583317241491
participant_24	M17419	c1ccc2=CCC=c2c1	BQTJMKIHKULPCZ-UHFFFAOYSA-N	257	1583317241668
participant_11	M17420	c1ccc(cc1)/C=C/2\CCN(CC3=c4c(=CCO3)c(CCN5CCCC(=C5)NCN)c[nH]4)CO2	QVAFLJMDKDOGLS-BUVRLJJBSA-N	606	1583317243396
participant_24	M17421	c1ccc2=NCC=c2c1	KHSACZVQYSVGDJ-UHFFFAOYSA-N	242	1583317245533
participant_24	M17422	c1ccc2=NCN=c2c1	NLMVLMCSXDIGSW-UHFFFAOYSA-N	214	1583317247179
participant_24	M17423	c1cc2=NCN=c2nc1	AXBFYZOIHLZBHC-UHFFFAOYSA-N	175	1583317248625
participant_24	M17424	c1c2=NCN=c2ncn1	GPFABQVNFOPIDQ-UHFFFAOYSA-N	132	1583317250129
participant_11	M17425	CCNC1=CN(CCC1)CCc2c[nH]c3=C(CN4CC/C(=C\c5ccccc5)/OC4)OCC=c23	AWHBEBOMBMUMCI-KOEQRZSOSA-N	612	1583317250913
participant_11	M17427	CNCC1=CN(CCC1)CCc2c[nH]c3=C(CN4CC/C(=C\c5ccccc5)/OC4)OCC=c23	GRVDKWNZZSVKMU-PCLIKHOPSA-N	617	1583317256010
participant_24	M17433	C[N+]1=c2ccccc2=NC1	ULZCNKSCWHBYDT-UHFFFAOYSA-N	211	1583317272916
participant_11	M17434	c1ccc(cc1)/C=C/2\CCN(CC3=c4c(=CCO3)c(CCN5CCC6CCCC6=C5)c[nH]4)CO2	NYNUFUBCUXJINM-YZSQISJMSA-N	587	1583317273018
participant_24	M17436	CC[N+]1=c2ccccc2=NC1	IIXBPBMVQKWUTC-UHFFFAOYSA-N	233	1583317279427
participant_24	M17437	CCC[N+]1=c2ccccc2=NC1	IGORYRLZUJPDHC-UHFFFAOYSA-N	248	1583317280600
participant_24	M17438	CCCC[N+]1=c2ccccc2=NC1	OWESPQLKTIWDPR-UHFFFAOYSA-N	271	1583317282147
participant_24	M17439	CCCCC[N+]1=c2ccccc2=NC1	KYCRZQRRUJPJFO-UHFFFAOYSA-N	289	1583317283400
participant_11	M17440	CCCCC1=CN(CCC1)CCc2c[nH]c3=C(CN4CC/C(=C\c5ccccc5)/OC4)OCC=c23	KBGMPSULAHVKEC-ZXVVBBHZSA-N	628	1583317285848
participant_24	M17441	CCCCCC[N+]1=c2ccccc2=NC1	PNVJAIJHFTYTIW-UHFFFAOYSA-N	302	1583317286041
participant_24	M17442	C1CCC(CC1)[N+]2=c3ccccc3=NC2	DJHKVBNUSMZGOH-UHFFFAOYSA-N	270	1583317287650
participant_11	M17443	c1ccc(cc1)/C=C/2\CCN(CC3=c4c(=CCO3)c(CCN5CCC6CCCCC6=C5)c[nH]4)CO2	ABSRTRIHHRJYLR-OVVQPSECSA-N	572	1583317288120
participant_24	M17444	CC1N=c2ccccc2=[N+]1C3CCCCC3	DPZUNQFCVHSZAF-UHFFFAOYSA-N	262	1583317292497
participant_24	M17445	CCC1N=c2ccccc2=[N+]1C3CCCCC3	FJFRFPFQBKUCND-UHFFFAOYSA-N	278	1583317293264
participant_11	M17446	c1ccc(cc1)/C=C/2\CCN(CC3=c4c(=CCO3)c(CCN5CCC6C(=C5)CCCN6)c[nH]4)CO2	KMDNPXPJGWBABB-KOEQRZSOSA-N	582	1583317293506
participant_24	M17447	CCCC1N=c2ccccc2=[N+]1C3CCCCC3	JLZUQWSZHIKYFK-UHFFFAOYSA-N	291	1583317294944
participant_24	M17448	CCCCC1N=c2ccccc2=[N+]1C3CCCCC3	CBCBCRHWGRGJGD-UHFFFAOYSA-N	311	1583317295828
participant_24	M17449	CCCCCC1N=c2ccccc2=[N+]1C3CCCCC3	DRDOROIIRVTDAV-UHFFFAOYSA-N	326	1583317296783
participant_11	M17450	c1ccc(cc1)/C=C/2\CCN(CC3=c4c(=CCO3)c(CCN5CCC6C(=C5)CCCO6)c[nH]4)CO2	SJSIVMQCROEHGQ-KOEQRZSOSA-N	583	1583317297569
participant_24	M17451	CCCCCCC1N=c2ccccc2=[N+]1C3CCCCC3	FHEPVVFJMOYIHX-UHFFFAOYSA-N	337	1583317297671
participant_24	M17452	C1CCC(CC1)C2N=c3ccccc3=[N+]2C4CCCCC4	ATMGJTCRCRCTBV-UHFFFAOYSA-N	243	1583317298967
participant_11	M17453	c1ccc(cc1)/C=C/2\CCN(CC3=c4c(=CCO3)c(CCN5CCC6C(=C5)CCOO6)c[nH]4)CO2	NJXNSWDXTAYIAQ-LFVJCYFKSA-N	586	1583317301471
participant_24	M17454	C1CCC(CC1)C2N=c3ccccc3=[N+]2c4ccccc4	WEFSGXXHUNCNTK-UHFFFAOYSA-N	438	1583317308647
participant_24	M17455	c1ccc(cc1)C2N=c3ccccc3=[N+]2c4ccccc4	JKOSUOBKCKIBTO-UHFFFAOYSA-N	444	1583317309542
participant_11	M17456	c1ccc(cc1)/C=C/2\CCN(CC3=c4c(=CCO3)c(CCN5CCCC(=C5)CCOO)c[nH]4)CO2	SVTRMGCPLNTZKR-KOEQRZSOSA-N	617	1583317311001
participant_11	M17457	c1ccc(cc1)/C=C/2\CCN(CC3=c4c(=CCO3)c(CCN5C=CCCC5)c[nH]4)CO2	QEPKIOSHXIHHAI-HAVVHWLPSA-N	624	1583317314001
participant_24	M17458	c1ccc(cc1)C2=c3ccccc3=NC2c4ccccc4	KDARSUOCAWMNLT-UHFFFAOYSA-N	486	1583317318633
participant_24	M17459	c1ccc(cc1)C2C=c3ccccc3=C2c4ccccc4	PMEWTNQKGKVFLK-UHFFFAOYSA-N	471	1583317320199
participant_24	M17462	c1ccc(cc1)C2=c3ccccc3=NC2c4ccccn4	WGLZARVQNGERSL-UHFFFAOYSA-N	487	1583317331091
participant_24	M17463	c1ccc(cc1)C2=c3ccccc3=NC2c4ncccn4	YZVJGRVNFCYQTO-UHFFFAOYSA-N	464	1583317332735
participant_24	M17464	c1ccc2=NC(C(=c2c1)c3ccccn3)c4ncccn4	OUUKJRMRQSZYRJ-UHFFFAOYSA-N	403	1583317335034
participant_24	M17466	c1ccc2=NC(C(=c2c1)c3ncccn3)c4ncccn4	CGCIIIXRDOHRCP-UHFFFAOYSA-N	344	1583317336351
participant_24	M17467	c1ccc2=NC(C(=c2c1)c3ncncn3)c4ncccn4	RQBWOWVDOUPBMX-UHFFFAOYSA-N	332	1583317338453
participant_11	M17468	c1ccc(cc1)/C=C/2\CCN(CC3=c4c(=CCO3)c(CCN5C=CCNC5)c[nH]4)CO2	ZCOUGSOOMHRAQX-PXLXIMEGSA-N	591	1583317340912
participant_38	M17470	CCC(c1ccc2cc3c(CCC=C4CC5=C(OCCCl)OCCN5CCC4O3)c(c2c1)C(=O)O)c6ccccc6CCCl	QHXDKAGFNXXFNT-UHFFFAOYSA-N	624	1583317345391
participant_11	M17471	c1ccc(cc1)/C=C/2\CCN(CC3=c4c(=CCO3)c(CCN5C=CCOC5)c[nH]4)CO2	VACLSXGRHXMFNY-PXLXIMEGSA-N	582	1583317346274
participant_24	M17472	c1ccc2=NC(c3ccccn3)C(=c2c1)c4ncncn4	LTZNWBOZKCOYLD-UHFFFAOYSA-N	379	1583317353356
participant_24	M17473	c1ccc(cc1)C2C(=c3ccccc3=N2)c4ncncn4	UFKWXCNWLXQVFK-UHFFFAOYSA-N	424	1583317354306
participant_24	M17474	c1ccc(cc1)C2C(=c3ccccc3=N2)c4ccncn4	UHZQWKBFZJBKKM-UHFFFAOYSA-N	455	1583317355290
participant_11	M17475	c1ccc(cc1)/C=C/2\CCN(CC3=c4c(=CCO3)c(CCN5C=CC=CC5)c[nH]4)CO2	PQMZPLBKFPBSCJ-HAVVHWLPSA-N	594	1583317356036
participant_24	M17476	c1ccc(cc1)C2C(=c3ccccc3=N2)c4ccccn4	QTSFKPBZLTWHNT-UHFFFAOYSA-N	467	1583317356656
participant_38	M17478	CCCCOC1=C2CC3=CCCc4c(cc5ccc(cc5c4C(=O)O)C(CC)c6ccccc6CCCl)OC3CCN2CCO1	QWAJOONMOVAYTO-UHFFFAOYSA-N	643	1583317363165
participant_11	M17479	c1ccc(cc1)/C=C/2\CCN(CC3=c4c(=CCO3)c(CCN5C=CCC=C5)c[nH]4)CO2	DQDUMHYUSOGNFF-HAVVHWLPSA-N	577	1583317364034
participant_38	M17482	CCCCCOC1=C2CC3=CCCc4c(cc5ccc(cc5c4C(=O)O)C(CC)c6ccccc6CCCl)OC3CCN2CCO1	DJIMVAMMTPOBMC-UHFFFAOYSA-N	645	1583317367317
participant_24	M17483	c1ccc(cc1)C/C(=C\2/C=CC=CC2=N)/c3ccccc3	DMGWYZMYXQWRBF-LXOFDCDMSA-N	456	1583317367523
participant_24	M17484	c1ccc(cc1)C/C(=C\2/C=CC=CC2)/c3ccccc3	STHLDLMOZQJNMZ-FMQUCBEESA-N	460	1583317370000
participant_38	M17485	CCCCCCOC1=C2CC3=CCCc4c(cc5ccc(cc5c4C(=O)O)C(CC)c6ccccc6CCCl)OC3CCN2CCO1	YYYKTWCVKYNNFT-UHFFFAOYSA-N	636	1583317370168
participant_24	M17489	c1ccc(cc1)CC(c2ccccc2)C3C=CC=CC3	NJNAAHSLYUSTCX-UHFFFAOYSA-N	436	1583317379402
participant_24	M17491	c1ccc(cc1)CC(c2ccccc2)c3ccccc3	KIIBETRYVBIAOO-UHFFFAOYSA-N	415	1583317384717
participant_24	M17492	c1ccc(cc1)C=C(c2ccccc2)c3ccccc3	MKYQPGPNVYRMHI-UHFFFAOYSA-N	398	1583317386839
participant_38	M17494	CCC(c1ccc2cc3c(CCC=C4CC5=C(OCCCCO)OCCN5CCC4O3)c(c2c1)C(=O)O)c6ccccc6CCCl	KZHQVJQRBKWNQQ-UHFFFAOYSA-N	641	1583317391623
participant_38	M17495	CCC(c1ccc2cc3c(CCC=C4CC5=C(OCCCCN)OCCN5CCC4O3)c(c2c1)C(=O)O)c6ccccc6CCCl	HANHFAKBQAYABZ-UHFFFAOYSA-N	643	1583317394958
participant_38	M17496	CCC(c1ccc2cc3c(CCC=C4CC5=C(OCCCCF)OCCN5CCC4O3)c(c2c1)C(=O)O)c6ccccc6CCCl	XHCLSDCDLSQUON-UHFFFAOYSA-N	640	1583317398914
participant_38	M17498	CCCCC(C)OC1=C2CC3=CCCc4c(cc5ccc(cc5c4C(=O)O)C(CC)c6ccccc6CCCl)OC3CCN2CCO1	LVCAIKCAAADSQC-UHFFFAOYSA-N	619	1583317414467
participant_11	M17499	CC1C=CN(CC1)CCc2c[nH]c3=C(CN4CC/C(=C\c5ccccc5)/OC4)OCC=c23	MTWUJZJQINJYEI-JJIBRWJFSA-N	614	1583317415738
participant_11	M17502	CC1CCN(CCc2c[nH]c3=C(CN4CC/C(=C\c5ccccc5)/OC4)OCC=c23)C=C1C	FADSCCGWPNIASE-PCLIKHOPSA-N	618	1583317418622
participant_24	M17503	c1ccc(cc1)C(c2ccccc2)Oc3ccccc3	BIGLUPIBMMXMLB-UHFFFAOYSA-N	404	1583317420372
participant_11	M17505	CCC1=CN(CCC1C)CCc2c[nH]c3=C(CN4CC/C(=C\c5ccccc5)/OC4)OCC=c23	VDQDDKWWWAKKFZ-YZSQISJMSA-N	618	1583317423478
participant_11	M17507	CCC1CCN(CCc2c[nH]c3=C(CN4CC/C(=C\c5ccccc5)/OC4)OCC=c23)C=C1CC	KTCPDLPRDUFXAI-OVVQPSECSA-N	604	1583317427032
participant_38	M17510	CCC(C)CCOC1=C2CC3=CCCc4c(cc5ccc(cc5c4C(=O)O)C(CC)c6ccccc6CCCl)OC3CCN2CCO1	NLNNVBJPHRKLKS-UHFFFAOYSA-N	624	1583317431512
participant_11	M17511	CCC1=CN(CCc2c[nH]c3=C(CN4CC/C(=C\c5ccccc5)/OC4)OCC=c23)CC(C)C1C	MSOVTHBWIDCHBF-JVWAILMASA-N	588	1583317450693
participant_11	M17512	CCC1=CN(CCc2c[nH]c3=C(CN4CC/C(=C\c5ccccc5)/OC4)OCC=c23)C(C)CC1C	AXFMFUZDQHLMAV-WPWMEQJKSA-N	596	1583317466631
participant_38	M17513	CCC(c1ccc2cc3c(CCC=C4CC5=C(OCCN5CCC4O3)OC6CCCC6)c(c2c1)C(=O)O)c7ccccc7CCCl	HBXVQKMOPDKUMB-UHFFFAOYSA-N	568	1583317466674
participant_38	M17514	CCC(c1ccc2cc3c(CCC=C4CC5=C(OCCN5CCC4O3)OC6C=CCC6)c(c2c1)C(=O)O)c7ccccc7CCCl	QFOJPBUOHHYFQA-UHFFFAOYSA-N	600	1583317473749
participant_11	M17516	CCC1=CN(CCc2c[nH]c3=C(CN4CC/C(=C\c5ccccc5)/OC4)OCC=c23)C(CC)CC1C	CIXJVPVJSHUENZ-MTDXEUNCSA-N	592	1583317475832
participant_38	M17517	CCC(c1ccc2cc3c(CCC=C4CC5=C(OCCN5CCC4O3)OC6C=CC=C6)c(c2c1)C(=O)O)c7ccccc7CCCl	JRPKDDZQFUMBGN-UHFFFAOYSA-N	600	1583317476812
participant_11	M17519	CCCC1CC(C)C(=CN1CCc2c[nH]c3=C(CN4CC/C(=C\c5ccccc5)/OC4)OCC=c23)CC	IUIFCZPVARFQJD-VUTHCHCSSA-N	588	1583317477901
participant_11	M17525	CC1=CN(CCC1)CCc2c[nH]c3=C(CN4CC/C(=C\c5ccccc5)/OC4)OCC=c23	CBFZJXCMRWPNAP-LFVJCYFKSA-N	614	1583317500236
participant_11	M17527	CC1=CN(CCc2c[nH]c3=C(CN4CC/C(=C\c5ccccc5)/OC4)OCC=c23)CCC1O	GUIVWKPCPGAUIA-HZHRSRAPSA-N	613	1583317511172
participant_38	M17528	CCCCCOC1=C2CC3=CCCc4c(cc5ccc(cc5c4C(=O)O)C(CC)c6ccccc6CCC)OC3CCN2CCO1	RQFJEEHKWGPUEN-UHFFFAOYSA-N	634	1583317511741
participant_11	M17529	c1ccc(cc1)/C=C/2\CCN(CC3=c4c(=CCO3)c(CCN5CCC(C(=C5)O)O)c[nH]4)CO2	PFTNXJXFNTZASV-KGENOOAVSA-N	619	1583317513563
participant_11	M17530	CC1CCN(CCc2c[nH]c3=C(CN4CC/C(=C\c5ccccc5)/OC4)OCC=c23)C=C1O	CKUNCKJIXPUZET-HZHRSRAPSA-N	628	1583317518060
participant_11	M17531	c1ccc(cc1)/C=C/2\CCN(CC3=c4c(=CCO3)c(CCN5CCC(C(=C5)O)N)c[nH]4)CO2	HKUKWUSNFSDIIA-KGENOOAVSA-N	614	1583317523237
participant_11	M17532	c1ccc(cc1)/C=C/2\CCN(CC3=c4c(=CCO3)c(CCN5CCC(C(=C5)N)N)c[nH]4)CO2	ZPJWUCMNYABHIL-KGENOOAVSA-N	595	1583317525826
participant_38	M17533	CCCCCOC1=C2CC3=CCCc4c(cc5ccc(cc5c4C(=O)O)C(CC)c6ccccc6CCCC)OC3CCN2CCO1	ZFNUXVJQTSJENM-UHFFFAOYSA-N	621	1583317528991
participant_11	M17534	CC1CCN(CCc2c[nH]c3=C(CN4CC/C(=C\c5ccccc5)/OC4)OCC=c23)C=C1N	OBWBAUXQDKRDDG-HZHRSRAPSA-N	617	1583317531212
participant_38	M17536	CCCCCOC1=C2CC3=CCCc4c(cc5ccc(cc5c4C(=O)O)C(CC)c6cccc(C)c6CCCC)OC3CCN2CCO1	MLJJTYAKGBAHJH-UHFFFAOYSA-N	583	1583317540471
participant_11	M17537	C=C1CCN(CCc2c[nH]c3=C(CN4CC/C(=C\c5ccccc5)/OC4)OCC=c23)C=C1O	LPXQPTVBUFGLLI-HZHRSRAPSA-N	613	1583317544459
participant_38	M17538	CCCCCOC1=C2CC3=CCCc4c(cc5ccc(cc5c4C(=O)O)C(CC)c6cccc7CC(C)CCc76)OC3CCN2CCO1	XOFKCOIAJYVCOT-UHFFFAOYSA-N	577	1583317544510
participant_11	M17539	C=C1C=CN(CCc2c[nH]c3=C(CN4CC/C(=C\c5ccccc5)/OC4)OCC=c23)C=C1O	ULSGWYYAPCOKFV-HZHRSRAPSA-N	608	1583317547882
participant_11	M17540	CC1C=CN(CCc2c[nH]c3=C(CN4CC/C(=C\c5ccccc5)/OC4)OCC=c23)C=C1O	XZCIGPCECSDGHP-HZHRSRAPSA-N	620	1583317552198
participant_38	M17541	CCCCCOC1=C2CC3=CCCc4c(cc5ccc(cc5c4C(=O)O)C(CC)c6ccccc6CCCCl)OC3CCN2CCO1	DBYXABXSWVDNKM-UHFFFAOYSA-N	633	1583317557343
participant_11	M17542	CC1=CCN(CCc2c[nH]c3=C(CN4CC/C(=C\c5ccccc5)/OC4)OCC=c23)C=C1O	SYMUGJUFJQNOJG-HZHRSRAPSA-N	613	1583317559489
participant_38	M17543	CCCCCOC1=C2CC3=CCCc4c(cc5ccc(cc5c4C(=O)O)C(CC)c6ccccc6CCCO)OC3CCN2CCO1	NVCSXIBLBVLRLR-UHFFFAOYSA-N	631	1583317565693
participant_11	M17544	CC1CCN(CCc2c[nH]c3=C(CN4CC/C(=C\c5ccccc5)/OC4)OCC=c23)C=C1OC	ZQBUYAPCFLSKNU-LFVJCYFKSA-N	627	1583317567681
participant_11	M17545	CCOC1=CN(CCC1C)CCc2c[nH]c3=C(CN4CC/C(=C\c5ccccc5)/OC4)OCC=c23	MXFLXZBTXPFEIG-KOEQRZSOSA-N	626	1583317570678
participant_38	M17546	CCCCCOC1=C2CC3=CCCc4c(cc5ccc(cc5c4C(=O)O)C(CC)c6ccccc6CCC=O)OC3CCN2CCO1	BUIPZFVSJQARHJ-UHFFFAOYSA-N	641	1583317571039
participant_11	M17547	CCCOC1=CN(CCC1C)CCc2c[nH]c3=C(CN4CC/C(=C\c5ccccc5)/OC4)OCC=c23	WRQYBESTUXWNLZ-NLRVBDNBSA-N	635	1583317572834
participant_11	M17548	CCCCOC1=CN(CCC1C)CCc2c[nH]c3=C(CN4CC/C(=C\c5ccccc5)/OC4)OCC=c23	ROULXTVPJDJSGR-ZXVVBBHZSA-N	636	1583317585935
participant_38	M17549	CCCCCOC1=C2CC3=CCCc4c(cc5ccc(cc5c4C(=O)O)C(CC)c6ccccc6CCC(=O)C)OC3CCN2CCO1	XGHZVAMKZJGLPW-UHFFFAOYSA-N	627	1583317592962
participant_38	M17550	CCCCCOC1=C2CC3=CCCc4c(cc5ccc(cc5c4C(=O)O)C(CC)c6ccccc6CCC(=O)O)OC3CCN2CCO1	CLVNMXWDPFZBFW-UHFFFAOYSA-N	627	1583317597891
participant_11	M17551	CCCCNC1=CN(CCC1C)CCc2c[nH]c3=C(CN4CC/C(=C\c5ccccc5)/OC4)OCC=c23	NHJUJZWNTLAYRI-ZXVVBBHZSA-N	628	1583317606694
participant_11	M17552	CCCCOC1=CN(CCC1CC)CCc2c[nH]c3=C(CN4CC/C(=C\c5ccccc5)/OC4)OCC=c23	XNLMNIVHEIXYFW-VFCFBJKWSA-N	620	1583317617590
participant_38	M17553	CCC(c1ccc2cc3c(CCC=C4CC5=C(OCCCCCl)OCCN5CCC4O3)c(c2c1)C(=O)O)c6ccccc6CCCl	RVEGRKCIDYWWDH-UHFFFAOYSA-N	631	1583317618899
participant_11	M17554	CCCCOC1=CN(CCC1)CCc2c[nH]c3=C(CN4CC/C(=C\c5ccccc5)/OC4)OCC=c23	XUEPREDATOZRKQ-LGUFXXKBSA-N	636	1583317625359
participant_38	M17555	CCC(c1ccc2cc3c(CCC=C4CC5=C(OCCCCS)OCCN5CCC4O3)c(c2c1)C(=O)O)c6ccccc6CCCl	XWKMANBJIFCXFX-UHFFFAOYSA-N	643	1583317626265
participant_38	M17556	CCC(c1ccc2cc3c(CCC=C4CC5=C(OCCCC=O)OCCN5CCC4O3)c(c2c1)C(=O)O)c6ccccc6CCCl	YFYCDQCCJHAZSX-UHFFFAOYSA-N	638	1583317634049
participant_11	M17557	CC/C=C\OC1=CN(CCC1)CCc2c[nH]c3=C(CN4CC/C(=C\c5ccccc5)/OC4)OCC=c23	QJORHBJKAMNMME-YZJZONQKSA-N	592	1583317639047
participant_11	M17558	C=C/C=C\OC1=CN(CCC1)CCc2c[nH]c3=C(CN4CC/C(=C\c5ccccc5)/OC4)OCC=c23	KINWZWCSXNLPFI-YZJZONQKSA-N	564	1583317642408
participant_11	M17559	C=CCCOC1=CN(CCC1)CCc2c[nH]c3=C(CN4CC/C(=C\c5ccccc5)/OC4)OCC=c23	KFMRKLGLLYNFOX-LGUFXXKBSA-N	612	1583317646172
participant_38	M17560	C=CCCCOC1=C2CC3=CCCc4c(cc5ccc(cc5c4C(=O)O)C(CC)c6ccccc6CCCl)OC3CCN2CCO1	YNMRYZGHVQFEIY-UHFFFAOYSA-N	634	1583317648065
participant_11	M17561	C/C=C\COC1=CN(CCC1)CCc2c[nH]c3=C(CN4CC/C(=C\c5ccccc5)/OC4)OCC=c23	QQXLIXBDTOFBNJ-YEFWXZBHSA-N	599	1583317651845
participant_11	M17562	c1ccc(cc1)/C=C/2\CCN(CC3=c4c(=CCO3)c(CCN5CCCC(=C5)OCCCN)c[nH]4)CO2	JOAUDACDEPWGOK-XIEYBQDHSA-N	630	1583317659239
participant_11	M17563	c1ccc(cc1)/C=C/2\CCN(CC3=c4c(=CCO3)c(CCN5CCCC(=C5)OCCNN)c[nH]4)CO2	JAANETLJBXJPCC-JJIBRWJFSA-N	615	1583317662486
participant_11	M17564	CNCCOC1=CN(CCC1)CCc2c[nH]c3=C(CN4CC/C(=C\c5ccccc5)/OC4)OCC=c23	XMWDIHZPTHZIBQ-XIEYBQDHSA-N	617	1583317666306
participant_11	M17565	CCNCOC1=CN(CCC1)CCc2c[nH]c3=C(CN4CC/C(=C\c5ccccc5)/OC4)OCC=c23	YWAXSBZJBZPZQY-KOEQRZSOSA-N	615	1583317671865
participant_11	M17566	CCNNOC1=CN(CCC1)CCc2c[nH]c3=C(CN4CC/C(=C\c5ccccc5)/OC4)OCC=c23	LGOYAXZRBJDTOH-JJIBRWJFSA-N	602	1583317673470
participant_11	M17567	CCCNOC1=CN(CCC1)CCc2c[nH]c3=C(CN4CC/C(=C\c5ccccc5)/OC4)OCC=c23	MUYUXUHOBYJNOT-XIEYBQDHSA-N	611	1583317677400
participant_38	M17568	CCCC(C)COC1=C2CC3=CCCc4c(cc5ccc(cc5c4C(=O)O)C(CC)c6ccccc6CCCl)OC3CCN2CCO1	HBPJUXBUCKSXDO-UHFFFAOYSA-N	615	1583317684172
participant_38	M17569	CCCC(CC)COC1=C2CC3=CCCc4c(cc5ccc(cc5c4C(=O)O)C(CC)c6ccccc6CCCl)OC3CCN2CCO1	FFZOVFOYJOUFMC-UHFFFAOYSA-N	609	1583317687125
participant_11	M17570	c1ccc(cc1)/C=C/2\CCN(CC3=c4c(=CCO3)c(CCN5CCC6CCCCOC6=C5)c[nH]4)CO2	POICGSPYSHDMEX-NLRVBDNBSA-N	563	1583317700330
participant_38	M17571	CCCCCOC1=C2CC3=CCCc4c(cc5ccc(cc5c4C(=O)O)C(CC)c6ccccc6CCCl)OC3C(C)CN2CCO1	CVQOTAIZJMIGOK-UHFFFAOYSA-N	626	1583317706917
participant_38	M17572	CCCCCOC1=C2CC3=CCCc4c(cc5ccc(cc5c4C(=O)O)C(CC)c6ccccc6CCCl)OC3C(CC)CN2CCO1	XVTCTBJGWQWEBN-UHFFFAOYSA-N	614	1583317709927
participant_38	M17573	CCCCCOC1=C2CC3=CCCc4c(cc5ccc(cc5c4C(=O)O)C(CC)c6ccccc6CCCl)OC3C(CCC)CN2CCO1	FQKAESHMQUJOAT-UHFFFAOYSA-N	600	1583317713035
participant_11	M17574	c1ccc(cc1)/C=C/2\CCN(CC3=c4c(=CCO3)c(CCN5CCCC(=C5)OCCCCl)c[nH]4)CO2	ODWFPQAZIQXGTB-XIEYBQDHSA-N	627	1583317718278
participant_11	M17575	c1ccc(cc1)/C=C/2\CCN(CC3=c4c(=CCO3)c(CCN5CCCC(=C5)OCCCS)c[nH]4)CO2	WEXWFWIKONEUOH-XIEYBQDHSA-N	630	1583317724701
participant_11	M17576	c1ccc(cc1)/C=C/2\CCN(CC3=c4c(=CCO3)c(CCN5CCCC(=C5)OCSCS)c[nH]4)CO2	JYTDZSWXKUMBLK-BUVRLJJBSA-N	614	1583317728370
participant_11	M17577	c1ccc(cc1)/C=C/2\CCN(CC3=c4c(=CCO3)c(CCN5CCCC(=C5)OCSSS)c[nH]4)CO2	METLKEAARKUIFP-HZHRSRAPSA-N	601	1583317729863
participant_38	M17578	CCCCCOC1=C2C(C)C3=CCCc4c(cc5ccc(cc5c4C(=O)O)C(CC)c6ccccc6CCCl)OC3CCN2CCO1	ZYIZEYYNPKSJAV-UHFFFAOYSA-N	642	1583317732902
participant_11	M17579	CSSCOC1=CN(CCC1)CCc2c[nH]c3=C(CN4CC/C(=C\c5ccccc5)/OC4)OCC=c23	CYIBERRNXSFOBA-LFVJCYFKSA-N	606	1583317733398
participant_11	M17580	CCSCOC1=CN(CCC1)CCc2c[nH]c3=C(CN4CC/C(=C\c5ccccc5)/OC4)OCC=c23	YSWQVYQNDBLROE-KOEQRZSOSA-N	615	1583317735500
participant_38	M17581	CCCCCOC1=C2C(C3=CCCc4c(cc5ccc(cc5c4C(=O)O)C(CC)c6ccccc6CCCl)OC3CCN2CCO1)Br	GEQJIHYOFFEUBR-UHFFFAOYSA-N	640	1583317737744
participant_11	M17582	c1ccc(cc1)/C=C/2\CCN(CC3=c4c(=CCO3)c(CCN5CCCC(=C5)OCCCBr)c[nH]4)CO2	BYYSZFNGZNYSLL-XIEYBQDHSA-N	630	1583317740700
participant_38	M17583	CCCCCOC1=C2C(C3=CCCc4c(cc5ccc(cc5c4C(=O)O)C(CC)c6ccccc6CCCl)OC3CCN2CCO1)Cl	ZKLFWINORCLLGY-UHFFFAOYSA-N	637	1583317742295
participant_38	M17584	CCCCCOC1=C2C(C3=CCCc4c(cc5ccc(cc5c4C(=O)O)C(CC)c6ccccc6CCCl)OC3CCN2CCO1)F	WCRKRPWVEMGHKL-UHFFFAOYSA-N	640	1583317747722
participant_38	M17585	CCCCCOC1=C2C(C3=CCCc4c(cc5ccc(cc5c4C(=O)O)C(CC)c6ccccc6CCCl)OC3CCN2CCO1)O	ZJHKAFZPHSNBKF-UHFFFAOYSA-N	641	1583317754061
participant_11	M17586	CC(C)CCOC1=CN(CCC1)CCc2c[nH]c3=C(CN4CC/C(=C\c5ccccc5)/OC4)OCC=c23	CFSZWEJTUSAQKD-ZXVVBBHZSA-N	610	1583317754223
participant_11	M17587	CC(C)C(C)COC1=CN(CCC1)CCc2c[nH]c3=C(CN4CC/C(=C\c5ccccc5)/OC4)OCC=c23	ULJBFBXNYKQQAH-MTDXEUNCSA-N	585	1583317756987
participant_38	M17588	CCCCCOC1=C2C(C3=CCCc4c(cc5ccc(cc5c4C(=O)O)C(CC)c6ccccc6CCCl)OC3CCN2CCO1)N	NPHZQJOTWASBHM-UHFFFAOYSA-N	642	1583317758237
participant_11	M17589	CCC(C)COC1=CN(CCC1)CCc2c[nH]c3=C(CN4CC/C(=C\c5ccccc5)/OC4)OCC=c23	GYUKJQBQIRMDSK-OVVQPSECSA-N	619	1583317760199
participant_38	M17590	CCCCCOC1=C2C(C3=CCCc4c(cc5ccc(cc5c4C(=O)O)C(CC)c6ccccc6CCCl)OC3CCN2CCO1)NC	SKXVJXRLQDWGIU-UHFFFAOYSA-N	634	1583317767868
participant_11	M17591	CCCCCOC1=CN(CCC1)CCc2c[nH]c3=C(CN4CC/C(=C\c5ccccc5)/OC4)OCC=c23	WBEGSARFACMWHI-NHFJDJAPSA-N	638	1583317768312
participant_38	M17592	CCCCCOC1=C2C(C3=CCCc4c(cc5ccc(cc5c4C(=O)O)C(CC)c6ccccc6CCCl)OC3CCN2CCO1)NCC	AVXXOUDYHAWEEK-UHFFFAOYSA-N	619	1583317774158
participant_11	M17593	CCCCCCOC1=CN(CCC1)CCc2c[nH]c3=C(CN4CC/C(=C\c5ccccc5)/OC4)OCC=c23	AWKSZJSPCSLARW-SGWCAAJKSA-N	628	1583317774912
participant_11	M17594	c1ccc(cc1)/C=C/2\CCN(CC3=c4c(=CCO3)c(CCN5CCCC(=C5)OC6CCCC6)c[nH]4)CO2	MKFTZHXJBUPRGS-ZXVVBBHZSA-N	559	1583317791040
participant_38	M17595	CCCCCOC1=C2C(C3=C(C)CCc4c(cc5ccc(cc5c4C(=O)O)C(CC)c6ccccc6CCCl)OC3CCN2CCO1)N	JUPNDWKRXFADMR-UHFFFAOYSA-N	611	1583317800684
participant_38	M17596	CCCCCOC1=C2C3C4=C(CCc5c(cc6ccc(cc6c5C(=O)O)C(CC)c7ccccc7CCCl)OC4CCN2CCO1)CN3	OQFMPTIVQAWACK-UHFFFAOYSA-N	604	1583317803623
participant_11	M17597	c1ccc(cc1)/C=C/2\CCN(CC3=c4c(=CCO3)c(CCN5CCCC(=C5)OC6CCCCC6)c[nH]4)CO2	VTCHCHDNPWBLBA-VFCFBJKWSA-N	532	1583317804761
participant_38	M17598	CCCCCOC1=C2C3C4=C(CCc5c(cc6ccc(cc6c5C(=O)O)C(CC)c7ccccc7CCCl)OC4CCN2CCO1)C=N3	WMCLDIVBILHWHK-UHFFFAOYSA-N	620	1583317809590
participant_38	M17599	CCCCCOC1=C2C3C4=C(C=Cc5c(cc6ccc(cc6c5C(=O)O)C(CC)c7ccccc7CCCl)OC4CCN2CCO1)C=N3	HCVBCPGNVOYZOD-UHFFFAOYSA-N	617	1583317812432
participant_11	M17600	c1ccc(cc1)/C=C/2\CCN(CC3=c4c(=CCO3)c(CCN5CCCC(=C5)OC6CCNCC6)c[nH]4)CO2	PHWNHXHFSIGHRG-ZXVVBBHZSA-N	545	1583317812565
participant_38	M17601	CCCCCOC1=C2C3C4=C(C=Cc5c(cc6ccc(cc6c5C(=O)O)C(CC)c7ccccc7CCCl)OC4=CCN2CCO1)C=N3	CFJAUWMECKFHTB-UHFFFAOYSA-N	609	1583317814939
participant_11	M17602	c1ccc(cc1)/C=C/2\CCN(CC3=c4c(=CCO3)c(CCN5CCCC(=C5)OC6CCNCN6)c[nH]4)CO2	CFYBBMHLAUEEAT-KOEQRZSOSA-N	568	1583317814985
participant_11	M17603	c1ccc(cc1)/C=C/2\CCN(CC3=c4c(=CCO3)c(CCN5CCCC(=C5)OC6CNNCN6)c[nH]4)CO2	XUNGNXZHXNISAM-BUVRLJJBSA-N	556	1583317816571
participant_38	M17604	CCCCCOC1=C2C3C4=C(C=Cc5c(cc6ccc(cc6c5C(=O)O)C(CC)c7ccccc7CCCl)OC4=CCN2C=CO1)C=N3	ZDBPCTPRFRBZDE-UHFFFAOYSA-N	571	1583317817261
participant_11	M17605	c1ccc(cc1)/C=C/2\CCN(CC3=c4c(=CCO3)c(CCN5CCCC(=C5)OC6NCNNN6)c[nH]4)CO2	CZSZNWOCOYGEPY-HZHRSRAPSA-N	542	1583317818244
participant_38	M17606	CCC/C=C/OC1=C2C3C4=C(C=Cc5c(cc6ccc(cc6c5C(=O)O)C(CC)c7ccccc7CCCl)OC4=CCN2C=CO1)C=N3	ZUBLANXQIALHAL-HWCSLACHSA-N	548	1583317819754
participant_11	M17607	c1ccc(cc1)/C=C/2\CCN(CC3=c4c(=CCO3)c(CCN5CCCC(=C5)OC6NNNNN6)c[nH]4)CO2	SVEFPLCTQITFDW-PXLXIMEGSA-N	500	1583317820191
participant_38	M17608	C/C=C/C=C/OC1=C2C3C4=C(C=Cc5c(cc6ccc(cc6c5C(=O)O)C(CC)c7ccccc7CCCl)OC4=CCN2C=CO1)C=N3	UIGCGKYXGOURRQ-LAQMRVGVSA-N	523	1583317822512
participant_11	M17609	c1ccc(cc1)/C=C/2\CCN(CC3=c4c(=CCO3)c(CCN5CCCC(=C5)OC6CNNNN6)c[nH]4)CO2	VCOJTUMTBVSLDE-HZHRSRAPSA-N	546	1583317823971
participant_11	M17610	c1ccc(cc1)/C=C/2\CCN(CC3=c4c(=CCO3)c(CCN5CCCC(=C5)OC6CNCNN6)c[nH]4)CO2	XFPLTEOHKBAMRX-BUVRLJJBSA-N	561	1583317826562
participant_11	M17611	c1ccc(cc1)/C=C/2\CCN(CC3=c4c(=CCO3)c(CCN5CCCC(=C5)OC6CCCNN6)c[nH]4)CO2	FNJTWZTZYIIXPS-XIEYBQDHSA-N	569	1583317829184
participant_11	M17612	c1ccc(cc1)/C=C/2\CCN(CC3=c4c(=CCO3)c(CCN5CCCC(=C5)OC6CCCCN6)c[nH]4)CO2	GHOPJYRRPUPETC-LGUFXXKBSA-N	552	1583317830619
participant_38	M17613	CCCCCOC1=C2C3C4C(C=Cc5c(cc6ccc(cc6c5C(=O)O)C(CC)c7ccccc7CCCl)OC4CCN2CCO1)C=N3	IVZUBRFQYMRADR-UHFFFAOYSA-N	611	1583317839944
participant_38	M17614	CCCCCOC1=C2C3C4C(C=Cc5c(cc6ccc(cc6c5C(=O)O)C(CC)c7ccccc7CCCl)OC4CCN2CCO1)CN3	AHPWDEUPWHADKF-UHFFFAOYSA-N	611	1583317843741
participant_38	M17615	CCCCCOC1=C2CC3C(C=Cc4c(cc5ccc(cc5c4C(=O)O)C(CC)c6ccccc6CCCl)OC3CCN2CCO1)CN	FSLWKYIXGZXDCT-UHFFFAOYSA-N	620	1583317849315
participant_38	M17616	CCCCCOC1=C2CC3C(C)C=Cc4c(cc5ccc(cc5c4C(=O)O)C(CC)c6ccccc6CCCl)OC3CCN2CCO1	PSUYFSZQCMJSBI-UHFFFAOYSA-N	631	1583317852363
participant_38	M17617	CCCCCOC1=C2CC3CC=Cc4c(cc5ccc(cc5c4C(=O)O)C(CC)c6ccccc6CCCl)OC3CCN2CCO1	CQTIZPFRWWDCIK-UHFFFAOYSA-N	639	1583317856179
participant_38	M17618	CCCCCOC1=C2CC3=CC=Cc4c(cc5ccc(cc5c4C(=O)O)C(CC)c6ccccc6CCCl)OC3CCN2CCO1	UPYGMULHVYWAKD-UHFFFAOYSA-N	636	1583317860725
participant_38	M17619	CCCCCOC1=C2CC3=CC=Cc4c(cc5ccc(cc5c4C(=O)O)C(CC)c6ccccc6CCCl)OC3=CCN2CCO1	VNGMVIOTNIJWCF-UHFFFAOYSA-N	630	1583317864970
participant_38	M17620	CCCCCOC1=C2CC3CC=Cc4c(cc5ccc(cc5c4C(=O)O)C(CC)c6ccccc6CCCl)OC3=CCN2CCO1	HSVLBLDUYCGBLI-UHFFFAOYSA-N	622	1583317868844
participant_38	M17622	CCCCCOC1C2CC3CC=Cc4c(cc5ccc(cc5c4C(=O)O)C(CC)c6ccccc6CCCl)OC3CCN2CCO1	VLTMENPSYMIQRQ-UHFFFAOYSA-N	609	1583317877904
participant_11	M17621	CCCC(C)OC1=CN(CCC1CC)CCc2c[nH]c3=C(CN4CC/C(=C\c5ccccc5)/OC4)OCC=c23	USLDMBCLZRCWRM-ZTKZIYFRSA-N	590	1583317877952
participant_38	M17623	CCCCCOC1=C2CC3CC=Cc4c(cc5ccc(cc5c4C(=O)O)C(CC)c6ccccc6CCCl)OC3C=CN2CCO1	CEJDQZGDMYGAQH-UHFFFAOYSA-N	620	1583317884439
participant_11	M17624	CCCC1CCC2CCN(CCc3c[nH]c4=C(CN5CC/C(=C\c6ccccc6)/OC5)OCC=c34)C=C2O1	HQMZNVJYWSGJRF-TURZUDJPSA-N	584	1583317889150
participant_11	M17625	CCCC1C(C)CC2CCN(CCc3c[nH]c4=C(CN5CC/C(=C\c6ccccc6)/OC5)OCC=c34)C=C2O1	MSKGFPFUGPLKDF-TURZUDJPSA-N	585	1583317891964
participant_11	M17626	c1ccc(cc1)/C=C/2\CCN(CC3=c4c(=CCO3)c(CCN5CCC6CC7CCCCC7OC6=C5)c[nH]4)CO2	IMYBKWSIUNNFBN-MTDXEUNCSA-N	518	1583317893523
participant_11	M17627	CCCCC1CCC2CCN(CCc3c[nH]c4=C(CN5CC/C(=C\c6ccccc6)/OC5)OCC=c34)C=C2O1	NWGZVQAYZJEWNE-ZTKZIYFRSA-N	592	1583317897450
participant_11	M17628	CCCCC(CC)OC1=CN(CCC1)CCc2c[nH]c3=C(CN4CC/C(=C\c5ccccc5)/OC4)OCC=c23	BWJKFSYBUIOXJV-XHLNEMQHSA-N	609	1583317899482
participant_38	M17629	CCCCCOC1=C2CC3CCCc4c(cc5ccc(cc5c4C(=O)O)C(CC)c6ccccc6CCCl)OC3CCN2CCO1	VKGXYIOQCCQZDE-UHFFFAOYSA-N	622	1583317901786
participant_11	M17630	CCCCC(C)OC1=CN(CCC1)CCc2c[nH]c3=C(CN4CC/C(=C\c5ccccc5)/OC4)OCC=c23	IUZYEXOYLFFYRQ-VFCFBJKWSA-N	608	1583317903168
participant_11	M17631	CCCC(C)OC1=CN(CCC1)CCc2c[nH]c3=C(CN4CC/C(=C\c5ccccc5)/OC4)OCC=c23	UYCVSWBMRNJTSA-ZXVVBBHZSA-N	603	1583317906091
participant_11	M17632	C1CCOC2=CN(CCC2)CCc3c[nH]c4=C(CN5CCC(=Cc6cccc(C1)c6)OC5)OCC=c34	CFFMYADQGUMUQM-UHFFFAOYSA-N	463	1583317919267
participant_38	M17633	CCCCCOC1=C2CC3=CC=Cc4c(cc5ccc(cc5c4C(=O)O)C(CC)c6ccccc6CCCl)OC3C=CN2CCO1	NAPTWCBYSRESGZ-UHFFFAOYSA-N	603	1583317919808
participant_38	M17634	CCCCCOC1=C2CC3=CCCc4c(cc5ccc(cc5c4C(=O)O)C(CC)c6ccc(C)cc6CCCl)OC3CCN2CCO1	COOLBJSPUABXCJ-UHFFFAOYSA-N	598	1583317969032
participant_11	M17635	c1ccc(cc1)/C=C/2\CCN(CC3=c4c(=CCO3)c(CCN5CCCC(=C5)OCC6CCC6)c[nH]4)CO2	MMYCGLJXNYURNQ-OVVQPSECSA-N	589	1583317998311
participant_11	M17636	c1ccc(cc1)/C=C/2\CCN(CC3=c4c(=CCO3)c(CCN5CCCC(=C5)OCCC6CC6)c[nH]4)CO2	VLZAMLDFLHAXLR-ZXVVBBHZSA-N	607	1583318011909
participant_11	M17637	CCNCCOC1=CN(CCC1)CCc2c[nH]c3=C(CN4CC/C(=C\c5ccccc5)/OC4)OCC=c23	BZBYUOCHLPKVAP-LGUFXXKBSA-N	613	1583318021273
participant_11	M17638	c1ccc(cc1)/C=C/2\CCN(CC3=c4c(=CCO3)c(CCN5CCCC(=C5)OCCNCN)c[nH]4)CO2	PQAAHZPKRHJRNM-KOEQRZSOSA-N	607	1583318023040
participant_11	M17639	c1ccc(cc1)/C=C/2\CCN(CC3=c4c(=CCO3)c(CCN5CCCC(=C5)OCCCCN)c[nH]4)CO2	DLYWGPOUYYJHRY-LGUFXXKBSA-N	632	1583318025810
participant_11	M17640	CNCCCOC1=CN(CCC1)CCc2c[nH]c3=C(CN4CC/C(=C\c5ccccc5)/OC4)OCC=c23	MBDJVFKHMGWLMM-LGUFXXKBSA-N	626	1583318035704
participant_11	M17641	CNCNCOC1=CN(CCC1)CCc2c[nH]c3=C(CN4CC/C(=C\c5ccccc5)/OC4)OCC=c23	POQSOMFOMVMNKL-PCLIKHOPSA-N	605	1583318037629
participant_11	M17642	CCCNCOC1=CN(CCC1)CCc2c[nH]c3=C(CN4CC/C(=C\c5ccccc5)/OC4)OCC=c23	KILIWYSISSREJZ-NLRVBDNBSA-N	611	1583318040530
participant_11	M17643	CC(C)CCCOC1=CN(CCC1)CCc2c[nH]c3=C(CN4CC/C(=C\c5ccccc5)/OC4)OCC=c23	YXIRKRJXJFDCTH-VFCFBJKWSA-N	620	1583318047650
participant_11	M17644	CCC(C)CCCOC1=CN(CCC1)CCc2c[nH]c3=C(CN4CC/C(=C\c5ccccc5)/OC4)OCC=c23	YQEWFLKHISHKGT-XHLNEMQHSA-N	626	1583318050725
participant_11	M17645	CCCC(C)CCCOC1=CN(CCC1)CCc2c[nH]c3=C(CN4CC/C(=C\c5ccccc5)/OC4)OCC=c23	VACYMVNFHRPWNZ-JBASAIQMSA-N	603	1583318052109
participant_11	M17646	CCC(CC)CCCOC1=CN(CCC1)CCc2c[nH]c3=C(CN4CC/C(=C\c5ccccc5)/OC4)OCC=c23	IERQNORMYRJSMR-JBASAIQMSA-N	614	1583318060124
participant_11	M17647	CCCC(CC)CCCOC1=CN(CCC1)CCc2c[nH]c3=C(CN4CC/C(=C\c5ccccc5)/OC4)OCC=c23	REQROJWZTJULJF-UQRQXUALSA-N	596	1583318061255
participant_11	M17648	CCCCC(CC)CCCOC1=CN(CCC1)CCc2c[nH]c3=C(CN4CC/C(=C\c5ccccc5)/OC4)OCC=c23	NWKXLDASVRCNQC-FEZSWGLMSA-N	583	1583318062255
participant_11	M17649	CCCCCC(CC)CCCOC1=CN(CCC1)CCc2c[nH]c3=C(CN4CC/C(=C\c5ccccc5)/OC4)OCC=c23	VPJYHEMHLAWHDE-INKHBPHZSA-N	568	1583318063240
participant_38	M17650	CCCCCOC1=C2CC3=CCCc4c(cc5ccc(cc5c4C(=O)O)C(CCC)c6ccccc6CCCl)OC3CCN2CCO1	MKWKGERURXFCCZ-UHFFFAOYSA-N	624	1583318066415
participant_38	M17651	CCCCCOC1=C2CC3=CCCc4c(cc5ccc(cc5c4C(=O)O)C(CCCC)c6ccccc6CCCl)OC3CCN2CCO1	PMKBXGNKRCUCMB-UHFFFAOYSA-N	611	1583318068737
participant_38	M17652	CCCCCOC1=C2CC3=CCCc4c(cc5ccc(cc5c4C(=O)O)C6CCCCc7cccc(CCCl)c76)OC3CCN2CCO1	OXFUOZWOAZUUDH-UHFFFAOYSA-N	557	1583318070696
participant_11	M17653	CC(C)CCCCOC1=CN(CCC1)CCc2c[nH]c3=C(CN4CC/C(=C\c5ccccc5)/OC4)OCC=c23	HBSDFYFKRCQZJX-XHLNEMQHSA-N	622	1583318074803
participant_11	M17654	CCC(C)CCCCOC1=CN(CCC1)CCc2c[nH]c3=C(CN4CC/C(=C\c5ccccc5)/OC4)OCC=c23	XHWCQIPZYORHMK-JBASAIQMSA-N	624	1583318079033
participant_11	M17655	CCC(CC)CCCCOC1=CN(CCC1)CCc2c[nH]c3=C(CN4CC/C(=C\c5ccccc5)/OC4)OCC=c23	KQBHDDVRAJFWCG-UQRQXUALSA-N	610	1583318081206
participant_11	M17656	CCCC(CC)CCCCOC1=CN(CCC1)CCc2c[nH]c3=C(CN4CC/C(=C\c5ccccc5)/OC4)OCC=c23	KESONKWFTOKRQP-FEZSWGLMSA-N	590	1583318085418
participant_11	M17657	CCCCC(CC)CCCCOC1=CN(CCC1)CCc2c[nH]c3=C(CN4CC/C(=C\c5ccccc5)/OC4)OCC=c23	QYFSTEKSWJGBNP-INKHBPHZSA-N	572	1583318086773
participant_11	M17658	CCCCC(C)CCCCOC1=CN(CCC1)CCc2c[nH]c3=C(CN4CC/C(=C\c5ccccc5)/OC4)OCC=c23	HBANXQGMGRMZCW-FEZSWGLMSA-N	583	1583318090283
participant_11	M17659	CCCCCC(C)CCCCOC1=CN(CCC1)CCc2c[nH]c3=C(CN4CC/C(=C\c5ccccc5)/OC4)OCC=c23	FTBVMPVKEZYVKT-INKHBPHZSA-N	563	1583318093102
participant_11	M17660	C1CCC(CC1)CCCCOC2=CN(CCC2)CCc3c[nH]c4=C(CN5CC/C(=C\c6ccccc6)/OC5)OCC=c34	GNTBEYNYEJXLGW-FEZSWGLMSA-N	546	1583318101230
participant_11	M17661	CCCCCCCOC1=CN(CCC1)CCc2c[nH]c3=C(CN4CC/C(=C\c5ccccc5)/OC4)OCC=c23	NYHXIUUEYJGIAO-QUPMIFSKSA-N	610	1583318109130
participant_38	M17662	CCCCC(c1ccc2cc3c(CCC=C4CC5=C(OCC)OCCN5CCC4O3)c(c2c1)C(=O)O)c6ccccc6CCCl	FQQAROUCBFJOFM-UHFFFAOYSA-N	627	1583318146327
participant_38	M17663	CCCCC(c1ccc2cc3c(CCC=C4CC5=C(OC)OCCN5CCC4O3)c(c2c1)C(=O)O)c6ccccc6CCCl	HBHYRMXUGADDIA-UHFFFAOYSA-N	631	1583318148222
participant_38	M17664	CCCCC(c1ccc2cc3c(CCC=C4CC5=C(O)OCCN5CCC4O3)c(c2c1)C(=O)O)c6ccccc6CCCl	AWDYZNBXSGWRKE-UHFFFAOYSA-N	631	1583318150485
participant_38	M17665	CCCC(c1ccc2cc3c(CCC=C4CC5=C(O)OCCN5CCC4O3)c(c2c1)C(=O)O)c6ccccc6CCCl	GNKGXOXSZTZLOP-UHFFFAOYSA-N	624	1583318155369
participant_38	M17666	CCC(c1ccc2cc3c(CCC=C4CC5=C(O)OCCN5CCC4O3)c(c2c1)C(=O)O)c6ccccc6CCCl	WYRUADUEFSUGPV-UHFFFAOYSA-N	630	1583318158184
participant_38	M17667	CC(c1ccc2cc3c(CCC=C4CC5=C(O)OCCN5CCC4O3)c(c2c1)C(=O)O)c6ccccc6CCCl	IVDMCTWQFKQMLE-UHFFFAOYSA-N	609	1583318160195
participant_11	M17668	CCC/C=C/OC1=CN(CCC1)CCc2c[nH]c3=C(CN4CC/C(=C\c5ccccc5)/OC4)OCC=c23	NQTXGJHQSGJBNZ-FWOUQCKDSA-N	591	1583318176430
participant_11	M17669	C/C=C/C=C/OC1=CN(CCC1)CCc2c[nH]c3=C(CN4CC/C(=C\c5ccccc5)/OC4)OCC=c23	ZBSJWXBQMMMKGM-BTVVZEPWSA-N	552	1583318178139
participant_11	M17670	C/C=C/CCOC1=CN(CCC1)CCc2c[nH]c3=C(CN4CC/C(=C\c5ccccc5)/OC4)OCC=c23	BAEDNLDZSSRWGK-QJZPSSDWSA-N	608	1583318186381
participant_38	M17671	CCCCCC(c1ccc2cc3c(CCC=C4CC5=C(O)OCCN5CCC4O3)c(c2c1)C(=O)O)c6ccccc6CCCl	WJRFSOKHJWHYKU-UHFFFAOYSA-N	632	1583318188252
participant_38	M17672	C1CCc2cccc(CCCl)c2C(CC1)c3ccc4cc5c(CCC=C6CC7=C(O)OCCN7CCC6O5)c(c4c3)C(=O)O	LTKPZJWBJSPCNN-UHFFFAOYSA-N	517	1583318191631
participant_11	M17673	CCCC#COC1=CN(CCC1)CCc2c[nH]c3=C(CN4CC/C(=C\c5ccccc5)/OC4)OCC=c23	IGQSXCICXGHZFV-NHFJDJAPSA-N	598	1583318191972
participant_11	M17674	CC#CC#COC1=CN(CCC1)CCc2c[nH]c3=C(CN4CC/C(=C\c5ccccc5)/OC4)OCC=c23	OGRQIEVTPUBCIJ-NHFJDJAPSA-N	567	1583318195143
participant_11	M17675	CC#CCCOC1=CN(CCC1)CCc2c[nH]c3=C(CN4CC/C(=C\c5ccccc5)/OC4)OCC=c23	PFTDDSCKTBCTRE-NHFJDJAPSA-N	611	1583318198291
participant_38	M17676	CCC/C=C\C(c1ccc2cc3c(CCC=C4CC5=C(O)OCCN5CCC4O3)c(c2c1)C(=O)O)c6ccccc6CCCl	VRZPGNBFXLNCRN-WBGVPHMPSA-N	612	1583318200800
participant_38	M17677	C/C=C\C=C/C(c1ccc2cc3c(CCC=C4CC5=C(O)OCCN5CCC4O3)c(c2c1)C(=O)O)c6ccccc6CCCl	RYCICBCLKKYDSZ-WHGOUYDASA-N	574	1583318204407
participant_11	M17678	CC/C=C/COC1=CN(CCC1)CCc2c[nH]c3=C(CN4CC/C(=C\c5ccccc5)/OC4)OCC=c23	LJYHQCRWEREEPW-RYLCTYBZSA-N	596	1583318206031
participant_11	M17679	C=C/C=C/COC1=CN(CCC1)CCc2c[nH]c3=C(CN4CC/C(=C\c5ccccc5)/OC4)OCC=c23	IXKPQCNSZRJJBJ-RYLCTYBZSA-N	579	1583318207522
participant_11	M17680	CCC#CCOC1=CN(CCC1)CCc2c[nH]c3=C(CN4CC/C(=C\c5ccccc5)/OC4)OCC=c23	SDMDOICYRSSPEF-NHFJDJAPSA-N	604	1583318218309
participant_38	M17681	CCCCCC(c1ccc2cc3c(CCC=C4CC5=C(OC)OCCN5CCC4O3)c(c2c1)C(=O)O)c6ccccc6CCCl	JQMZOAZQSUYHGF-UHFFFAOYSA-N	629	1583318218958
participant_11	M17682	C#CC#CCOC1=CN(CCC1)CCc2c[nH]c3=C(CN4CC/C(=C\c5ccccc5)/OC4)OCC=c23	ZROPIGRFSVZRAO-NHFJDJAPSA-N	589	1583318220846
participant_38	M17683	CCCCCC(c1ccc2cc3c(CCC=C4CC5=C(OCC)OCCN5CCC4O3)c(c2c1)C(=O)O)c6ccccc6CCCl	CPKRJGKWKKUICI-UHFFFAOYSA-N	625	1583318222713
participant_11	M17684	C#CCCCOC1=CN(CCC1)CCc2c[nH]c3=C(CN4CC/C(=C\c5ccccc5)/OC4)OCC=c23	MHGXCZHQIASBBD-NHFJDJAPSA-N	625	1583318224035
participant_38	M17685	CCCCCC(c1ccc2cc3c(CCC=C4CC5=C(OCCCC)OCCN5CCC4O3)c(c2c1)C(=O)O)c6ccccc6CCCl	FZZCIYKSLUJOBY-UHFFFAOYSA-N	608	1583318226964
participant_11	M17686	CCCCCOC1=CN(CCC1)CCc2coc3=C(CN4CC/C(=C\c5ccccc5)/OC4)OCC=c23	ZCENTUZECJSQBH-NHFJDJAPSA-N	640	1583318243405
participant_11	M17687	CCCCCOC1=CN(CCC1)CCC2=CCC3=C(CN4CC/C(=C\c5ccccc5)/OC4)OCC=C23	OVRSFLNQNQIFMU-XAYXJRQQSA-N	633	1583318251964
participant_38	M17688	CCC(c1ccc2cc3c(CCC=C4CC5=C(OC)OCCN5CCC4O3)c(c2c1)C(=O)O)c6ccccc6CCCl	FDLWOUVLKOCEAV-UHFFFAOYSA-N	634	1583318255035
participant_38	M17689	CCC(c1ccc2cc3c(CCC=C4CC5=C(OCC)OCCN5CCC4O3)c(c2c1)C(=O)O)c6ccccc6CCCl	SMQMUEINTIKXFK-UHFFFAOYSA-N	632	1583318256638
participant_11	M17690	CCCCCOC1=CN(CCC1)CCc2coc3=C(CN4CC/C(=C\c5ccccc5)/OC4)NCC=c23	ZSOQDTHOFRLGKI-NHFJDJAPSA-N	642	1583318264880
participant_11	M17691	CCCCCOC1=CN(CCC1)CCc2coc3=C(CN4CC/C(=C\c5ccccc5)/OC4)NCN=c23	DAYAGSBBOIILQV-NLRVBDNBSA-N	629	1583318267129
participant_11	M17692	CCCCCOC1=CN(CCC1)CCc2coc3=C(CN4CC/C(=C\c5ccccc5)/OC4)NCN=[n+]23	LNXYZIUNVIWQIV-NLRVBDNBSA-N	623	1583318269365
participant_11	M17693	CCCCCOC1=CN(CCC1)CCc2coc3=C(CN4CC/C(=C\c5ccccc5)/OC4)NCC=[n+]23	OATPSQVLLWLWEM-NHFJDJAPSA-N	636	1583318276567
participant_38	M17694	CCCCCC(c1ccc2cc3c(CCC=C4CC5=C(OCCCCC)OCCN5CCC4O3)c(c2c1)C(=O)O)c6ccccc6CCCl	YNJGIHXSGKRSER-UHFFFAOYSA-N	595	1583318277620
participant_38	M17695	CCCCCCC(c1ccc2cc3c(CCC=C4CC5=C(OCCCCC)OCCN5CCC4O3)c(c2c1)C(=O)O)c6ccccc6CCCl	OSDJCOZUPNAEFL-UHFFFAOYSA-N	577	1583318278957
participant_38	M17696	CCCCCCCC(c1ccc2cc3c(CCC=C4CC5=C(OCCCCC)OCCN5CCC4O3)c(c2c1)C(=O)O)c6ccccc6CCCl	GSPGTKJJWBSPRM-UHFFFAOYSA-N	555	1583318280312
participant_38	M17697	CCCCCCCCC(c1ccc2cc3c(CCC=C4CC5=C(OCCCCC)OCCN5CCC4O3)c(c2c1)C(=O)O)c6ccccc6CCCl	SYCRJYGIZBTLEU-UHFFFAOYSA-N	530	1583318282214
participant_11	M17698	CCCCCOC1=CN(CCC1)CCc2coc3=C(CN4CC/C(=C\c5ccccc5)/OC4)NOC=c23	XCNUFUIQVRWCEL-NLRVBDNBSA-N	635	1583318298242
participant_38	M17699	c1ccc(c(c1)CCCl)C(CS)c2ccc3cc4c(CCC=C5CC6=C(OCCCCS)OCCN6CCC5O4)c(c3c2)C(=O)O	AOJGNZAUQRPUCG-UHFFFAOYSA-N	621	1583318302228
participant_11	M17700	CCCCCOC1=CN(CCC1)CCc2coc3=C(CN4CC/C(=C\c5ccccc5)/OC4)COC=c23	DIGUMWLDFQGIDW-MTDXEUNCSA-N	632	1583318303318
participant_11	M17701	CCCCCOC1=CN(CCC1)CCc2coc3=C(CNC=c23)CN4CC/C(=C\c5ccccc5)/OC4	KITXUHVFIOGTJU-MTDXEUNCSA-N	638	1583318305627
participant_11	M17702	CCCCCOC1=CN(CCC1)CCc2coc3=C(CCC=c23)CN4CC/C(=C\c5ccccc5)/OC4	LXRFTXXNCMXCFE-XHLNEMQHSA-N	642	1583318308468
participant_11	M17703	CCCCCOC1=CN(CCC1)CCc2coc3c(cccc23)CN4CC/C(=C\c5ccccc5)/OC4	TYOMDGAXSPVIFB-XHLNEMQHSA-N	651	1583318313698
participant_38	M17704	CCCC(c1ccc2cc3c(CCC=C4CC5=C(OCCCCS)OCCN5CCC4O3)c(c2c1)C(=O)O)c6ccccc6CCCl	NHETZQVXXMQYDG-UHFFFAOYSA-N	625	1583318334198
participant_38	M17705	CCCCC(c1ccc2cc3c(CCC=C4CC5=C(OCCCCS)OCCN5CCC4O3)c(c2c1)C(=O)O)c6ccccc6CCCl	OAJRDGPUOPYZGO-UHFFFAOYSA-N	615	1583318337710
participant_38	M17706	CCCCCC(c1ccc2cc3c(CCC=C4CC5=C(OCCCCS)OCCN5CCC4O3)c(c2c1)C(=O)O)c6ccccc6CCCl	HCLZRCKTGJSNKO-UHFFFAOYSA-N	600	1583318340406
participant_38	M17708	CCCCCOC1=C2CC3=CCCc4c(cc5ccc(cc5c4C(=O)O)C(CO)c6ccccc6CCCl)OC3CCN2CCO1	VMXQYBGRHZNNTC-UHFFFAOYSA-N	633	1583318363826
participant_11	M17712	CCCCOC1=CN(CCC1)CCc2coc3c(cccc23)CN4CC/C(=C\c5ccccc5)/OC4	PKIVOKGWTVPMPZ-VFCFBJKWSA-N	649	1583318375150
participant_38	M17714	CCCCCOC1=C2CC3=CCCc4c(cc5ccc(cc5c4C(=O)O)C(COC)c6ccccc6CCCl)OC3CCN2CCO1	ZGOYTWRXARCCII-UHFFFAOYSA-N	632	1583318376009
participant_11	M17715	CCCOC1=CN(CCC1)CCc2coc3c(cccc23)CN4CC/C(=C\c5ccccc5)/OC4	JSSCBBYAKQSGQZ-ZXVVBBHZSA-N	649	1583318377158
participant_38	M17717	CCCCCOC1=C2CC3=CCCc4c(cc5ccc(cc5c4C(=O)O)C(COCC)c6ccccc6CCCl)OC3CCN2CCO1	GOOCVUJCDGRGGP-UHFFFAOYSA-N	624	1583318377678
participant_11	M17718	CCOC1=CN(CCC1)CCc2coc3c(cccc23)CN4CC/C(=C\c5ccccc5)/OC4	IMVYGSDZCPRUNB-NLRVBDNBSA-N	636	1583318379148
participant_38	M17719	CCCCCOC1=C2CC3=CCCc4c(cc5ccc(cc5c4C(=O)O)C(COCCC)c6ccccc6CCCl)OC3CCN2CCO1	ZZMFUFCQDJWCIO-UHFFFAOYSA-N	614	1583318379797
participant_11	M17720	COC1=CN(CCC1)CCc2coc3c(cccc23)CN4CC/C(=C\c5ccccc5)/OC4	OPTTWWUJQKYVEK-KOEQRZSOSA-N	638	1583318380583
participant_38	M17721	CCCCCOC1=C2CC3=CCCc4c(cc5ccc(cc5c4C(=O)O)C(COCCCC)c6ccccc6CCCl)OC3CCN2CCO1	CJUIVRCZDKCBJR-UHFFFAOYSA-N	593	1583318381481
participant_38	M17722	CCCCCOCC(c1ccc2cc3c(CCC=C4CC5=C(OCCCCC)OCCN5CCC4O3)c(c2c1)C(=O)O)c6ccccc6CCCl	XEHDKOUIDSVOMG-UHFFFAOYSA-N	577	1583318382635
participant_38	M17723	CCCCCCOCC(c1ccc2cc3c(CCC=C4CC5=C(OCCCCC)OCCN5CCC4O3)c(c2c1)C(=O)O)c6ccccc6CCCl	KYLNXFDILKKMEU-UHFFFAOYSA-N	559	1583318384434
participant_38	M17724	CCCCCOC1=C2CC3=CCCc4c(cc5ccc(cc5c4C(=O)O)C(c6ccccc6CCCl)C7CCCCCCO7)OC3CCN2CCO1	STBRVQOFYVBXIX-UHFFFAOYSA-N	522	1583318385722
participant_38	M17725	CCCCCCC(C(c1ccc2cc3c(CCC=C4CC5=C(OCCCCC)OCCN5CCC4O3)c(c2c1)C(=O)O)c6ccccc6CCCl)O	NQERWKUBAJTGTA-UHFFFAOYSA-N	571	1583318392164
participant_38	M17726	CCCCCOC1=C2CC3=CCCc4c(cc5ccc(cc5c4C(=O)O)C(C(C)O)c6ccccc6CCCl)OC3CCN2CCO1	IRXLPOJSNUQRMF-UHFFFAOYSA-N	637	1583318394706
participant_11	M17727	CCCCCCOC1=CN(CCC1)CCc2coc3c(cccc23)CN4CC/C(=C\c5ccccc5)/OC4	STVUSZOAZQJEAY-JBASAIQMSA-N	641	1583318396253
participant_38	M17728	CCCCCOC1=C2CC3=CCCc4c(cc5c(C)cc(cc5c4C(=O)O)C(CC)c6ccccc6CCCl)OC3CCN2CCO1	FPZYSZZFYWBEQD-UHFFFAOYSA-N	625	1583318411106
participant_38	M17729	CCCCCOC1=C2CC3=CCCc4c(cc5c(CC)cc(cc5c4C(=O)O)C(CC)c6ccccc6CCCl)OC3CCN2CCO1	XHIGLVNXEYXAEV-UHFFFAOYSA-N	611	1583318412648
participant_38	M17730	CCCCCOC1=C2CC3=CCCc4c(cc5c(CCC)cc(cc5c4C(=O)O)C(CC)c6ccccc6CCCl)OC3CCN2CCO1	JCDVXGZDXPBBKN-UHFFFAOYSA-N	592	1583318414643
participant_11	M17731	CCCCCOC1=CN(CCC1)CCc2coc3c(cccc23)CN4CC/C(=C\c5ccccc5)/NC4	JOWFMHSRIZLOAS-XHLNEMQHSA-N	645	1583318414690
participant_11	M17732	CCCCCOC1=CN(CCC1)CCc2coc3c(cccc23)CN4CN/C(=C\c5ccccc5)/OC4	PCNPODFHTOEMQV-NDZAJKAJSA-N	624	1583318420801
participant_38	M17733	CCCCCOC1=C2CC3=CCCc4c(c5cc(cc(CCC)c5c(C)c4OC3CCN2CCO1)C(CC)c6ccccc6CCCl)C(=O)O	CYQXQNXHGGGLDM-UHFFFAOYSA-N	569	1583318421801
participant_38	M17735	CCCCCOC1=C2CC3=CCCc4c(c5cc(cc6CCCCc(c65)c4OC3CCN2CCO1)C(CC)c7ccccc7CCCl)C(=O)O	ZXKIZMITUMKWBJ-UHFFFAOYSA-N	565	1583318424744
participant_38	M17737	CCCCCOC1=C2CC3=CCCc4c(c5cc(ccc5c(CCCC)c4OC3CCN2CCO1)C(CC)c6ccccc6CCCl)C(=O)O	IPAOYTGUWYUXPN-UHFFFAOYSA-N	575	1583318429298
participant_11	M17739	CCCCCOC1=CN(CCC1)CCc2coc3c(cccc23)CN4C=C/C(=C\c5ccccc5)/OC4	ANZKWTJYNMBXRR-XHLNEMQHSA-N	621	1583318436661
participant_38	M17741	CCCCCOC1=C2CC3=CCCc4c(cc5ccc(cc5c4C(=O)O)C(CC)c6ccccc6CCCl)OC3CCN2C(C)CO1	BREGDSFDRZZGEL-UHFFFAOYSA-N	630	1583318448036
participant_38	M17742	CCCCCOC1=C2CC3=CCCc4c(cc5ccc(cc5c4C(=O)O)C(CC)c6ccccc6CCCl)OC3CCN2C(CC)CO1	ZFLWWCZKKDRITL-UHFFFAOYSA-N	615	1583318449713
participant_38	M17743	CCCCCOC1=C2CC3=CCCc4c(cc5ccc(cc5c4C(=O)O)C(CC)c6ccccc6CCCl)OC3CCN2C(CCC)CO1	XWHVZNIKZVOHEN-UHFFFAOYSA-N	601	1583318450990
participant_38	M17744	CCCCCOC1=C2CC3=CCCc4c(cc5ccc(cc5c4C(=O)O)C(CC)c6ccccc6CCCl)OC3CCN2C(CCCC)CO1	JGRNSNZKBLEDQK-UHFFFAOYSA-N	587	1583318452227
participant_38	M17745	CCCCCC1COC(=C2CC3=CCCc4c(cc5ccc(cc5c4C(=O)O)C(CC)c6ccccc6CCCl)OC3CCN12)OCCCCC	UWVHYZKESCPQHR-UHFFFAOYSA-N	570	1583318453570
participant_38	M17746	CCCCCOC1=C2CC3=CCCc4c(cc5ccc(cc5c4C(=O)O)C(CC)c6ccccc6CCCl)OC3CCN2C7CCCCCC7O1	JUJOFJTWVQLBNP-UHFFFAOYSA-N	558	1583318455135
participant_11	M17748	CCCCCOC1=CN(CCC1)CCc2c[nH]c3c(cccc23)CN4CC/C(=C\c5ccccc5)/OC4	MFGORMCGZYQCNE-XHLNEMQHSA-N	654	1583318456238
participant_11	M17751	CCCCCOC1=CN(CCC1)CC[n+]2c[nH]c3c(cccc32)CN4CC/C(=C\c5ccccc5)/OC4	VWVQCAGNMQWLEJ-SGWCAAJKSA-O	641	1583318461536
participant_38	M17752	CCCCCC1CN2CCC3C(=CCCc4c(cc5ccc(cc5c4C(=O)O)C(CC)c6ccccc6CCCl)O3)CC2=C(OCCCCC)O1	DLGDBYYBVWADLC-UHFFFAOYSA-N	565	1583318463789
participant_38	M17754	C=C/C=C/COC1=C2CC3=CCCc4c(cc5ccc(cc5c4C(=O)O)C(CC)c6ccccc6CCCl)OC3CCN2CCO1	RNOJMRAYNQQDRU-ZKPMLTLSSA-N	608	1583318477557
participant_38	M17760	CCCCCOC1=C2CC3=CCCc4c(cc5ccc(cc5c4C(=O)O)C(CC)c6cc(C)ccc6CCCl)OC3CCN2CCO1	BABJRLISCGPYDW-UHFFFAOYSA-N	601	1583318499825
participant_38	M17762	CCCCCOC1=C2CC3=CCCc4c(cc5ccc(cc5c4C(=O)O)C(CC)c6cc(CC)ccc6CCCl)OC3CCN2CCO1	AUTOFSMAUNYJFO-UHFFFAOYSA-N	591	1583318502047
participant_38	M17765	CCCCCOC1=C2CC3=CCCc4c(cc5ccc(cc5c4C(=O)O)C(CC)c6cc(CCC)ccc6CCCl)OC3CCN2CCO1	JETJSJFSKRLPAK-UHFFFAOYSA-N	572	1583318503731
participant_38	M17766	CCCCCOC1=C2CC3=CCCc4c(cc5ccc(cc5c4C(=O)O)C(CC)c6cc(CCC)c(C)cc6CCCl)OC3CCN2CCO1	GOIIQQSAPSHXBX-UHFFFAOYSA-N	543	1583318506202
participant_38	M17768	CCCCCOC1=C2CC3=CCCc4c(cc5ccc(cc5c4C(=O)O)C(CC)c6cc7CCCCc7cc6CCCl)OC3CCN2CCO1	AWPXTQBZLSRALC-UHFFFAOYSA-N	526	1583318508140
participant_38	M17769	CCCCCOC1=C2CC3=CCCc4c(cc5ccc(cc5c4C(=O)O)C(CC)c6ccc(CCCC)cc6CCCl)OC3CCN2CCO1	MOVVQYVFBXZQJQ-UHFFFAOYSA-N	556	1583318511639
participant_38	M17773	CCCCCOC1=C2CC3=CCCc4c(cc5ccc(cc5c4C(=O)OC)C(CC)c6ccccc6CCCl)OC3CCN2CCO1	AQRPAJQVXMWJGR-UHFFFAOYSA-N	635	1583318528409
participant_38	M17774	CCCCCOC1=C2CC3=CCCc4c(cc5ccc(cc5c4C(=O)OCC)C(CC)c6ccccc6CCCl)OC3CCN2CCO1	CDFWQDCWIGGGQE-UHFFFAOYSA-N	623	1583318534360
participant_11	M17775	CCCC(C)COC1=CN(CCC1)CCc2c[nH]c3c(cccc23)CN4CC/C(=C\c5ccccc5)/OC4	PECSDZZIIRHVOS-TWKHWXDSSA-N	622	1583318536545
participant_11	M17776	CCCC(CC)COC1=CN(CCC1)CCc2c[nH]c3c(cccc23)CN4CC/C(=C\c5ccccc5)/OC4	YSPBAZWECNVPAD-NJZRLIGZSA-N	618	1583318537741
participant_38	M17777	CCCCCOC1=C2CC3=CCCc4c(cc5ccc(cc5c4C(=O)OCCC)C(CC)c6ccccc6CCCl)OC3CCN2CCO1	AETGUHDWRRTKGF-UHFFFAOYSA-N	613	1583318537990
participant_38	M17778	CCCCCOC1=C2CC3=CCCc4c(cc5ccc(cc5c4C(=O)OCCCC)C(CC)c6ccccc6CCCl)OC3CCN2CCO1	HUVYKIOESCBTRQ-UHFFFAOYSA-N	596	1583318541873
participant_11	M17779	c1ccc(cc1)/C=C/2\CCN(Cc3cccc4c(CCN5CCCC(=C5)OCC6CCCCC6)c[nH]c34)CO2	SVTGOMQBWJAKMV-NJZRLIGZSA-N	565	1583318542978
participant_38	M17780	CCCCCOC1=C2CC3=CCCc4c(cc5ccc(cc5c4C(=O)O)C(CN)c6ccccc6CCCl)OC3CCN2CCO1	MGVULXHJNXGONK-UHFFFAOYSA-N	636	1583318553337
participant_38	M17781	CCNCCOC1=C2CC3=CCCc4c(cc5ccc(cc5c4C(=O)O)C(CN)c6ccccc6CCCl)OC3CCN2CCO1	WRLCWSYAVWKHAW-UHFFFAOYSA-N	615	1583318555426
participant_11	M17782	CCCCCNC1=CN(CCC1)CCc2c[nH]c3c(cccc23)CN4CC/C(=C\c5ccccc5)/OC4	UDEGHCPTYBEESD-MWAVMZGNSA-N	631	1583318563483
participant_38	M17783	CCC(c1ccc2cc3c(CCC=C4CC5=C(OCCNCC)OCCN5CCC4O3)c(c2c1)C(=O)O)c6ccccc6CCCl	YUVCPCVNOMCXPE-UHFFFAOYSA-N	624	1583318564610
participant_38	M17784	CCCCCOC1=C2CC3=CCCc4c(cc5ccc(cc5c4C(=O)O)C(CC)c6cccnc6CCCl)OC3CCN2CCO1	FRHMEHHDEFOWCA-UHFFFAOYSA-N	617	1583318571062
participant_38	M17785	CCCCCOC1=C2CC3=CCCc4c(cc5ccc(cc5c4C(=O)O)C(CC)c6c(CCCl)nccn6)OC3CCN2CCO1	LBYUHWGPARMPES-UHFFFAOYSA-N	590	1583318572769
participant_11	M17786	CCCCCOC1=CN(CCC1)CSc2c[nH]c3c(cccc23)CN4CC/C(=C\c5ccccc5)/OC4	VIQVFGGGKJHOAH-ZXVVBBHZSA-N	653	1583318573138
participant_38	M17787	CCCCCOC1=C2CC3=CCCc4c(cc5ccc(cc5c4C(=O)O)C(CC)c6c(CCCl)ncnn6)OC3CCN2CCO1	NDWVWZCEUXXRPP-UHFFFAOYSA-N	566	1583318574996
participant_11	M17788	CCCCCOC1=CN(CCC1)SSc2c[nH]c3c(cccc23)CN4CC/C(=C\c5ccccc5)/OC4	ZNNGPYBIFSMKAL-LGUFXXKBSA-N	649	1583318575376
participant_38	M17789	CCCCCOC1=C2CC3=CCCc4c(cc5ccc(cc5c4C(=O)O)C(CC)c6c(CCCl)nnnn6)OC3CCN2CCO1	WQIBBZMONTUTTJ-UHFFFAOYSA-N	537	1583318577176
participant_38	M17790	CCCCCOC1=C2CC3=CCCc4c(cc5ccc(cc5c4C(=O)O)C(CC)c6nnnn[n+]6CCCl)OC3CCN2CCO1	GHMBNPLEMBHLOO-UHFFFAOYSA-O	548	1583318579240
participant_11	M17791	CCCCCOC1=CN(CCC1)SCc2c[nH]c3c(cccc23)CN4CC/C(=C\c5ccccc5)/OC4	RTDWNWQRQWQUOP-TURZUDJPSA-N	653	1583318579402
participant_38	M17792	CCCCCOC1=C2CC3=CCCc4c(cc5ccc(cc5c4C(=O)O)C(CC)[n+]6nnnn[n+]6CCCl)OC3CCN2CCO1	GXSCDZFSAOWCMZ-UHFFFAOYSA-N	530	1583318580701
participant_11	M17793	CCCCCOC1=CN(CCC1)CNc2c[nH]c3c(cccc23)CN4CC/C(=C\c5ccccc5)/OC4	FSXVJZMOFBZWOL-ZXVVBBHZSA-N	649	1583318585403
participant_11	M17794	CCCCCOC1=CN(CCC1)NNc2c[nH]c3c(cccc23)CN4CC/C(=C\c5ccccc5)/OC4	SNMDNRVRDSTFID-LGUFXXKBSA-N	649	1583318587226
participant_11	M17795	CCCCCOC1=CN(CCC1)NOc2c[nH]c3c(cccc23)CN4CC/C(=C\c5ccccc5)/OC4	RGSIWMOOAQIOER-LGUFXXKBSA-N	650	1583318590854
participant_38	M17796	CCCCCOC1=C2CC3=CCCc4c(cc5ccc(cc5c4C(=O)O)C(CC)c6c(CCCl)cnnn6)OC3CCN2CCO1	IRWGNXIZEVSXEJ-UHFFFAOYSA-N	569	1583318591420
participant_38	M17797	CCCCCOC1=C2CC3=CCCc4c(cc5ccc(cc5c4C(=O)O)C(CC)c6c(CCCl)ccnn6)OC3CCN2CCO1	DUCYEBPTKKAPQA-UHFFFAOYSA-N	593	1583318592347
participant_38	M17798	CCCCCOC1=C2CC3=CCCc4c(cc5ccc(cc5c4C(=O)O)C(CC)c6c(cccn6)CCCl)OC3CCN2CCO1	VAHCRTKVPZSAQS-UHFFFAOYSA-N	618	1583318593230
participant_11	M17799	CCCCCOC1=CN(CCC1)COc2c[nH]c3c(cccc23)CN4CC/C(=C\c5ccccc5)/OC4	NLVUYAGDLOADIB-ZXVVBBHZSA-N	655	1583318595526
participant_38	M17800	CCCCCOC1=C2CC3=CCCc4c(cc5ccc(cc5c4C(=O)C)C(CC)c6ccccc6CCCl)OC3CCN2CCO1	MSEJAQQLVDIDKW-UHFFFAOYSA-N	638	1583318598754
participant_38	M17801	CCCCCOC1=C2CC3=CCCc4c(cc5ccc(cc5c4C(=C)C)C(CC)c6ccccc6CCCl)OC3CCN2CCO1	AZQOATUPYKPFLV-UHFFFAOYSA-N	632	1583318600978
participant_38	M17802	CCCCCOC1=C2CC3=CCCc4c(cc5ccc(cc5c4C(=C)Br)C(CC)c6ccccc6CCCl)OC3CCN2CCO1	WUZHEERMINBOSE-UHFFFAOYSA-N	637	1583318608293
participant_38	M17803	CCCCCOC1=C2CC3=CCCc4c(cc5ccc(cc5c4C(=C)F)C(CC)c6ccccc6CCCl)OC3CCN2CCO1	OUQSJUBAYRUYMS-UHFFFAOYSA-N	638	1583318615022
participant_11	M17804	CCCCCOC1=CN(CCC1)CC(C)c2c[nH]c3c(cccc23)CN4CC/C(=C\c5ccccc5)/OC4	AVCCKKAHUCAJIM-ZTKZIYFRSA-N	647	1583318615295
participant_11	M17805	CCCCCOC1=CN(CCC1)CC(CC)c2c[nH]c3c(cccc23)CN4CC/C(=C\c5ccccc5)/OC4	WOYCHGARUBKPMJ-MWAVMZGNSA-N	645	1583318617073
participant_11	M17806	CCCCCOC1=CN(CCC1)CC(CCC)c2c[nH]c3c(cccc23)CN4CC/C(=C\c5ccccc5)/OC4	KPSWQZJXXFXURO-DFKUXCBWSA-N	622	1583318618329
participant_38	M17807	CCCCCOC1=C2CC3=CCCc4c(cc5ccc(cc5c4C(C)F)C(CC)c6ccccc6CCCl)OC3CCN2CCO1	SLZLAFLMLWMBOB-UHFFFAOYSA-N	624	1583318622065
participant_38	M17809	CCCCCOC1=C2CC3=CCCc4c(cc5ccc(cc5c4C(F)F)C(CC)c6ccccc6CCCl)OC3CCN2CCO1	GFDUABFFGXBSDP-UHFFFAOYSA-N	620	1583318627083
participant_11	M17808	CCCCCOC1=CN(CCC1)CC(c2c[nH]c3c(cccc23)CN4CC/C(=C\c5ccccc5)/OC4)O	SQPIPGZBFSRYIK-ZXVVBBHZSA-N	650	1583318627125
participant_38	M17810	CCCCCOC1=C2CC3=CCCc4c(cc5ccc(cc5c4C(F)O)C(CC)c6ccccc6CCCl)OC3CCN2CCO1	NABIPSNKZGUBOK-UHFFFAOYSA-N	630	1583318632534
participant_38	M17811	CCCCCOC1=C2CC3=CCCc4c(cc5ccc(cc5c4C(O)O)C(CC)c6ccccc6CCCl)OC3CCN2CCO1	OSJDESINIGQDCL-UHFFFAOYSA-N	628	1583318633931
participant_11	M17812	CCCCCOC1=CN(CCC1)CCc2c[nH]c3c(cccc23)CN4CCC(=Cc5ccccc5)CC4	IYCGBIVYUSSBMU-UHFFFAOYSA-N	651	1583318641482
participant_11	M17813	CCCCCOC1=CN(CCC1)CCc2c[nH]c3c(cccc23)CN4CC/C(=C/c5ccccc5)/OC4	MFGORMCGZYQCNE-ANYBSYGZSA-N	654	1583318644461
participant_38	M17814	CCCCCOC1=C2CC3=CCCc4c(cc5ccc(cc5c4C(N)O)C(CC)c6ccccc6CCCl)OC3CCN2CCO1	AQAAJVZAEQGFNJ-UHFFFAOYSA-N	627	1583318645487
participant_11	M17815	CCCCCOC1=CN(CCC1)CCc2c[nH]c3c(cccc23)CN4CC/C(=C/c5ccccc5)/NC4	SCOMVCNVIYCFOY-ANYBSYGZSA-N	642	1583318647103
participant_38	M17816	CCCCCOC1=C2CC3=CCCc4c(cc5ccc(cc5c4C(C)O)C(CC)c6ccccc6CCCl)OC3CCN2CCO1	YEKGZPDLTQTKJQ-UHFFFAOYSA-N	628	1583318649931
participant_38	M17817	CCCCCOC1=C2CC3=CCCc4c(cc5ccc(cc5c4C(C)C)C(CC)c6ccccc6CCCl)OC3CCN2CCO1	JOOFEJQCUHMEIE-UHFFFAOYSA-N	616	1583318651133
participant_11	M17818	CCCCCOC1=CN(CCC1)CCc2c[nH]c3c(cccc23)CN4C=C/C(=C/c5ccccc5)/OC4	BQNIHGLLVXYVQX-ANYBSYGZSA-N	623	1583318654422
participant_11	M17819	CCCCCOC1=CN(CCC1)CCc2c[nH]c3c(cccc23)CN4COC(=Cc5ccccc5)OC4	QVADXGDNHGFSSQ-UHFFFAOYSA-N	625	1583318661670
participant_11	M17820	CCCCCOC1=CN(CCC1)CCc2c[nH]c3c(cccc23)CN4CN/C(=C\c5ccccc5)/OC4	WYEJSBCDIHSSGB-NDZAJKAJSA-N	623	1583318666385
participant_11	M17821	CCCCCOC1=CN(CCC1)CCC2=CCc3c(cccc23)CN4CC/C(=C\c5ccccc5)/OC4	ZYLJDBKVRBEPAT-JJKYIXSRSA-N	655	1583318676119
participant_38	M17822	CCCCCOC1=C2CC3=CCCc4c(cc5ccc(cc5c4C(=C)O)C(CC)c6ccccc6CCCl)OC3CCN2CCO1	RIZPZBJOMPSHLS-UHFFFAOYSA-N	641	1583318681413
participant_11	M17823	CCCCCOC1=CN(CCC1)CCC2=CCc3c(cccc23)CC4CC/C(=C\c5ccccc5)/OC4	QYQZXPWDDUPAGK-QFMPWRQOSA-N	635	1583318682571
participant_11	M17824	CCCCCOC1=CN(CCC1)CCC2=CCc3c(cccc23)CN4CCC(=Cc5ccccc5)CC4	HNDMQIZKEJCAIS-UHFFFAOYSA-N	649	1583318694701
participant_38	M17825	CCCCCOC1=C2CC3=CCCc4c(cc5ccc(cc5c4C(=O)O)C(CC)c6ccccc6OCCl)OC3CCN2CCO1	QHEMMXHQESOXLG-UHFFFAOYSA-N	643	1583318696789
participant_38	M17826	CCCCCOC1=C2CC3=CCCc4c(cc5ccc(cc5c4C(=O)O)C(CC)c6ccccc6OOCl)OC3CCN2CCO1	GFOLDMGRTCAGCK-UHFFFAOYSA-N	643	1583318698722
participant_11	M17827	CCCCCOC1=CN(CCC1)CCC2=CCc3c(cccc23)CN4C=C/C(=C\c5ccccc5)/CC4	JVVXIGSOLBGLGM-XLVZBRSZSA-N	642	1583318700084
participant_11	M17828	CCCCCOC1=CN(CCC1)CCC2=CCc3c(cccc23)CN4C=CC(=Cc5ccccc5)C=C4	BNYBXQOKSFDVLX-UHFFFAOYSA-N	599	1583318701902
participant_38	M17829	CCCCCOC1=C2CC3=CCCc4c(cc5ccc(cc5c4C(=O)O)C(CC)c6ccccc6COCl)OC3CCN2CCO1	PDCJFAQFGSEGIS-UHFFFAOYSA-N	649	1583318704687
participant_11	M17830	CCCCCOC1=CN(CCC1)CCC2=CCc3c(cccc23)CN4CC/C(=C\c5ccccc5)/NC4	HRNWSVYOTUNLGY-JJKYIXSRSA-N	646	1583318712308
participant_38	M17831	CCCCCOC1=C2CC3=CCCc4c(cc5ccc(cc5c4C(=O)O)C(CC)c6ccccc6COF)OC3CCN2CCO1	RJVCNNVYAJJLHQ-UHFFFAOYSA-N	652	1583318713174
participant_38	M17832	CCCCCOC1=C2CC3=CCCc4c(cc5ccc(cc5c4C(=O)O)C(CC)c6ccccc6CON)OC3CCN2CCO1	MPPTUSUNOIQZKO-UHFFFAOYSA-N	652	1583318722199
participant_11	M17833	CCCCCOC1=CN(CCC1)CCC2=CCc3c(ccc[n+]23)CN4CC/C(=C\c5ccccc5)/OC4	FOPQKPVPVZVNBU-JJKYIXSRSA-N	656	1583318726911
participant_11	M17834	CCCCCOC1=CN(CCC1)CCC2=CC[n+]3c(ccc[n+]23)CN4CC/C(=C\c5ccccc5)/OC4	AGJYCQJBPALSHI-JJKYIXSRSA-N	636	1583318728879
participant_11	M17835	CCCCCOC1=CN(CCC1)CCC2=CC[n+]3c(cccc23)CN4CC/C(=C\c5ccccc5)/OC4	WJZUVWKHXIZVKC-JJKYIXSRSA-N	639	1583318732126
participant_38	M17836	CCCCCOC1=C2CC3=CCCc4c(cc5ccc(cc5c4C(=O)O)C(CC)c6ccccc6CONC)OC3CCN2CCO1	SXZCWAWZUVYDMG-UHFFFAOYSA-N	642	1583318738815
participant_11	M17837	CCCCCOC1=CN(CCC1)CCc2c[nH]c3c(ccc[n+]23)CN4CC/C(=C\c5ccccc5)/OC4	IFKRLBGTLNPGRH-XHLNEMQHSA-O	654	1583318738887
participant_38	M17838	CCCCCOC1=C2CC3=CCCc4c(cc5ccc(cc5c4C(=O)O)C(CC)c6ccccc6CONCC)OC3CCN2CCO1	OGHYHWBWVISXEF-UHFFFAOYSA-N	630	1583318742420
participant_11	M17839	CCCCCOC1=CN(CCC1)CCc2n[nH]c3c(ccc[n+]23)CN4CC/C(=C\c5ccccc5)/OC4	YWEUYZIXANRMSS-SZXQPVLSSA-O	641	1583318742981
participant_11	M17840	CCCCCOC1=CN(CCC1)CCC2=NCc3c(ccc[n+]32)CN4CC/C(=C\c5ccccc5)/OC4	KXBMQXVSYKPCDO-SGWCAAJKSA-N	642	1583318745933
participant_38	M17841	CCCCCOC1=C2CC3=CCCc4c(cc5ccc(cc5c4C(=O)O)C(CC)c6ccccc6CONCCC)OC3CCN2CCO1	UMTBNRMSSXNDCG-UHFFFAOYSA-N	618	1583318746647
participant_11	M17842	CCCCCOC1=CN(CCC1)CCC2=CCc3[n+](ccc[n+]23)CN4CC/C(=C\c5ccccc5)/OC4	LSOGZMCSNSNPGX-BYNJWEBRSA-N	629	1583318750547
participant_11	M17843	CCCCCOC1=CN(CCC1)CCC2=CCc3[n+]2ccn[n+]3CN4CC/C(=C\c5ccccc5)/OC4	WMHAALBYNYDSCK-XAYXJRQQSA-N	628	1583318752239
participant_11	M17844	CCCCCOC1=CN(CCC1)CCC2=CCc3c(CN4CC/C(=C\c5ccccc5)/OC4)ncc[n+]23	JPDRGVWIGCZIFP-XAYXJRQQSA-N	647	1583318756151
participant_11	M17845	CCCCCOC1=CN(CCC1)CCC2=CCc3c(cnc[n+]23)CN4CC/C(=C\c5ccccc5)/OC4	ROCOTGXEXZIDHU-ZTKZIYFRSA-N	648	1583318760904
participant_38	M17846	CCCCCOC1=C2CC3=CCCc4c(cc5ccc(cc5c4C(=O)O)C(CC)c6ccccc6COO)OC3CCN2CCO1	YKSRMADOLBKWJU-UHFFFAOYSA-N	653	1583318762581
participant_38	M17847	CCCCCOC1=C2CC3=CCCc4c(cc5ccc(cc5c4C(=O)O)C(CC)c6ccccc6COS)OC3CCN2CCO1	LEZSGCTVEJZWTO-UHFFFAOYSA-N	652	1583318768498
participant_38	M17848	CCCCCOC1=C2CC3=CCCc4c(cc5ccc(cc5c4C(=O)O)C(CC)c6ccccc6COOC)OC3CCN2CCO1	AMASZMQQXKRREB-UHFFFAOYSA-N	643	1583318792737
participant_38	M17849	CCCCCOC1=C2CC3=CCCc4c(cc5ccc(cc5c4C(=O)O)C(CC)c6ccccc6COON)OC3CCN2CCO1	ZCQROXPBDHYWBW-UHFFFAOYSA-N	645	1583318797612
participant_38	M17850	CCCCCOC1=C2CC3=CCCc4c(cc5ccc(cc5c4C(=O)O)C(CC)c6ccccc6COOF)OC3CCN2CCO1	DGVBWEVCIZYJOG-UHFFFAOYSA-N	642	1583318802684
participant_38	M17851	CCCCCOC1=C2CC3=CCCc4c(cc5ccc(cc5c4C(=O)O)C(CC)c6ccccc6COOO)OC3CCN2CCO1	ZNLOGDGLJOCGHU-UHFFFAOYSA-N	646	1583318808220
participant_38	M17852	CCCCCOC1=C2CC3=CCCc4c(cc5ccc(cc5c4C(=O)O)C(CC)c6ccccc6OOOO)OC3CCN2CCO1	ZGYIZBUVDOQZIY-UHFFFAOYSA-N	634	1583318810644
participant_38	M17853	CCCCCOC1=C2CC3=CCCc4c(cc5ccc(cc5c4C(=O)O)C(CC)c6ccccc6CCOO)OC3CCN2CCO1	NRWOAHAZJCOYHQ-UHFFFAOYSA-N	643	1583318816518
participant_38	M17854	CCCCCOC1=C2CC3=CCCc4c(cc5ccc(cc5c4C(=O)O)C(CC)c6ccccc6COCC)OC3CCN2CCO1	VUWQQWOKHLJBQB-UHFFFAOYSA-N	640	1583318824870
participant_11	M17855	CCCCCCOC1=CN(CCC1)CCC2=CCc3c(ccc[n+]23)CN4CC/C(=C\c5ccccc5)/OC4	YDYRTWGDIOERJI-QFMPWRQOSA-N	646	1583318851968
participant_11	M17856	CCCCCCCOC1=CN(CCC1)CCC2=CCc3c(ccc[n+]23)CN4CC/C(=C\c5ccccc5)/OC4	PKCVNKHFZBLEPG-WGPBWIAQSA-N	627	1583318853532
participant_11	M17857	CC(C)CCCCOC1=CN(CCC1)CCC2=CCc3c(ccc[n+]23)CN4CC/C(=C\c5ccccc5)/OC4	VHCBOHVVXADTIN-FEZSWGLMSA-N	640	1583318863278
participant_11	M17858	CC(C)(C)CCCCOC1=CN(CCC1)CCC2=CCc3c(ccc[n+]23)CN4CC/C(=C\c5ccccc5)/OC4	AVNBTUGMJFRQST-WGPBWIAQSA-N	631	1583318864769
participant_11	M17859	CC(C)(CCCCOC1=CN(CCC1)CCC2=CCc3c(ccc[n+]23)CN4CC/C(=C\c5ccccc5)/OC4)F	ZJENYDVDJHCLAH-QFMPWRQOSA-N	649	1583318868477
participant_11	M17860	CC(CCCCOC1=CN(CCC1)CCC2=CCc3c(ccc[n+]23)CN4CC/C(=C\c5ccccc5)/OC4)(F)F	LZWKKUUJBFWTJU-JJKYIXSRSA-N	635	1583318869525
participant_11	M17861	c1ccc(cc1)/C=C/2\CCN(Cc3ccc[n+]4C(=CCc34)CCN5CCCC(=C5)OCCCCC(F)(F)F)CO2	CZWJGGMEEFBPCZ-QUPMIFSKSA-N	615	1583318870532
participant_11	M17862	CCCCOC1=CN(CCC1)CCC2=CCc3c(ccc[n+]23)CN4CC/C(=C\c5ccccc5)/OC4	LCWNIJLEANVGAB-QUPMIFSKSA-N	654	1583318879189
participant_38	M17863	CCC(c1ccc2cc3c(CCC=C4CC5=C(OCCCCO)OCCN5CCC4O3)c(c2c1)C(=O)O)c6ccccc6COO	ZVTTURXANLDOEL-UHFFFAOYSA-N	646	1583318895731
participant_38	M17864	CCC(c1ccc2cc3c(CCC=C4CC5=C(OCCCOO)OCCN5CCC4O3)c(c2c1)C(=O)O)c6ccccc6COO	LKIUPIWHEFTBBC-UHFFFAOYSA-N	632	1583318897011
participant_38	M17865	CCC(c1ccc2cc3c(CCC=C4CC5=C(OCCN5CCC4O3)OCCOOO)c(c2c1)C(=O)O)c6ccccc6COO	BIHYAOGXTSPCFH-UHFFFAOYSA-N	615	1583318898443
participant_38	M17866	CCC(c1ccc2cc3c(CCC=C4CC5=C(OCCN5CCC4O3)OCCSOO)c(c2c1)C(=O)O)c6ccccc6COO	OPSJCFCRHFOFKT-UHFFFAOYSA-N	619	1583318908808
participant_38	M17867	CCC(c1ccc2cc3c(CCC=C4CC5=C(OCCN5CCC4O3)OCCSSO)c(c2c1)C(=O)O)c6ccccc6COO	GOQYCLXSIWCKFY-UHFFFAOYSA-N	618	1583318911336
participant_38	M17868	CCC(c1ccc2cc3c(CCC=C4CC5=C(OCCN5CCC4O3)OCCSSS)c(c2c1)C(=O)O)c6ccccc6COO	LVACUYMQSCGLIO-UHFFFAOYSA-N	620	1583318912601
participant_38	M17869	CCC(c1ccc2cc3c(CCC=C4CC5=C(OCCCSS)OCCN5CCC4O3)c(c2c1)C(=O)O)c6ccccc6COO	XQZFZSXTGUBOCI-UHFFFAOYSA-N	642	1583318917323
participant_38	M17870	CCC(c1ccc2cc3c(CCC=C4CC5=C(OCCCCS)OCCN5CCC4O3)c(c2c1)C(=O)O)c6ccccc6COO	NRAQUHPKKGFRAL-UHFFFAOYSA-N	651	1583318918286
participant_38	M17871	CCCCCCC1=C2CC3=CCCc4c(cc5ccc(cc5c4C(=O)O)C(CC)c6ccccc6COO)OC3CCN2CCO1	HAQYZVLHSGZQKZ-UHFFFAOYSA-N	633	1583318925213
participant_38	M17872	CCCCCCC1=C2CC3=CCCc4c(cc5ccc(cc5c4C(=O)O)C(CC)c6ccccc6COO)OC3CCN2CCC1	VSUVKGQEUYZGKT-UHFFFAOYSA-N	624	1583318928166
participant_38	M17873	CCCCCOC1=C2CC3=CCCc4c(cc5ccc(cc5c4C(=O)O)C(CC)c6ccccc6COO)OC3CCN2CCC1	LQAULYGJYWKPMS-UHFFFAOYSA-N	641	1583318931457
participant_38	M17874	CCC(c1ccc2cc3c(CCC=C4CC5=C(CCCN5CCC4O3)OCCCCO)c(c2c1)C(=O)O)c6ccccc6COO	YBTHQDGXEMBZDD-UHFFFAOYSA-N	634	1583318933675
participant_38	M17875	CCCCOOC1=C2CC3=CCCc4c(cc5ccc(cc5c4C(=O)O)C(CC)c6ccccc6COO)OC3CCN2CCC1	RBIOKACWPOEAEH-UHFFFAOYSA-N	622	1583318942382
participant_11	M17876	CCCCCOC1=CN(CCC1)CCC2=CCc3c(ccc[n+]23)CN4CC/C(=C\c5ccc(C)cc5)/OC4	UTWNNYKYVIPAHX-UQRQXUALSA-N	616	1583318948264
participant_11	M17877	CCCCCOC1=CN(CCC1)CCC2=CCc3c(ccc[n+]23)CN4CC/C(=C\c5ccc(cc5)Br)/OC4	KCCYRJPQLXYIAN-JBASAIQMSA-N	610	1583318951384
participant_38	M17878	CCCCCOC1=C2CC3=CCCc4c(cc5ccc(cc5c4C(=O)O)C(CC)c6ccccc6COO)OC3CCN2CCN1	KMXBCJTZTNTQDT-UHFFFAOYSA-N	652	1583318953044
participant_11	M17879	CCCCCOC1=CN(CCC1)CCC2=CCc3c(ccc[n+]23)CN4CC/C(=C\c5ccc(cc5)N)/OC4	BHAHGAGTIROHPK-JBASAIQMSA-N	610	1583318957433
participant_38	M17880	CCCCCOC1=C2CC3=CCCc4c(cc5ccc(cc5c4C(=O)O)C(CC)c6ccccc6COO)OC3CCN2NCN1	JUJBDFDECDAVDJ-UHFFFAOYSA-N	635	1583318959437
participant_11	M17881	CCCCCOC1=CN(CCC1)CCC2=CCc3c(ccc[n+]23)CN4CC/C(=C\c5ccc(cc5)NC)/OC4	ATYZUTYTFSEVKR-UQRQXUALSA-N	606	1583318962570
participant_11	M17882	CCCCCOC1=CN(CCC1)CCC2=CCc3c(ccc[n+]23)CN4CC/C(=C\c5ccc(cc5)N(C)C)/OC4	GWGFUCUEMUGINP-FEZSWGLMSA-N	600	1583318963528
participant_11	M17883	CCCCCOC1=CN(CCC1)CCC2=CCc3c(ccc[n+]23)CN4CC/C(=C\c5ccc(cc5)N(C)O)/OC4	GYGGGDLXZYRMJA-UQRQXUALSA-N	604	1583318966094
participant_11	M17884	CCCCCOC1=CN(CCC1)CCC2=CCc3c(ccc[n+]23)CN4CC/C(=C\c5ccc(cc5)N(O)O)/OC4	DVXJLNYENKMRRM-JBASAIQMSA-N	604	1583318967470
participant_38	M17885	CCCCCOC1=C2CC3=COCc4c(cc5ccc(cc5c4C(=O)O)C(CC)c6ccccc6COO)OC3CCN2CCN1	WXJDGJWIOBQNIL-UHFFFAOYSA-N	647	1583318971887
participant_38	M17886	CCCCCOC1=C2CC3=CCCc4c(cc5ccc(cc5c4C(=O)O)C(CO)c6ccccc6COO)OC3CCN2CCN1	XETZYIDESGNBOB-UHFFFAOYSA-N	637	1583318979864
participant_38	M17887	CCCCCOC1=C2CC3=CCCc4c(cc5ccc(cc5c4C(=O)O)C(c6ccccc6COO)OO)OC3CCN2CCN1	MRTQBHRRYIHPSW-UHFFFAOYSA-N	635	1583318981945
participant_38	M17888	CCCCCOC1=C2CC3=CCCc4c(cc5ccc(cc5c4C(=O)O)C(c6ccccc6COO)OC)OC3CCN2CCN1	VSMWFUOMIPYSRT-UHFFFAOYSA-N	641	1583318986565
participant_38	M17889	CCCCCOC1=C2CC3=CCCc4c(cc5ccc(cc5c4C(=O)O)C(CC)c6ccccc6COO)OC3OCN2CCN1	OWDZNGJUWRNODC-UHFFFAOYSA-N	643	1583319000931
participant_11	M17890	CCCC(C)COC1=CN(CCC1)CCC2=CCc3c(ccc[n+]23)CN4CC/C(=C\c5ccccc5)/OC4	PYLLKDQRPGUEJV-DFKUXCBWSA-N	624	1583319002737
participant_38	M17891	CCCCCOC1=C2N(CCN1)COC3C(=CCCc4c(cc5ccc(cc5c4C(=O)O)C(CC)c6ccccc6COO)O3)O2	YHNGJFHRNOXCLS-UHFFFAOYSA-N	640	1583319003046
participant_38	M17892	CCCCCOC1=C2N(CCC3C(=CCCc4c(cc5ccc(cc5c4C(=O)O)C(CC)c6ccccc6COO)O3)O2)CCN1	GJKDZVRRJMPFCF-UHFFFAOYSA-N	659	1583319006085
participant_11	M17893	CCCC(COC1=CN(CCC1)CCC2=CCc3c(ccc[n+]23)CN4CC/C(=C\c5ccccc5)/OC4)O	KDXUGCCBUGEDCP-MWAVMZGNSA-N	627	1583319006855
participant_11	M17894	CCCCCOC1=CN(CCC1)CSC2=CCc3c(ccc[n+]32)CN4CC/C(=C\c5ccccc5)/OC4	RICDIYRDAPVWME-SGWCAAJKSA-N	650	1583319016441
participant_38	M17895	CCCCCOC1=C2N(CCC3C(=COCc4c(cc5ccc(cc5c4C(=O)O)C(CC)c6ccccc6COO)O3)O2)CCN1	VAVSNPGJFMEONZ-UHFFFAOYSA-N	648	1583319018942
participant_11	M17896	CCCCCOC1=CN(CCC1)SSC2=CCc3c(ccc[n+]32)CN4CC/C(=C\c5ccccc5)/OC4	HLNVIDBNIZPRJZ-SZXQPVLSSA-N	641	1583319020502
participant_38	M17897	CCCCCOC1=C2N(CCC3C(=COOc4c(cc5ccc(cc5c4C(=O)O)C(CC)c6ccccc6COO)O3)O2)CCN1	DBGYTBHFTFHZAQ-UHFFFAOYSA-N	635	1583319021443
participant_11	M17898	CCCCCOC1=CN(CCC1)SCC2=CCc3c(ccc[n+]23)CN4CC/C(=C\c5ccccc5)/OC4	UCNUHHFZDBKKHI-XHLNEMQHSA-N	659	1583319025106
participant_38	M17899	CCCCCOC1=C2N(CCC3C(=CCOc4c(cc5ccc(cc5c4C(=O)O)C(CC)c6ccccc6COO)O3)O2)CCN1	CFYNATUTTQUREA-UHFFFAOYSA-N	648	1583319025805
participant_38	M17900	CCC(c1ccc2cc3c(CCC=C4C(CCN5CCNC(=C5O4)OCCCCS)O3)c(c2c1)C(=O)O)c6ccccc6COO	CRJGJVOZYGFWKJ-UHFFFAOYSA-N	658	1583319036764
participant_38	M17901	CCC(c1ccc2cc3c(CCC=C4C(CCN5CCNC(=C5O4)OCCCSS)O3)c(c2c1)C(=O)O)c6ccccc6COO	AJHHOOMLTKTGQC-UHFFFAOYSA-N	648	1583319040098
participant_38	M17902	CCC(c1ccc2cc3c(CCC=C4C(CCN5CCNC(=C5O4)OCCCSC)O3)c(c2c1)C(=O)O)c6ccccc6COO	QPQKDRMVSCEFAW-UHFFFAOYSA-N	649	1583319043500
participant_38	M17903	CCC(c1ccc2cc3c(CCC=C4C(CCN5CCNC(=C5O4)OCCCCCl)O3)c(c2c1)C(=O)O)c6ccccc6COO	HSDPITIMUHLWRV-UHFFFAOYSA-N	658	1583319049219
participant_11	M17904	CCCCCOC1=CN(CCC1)SCC2=NCc3c(ccc[n+]32)CN4CC/C(=C\c5ccccc5)/OC4	PQBBMYUEZYPDPU-ZXVVBBHZSA-N	641	1583319051084
participant_38	M17905	CCC(c1ccc2cc3c(CCC=C4C(CCN5CCNC(=C5O4)OCCCCF)O3)c(c2c1)C(=O)O)c6ccccc6COO	KOIOVFUBTZNLKC-UHFFFAOYSA-N	654	1583319054800
participant_11	M17906	CCCCCOC1=CN(CCC1)SCc2c[nH]c3c(ccc[n+]23)CN4CC/C(=C\c5ccccc5)/OC4	NKKKVTZKQNFUFT-TURZUDJPSA-O	653	1583319058333
participant_38	M17907	CCC(c1ccc2cc3c(CCC=C4C(CCN5CCNC(=C5O4)OCCCCBr)O3)c(c2c1)C(=O)O)c6ccccc6COO	IPJPRKJJUOMTNK-UHFFFAOYSA-N	658	1583319058820
participant_11	M17908	CCCCCOC1=CN(CCC1)SCc2coc3c(ccc[n+]23)CN4CC/C(=C\c5ccccc5)/OC4	VYGWIERSJYECSI-TURZUDJPSA-N	654	1583319061730
participant_38	M17909	CCCCCOC1=C2N(CCC3C(=CCCc4c(cc5ccc(cc5c4C(=O)O)C(CBr)c6ccccc6COO)O3)O2)CCN1	YJXDXEVUBXZXIZ-UHFFFAOYSA-N	649	1583319071441
participant_38	M17910	CCCCCOC1=C2N(CCC3C(=CCCc4c(cc5ccc(cc5c4C(=O)Br)C(CBr)c6ccccc6COO)O3)O2)CCN1	YJGHKXQKCPUDGD-UHFFFAOYSA-N	645	1583319074041
participant_38	M17911	CCCCCOC1=C2N(CCC3C(=CCCc4c(cc5ccc(cc5c4C(=O)Br)C(CC)c6ccccc6COO)O3)O2)CCN1	KDZZWKFUFRJNJG-UHFFFAOYSA-N	658	1583319079825
participant_38	M17912	CCCCCOC1=C2N(CCC3C(=CCCc4c(cc5ccc(cc5c4C(=O)C)C(CC)c6ccccc6COO)O3)O2)CCN1	WPDQDKROSQXTJG-UHFFFAOYSA-N	656	1583319081745
participant_38	M17913	CCCCCOC1=C2N(CCC3C(=CCCc4c(cc5ccc(cc5c4C(=O)O)C(CC)c6ccccc6COBr)O3)O2)CCN1	DCJVJKLSUKQBQO-UHFFFAOYSA-N	655	1583319090431
participant_38	M17914	CCCCCOC1=C2N(CCC3C(=CCCc4c(cc5ccc(cc5c4C(=O)O)C(CC)c6ccccc6COO)O3)O2)OCN1	CRVMGZBZNLKDLU-UHFFFAOYSA-N	640	1583319100103
participant_38	M17915	CCCCCOc1c2n(CCC3C(=CCCc4c(cc5ccc(cc5c4C(=O)O)C(CC)c6ccccc6COO)O3)O2)oo[nH]1	ZESLTPFMCSJQNA-UHFFFAOYSA-N	630	1583319101767
participant_11	M17916	CCCCCOC1=CN(C=CC1)SCC2=CCc3c(ccc[n+]23)CN4CC/C(=C\c5ccccc5)/OC4	MYRQINDOZQRLJB-XHLNEMQHSA-N	630	1583319105433
participant_38	M17917	CCCCCOC1=C2N(CCC3C(=CCCc4c(cc5ccc(cc5c4C(=O)O)C(CC)c6ccccc6COO)O3)O2)CON1	XXAIFXMDMQCRRM-UHFFFAOYSA-N	649	1583319106964
participant_38	M17918	CCCCCOC1=C2N(CCC3C(=CCCc4c(cc5ccc(cc5[n+]4C(=O)O)C(CC)c6ccccc6COO)O3)O2)CCN1	HFGXYZPDQBWAHS-UHFFFAOYSA-O	652	1583319115711
participant_11	M17919	CCCCCOC1=CN(CC=C1)SCC2=CCc3c(ccc[n+]23)CN4CC/C(=C\c5ccccc5)/OC4	QWEHRDYNQBRBSE-XHLNEMQHSA-N	635	1583319121489
participant_38	M17920	CCCCCOC1=C2N(CCC3C(=CCCc4c(c5cc(ccc5nc4O3)C(CC)c6ccccc6COO)C(=O)O)O2)CCN1	BMCINLSMPNQXRJ-UHFFFAOYSA-N	643	1583319123632
participant_38	M17921	CCCCCOC1=C2N(CCC3Cc4cc5ccc(cc5c(c4CCC=C3O2)C(=O)O)C(CC)c6ccccc6COO)CCN1	VITVKYXUOQRVDS-UHFFFAOYSA-N	655	1583319130480
participant_38	M17922	CCCCCOC1=C2N(CCC3C(=CCCc4c(cc5ccc(cc5c4C(=O)O)C(CC)c6ccccc6COO)N3)O2)CCN1	VLJXXABEUTTXFM-UHFFFAOYSA-N	651	1583319135764
participant_38	M17923	CCCCCOC1=C2N(CCC3C(=CCCc4c(cc5ccc(cc5c4C(=O)O)C(CC)c6ccccc6COO)S3)O2)CCN1	DKDVEKLKWQEORW-UHFFFAOYSA-N	662	1583319140233
participant_38	M17924	CCCCCOC1=C2N(CCC3C(=COCc4c(cc5ccc(cc5c4C(=O)O)C(CC)c6ccccc6COO)S3)O2)CCN1	KGHZMQQONGBCQL-UHFFFAOYSA-N	646	1583319151223
participant_38	M17925	CCCCCOC1=C2N(CCC3C(=COOc4c(cc5ccc(cc5c4C(=O)O)C(CC)c6ccccc6COO)S3)O2)CCN1	LGEDKOFRLSLQGD-UHFFFAOYSA-N	629	1583319152756
participant_38	M17926	CCCCCOC1=C2N(CCC3C(=CCOc4c(cc5ccc(cc5c4C(=O)O)C(CC)c6ccccc6COO)S3)O2)CCN1	UFLPNVIVKPWSHT-UHFFFAOYSA-N	651	1583319156576
participant_11	M17927	CCCCCOC1=CN(CCC1)SCC2=CCc3c(ccc[n+]23)C(C)N4CC/C(=C\c5ccccc5)/OC4	NMFYTTAKYHXYRE-QUPMIFSKSA-N	644	1583319159936
participant_38	M17928	CCC(c1ccc2cc3c(CCC=C4C(CCN5CCNC(=C5O4)OCCCCF)S3)c(c2c1)C(=O)O)c6ccccc6COO	JGLRJXPUBAEVID-UHFFFAOYSA-N	657	1583319162951
participant_11	M17929	CCCCCOC1=CN(CCC1)SCC2=CCc3c(ccc[n+]23)C(N4CC/C(=C\c5ccccc5)/OC4)O	QLRXFSGCFJMNSK-SZXQPVLSSA-N	648	1583319162995
participant_11	M17930	CCCCCOC1=CN(CCC1)SCC2=CCc3c(ccc[n+]23)C(=O)N4CC/C(=C\c5ccccc5)/OC4	OCRQPKKWJZFHQT-SZXQPVLSSA-N	660	1583319165577
participant_38	M17931	CCC(c1ccc2cc3c(CCC=C4C(CCN5CCNC(=C5O4)OCCCCBr)S3)c(c2c1)C(=O)O)c6ccccc6COO	FGCIVOBEFHKWNY-UHFFFAOYSA-N	661	1583319166494
participant_38	M17932	CCC(c1ccc2cc3c(CCC=C4C(CCN5CCNC(=C5O4)OCCCCO)S3)c(c2c1)C(=O)O)c6ccccc6COO	JAYXXZZUDSUHJD-UHFFFAOYSA-N	655	1583319171849
participant_38	M17933	CCCCCOC1=C2N(CCC3C(=CCCc4c(cc5ccc(cc5c4C(=O)O)C(CN)c6ccccc6COO)S3)O2)CCN1	ZHNTUOYVIYDFHC-UHFFFAOYSA-N	657	1583319179783
participant_11	M17934	CCCCCOC1=CN(CCC1)CCC2=CCc3c(ccc[n+]23)C(=O)N4CC/C(=C\c5ccccc5)/OC4	MVDGJRYOQCWPSV-WEMUOSSPSA-N	656	1583319183077
participant_11	M17935	CCCCCOC1=CN(CCC1)C(C)CC2=CCc3c(ccc[n+]23)C(=O)N4CC/C(=C\c5ccccc5)/OC4	BKNHAQBWVXVJBS-BYNJWEBRSA-N	649	1583319188150
participant_11	M17936	CCCCCOC1=CN(CCC1)C(=C)CC2=CCc3c(ccc[n+]23)C(=O)N4CC/C(=C\c5ccccc5)/OC4	JPCSFAJALDNTNE-BYNJWEBRSA-N	649	1583319193792
participant_11	M17937	CCCCCOC1=CN(CCC1)C(=O)CC2=CCc3c(ccc[n+]23)C(=O)N4CC/C(=C\c5ccccc5)/OC4	IFLKIETWPLVHFT-SZXQPVLSSA-N	642	1583319197173
participant_11	M17938	CCCCCOC1=CN(CCC1)S(=O)CC2=CCc3c(ccc[n+]23)C(=O)N4CC/C(=C\c5ccccc5)/OC4	OCWYPNHKFLUFBN-SZXQPVLSSA-N	657	1583319203387
participant_38	M17939	CCCCCOC1=C2N(CCC3C(=CCCc4c(cc5ccc(cc5c4C(=O)O)C(CO)c6ccccc6COO)S3)O2)CCN1	ISBOVGVHZZRTCL-UHFFFAOYSA-N	647	1583319204627
participant_38	M17940	CCCCCOC1=C2N(CCC3C(=CCCc4c(cc5ccc(cc5c4C(=O)O)C(c6ccccc6COO)OO)S3)O2)CCN1	DFBXTSWIHNWGAZ-UHFFFAOYSA-N	644	1583319206005
participant_38	M17941	CCCCCOC1=C2N(CCC3C(=CCCc4c(cc5ccc(cc5c4C(=O)O)C(c6ccccc6COO)OC)S3)O2)CCN1	AGKXVRJUSANWAH-UHFFFAOYSA-N	651	1583319211431
participant_11	M17942	CCCCCOC1=CN(CCC1)SC(C)C2=CCc3c(ccc[n+]23)C(=O)N4CC/C(=C\c5ccccc5)/OC4	LDTJJFYIWMISIZ-HPNDGRJYSA-N	632	1583319213151
participant_11	M17943	CCCCCOC1=CN(CCC1)SC(=C)C2=CCc3c(ccc[n+]23)C(=O)N4CC/C(=C\c5ccccc5)/OC4	KJJSJYKITPGUAX-HPNDGRJYSA-N	635	1583319215919
participant_38	M17944	CCCCCOC1=C2N(CCC3C(=NCCc4c(cc5ccc(cc5c4C(=O)O)C(CC)c6ccccc6COO)S3)O2)CCN1	PHKWRXVLEGCXBH-UHFFFAOYSA-N	642	1583319217137
participant_11	M17945	CCCCCOC1=CN(CCC1)SC(=O)C2=CCc3c(ccc[n+]32)C(=O)N4CC/C(=C\c5ccccc5)/OC4	ZSCRCBFITYCVSV-NJNXFGOHSA-N	632	1583319219630
participant_38	M17946	CCCCCOC1=C2C(CCC3C(=CCCc4c(cc5ccc(cc5c4C(=O)O)C(CC)c6ccccc6COO)S3)O2)CCN1	MBSIQQMWMQSLCG-UHFFFAOYSA-N	614	1583319226031
participant_38	M17947	CCCCCOC1=C2C(CCC3C(=CCCc4c(cc5ccc(cc5c4C(=O)O)C(CC)c6ccccc6COO)S3)O2)NCN1	AIJWAFLFKLAGJK-UHFFFAOYSA-N	614	1583319229950
participant_38	M17948	CCCCCOC1=[N+]2C(CCC3C(=CCCc4c(cc5ccc(cc5c4C(=O)O)C(CC)c6ccccc6COO)S3)O2)NCN1	CUWXGNBWXXSZOK-UHFFFAOYSA-O	600	1583319232892
participant_38	M17949	CCCCCOC1=C2N(CCN1)CNC3C(=CCCc4c(cc5ccc(cc5c4C(=O)O)C(CC)c6ccccc6COO)S3)O2	HDEVXXIQPUKUKR-UHFFFAOYSA-N	632	1583319245446
participant_38	M17950	CCCCCCC1=C2N(CCC3C(=CCCc4c(cc5ccc(cc5c4C(=O)O)C(CC)c6ccccc6COO)S3)O2)CCN1	YRIIZWWNCQSCNX-UHFFFAOYSA-N	644	1583319252941
participant_38	M17951	CCCCOCC1=C2N(CCC3C(=CCCc4c(cc5ccc(cc5c4C(=O)O)C(CC)c6ccccc6COO)S3)O2)CCN1	CMMJDGMORRATOI-UHFFFAOYSA-N	639	1583319255814
participant_38	M17952	CCCOCCC1=C2N(CCC3C(=CCCc4c(cc5ccc(cc5c4C(=O)O)C(CC)c6ccccc6COO)S3)O2)CCN1	OSLKYLUPQMBPQP-UHFFFAOYSA-N	646	1583319263659
participant_38	M17953	CCC(c1ccc2cc3c(CCC=C4C(CCN5CCNC(=C5O4)CCCOCC)S3)c(c2c1)C(=O)O)c6ccccc6COO	FRZMOUZXJABDAX-UHFFFAOYSA-N	642	1583319270661
participant_38	M17954	CCC(c1ccc2cc3c(CCC=C4C(CCN5CCNC(=C5O4)CCCCOC)S3)c(c2c1)C(=O)O)c6ccccc6COO	QZSZWGCLCFTDPI-UHFFFAOYSA-N	653	1583319277590
participant_38	M17955	CCC(c1ccc2cc3c(CCC=C4C(CCN5CCNC(=C5O4)CCCCCO)S3)c(c2c1)C(=O)O)c6ccccc6COO	UXPYUQIRRQBYIT-UHFFFAOYSA-N	637	1583319285331
participant_38	M17956	CCCCCCOC1=C2N(CCC3C(=CCCc4c(cc5ccc(cc5c4C(=O)O)C(CC)c6ccccc6COO)S3)O2)CCN1	BEXVEZGICPEECJ-UHFFFAOYSA-N	656	1583319300141
participant_38	M17957	CCC(c1ccc2cc3c(CCC=C4C(CCN5CCNC(=C5O4)OCCCCCO)S3)c(c2c1)C(=O)O)c6ccccc6COO	MUUXKHNLWCPAQW-UHFFFAOYSA-N	649	1583319304178
participant_38	M17958	CCC(c1ccc2cc3c(CCC=C4C(CCN5CCNC(=C5O4)OCCCCCBr)S3)c(c2c1)C(=O)O)c6ccccc6COO	VVJLOBYKYNHKEH-UHFFFAOYSA-N	654	1583319307630
participant_38	M17959	CCC(c1ccc2cc3c(CCC=C4C(CCN5CCNC(=C5O4)OCCCCCF)S3)c(c2c1)C(=O)O)c6ccccc6COO	GFFZFIFSUWJYJO-UHFFFAOYSA-N	651	1583319310786
participant_38	M17960	CCC(c1ccc2cc3c(CCC=C4C(CCN5CCNC(=C5O4)OCCCCCCl)S3)c(c2c1)C(=O)O)c6ccccc6COO	BGQQIJZBFVKXOD-UHFFFAOYSA-N	654	1583319313357
participant_38	M17961	CCC(c1ccc2cc3c(CCC=C4C(CCN5CCNC(=C5O4)OCCCCCN)S3)c(c2c1)C(=O)O)c6ccccc6COO	HFYMJZMLGVUVLY-UHFFFAOYSA-N	654	1583319321500
participant_11	M17962	COC1=CN(CCC1)SCC2=CCc3c(ccc[n+]23)C(=O)N4CC/C(=C\c5ccccc5)/OC4	DTJMXVBGNSYUHI-HAVVHWLPSA-N	612	1583319332458
participant_38	M17963	CCCCCCCOC1=C2N(CCC3C(=CCCc4c(cc5ccc(cc5c4C(=O)O)C(CC)c6ccccc6COO)S3)O2)CCN1	XZFCWCWMBHAGAT-UHFFFAOYSA-N	641	1583319335912
participant_38	M17964	CCCCCCCCOC1=C2N(CCC3C(=CCCc4c(cc5ccc(cc5c4C(=O)O)C(CC)c6ccccc6COO)S3)O2)CCN1	GWWBRWZKOQTMNM-UHFFFAOYSA-N	619	1583319336237
participant_11	M17965	CCOC1=CN(CCC1)SCC2=CCc3c(ccc[n+]23)C(=O)N4CC/C(=C\c5ccccc5)/OC4	CKOVAGWZIAFEEU-HKOYGPOVSA-N	622	1583319338340
participant_11	M17966	CCCOC1=CN(CCC1)SCC2=CCc3c(ccc[n+]23)C(=O)N4CC/C(=C\c5ccccc5)/OC4	OJMTXPASTFVQQO-NCELDCMTSA-N	643	1583319339305
participant_11	M17967	CCCCOC1=CN(CCC1)SCC2=CCc3c(ccc[n+]23)C(=O)N4CC/C(=C\c5ccccc5)/OC4	PUIYNLCIWQWCMF-LHLOQNFPSA-N	651	1583319340645
participant_11	M17968	CCCCCCOC1=CN(CCC1)SCC2=CCc3c(ccc[n+]23)C(=O)N4CC/C(=C\c5ccccc5)/OC4	GKIRFLFYWQWCMP-XAYXJRQQSA-N	657	1583319343303
participant_38	M17969	CCCCCOC1=C2N(CCC3C(=CCCc4c(cc5ccc(cc5c4C(=O)O)C(CBr)c6ccccc6COO)S3)O2)CCN1	MNXCLBVVJBUOFS-UHFFFAOYSA-N	652	1583319356146
participant_38	M17970	CCCCCOC1=C2N(CCC3C(=CCCc4c(cc5ccc(cc5c4C(=O)O)C(CS)c6ccccc6COO)S3)O2)CCN1	JBPOMVQQVKIBLL-UHFFFAOYSA-N	652	1583319360627
participant_11	M17971	CCC/C=C\OC1=CN(CCC1)SCC2=CCc3c(ccc[n+]23)C(=O)N4CC/C(=C\c5ccccc5)/OC4	ZQGJDGBFJJPUBP-MNYJVYSMSA-N	603	1583319364484
participant_11	M17972	C/C=C\C=C/OC1=CN(CCC1)SCC2=CCc3c(ccc[n+]23)C(=O)N4CC/C(=C\c5ccccc5)/OC4	JDHGHPOQQWXJJF-AFSVBKLSSA-N	548	1583319366402
participant_11	M17973	C/C=C\CCOC1=CN(CCC1)SCC2=CCc3c(ccc[n+]23)C(=O)N4CC/C(=C\c5ccccc5)/OC4	PWCYRFIPJZUDPN-BWHAEANXSA-N	612	1583319370991
participant_38	M17974	C=CCCCOC1=C2N(CCC3C(=CCCc4c(cc5ccc(cc5c4C(=O)O)C(CC)c6ccccc6COO)S3)O2)CCN1	QTDMVZFMLMUMLR-UHFFFAOYSA-N	651	1583319379465
participant_38	M17975	C=CCCCOC1=C2N(CCC3C(=CCCc4c(cc5ccc(cc5c4C(=O)O)C(C=C)c6ccccc6COO)S3)O2)CCN1	UVVANYKPPUQFQX-UHFFFAOYSA-N	618	1583319382397
participant_11	M17976	CCCCCOC1=CN(CCC1)SCC2=CCc3c(ccc[n+]23)C(=O)N4CCC(=C)OC4	VCOSAXLUHYRCBH-UHFFFAOYSA-N	559	1583319389008
participant_11	M17977	CCCCCOC1=CN(CCC1)SCC2=CCc3c(ccc[n+]23)C(=O)N4CC/C(=C\C)/OC4	VSDDLPAKHBVSPK-LKNXVUQUSA-N	564	1583319399436
participant_11	M17978	CCCCCOC1=CN(CCC1)SCC2=CCc3c(ccc[n+]23)C(=O)N4CC/C(=C\CC)/OC4	RDBQIXDWWIIGGS-NUGSKGIGSA-N	557	1583319400341
participant_11	M17979	CCCCCOC1=CN(CCC1)SCC2=CCc3c(ccc[n+]23)C(=O)N4CC/C(=C\CCC)/OC4	PVKFMPFANJQPBU-YSURURNPSA-N	547	1583319400949
participant_38	M17980	CCCCCOC1=C2N(CCC3C(=CC=Cc4c(cc5ccc(cc5c4C(=O)O)C(CC)c6ccccc6COO)S3)O2)CCN1	PVJXKLNZVWWJSQ-UHFFFAOYSA-N	635	1583319401905
participant_11	M17981	CCCC/C=C/1\CCN(CO1)C(=O)c2ccc[n+]3C(=CCc23)CSN4CCCC(=C4)OCCCCC	MGEALNRQFCGZSK-OPEKNORGSA-N	537	1583319402261
participant_11	M17982	CCCCC/C=C/1\CCN(CO1)C(=O)c2ccc[n+]3C(=CCc23)CSN4CCCC(=C4)OCCCCC	RUWHVKIEGKBUQF-RPPGKUMJSA-N	522	1583319403226
participant_38	M17983	CCCCCOC1=C2N(CC=C3C(=CC=Cc4c(cc5ccc(cc5c4C(=O)O)C(CC)c6ccccc6COO)S3)O2)CCN1	AOVGWYFFIRLTSE-UHFFFAOYSA-N	613	1583319404158
participant_11	M17984	CCCCCOC1=CN(CCC1)SCC2=CCc3c(ccc[n+]23)C(=O)N4CC/C(=C\C5CCCC5)/OC4	RTOYFEXTJMENLU-LHLOQNFPSA-N	514	1583319404959
participant_38	M17985	CCCCCOC1=C2N(CC=C3C(=CCCc4c(cc5ccc(cc5c4C(=O)O)C(CC)c6ccccc6COO)S3)O2)CCN1	JFBXJEHXMBYMDJ-UHFFFAOYSA-N	632	1583319408079
participant_11	M17986	CCCCCC/C=C/1\CCN(CO1)C(=O)c2ccc[n+]3C(=CCc23)CSN4CCCC(=C4)OCCCCC	CEORJGFXIFCPPP-UVHMKAGCSA-N	507	1583319410489
participant_11	M17987	CCCCCOC1=CN(CCC1)SCC2=CCc3c(ccc[n+]23)C(=O)N4CC/C(=C\C5CCCCC5)/OC4	SGROHQLKCGXLDZ-SZXQPVLSSA-N	485	1583319411875
participant_38	M17988	CCCCCOC1=C2N(CCC3C(CCCc4c(cc5ccc(cc5c4C(=O)O)C(CC)c6ccccc6COO)S3)O2)CCN1	HEPBYCVORZLVQR-UHFFFAOYSA-N	629	1583319412069
participant_38	M17989	CCCCCOC1=C2N(CCC3C(CCCC4C(C=c5ccc(cc5=C4C(=O)O)C(CC)c6ccccc6COO)S3)O2)CCN1	WKJKDEPGDZIBAA-UHFFFAOYSA-N	579	1583319413673
participant_38	M17990	CCCCCOC1=C2N(CCC3C(C=CCc4c(cc5ccc(cc5c4C(=O)O)C(CC)c6ccccc6COO)S3)O2)CCN1	GFUGWQFEDQCCFS-UHFFFAOYSA-N	645	1583319422395
participant_38	M17991	CCCCCOC1=C2N(CCC3=C(C=CCc4c(cc5ccc(cc5c4C(=O)O)C(CC)c6ccccc6COO)S3)O2)CCN1	DDJNBMRLOOQLKK-UHFFFAOYSA-N	642	1583319425343
participant_11	M17992	CCCCCOC1=CN(CCC1)SCC2=CCc3c(ccc[n+]23)C(=O)N4CC/C(=C\c5cccc(C)c5)/OC4	CFGYGYXUONLPBE-SGWCAAJKSA-N	648	1583319429679
participant_38	M17993	CCCCCOC1=C2N(CCC3C(CC=Cc4c(cc5ccc(cc5c4C(=O)O)C(CC)c6ccccc6COO)S3)O2)CCN1	AVWFBAAJMCTZTN-UHFFFAOYSA-N	641	1583319434838
participant_11	M17994	CCCCCOC1=CN(CCC1)SCC2=CCc3c(ccc[n+]23)C(=O)N4CC/C(=C\c5ccccc5C)/OC4	PHALKPXTTXRHQG-SGWCAAJKSA-N	660	1583319436063
participant_38	M17995	CCCCCOC1=C2N(CCC3=C(CC=Cc4c(cc5ccc(cc5c4C(=O)O)C(CC)c6ccccc6COO)S3)O2)CCN1	DTGYGHFJOCSGGU-UHFFFAOYSA-N	639	1583319439310
participant_11	M17996	CCCCCOC1=CN(CCC1)SCC2=CCc3c(ccc[n+]23)C(=O)N4CC/C(=C\c5ccccc5O)/OC4	XYRZFVOBHNIPNG-LHLOQNFPSA-O	666	1583319450861
participant_11	M17997	CCCCCOC1=CN(CCC1)SCC2=CCc3c(ccc[n+]23)C(=O)N4COC(=Cc5ccccc5O)OC4	JEQDLAVJKHFODC-UHFFFAOYSA-O	642	1583319454934
participant_38	M17998	CCCCCOC1=C2N(CC=C3C(CC=Cc4c(cc5ccc(cc5c4C(=O)O)C(CC)c6ccccc6COO)S3)O2)CCN1	BELQYIBOEDYXTK-UHFFFAOYSA-N	626	1583319457144
participant_38	M17999	CCCCCOC1=C2N(C=CC3C(CC=Cc4c(cc5ccc(cc5c4C(=O)O)C(CC)c6ccccc6COO)S3)O2)CCN1	KREZSFXGMCFKFF-UHFFFAOYSA-N	610	1583319463844
participant_11	M18000	CCCCCOC1=CN(CCC1)SCC2=CCc3c(ccc[n+]23)C(=O)N4CC5C(=Cc6ccccc6O5)OC4	BYLCBMFLTLPWKX-UHFFFAOYSA-N	660	1583319464182
participant_11	M18001	CCCCCOC1=CN(CCC1)SCC2=CCc3c(ccc[n+]23)C(=O)N4CC/C(=C\c5ccccc5OC)/OC4	FCNLIOQDUSSQSC-SZXQPVLSSA-N	657	1583319475313
participant_38	M18002	CCCCCOC1=C2N(C=CC3=C(CC=Cc4c(cc5ccc(cc5c4C(=O)O)C(CC)c6ccccc6COO)S3)O2)CCN1	NHHAEMFKAKMHAD-UHFFFAOYSA-N	607	1583319477082
participant_11	M18003	CCCCCOC1=CN(CCC1)SCC2=CCc3c(ccc[n+]23)C(=O)N4CC/C(=C\c5cccc(C)c5O)/OC4	BFDIXPOUSIEJLV-NHFJDJAPSA-O	639	1583319489101
participant_11	M18004	CCCCCOC1=CN(CCC1)SCC2=CCc3c(ccc[n+]23)C(=O)N4CC/C(=C\c5cccc(c5O)O)/OC4	OYACAORPBXFFKQ-NCELDCMTSA-O	638	1583319491589
participant_38	M18005	CCCCCOC1=C2N(C=CC3C(=CC=Cc4c(cc5ccc(cc5c4C(=O)O)C(CC)c6ccccc6COO)S3)O2)CCN1	MBZPNXLBIQRIDY-UHFFFAOYSA-N	598	1583319494405
participant_38	M18006	CCCCCOC1=C2N(C=CC3C(=CC=Cc4c(cc5ccc(cc5c4C(=O)O)C(CC)c6ccccc6COO)S3)O2)CC=N1	YQUYUFXSWSTXEQ-UHFFFAOYSA-N	562	1583319498553
participant_11	M18007	CCCCCOC1=CN(CCC1)SCC2=CCc3c(ccc[n+]23)C(=O)N4CC/C(=C\c5ccc(C)cc5O)/OC4	YQFBGRFUTOYEMI-NHFJDJAPSA-O	643	1583319501530
participant_11	M18008	CCCCCOC1=CN(CCC1)SCC2=CCc3c(ccc[n+]23)C(=O)N4CC/C(=C\c5ccc(cc5O)O)/OC4	QIYIZZAZQMBKGW-NLRVBDNBSA-O	632	1583319504381
participant_11	M18009	CCCCCOC1=CN(CCC1)SCC2=CCc3c(ccc[n+]23)C(=O)N4CC/C(=C\c5c(C)cccc5O)/OC4	HKCCVSPGSJCDED-LHLOQNFPSA-O	640	1583319511646
participant_11	M18010	CCCCCOC1=CN(CCC1)SCC2=CCc3c(ccc[n+]23)C(=O)N4CC/C(=C\c5c(cccc5O)O)/OC4	ZEBRKJQLUCYXMS-LYBHJNIJSA-O	627	1583319514568
participant_38	M18011	CCCCCOC1=C2CC3=CCCc4c(cc5ccc(cc5c4C(=O)O)C(CC)c6ccccc6COO)OC3SCN2CCO1	VVDATBCFISHELO-UHFFFAOYSA-N	642	1583319532364
participant_38	M18012	CCCCCOC1=C2CC3=CCCc4c(cc5ccc(cc5c4C(=O)O)C(CC)c6ccccc6COO)SC3CCN2CCO1	RLFITZGVXKPFBH-UHFFFAOYSA-N	651	1583319542892
participant_38	M18013	CCCCCOC1=C2CC3=CCCc4c(CC3CCN2CCO1)cc5ccc(cc5c4C(=O)O)C(CC)c6ccccc6COO	JDSGVIZAPSHZKM-UHFFFAOYSA-N	649	1583319547233
participant_11	M18014	CCCCCOC1=CN(COC1)SCC2=CCc3c(ccc[n+]23)C(=O)N4CC/C(=C\c5ccccc5O)/OC4	VWBYMZYSRMVNTE-KOEQRZSOSA-O	650	1583319559280
participant_11	M18015	CCCCCOC1=CN(CC(C)C1)SCC2=CCc3c(ccc[n+]23)C(=O)N4CC/C(=C\c5ccccc5O)/OC4	NFKYGGZWGLHXNB-ZXVVBBHZSA-O	656	1583319568504
participant_11	M18016	CCCCCOC1=CN(CC(C1)O)SCC2=CCc3c(ccc[n+]23)C(=O)N4CC/C(=C\c5ccccc5O)/OC4	JISDRARLNBJHTJ-YZSQISJMSA-O	651	1583319572843
participant_38	M18017	CCCCOC1=C2CC3=CCCc4c(cc5ccc(cc5c4C(=O)O)C(CC)c6ccccc6COO)SC3CCN2CCO1	COGZYEGAJHXZAP-UHFFFAOYSA-N	647	1583319574562
participant_11	M18018	CCCCCOC1=CN(CC(C1)N)SCC2=CCc3c(ccc[n+]23)C(=O)N4CC/C(=C\c5ccccc5O)/OC4	VZTCDTBPGGTJII-YZSQISJMSA-O	650	1583319576371
participant_38	M18019	CCCOC1=C2CC3=CCCc4c(cc5ccc(cc5c4C(=O)O)C(CC)c6ccccc6COO)SC3CCN2CCO1	BRLMVZTWDLERFI-UHFFFAOYSA-N	640	1583319577180
participant_11	M18020	CCCCCOC1=CN(CCC1)SCC2=CCc3c(cc(C)c[n+]23)C(=O)N4CC/C(=C\c5ccccc5O)/OC4	KVAQENIWXMSZDX-ZXVVBBHZSA-O	664	1583319582163
participant_11	M18021	CCCCCOC1=CN(CCC1)SCC2=CCc3c(cc(c[n+]23)O)C(=O)N4CC/C(=C\c5ccccc5O)/OC4	QVOJLMJUJHMAPX-YZSQISJMSA-O	656	1583319586457
participant_11	M18022	CCCCCOC1=CN(CCC1)SCC2=CCc3c(cc(c[n+]23)N)C(=O)N4CC/C(=C\c5ccccc5O)/OC4	QUZFRLUOHXDXML-YZSQISJMSA-O	658	1583319589077
participant_38	M18023	CCCCCCOC1=C2CC3=CCCc4c(cc5ccc(cc5c4C(=O)O)C(CC)c6ccccc6COO)SC3CCN2CCO1	BEOXVVLGDLCHSL-UHFFFAOYSA-N	645	1583319591027
participant_11	M18024	CCCCCOC1=CN(CCC1)SCC2=CCc3c(cc(c[n+]23)F)C(=O)N4CC/C(=C\c5ccccc5O)/OC4	PPMALLSQZMOCIN-YZSQISJMSA-O	658	1583319598235
participant_11	M18025	CCCCCOC1=CN(CCC1)SCC2=CCc3c(cc(c[n+]23)Br)C(=O)N4CC/C(=C\c5ccccc5O)/OC4	XBJSZGNEWWVCHN-YZSQISJMSA-O	658	1583319600492
participant_11	M18026	CCCCCOC1=CN(CCC1)SCC2=C(C)Cc3c(ccc[n+]32)C(=O)N4CC/C(=C\c5ccccc5O)/OC4	YOABACZMJWVBRP-LHLOQNFPSA-O	640	1583319607718
participant_11	M18027	CCCCCOC1=CN(CCC1)SCC2=C(Cc3c(ccc[n+]32)C(=O)N4CC/C(=C\c5ccccc5O)/OC4)O	NXGAQXGULYFNDF-HKOYGPOVSA-O	634	1583319611331
participant_11	M18028	c1ccc(c(c1)/C=C/2\CCN(CO2)C(=O)c3ccc[n+]4C(=CCc34)CSN5CCCC(=C5)OCCCCN)O	SROBAZCOCNYEHC-NCELDCMTSA-O	660	1583319623466
participant_11	M18029	c1ccc(c(c1)/C=C/2\CCN(CO2)C(=O)c3ccc[n+]4C(=CCc34)CSN5CCCC(=C5)OCCCCO)O	LJIFXQUBNHCYBB-NCELDCMTSA-O	657	1583319634963
participant_11	M18030	CC(CCCOC1=CN(CCC1)SCC2=CCc3c(ccc[n+]23)C(=O)N4CC/C(=C\c5ccccc5O)/OC4)O	NKDMYKKSSFDIGE-LGUFXXKBSA-O	648	1583319637752
participant_11	M18031	c1ccc(c(c1)/C=C/2\CCN(CO2)C(=O)c3ccc[n+]4C(=CCc34)CSN5CCCC(=C5)OCCCC(O)O)O	WBALYJKDVLWNOC-HKOYGPOVSA-O	632	1583319640620
participant_11	M18032	c1ccc(c(c1)/C=C/2\CCN(CO2)C(=O)c3ccc[n+]4C(=CCc34)CSN5CCCC(=C5)OCCCC(=O)O)O	GKXRDBJKCNLNGC-HKOYGPOVSA-O	632	1583319643519
participant_11	M18033	CCCOC1=CN(CCC1)SCC2=CCc3c(ccc[n+]23)C(=O)N4CC/C(=C\c5ccccc5O)/OC4	UKVDJRCCNIPGON-HKOYGPOVSA-O	653	1583319647434
participant_11	M18034	CCCCOC1=CN(CCC1)SCC2=CCc3c(ccc[n+]23)C(=O)N4CC/C(=C\c5ccccc5O)/OC4	KJWCIFUIOHNVSO-NCELDCMTSA-O	661	1583319649841
participant_11	M18035	CCCCCOC1=CN(CCC1)SCC2=CC(C)c3c(ccc[n+]23)C(=O)N4CC/C(=C\c5ccccc5O)/OC4	ACOWVMXBEPDVLW-NHFJDJAPSA-O	657	1583319664576
participant_11	M18036	CCCCCOC1=CN(CCC1)SCC2=CC(c3c(ccc[n+]23)C(=O)N4CC/C(=C\c5ccccc5O)/OC4)O	DUEBKMQGGJTBNX-XIEYBQDHSA-O	652	1583319668292
participant_11	M18037	CCCCCOC1=CN(CCC1)SCC2=CC(c3c(ccc[n+]23)C(=O)N4CC/C(=C\c5ccccc5O)/OC4)N	GLKAKGZQNKLNPI-XIEYBQDHSA-O	647	1583319672273
participant_11	M18038	CCCCCOC1=CN(CCC1)SCC2=CCc3c(ccc[n+]23)C(=O)N4CC/C(=C\c5cc(C)ccc5O)/OC4	WIVREKDNHXUEOX-NHFJDJAPSA-O	643	1583319692917
participant_11	M18039	CCCCCOC1=CN(CCC1)SCC2=CCc3c(ccc[n+]23)C(=O)N4CC/C(=C\c5cc(ccc5O)O)/OC4	XHEUAXHDMUJIGE-LGUFXXKBSA-O	636	1583319694898
participant_38	M18040	CCCCCOC1=C2N(C=CC3C(=CCCc4c(cc5ccc(cc5c4C(=O)O)C(CC)c6ccccc6COO)S3)O2)CC=N1	HBBHRMXSMFSWIQ-UHFFFAOYSA-N	602	1583319704573
participant_38	M18041	CCCCCOC1=C2N(CCC3C(=CCCc4c(cc5ccc(cc5c4C(=O)O)C(CC)c6ccccc6COO)S3)O2)CC=N1	GSRRPUVPDAESKG-UHFFFAOYSA-N	642	1583319712845
participant_11	M18043	CCCCCOC1=CN(CCC1)SCC2=CCc3c(ccc[n+]23)C(=O)N4CC(/C(=C\c5ccccc5)/OC4)O	BQEIFUNGVOPHHX-NDZAJKAJSA-N	648	1583319719471
participant_11	M18045	CCCCCOC1=CN(CCC1)SCC2=CCc3c(ccc[n+]23)C(=O)N4CC/C(=C\c5cccc(c5)O)/OC4	RSLMEKYWLWLZPW-NHFJDJAPSA-O	653	1583319727577
participant_11	M18048	CCCCCOC1=CN(CCC1)SCC2=CCc3c(ccc[n+]23)C(=O)N4CO/C(=C/c5ccccc5O)/CC4C	IGELSMBCIWOGGZ-VFCFBJKWSA-O	654	1583319747589
participant_11	M18049	CCCCCOC1=CN(CCC1)SCC2=CCc3c(ccc[n+]23)C(=O)N4CCC(Cc5ccccc5O)OC4	LFYNAOFKFLKWBZ-UHFFFAOYSA-O	659	1583319755122
participant_11	M18050	CCCCCOC1=CN(CCC1)SCC2=CCc3c(ccc[n+]23)C(=O)N4C=CC(Cc5ccccc5O)OC4	XYYPJKNARAYGAF-UHFFFAOYSA-O	639	1583319758977
participant_11	M18051	CCCCCOC1=CN(CCC1)SCC2=CCc3c(ccc[n+]23)C(=O)N4C=C/C(=C\c5ccccc5O)/OC4	ONSHNCKIUZRBIL-LHLOQNFPSA-O	649	1583319760896
participant_38	M18069	CCCCCOC1=C2N(CCC3C(=CCCc4c(cc5ccc(cc5c4C(=O)O)C(CCl)c6ccccc6COO)S3)O2)CCN1	IHOOJPROFIKKFM-UHFFFAOYSA-N	652	1583319848816
participant_38	M18070	CCCCCOC1=C2N(CCC3C(=CCCc4c(cc5ccc(cc5c4C(=O)O)C(CF)c6ccccc6COO)S3)O2)CCN1	KFNIGBBOOHTADQ-UHFFFAOYSA-N	643	1583319855767
participant_38	M18071	CCC(c1ccc2cc3c(CCC=C4C(CCN5CCNC(=C5O4)OCCCCS)S3)c(c2c1)C(=O)O)c6ccccc6COO	ROKMMFSYPBCDNY-UHFFFAOYSA-N	661	1583319878470
participant_38	M18072	CCC(c1ccc2cc3c(CCC=C4C(CCN5CCNC(=C5O4)OCCCCN)S3)c(c2c1)C(=O)O)c6ccccc6COO	ZRRFSRRIOJPZIX-UHFFFAOYSA-N	661	1583319886866
participant_38	M18073	CCC(c1ccc2cc3c(CCC=C4C(CCN5CCNC(=C5O4)OCCCCNC)S3)c(c2c1)C(=O)O)c6ccccc6COO	LBJBOQZFNLSADC-UHFFFAOYSA-N	653	1583319896342
participant_38	M18074	CCC(c1ccc2cc3c(CCC=C4C(CCN5CCNC(=C5O4)OCCCCNBr)S3)c(c2c1)C(=O)O)c6ccccc6COO	BGTWTDJFQKEZMB-UHFFFAOYSA-N	656	1583319901644
participant_38	M18075	CCC(c1ccc2cc3c(CCC=C4C(CCN5CCNC(=C5O4)OCCCCNO)S3)c(c2c1)C(=O)O)c6ccccc6COO	SFCPBZFXOOJBNS-UHFFFAOYSA-N	653	1583319906134
participant_38	M18076	CCC(c1ccc2cc3c(CCC=C4C(CCN5CCNC(=C5O4)OCCCCNS)S3)c(c2c1)C(=O)O)c6ccccc6COO	UKGWMKOPJVFCLR-UHFFFAOYSA-N	652	1583319910992
participant_38	M18077	CCC(c1ccc2cc3c(CCC=C4C(CCN5CCNC(=C5O4)OCCCCSS)S3)c(c2c1)C(=O)O)c6ccccc6COO	YCXQKQWMRYNLAX-UHFFFAOYSA-N	656	1583319912488
participant_38	M18078	CCC(c1ccc2cc3c(CCC=C4C(CCN5CCNC(=C5O4)OCCCSSS)S3)c(c2c1)C(=O)O)c6ccccc6COO	KCQCIHPXTNABFH-UHFFFAOYSA-N	643	1583319913917
participant_38	M18079	CCC(c1ccc2cc3c(CCC=C4C(CCN5CCNC(=C5O4)OCCCSCS)S3)c(c2c1)C(=O)O)c6ccccc6COO	NYDDPOFELIHDPL-UHFFFAOYSA-N	657	1583319917414
participant_38	M18080	CCC(c1ccc2cc3c(CCC=C4C(CCN5CCNC(=C5O4)OCCCCCS)S3)c(c2c1)C(=O)O)c6ccccc6COO	NYAVCIOPLLSWDO-UHFFFAOYSA-N	654	1583319919309
participant_38	M18081	CCC(c1ccc2cc3c(CCC=C4C(CCN5CCNC(=C5O4)OCCCSCC)S3)c(c2c1)C(=O)O)c6ccccc6COO	KNQWXBDFPULFAJ-UHFFFAOYSA-N	648	1583319929492
participant_38	M18082	CCC(c1ccc2cc3c(CCC=C4C(CCN5CCNC(=C5O4)OCCCCOO)S3)c(c2c1)C(=O)O)c6ccccc6COO	IAWHUSAOXIQENU-UHFFFAOYSA-N	646	1583319951710
participant_38	M18083	CCC(c1ccc2cc3c(CCC=C4C(CCN5CCNC(=C5O4)OCCCOOO)S3)c(c2c1)C(=O)O)c6ccccc6COO	RBSOHRRXHRJGTG-UHFFFAOYSA-N	634	1583319952871
participant_38	M18084	CCC(c1ccc2cc3c(CCC=C4C(CCN5CCNC(=C5O4)OCCOOOO)S3)c(c2c1)C(=O)O)c6ccccc6COO	AOFMNUXTCJLMFI-UHFFFAOYSA-N	607	1583319954063
participant_38	M18085	CCC(c1ccc2cc3c(CCC=C4C(CCN5CCNC(=C5O4)OCOOOOO)S3)c(c2c1)C(=O)O)c6ccccc6COO	PGXJGRNRBKEWEF-UHFFFAOYSA-N	580	1583319955164
participant_38	M18086	CCC(c1ccc2cc3c(CCC=C4C(CCN5CCNC(=C5O4)OOOOOOO)S3)c(c2c1)C(=O)O)c6ccccc6COO	PATHQPGINDPZJB-UHFFFAOYSA-N	545	1583319957473
participant_38	M18087	CCCCCOC1=C2N(CCC3C(=CCCc4c(cc5ccc(cc5c4C(=O)O)C(CC)c6ccccc6SOO)S3)O2)CCN1	AULQOLIVVMLRLG-UHFFFAOYSA-N	658	1583319984812
participant_38	M18088	CCCCCOC1=C2N(CCC3C(=CCCc4c(cc5ccc(cc5c4C(=O)O)C(CC)c6ccccs6COO)S3)O2)CCN1	IVSLHVLJKIPZAS-UHFFFAOYSA-N	659	1583319992576
participant_38	M18089	CCCCCOC1=C2N(CCC3C(=CCCc4c(cc5ccs(cc5c4C(=O)O)C(CC)c6ccccc6COO)S3)O2)CCN1	AKOQDOMMUWCAFW-UHFFFAOYSA-N	663	1583320001068
participant_11	M18090	CCCCCOC1=CN(CCC1)SCC2=CCc3c(ccc[n+]23)C(N4CC/C(=C\c5ccccc5O)/OC4)O	SWKUUIUSQCAHGG-LHLOQNFPSA-O	650	1583320002194
participant_38	M18091	CCCCCOC1=C2N(CCC3C(=CCCc4c(cs5ccs(cc5c4C(=O)O)C(CC)c6ccccc6COO)S3)O2)CCN1	IETSGYCCLIFVFR-UHFFFAOYSA-N	646	1583320008248
participant_38	M18092	CCCCCOC1=C2N(CCC3C(=CCCc4c(cc5ccs(cc5c4S(=O)O)C(CC)c6ccccc6COO)S3)O2)CCN1	WWIKQLUUSYBCDQ-UHFFFAOYSA-N	654	1583320017889
participant_38	M18093	CCCCCOC1=C2N(CCC3C(=CCCs4c(cc5ccs(cc5c4C(=O)O)C(CC)c6ccccc6COO)S3)O2)CCN1	UZFCXQYUCGPJLY-UHFFFAOYSA-N	655	1583320027552
participant_11	M18094	CCCC(C)COC1=CN(CCC1)SCC2=CCc3c(ccc[n+]23)C(=O)N4CC/C(=C\c5ccccc5O)/OC4	YTHAWAHZTQXNCA-ZXVVBBHZSA-O	632	1583320027849
participant_11	M18095	CCCC(COC1=CN(CCC1)SCC2=CCc3c(ccc[n+]23)C(=O)N4CC/C(=C\c5ccccc5O)/OC4)O	AFBZFFCJHYSTGU-NLRVBDNBSA-O	632	1583320031066
participant_38	M18096	CCCCCOC1=C2N(CCC3C(=CCCs4c(cc5ccc(cc5c4C(=O)O)C(CC)c6ccccc6COO)S3)O2)CCN1	GSOVPDMXQPYUMN-UHFFFAOYSA-N	661	1583320031575
participant_11	M18097	CCOC(COC1=CN(CCC1)SCC2=CCc3c(ccc[n+]23)C(=O)N4CC/C(=C\c5ccccc5O)/OC4)O	IHYFFBZCPZSUAW-JJIBRWJFSA-O	625	1583320034079
participant_38	M18098	CCCCCOC1=C2N(CCC3C(=CCCc4c(c5cc(ccc5cs4S3)C(CC)c6ccccc6COO)C(=O)O)O2)CCN1	RHDQHMDTPDUISZ-UHFFFAOYSA-N	665	1583320038367
participant_38	M18099	CCCCCOC1=C2N(CCC3C(=CCCs4c(c5cc(ccc5cs4S3)C(CC)c6ccccc6COO)C(=O)O)O2)CCN1	IAUICDKPXRCDMQ-UHFFFAOYSA-N	653	1583320043455
participant_11	M18100	CCCCCNC1=CN(CCC1)SCC2=CCc3c(ccc[n+]23)C(=O)N4CC/C(=C\c5ccccc5O)/OC4	SZYIIVHXVJZHOO-NHFJDJAPSA-O	645	1583320047718
participant_38	M18101	CCCCCOC1=C2N(CCC3Cs4cc5ccc(cc5c(c4CCC=C3O2)C(=O)O)C(CC)c6ccccc6COO)CCN1	DQWWVNZHLDJTJS-UHFFFAOYSA-N	651	1583320048671
participant_11	M18102	CCCCCN(C)C1=CN(CCC1)SCC2=CCc3c(ccc[n+]23)C(=O)N4CC/C(=C\c5ccccc5O)/OC4	RKIRHSYPCJNEMT-SGWCAAJKSA-O	642	1583320053218
participant_38	M18103	CCCCCOC1=C2N(CCC3C(=CSCc4c(c5cc(ccc5cs4S3)C(CC)c6ccccc6COO)C(=O)O)O2)CCN1	BZFMEESKNDRCFQ-UHFFFAOYSA-N	636	1583320056167
participant_38	M18104	CCCCCOC1=C2N(CCC3Ss4cc5ccc(cc5c(c4CCC=S3O2)C(=O)O)C(CC)c6ccccc6COO)CCN1	DIOXRDGRPOPYGB-UHFFFAOYSA-N	650	1583320066396
participant_11	M18105	CCCCC(C)NC1=CN(CCC1)SCC2=CCc3c(ccc[n+]23)C(=O)N4CC/C(=C\c5ccccc5O)/OC4	RCGFKMNPTIHKFI-VFCFBJKWSA-O	628	1583320070215
participant_11	M18106	CCCCC(=C)NC1=CN(CCC1)SCC2=CCc3c(ccc[n+]23)C(=O)N4CC/C(=C\c5ccccc5O)/OC4	MBLRLGNXPDYBAQ-VFCFBJKWSA-O	631	1583320073030
participant_38	M18107	CCCCCOC1=C2N(CCN1)SCC3C(=CCCc4c(c5cc(ccc5cs4S3)C(CC)c6ccccc6COO)C(=O)O)O2	OPBZNAAPNBNGLF-UHFFFAOYSA-N	640	1583320074175
participant_11	M18108	CCCCC(=O)NC1=CN(CCC1)SCC2=CCc3c(ccc[n+]23)C(=O)N4CC/C(=C\c5ccccc5O)/OC4	SETFUIQGTYQOPS-LGUFXXKBSA-O	628	1583320077099
participant_11	M18109	CCCCC(=O)SC1=CN(CCC1)SCC2=CCc3c(ccc[n+]23)C(=O)N4CC/C(=C\c5ccccc5O)/OC4	PNIXHGOUMWZOGG-NCELDCMTSA-O	618	1583320083097
participant_38	M18110	CCCCCOS1=C2N(CCC3C(=CCCc4c(c5cc(ccc5cs4S3)C(CC)c6ccccc6COO)C(=O)O)O2)CCN1	OJZGPXMFXOOPFT-UHFFFAOYSA-N	650	1583320083436
participant_11	M18111	CCCCC(=O)OC1=CN(CCC1)SCC2=CCc3c(ccc[n+]23)C(=O)N4CC/C(=C\c5ccccc5O)/OC4	VQOGJCWOAMIORS-NCELDCMTSA-O	630	1583320085334
participant_38	M18112	CCCCCOC1=C2N(CCC3C(=CCCc4c(c5cc(ccc5cs4S3)C(CC)c6ccccc6COO)C(=O)O)O2)CSN1	BLXNGKDXJPUMDI-UHFFFAOYSA-N	640	1583320091962
participant_38	M18113	CCCCCOC1=C2N(CCC3C(=CCCc4c(c5c[n+](ccc5cs4S3)C(CC)c6ccccc6COO)C(=O)O)O2)CCN1	BPMYTGJMYFVDCV-UHFFFAOYSA-O	655	1583320100948
participant_38	M18114	CCCCCOC1=C2N(CCC3C(=CCCc4c(c5cc(cnc5cs4S3)C(CC)c6ccccc6COO)C(=O)O)O2)CCN1	BRUYFEMBSLMGSO-UHFFFAOYSA-N	658	1583320109292
participant_11	M18115	C1CCC(C2=CCc3c(ccc[n+]32)C(=O)N4CC/C(=C\c5ccccc5O)/OC4)SN6CCCC(=C6)OCC1	MWSPYJNBYFQGAM-HIXSDJFHSA-O	516	1583320112756
participant_38	M18116	CCCCCOC1=C2N(CCC3C(=CCCc4c(c5cc(ccc5cs4S3)C(CBr)c6ccccc6COO)C(=O)O)O2)CCN1	ZRPIDIDHJUNRKW-UHFFFAOYSA-N	654	1583320116115
participant_38	M18117	CCCCCOC1=C2N(CCC3C(=CCCc4c(c5cc(ccc5cs4S3)C(CF)c6ccccc6COO)C(=O)O)O2)CCN1	NXBSKLDLBVSCDY-UHFFFAOYSA-N	644	1583320120026
participant_38	M18118	CCCCCOC1=C2N(CCC3C(=CCCc4c(c5cc(ccc5cs4S3)C(CCl)c6ccccc6COO)C(=O)O)O2)CCN1	PCUIKASIDJHJDS-UHFFFAOYSA-N	654	1583320122636
participant_38	M18119	CCCCCOC1=C2N(CCC3C(=CCCc4c(c5cc(ccc5cs4S3)C(CC)c6ccccc6COO)C(=O)O)O2)CCS1	DOTPBCOZLFGYSI-UHFFFAOYSA-N	658	1583320133665
participant_11	M18120	CCCCCCOC1=CN(CCC1)SCC2=CCc3c(ccc[n+]23)C(=O)N4CC/C(=C\c5ccccc5O)/OC4	BKOCDAIWSYWNCR-SZXQPVLSSA-O	662	1583320134829
participant_11	M18121	C1CCC(CC1)OC2=CN(CCC2)SCC3=CCc4c(ccc[n+]34)C(=O)N5CC/C(=C\c6ccccc6O)/OC5	SVWDIGIBVYKCBB-NHFJDJAPSA-O	535	1583320136579
participant_11	M18122	CCCCC(C)OC1=CN(CCC1)SCC2=CCc3c(ccc[n+]23)C(=O)N4CC/C(=C\c5ccccc5O)/OC4	BVBHUVBSLBOMPX-NHFJDJAPSA-O	635	1583320142344
participant_38	M18123	CCCCCOC1=C2N(CCC3C(=CCCc4c(c5cc(ccc5cs4S3)C(CC)c6ccccc6COO)C(=O)O)O2)CCO1	NOYHJMVZGCVMJZ-UHFFFAOYSA-N	662	1583320143924
participant_38	M18124	CCCCCOC1=C2N(CCC3C(=CCCc4c(c5cc(ccc5cs4S3)C(CC)c6ccccc6COO)C(=O)O)O2)CON1	JRKNKGJEKZUJCA-UHFFFAOYSA-N	654	1583320153576
participant_38	M18125	CCCCCOc1c2n(CCC3C(=CCCc4c(c5cc(ccc5cs4S3)C(CC)c6ccccc6COO)C(=O)O)O2)oo[nH]1	JXFRJLQVAPCIPS-UHFFFAOYSA-N	630	1583320155118
participant_38	M18126	CCCCCOC1=C2N(CCN1)SSC3C(=CCCc4c(c5cc(ccc5cs4S3)C(CC)c6ccccc6COO)C(=O)O)O2	OGOOWOXMYNAUDQ-UHFFFAOYSA-N	620	1583320166023
participant_38	M18127	CCCCCOC1=C2N(CCN1)CSC3C(=CCCc4c(c5cc(ccc5cs4S3)C(CC)c6ccccc6COO)C(=O)O)O2	NMYJWUQFHNFARR-UHFFFAOYSA-N	634	1583320170666
participant_38	M18128	CCCCCOC1=C2N(CCC3C(=CCCc4c(c5cc(ccc5cs4S3)C(CC)c6ccccc6COO)C(=S)O)O2)CCN1	PONPWHBBCRPCMB-UHFFFAOYSA-N	657	1583320179327
participant_38	M18129	CCCCCOC1=C2N(CCC3C(=CCCc4c(c5cc(ccc5cs4S3)C(CC)c6ccccc6COO)C(=S)S)O2)CCN1	UTKNZQGIFBMIBU-UHFFFAOYSA-N	656	1583320181214
participant_38	M18130	CCCCCOC1=C2N(CCC3C(=CCCc4c(c5cc(ccc5cs4S3)C(CC)c6ccccc6COO)S(=O)O)O2)CCN1	SAZDKPDKSDLXCZ-UHFFFAOYSA-N	656	1583320189895
participant_38	M18131	CCCCCOC1=C2N(CCC3C(=CCCc4s(cc5ccc(cc5s4C(=O)O)C(CC)c6ccccc6COO)S3)O2)CCN1	WCOUINCIGWRJAU-UHFFFAOYSA-N	650	1583320197422
participant_38	M18132	CCCCCOC1=C2N(CCC3C(=CCCc4s(cc5ccc(cs5s4C(=O)O)C(CC)c6ccccc6COO)S3)O2)CCN1	ZLEHHINYGIMKEZ-UHFFFAOYSA-N	631	1583320199282
participant_38	M18133	CCCCCOC1=C2N(CCC3C(=CCCc4s(cs5ccc(cs5s4C(=O)O)C(CC)c6ccccc6COO)S3)O2)CCN1	IZTGFJSHAKWILS-UHFFFAOYSA-N	619	1583320200752
participant_38	M18134	CCCCCOC1=C2N(CCC3C(=CCCc4c(C(=O)O)s5cc(ccs5cs4S3)C(CC)c6ccccc6COO)O2)CCN1	HUBRPJUSSLPFOJ-UHFFFAOYSA-N	640	1583320204489
participant_38	M18135	CCCCCOC1=C2N(CCC3C(=CCCc4c(c5cc(ccs5cs4S3)C(CC)c6ccccc6COO)C(=O)O)O2)CCN1	FKQSQFQEYVWRSF-UHFFFAOYSA-N	665	1583320205811
participant_38	M18136	CCCCCOC1=C2N(CCC3Cs4cs5ccc(cc5c(c4CCC=C3O2)C(=O)O)C(CC)c6ccccc6COO)CCN1	HVHWXEAGLJNRNZ-UHFFFAOYSA-N	650	1583320220477
participant_38	M18137	CCCCCOC1=C2N(CCC3Cc4cs5ccc(cc5c(c4CCC=C3O2)C(=O)O)C(CC)c6ccccc6COO)CCN1	XNHGDMZFPGTRJW-UHFFFAOYSA-N	660	1583320222233
participant_38	M18138	CCCCCOC1=C2N(CCC3C(=CCCc4c(cs5ccc(cc5c4C(=O)O)C(CC)c6ccccc6COO)S3)O2)CCN1	HZMWFZJMJUEGIW-UHFFFAOYSA-N	671	1583320226298
participant_38	M18139	CCCCCOC1=C2N(CCC3C(=CCCs4c(cs5ccc(cc5c4C(=O)O)C(CC)c6ccccc6COO)S3)O2)CCN1	CPBRMKJAJAHUKW-UHFFFAOYSA-N	659	1583320234857
participant_38	M18140	CCCCCOC1=C2N(CCC3Sc4cs5ccc(cc5c(c4CCC=S3O2)C(=O)O)C(CC)c6ccccc6COO)CCN1	YQOHAJYQDGHXGE-UHFFFAOYSA-N	656	1583320254861
participant_38	M18141	CCCCCOC1=C2CS3=CCCc4c(cs5ccc(cc5c4C(=O)O)C(CC)c6ccccc6COO)SC3CCN2CCN1	ZAOFDTVVOQWOCE-UHFFFAOYSA-N	652	1583320258727
participant_38	M18142	CCCCCOC1=C2CS3=CCCc4c(cs5ccc(cc5c4C(=O)O)C(CC)c6ccccc6COO)SC3OCN2CCN1	WJRCHOIPZVCCNE-UHFFFAOYSA-N	634	1583320264196
participant_38	M18143	CCCCCOC1=C2N(CCC3C(=CCCc4c(cs5ccc(cc5c4C(=O)O)C(CC)c6ccccc6COO)S3)O2)CCS1	GVFRNCQQQMWWKI-UHFFFAOYSA-N	664	1583320281943
participant_38	M18144	CCC(c1ccs2cc3c(CCC=C4C(CCN5CCNC(=C5O4)OCCCCO)S3)c(c2c1)C(=O)O)c6ccccc6COO	RDTKPAWOVCKPFH-UHFFFAOYSA-N	663	1583320295273
participant_38	M18145	CCC(c1ccs2cc3c(CCC=C4C(CCN5CCNC(=C5O4)OCCCOO)S3)c(c2c1)C(=O)O)c6ccccc6COO	YASQXWQJUZITKV-UHFFFAOYSA-N	648	1583320296826
participant_38	M18146	CCC(c1ccs2cc3c(CCC=C4C(CCN5CCNC(=C5O4)OCCCOC)S3)c(c2c1)C(=O)O)c6ccccc6COO	WJUKLURMOZPKRL-UHFFFAOYSA-N	659	1583320301525
participant_38	M18147	CCCCCOC1=C2N(CCC3C(=CCCc4c(cs5ccc(cc5c4C(=O)O)C(CC)s6ccccc6COO)S3)O2)CCN1	NNXBADSDNMZZFT-UHFFFAOYSA-N	653	1583320308521
participant_38	M18148	CCCCCOC1=C2N(CCC3C(=CCCc4c(cs5ccc(cc5c4C(=O)O)C(CC)s6ccccs6COO)S3)O2)CCN1	ABNTUMLEZOMWJO-UHFFFAOYSA-N	612	1583320313380
participant_38	M18149	CCCCCOC1=C2N(CCC3C(=CCCc4c(cs5ccc(cc5c4C(=O)O)C(CC)c6ccccs6COO)S3)O2)CCN1	IYZGIWKLNJSBGI-UHFFFAOYSA-N	653	1583320316250
participant_38	M18150	CCCCCOC1=C2N(CCC3C(=CCCc4c(cs5ccc(cc5c4C(=O)O)C(CC)c6ccccc6CSO)S3)O2)CCN1	FDKPLYZMEGHRED-UHFFFAOYSA-N	666	1583320324562
participant_38	M18151	CCCCCOC1=C2N(CCC3C(=CCCc4c(cs5ccc(cc5c4C(=O)O)C(CC)c6ccccc6CSS)S3)O2)CCN1	DMCRULXPMTWHML-UHFFFAOYSA-N	661	1583320326712
participant_38	M18152	CCCCCOC1=C2N(CCC3C(=CCCc4c(cs5ccc(cc5c4C(=O)O)C(CC)c6ccccc6COS)S3)O2)CCN1	FBBDQXIJWABQAV-UHFFFAOYSA-N	667	1583320330557
participant_38	M18153	CCCCCOC1=C2N(CCC3C(=CCCc4c(cs5ccc(cc5c4C(=O)O)C(CC)c6ccccc6COF)S3)O2)CCN1	VYJCZMIGFNEHHW-UHFFFAOYSA-N	670	1583320335648
participant_38	M18154	CCCCCOC1=C2N(CCC3C(=CCCc4c(cs5ccc(cc5c4C(=O)O)C(CC)c6ccccc6COCl)S3)O2)CCN1	FGDHRQFPOHWIHX-UHFFFAOYSA-N	667	1583320340087
participant_38	M18155	CCCCCOC1=C2N(CCC3C(=CCCc4c(cs5ccc(cc5c4C(=O)O)C(CC)c6ccccc6COBr)S3)O2)CCN1	HTYQRXPPRIHHOV-UHFFFAOYSA-N	670	1583320343235
participant_38	M18156	CCCCCOC1=C2N(CCC3C(=CCCc4c(cs5ccc(cc5c4C(=O)O)C(CC)c6ccccc6CON)S3)O2)CCN1	RZOYFDINPMDNOW-UHFFFAOYSA-N	670	1583320351017
participant_38	M18157	CCCCCOC1=C2N(CCC3C(=CCCc4c(cs5ccc(cc5c4C(=O)O)C(CC)c6ccccc6COC)S3)O2)CCN1	RYCHQUWLQDMNBB-UHFFFAOYSA-N	668	1583320354280
participant_38	M18158	CCCCCOC1=C2N(CCC3C(=CCCc4c(cs5ccc(cc5c4C(=O)O)C(CC)c6ccccc6OOC)S3)O2)CCN1	IEKCYXYEDAPUBN-UHFFFAOYSA-N	661	1583320358618
participant_38	M18159	CCCCCOC1=C2N(CCC3C(=CCCc4c(cs5ccc(cc5c4C(=O)O)C(CC)c6ccccc6SOC)S3)O2)CCN1	BHPHJTQSESWBEJ-UHFFFAOYSA-N	663	1583320362755
participant_38	M18160	CCCCCOC1=C2N(CCC3C(=CCCc4c(cs5ccc(cc5c4C(=O)O)C(CC)c6ccccc6SOS)S3)O2)CCN1	RREQKWIIRLEPIQ-UHFFFAOYSA-N	666	1583320364808
participant_38	M18161	CCCCCOC1=C2N(CCC3C(=CCCc4c(cs5ccc(cc5c4C(=O)O)C(CC)c6ccccc6OOS)S3)O2)CCN1	UFPLCFDREZYPSL-UHFFFAOYSA-N	663	1583320368207
participant_38	M18162	CCCCCOC1=C2N(CCC3C(=CCCc4c(cs5ccc(cc5c4C(=O)O)C(CC)c6ccccc6OOO)S3)O2)CCN1	RFIVPQWALLJQJL-UHFFFAOYSA-N	664	1583320369944
participant_38	M18163	CCCCCOC1=C2N(CCC3C(=CCCc4c(cs5ccc(cc5c4C(=O)O)C(CC)c6ccccc6NOO)S3)O2)CCN1	LDBKTDLJRQQJLQ-UHFFFAOYSA-N	671	1583320374003
participant_38	M18164	CCCCCOC1=C2N(CCC3C(=CCCc4c(cs5ccc(cc5c4C(=O)O)C(CC)c6cccc[n+]6NOO)S3)O2)CCN1	VETOOEVLGCCTGB-UHFFFAOYSA-O	658	1583320376742
participant_38	M18165	CCCCCOC1=C2N(CCC3C(=CCCc4c(cs5ccc(cc5c4C(=O)O)C(CC)c6ccccs6NOO)S3)O2)CCN1	PLHHHVTYBGBMAG-UHFFFAOYSA-N	649	1583320382480
participant_38	M18166	CCCCCOC1=C2N(CCC3C(=CCCc4c(cs5ccc(cc5c4C(=O)O)C(CC)c6ccccs6SOO)S3)O2)CCN1	JFUHTRCBCLIUHX-UHFFFAOYSA-N	653	1583320384186
participant_38	M18167	CCCCCOC1=C2N(CCC3C(=CCCc4c(cs5ccc(cc5c4C(=O)O)C(CC)c6ccccc6SOO)S3)O2)CCN1	JKXSLSSOMFCSND-UHFFFAOYSA-N	667	1583320388394
participant_38	M18168	CCCCCOC1=C2N(CCC3C(=CCCc4c(cs5ccc(cc5c4C(=O)O)C(c6ccccc6COO)SC)S3)O2)CCN1	XNOQBOWFXAFNGE-UHFFFAOYSA-N	657	1583320396728
participant_38	M18169	CCCCCOC1=C2N(CCC3C(=CCCc4c(cs5ccc(cc5c4C(=O)O)C(c6ccccc6COO)SS)S3)O2)CCN1	MIVCBLYVZTYDMT-UHFFFAOYSA-N	653	1583320398455
participant_38	M18170	CCCCCOC1=C2N(CCC3C(=CCCc4c(cs5ccs(cs5c4C(=O)O)C(CC)c6ccccc6COO)S3)O2)CCN1	MTPTWCGKNAFVDP-UHFFFAOYSA-N	635	1583320411565
participant_38	M18171	CCCCCOC1=C2N(CCC3C(=CCCc4c(cs5ccs(cs5s4C(=O)O)C(CC)c6ccccc6COO)S3)O2)CCN1	LXXNPHDJUGTADZ-UHFFFAOYSA-N	617	1583320413321
participant_38	M18172	CCCCCOC1=C2N(CCC3C(=CCCs4c(cs5ccs(cs5s4C(=O)O)C(CC)c6ccccc6COO)S3)O2)CCN1	ITISUTIEKZRKML-UHFFFAOYSA-N	593	1583320415054
participant_38	M18173	CCCCCOC1=C2N(CCC3C(=CCCs4s(cs5ccs(cs5s4C(=O)O)C(CC)c6ccccc6COO)S3)O2)CCN1	OFKWEFMNDNMKDE-UHFFFAOYSA-N	561	1583320416489
participant_38	M18174	CCCCCOC1=C2N(CCC3C(=CCCs4s(cs5ccc(cs5s4C(=O)O)C(CC)c6ccccc6COO)S3)O2)CCN1	NCJJITRVPKGSSF-UHFFFAOYSA-N	599	1583320420588
participant_38	M18175	CCCCCOC1=C2N(CCC3C(=CCCs4s(cc5ccc(cs5s4C(=O)O)C(CC)c6ccccc6COO)S3)O2)CCN1	BSYZSSFWAAZKHZ-UHFFFAOYSA-N	618	1583320423138
participant_38	M18176	CCCCCOC1=C2N(CCC3C(=CCCs4s(cc5ccc(cc5s4C(=O)O)C(CC)c6ccccc6COO)S3)O2)CCN1	HYEWXYJCZFYEOG-UHFFFAOYSA-N	640	1583320424648
participant_38	M18177	CCCCCOC1=C2N(CCC3Cc4cc5ccc(cs5c(c4CCC=C3O2)C(=O)O)C(CC)c6ccccc6COO)CCN1	QVFPZMPEDOVMRY-UHFFFAOYSA-N	653	1583320439178
participant_38	M18178	CCCCCOC1=C2N(CCC3Cs4cc5ccc(cs5c(c4CCC=C3O2)C(=O)O)C(CC)c6ccccc6COO)CCN1	XPIHVQPSZKMKFW-UHFFFAOYSA-N	632	1583320441112
participant_38	M18179	CCCCCOC1=C2N(CCC3Cs4cc5ccc(cs5c(C(=O)O)s4CCC=C3O2)C(CC)c6ccccc6COO)CCN1	SHHOSFSEOHYEPY-UHFFFAOYSA-N	620	1583320443134
participant_38	M18180	CCCCCOC1=C2N(CCC3Cs4cs5ccc(cs5c(C(=O)O)s4CCC=C3O2)C(CC)c6ccccc6COO)CCN1	URDFROXPPCRTAB-UHFFFAOYSA-N	607	1583320445410
participant_38	M18181	CCCCCOC1=C2N(CCC3Cs4cs5ccc(cc5c(C(=O)O)s4CCC=C3O2)C(CC)c6ccccc6COO)CCN1	FYZJUUVUAYZGIL-UHFFFAOYSA-N	630	1583320449066
participant_11	M1215	C#CC	MWWATHDPGQKSAR-UHFFFAOYSA-N	4	1583320540279
participant_11	M18184	CC#CC	XNMQEEKYCVKGBD-UHFFFAOYSA-N	7	1583320544185
participant_11	M18185	CCC#CC	NKTDTMONXHODTI-UHFFFAOYSA-N	27	1583320548650
participant_11	M18186	C=CC#CC	FILUFGAZMJGNEN-UHFFFAOYSA-N	4	1583320552144
participant_11	M18187	CC#CC=O	REJPDMLLCDXIOV-UHFFFAOYSA-N	11	1583320555663
participant_11	M18188	CC#CC(=O)C	DZOOXMGZVWHNAS-UHFFFAOYSA-N	19	1583320560641
participant_11	M18189	CC#CC(=O)CC	BIWUZTZFFUMZIG-UHFFFAOYSA-N	30	1583320562583
participant_11	M18190	CCCC(=O)C#CC	NGDLDSJVXIMWCH-UHFFFAOYSA-N	45	1583320563073
participant_11	M18191	CCCCC(=O)C#CC	RNBOGXBQIHAAMH-UHFFFAOYSA-N	67	1583320567254
participant_11	M18192	CCCCCC(=O)C#CC	QCWNCIVQOXCOMG-UHFFFAOYSA-N	88	1583320568487
participant_11	M18193	CC#CC(=O)C1CCCC1	NTCVCUCUTZXDEE-UHFFFAOYSA-N	108	1583320570108
participant_11	M18194	CC#CC(=O)N1CCCC1	PEDNCWAWEWPUEQ-UHFFFAOYSA-N	121	1583320574048
participant_11	M18195	CC#CC(=O)N1CCC(C)C1	XRDDDMIXYDUCGD-UHFFFAOYSA-N	98	1583320587759
participant_11	M18196	CC#CC(=O)N1CCC(CC)C1	NQBCQXBQBPZVKO-UHFFFAOYSA-N	113	1583320591671
participant_11	M18197	CCCC1CCN(C1)C(=O)C#CC	WVXRWTVCFVGHPH-UHFFFAOYSA-N	127	1583320592130
participant_11	M18198	CCCCC1CCN(C1)C(=O)C#CC	QXWPTLAXBFRKOE-UHFFFAOYSA-N	149	1583320593515
participant_11	M18199	CCCCCC1CCN(C1)C(=O)C#CC	CQRWVDWJMFSHPL-UHFFFAOYSA-N	168	1583320594300
participant_11	M18200	CC#CC(=O)N1CCC(C1)C2CCCC2	YPLDIUSKBBZJOJ-UHFFFAOYSA-N	144	1583320595860
participant_11	M18201	CC#CC(=O)N1CCC(C1)C2CCC(C)C2	GRPBDCMXGLSBOQ-UHFFFAOYSA-N	135	1583320600745
participant_11	M18202	CC#CC(=O)N1CCC(C1)C2CC(C)C(C)C2	AFQFFDAMWYHUKG-UHFFFAOYSA-N	126	1583320602129
participant_11	M18203	CC#CC(=O)N1CCC(C1)C2CC(C)C(C)C2C	OFUXVSKEJIRIQJ-UHFFFAOYSA-N	119	1583320609322
participant_11	M18204	CC#CC(=O)N1CCC(C1)C2CC(C)C(C)C2CC	AVCYUQAEGWPWPK-UHFFFAOYSA-N	124	1583320610293
participant_11	M18205	CC#CC(=O)N1CCC(C1)C2CC(C)C(CC)C2CC	QUVBVPYRKGURNE-UHFFFAOYSA-N	134	1583320611570
participant_11	M18206	CC#CC(=O)N1CCC(C1)C2CC(C)C3CCCCC32	ALZRGZYGXAQWJD-UHFFFAOYSA-N	146	1583320614436
participant_11	M18207	CC#CC(=O)N1CCC(C1)C2C3CCCCC3C(C)N2	MYYSIFKTFCHAGW-UHFFFAOYSA-N	134	1583320623645
participant_11	M18208	CC#CC(=O)N1CCC(C1)C2NC(C)C3CCCCN32	NMINOFVMQBOIAH-UHFFFAOYSA-N	175	1583320624939
participant_11	M18209	CC#CC(=O)N1CCC(C1)C2NC(C)C3CNCCN32	JOIQVSPLJMHYMT-UHFFFAOYSA-N	149	1583320625853
participant_11	M18210	CC#CC(=O)N1CCC(C1)C2NC(C)C3C(C)NCCN32	JVFNDTJRWOIFIW-UHFFFAOYSA-N	134	1583320630182
participant_11	M18211	CC#CC(=O)N1CCC(C1)C2NC(C)C3C(N)NCCN32	CCUWVPNLBCPAHK-UHFFFAOYSA-N	131	1583320634605
participant_11	M18212	CC#CC(=O)N1CCC(C1)C2=NC(C)C3C(N)NCCN32	BETSGZQPTRVCCH-UHFFFAOYSA-N	166	1583320639021
participant_11	M18213	CC#CC(=O)N1CCC(C1)C2=NC(C)C3C(=NCCN32)N	XNUVMICCLUFPFW-UHFFFAOYSA-N	195	1583320647678
participant_11	M18214	CC#CC(=O)N1CCC(C1)C2=NC(C)C3C(=NC=CN32)N	KUOHALMJIQYXJL-UHFFFAOYSA-N	211	1583320649535
participant_11	M18215	CC#CC(=O)N1CCC(C1)C2=NC(C)C3C2C=CN=C3N	MFAGHAWVLCVNSW-UHFFFAOYSA-N	200	1583320653572
participant_11	M18216	CC#CC(=O)N1CCC(C1)C2=NC(C)c3c2ccnc3N	WZHWIXNWAFNLBW-UHFFFAOYSA-N	269	1583320656357
participant_11	M18217	CC#CC(=O)N1CCC(C1)C2=NC(C)c3c(N)ncc[n+]32	YCYFUMKNSBOVPJ-UHFFFAOYSA-N	232	1583320658365
participant_11	M18218	CC#CC(=O)N1CCC(C1)C2=NC(CC)c3c(N)ncc[n+]32	IJAVWBBRJHFVMS-UHFFFAOYSA-N	248	1583320665767
participant_11	M18219	CC#CC(=O)N1CCC(C1)C2=NC(C(C)C)c3c(N)ncc[n+]32	NARWQRDZEONHEI-UHFFFAOYSA-N	223	1583320666782
participant_11	M18220	CC#CC(=O)N1CCC(C1)C2=NC(C(C)CC)c3c(N)ncc[n+]32	NMHAULBWGYZQBA-UHFFFAOYSA-N	254	1583320667694
participant_11	M18221	CCCC(C)C1c2c(N)ncc[n+]2C(=N1)C3CCN(C3)C(=O)C#CC	GYWDODMMQQVEPY-UHFFFAOYSA-N	263	1583320668488
participant_11	M18222	CCCCC(C)C1c2c(N)ncc[n+]2C(=N1)C3CCN(C3)C(=O)C#CC	FBPHFYSIVYLEAK-UHFFFAOYSA-N	279	1583320669490
participant_11	M18223	CC#CC(=O)N1CCC(C1)C2=NC(C3CCCCC3)c4c(N)ncc[n+]42	OSDWDWTYFNXAQG-UHFFFAOYSA-N	257	1583320670585
participant_11	M18225	CC#CC(=O)N1CCC(C1)C2=NC(c3ccccc3)c4c(N)ncc[n+]42	HKSZISVTZMIBRE-UHFFFAOYSA-N	457	1583320675352
participant_11	M18226	CC#CC(=O)N1CCC(C1)C2=NC(c3cccc(C)c3)c4c(N)ncc[n+]42	ZQWOWXHEFGFERO-UHFFFAOYSA-N	432	1583320678833
participant_11	M18227	CC#CC(=O)N1CCC(C1)C2=NC(c3ccc(C)cc3)c4c(N)ncc[n+]42	VMLSEVBVASWKTI-UHFFFAOYSA-N	406	1583320690129
participant_11	M18228	CC#CC(=O)N1CCC(C1)C2=NC(c3ccc(CC)cc3)c4c(N)ncc[n+]42	FXMNBAWEPFWRFO-UHFFFAOYSA-N	421	1583320694040
participant_11	M18229	CCCc1ccc(cc1)C2c3c(N)ncc[n+]3C(=N2)C4CCN(C4)C(=O)C#CC	WPQCZAAXBVXHRS-UHFFFAOYSA-N	433	1583320695769
participant_11	M18230	CCCCc1ccc(cc1)C2c3c(N)ncc[n+]3C(=N2)C4CCN(C4)C(=O)C#CC	MPVGIVSSTOXKPB-UHFFFAOYSA-N	452	1583320697521
participant_11	M18231	CCCCCc1ccc(cc1)C2c3c(N)ncc[n+]3C(=N2)C4CCN(C4)C(=O)C#CC	JKIKRKIFBLNGQG-UHFFFAOYSA-N	465	1583320698054
participant_11	M18232	CCCCCCc1ccc(cc1)C2c3c(N)ncc[n+]3C(=N2)C4CCN(C4)C(=O)C#CC	CMVKOLKUQCBXDZ-UHFFFAOYSA-N	471	1583320699475
participant_11	M18233	CCCCCCCc1ccc(cc1)C2c3c(N)ncc[n+]3C(=N2)C4CCN(C4)C(=O)C#CC	IDCJMWJJGDLCDL-UHFFFAOYSA-N	467	1583320700267
participant_11	M18234	CCCCCCCCc1ccc(cc1)C2c3c(N)ncc[n+]3C(=N2)C4CCN(C4)C(=O)C#CC	NZPIJJYCRNLKOQ-UHFFFAOYSA-N	456	1583320700982
participant_11	M18236	CC#CC(=O)N1CCC(C1)C2=NC(c3ccc(CCC4CCCCC4)cc3)c5c(N)ncc[n+]52	BGRPKJRGUBLFHL-UHFFFAOYSA-N	424	1583320703396
participant_11	M18237	CC#CC(=O)N1CCC(C1)C2=NC(c3ccc(CCc4ccccc4)cc3)c5c(N)ncc[n+]52	IQFUSMYTFDXURV-UHFFFAOYSA-N	514	1583320707976
participant_11	M18238	CC#CC(=O)N1CCC(C1)C2=NC(c3ccc(cc3)CCc4ccccn4)c5c(N)ncc[n+]52	BSYBRQLIYQAIOK-UHFFFAOYSA-N	494	1583320711466
participant_11	M18239	CC#CC(=O)N1CCC(C1)C2=NC(c3ccc(cc3)CNc4ccccn4)c5c(N)ncc[n+]52	FGEUWRMSUDINFH-UHFFFAOYSA-N	490	1583320714213
participant_11	M18240	CC#CC(=O)N1CCC(C1)C2=NC(c3ccc(cc3)C(C)Nc4ccccn4)c5c(N)ncc[n+]52	ZTFUJIALKLFHLV-UHFFFAOYSA-N	468	1583320717087
participant_11	M18241	CC#CC(=O)N1CCC(C1)C2=NC(c3ccc(cc3)C(=C)Nc4ccccn4)c5c(N)ncc[n+]52	KNXNISKSDPKLQZ-UHFFFAOYSA-N	467	1583320720172
participant_11	M18242	CC#CC(=O)N1CCC(C1)C2=NC(c3ccc(cc3)C(=O)Nc4ccccn4)c5c(N)ncc[n+]52	YITJUHWRNXENQV-UHFFFAOYSA-O	463	1583320723639
participant_11	M18247	CCCCCOC1=CN(CCC1)CCC2=CCc3c(ccc[n+]23)C(=O)N4CC/C(=C\c5ccccc5O)/OC4	XHZUFBGOXYQOKY-HPNDGRJYSA-O	662	1583320928813
participant_11	M18249	CCCCCOC1=CN(CCC1)OCC2=CCc3c(ccc[n+]23)C(=O)N4CC/C(=C\c5ccccc5O)/OC4	GZUIATJASJMFPG-LHLOQNFPSA-O	663	1583320934858
participant_11	M18250	CCCCCOC1=CN(CCC1)OOC2=CCc3c(ccc[n+]32)C(=O)N4CC/C(=C\c5ccccc5O)/OC4	RKSSTTMBIIQZFD-HIXSDJFHSA-O	635	1583320936816
participant_11	M18251	CCCCCOC1=CN(CCC1)NOC2=CCc3c(ccc[n+]32)C(=O)N4CC/C(=C\c5ccccc5O)/OC4	FZEZQPXTXGJNSF-HIXSDJFHSA-O	641	1583320942193
participant_11	M18252	CCCCCOC1=CN(CCC1)NNC2=CCc3c(ccc[n+]32)C(=O)N4CC/C(=C\c5ccccc5O)/OC4	OPELSMFDDXHBEB-HIXSDJFHSA-O	643	1583320943487
participant_11	M18253	CCCCCOC1=CN(CCC1)NCC2=CCc3c(ccc[n+]23)C(=O)N4CC/C(=C\c5ccccc5O)/OC4	JKJJJINDPAXDKY-LHLOQNFPSA-O	661	1583320948149
participant_11	M18255	CCCCCOC1=CN(CCC1)CC(C)C2=CCc3c(ccc[n+]23)C(=O)N4CC/C(=C\c5ccccc5O)/OC4	LZHYWIMJQVYQPM-SZXQPVLSSA-O	641	1583320960699
participant_11	M18259	CCCCCOC1=CN(CCC1)CC(C2=CCc3c(ccc[n+]32)C(=O)N4CC/C(=C\c5ccccc5O)/OC4)O	VLQYCIMZBWQSTP-LKUDQCMESA-O	641	1583320963785
participant_11	M18262	CCCCCOC1=CN(CCC1)CC(=O)C2=CCc3c(ccc[n+]32)C(=O)N4CC/C(=C\c5ccccc5O)/OC4	LIOROGFWRAGWHX-LKUDQCMESA-O	635	1583320966764
participant_11	M18263	CCCCCOC1=CN(CCC1)CC(=N)C2=CCc3c(ccc[n+]32)C(=O)N4CC/C(=C\c5ccccc5O)/OC4	RKDWFZZQKYUIFB-VWHAMEQESA-O	628	1583320974661
participant_11	M18264	CCCCCOC1=CN(CCC1)CC(=S)C2=CCc3c(ccc[n+]32)C(=O)N4CC/C(=C\c5ccccc5O)/OC4	JSQYBFOPMGNEON-LKUDQCMESA-O	638	1583320985004
participant_11	M18267	CCCCCOC1=CN(CCC1)CC(C2=CCc3c(ccc[n+]32)C(=O)N4CC/C(=C\c5ccccc5O)/OC4)S	XYCNZACFQOSGQW-LKUDQCMESA-O	640	1583320990916
participant_11	M18268	CCCCCOC1=CN(CCC1)SC(C2=CCc3c(ccc[n+]32)C(=O)N4CC/C(=C\c5ccccc5O)/OC4)S	CODSMPFUYNEDIL-HIXSDJFHSA-O	632	1583320996926
participant_11	M18269	CCCCCOC1=CC(CCC1)SCC2=CCc3c(ccc[n+]23)C(=O)N4CC/C(=C\c5ccccc5O)/OC4	HTZKXAIXWCAHKH-NHFJDJAPSA-O	648	1583321021363
participant_11	M18270	CCCCCOc1cccc(c1)SCC2=CCc3c(ccc[n+]23)C(=O)N4CC/C(=C\c5ccccc5O)/OC4	JLXYTOKJLGTXOQ-NHFJDJAPSA-O	652	1583321026727
participant_11	M18271	CCCCCOc1ccc[n+](c1)SCC2=CCc3c(ccc[n+]23)C(=O)N4CC/C(=C\c5ccccc5O)/OC4	QQYNSVAPVIPZKD-LHLOQNFPSA-O	628	1583321031667
participant_11	M18273	CCCCCOc1cc(C)cc(c1)SCC2=CCc3c(ccc[n+]23)C(=O)N4CC/C(=C\c5ccccc5O)/OC4	NXAZHBISDPNRPT-NHFJDJAPSA-O	668	1583321048487
participant_11	M18275	CCCCCOc1cc(cc(c1)SCC2=CCc3c(ccc[n+]23)C(=O)N4CC/C(=C\c5ccccc5O)/OC4)O	XLDWVCGZLUSKMP-YZSQISJMSA-O	665	1583321053401
participant_11	M18278	CCCCCOc1cc(CC)cc(c1)SCC2=CCc3c(ccc[n+]23)C(=O)N4CC/C(=C\c5ccccc5O)/OC4	ZXWKVIQENYCYOX-SGWCAAJKSA-O	660	1583321066821
participant_11	M18279	CCCCCOc1cc(CCC)cc(c1)SCC2=CCc3c(ccc[n+]23)C(=O)N4CC/C(=C\c5ccccc5O)/OC4	OIQSLYCFIKDUID-QUPMIFSKSA-O	648	1583321068047
participant_11	M18280	CCCCCOc1cc(cc(c1)SCC2=CCc3c(ccc[n+]23)C(=O)N4CC/C(=C\c5ccccc5O)/OC4)C(C)C	LEVXGNFXZTZEKN-VUTHCHCSSA-O	646	1583321075068
participant_11	M18282	CCCCCOc1cc(cc(c1)SCC2=CCc3c(ccc[n+]23)C(=O)N4CC/C(=C\c5ccccc5O)/OC4)C(C)(C)C	JLUROLIPNAYHIZ-ZTKZIYFRSA-O	635	1583321076855
participant_11	M18284	CCCCCOc1cc(cc(c1)SCC2=CCc3c(ccc[n+]23)C(=O)N4CC/C(=C\c5ccccc5O)/OC4)C(C)(C)F	BVVHCULCLAQTAO-TURZUDJPSA-O	647	1583321081826
participant_11	M18285	CCCCCOc1cc(cc(c1)SCC2=CCc3c(ccc[n+]23)C(=O)N4CC/C(=C\c5ccccc5O)/OC4)C(C)(F)F	NXYQXLZPBKTWBZ-OVVQPSECSA-O	646	1583321083080
participant_11	M18286	CCCCCOc1cc(cc(c1)SCC2=CCc3c(ccc[n+]23)C(=O)N4CC/C(=C\c5ccccc5O)/OC4)C(F)(F)F	YQRUQWFUTDWPJP-YZSQISJMSA-O	632	1583321084548
participant_11	M18287	CCCCCOc1ccc(C)c(c1)SCC2=CCc3c(ccc[n+]23)C(=O)N4CC/C(=C\c5ccccc5O)/OC4	YCHMQXBDZUNXDS-VFCFBJKWSA-O	657	1583321092555
participant_11	M18288	CCCCCOc1cc(C)c(C)c(c1)SCC2=CCc3c(ccc[n+]23)C(=O)N4CC/C(=C\c5ccccc5O)/OC4	GIRASWDHSLPHPW-VFCFBJKWSA-O	655	1583321094558
participant_11	M18289	CCCCCOc1cc(C)cc(c1C)SCC2=CCc3c(ccc[n+]23)C(=O)N4CC/C(=C\c5ccccc5O)/OC4	NFEJXHXGTZQOPA-SGWCAAJKSA-O	646	1583321106391
participant_11	M18290	CCCCCOc1cc(C)cc(c1O)SCC2=CCc3c(ccc[n+]23)C(=O)N4CC/C(=C\c5ccccc5O)/OC4	JJIYLNDNLICVGC-LHLOQNFPSA-O	654	1583321112812
participant_11	M18291	CCCCCOc1cccc(c1O)SCC2=CCc3c(ccc[n+]23)C(=O)N4CC/C(=C\c5ccccc5O)/OC4	RSZRPOCMJMQOBX-LKUDQCMESA-O	647	1583321120590
participant_11	M18292	CCCCCOc1cccc(c1C)SCC2=CCc3c(ccc[n+]23)C(=O)N4CC/C(=C\c5ccccc5O)/OC4	SGWQRUCSKFILGI-SZXQPVLSSA-O	650	1583321125337
participant_11	M18293	CCCCCOc1cc(ccc1C)SCC2=CCc3c(ccc[n+]23)C(=O)N4CC/C(=C\c5ccccc5O)/OC4	URYINPBIENXVGB-NHFJDJAPSA-O	657	1583321135530
participant_11	M18294	CCCCCOc1cc(c(C)cc1C)SCC2=CCc3c(ccc[n+]23)C(=O)N4CC/C(=C\c5ccccc5O)/OC4	YQNBRWZEUSKABR-VFCFBJKWSA-O	639	1583321137584
participant_11	M18295	CCCCCOc1cc(CCCC)cc(c1)SCC2=CCc3c(ccc[n+]23)C(=O)N4CC/C(=C\c5ccccc5O)/OC4	VOTIQFBXTQSLQN-JJKYIXSRSA-O	636	1583321148992
participant_11	M18296	CCCCCOc1cc(C)cc(c1)SCC2=CCc3c2cccc3C(=O)N4CC/C(=C\c5ccccc5O)/OC4	ALQNVJORIQIAHU-NHFJDJAPSA-N	659	1583321162378
participant_11	M18297	CCCCCOc1cc(C)cc(c1)SC[N+]2=CCc3c(cccc32)C(=O)N4CC/C(=C\c5ccccc5O)/OC4	FBJHYZRTSPINBN-LHLOQNFPSA-O	656	1583321171342
participant_11	M18298	CCCCCOc1cc(C)cc(c1)SCC2=CCc3c2cc(C)cc3C(=O)N4CC/C(=C\c5ccccc5O)/OC4	CMFKCDVDFONTSI-VFCFBJKWSA-N	624	1583321178923
participant_11	M18299	CCCCCOc1cc(C)cc(c1)SCC2=CCc3c(cc(C)c(C)c23)C(=O)N4CC/C(=C\c5ccccc5O)/OC4	GUBJMLHXPQBVNN-ZTKZIYFRSA-N	613	1583321181337
participant_11	M18300	CCCCCOc1cc(C)cc(c1)SCC2=CCc3c2c(C)c(C)c(C)c3C(=O)N4CC/C(=C\c5ccccc5O)/OC4	SVMZXNIUXIALFV-TWKHWXDSSA-N	585	1583321183119
participant_11	M18301	CCCCCOc1cc(C)cc(c1)SCC2=CCc3c2c(C)cc(C)c3C(=O)N4CC/C(=C\c5ccccc5O)/OC4	ZOAYAAWBIFEIIY-ZTKZIYFRSA-N	624	1583321186355
participant_11	M18302	CCCCCOc1cc(C)cc(c1)SCC2=CCc3c(ccc(C)c23)C(=O)N4CC/C(=C\c5ccccc5O)/OC4	MJKBWYCCOUPODC-VFCFBJKWSA-N	648	1583321188158
participant_11	M18303	CCCCCOc1cc(C)cc(c1)SCC2=CCc3c2cc(cc3C(=O)N4CC/C(=C\c5ccccc5O)/OC4)O	LAKJAAHEOPXFMX-WPWMEQJKSA-N	637	1583321197931
participant_11	M18304	CCCCCOc1cc(C)cc(c1)SCC2=CC[n+]3c2cccc3C(=O)N4CC/C(=C\c5ccccc5O)/OC4	WOIVFVKNYQIFQL-NHFJDJAPSA-O	666	1583321212145
participant_11	M18305	CCCCCOc1cc(C)cc(c1)SCc2c[nH]c3c2cccc3C(=O)N4CC/C(=C\c5ccccc5O)/OC4	TXFVQWPRYWXUPV-NLRVBDNBSA-N	648	1583321233673
participant_11	M18306	CCCCCOc1cc(C)cc(c1)SCC2=CC(C)c3c2cccc3C(=O)N4CC/C(=C\c5ccccc5O)/OC4	YDBLCROWBCGCLL-VFCFBJKWSA-N	647	1583321242204
participant_11	M18307	CCCCCOc1cc(C)cc(c1)SCC2=C(C)C(C)c3c2cccc3C(=O)N4CC/C(=C\c5ccccc5O)/OC4	ODUZJIPUXONXFW-VFCFBJKWSA-N	630	1583321244832
participant_11	M18308	CCCCCOc1cc(C)cc(c1)SCC2=C(C)Cc3c2cccc3C(=O)N4CC/C(=C\c5ccccc5O)/OC4	MBUVZWDOIPVDNM-NHFJDJAPSA-N	657	1583321248432
participant_11	M18309	CCCCCOc1cc(C)cc(c1)SCC2=C(Cc3c2cccc3C(=O)N4CC/C(=C\c5ccccc5O)/OC4)O	OIUMHPWGBJIIGA-XIEYBQDHSA-N	653	1583321254228
participant_11	M18310	CCCCCOc1cc(C)cc(c1)SCC2=CCc3c(ccc[n+]23)C(=O)N4CCC(=Cc5ccccc5O)CC4	BCOUXTKBMZQFEG-UHFFFAOYSA-O	671	1583321273812
participant_11	M18311	CCCCCOc1cc(C)cc(c1)SCC2=CCc3c(ccc[n+]23)C(=O)C4CC/C(=C/c5ccccc5O)/CC4	GPDUGMFFEDZUQW-ROMGYVFFSA-O	632	1583321287777
participant_11	M18312	CCCCCOc1cc(C)cc(c1)SCC2=CCc3c(ccc[n+]23)C(=O)C4CCC(CC4)Cc5ccccc5O	IWSFGGGMOWSCMK-UHFFFAOYSA-O	614	1583321293004
participant_11	M18313	CCCCCOc1cc(C)cc(c1)SCC2=CCc3c(ccc[n+]23)C(=O)c4ccc(cc4)Cc5ccccc5O	MFPSMIHDPRORFZ-UHFFFAOYSA-O	555	1583321295581
participant_11	M18314	CCCCCOc1cc(C)cc(c1)SCC2=CCc3c(ccc[n+]23)C(=O)N4CCC(CC4)Cc5ccccc5O	KCIDVDSVGBJSIY-UHFFFAOYSA-O	668	1583321303285
participant_11	M18315	CCCCCOc1cc(C)cc(c1)SCC2=CCc3c(ccc[n+]23)C(=O)N4C=C/C(=C/c5ccccc5O)/CC4	WKAJLILTFSTXSX-ROMGYVFFSA-O	636	1583321310615
participant_11	M18316	CCCCCOc1cc(C)cc(c1)SCC2=CCc3c(ccc[n+]23)C(=O)N4C=CC(=Cc5ccccc5O)C=C4	UVSUJBHIXGNITP-UHFFFAOYSA-O	570	1583321312192
participant_11	M18317	CCCCCOc1cc(C)cc(c1)SCC2=CCc3c(ccc[n+]23)C(=O)N4CC/C(=C\c5ccccc5O)/C(C)C4	DYMGNQXKPWHIRR-SZXQPVLSSA-O	658	1583321340121
participant_11	M18318	CCCCCOc1cc(C)cc(c1)SCC2=CCc3c(ccc[n+]23)C(=O)N4CC/C(=C\c5ccccc5O)/C(C4)O	XFENGUXWYRDCQO-LHLOQNFPSA-O	660	1583321342965
participant_11	M18319	CCCCCOc1cc(C)cc(c1)SCC2=CCc3c(ccc[n+]23)C(=O)N4CC/C(=C\c5ccccc5O)/C(=O)C4	FDXOIYYAGBTBQS-UHFFFAOYSA-O	661	1583321346146
participant_11	M18320	CCCCCOc1cc(C)cc(c1)SCC2=CCc3c(ccc[n+]23)C(=O)N4CC/C(=C/c5ccccc5O)/C(C)C4	DYMGNQXKPWHIRR-MEFGMAGPSA-O	658	1583321353482
participant_11	M18321	CCCCCOc1cc(C)cc(c1)SCC2=CCc3c(ccc[n+]23)C(=O)N4CC/C(=C/c5ccccc5O)/C(C4)O	XFENGUXWYRDCQO-QOMWVZHYSA-O	660	1583321356928
participant_11	M18322	CCCCCOc1cc(C)cc(c1)SCC2=CCc3c4c(cc[n+]23)C5C/C(=C\c6ccccc6O)/CCN5C4=O	SGTQDSFDCLIWCM-CLCOLTQESA-O	662	1583321371799
participant_11	M18323	CCCCCOc1cc(C)cc(c1)SCC2=CCc3c4c(cc[n+]23)C5=C/C(=C\c6ccccc6O)/CCN5C4=O	FSKCBOICBWTQEY-UHFFFAOYSA-O	648	1583321380911
participant_11	M18324	CCCCCOc1cc(C)cc(c1)SCC2=CCc3c(ccc[n+]23)C(=O)N4CC/C(=C/c5ccccc5O)/CC4C	TXAOVMRBXACVMA-QYQHSDTDSA-O	658	1583321451454
participant_11	M18325	CCCCCOc1cc(C)cc(c1)SCC2=CCc3c(ccc[n+]23)C(=O)N4CC/C(=C/c5ccccc5O)/CC4O	NZYFHKUOMFTXTF-QQTULTPQSA-O	660	1583321455618
participant_11	M18326	CCCCCOc1cc(C)cc(c1)SCC2=CCc3c(ccc[n+]23)C(=O)N4C(C/C(=C\c5ccccc5O)/CO4)O	QJIIYELBDWMMHB-HKOYGPOVSA-O	636	1583321459581
participant_11	M18327	CCCCCOc1cc(C)cc(c1)SCC2=CCc3c(ccc[n+]23)C(=O)N4C(C)C/C(=C/c5ccccc5O)/CC4O	GVCLIJQEDUAADN-QOMWVZHYSA-O	618	1583321466410
participant_11	M18328	CCCCCOc1cc(C)cc(c1)SCC2=CCc3c(ccc[n+]23)C(=O)N4C(C/C(=C/c5ccccc5O)/CC4O)O	RNBOOWCXZIDPJD-UHFFFAOYSA-O	602	1583321469023
participant_11	M18329	CCCCCOc1cc(C)cc(c1)SCC2=CCc3c(ccc[n+]23)C(=O)N4CC/C(=C\c5ccccc5O)/CC4O	NZYFHKUOMFTXTF-LKUDQCMESA-O	660	1583321472034
participant_26	M18330	CC1CCC=C(CCCS2=CN3C(=CC4=C(C=CCC4)N3c5ccccc5)CC2)C1C	XQQJFMIRJGASDN-UHFFFAOYSA-N	607	1583321475230
participant_26	M18331	CCC1C(C)CCC=C1CCCS2=CN3C(=CC4=C(C=CCC4)N3c5ccccc5)CC2	PSMSQZSRWOTAKT-UHFFFAOYSA-N	614	1583321477287
participant_26	M18332	c1ccc(cc1)N2C3=C(CCC=C3)C=C4CCS(=CN42)CCCC5=CCCC6CCCC65	VPGGSWOTJBSPBP-UHFFFAOYSA-N	569	1583321479065
participant_26	M18333	CCC1CCC=C(CCCS2=CN3C(=CC4=C(C=CCC4)N3c5ccccc5)CC2)C1CC	XRDLSVZMYNKLMZ-UHFFFAOYSA-N	606	1583321487638
participant_26	M18334	c1ccc(cc1)N2C3=C(CCC=C3)C=C4CCS(=CN42)CCCC5=CCCC6CCCCC65	FLCROQAKAGHZCQ-UHFFFAOYSA-N	545	1583321489041
participant_26	M18335	c1ccc(cc1)N2C3=C(CCC=C3)C=C4CCS(=CN42)CCCC5=CCCC6=C5CCCC6	PTVISBRCGBOYDE-UHFFFAOYSA-N	569	1583321492876
participant_26	M18336	c1ccc(cc1)N2C3=C(CCC=C3)C=C4CCS(=CN42)CCCC5=CCCC6=C5C=CCC6	BWKSXQDVXTVDHP-UHFFFAOYSA-N	592	1583321494209
participant_26	M18337	c1ccc(cc1)N2C3=C(CCC=C3)C=C4CCS(=CN42)CCCC5=CCCc6ccccc65	GLBWGHMKKKTGDC-UHFFFAOYSA-N	603	1583321496243
participant_11	M18338	CCCCCOc1cc(cc(c1)SCC2=CCc3c(ccc[n+]23)C(=O)N4CCC(=Cc5ccccc5O)CC4)O	VKKNFWDGYPJSDK-UHFFFAOYSA-O	668	1583321497907
participant_26	M18339	C=C/C=C\C1=CCCC=C1CCCS2=CN3C(=CC4=C(C=CCC4)N3c5ccccc5)CC2	BFMZVQIEWWDLQW-BASWHVEKSA-N	590	1583321500764
participant_26	M18340	C1C=CC(=CC1)CCCS2=CN3C(=CC4=C(C=CCC4)N3c5ccccc5)CC2	QAWFYTVSDXQWBW-UHFFFAOYSA-N	603	1583321502369
participant_11	M18341	CCCCCOc1cc(cc(c1)SCC2=CCc3c(ccc[n+]23)C(=O)N4CCC(=Cc5ccccc5O)CC4)OC	RWWBMJHDQPSRLN-UHFFFAOYSA-O	662	1583321514853
participant_11	M18342	CCCCCOc1cc(cc(c1)SCC2=CCc3c(ccc[n+]23)C(=O)N4CCC(=Cc5ccccc5O)CC4)OCC	UFEUCKTYTKIVQI-UHFFFAOYSA-O	658	1583321516606
participant_26	M18343	CC1CC=C(CCCS2=CN3C(=CC4=C(C=CCC4)N3c5ccccc5)CC2)CC1C	MNLIOYODQYITKM-UHFFFAOYSA-N	609	1583321517658
participant_11	M18344	CCCCCOc1cc(cc(c1)SCC2=CCc3c(ccc[n+]23)C(=O)N4CCC(=Cc5ccccc5O)CC4)OCCC	UHJYIPVHOVWXOZ-UHFFFAOYSA-O	652	1583321518599
participant_26	M18345	CC1(C)CCC=C(CCCS2=CN3C(=CC4=C(C=CCC4)N3c5ccccc5)CC2)C1	IQKQMKVUCQLSMG-UHFFFAOYSA-N	610	1583321530844
participant_11	M18346	CCCCCOc1cc(cc(c1)SCC2=CCc3c(ccc[n+]23)C(=O)N4CCC(=Cc5ccccc5O)CC4)F	WCTUKYOSVYKEBB-UHFFFAOYSA-O	666	1583321532461
participant_11	M18347	CCCCCOc1cc(cc(c1)SCC2=CCc3c(ccc[n+]23)C(=O)N4CCC(=Cc5ccccc5O)CC4)Cl	LWJITWKDICOREO-UHFFFAOYSA-O	667	1583321535001
participant_11	M18348	CCCCCOc1cc(cc(c1)SCC2=CCc3c(ccc[n+]23)C(=O)N4CCC(=Cc5ccccc5O)CC4)Br	RWJPAYOXARBESE-UHFFFAOYSA-O	666	1583321539882
participant_26	M18349	CC1CCC=C(C1)C(C)CCS2=CN3C(=CC4=C(C=CCC4)N3c5ccccc5)CC2	CJOHRQRIYOAYKJ-UHFFFAOYSA-N	590	1583321541530
participant_26	M18350	CC1CCC=C(C1)C2CCS3=CN4C(=CC5=C(C=CCC5)N4c6ccccc6)CC3C2	SZCATYWJWSMLGX-UHFFFAOYSA-N	523	1583321544235
participant_11	M18351	CCCCCOc1cc(c(C)c(c1)SCC2=CCc3c(ccc[n+]23)C(=O)N4CCC(=Cc5ccccc5O)CC4)Cl	QXCCFCWPHDQFFI-UHFFFAOYSA-O	661	1583321548660
participant_26	M18352	CC1CCC=C(CCCS2=CN3C(=CC4=C(C=CCC4)N3c5ccccc5)CC2C)C1	IXETUOXMDYNIAA-UHFFFAOYSA-N	615	1583321549078
participant_11	M18353	CCCCCOc1cc(c(c(c1)SCC2=CCc3c(ccc[n+]23)C(=O)N4CCC(=Cc5ccccc5O)CC4)Cl)Cl	HUZQBNXJRRHION-UHFFFAOYSA-O	656	1583321551133
participant_26	M18354	c1ccc(cc1)N2C3=C(CCC=C3)C=C4CCS(=CN42)CCCC5=CCCN(C5)Cl	FVXQSPLGTYWGMN-UHFFFAOYSA-N	637	1583321564883
participant_11	M18355	CCCCCOc1cc(C)cc(c1)SCC2=CCc3c2cccc3C(=O)N4CCC(=Cc5ccccc5O)CC4	BSBSCEVPSNWENP-UHFFFAOYSA-N	662	1583321571640
participant_11	M18356	CCCCCOc1cc(C)cc(c1)SCC2=CCc3c2cncc3C(=O)N4CCC(=Cc5ccccc5O)CC4	IAAZAGLKKQDHDS-UHFFFAOYSA-N	652	1583321576484
participant_26	M18358	c1ccc(cc1)N2C3=C(CCC=C3)C=C4CCS(=CN42)CCCC5=CCCN(Cl)O5	LFDPNSCHYLGOIN-UHFFFAOYSA-N	631	1583321578176
participant_11	M18359	CCCCCOc1cc(C)cc(c1)SCC2=CCc3c(cnc[n+]23)C(=O)N4CCC(=Cc5ccccc5O)CC4	LTNHCFOKHQIJNF-UHFFFAOYSA-O	664	1583321579355
participant_26	M18360	c1ccc(cc1)N2C3=C(CCC=C3)C=C4CCS(=CN42)CCCC5=CCCN(Cl)N5	FGIWDKGVLAXSLV-UHFFFAOYSA-N	623	1583321584847
participant_11	M18361	CCCCCOc1cc(C)cc(c1)SCC2=CCc3c(cc(C)c[n+]23)C(=O)N4CCC(=Cc5ccccc5O)CC4	KJWXTSFDDPBZLD-UHFFFAOYSA-O	645	1583321587872
participant_11	M18362	CCCCCOc1cc(C)cc(c1)SCC2=CCc3c(cc(CC)c[n+]23)C(=O)N4CCC(=Cc5ccccc5O)CC4	XDRYWDGUWLPSFN-UHFFFAOYSA-O	647	1583321589752
participant_26	M18363	c1ccc(cc1)N2C3=C(CCC=C3)C=C4CCS(=CC42)CCCC5=CCCN(Cl)N5	QZTLTOAYDFSVFB-UHFFFAOYSA-N	614	1583321589809
participant_11	M18365	CCCCCOc1cc(C)cc(c1)SCC2=CCc3c(cc(CCC)c[n+]23)C(=O)N4CCC(=Cc5ccccc5O)CC4	FXHCRPQZGDGDRU-UHFFFAOYSA-O	637	1583321591459
participant_26	M18367	c1ccc(cc1)N2C3=C(CCC=C3)C=[N+]4CCS(=CN42)CCCC5=CCCN(Cl)N5	MUJSSYHMYJHUFR-UHFFFAOYSA-N	600	1583321596594
participant_26	M18369	c1ccc(cc1)N2C3=C(CCC=C3)C=C4CCS(=CN42)CCCS5=CCCN(Cl)N5	GMNBXNVMZBEYLQ-UHFFFAOYSA-N	589	1583321604382
participant_26	M18370	c1ccc(cc1)N2C3=C(CCC=C3)C=CCCS(=CN2)CCCC4=CCCN(C4)Cl	SKDOYYSWYXPFJV-UHFFFAOYSA-N	601	1583321628276
participant_11	M18371	CCCCCOc1cc(C)cc(c1)SC/C(=C/C)/[n+]2cccc(c2)C(=O)N3CCC(=Cc4ccccc4O)CC3	YBQOOFRYFPCQDQ-GWLNDQIASA-O	642	1583321629834
participant_11	M18372	CCCCCOc1cc(C)cc(c1)SCC[n+]2cccc(c2)C(=O)N3CCC(=Cc4ccccc4O)CC3	VWQWQYMQOSFKSU-UHFFFAOYSA-O	657	1583321635016
participant_26	M18373	c1ccc(cc1)N2C3=C(CCC=C3)C=C4C=CS(=CN42)CCCC5=CCCN(C5)Cl	OWKNDMZFQOXZJI-UHFFFAOYSA-N	623	1583321639635
participant_26	M18375	c1ccc(cc1)N2C3=C(CCC=C3)C=C4CCS(=CN42)CCCC5=CC=CN(C5)Cl	PNNXSNGFRZQRRM-UHFFFAOYSA-N	605	1583321647835
participant_26	M18376	c1ccc(cc1)N2C3=C(CCC=C3)C=C4CCS(=CN42)CCCC5CCCN(C5)Cl	FHDAGAGWTFZILS-UHFFFAOYSA-N	586	1583321651619
participant_26	M18378	c1ccc(cc1)N2C3=C(CCC=C3)C=C4CCS(=CN42)CCCC5C=CCN(C5)Cl	VNRQVMINQUIEGK-UHFFFAOYSA-N	571	1583321655273
participant_26	M18380	c1ccc(cc1)N2C3=C(CCC=C3)C=C4CCS(=CN42)CCCC5=CN(CCC5)Cl	ZDQDDJBEWLHLPE-UHFFFAOYSA-N	616	1583321661093
participant_11	M18381	CCCCCOc1cc(C)cc(c1)SCCN2CC=CC(=C2)C(=O)N3CCC(=Cc4ccccc4O)CC3	SDQMJPMKCCBDLR-UHFFFAOYSA-N	668	1583321661809
participant_11	M18382	CCCCCOc1cc(C)cc(c1)SC2C[N+]32CC=CC(=C3)C(=O)N4CCC(=Cc5ccccc5O)CC4	ARUATPIASJFMNJ-UHFFFAOYSA-O	663	1583321666624
participant_26	M18383	CC1=S(CCCC2=CCCN(C2)Cl)CCC3=CC4=C(C=CCC4)N(c5ccccc5)N13	FNVHXZGIMRADAL-UHFFFAOYSA-N	640	1583321677906
participant_26	M18385	c1ccc(cc1)N2C3=C(CCC=C3)C=C4CCS(=C(Cl)N42)CCCC5=CCCN(C5)Cl	UMHGJYQCJGAYOT-UHFFFAOYSA-N	636	1583321682313
participant_26	M18387	C1C=CC2=C(C1)C=C3CCS(=C4Cc5ccccc5N2N34)CCCC6=CCCN(C6)Cl	OMJMOVANZGEUPI-UHFFFAOYSA-N	634	1583321692127
participant_26	M18388	c1ccc(cc1)CC2=S(CCCC3=CCCN(C3)Cl)CCC4=CC5=C(C=CCC5)NN42	BUZVJTVMTDEXKO-UHFFFAOYSA-N	649	1583321696855
participant_11	M18391	CCCCCOc1cc(C)cc(c1)SC(C)N2CC=CC(=C2)C(=O)N3CCC(=Cc4ccccc4O)CC3	BQWZTHYJEDEWNT-UHFFFAOYSA-N	662	1583321709378
participant_11	M18393	CCCCCOc1cc(C)cc(c1)SCN2CC=CC(=C2)C(=O)N3CCC(=Cc4ccccc4O)CC3	SWNLTIKWWPVIEV-UHFFFAOYSA-N	673	1583321712047
participant_26	M18394	CC1=S(CCCC2=CCCN(C2)Cl)CCC3=CC4=C(C=CCC4)NN13	ZFVDDSHQCMVMEN-UHFFFAOYSA-N	495	1583321712900
participant_26	M18395	CCC1=S(CCCC2=CCCN(C2)Cl)CCC3=CC4=C(C=CCC4)NN31	SGNFKKLHOQZVEF-UHFFFAOYSA-N	505	1583321721939
participant_26	M18396	CCCC1=S(CCCC2=CCCN(C2)Cl)CCC3=CC4=C(C=CCC4)NN31	MEAGDOROUKHNEH-UHFFFAOYSA-N	503	1583321722335
participant_26	M18398	CCCCC1=S(CCCC2=CCCN(C2)Cl)CCC3=CC4=C(C=CCC4)NN31	SRYVUBOKHOSDII-UHFFFAOYSA-N	508	1583321723638
participant_26	M18399	CCCCCC1=S(CCCC2=CCCN(C2)Cl)CCC3=CC4=C(C=CCC4)NN31	VOAAEHHCVQSZCA-UHFFFAOYSA-N	506	1583321725373
participant_26	M18400	CCCCCCC1=S(CCCC2=CCCN(C2)Cl)CCC3=CC4=C(C=CCC4)NN31	BXCMKZTZRIITMQ-UHFFFAOYSA-N	498	1583321726680
participant_26	M18401	C1CCC(CC1)C2=S(CCCC3=CCCN(C3)Cl)CCC4=CC5=C(C=CCC5)NN42	IQMMDCMSNTYOPL-UHFFFAOYSA-N	434	1583321727491
participant_26	M18403	c1ccc(cc1)C2=S(CCCC3=CCCN(C3)Cl)CCC4=CC5=C(C=CCC5)NN42	QSHNPKXYTKAPIK-UHFFFAOYSA-N	656	1583321731476
participant_26	M18404	c1ccc(cc1)C2=S(CCCC3=CCCN(C3)Cl)CCC4=Cc5ccccc5NN42	WXEBGVPLBQOSDG-UHFFFAOYSA-N	653	1583321735681
participant_26	M18407	C=CCCC1=CNN2C(=C1)CCS(=C2c3ccccc3)CCCC4=CCCN(C4)Cl	FMPBZKGXINYHGT-UHFFFAOYSA-N	622	1583321764616
participant_26	M18408	c1ccc(cc1)C2=S(CCCC3=CCCN(C3)Cl)CCC4=CC=CNN42	SXLVTVNFAKXSCW-UHFFFAOYSA-N	618	1583321766971
participant_26	M18409	Cc1ccc(cc1)C2=S(CCCC3=CCCN(C3)Cl)CCC4=CC=CNN42	UXHBJIUIBSVBGI-UHFFFAOYSA-N	559	1583321778938
participant_26	M18410	C1=CNN2C(=C1)CCS(=C2c3ccc(cc3)Cl)CCCC4=CCCN(C4)Cl	SVNJGDDFYOAQLK-UHFFFAOYSA-N	544	1583321783366
participant_26	M18411	C1=CNN2C(=C1)CCS(=C2c3ccc(cc3)Br)CCCC4=CCCN(C4)Cl	GTKVWWJPABGIRY-UHFFFAOYSA-N	548	1583321786731
participant_26	M18412	C1=CNN2C(=C1)CCS(=C2c3ccc(cc3)F)CCCC4=CCCN(C4)Cl	GWTGDYBJMZNBHQ-UHFFFAOYSA-N	548	1583321789745
participant_26	M18413	C1=CNN2C(=C1)CCS(=C2c3ccc(cc3)S)CCCC4=CCCN(C4)Cl	SPOHLHQMROUQGY-UHFFFAOYSA-N	548	1583321792032
participant_26	M18416	CC1=CC=C2CCS(=C(c3ccccc3)N2N1)CCCC4=CCCN(C4)Cl	FQGCTPWAJMEVPO-UHFFFAOYSA-N	633	1583321805959
participant_26	M18417	CCC1=CC=C2CCS(=C(c3ccccc3)N2N1)CCCC4=CCCN(C4)Cl	FLZPCLPGNXRKFE-UHFFFAOYSA-N	642	1583321808268
participant_26	M18418	CCCC1=CC=C2CCS(=C(c3ccccc3)N2N1)CCCC4=CCCN(C4)Cl	HABNSNDFEUDLOH-UHFFFAOYSA-N	631	1583321809579
participant_26	M18421	c1ccc2c(c1)CCC3=CC=C4CCS(=C2N4N3)CCCC5=CCCN(C5)Cl	DPRSGSOFWBWEFH-UHFFFAOYSA-N	585	1583321822218
participant_26	M18425	CCC1=CC=C2CCS(=C([n+]3ccccc3)N2N1)CCCC4=CCCN(C4)Cl	UZZIGDHONZUJKM-UHFFFAOYSA-N	555	1583321843693
participant_26	M18426	c1ccc(cc1)C2=S(CCCC3=CCCN(C3)Cl)CCC4=CC=C(CCl)NN42	MIDCIIDFPCSCDB-UHFFFAOYSA-N	626	1583321864110
participant_26	M18427	c1ccc(cc1)C2=S(CCCC3=CCCN(C3)Cl)CCC4=CC=C(CBr)NN42	DTNLKNUQYPAVRE-UHFFFAOYSA-N	630	1583321866827
participant_26	M18428	c1ccc(cc1)C2=S(CCCC3=CCCN(C3)Cl)CCC4=CC=C(CF)NN42	URMIXEXWAWEOJE-UHFFFAOYSA-N	630	1583321870545
participant_26	M18429	c1ccc(cc1)C2=S(CCCC3=CCCN(C3)Cl)CCC4=CC=C(CS)NN42	YKRJEASDMMTXOA-UHFFFAOYSA-N	626	1583321872513
participant_26	M18430	c1ccc(cc1)C2=S(CCCC3=CCCN(C3)Cl)CCC4=CC=C(NN42)OS	IVUYZVWWTHNQAN-UHFFFAOYSA-N	626	1583321876649
participant_26	M18431	CCC1=CC=C2CCS(=[N+](c3ccccc3)N2N1)CCCC4=CCCN(C4)Cl	GYBGXMYDJYIUST-UHFFFAOYSA-N	591	1583321907742
participant_26	M18432	CCC1=CC=C2CCS(=[N+](c3ccccc3)N2C1)CCCC4=CCCN(C4)Cl	IURBNXPUZUVFKR-UHFFFAOYSA-N	598	1583321911312
participant_26	M18433	CCC1=CC=C2CCC(=[N+](c3ccccc3)N2C1)CCCC4=CCCN(C4)Cl	LJPQROYVCQALPY-UHFFFAOYSA-N	602	1583321915019
participant_26	M18434	CCC1=CC=C2CCC(=[N+](c3ccccc3)N2N1)CCCC4=CCCN(C4)Cl	VYSJMNXITHPPRY-UHFFFAOYSA-N	599	1583321921153
participant_26	M18435	CCC1=CC=C2CCC(=C(c3ccccc3)N2N1)CCCC4=CCCN(C4)Cl	NWIBNGXLGSSBKP-UHFFFAOYSA-N	640	1583321926542
participant_26	M18436	CCC1=CC=C2CCC(=C(c3ccccc3)N2C1)CCCC4=CCCN(C4)Cl	PEMQTLMNJDHNHB-UHFFFAOYSA-N	638	1583321928911
participant_26	M18437	CCC1=CC=C2CCC(=C(c3ccccc3)C2C1)CCCC4=CCCN(C4)Cl	XNVJJPXUWPFWKF-UHFFFAOYSA-N	656	1583321931498
participant_26	M18438	CCC1=CC=C2CCC(=C(c3ccccc3)C2C1)CCCC4=CCCC(C4)Cl	ICDMEWKRYGOUKL-UHFFFAOYSA-N	611	1583321934830
participant_26	M18439	CCC1=CC=C2CCC(=C(c3ccccc3)C2N1)CCCC4=CCCN(C4)Cl	VZARNECCJDDTRK-UHFFFAOYSA-N	644	1583321938865
participant_26	M18440	CCC1=CC=C2CCC(=C(c3ccccc3)C2N1C)CCCC4=CCCN(C4)Cl	LBJCPFXDIHJJJB-UHFFFAOYSA-N	659	1583321942186
participant_26	M18441	CCC1=CC=C2CCC(=C(c3ccccc3)C2N1Cl)CCCC4=CCCN(C4)Cl	CJDCIAWRQCPOFZ-UHFFFAOYSA-N	648	1583321945906
participant_26	M18442	CCC1=CC(=C2CCC(=C(c3ccccc3)C2N1C)CCCC4=CCCN(C4)Cl)C	OYYCBPJFMDNFCD-UHFFFAOYSA-N	660	1583321968429
participant_26	M18443	CCC1=C(C)C(=C2CCC(=C(c3ccccc3)C2N1C)CCCC4=CCCN(C4)Cl)C	SADOUFWTYIFBJV-UHFFFAOYSA-N	624	1583321970911
participant_26	M18444	CCC1=C2CCC(=C(c3ccccc3)C2N(C)C(=C1)CC)CCCC4=CCCN(C4)Cl	ABLGOKLZKMESPX-UHFFFAOYSA-N	654	1583321981386
participant_26	M18445	CCC1=C2CCC(=C(c3ccccc3)C2N(C)C(=C1)C=C)CCCC4=CCCN(C4)Cl	IFLQCPGMGCVKMZ-UHFFFAOYSA-N	656	1583321992398
participant_26	M18446	C=CC1=C2CCC(=C(c3ccccc3)C2N(C)C(=C1)C=C)CCCC4=CCCN(C4)Cl	NGSYSCZKBYGYFK-UHFFFAOYSA-N	623	1583321994147
participant_26	M18447	CCC1=C2CCC(=C(c3ccccc3)C2N(C)C(=C1)C=C)CC(C)CC4=CCCN(C4)Cl	WJKRVVUVBQSJDF-UHFFFAOYSA-N	605	1583322018088
participant_26	M18448	CCC1=C2CC3CC(CC4=CCCN(C4)Cl)CC3=C(c5ccccc5)C2N(C)C(=C1)C=C	DQZKQOFRXKWSKO-UHFFFAOYSA-N	594	1583322021088
participant_26	M18449	CCC1=C2CCC(=C(c3ccccc3)C2N(C)C(=C1)C=C)CCCC4=CCCNC4	NFNPOXTVTPWQBG-UHFFFAOYSA-N	631	1583322058211
participant_26	M18450	CCC1=C2CCC(=C(c3ccccc3)C2N(C)C(=C1)C=C)CCCC4=CCCCC4	QIAWXNWPAXRWDI-UHFFFAOYSA-N	625	1583322061402
participant_26	M18451	CCC1=C2CCC(=C(c3ccccc3)C2N(C)C(=C1)C=C)CCCC4=CCCN(C)C4	LBMYBPSVKDFSQD-UHFFFAOYSA-N	660	1583322076558
participant_26	M18452	CCC1=C2CCC(=C(c3ccccc3)C2N(C)C(=C1)C=C)CCCC4=CCCN(CC)C4	AFPGQHGZXLMPNY-UHFFFAOYSA-N	655	1583322078690
participant_26	M18453	CCC1=C2CCC(=C(c3ccccc3)C2N(C)C(=C1)C=C)CCCC4=CCCN(C4)CCl	UJBXSEANGKIUBH-UHFFFAOYSA-N	656	1583322081721
participant_26	M18454	CCC1=C2CCC(=C(c3ccccc3)C2N(C)C(=C1)C=C)CCC[N+]4=CCCN(C)C4	JEZORYCOMVKBTI-UHFFFAOYSA-N	652	1583322096481
participant_26	M18455	CCC1=C2CCC(=C(c3ccccc3)C2N(C)C(=C1)C=C)CNC[N+]4=CCCN(C)C4	RMDZLRDBVIWTIT-UHFFFAOYSA-N	625	1583322098265
participant_26	M18456	CCC1=C2CC[N+](=C(c3ccccc3)C2N(C)C(=C1)C=C)CNC[N+]4=CCCN(C)C4	CYEVZTRGRXLZJP-UHFFFAOYSA-N	588	1583322100585
participant_26	M18457	CCC1=C2CC[N+](=C(c3ccccc3)C2N(C)C(=C1)C=C)CNCC4=CCCN(C)C4	RSVMDSBYAICVAP-UHFFFAOYSA-N	604	1583322104050
participant_26	M18458	CCC1=C2CCC(=C(c3ccccc3)C2N(C)C(=C1)C=C)CCC[N+]4=C(C)CCN(C)C4	RHJHUKBBVSJXBJ-UHFFFAOYSA-N	612	1583322116015
participant_26	M18459	CCC1=C2CCC(=C(c3ccccc3)C2N(C)C(=C1)C=C)CCC[N+]4=C(CC)CCN(C)C4	IZJSJVKOCLNTNQ-UHFFFAOYSA-N	608	1583322118621
participant_26	M18460	CCC1=C2CCC(=C(c3ccccc3)C2N(C)C(=C1)C=C)CC4CCC5=[N+](C4)CN(C)CC5	SNHKGBJMEYNXES-UHFFFAOYSA-N	572	1583322119401
participant_26	M18461	CCC1=C2CCC(=C(c3ccccc3)C2N(C)C(=C1)C=C)CC(C)C[N+]4=C(C)CCN(C)C4	KBMRQMDOSOIZMT-UHFFFAOYSA-N	565	1583322124024
participant_26	M18462	CCC1=C2CCC(=C(c3ccccc3)C2N(C)C(=C1)C=C)CC(C)C[N+]4=CCCN(C)C4	WWXRAFHAHJJUAK-UHFFFAOYSA-N	609	1583322126762
participant_26	M18463	CCC1=CCCC(=C(CN(C)C(=C1)C=C)c2ccccc2)CCC[N+]3=CCCN(C)C3	ZCKYPYYYMWOCDN-UHFFFAOYSA-N	640	1583322131499
participant_26	M18464	CCC1=C2C(C)CC(=C(c3ccccc3)C2N(C)C(=C1)C=C)CCC[N+]4=CCCN(C)C4	NPWAGZVBWMEZJO-UHFFFAOYSA-N	629	1583322140322
participant_26	M18465	CCC1CC(=C(c2ccccc2)C3C1=C(CC)C=C(C=C)N3C)CCC[N+]4=CCCN(C)C4	XINLHUPXJVXUCF-UHFFFAOYSA-N	620	1583322141568
participant_26	M18466	C=CC1=CC2=C3C(CCC2C)CC(=C(c4ccccc4)C3N1C)CCC[N+]5=CCCN(C)C5	ONCJXKZBGBMZLD-UHFFFAOYSA-N	613	1583322142383
participant_26	M18467	C=CC1=CC2=C3C(=CCC2C)CC(=C(c4ccccc4)C3N1C)CCC[N+]5=CCCN(C)C5	UCYPBQBAIVYANU-UHFFFAOYSA-N	652	1583322146375
participant_26	M18468	C=CC1=Cc2c(C)ccc3CC(=C(c4ccccc4)C(c32)N1C)CCC[N+]5=CCCN(C)C5	QYLHVTPVGSUEKK-UHFFFAOYSA-N	653	1583322148238
participant_26	M18469	C=CC1=Cc2c(C)ccc3CC(=C(c4ccccc4)C(c32)N1C)CCC[N+]5=CC=CN(C)C5	CTOVKXNQAPUCJF-UHFFFAOYSA-N	588	1583322153874
participant_26	M18470	C#CC1=Cc2c(C)ccc3CC(=C(c4ccccc4)C(c32)N1C)CCC[N+]5=CCCN(C)C5	IRFIDNRJUSMEMQ-UHFFFAOYSA-N	653	1583322160147
participant_26	M18471	Cc1ccc2CC(=C(c3ccccc3)C4c2c1C=C(C)N4C)CCC[N+]5=CCCN(C)C5	PFADRQZCKTYGTP-UHFFFAOYSA-N	648	1583322171406
participant_26	M18472	Cc1ccc2CC(=C(c3ccccc3)C4c2c1C=C(C)N4)CCC[N+]5=CCCN(C)C5	FVGUPDYULXVJFI-UHFFFAOYSA-N	642	1583322174028
participant_26	M18474	Cc1ccc2CC(=C(c3ccccc3)C4c2c1C=[N+](C)N4)CCC[N+]5=CCCN(C)C5	ZEFMMFXSSPYJAM-UHFFFAOYSA-N	633	1583322178129
participant_26	M18475	Cc1ccc2CC(=C(c3ccccc3)C4C[N+](=Cc1c24)C)CCC[N+]5=CCCN(C)C5	XPWMIWSBYPVUSM-UHFFFAOYSA-N	642	1583322180482
participant_26	M18476	Cc1ccc2CC(=C(c3ccccc3)C4CN(C)Cc1c24)CCC[N+]5=CCCN(C)C5	XDARGDVWKCMDEW-UHFFFAOYSA-N	649	1583322183514
participant_26	M18477	Cc1ccc2CC(=C(c3ccccc3)C4CN(Cc1c24)Cl)CCC[N+]5=CCCN(C)C5	WECOXSUFXLMOQU-UHFFFAOYSA-N	650	1583322186669
participant_26	M18478	CN1CCC=[N+](CCCC2=C(c3ccccc3)C4CN(Cc5c(ccc(C2)c54)Cl)Cl)C1	NQCBOHFUIVRMFX-UHFFFAOYSA-N	649	1583322191254
participant_26	M18480	Cc1cc(c2CN(CC3C(=C(CCC[N+]4=CCCN(C)C4)Cc1c23)c5ccccc5)Cl)Cl	PBTZXIBQXHGCOQ-UHFFFAOYSA-N	641	1583322203565
participant_26	M18481	CCc1cc(c2CN(CC3C(=C(CCC[N+]4=CCCN(C)C4)Cc1c23)c5ccccc5)Cl)Cl	ZGSODDMUHUSBDL-UHFFFAOYSA-N	649	1583322205767
participant_26	M18482	CCCc1cc(c2CN(CC3C(=C(CCC[N+]4=CCCN(C)C4)Cc1c23)c5ccccc5)Cl)Cl	PEDBVZQTLUKENV-UHFFFAOYSA-N	653	1583322207412
participant_26	M18483	CCCCc1cc(c2CN(CC3C(=C(CCC[N+]4=CCCN(C)C4)Cc1c23)c5ccccc5)Cl)Cl	PIIDKFOWRGVYIT-UHFFFAOYSA-N	646	1583322210092
participant_26	M18484	CCCCCc1cc(c2CN(CC3C(=C(CCC[N+]4=CCCN(C)C4)Cc1c23)c5ccccc5)Cl)Cl	ZCAUBUWHXLAWSH-UHFFFAOYSA-N	639	1583322212211
participant_26	M18485	CCCC#Cc1cc(c2CN(CC3C(=C(CCC[N+]4=CCCN(C)C4)Cc1c23)c5ccccc5)Cl)Cl	FUVFKXIEBRBAKN-UHFFFAOYSA-N	629	1583322218351
participant_26	M18486	CC#CC#Cc1cc(c2CN(CC3C(=C(CCC[N+]4=CCCN(C)C4)Cc1c23)c5ccccc5)Cl)Cl	RFTSGPQIVVJMGV-UHFFFAOYSA-N	587	1583322220715
participant_38	M18490	CCC(c1ccs2cc3c(CCC=C4C(CCN5CCNC(=C5O4)OCCCCBr)S3)c(c2c1)C(=O)O)c6ccccc6COO	FTEJFSOANAWPSA-UHFFFAOYSA-N	669	1583322227316
participant_38	M18491	CCC(c1ccs2cc3c(CCC=C4C(CCN5CCNC(=C5O4)OCCCCCl)S3)c(c2c1)C(=O)O)c6ccccc6COO	ATZKUNRMWAWSLI-UHFFFAOYSA-N	669	1583322232413
participant_38	M18493	CCC(c1ccs2cc3c(CCC=C4C(CCN5CCNC(=C5O4)OCCCCF)S3)c(c2c1)C(=O)O)c6ccccc6COO	YDWFTAKKSGZEHB-UHFFFAOYSA-N	666	1583322238161
participant_26	M18494	CN1CCC=[N+](CCCC2=C(c3ccccc3)C4CN(CC=C4\C(=C/C=C/Cl)\C2)Cl)C1	JXDSKGHZEPRJJX-MUCOBCQLSA-N	586	1583322240555
participant_38	M18495	CCC(c1ccs2cc3c(CCC=C4C(CCN5CCNC(=C5O4)OCCCCS)S3)c(c2c1)C(=O)O)c6ccccc6COO	KTSUXSHHDUMMJT-UHFFFAOYSA-N	669	1583322242090
participant_26	M18496	C/C(=C/1\CC(=C(c2ccccc2)C3CN(CC=C13)Cl)CCC[N+]4=CCCN(C)C4)/C=C/Cl	VOIDQJDBXINHON-IHHWDOTPSA-N	591	1583322248379
participant_26	M18497	CC/C(=C/1\CC(=C(c2ccccc2)C3CN(CC=C13)Cl)CCC[N+]4=CCCN(C)C4)/C=C/Cl	YEEOUAGHGNKHNM-DHGXPFHFSA-N	609	1583322249966
participant_26	M18498	CCC/C(=C/1\CC(=C(c2ccccc2)C3CN(CC=C13)Cl)CCC[N+]4=CCCN(C)C4)/C=C/Cl	ZPXYSSWNFOCZDL-QDLOMBMDSA-N	609	1583322250654
participant_26	M18499	CN1CCC=[N+](CCCC2=C(c3ccccc3)C4CN(CC=C4\C(=C/5\CCC\C5=C/Cl)\C2)Cl)C1	NBZIGSXQIDHYLM-SRDFJQARSA-N	607	1583322251441
participant_38	M18500	CCC(c1ccs2cc3c(CCC=C4C(CCN5CCNC(=C5O4)OCCCCN)S3)c(c2c1)C(=O)O)c6ccccc6COO	ZMLYYSICZSWMOE-UHFFFAOYSA-N	669	1583322252573
participant_26	M18501	CCCC/C(=C/1\CC(=C(c2ccccc2)C3CN(CC=C13)Cl)CCC[N+]4=CCCN(C)C4)/C=C/Cl	PGHPEQRWPANRPP-KQNCDNKGSA-N	610	1583322260685
participant_26	M18502	CN1CCC=[N+](CCCC2=C(c3ccccc3)C4CN(CC=C4\C(=C/5\CCCC\C5=C/Cl)\C2)Cl)C1	WRFSYHMCEOZSQZ-JKWYUJKRSA-N	587	1583322261542
participant_26	M18503	CN1CCC=[N+](CCCC2=C(c3ccccc3)C4CN(CC=C4\C(=c/5\cccc\c5=C/Cl)\C2)Cl)C1	ILXJLZAHUOBTFD-JKWYUJKRSA-N	623	1583322264832
participant_38	M18504	CCCCCOC1=C2N(CCC1)CCC3C(=CCCc4c(cs5ccc(cc5c4C(=O)O)C(CC)c6ccccc6COO)S3)O2	VRBWYQYLFWNASZ-UHFFFAOYSA-N	668	1583322265698
participant_38	M18505	CCCCCOC1=C2C(CCC1)CCC3C(=CCCc4c(cs5ccc(cc5c4C(=O)O)C(CC)c6ccccc6COO)S3)O2	UGGDPFFNRFSIQY-UHFFFAOYSA-N	619	1583322269297
participant_26	M18506	CN1CCC=[N+](CCCC2=C(c3ccccc3)C4CN(CC=C4\C(=C/5\C=CC=CC5CCl)\C2)Cl)C1	FKHWXUIQXSZJRH-SGEDCAFJSA-N	610	1583322272479
participant_26	M18507	CN1CCC=[N+](CCCC2=C(c3ccccc3)C4CN(CC=C4C(C2)C5C=CC=CC5CCl)Cl)C1	WPVDTADSPGIQOS-UHFFFAOYSA-N	556	1583322276610
participant_26	M18508	CN1CCC=[N+](CCCC2=C(c3ccccc3)C4CN(CC=C4C(C2)c5ccccc5CCl)Cl)C1	OUBXGOSZQRLPMM-UHFFFAOYSA-N	630	1583322279005
participant_38	M18509	CCCCCOC1=C2N(CCC3C(=CCCc4c(cs5ccc(cc5c4C(=O)O)C(CC)c6ccccc6COO)S3)O2)CNC1	PZABCSUCDQWKMJ-UHFFFAOYSA-N	657	1583322280484
participant_38	M18510	CCCCCOC1=C2N(CCC3C(=CCCc4c(cs5ccc(cc5c4C(=O)O)C(CC)c6ccccc6COO)S3)O2)CNN1	SXJDJYLOFXKLPA-UHFFFAOYSA-N	649	1583322283082
participant_26	M18511	CN1CCC=[N+](CCCC2=C(c3ccccc3)C4CN(CC5=C4C(C2)c6ccccc6C5Cl)Cl)C1	IWDZPTKXHOISPN-UHFFFAOYSA-N	615	1583322284249
participant_26	M18512	CC(c1ccccc1C2CC(=C(c3ccccc3)C4CN(CC=C24)Cl)CCC[N+]5=CCCN(C)C5)Cl	LKNHUCTURKILIE-UHFFFAOYSA-N	620	1583322300139
participant_26	M18513	CN1CCC=[N+](CCCC2=C(c3ccccc3)C4CN(CC5=C4C(C2)c6ccccc6C(C5)Cl)Cl)C1	LMRKRAAINWWCDG-UHFFFAOYSA-N	612	1583322300881
participant_26	M18514	C=C/C=C\C1=CC2CC(=C(c3ccccc3)C4CN(CC(=C24)CC1Cl)Cl)CCC[N+]5=CCCN(C)C5	DLOFTEUMPUKZMN-WMZJFQQLSA-N	564	1583322308129
participant_26	M18515	CN1CCC=[N+](CCCC2=C(c3ccccc3)C4CN(CC5=C4C(C=CC(C5)Cl)C2)Cl)C1	JXSHCKDOKNSSDS-UHFFFAOYSA-N	589	1583322309842
participant_26	M18516	CN1CCC=[N+](CCCc2cc3C=CC(=CC4=c3c(=CN(C4)Cl)c2-c5ccccc5)Cl)C1	IXUBHNAYFWGYQM-UHFFFAOYSA-N	654	1583322315366
participant_38	M18517	CCCCCOC1=C2N(CCN1)CSC3Sc4cs5ccc(cc5c(c4CCC=S3O2)C(=O)O)C(CC)c6ccccc6COO	UNYPSGJUZBOYIG-UHFFFAOYSA-N	630	1583322330549
participant_38	M18521	CCCCCOC1=C2N(CCN1)CSC3C(=CCCc4c(cs5ccc(cc5c4C(=O)O)C(CC)c6ccccc6COO)S3)O2	CYNZIYLDNYORLY-UHFFFAOYSA-N	640	1583322335740
participant_26	M18522	CN1CCC=[N+](CCCC2CC3C=CC(=CC4=C3C(=CN(C4)Cl)C2c5ccccc5)Cl)C1	HNMZTCGPIVDNFY-UHFFFAOYSA-N	592	1583322336773
participant_26	M18524	CN1CCC=[N+](CCCC2CC3C=CC(=CC4=C3C(=CN(C4)Cl)C2C5CCCCC5)Cl)C1	XWZXGWWTFRMEJJ-UHFFFAOYSA-N	417	1583322339397
participant_26	M18527	CN1CCC=[N+](CCCc2cc3C=CC(=CC4=c3c(=CN(C4)Cl)c2C5CCCCC5)Cl)C1	UDUGQGXJXADPHL-UHFFFAOYSA-N	504	1583322343259
participant_38	M18532	CCCCCOC1=C2N(CCCSc3cs4ccc(cc4c(c3CCC=CO2)C(=O)O)C(CC)c5ccccc5COO)CCN1	ZHDQIGFFXCFCKV-UHFFFAOYSA-N	675	1583322353447
participant_26	M18534	CC(CCc1cc2C=CC(=CC3=c2c(=CN(C3)Cl)c1-c4ccccc4)Cl)[N+]5=CCCN(C)C5	RFLGHWZDQPCCAE-UHFFFAOYSA-N	617	1583322356213
participant_26	M18535	CCC(CCc1cc2C=CC(=CC3=c2c(=CN(C3)Cl)c1-c4ccccc4)Cl)[N+]5=CCCN(C)C5	SEQZJLMFHZCWKR-UHFFFAOYSA-N	637	1583322357119
participant_26	M18536	CCCC(CCc1cc2C=CC(=CC3=c2c(=CN(C3)Cl)c1-c4ccccc4)Cl)[N+]5=CCCN(C)C5	DYBBNRCPTAHIQV-UHFFFAOYSA-N	627	1583322358205
participant_26	M18537	CCCCC(CCc1cc2C=CC(=CC3=c2c(=CN(C3)Cl)c1-c4ccccc4)Cl)[N+]5=CCCN(C)C5	ICWKWVASDDJOOB-UHFFFAOYSA-N	635	1583322359848
participant_26	M18538	CCCCCC(CCc1cc2C=CC(=CC3=c2c(=CN(C3)Cl)c1-c4ccccc4)Cl)[N+]5=CCCN(C)C5	JYJCUXRKUILOCR-UHFFFAOYSA-N	635	1583322361281
participant_26	M18539	CN1CCC=[N+](C1)C(CCc2cc3C=CC(=CC4=c3c(=CN(C4)Cl)c2-c5ccccc5)Cl)C6CCCC6	CXELEQKPPPRVSX-UHFFFAOYSA-N	606	1583322362887
participant_38	M18541	CCCCCOC1=COC=CCCc2c(cs3ccc(cc3c2C(=O)O)C(CC)c4ccccc4COO)SCCCNCCN1	DGNHHQDYLMODHE-UHFFFAOYSA-N	619	1583322366119
participant_26	M18542	CC1(CCCC1)C(CCc2cc3C=CC(=CC4=c3c(=CN(C4)Cl)c2-c5ccccc5)Cl)[N+]6=CCCN(C)C6	IMKPCUUBXBIWOL-UHFFFAOYSA-N	604	1583322366980
participant_26	M18543	CN1CCC=[N+](C1)C(CCc2cc3C=CC(=CC4=c3c(=CN(C4)Cl)c2-c5ccccc5)Cl)C6C=CCC6	FJUCXTIYHBUGAP-UHFFFAOYSA-N	604	1583322377883
participant_26	M18544	CN1CCC=[N+](C1)C(CCc2cc3C=CC(=CC4=c3c(=CN(C4)Cl)c2-c5ccccc5)Cl)C6=CCC=C6	BSCXZVQYJVUOQQ-UHFFFAOYSA-N	593	1583322379780
participant_38	M18545	CCCCCOC1=C(C)OC=CCCc2c(cs3ccc(cc3c2C(=O)O)C(CC)c4ccccc4COO)SCCCNCCN1	JCPRKPURTGDDHV-UHFFFAOYSA-N	615	1583322380771
participant_26	M18546	CN1CCC=[N+](C1)C(CCc2cc3C=CC(=CC4=c3c(=CN(C4)Cl)c2-c5ccccc5)Cl)c6cc[nH]c6	QWUJPFVUTUPVGR-UHFFFAOYSA-N	588	1583322384108
participant_38	M18547	CCCCCOC1=C2CN(CCCSc3cs4ccc(cc4c(c3CCC=CO2)C(=O)O)C(CC)c5ccccc5COO)CCN1	DIAMCNFIVBYNTN-UHFFFAOYSA-N	664	1583322386498
participant_38	M18549	CCCCCOC1=COC=CCCc2c(cs3ccc(cc3c2C(=O)O)C(CC)c4ccccc4COO)SCCCN(C)CCN1	WGVXKQYTTQZOJM-UHFFFAOYSA-N	677	1583322403278
participant_26	M18551	CC1CN(C)C[N+](=C1)CCCc2cc3C=CC(=CC4=c3c(=CN(C4)Cl)c2-c5ccccc5)Cl	MGAIWIFYZAFBFV-UHFFFAOYSA-N	613	1583322415857
participant_26	M18553	CCC1CN(C)C[N+](=C1)CCCc2cc3C=CC(=CC4=c3c(=CN(C4)Cl)c2-c5ccccc5)Cl	XABWDPLROYXBQR-UHFFFAOYSA-N	615	1583322418046
participant_26	M18555	CCCC1CN(C)C[N+](=C1)CCCc2cc3C=CC(=CC4=c3c(=CN(C4)Cl)c2-c5ccccc5)Cl	QGUHRLIXELQVIL-UHFFFAOYSA-N	615	1583322419447
participant_26	M18558	CN1CC2CCCC2=[N+](CCCc3cc4C=CC(=CC5=c4c(=CN(C5)Cl)c3-c6ccccc6)Cl)C1	YQIONYRDNXXATK-UHFFFAOYSA-N	624	1583322421245
participant_26	M18563	CN1CC2=CCCC2=[N+](CCCc3cc4C=CC(=CC5=c4c(=CN(C5)Cl)c3-c6ccccc6)Cl)C1	CSJWBLUSSWVZSH-UHFFFAOYSA-N	619	1583322426557
participant_38	M18564	CCCCCOC1COC=CCCc2c(cs3ccc(cc3c2C(=O)O)C(CC)c4ccccc4COO)SCCCN(C)CCN1	AEHHVZLHLOLVPX-UHFFFAOYSA-N	656	1583322428085
participant_26	M18565	CN1CC2=CNCC2=[N+](CCCc3cc4C=CC(=CC5=c4c(=CN(C5)Cl)c3-c6ccccc6)Cl)C1	PNKJJLOQGPMMKX-UHFFFAOYSA-O	609	1583322429570
participant_26	M18566	CNCC1=[N+](CCCc2cc3C=CC(=CC4=c3c(=CN(C4)Cl)c2-c5ccccc5)Cl)CN(C)CC1	YMZXGYSOVNVPHH-UHFFFAOYSA-N	644	1583322434767
participant_26	M18567	CN/C=C\1/CN(C)C[N+](=C1)CCCc2cc3C=CC(=CC4=c3c(=CN(C4)Cl)c2-c5ccccc5)Cl	IHJOTROCUZWBEI-UHFFFAOYSA-O	596	1583322434854
participant_26	M18568	C/C(=C\1/CN(C)C[N+](=C1)CCCc2cc3C=CC(=CC4=c3c(=CN(C4)Cl)c2-c5ccccc5)Cl)/NC	QDVXMNARTCSCBZ-UHFFFAOYSA-O	588	1583322449834
participant_26	M18570	CN1C/C(=C\2/CCN2)/C=[N+](CCCc3cc4C=CC(=CC5=c4c(=CN(C5)Cl)c3-c6ccccc6)Cl)C1	WZISWJGSLJPIDL-UHFFFAOYSA-O	616	1583322451809
participant_26	M18573	CC1C/C(=C\2/CN(C)C[N+](=C2)CCCc3cc4C=CC(=CC5=c4c(=CN(C5)Cl)c3-c6ccccc6)Cl)/N1	GXDQPBSYTFAQJW-UHFFFAOYSA-O	609	1583322454530
participant_38	M18574	CCCCCOC1=COC=CCCc2c(cs3ccc(cc3c2C(=O)O)C(CC)c4ccccc4COO)SCCCN(C)CC=N1	DDAGAJFJKAFDII-UHFFFAOYSA-N	657	1583322456185
participant_26	M18576	CCC1C/C(=C\2/CN(C)C[N+](=C2)CCCc3cc4C=CC(=CC5=c4c(=CN(C5)Cl)c3-c6ccccc6)Cl)/N1	JLFAOZZIXYDULZ-UHFFFAOYSA-O	611	1583322457858
participant_26	M18577	CCCC1C/C(=C\2/CN(C)C[N+](=C2)CCCc3cc4C=CC(=CC5=c4c(=CN(C5)Cl)c3-c6ccccc6)Cl)/N1	NHTNEJCMRHBPBN-UHFFFAOYSA-O	611	1583322459247
participant_26	M18579	CN1C/C(=C\2/C3CCCC3N2)/C=[N+](CCCc4cc5C=CC(=CC6=c5c(=CN(C6)Cl)c4-c7ccccc7)Cl)C1	VAAIEQXINHUTDM-UHFFFAOYSA-O	599	1583322461028
participant_26	M18582	CN1C/C(=C/NC2CCCC2)/C=[N+](CCCc3cc4C=CC(=CC5=c4c(=CN(C5)Cl)c3-c6ccccc6)Cl)C1	PRRNAHOHNYTHHN-UHFFFAOYSA-O	598	1583322467484
participant_38	M18584	CCCCCOC1=COC=CCCc2c(cs(C=C)c(/C=C/C(CC)c3ccccc3COO)c2C(=O)O)SCCCN(C)CCN1	DPPQNHIWDNHXBX-BLVWEHOJSA-N	638	1583322469650
participant_26	M18585	CN1C/C(=C/N)/C=[N+](CCCc2cc3C=CC(=CC4=c3c(=CN(C4)Cl)c2-c5ccccc5)Cl)C1	OEULUIKAXNSNSF-UHFFFAOYSA-O	604	1583322470642
participant_26	M18586	C/C=C\1/CN(C)C[N+](=C1)CCCc2cc3C=CC(=CC4=c3c(=CN(C4)Cl)c2-c5ccccc5)Cl	DVBMDPKHZQCPTP-OSSHXBFKSA-N	604	1583322477547
participant_38	M18587	CCCCCOC1=COC=CCCc2c(cs(C=C)c(/C=C(\C)/C(CC)c3ccccc3COO)c2C(=O)O)SCCCN(C)CCN1	UMKYRHHSZYQTOG-MRCQZDOHSA-N	623	1583322484774
participant_26	M18588	C=C1CN(C)C[N+](=C1)CCCc2cc3C=CC(=CC4=c3c(=CN(C4)Cl)c2-c5ccccc5)Cl	VZJYOBQBQNOKPY-UHFFFAOYSA-N	612	1583322486702
participant_38	M18589	CCCCCOC1=COC=CCCc2c(cs3C=CCC(=Cc3c2C(=O)O)C(CC)c4ccccc4COO)SCCCN(C)CCN1	CWBIKEJVFBHNRM-UHFFFAOYSA-N	654	1583322487569
participant_38	M18590	CCCCCOC1=COC=CCCc2c(cs(/C=C\C)c(/C=C/C(CC)c3ccccc3COO)c2C(=O)O)SCCCN(C)CCN1	RBPRQDJHJKLBEV-PWRNLLLZSA-N	620	1583322493387
participant_26	M18592	C/C=C/1\CN(C)C[N+](=C1)CCCc2cc3C=CC(=CC4=c3c(=CN(C4)Cl)c2-c5ccccc5)Cl	DVBMDPKHZQCPTP-WSVFEZOKSA-N	604	1583322511420
participant_26	M18593	CC/C=C/1\CN(C)C[N+](=C1)CCCc2cc3C=CC(=CC4=c3c(=CN(C4)Cl)c2-c5ccccc5)Cl	CEJUNCTXXHBGTP-GZIVZEMBSA-N	611	1583322513702
participant_26	M18594	CCC/C=C/1\CN(C)C[N+](=C1)CCCc2cc3C=CC(=CC4=c3c(=CN(C4)Cl)c2-c5ccccc5)Cl	OXBKYJQKKGQWHD-NUGSKGIGSA-N	607	1583322515542
participant_26	M18595	CCCC/C=C/1\CN(C)C[N+](=C1)CCCc2cc3C=CC(=CC4=c3c(=CN(C4)Cl)c2-c5ccccc5)Cl	LRZAZUOHJPMDOQ-YSURURNPSA-N	608	1583322516719
participant_26	M18596	CCCCC/C=C/1\CN(C)C[N+](=C1)CCCc2cc3C=CC(=CC4=c3c(=CN(C4)Cl)c2-c5ccccc5)Cl	SPQJUPOLEGSPTG-OPEKNORGSA-N	604	1583322518896
participant_26	M18597	CCCCCC/C=C/1\CN(C)C[N+](=C1)CCCc2cc3C=CC(=CC4=c3c(=CN(C4)Cl)c2-c5ccccc5)Cl	KZIJVAUGTXYAPH-RPPGKUMJSA-N	593	1583322519987
participant_26	M18598	CCCCCCC/C=C/1\CN(C)C[N+](=C1)CCCc2cc3C=CC(=CC4=c3c(=CN(C4)Cl)c2-c5ccccc5)Cl	OXXHTVNYDACTDO-UVHMKAGCSA-N	576	1583322521837
participant_26	M18599	CCCCCCCC/C=C/1\CN(C)C[N+](=C1)CCCc2cc3C=CC(=CC4=c3c(=CN(C4)Cl)c2-c5ccccc5)Cl	WEAKAYXPKHXOKR-CCVNUDIWSA-N	553	1583322523669
participant_26	M18600	CCCCCCCCC/C=C/1\CN(C)C[N+](=C1)CCCc2cc3C=CC(=CC4=c3c(=CN(C4)Cl)c2-c5ccccc5)Cl	DCMPLRUBSJAPRB-WKULSOCRSA-N	526	1583322525264
participant_26	M18602	CCCCCCCCCC/C=C/1\CN(C)C[N+](=C1)CCCc2cc3C=CC(=CC4=c3c(=CN(C4)Cl)c2-c5ccccc5)Cl	HGSJKVRLWXYRCX-OKCVXOCRSA-N	497	1583322527723
participant_26	M18603	CCCCCCCCCCC/C=C/1\CN(C)C[N+](=C1)CCCc2cc3C=CC(=CC4=c3c(=CN(C4)Cl)c2-c5ccccc5)Cl	HMTCNEFKGCTVTP-KBVAKVRCSA-N	468	1583322529984
participant_26	M18653	CCC1=C2CCC(=C(c3ccccc3)C2N(C)C(=C1)C=C)COCC4=CCCN(C)C4	JFHJKJBAAHUQJS-UHFFFAOYSA-N	621	1583322849212
participant_26	M18654	CCC1=C2CCC(=C(c3ccccc3)C2N(C)C(=C1)C=C)OOCC4=CCCN(C)C4	FCGPMNIHKGCVOK-UHFFFAOYSA-N	607	1583322850619
participant_26	M18674	CCC1=C2CCC(=C(c3ccccc3)C2N(C)C(=C1)C=C)CCCC4=NCCN(C)C4	FNGLVQFQUPBTIQ-UHFFFAOYSA-N	629	1583322887176
participant_26	M18679	CCC1=C2CCC(=C(c3ccccc3)C2N(C)C(=C1)C=C)CCCC4=CNCN(C)C4	JZHXJELLEFLXLD-UHFFFAOYSA-N	620	1583322895005
participant_26	M18682	CCC1=C2CCC(=C(c3ccccc3)C2N(C)C(=C1)C=C)CCCC4=CCCC(C)C4	TWJPDQSQXLKFNL-UHFFFAOYSA-N	632	1583322901910
participant_26	M18684	CCC1=C2CCC(=C(c3ccccc3)C2N(C)C(=C1)C=C)CCCC4=CNCC(C)C4	IPJSTDQGXWREPD-UHFFFAOYSA-N	619	1583322904915
participant_26	M18685	CCC1=C2CCC(=C3c4ccccc4CN(C(=C1)C=C)C23)CCCC5=CCCN(C)C5	YGVNYLZVHBCZTC-UHFFFAOYSA-N	614	1583322918093
participant_26	M18690	CCC1=C2CCC(=CC2N(Cc3ccccc3)C(=C1)C=C)CCCC4=CCCN(C)C4	XEMHGMGJDHHTIN-UHFFFAOYSA-N	634	1583322926901
participant_26	M18691	CCC1=C2CCC(=CC2N(C)C(=C1)C=C)CCCC3=CCCN(C)C3	WUSGAZAKEXFYGJ-UHFFFAOYSA-N	448	1583322934559
participant_26	M18698	CCC1=C2CC(C)C(=CC2N(C)C(=C1)C=C)CCCC3=CCCN(C)C3	SIDBPLYMCGJDOE-UHFFFAOYSA-N	427	1583322946006
participant_26	M18700	CCC1CC2=C(CC)C=C(C=C)N(C)C2C=C1CCCC3=CCCN(C)C3	RXDAGHNGRXTXGC-UHFFFAOYSA-N	427	1583322946925
participant_26	M18702	CCCC1CC2=C(CC)C=C(C=C)N(C)C2C=C1CCCC3=CCCN(C)C3	JOLUZASDFIBXQQ-UHFFFAOYSA-N	428	1583322948809
participant_26	M18703	CCCCC1CC2=C(CC)C=C(C=C)N(C)C2C=C1CCCC3=CCCN(C)C3	VKPGLIWPJXNAPL-UHFFFAOYSA-N	436	1583322950023
participant_26	M18704	CCCCCC1CC2=C(CC)C=C(C=C)N(C)C2C=C1CCCC3=CCCN(C)C3	ZALWFYXXDRDVMO-UHFFFAOYSA-N	435	1583322953179
participant_26	M18707	CCC1=C2CC(C3CCCC3)C(=CC2N(C)C(=C1)C=C)CCCC4=CCCN(C)C4	OIAYCKQILJQANE-UHFFFAOYSA-N	431	1583322954887
participant_26	M18710	CCCCCCC1CC2=C(CC)C=C(C=C)N(C)C2C=C1CCCC3=CCCN(C)C3	BNJKSVVWPHISNW-UHFFFAOYSA-N	428	1583322964103
participant_26	M18711	CCC1=C2CC(C3CCCCC3)C(=CC2N(C)C(=C1)C=C)CCCC4=CCCN(C)C4	GQENDLOJDLQTLV-UHFFFAOYSA-N	415	1583322964961
participant_26	M18712	CCC1=C2CC(c3ccccc3)C(=CC2N(C)C(=C1)C=C)CCCC4=CCCN(C)C4	JZIQWCDMIFRAEF-UHFFFAOYSA-N	604	1583322968223
participant_26	M18716	CCC1C=C(C=C)N(C)c2cc(CCCC3=CCCN(C)C3)c(cc12)-c4ccccc4	AJXLHTGHCABXKG-UHFFFAOYSA-N	655	1583322973336
participant_26	M18722	CCC1C=C(C=C)N(C)c2cc(CCCC3=CCCN(C)C3)c(cc12)-c4ccccc4C	AMQZJBHHWLJNQJ-UHFFFAOYSA-N	611	1583322985592
participant_26	M6	CCCCCC	VLKZOEOYAKHREP-UHFFFAOYSA-N	89	1583323028477
participant_26	M7	C1CCCCC1	XDTMQSROBMDMFD-UHFFFAOYSA-N	91	1583323029034
participant_38	M18737	CCCCCO/C(=C/O/C=C\CCc1c(cs2ccc(cc2c1C(=O)O)C(CC)c3ccccc3COO)S)/NCCN(C)CCC	XFEFCAFQXKDUPI-YWPGBFHUSA-N	440	1583323031764
participant_26	M110	c1ccccc1	UHOVQNZJYSORNB-UHFFFAOYSA-N	249	1583323033899
participant_26	M105	Cc1ccccc1	YXFVVABEGXRONW-UHFFFAOYSA-N	282	1583323038038
participant_26	M255	CCc1ccccc1	YNQLUTRBYVCPMQ-UHFFFAOYSA-N	300	1583323039173
participant_26	M449	CCCc1ccccc1	ODLMAHJVESYWTB-UHFFFAOYSA-N	315	1583323040606
participant_26	M450	CCCCc1ccccc1	OCKPCBLVNKHBMX-UHFFFAOYSA-N	339	1583323040823
participant_26	M451	CCCCCc1ccccc1	PWATWSYOIIXYMA-UHFFFAOYSA-N	357	1583323041448
participant_26	M452	CCCCCCc1ccccc1	LTEQMZWBSYACLV-UHFFFAOYSA-N	368	1583323042075
participant_26	M85	c1ccc(cc1)C2CCCCC2	IGARGHRYKHJQSM-UHFFFAOYSA-N	342	1583323043439
participant_26	M86	c1ccc(cc1)-c2ccccc2	ZUOUZKKEUPVFJK-UHFFFAOYSA-N	447	1583323045917
participant_26	M87	Cc1ccc(cc1)-c2ccccc2	ZZLCFHIKESPLTH-UHFFFAOYSA-N	438	1583323062663
participant_26	M18743	c1ccc(cc1)-c2ccc(cc2)Cl	FPWNLURCHDRMHC-UHFFFAOYSA-N	428	1583323066093
participant_26	M18745	c1ccc(cc1)-c2ccc(cc2)Br	PKJBWOWQJHHAHG-UHFFFAOYSA-N	428	1583323070157
participant_26	M4709	c1ccc(cc1)-c2ccc(cc2)F	RUYZJEIKQYLEGZ-UHFFFAOYSA-N	428	1583323072216
participant_26	M574	CCc1ccc(cc1)-c2ccccc2	SRQOBNUBCLPPPH-UHFFFAOYSA-N	453	1583323077960
participant_26	M575	CCCc1ccc(cc1)-c2ccccc2	NAYIXKXYHOLMRC-UHFFFAOYSA-N	466	1583323079916
participant_26	M18748	CCCCc1ccc(cc1)-c2ccccc2	JZDZRFNMDCBTNS-UHFFFAOYSA-N	485	1583323080545
participant_26	M18749	CCCCCc1ccc(cc1)-c2ccccc2	IFUOTAQBVGAZPR-UHFFFAOYSA-N	497	1583323081318
participant_26	M18750	c1ccc(cc1)-c2ccc(cc2)C3CCCC3	FOCLZQWPOJKEFQ-UHFFFAOYSA-N	485	1583323082733
participant_26	M18753	CCCCC(C)c1ccc(cc1)-c2ccccc2	RTCXASATDXTJID-UHFFFAOYSA-N	478	1583323093090
participant_26	M6749	c1ccc(cc1)-c2ccc(cc2)C3CCCCC3	BSHSCWRTJSBWLY-UHFFFAOYSA-N	476	1583323095544
participant_26	M6750	c1ccc(cc1)-c2ccc(cc2)-c3ccccc3	XJKSTNDFUHDPQJ-UHFFFAOYSA-N	433	1583323098539
participant_26	M18755	Cc1cccc(c1)-c2ccc(cc2)-c3ccccc3	LXEFZCBUUYSRCE-UHFFFAOYSA-N	459	1583323099565
participant_26	M453	CCCCCCCc1ccccc1	LBNXAWYDQUGHGX-UHFFFAOYSA-N	369	1583323152830
participant_26	M454	c1ccc(cc1)CC2CCCCC2	AHHIZGRCBJEBIX-UHFFFAOYSA-N	359	1583323154265
participant_26	M455	c1ccc(cc1)Cc2ccccc2	CZZYITDELCSZES-UHFFFAOYSA-N	416	1583323157197
participant_26	M18757	c1ccc(cc1)Nc2ccccc2	DMBHHRLKUKUOEG-UHFFFAOYSA-N	399	1583323163044
participant_26	M18758	c1ccc(cc1)Nc2cccnc2	JNYYORRROUFDBG-UHFFFAOYSA-N	382	1583323166995
participant_26	M18759	c1ccc(cc1)Nc2ccnnc2	XPMXEWQGSOQJFZ-UHFFFAOYSA-N	363	1583323169569
participant_26	M18760	c1ccc(cc1)N[n+]2ccnnc2	KVKPIGRYYGFHDC-UHFFFAOYSA-N	338	1583323171097
participant_38	M18790	CCCCCOC(=C)NCCN(C)CCCSc1cs2ccc(cc2c(c1CC/C=C\O)C(=O)O)C(CC)c3ccccc3COO	CEAOQHRDFSTMNM-NHDPSOOVSA-N	442	1583323402320
participant_38	M18793	CCCCCO/C(=C/C)/NCCN(C)CCCSc1cs2ccc(cc2c(c1CC/C=C\O)C(=O)O)C(CC)c3ccccc3COO	VXTFWHCIWPUTCF-YPGHRFMTSA-N	431	1583323421958
participant_38	M18794	CCCCCOC1=CCOC=CCCc2c(cs3ccc(cc3c2C(=O)O)C(CC)c4ccccc4COO)SCCCN(C)CCN1	CXTPJDQWLOKZSM-UHFFFAOYSA-N	659	1583323426517
participant_38	M18795	CCCCCOC(=C)NCCN(C)CCCSc1cs2ccc(cc2c(c1CC/C=C\OC)C(=O)O)C(CC)c3ccccc3COO	XAOVPNPGXCANRX-XKZIYDEJSA-N	438	1583323436730
participant_11	M18797	Cc1cc(cc(c1)SCN2CC=CC(=C2)C(=O)N3CCC(=Cc4ccccc4O)CC3)OC5CCCC5	GSHDLHWFNZGAAL-UHFFFAOYSA-N	586	1583323500943
participant_38	M18798	CCCCCOC1=NOC=CCCc2c(cs3ccc(cc3c2C(=O)O)C(CC)c4ccccc4COO)SCCCN(C)CCN1	NFXZHOFGCKYBMT-UHFFFAOYSA-N	676	1583323503868
participant_11	M18799	CCCCC(C)Oc1cc(C)cc(c1)SCN2CC=CC(=C2)C(=O)N3CCC(=Cc4ccccc4O)CC3	INNLYZBPZDEOLP-UHFFFAOYSA-N	627	1583323513537
participant_11	M18800	Cc1cc(cc(c1)SCN2CC=CC(=C2)C(=O)N3CCC(=Cc4ccccc4O)CC3)OC5CCCCC5	HFQFQTRBMVYHLS-UHFFFAOYSA-N	564	1583323517773
participant_11	M18801	CCCCCCOc1cc(C)cc(c1)SCN2CC=CC(=C2)C(=O)N3CCC(=Cc4ccccc4O)CC3	BRLZONBKHRSZFV-UHFFFAOYSA-N	669	1583323521648
participant_38	M18802	CCCCCO/C(=N\O)/NCCN(C)CCCSc1cs2ccc(cc2c(c1CCC=C)C(=O)O)C(CC)c3ccccc3COO	QPKTVRZBDSYOLG-UHFFFAOYSA-N	442	1583323529714
participant_11	M18803	Cc1cc(cc(c1)SCN2CC=CC(=C2)C(=O)N3CCC(=Cc4ccccc4O)CC3)OCCCCCO	WLERSHZZLBAQGI-UHFFFAOYSA-N	660	1583323532228
participant_11	M18804	Cc1cc(cc(c1)SCN2CC=CC(=C2)C(=O)N3CCC(=Cc4ccccc4O)CC3)OCCCCCS	FWVOTLXFIGUKJH-UHFFFAOYSA-N	667	1583323539366
participant_11	M18805	Cc1cc(cc(c1)SCN2CC=CC(=C2)C(=O)N3CCC(=Cc4ccccc4O)CC3)OSCCCCS	AAHYKGKMSPEULF-UHFFFAOYSA-N	628	1583323545348
participant_11	M18806	Cc1cc(cc(c1)SCN2CC=CC(=C2)C(=O)N3CCC(=Cc4ccccc4O)CC3)OCCCCC(C)S	MZJLZISPTRFHCO-UHFFFAOYSA-N	658	1583323557325
participant_11	M18807	Cc1cc(cc(c1)SCN2CC=CC(=C2)C(=O)N3CCC(=Cc4ccccc4O)CC3)OCCCCC(S)S	GAMUEPKYIRUPCX-UHFFFAOYSA-N	649	1583323565562
participant_38	M18808	CCCCCOC1=NCC=CCCc2c(cs3ccc(cc3c2C(=O)O)C(CC)c4ccccc4COO)SCCCN(C)CCN1	OJRXETLRNYNKTI-UHFFFAOYSA-N	665	1583323571857
participant_11	M18809	Cc1cc(cc(c1)SCN2CC=CC(=C2)C(=O)N3CCC(=Cc4ccccc4O)CC3)OCCCCC(S)SC	FXNDYKRINHUYTE-UHFFFAOYSA-N	648	1583323575288
participant_11	M18810	Cc1cc(cc(c1)SCN2CC=CC(=C2)C(=O)N3CCC(=Cc4ccccc4O)CC3)OCCCCC(S)S(=O)C	QLYKDLNGUFNBBO-UHFFFAOYSA-N	649	1583323577498
participant_11	M18811	Cc1cc(cc(c1)SCN2CC=CC(=C2)C(=O)N3CCC(=Cc4ccccc4O)CC3)OCCCCC(S)S(=O)(=O)C	USCZSSXJTSJJDI-UHFFFAOYSA-N	639	1583323581151
participant_38	M18812	CCCCCOC1=NCCCCCc2c(cs3ccc(cc3c2C(=O)O)C(CC)c4ccccc4COO)SCCCN(C)CCN1	JFDJLBNGKCUHDI-UHFFFAOYSA-N	615	1583323583643
participant_38	M18813	CCCCCOC1=NCC(C)CCCc2c(cs3ccc(cc3c2C(=O)O)C(CC)c4ccccc4COO)SCCCN(C)CCN1	RJNLCQDNRDZYIW-UHFFFAOYSA-N	634	1583323597699
participant_11	M18814	Cc1cc(cc(c1)SCN2CC=CC(=C2)C(=O)N3CCC(=Cc4ccccc4O)CC3)OCCCCCS(=O)C	LXQXKHDSVZBYSI-UHFFFAOYSA-N	669	1583323597733
participant_11	M18815	Cc1cc(cc(c1)SCN2CC=CC(=C2)C(=O)N3CCC(=Cc4ccccc4O)CC3)OCCCCCS(=O)(=O)C	NWTRUEBYXDKTSE-UHFFFAOYSA-N	649	1583323612353
participant_38	M18816	CCCCCOC1=NCC(=C)CCCc2c(cs3ccc(cc3c2C(=O)O)C(CC)c4ccccc4COO)SCCCN(C)CCN1	PTZWUPKTSNTUKV-UHFFFAOYSA-N	636	1583323613186
participant_38	M18817	CCCCCOC1=NCC(=O)CCCc2c(cs3ccc(cc3c2C(=O)O)C(CC)c4ccccc4COO)SCCCN(C)CCN1	ZFEPCVHEKRVNET-UHFFFAOYSA-N	641	1583323620296
participant_11	M18818	Cc1cc(cc(c1)SCN2CC=CC(=C2)C(=O)N3CCC(=Cc4ccccc4O)CC3)OCCCCCS(=O)(=O)O	JODMVYKVRWXTMA-UHFFFAOYSA-N	645	1583323625390
participant_11	M18819	Cc1cc(cc(c1)SCN2CC=CC(=C2)C(=O)N3CCC(=Cc4ccccc4O)CC3)OCCCCSS(=O)(=O)O	MXGCGGMGADEWOE-UHFFFAOYSA-N	643	1583323637203
participant_38	M18820	CCCCCOC1=NCC(=O)CC=Cc2c(cs3ccc(cc3c2C(=O)O)C(CC)c4ccccc4COO)SCCCN(C)CCN1	RAWWMYNTJLSCKJ-UHFFFAOYSA-N	666	1583323643921
participant_11	M18821	Cc1cc(cc(c1)SCN2CC=CC(=C2)C(=O)N3CCC(=Cc4ccccc4O)CC3)OCCCCSS(=O)O	KVNPREHIMFYVDD-UHFFFAOYSA-N	646	1583323655655
participant_38	M18822	CCCCCO/C(=N\C)/NCCN(C)CCCSc1cs2ccc(cc2c(c1/C=C\CC=O)C(=O)O)C(CC)c3ccccc3COO	UWPQMXPIFURFRU-YBEGLDIGSA-N	446	1583323659019
participant_11	M18823	Cc1cc(cc(c1)SCN2CC=CC(=C2)C(=O)N3CCC(=Cc4ccccc4O)CC3)OCCCCSSO	QWJHHCXLKBQNRE-UHFFFAOYSA-N	645	1583323672458
participant_11	M18824	Cc1cc(cc(c1)SCN2CC=CC(=C2)C(=O)N3CCC(=Cc4ccccc4O)CC3)OCCCCS	XNMQCJCEYQMVCB-UHFFFAOYSA-N	671	1583323675896
participant_11	M18825	CCCCOc1cc(C)cc(c1)SCN2CC=CC(=C2)C(=O)N3CCC(=Cc4ccccc4O)CC3	ATJULOFVLYJNQP-UHFFFAOYSA-N	668	1583323686846
participant_11	M18828	CCC(C)CCCOc1cc(C)cc(c1)SCN2CC=CC(=C2)C(=O)N3CCC(=Cc4ccccc4O)CC3	UWUOULYLOFZUQJ-UHFFFAOYSA-N	659	1583323714169
participant_11	M18829	CC(C)CCCOc1cc(C)cc(c1)SCN2CC=CC(=C2)C(=O)N3CCC(=Cc4ccccc4O)CC3	XGOWBTSYFNVUMF-UHFFFAOYSA-N	642	1583323719355
participant_38	M2	CC	OTMSDBZUPAUEDD-UHFFFAOYSA-N	16	1583323745908
participant_38	M3	CCC	ATUOYWHBWRKTHZ-UHFFFAOYSA-N	31	1583323762647
participant_38	M8176	CC(C)N	JJWLVOIRVHMVIS-UHFFFAOYSA-N	8	1583323791396
participant_38	M18830	CCC(C)N	BHRZNVHARXXAHW-UHFFFAOYSA-N	35	1583323849033
participant_38	M18831	CC(CO)N	BKMMTJMQCTUHRP-UHFFFAOYSA-N	23	1583323856063
participant_38	M18832	CC(C(C)O)N	FERWBXLFSBWTDE-UHFFFAOYSA-N	15	1583323866063
participant_38	M18833	CC(C(N)O)N	YMBJHDGTYWEKOY-UHFFFAOYSA-N	38	1583323875633
participant_38	M18834	CN(C(N)O)N	DAVVPSDVSCCHHH-UHFFFAOYSA-N	8	1583323878344
participant_11	M18835	C=CCCCOc1cc(C)cc(c1)SCN2CC=CC(=C2)C(=O)N3CCC(=Cc4ccccc4O)CC3	OMTJLEYGFHZQCH-UHFFFAOYSA-N	648	1583323890340
participant_11	M18836	CCCOc1cc(C)cc(c1)SCN2CC=CC(=C2)C(=O)N3CCC(=Cc4ccccc4O)CC3	GVLFHXIEVNGEQZ-UHFFFAOYSA-N	655	1583323896147
participant_38	M18837	CC(C(=O)N)N	HQMLIDZJXVVKCW-UHFFFAOYSA-N	11	1583323914372
participant_38	M18841	CC(C(=O)N)NC	QKNFFJHHPCWXTH-UHFFFAOYSA-N	15	1583324002590
participant_38	M18842	CCC(C(=O)N)NC	BKAZZDOUYHGNDR-UHFFFAOYSA-N	41	1583324008076
participant_38	M18844	CCCC(C(=O)N)NC	LRYURRGFQXERTJ-UHFFFAOYSA-N	48	1583324101421
participant_38	M18847	CCCCC(C(=O)N)NC	BQGOJPMXVPPJRL-UHFFFAOYSA-N	70	1583324116409
participant_38	M18849	CCCCCC(C(=O)N)NC	KEEQMMCFZFKYHX-UHFFFAOYSA-N	91	1583324122273
participant_38	M18850	CCCCCCC(C(=O)N)NC	WVKXEXJMKZAYKN-UHFFFAOYSA-N	109	1583324126284
participant_38	M18855	CCCCC(C)C(C(=O)N)NC	OFIXJQKPCPSVMH-UHFFFAOYSA-N	71	1583324172129
participant_38	M18856	CNC(C1CCCC1)C(=O)N	ZPSMUTHTLNXNEJ-UHFFFAOYSA-N	84	1583324195441
participant_38	M18860	CNC(CC1CCCC1)C(=O)N	KGTHOLNFFWZGEY-UHFFFAOYSA-N	99	1583324234295
participant_38	M18861	CNC(CC1CCCN1)C(=O)N	QEUSBXWIMHQZCV-UHFFFAOYSA-N	82	1583324253420
participant_38	M18862	CNC(CC1CNCN1)C(=O)N	KQFDZBIULXHIPL-UHFFFAOYSA-N	63	1583324255950
participant_38	M18866	CNC(CC1=CNCN1)C(=O)N	HWNNVZRSBAGKSO-UHFFFAOYSA-N	104	1583324294354
participant_38	M18868	CNC(Cc1cnc[nH]1)C(=O)N	IKHTZFHDCRBHBJ-UHFFFAOYSA-N	117	1583324306418
participant_38	M18875	CNC(Cc1cnc[nH]1)C(=O)NC	PVAJZADSBVJVIZ-UHFFFAOYSA-N	122	1583324331084
participant_38	M18882	CCNC(=O)C(Cc1cnc[nH]1)NC	URIAMVYQEFFRTD-UHFFFAOYSA-N	169	1583324387746
participant_38	M18885	CNC(Cc1cnc[nH]1)C(=O)NCO	HXCMRNALVCYUMC-UHFFFAOYSA-N	134	1583324395910
participant_38	M18886	CNC(Cc1cnc[nH]1)C(=O)NC=O	UMEKKTCQFALFOE-UHFFFAOYSA-N	117	1583324402875
participant_38	M18891	CCCNC(=O)C(Cc1cnc[nH]1)NC	XBCGIJRDSKYUGJ-UHFFFAOYSA-N	150	1583324496433
participant_38	M18892	CCCCNC(=O)C(Cc1cnc[nH]1)NC	VEDMVYXWLRXFJS-UHFFFAOYSA-N	170	1583324502730
participant_38	M18893	CNC(Cc1cnc[nH]1)C(=O)NCCCS	CWZOAEKWNDPTGT-UHFFFAOYSA-N	163	1583324510337
participant_38	M18894	CNC(Cc1cnc[nH]1)C(=O)NCCCSC	VEXXJDHEWPKCSH-UHFFFAOYSA-N	165	1583324530752
participant_38	M18895	CC(CCSC)NC(=O)C(Cc1cnc[nH]1)NC	GRPOHZYWZGMFAJ-UHFFFAOYSA-N	146	1583324589347
participant_38	M4	CCCC	IJDNQMDRQITEOD-UHFFFAOYSA-N	47	1583324660563
participant_38	M62	CCCN	WGYKZJWCGVVSQN-UHFFFAOYSA-N	39	1583324669745
participant_38	M8177	CCC(C)(C)N	GELMWIVBBPAMIO-UHFFFAOYSA-N	30	1583324686037
participant_38	M18896	CCC(CC)N	PQPFFKCJENSZKL-UHFFFAOYSA-N	61	1583324700874
participant_38	M18897	CCCC(CC)N	HQLZFBUAULNEGP-UHFFFAOYSA-N	73	1583324702542
participant_38	M18739	CCCCC(CC)N	SRMHHEPXZLWKOK-UHFFFAOYSA-N	90	1583324704395
participant_38	M18898	CCCCCC(CC)N	JASMWYNKLTULAN-UHFFFAOYSA-N	110	1583324706894
participant_38	M18899	CCCCCCC(CC)N	YRJCXPFMFZIXRI-UHFFFAOYSA-N	127	1583324710929
participant_38	M18900	CCC(CC1CCCC1)N	UJOBRFSHTPPJIE-UHFFFAOYSA-N	121	1583324720713
participant_38	M18901	CCC(CC1CCCN1)N	GZCNBHKXFYAIQP-UHFFFAOYSA-N	104	1583324731266
participant_38	M18902	CCC(CC1CNCN1)N	SFTFZODKAYVJTQ-UHFFFAOYSA-N	84	1583324732626
participant_38	M18903	CCC(CC1=CNCN1)N	SGABLCIRRAKFDN-UHFFFAOYSA-N	126	1583324738116
participant_38	M18904	CCC(Cc1cnc[nH]1)N	DDVVYRRWWDEDNJ-UHFFFAOYSA-N	141	1583324739883
participant_38	M18905	C=CC(Cc1cnc[nH]1)N	LLWONWZOWKEAGZ-UHFFFAOYSA-N	106	1583324771877
participant_38	M18906	C(C(C=O)N)c1cnc[nH]1	VYOIELONWKIZJS-UHFFFAOYSA-N	111	1583324775318
participant_38	M18907	CC(=O)C(Cc1cnc[nH]1)N	BLKFEXKSMJLHDD-UHFFFAOYSA-N	114	1583324786448
participant_38	M18908	C(c1cnc[nH]1)C(C(=O)N)N	UMMQVDUMUMBTAV-UHFFFAOYSA-N	109	1583324792311
participant_38	M18909	CNC(=O)C(Cc1cnc[nH]1)N	BKNRTJJZMZGFEH-UHFFFAOYSA-N	117	1583324817218
participant_38	M18910	CCNC(=O)C(Cc1cnc[nH]1)N	YKUCRBNQGPNTPI-UHFFFAOYSA-N	165	1583324821070
participant_38	M18911	CCCNC(=O)C(Cc1cnc[nH]1)N	RXEJDTDUZLEUQL-UHFFFAOYSA-N	145	1583324825121
participant_38	M18912	CC(C)NC(=O)C(Cc1cnc[nH]1)N	WJVHELXIEXBROC-UHFFFAOYSA-N	117	1583324845424
participant_38	M18913	CCC(C)NC(=O)C(Cc1cnc[nH]1)N	DXWCMUPQWUXNCC-UHFFFAOYSA-N	141	1583324865395
participant_38	M18914	CC(C)C(C)NC(=O)C(Cc1cnc[nH]1)N	JMMBNGWIHQDRBP-UHFFFAOYSA-N	110	1583324872234
participant_38	M18915	C=C(C)C(C)NC(=O)C(Cc1cnc[nH]1)N	RBHVKUJEITYRTG-UHFFFAOYSA-N	109	1583324881395
participant_38	M18917	CC(C(=O)C)NC(=O)C(Cc1cnc[nH]1)N	VJNNAZRKNUOHBR-UHFFFAOYSA-N	113	1583324895524
participant_38	M18918	CC(C(=O)N)NC(=O)C(Cc1cnc[nH]1)N	WKSDEEYPAANAON-UHFFFAOYSA-N	109	1583324902934
participant_38	M18919	CCC(C(=O)N)NC(=O)C(Cc1cnc[nH]1)N	VDKPLQFSFKJFIH-UHFFFAOYSA-N	135	1583324927122
participant_38	M18920	CCCC(C(=O)N)NC(=O)C(Cc1cnc[nH]1)N	XZASIFAIUDTRMY-UHFFFAOYSA-N	140	1583324932295
participant_38	M18921	CCCCC(C(=O)N)NC(=O)C(Cc1cnc[nH]1)N	UZIOCPLMNDHFAI-UHFFFAOYSA-N	160	1583324935866
participant_38	M18922	CSCCC(C(=O)N)NC(=O)C(Cc1cnc[nH]1)N	MPAYZHKMXOTWLE-UHFFFAOYSA-N	133	1583324941055
participant_38	M18923	CCCCCC(C(=O)N)NC(=O)C(Cc1cnc[nH]1)N	GFTSWVROCXSBRQ-UHFFFAOYSA-N	176	1583324997429
participant_38	M18924	C(CCN)CC(C(=O)N)NC(=O)C(Cc1cnc[nH]1)N	QDDJUESQQNPFAW-UHFFFAOYSA-N	166	1583325003426
participant_38	M18925	CNC(=O)C(CCCCN)NC(=O)C(Cc1cnc[nH]1)N	BAECXVNAHYWPQP-UHFFFAOYSA-N	172	1583325017716
participant_38	M18926	CCNC(=O)C(CCCCN)NC(=O)C(Cc1cnc[nH]1)N	BVBBSJMJPXHSCD-UHFFFAOYSA-N	208	1583325025688
participant_38	M18927	CCCNC(=O)C(CCCCN)NC(=O)C(Cc1cnc[nH]1)N	OACHREMPVMNLDQ-UHFFFAOYSA-N	186	1583325030341
participant_38	M18928	C(CCN)CC(C(=O)NCCS)NC(=O)C(Cc1cnc[nH]1)N	BYNUUWLHXTZUFK-UHFFFAOYSA-N	177	1583325049445
participant_38	M18929	CC(CS)NC(=O)C(CCCCN)NC(=O)C(Cc1cnc[nH]1)N	QSWDVVZSNHWBEK-UHFFFAOYSA-N	168	1583325072729
participant_38	M18930	CCC(CS)NC(=O)C(CCCCN)NC(=O)C(Cc1cnc[nH]1)N	RSDDASNULBRYDM-UHFFFAOYSA-N	194	1583325087153
participant_38	M18931	CC(C)C(CS)NC(=O)C(CCCCN)NC(=O)C(Cc1cnc[nH]1)N	HFIIQFMHIILYEU-UHFFFAOYSA-N	165	1583325091985
[truncated: 9,872 more rows]
