# Supplementary material for: Individual and collective human intelligence in drug design: evaluating the search strategy
Source: J Cheminform. 2021 Oct 11;13:80. doi: 10.1186/s13321-021-00556-6 (PMC8507178; doi:10.1186/s13321-021-00556-6)
Supplement: Supplementary file 3 — Additional file 3. raw data of case study experiments. [file 13321_2021_556_MOESM3_ESM.zip › experiments_raw_data/L4_collective_smiles.csv]

participant_code	mol_id	smiles	inchikey	score	timestamp
participant_45	M1	C	VNWKTOKETHGBQD-UHFFFAOYSA-N	0	1585048705713
participant_45	M2	CC	OTMSDBZUPAUEDD-UHFFFAOYSA-N	23	1585048715997
participant_45	M3	CCC	ATUOYWHBWRKTHZ-UHFFFAOYSA-N	31	1585048717519
participant_45	M4	CCCC	IJDNQMDRQITEOD-UHFFFAOYSA-N	38	1585048720229
participant_45	M5	CCCCC	OFBQJSOFQDEBGM-UHFFFAOYSA-N	48	1585048721543
participant_45	M6	CCCCCC	VLKZOEOYAKHREP-UHFFFAOYSA-N	57	1585048722721
participant_45	M65	CCCCCCC	IMNFDUFMRHMDMM-UHFFFAOYSA-N	65	1585048723782
participant_45	M66	CCCCCCCC	TVMXDCGIABBOFY-UHFFFAOYSA-N	71	1585048724833
participant_45	M368	CCCCCCCCC	BKIMMITUMNQMOS-UHFFFAOYSA-N	75	1585048725913
participant_45	M369	CCCCCCCCCC	DIOQZVSQGTUSAI-UHFFFAOYSA-N	77	1585048727068
participant_45	M370	CCCCCCCCCCC	RSJKGSCJYJTIGS-UHFFFAOYSA-N	77	1585048728481
participant_45	M48745	CCCCCCCC(C)CCC	KNMXZGDUJVOTOC-UHFFFAOYSA-N	78	1585048736412
participant_45	M22636	CCCCCCCC(CC)CCC	MVVIXMNNJWGWHB-UHFFFAOYSA-N	97	1585048737720
participant_45	M48746	CCCCCCCC(CCC)CCC	ZYQYQXNPWMWTDD-UHFFFAOYSA-N	84	1585048739682
participant_45	M48747	CCCCCCC1CCCC1CCC	DNDJOFFEIYKFKV-UHFFFAOYSA-N	125	1585048744419
participant_45	M48748	CCCCCCC1COCC1CCC	WZBBLGZMRKYOCZ-UHFFFAOYSA-N	109	1585048749419
participant_45	M48749	CCCCCCC1COC=C1CCC	ZOFGFBLTCPBXIA-UHFFFAOYSA-N	143	1585048753457
participant_45	M48750	CCCCCCc1cocc1CCC	ZXQMHFMRLYIIAP-UHFFFAOYSA-N	166	1585048754700
participant_45	M48751	CCCCCCc1cocc1CCCC	FYNJFTBXQQUQHP-UHFFFAOYSA-N	163	1585048771469
participant_45	M48752	CCCCCCc1cocc1CCCCC	DNURKXVRPMIORE-UHFFFAOYSA-N	159	1585048773060
participant_45	M48753	CCCCCCc1cocc1CCCCCC	DVDQIYLXTHZCBW-UHFFFAOYSA-N	154	1585048774037
participant_45	M48754	CCCCCCCc1cocc1CCCCCC	QGDXZPSBXCUUHE-UHFFFAOYSA-N	148	1585048775194
participant_45	M48755	CCCCCCCCc1cocc1CCCCCC	MXGDHZBNHRMSPM-UHFFFAOYSA-N	142	1585048776252
participant_45	M48756	CCCCCCc1cocc1CCC2CCCCC2	SWQBSVGXYPDDES-UHFFFAOYSA-N	241	1585048780216
participant_45	M48757	CCCCCCc1cocc1CCc2ccccc2	RJLMFCJMSVNYPH-UHFFFAOYSA-N	310	1585048783837
participant_45	M48758	CCCCCCc1cocc1CCc2ccncc2	SDMNQMFUDVEGHX-UHFFFAOYSA-N	305	1585048796243
participant_45	M48759	CCCCCCc1cocc1CCc2ccncn2	ZGZCYANYSWBPGF-UHFFFAOYSA-N	259	1585048798781
participant_45	M48760	CCCCCCc1cocc1CCc2ncncn2	PAUASABQQXRGHJ-UHFFFAOYSA-N	204	1585048800205
participant_45	M48761	CCCCCCc1cocc1CCc2ccc(C)cc2	LWGCHSBSIWOHNE-UHFFFAOYSA-N	374	1585048814354
participant_45	M48762	CCCCCCc1cocc1CCc2ccc(CC)cc2	CIFQYUXZGNKHMR-UHFFFAOYSA-N	379	1585048816588
participant_45	M48763	CCCCCCc1cocc1CCc2ccc(CCC)cc2	PSUYFLRWCDBQCJ-UHFFFAOYSA-N	356	1585048818731
participant_45	M48764	CCCCCCc1cocc1CCc2ccc(cc2)C(C)C	AMELILVBQKSDLZ-UHFFFAOYSA-N	366	1585048917441
participant_45	M48765	CCCCCCc1cocc1CCc2ccc(cc2)C(C)CC	NOIWDPUBBGTBLL-UHFFFAOYSA-N	384	1585048920686
participant_45	M48766	CCCCCCc1cocc1CCc2ccc(cc2)C(C)CCC	QTNYODAATVMRJU-UHFFFAOYSA-N	354	1585048921702
participant_45	M48767	CCCCCCc1cocc1CCc2ccc(cc2)C(C)CCCC	TVHGSZWDRRTGNP-UHFFFAOYSA-N	338	1585048922984
participant_45	M48768	CCCCCCc1cocc1CCc2ccc(cc2)C3CCCCC3	PNJLKDVQCUYCLK-UHFFFAOYSA-N	442	1585048925063
participant_45	M48769	CCCCCCc1cocc1CCc2ccc(cc2)-c3ccccc3	XOVNZRFYDURTGO-UHFFFAOYSA-N	428	1585048931070
participant_45	M48770	C1CCC(CC1)c2ccc(cc2)CCc3cocc3CCCCCO	LLLUGDNUBVBXNU-UHFFFAOYSA-N	429	1585048944364
participant_45	M48771	C1CCC(CC1)c2ccc(cc2)CCc3cocc3CCCCCN	OPHSAIMSCIQYEY-UHFFFAOYSA-N	429	1585048950734
participant_45	M48772	CCCCCCc1cocc1CCc2ccc(cc2)C3CCCCC3C	QVGCSZBQQRXMHN-UHFFFAOYSA-N	435	1585048960893
participant_45	M48773	CCCCCCc1cocc1CCc2ccc(cc2)C3CCCCC3CC	VSNWZANFJGOWDX-UHFFFAOYSA-N	424	1585048963079
participant_45	M48774	CCCCCCc1cocc1CCc2ccc(cc2)C3CCCCC3CCC	RYVLCFMISCTIIH-UHFFFAOYSA-N	405	1585048965208
participant_45	M48775	CCCCCCc1cocc1CCc2ccc(cc2)C3CCCC4CCCC43	DKFYKRXIXVSPCL-UHFFFAOYSA-N	428	1585048966507
participant_45	M48776	CCCCCCc1cocc1CCc2ccc(cc2)-c3cccc4CCCc43	RODLHLJGIWJMBW-UHFFFAOYSA-N	509	1585048972142
participant_45	M48777	CCCCCCc1cocc1CCc2ccc(cc2)-c3cccc4C=CCc43	QDGLJLAONMFXIY-UHFFFAOYSA-N	475	1585048976735
participant_45	M48778	CCCCCCc1cocc1CCc2ccc(cc2)-c3cccc4cc[nH]c43	KWXFKHSADHHQKQ-UHFFFAOYSA-N	460	1585048980649
participant_45	M48839	CCCCSCc1cocc1CCc2ccc(cc2)-c3cccc4CCCc43	FKLAKEMFTDMELG-UHFFFAOYSA-N	527	1585049855005
participant_45	M48840	CCSCSCc1cocc1CCc2ccc(cc2)-c3cccc4CCCc43	GWGVHWQZOZLQEM-UHFFFAOYSA-N	532	1585049858229
participant_45	M48841	C1Cc2cccc(-c3ccc(cc3)CCc4cocc4CSCSCS)c2C1	PTAPWUGFOMNQDH-UHFFFAOYSA-N	523	1585049860647
participant_45	M48842	CCSC(C)SCc1cocc1CCc2ccc(cc2)-c3cccc4CCCc43	WYEGSEZJEJCPRU-UHFFFAOYSA-N	525	1585049901030
participant_45	M48843	CCC(SCC)SCc1cocc1CCc2ccc(cc2)-c3cccc4CCCc43	UEWQQWQKTJVYDN-UHFFFAOYSA-N	540	1585049902818
participant_45	M48844	CCCC(SCC)SCc1cocc1CCc2ccc(cc2)-c3cccc4CCCc43	PHRZZRJHYFVWQA-UHFFFAOYSA-N	512	1585049904453
participant_45	M48845	CCCCC(SCC)SCc1cocc1CCc2ccc(cc2)-c3cccc4CCCc43	LLUHEUAYMNGGRX-UHFFFAOYSA-N	504	1585049907040
participant_45	M48846	CCCCCC(SCC)SCc1cocc1CCc2ccc(cc2)-c3cccc4CCCc43	KOYDIFBACPCKSL-UHFFFAOYSA-N	491	1585049909940
participant_45	M48847	CCCCCCC(SCC)SCc1cocc1CCc2ccc(cc2)-c3cccc4CCCc43	BZKQQWZNGNUYFV-UHFFFAOYSA-N	475	1585049912534
participant_45	M48848	CCSC(C1CCCCC1)SCc2cocc2CCc3ccc(cc3)-c4cccc5CCCc54	BUUSFINULUQQPT-UHFFFAOYSA-N	537	1585049915129
participant_45	M48849	CCSC(c1ccccc1)SCc2cocc2CCc3ccc(cc3)-c4cccc5CCCc54	RNGJHPUGKOSKJL-UHFFFAOYSA-N	493	1585049918594
participant_45	M48850	CCSC(CO)SCc1cocc1CCc2ccc(cc2)-c3cccc4CCCc43	KGZAQWVORXXNKQ-UHFFFAOYSA-N	516	1585049945391
participant_45	M48851	CCSC(OO)SCc1cocc1CCc2ccc(cc2)-c3cccc4CCCc43	OHRDZMFVFJYNLY-UHFFFAOYSA-N	528	1585049947499
participant_45	M48852	CCSC(OC)SCc1cocc1CCc2ccc(cc2)-c3cccc4CCCc43	DRVXANPWHGGFMA-UHFFFAOYSA-N	533	1585049952554
participant_45	M49515	CCC(SCC)SCc1cocc1CC(C)c2ccc(cc2)-c3cccc4CCCc43	QBMJQZJGHZNXKR-UHFFFAOYSA-N	521	1585076859431
participant_45	M49516	CCC(SCC)SCc1cocc1CC(c2ccc(cc2)-c3cccc4CCCc43)Br	PIBJZZHQRDPQLG-UHFFFAOYSA-N	519	1585076863841
participant_45	M49517	CCC(SCC)SCc1cocc1CC(c2ccc(cc2)-c3cccc4CCCc43)Cl	VYPXIJBRVZTXOJ-UHFFFAOYSA-N	519	1585076868005
participant_45	M49518	CCC(SCC)SCc1cocc1CC(c2ccc(cc2)-c3cccc4CCCc43)F	ZJVIOHIBGJFVBC-UHFFFAOYSA-N	519	1585076874510
participant_45	M49519	CCSC(CBr)SCc1cocc1CC(c2ccc(cc2)-c3cccc4CCCc43)F	DTGBMNZEVOIURR-UHFFFAOYSA-N	492	1585076880550
participant_45	M49520	CCC(Cc1cocc1CSC(CC)SCC)c2ccc(cc2)-c3cccc4CCCc43	AZYDOGLUQJTXRJ-UHFFFAOYSA-N	530	1585076900791
participant_45	M49521	CCC(SCC)SCc1coc2CCC(Cc12)c3ccc(cc3)-c4cccc5CCCc54	KLCVSLFKKGCZEP-UHFFFAOYSA-N	564	1585076903984
participant_45	M49522	CCC(SCC)SCc1coc2ccc(cc12)-c3ccc(cc3)-c4cccc5CCCc54	JPFDFTLHRYRHDM-UHFFFAOYSA-N	532	1585076915437
participant_45	M49523	CCC(SCC)SCC1COC2CCC(CC12)c3ccc(cc3)-c4cccc5CCCc54	ZFXURCRCWKLYHW-UHFFFAOYSA-N	512	1585076924660
participant_45	M49524	CCC(SCC)SCc1coc2C(C)CC(Cc12)c3ccc(cc3)-c4cccc5CCCc54	CCWZWSHJAKJLLS-UHFFFAOYSA-N	547	1585076968510
participant_45	M49525	CCC1CC(Cc2c(coc12)CSC(CC)SCC)c3ccc(cc3)-c4cccc5CCCc54	LLRPKJAQTCHNRP-UHFFFAOYSA-N	540	1585076970337
participant_45	M49526	CCCC1CC(Cc2c(coc12)CSC(CC)SCC)c3ccc(cc3)-c4cccc5CCCc54	CWTZWRCQMISKEM-UHFFFAOYSA-N	537	1585076971977
participant_45	M49527	CCCCC1CC(Cc2c(coc12)CSC(CC)SCC)c3ccc(cc3)-c4cccc5CCCc54	BEAMTBZEZCOXFI-UHFFFAOYSA-N	526	1585076973972
participant_45	M49528	CCC(SCC)SCc1coc2C3CCCCC3C(Cc12)c4ccc(cc4)-c5cccc6CCCc65	SBYKIUWCNKBYMX-UHFFFAOYSA-N	528	1585076977019
participant_45	M49529	CCC(SCC)SCc1coc2-c3ccccc3C(Cc12)c4ccc(cc4)-c5cccc6CCCc65	GEEKPDSNIIPCBE-UHFFFAOYSA-N	529	1585076987155
participant_45	M49530	CCC(SCC)SCc1coc2c3ccccc3c(cc12)-c4ccc(cc4)-c5cccc6CCCc65	QUQBWXRAFOQWDH-UHFFFAOYSA-N	497	1585076989218
participant_45	M49531	CCC(SCC)SCc1coc2c3cccc(C)c3c(cc12)-c4ccc(cc4)-c5cccc6CCCc65	QSABTMAALBJVMJ-UHFFFAOYSA-N	498	1585077012104
participant_45	M49532	CCC(SCC)SCc1coc2c3cccc4Cc5cc(ccc5-c(cc12)c43)-c6cccc7CCCc76	RHFJIGCYMPHRIQ-UHFFFAOYSA-N	498	1585077014707
participant_15	M1	C	VNWKTOKETHGBQD-UHFFFAOYSA-N	0	1585158224743
participant_15	M2	CC	OTMSDBZUPAUEDD-UHFFFAOYSA-N	23	1585158231243
participant_15	M3	CCC	ATUOYWHBWRKTHZ-UHFFFAOYSA-N	31	1585158232373
participant_15	M4	CCCC	IJDNQMDRQITEOD-UHFFFAOYSA-N	38	1585158235492
participant_15	M5	CCCCC	OFBQJSOFQDEBGM-UHFFFAOYSA-N	48	1585158236446
participant_15	M6	CCCCCC	VLKZOEOYAKHREP-UHFFFAOYSA-N	57	1585158237485
participant_15	M7	C1CCCCC1	XDTMQSROBMDMFD-UHFFFAOYSA-N	109	1585158240162
participant_15	M8	CC1CCCCC1	UAEPNZWRGJTJPN-UHFFFAOYSA-N	116	1585158248797
participant_15	M9	CCC1CCCCC1	IIEWJVIFRVWJOD-UHFFFAOYSA-N	126	1585158250031
participant_15	M10	CCCC1CCCCC1	DEDZSLCZHWTGOR-UHFFFAOYSA-N	132	1585158253479
participant_15	M11	CCCCC1CCCCC1	GGBJHURWWWLEQH-UHFFFAOYSA-N	141	1585158254764
participant_15	M1275	C1CCC2CCCCC2C1	NNBZCPXTIHJBJL-UHFFFAOYSA-N	138	1585158256028
participant_15	M33014	C1CCC2=C(C1)CCCC2	ZKZCHOVDCNLSKG-UHFFFAOYSA-N	178	1585158263165
participant_15	M19019	C1=CC2=C(CC1)CCCC2	DCDZNVULJAUPRK-UHFFFAOYSA-N	249	1585158263924
participant_15	M599	c1ccc2CCCCc2c1	CXWXQJXEFPUFDZ-UHFFFAOYSA-N	296	1585158264654
participant_15	M16994	c1ccc2CCC=Cc2c1	KEIFWROAQVVDBN-UHFFFAOYSA-N	335	1585158265661
participant_15	M600	c1ccc2ccccc2c1	UFWIBTONFRDIAS-UHFFFAOYSA-N	302	1585158266428
participant_15	M51346	C=Cc1ccccc1C=C	MYRTYDVEIRVNKP-UHFFFAOYSA-N	193	1585158290947
participant_15	M16999	C=Cc1ccccc1C	NVZWEEGUWXZOKI-UHFFFAOYSA-N	213	1585158291711
participant_15	M258	C=Cc1ccccc1	PPBRXRYQALVLMV-UHFFFAOYSA-N	205	1585158293315
participant_15	M105	Cc1ccccc1	YXFVVABEGXRONW-UHFFFAOYSA-N	212	1585158294112
participant_15	M106	Cc1ccc(C)cc1	URLKBWYHVLBVBO-UHFFFAOYSA-N	255	1585158298410
participant_15	M556	CCc1ccc(C)cc1	JRLPEMVDPFPYPJ-UHFFFAOYSA-N	314	1585158302162
participant_15	M4678	CCCc1ccc(C)cc1	JXFVMNFKABWTHD-UHFFFAOYSA-N	318	1585158306115
participant_15	M51347	CC(C)Cc1ccc(C)cc1	VCGBZXLLPCGFQM-UHFFFAOYSA-N	295	1585158307880
participant_15	M51348	CCC(C)Cc1ccc(C)cc1	XPCLINDRYZAPTJ-UHFFFAOYSA-N	333	1585158310240
participant_15	M51349	CCCC(C)Cc1ccc(C)cc1	HRGVHEJEZOTJFF-UHFFFAOYSA-N	314	1585158311230
participant_15	M51350	CCCCC(C)Cc1ccc(C)cc1	SGZIRJDFTCPMBX-UHFFFAOYSA-N	318	1585158312023
participant_15	M51351	Cc1ccc(cc1)CC2CCCCC2	DSWBUYOGZCERPE-UHFFFAOYSA-N	395	1585158312782
participant_15	M51352	Cc1ccc(cc1)CC2=CCCCC2	XOMWKSWAZXHIOO-UHFFFAOYSA-N	445	1585158321378
participant_15	M51353	Cc1ccc(cc1)CC2=CC=CCC2	SMDYOYSTAYAYOA-UHFFFAOYSA-N	462	1585158322264
participant_15	M43142	Cc1ccc(cc1)Cc2ccccc2	SIYISNUJKMAQBV-UHFFFAOYSA-N	423	1585158322993
participant_15	M51354	Cc1ccc(cc1)CC2=CCCC=C2	DJJOTMPZJNAFKO-UHFFFAOYSA-N	447	1585158332678
participant_15	M51355	Cc1ccc(cc1C)CC2CCCCC2	LSMOEOYQQOLIKH-UHFFFAOYSA-N	338	1585158342247
participant_15	M51356	CCc1ccc(cc1)CC2CCCCC2	UTHSRNOOOFPDGQ-UHFFFAOYSA-N	420	1585158354301
participant_15	M51357	CCCc1ccc(cc1)CC2CCCCC2	JJUDWOGNBNQUHA-UHFFFAOYSA-N	420	1585158355820
participant_15	M51358	CCCc1ccc(cc1)CC2CCC(C)CC2	NYNDBYRRJHNJCT-UHFFFAOYSA-N	396	1585158358469
participant_15	M51359	CCCc1ccc(cc1)CC2CCC(CC)CC2	PZQDCGLKTVRRRX-UHFFFAOYSA-N	382	1585158365003
participant_15	M51360	CCC1CCC(CC1)Cc2ccc(cc2)CCO	DFBRVCSCSSNGLR-UHFFFAOYSA-N	373	1585158373984
participant_15	M51361	c1cc(ccc1CCO)CC2CCC(CC2)CO	UEBVNDSIFLFZSB-UHFFFAOYSA-N	359	1585158375923
participant_15	M51362	c1cc(ccc1CCO)OC2CCC(CC2)CO	HSTZGZDOJNMELR-UHFFFAOYSA-N	393	1585158379049
participant_15	M51363	CCCc1ccc(cc1)OC2CCC(CC2)CO	ROKDJWWMYHEKCR-UHFFFAOYSA-N	415	1585158382233
participant_15	M51364	CCCc1ccc(cc1)OC2CCC(CC)CC2	NOCOYEXKFZPHLG-UHFFFAOYSA-N	419	1585158384580
participant_15	M51365	CCCc1ccc(cc1)CC2CCN(CC)CC2	KBRJIQNWYSYUBQ-UHFFFAOYSA-N	473	1585158392417
participant_15	M51366	CCCc1ccc(cc1)CN2CCN(CC)CC2	CJNJLVDRHRYRIS-UHFFFAOYSA-N	613	1585158405996
participant_15	M51367	CCCc1ccc(cc1)CN2CCN(CC2)C(C)C	FXDUGWZSVCRGBF-UHFFFAOYSA-N	563	1585158416669
participant_15	M51368	CCCc1ccc(cn1)CN2CCN(CC)CC2	BYHPMPRZUCYUNL-UHFFFAOYSA-N	510	1585158423503
participant_15	M51369	CCCc1ccc(CN2CCN(CC)CC2)nc1	YPQQPJFJKMIGLT-UHFFFAOYSA-N	504	1585158430277
participant_15	M51370	CCC[n+]1ccc(cc1)CN2CCN(CC)CC2	RYJRJGVHSRILOO-UHFFFAOYSA-N	496	1585158435431
participant_15	M51371	CCNc1ccc(cc1)CN2CCN(CC)CC2	LMNABGXKQZCONZ-UHFFFAOYSA-N	634	1585158447167
participant_15	M51372	CCN1CCN(CC1)Cc2ccc(cc2)CNC	JCPIRBJEFLSKIA-UHFFFAOYSA-N	622	1585158455770
participant_15	M51373	CCN(C)c1ccc(cc1)CN2CCN(CC)CC2	JRBDDKCEHVWVCF-UHFFFAOYSA-N	599	1585158474114
participant_15	M51374	CCN1CCN(CC1)Cc2ccc(cc2)NC(C)C	NUSVOMKLVIWVGV-UHFFFAOYSA-N	632	1585158516701
participant_15	M51375	CCN1CCN(CC1)Cc2ccc(cc2)NC(C)O	WYHYCANSIGWXGB-UHFFFAOYSA-N	641	1585158518917
participant_15	M51376	CCN1CCN(CC1)Cc2ccc(cc2)NC(=O)C	LBBKNJKLEPMFMH-UHFFFAOYSA-N	662	1585158525563
participant_15	M51377	CCC(=O)Nc1ccc(cc1)CN2CCN(CC)CC2	HRDAXSAVYSIHTG-UHFFFAOYSA-N	668	1585158542702
participant_15	M51378	CCCC(=O)Nc1ccc(cc1)CN2CCN(CC)CC2	JTURAYAUYVXWCQ-UHFFFAOYSA-N	659	1585158545509
participant_15	M51379	CCCCC(=O)Nc1ccc(cc1)CN2CCN(CC)CC2	RRYNTXPEZPEMLM-UHFFFAOYSA-N	650	1585158545719
participant_15	M51380	CCN1CCN(CC1)Cc2ccc(cc2)NC(=O)C(C)C	QQMGMYKGGXYRTJ-UHFFFAOYSA-N	639	1585158560691
participant_15	M51381	CCN1CCN(CC1)Cc2ccc(cc2)NC(=O)CCl	LZOYPPAEQWNIHG-UHFFFAOYSA-N	669	1585158578435
participant_15	M51382	c1cc(ccc1CN2CCN(CC2)CCl)NC(=O)CCl	QYMOOTDBGPBNPJ-UHFFFAOYSA-N	642	1585158582376
participant_15	M51383	c1cc(ccc1CN2CCN(CC2)CF)NC(=O)CCl	OSGZVOZHYXEUOK-UHFFFAOYSA-N	653	1585158586870
participant_15	M51384	c1cc(ccc1CN2CCN(CC2)CBr)NC(=O)CCl	FNXHGCYODBTUAO-UHFFFAOYSA-N	653	1585158592502
participant_15	M51385	c1cc(ccc1CN2CCN(CC2)CO)NC(=O)CCl	FUPBSIZXBFYXQR-UHFFFAOYSA-N	653	1585158600251
participant_15	M51386	CCN1CCN(CC1)Cc2ccc(cc2)NC(=O)CF	LLDZOYFCHSMUJT-UHFFFAOYSA-N	669	1585158609707
participant_15	M51387	CCN1CCN(CC1)Cc2ccc(cc2)NC(=O)C(C)F	WQWINKLKMIFJMB-UHFFFAOYSA-N	649	1585158621735
participant_15	M51388	CCN1CCN(CC1)Cc2ccc(cc2)NC(=O)C(C)(C)F	MACJHCRDALERFM-UHFFFAOYSA-N	634	1585158623444
participant_15	M51389	CCN1CCN(CC1)Cc2ccc(cc2)NC(=O)C(C)(F)F	OGPYZBNRQJCBDK-UHFFFAOYSA-N	633	1585158625575
participant_15	M51390	CCN1CCN(CC1)Cc2ccc(cc2)NC(=O)C(F)(F)F	CDRRJNDHBVGVLB-UHFFFAOYSA-N	611	1585158626388
participant_15	M51391	CCN1CCN(CC1)Cc2ccc(cc2)NC(=O)C(F)F	BYKNYZWRABZZKL-UHFFFAOYSA-N	636	1585158630801
participant_15	M51392	CCN1CCN(CC1)Cc2ccc(cc2)NC(=O)CBr	YMLAHMIJYZHLMI-UHFFFAOYSA-N	669	1585158639427
participant_15	M51393	c1cc(ccc1CN2CCN(CC2)CBr)NC(=O)CF	WLUUHNZZMVRPMJ-UHFFFAOYSA-N	653	1585158651838
participant_15	M51394	CCN1CCN(CC1)Cc2ccc(cc2)NS(=O)CF	COTAGMGZMJHKKH-UHFFFAOYSA-N	636	1585158661972
participant_15	M51395	CSN1CCN(CC1)Cc2ccc(cc2)NC(=O)CF	BFBUFFJFULUKGD-UHFFFAOYSA-N	622	1585158681831
participant_15	M51396	CCN1CCC(CC1)Cc2ccc(cc2)NC(=O)CF	OMJSWSIBGYYKSU-UHFFFAOYSA-N	512	1585158689979
participant_15	M51397	CCN1CCN(Cc2ccc(cc2)NC(=O)CF)NC1	KRKROXQDSNVILM-UHFFFAOYSA-N	542	1585158695962
participant_15	M51398	CCN1CCN(CC1)Sc2ccc(cc2)NC(=O)CF	KFCYQOHXNLWFRZ-UHFFFAOYSA-N	568	1585158702820
participant_15	M51399	CCN1CCN(CC1)Cc2ccc(c(C)c2)NC(=O)CF	XGDMHDCDSBAGRU-UHFFFAOYSA-N	592	1585158728243
participant_15	M51400	CCN1CCN(CC1)Cc2ccc(cc2C)NC(=O)CF	ZXDRAVKNSAJSKH-UHFFFAOYSA-N	579	1585158746647
participant_15	M51401	CCN1CCN(CC1)C[n+]2ccc(cc2)NC(=O)CF	FGTSCKAAULCJIO-UHFFFAOYSA-O	506	1585158756051
participant_15	M51402	CCN1CCN(CC1)CN2C=CC(=CC2)NC(=O)CF	ZBDSDLBKDWNNIJ-UHFFFAOYSA-N	438	1585158760811
participant_15	M51403	CCN1CCN(CC1)CN2CC=C(CC2)NC(=O)CF	AGVLYDAYNXVYAM-UHFFFAOYSA-N	411	1585158761470
participant_15	M51404	CCN1CCN(CC1)CN2CCC(CC2)NC(=O)CF	IIEKQGJTTHRQMD-UHFFFAOYSA-N	366	1585158762183
participant_15	M51405	CCN1CCN(CC1)CN2CCC(C(C)C2)NC(=O)CF	DJQSSGPCZIDCFY-UHFFFAOYSA-N	348	1585158773998
participant_15	M51406	CCN1CCN(CC1)CN2C=CC(CC2)NC(=O)CF	KAVOJNOFHVBWGC-UHFFFAOYSA-N	401	1585158800094
participant_15	M51407	CCN1CCN(CC1)CC2C=CC(=CC2)NC(=O)CF	SPZMSBYIWPUTCK-UHFFFAOYSA-N	439	1585158805872
participant_15	M51408	CCN1CCN(CC1)/C=C\2/C=CC(=CC2)NC(=O)CF	SBMJOIAKNMMOQJ-SEYXRHQNSA-N	424	1585158812833
participant_15	M51409	C=CN1CCN(CC1)Cc2ccc(cc2)NC(=O)CF	KIQWKJISRYSGOQ-UHFFFAOYSA-N	607	1585158826818
participant_15	M51410	c1cc(ccc1CN2CCN(CC2)CN)NC(=O)CF	UXFGHONRNWEDMI-UHFFFAOYSA-N	653	1585158832781
participant_15	M51411	CCN1CCN(CC1C)Cc2ccc(cc2)NC(=O)CF	FSQCITKGYPNTKQ-UHFFFAOYSA-N	551	1585158850318
participant_15	M51412	CCN1CCN(Cc2ccc(cc2)NC(=O)CF)CC1O	KGOWOTVDGGAMAH-UHFFFAOYSA-N	542	1585158853320
participant_15	M51413	CCC1CN(CCN1CC)Cc2ccc(cc2)NC(=O)CF	MQKMKBKBWQFMBJ-UHFFFAOYSA-N	541	1585158860751
participant_15	M51414	CCN1CCN(Cc2ccc(cc2)NC(=O)CF)CC1CO	GSLWKGQYKAFBQM-UHFFFAOYSA-N	535	1585158863284
participant_15	M49521	CCC(SCC)SCc1coc2CCC(Cc12)c3ccc(cc3)-c4cccc5CCCc54	KLCVSLFKKGCZEP-UHFFFAOYSA-N	564	1585158885924
participant_15	M51415	CCC(SCC)SCc1coc2CCC(Cc12)c3ccc(cc3)-c4ccnc5CCCc45	ZCOACFGUZJPVLB-UHFFFAOYSA-N	535	1585158959276
participant_15	M51416	CCC(SCC)SCc1coc2CCC(Cc12)c3ccc(cc3)-c4ccnc5CCNc45	XOQLZFTVDDNRFL-UHFFFAOYSA-N	533	1585158969485
participant_15	M51417	CCC(SCC)SCc1coc2CCC(Cc12)c3ccc(cc3)-c4cccc5CCNc54	XFSIZVDYVVXLJC-UHFFFAOYSA-N	560	1585158974630
participant_15	M51418	CCC(SCC)SCc1coc2CCC(Cc12)[n+]3ccc(cc3)-c4cccc5CCCc54	UHOCONMNCJJZNF-UHFFFAOYSA-N	522	1585158979240
participant_15	M51419	CCC(SCC)SCc1csc2CCC(Cc12)c3ccc(cc3)-c4cccc5CCCc54	OKKLTSNTQZLTGI-UHFFFAOYSA-N	555	1585158989892
participant_15	M51420	CCSC(OC)SCc1coc2CCC(Cc12)c3ccc(cc3)-c4cccc5CCCc54	FLRBOWZKOQWTAC-UHFFFAOYSA-N	551	1585158996726
participant_15	M51421	COC(SCc1coc2CCC(Cc12)c3ccc(cc3)-c4cccc5CCCc54)SOC	IZIPZJTZTLLTLI-UHFFFAOYSA-N	550	1585158998146
participant_15	M51422	CCSC(C)SCc1coc2CCC(Cc12)c3ccc(cc3)-c4cccc5CCCc54	HMYQEWVDJAKWFT-UHFFFAOYSA-N	546	1585159009002
participant_15	M51423	CC(SC)SCc1coc2CCC(Cc12)c3ccc(cc3)-c4cccc5CCCc54	DSDKTGLEMWZCAK-UHFFFAOYSA-N	539	1585159009929
participant_15	M51424	CC(CCc1coc2CCC(Cc12)c3ccc(cc3)-c4cccc5CCCc54)SC	BBEVXOGWUMIKBN-UHFFFAOYSA-N	549	1585159021283
participant_15	M51425	CCC(CCc1coc2CCC(Cc12)c3ccc(cc3)-c4cccc5CCCc54)SC	RDTSPSYJRRUNKR-UHFFFAOYSA-N	573	1585159027030
participant_15	M51426	CCCC(CCc1coc2CCC(Cc12)c3ccc(cc3)-c4cccc5CCCc54)SC	ORTJMQDNGCUMRV-UHFFFAOYSA-N	546	1585159027741
participant_15	M51427	C1CCSC(C1)CCc2coc3CCC(Cc23)c4ccc(cc4)-c5cccc6CCCc65	NZTOBXXWGQDUSI-UHFFFAOYSA-N	529	1585159035142
participant_15	M51428	C1CCC(CC1)CCc2coc3CCC(Cc23)c4ccc(cc4)-c5cccc6CCCc65	NBFFWTZYXGZEJP-UHFFFAOYSA-N	508	1585159038464
participant_15	M51429	C1CCNC(C1)CCc2coc3CCC(Cc23)c4ccc(cc4)-c5cccc6CCCc65	FVCPFRFRTNLQNO-UHFFFAOYSA-N	533	1585159042018
participant_15	M51430	C1Cc2cccc(-c3ccc(cc3)C4CCc5c(C4)c(CCC6CNCCN6)co5)c2C1	HJBIKHVVPGTJJS-UHFFFAOYSA-N	541	1585159044461
participant_15	M51431	C1Cc2cccc(-c3ccc(cc3)C4CCc5c(C4)c(CCC6=NCCNC6)co5)c2C1	VTZZDFQZENATLS-UHFFFAOYSA-N	544	1585159050243
participant_15	M51432	C1Cc2cccc(-c3ccc(cc3)C4CCc5c(C4)c(CCC6=NC=CNC6)co5)c2C1	QKLRBHWRXZGTAZ-UHFFFAOYSA-N	553	1585159051361
participant_15	M51433	C1Cc2cccc(-c3ccc(cc3)C4CCc5c(C4)c(CCc6cnccn6)co5)c2C1	JKPIQUOCROCLHN-UHFFFAOYSA-N	533	1585159052627
participant_15	M51434	C1=Cc2c(C1)cccc2-c3ccc(cc3)C4CCc5c(C4)c(CCc6cnccn6)co5	SWYZRGJPJGMZAP-UHFFFAOYSA-N	508	1585159059126
participant_45	M51381	CCN1CCN(CC1)Cc2ccc(cc2)NC(=O)CCl	LZOYPPAEQWNIHG-UHFFFAOYSA-N	669	1585211191290
participant_45	M51392	CCN1CCN(CC1)Cc2ccc(cc2)NC(=O)CBr	YMLAHMIJYZHLMI-UHFFFAOYSA-N	669	1585211205820
participant_45	M51386	CCN1CCN(CC1)Cc2ccc(cc2)NC(=O)CF	LLDZOYFCHSMUJT-UHFFFAOYSA-N	669	1585211212841
participant_45	M51400	CCN1CCN(CC1)Cc2ccc(cc2C)NC(=O)CF	ZXDRAVKNSAJSKH-UHFFFAOYSA-N	579	1585211233674
participant_45	M52444	CCN1CCN2Cc3ccc(cc3CC2C1)NC(=O)CF	FENYIHDXBWOAKK-UHFFFAOYSA-N	492	1585211236598
participant_45	M52445	CCN1CCN(Cc2ccc(cc2)NC(=O)CF)C(C)C1	XXXAIVNLRMRMTL-UHFFFAOYSA-N	531	1585211246215
participant_45	M52446	CCCN1CCN(CC1)Cc2ccc(cc2)NC(=O)CF	BTPCQXBZQFVEGN-UHFFFAOYSA-N	652	1585211262667
participant_45	M52447	CC(C)CN1CCN(CC1)Cc2ccc(cc2)NC(=O)CF	HKUDIKMROUNOPF-UHFFFAOYSA-N	642	1585211266931
participant_45	M52448	CCC(C)CN1CCN(CC1)Cc2ccc(cc2)NC(=O)CF	JFDWVGYVWJHDDH-UHFFFAOYSA-N	646	1585211269163
participant_45	M52449	CCCC(C)CN1CCN(CC1)Cc2ccc(cc2)NC(=O)CF	YQLJDNJKKTXXIT-UHFFFAOYSA-N	625	1585211272153
participant_45	M52450	C/C=C/C(C)CN1CCN(CC1)Cc2ccc(cc2)NC(=O)CF	AUFYYPSNHDXREW-ONEGZZNKSA-N	636	1585211277722
participant_45	M52451	C/C=C/C(CN1CCN(CC1)Cc2ccc(cc2)NC(=O)CF)O	HASNPRUKNIQVFF-NSCUHMNNSA-N	635	1585211282829
participant_45	M52452	C/C=C/C(CN1CCN(CC1)Cc2ccc(cc2)NC(=O)CF)Cl	WIERUCZITLTYKZ-NSCUHMNNSA-N	629	1585211296810
participant_45	M52453	C/C=C/C(CN1CCN(CC1)Cc2ccc(cc2)NC(=O)CF)F	VMRFCIYMXOCCCA-NSCUHMNNSA-N	629	1585211301069
participant_45	M52454	C/C=C/C(CN1CCN(CC1)Cc2ccc(cc2)NC(=O)CF)Br	MMNRFYQLKARQON-NSCUHMNNSA-N	635	1585211305000
participant_45	M52455	C/C=C/CCN1CCN(CC1)Cc2ccc(cc2)NC(=O)CF	VJGNGJZZOSBXNF-NSCUHMNNSA-N	629	1585211327478
participant_45	M52456	C=CCCN1CCN(CC1)Cc2ccc(cc2)NC(=O)CF	VMDPVKBPUZFZQK-UHFFFAOYSA-N	634	1585211331484
participant_45	M52457	c1cc(ccc1CN2CCN(CC2)CO)NC(=O)CF	IJPTWTMJUUVKCQ-UHFFFAOYSA-N	653	1585211347685
participant_45	M52458	COCN1CCN(CC1)Cc2ccc(cc2)NC(=O)CF	VEYVWCJFXNQRIC-UHFFFAOYSA-N	687	1585211355046
participant_45	M52459	CCOCN1CCN(CC1)Cc2ccc(cc2)NC(=O)CF	ZDPOETMZOAOZAZ-UHFFFAOYSA-N	678	1585211365937
participant_45	M52460	CC(C)OCN1CCN(CC1)Cc2ccc(cc2)NC(=O)CF	OIFWBGUBDLNOIM-UHFFFAOYSA-N	661	1585211370770
participant_45	M52461	CCC(C)OCN1CCN(CC1)Cc2ccc(cc2)NC(=O)CF	JFTIULDPMVVUFJ-UHFFFAOYSA-N	664	1585211372771
participant_45	M52462	CCCC(C)OCN1CCN(CC1)Cc2ccc(cc2)NC(=O)CF	HCHROUJOWNTGJG-UHFFFAOYSA-N	643	1585211374385
participant_45	M52463	CCCCC(C)OCN1CCN(CC1)Cc2ccc(cc2)NC(=O)CF	KMPBVUNGIATZTA-UHFFFAOYSA-N	631	1585211376987
participant_45	M52464	C1CCC(CC1)OCN2CCN(CC2)Cc3ccc(cc3)NC(=O)CF	RBXHMHMUFOMHJP-UHFFFAOYSA-N	650	1585211379869
participant_45	M52465	c1ccc(cc1)OCN2CCN(CC2)Cc3ccc(cc3)NC(=O)CF	AZKKQJFDJSXPGJ-UHFFFAOYSA-N	734	1585211387235
participant_45	M52466	c1cc[n+](cc1)OCN2CCN(CC2)Cc3ccc(cc3)NC(=O)CF	ITMGHVWNONZRLT-UHFFFAOYSA-O	676	1585211405456
participant_45	M52467	c1cc(ccc1CN2CCN(CC2)CO[n+]3ccncc3)NC(=O)CF	MZRRWTRWGIVQBV-UHFFFAOYSA-O	682	1585211408347
participant_45	M52468	c1cc(ccc1CN2CCN(CC2)COc3ccncc3)NC(=O)CF	LSEQZVXMHDXIAL-UHFFFAOYSA-N	755	1585211413529
participant_45	M52469	c1cc(ccc1CN2CCN(CC2)COc3ccncn3)NC(=O)CF	QMZJFCCQOURLDM-UHFFFAOYSA-N	736	1585211420470
participant_45	M52470	c1cc(ccc1CN2CCN(CC2)COc3ncncn3)NC(=O)CF	QXIAPVLWBHJXHD-UHFFFAOYSA-N	667	1585211422650
participant_45	M52471	Cc1cc(ccn1)OCN2CCN(CC2)Cc3ccc(cc3)NC(=O)CF	AOZZIYFRROEBIL-UHFFFAOYSA-N	773	1585211446340
participant_45	M52472	c1cc(ccc1CN2CCN(CC2)COc3ccnc(c3)Cl)NC(=O)CF	NKYVUAQOLGYYCI-UHFFFAOYSA-N	766	1585211451875
participant_45	M52473	CCc1cc(ccn1)OCN2CCN(CC2)Cc3ccc(cc3)NC(=O)CF	OOPFVHCTPDMURO-UHFFFAOYSA-N	761	1585211472085
participant_45	M52474	CCCc1cc(ccn1)OCN2CCN(CC2)Cc3ccc(cc3)NC(=O)CF	ALKAFTCRPYEDCN-UHFFFAOYSA-N	744	1585211473890
participant_45	M52475	c1cc(ccc1CN2CCN(CC2)COc3ccnc(c3)C4CC4)NC(=O)CF	DFMPIFVMCCGSOC-UHFFFAOYSA-N	787	1585211476248
participant_45	M52476	c1cc(ccc1CN2CCN(CC2)COc3ccnc(c3)C4CO4)NC(=O)CF	WNPXRBYEAGTXAS-UHFFFAOYSA-N	788	1585211481076
participant_45	M52477	c1cc(ccc1CN2CCN(CC2)COc3ccnc(c3)C4=CO4)NC(=O)CF	ZGLJYQHGXMCVHA-UHFFFAOYSA-N	790	1585211487511
participant_45	M52478	CC1=C(c2cc(ccn2)OCN3CCN(CC3)Cc4ccc(cc4)NC(=O)CF)O1	VGWTVSGSSQJNKN-UHFFFAOYSA-N	783	1585211497490
participant_45	M52479	CCC1=C(c2cc(ccn2)OCN3CCN(CC3)Cc4ccc(cc4)NC(=O)CF)O1	LMDXCEJKYMERMY-UHFFFAOYSA-N	770	1585211500210
participant_45	M52480	CCCC1=C(c2cc(ccn2)OCN3CCN(CC3)Cc4ccc(cc4)NC(=O)CF)O1	CNFJDYYLVLYNKW-UHFFFAOYSA-N	753	1585211502482
participant_45	M52481	CCCCC1=C(c2cc(ccn2)OCN3CCN(CC3)Cc4ccc(cc4)NC(=O)CF)O1	UJQPIQGFEFDCEM-UHFFFAOYSA-N	738	1585211508696
participant_45	M52482	CCCCCC1=C(c2cc(ccn2)OCN3CCN(CC3)Cc4ccc(cc4)NC(=O)CF)O1	UXJGOSNPTBIFBP-UHFFFAOYSA-N	710	1585211513113
participant_45	M52483	CCCCCCC1=C(c2cc(ccn2)OCN3CCN(CC3)Cc4ccc(cc4)NC(=O)CF)O1	UOZJNYUIIQMQRK-UHFFFAOYSA-N	681	1585211514933
participant_45	M52484	C1CCC(CC1)C2=C(c3cc(ccn3)OCN4CCN(CC4)Cc5ccc(cc5)NC(=O)CF)O2	HYJOCPVXMQIESP-UHFFFAOYSA-N	729	1585211516354
participant_45	M52485	c1ccc(cc1)C2=C(c3cc(ccn3)OCN4CCN(CC4)Cc5ccc(cc5)NC(=O)CF)O2	GXUITLLNRVNXEZ-UHFFFAOYSA-N	710	1585211523446
participant_45	M52486	C=C/C=C\C=C\C1=C(c2cc(ccn2)OCN3CCN(CC3)Cc4ccc(cc4)NC(=O)CF)O1	SKZYYJNKUFYJQE-DNVGVPOPSA-N	678	1585211531149
participant_45	M52487	C/C=C\C=C\C1=C(c2cc(ccn2)OCN3CCN(CC3)Cc4ccc(cc4)NC(=O)CF)O1	TVIVDBDLPFCCME-AWYLAFAOSA-N	713	1585211532510
participant_45	M52488	C=C/C=C/C1=C(c2cc(ccn2)OCN3CCN(CC3)Cc4ccc(cc4)NC(=O)CF)O1	HCTBUKAZEPTLOB-ONEGZZNKSA-N	729	1585211533871
participant_45	M52489	C/C=C/C1=C(c2cc(ccn2)OCN3CCN(CC3)Cc4ccc(cc4)NC(=O)CF)O1	KJKUVVBGXNOUFJ-NSCUHMNNSA-N	759	1585211537793
participant_45	M52490	C=CC1=C(c2cc(ccn2)OCN3CCN(CC3)Cc4ccc(cc4)NC(=O)CF)O1	SAKJUEHHLNDCMV-UHFFFAOYSA-N	765	1585211539062
participant_45	M52491	c1cc(ccc1CN2CCN(CC2)COc3ccnc(c3)C4=C(O)O4)NC(=O)CF	GWAJNWNBSNGRJT-UHFFFAOYSA-N	777	1585211551862
participant_45	M52492	COC1=C(c2cc(ccn2)OCN3CCN(CC3)Cc4ccc(cc4)NC(=O)CF)O1	ACTXMVURSYNOLV-UHFFFAOYSA-N	792	1585211559163
participant_45	M52493	CCOC1=C(c2cc(ccn2)OCN3CCN(CC3)Cc4ccc(cc4)NC(=O)CF)O1	ZOGSGZCFCTYLDZ-UHFFFAOYSA-N	769	1585211562297
participant_45	M52494	CC(C)OC1=C(c2cc(ccn2)OCN3CCN(CC3)Cc4ccc(cc4)NC(=O)CF)O1	FOODBAQRRXFHOH-UHFFFAOYSA-N	761	1585211567754
participant_45	M52495	CSC1=C(c2cc(ccn2)OCN3CCN(CC3)Cc4ccc(cc4)NC(=O)CF)O1	KFYMQIYVEOZPJJ-UHFFFAOYSA-N	767	1585211605749
participant_45	M52496	CNC1=C(c2cc(ccn2)OCN3CCN(CC3)Cc4ccc(cc4)NC(=O)CF)O1	GZBYRUZTCJLXFF-UHFFFAOYSA-N	773	1585211619112
participant_45	M52497	COC1=C(c2cc(ccn2)OCN3CCN(CC3)Cc4ccc(cc4)NC(=O)CF)N1	LAHTWISOEOVCBN-UHFFFAOYSA-N	799	1585211629725
participant_45	M52498	COC1=C(c2cc(ccn2)NCN3CCN(CC3)Cc4ccc(cc4)NC(=O)CF)N1	VRTOYKRIHJRZJX-UHFFFAOYSA-N	773	1585211637007
participant_45	M52499	Cc1cnc(cc1OCN2CCN(CC2)Cc3ccc(cc3)NC(=O)CF)C4=C(N4)OC	HVSMAVYTBOLXPX-UHFFFAOYSA-N	764	1585211658011
participant_45	M52500	COC1=C(c2cc(c(cn2)O)OCN3CCN(CC3)Cc4ccc(cc4)NC(=O)CF)N1	KQGFABZRXVASEW-UHFFFAOYSA-N	770	1585211662511
participant_45	M52501	COc1cnc(cc1OCN2CCN(CC2)Cc3ccc(cc3)NC(=O)CF)C4=C(N4)OC	DDDSCMVQHABUDN-UHFFFAOYSA-N	754	1585211671876
participant_45	M52502	CCc1cnc(cc1OCN2CCN(CC2)Cc3ccc(cc3)NC(=O)CF)C4=C(N4)OC	PDAGSXHJSNMGFY-UHFFFAOYSA-N	754	1585211676866
participant_45	M52503	COC1=C(c2cc(c(cn2)CO)OCN3CCN(CC3)Cc4ccc(cc4)NC(=O)CF)N1	FSOUAAWRVTWAOI-UHFFFAOYSA-N	752	1585211680719
participant_45	M52504	CCOC1=C(c2cc(ccn2)OCN3CCN(CC3)Cc4ccc(cc4)NC(=O)CF)N1	KCUQZXXLOPEEIY-UHFFFAOYSA-N	775	1585211707505
participant_45	M52505	CC(C)OC1=C(c2cc(ccn2)OCN3CCN(CC3)Cc4ccc(cc4)NC(=O)CF)N1	JHNKSUXQGKZQBG-UHFFFAOYSA-N	767	1585211710382
participant_45	M52506	CC(Cl)OC1=C(c2cc(ccn2)OCN3CCN(CC3)Cc4ccc(cc4)NC(=O)CF)N1	RKLCJJUZHCPFPN-UHFFFAOYSA-N	766	1585211713964
participant_45	M52507	c1cc(ccc1CN2CCN(CC2)COc3ccnc(c3)C4=C(N4)OC(Cl)Cl)NC(=O)CF	DJZBWNWLPQBORZ-UHFFFAOYSA-N	744	1585211715680
participant_45	M52508	c1cc(ccc1CN2CCN(CC2)COc3ccnc(c3)C4=C(N4)OCCl)NC(=O)CF	RSDYSYDCCBWUDJ-UHFFFAOYSA-N	761	1585211723865
participant_45	M52509	CCCOC1=C(c2cc(ccn2)OCN3CCN(CC3)Cc4ccc(cc4)NC(=O)CF)N1	SSRKZDDVENDRPM-UHFFFAOYSA-N	759	1585211746330
participant_45	M52510	COCOC1=C(c2cc(ccn2)OCN3CCN(CC3)Cc4ccc(cc4)NC(=O)CF)N1	CGNSFIIMCPVGEC-UHFFFAOYSA-N	767	1585211750111
participant_45	M52511	CNC1=C(c2cc(ccn2)OCN3CCN(CC3)Cc4ccc(cc4)NC(=O)CF)N1	CKWWYTXGPGBRCE-UHFFFAOYSA-N	768	1585211776684
participant_45	M52512	CSC1=C(c2cc(ccn2)OCN3CCN(CC3)Cc4ccc(cc4)NC(=O)CF)N1	NZJCHDIBAJPVOY-UHFFFAOYSA-N	778	1585211781514
participant_45	M52513	COC1=C(c2cc(ccn2)OCN3CCN(CC3)Cc4ccc(cc4)NC(=O)CF)S1	MLZLZQQWSWNHQZ-UHFFFAOYSA-N	785	1585211788385
participant_45	M52516	Cc1cc(cc(C2=C(N2)OC)n1)OCN3CCN(CC3)Cc4ccc(cc4)NC(=O)CF	FYOFVJLYVUOSCQ-UHFFFAOYSA-N	774	1585211907010
participant_45	M52517	CCc1cc(cc(C2=C(N2)OC)n1)OCN3CCN(CC3)Cc4ccc(cc4)NC(=O)CF	MNFBYVUQVIOTDA-UHFFFAOYSA-N	763	1585211909575
participant_45	M52518	CCCc1cc(cc(C2=C(N2)OC)n1)OCN3CCN(CC3)Cc4ccc(cc4)NC(=O)CF	ZNYSULCVIDRPPW-UHFFFAOYSA-N	747	1585211911488
participant_45	M52520	COC1=C(c2cc(c3CCCc3n2)OCN4CCN(CC4)Cc5ccc(cc5)NC(=O)CF)N1	YIXXETUHMMQAQV-UHFFFAOYSA-N	761	1585211913115
participant_45	M52522	COC1=C(c2cc(c3CC=Cc3n2)OCN4CCN(CC4)Cc5ccc(cc5)NC(=O)CF)N1	UFUMDMHJROKSQK-UHFFFAOYSA-N	772	1585211921070
participant_45	M52524	COC1=C(c2cc(c3c(cc[nH]3)n2)OCN4CCN(CC4)Cc5ccc(cc5)NC(=O)CF)N1	CCMGLCWKOBZZJZ-UHFFFAOYSA-N	754	1585211926189
participant_45	M52526	COC1=C(c2cc(c3c(cco3)n2)OCN4CCN(CC4)Cc5ccc(cc5)NC(=O)CF)N1	HKNOVLGSRLWTDI-UHFFFAOYSA-N	763	1585211930618
participant_45	M52531	CC1CN(CCN1COc2ccnc(c2)C3=C(N3)OC)Cc4ccc(cc4)NC(=O)CF	JDBNUFOWLGXFML-UHFFFAOYSA-N	680	1585211976204
participant_45	M52533	CCC1CN(CCN1COc2ccnc(c2)C3=C(N3)OC)Cc4ccc(cc4)NC(=O)CF	LTRDRQBXIMSLLY-UHFFFAOYSA-N	676	1585211978774
participant_45	M52534	CCCC1CN(CCN1COc2ccnc(c2)C3=C(N3)OC)Cc4ccc(cc4)NC(=O)CF	ZYECWLPTDMYTSO-UHFFFAOYSA-N	668	1585211980338
participant_45	M52535	CCCCC1CN(CCN1COc2ccnc(c2)C3=C(N3)OC)Cc4ccc(cc4)NC(=O)CF	COKRFZSDJFPMHW-UHFFFAOYSA-N	646	1585211981912
participant_45	M52537	COC1=C(c2cc(ccn2)OCN3CCN(Cc4ccc(cc4)NC(=O)CF)C5CCCCC53)N1	BEVRHLZYNAEWTF-UHFFFAOYSA-N	625	1585211983431
participant_45	M52539	COC1=C(c2cc(ccn2)OCN3CCN(Cc4ccc(cc4)NC(=O)CF)c5ccccc53)N1	XTBFEPBYAWZWRM-UHFFFAOYSA-N	643	1585211992869
participant_45	M52540	C=C/C=C\C1=CN(CCN1Cc2ccc(cc2)NC(=O)CF)COc3ccnc(c3)C4=C(N4)OC	JLVKETXIJDAKTA-PLNGDYQASA-N	600	1585211999830
participant_45	M52542	CC1=CN(CCN1Cc2ccc(cc2)NC(=O)CF)COc3ccnc(c3)C4=C(N4)OC	KPTOUOZYKQGGCC-UHFFFAOYSA-N	635	1585212004389
participant_45	M52543	COC1=C(c2cc(ccn2)OCN3C=CN(CC3)Cc4ccc(cc4)NC(=O)CF)N1	ZJUQCTNZJVXXBF-UHFFFAOYSA-N	619	1585212006079
participant_45	M52548	CC1=CN(CCN1COc2ccnc(c2)C3=C(N3)OC)Cc4ccc(cc4)NC(=O)CF	SGFHBVLLMVGLMA-UHFFFAOYSA-N	637	1585212023058
participant_45	M52549	CCC1=CN(CCN1COc2ccnc(c2)C3=C(N3)OC)Cc4ccc(cc4)NC(=O)CF	BXXXDLIYAGYXSG-UHFFFAOYSA-N	636	1585212024573
participant_45	M52550	CCCC1=CN(CCN1COc2ccnc(c2)C3=C(N3)OC)Cc4ccc(cc4)NC(=O)CF	WTJRHSIOAIGROK-UHFFFAOYSA-N	625	1585212026090
participant_45	M52551	COC1=C(c2cc(ccn2)OCN3CCN(Cc4ccc(cc4)NC(=O)CF)C5=C3CCC5)N1	YIJKYMFJBSDXDT-UHFFFAOYSA-N	653	1585212027562
participant_45	M52552	COC1=C(c2cc(ccn2)OCN3CCN(Cc4ccc(cc4)NC(=O)CF)C5=C3CCO5)N1	RHEJVPYGYIUBFE-UHFFFAOYSA-N	666	1585212032318
participant_45	M52553	COC1=C(c2cc(ccn2)OCN3CCN(Cc4ccc(cc4)NC(=O)CF)c5c3cco5)N1	NZYSXYKIUSNWDN-UHFFFAOYSA-N	634	1585212037088
participant_15	M52497	COC1=C(c2cc(ccn2)OCN3CCN(CC3)Cc4ccc(cc4)NC(=O)CF)N1	LAHTWISOEOVCBN-UHFFFAOYSA-N	799	1585243535935
participant_15	M54119	CO/C(=C\c1cc(ccn1)OCN2CCN(CC2)Cc3ccc(cc3)NC(=O)CF)/N	ZKZBPJBSHRFJNR-BKUYFWCQSA-N	762	1585243588938
participant_15	M54121	CC/C(=C\c1cc(ccn1)OCN2CCN(CC2)Cc3ccc(cc3)NC(=O)CF)/N	YPXCJFJFHXVAQB-CPNJWEJPSA-N	744	1585243594487
participant_15	M54122	CC/C(=C\c1cc(ccn1)OCN2CCN(CC2)Cc3ccc(cc3)NC(=O)CF)/C	ZBDSAJGEZZUXKL-RGEXLXHISA-N	741	1585243595287
participant_15	M54123	CCC(C)Cc1cc(ccn1)OCN2CCN(CC2)Cc3ccc(cc3)NC(=O)CF	YBPSUKIXWGWRAC-UHFFFAOYSA-N	735	1585243598517
participant_15	M54124	CCC(CC)Cc1cc(ccn1)OCN2CCN(CC2)Cc3ccc(cc3)NC(=O)CF	WMJJKLXDSCFVBF-UHFFFAOYSA-N	706	1585243604570
participant_15	M54125	CCCC(CC)Cc1cc(ccn1)OCN2CCN(CC2)Cc3ccc(cc3)NC(=O)CF	RCERIVPFZNQTAI-UHFFFAOYSA-N	689	1585243605951
participant_15	M54126	C1CCC(CC1)Cc2cc(ccn2)OCN3CCN(CC3)Cc4ccc(cc4)NC(=O)CF	XBBCTFUUOPTGGB-UHFFFAOYSA-N	711	1585243606842
participant_15	M52468	c1cc(ccc1CN2CCN(CC2)COc3ccncc3)NC(=O)CF	LSEQZVXMHDXIAL-UHFFFAOYSA-N	755	1585243622891
participant_15	M52471	Cc1cc(ccn1)OCN2CCN(CC2)Cc3ccc(cc3)NC(=O)CF	AOZZIYFRROEBIL-UHFFFAOYSA-N	773	1585243629740
participant_15	M52473	CCc1cc(ccn1)OCN2CCN(CC2)Cc3ccc(cc3)NC(=O)CF	OOPFVHCTPDMURO-UHFFFAOYSA-N	761	1585243645436
participant_15	M52474	CCCc1cc(ccn1)OCN2CCN(CC2)Cc3ccc(cc3)NC(=O)CF	ALKAFTCRPYEDCN-UHFFFAOYSA-N	744	1585243647379
participant_15	M54127	CCCCc1cc(ccn1)OCN2CCN(CC2)Cc3ccc(cc3)NC(=O)CF	HIOPYZKPKJNKCB-UHFFFAOYSA-N	744	1585243648835
participant_15	M54128	CCCCCc1cc(ccn1)OCN2CCN(CC2)Cc3ccc(cc3)NC(=O)CF	NTBUOEPCFUIRMB-UHFFFAOYSA-N	715	1585243649820
participant_15	M54129	CCCCCCc1cc(ccn1)OCN2CCN(CC2)Cc3ccc(cc3)NC(=O)CF	OZWUWJFISMMDPA-UHFFFAOYSA-N	684	1585243651597
participant_15	M54130	C1CCC(CC1)c2cc(ccn2)OCN3CCN(CC3)Cc4ccc(cc4)NC(=O)CF	VEEAJRJPFQFULA-UHFFFAOYSA-N	726	1585243652424
participant_15	M54131	CCCCC(C)c1cc(ccn1)OCN2CCN(CC2)Cc3ccc(cc3)NC(=O)CF	NERZLNIIGNXXBP-UHFFFAOYSA-N	723	1585243661703
participant_15	M54132	CCCC(C)c1cc(ccn1)OCN2CCN(CC2)Cc3ccc(cc3)NC(=O)CF	RIYFSYOQIKKGHD-UHFFFAOYSA-N	738	1585243662620
participant_15	M54133	CCC(C)c1cc(ccn1)OCN2CCN(CC2)Cc3ccc(cc3)NC(=O)CF	DPYYXFLWCVSMMR-UHFFFAOYSA-N	758	1585243663320
participant_15	M54134	CC(C)c1cc(ccn1)OCN2CCN(CC2)Cc3ccc(cc3)NC(=O)CF	VXCWNHCEHYYTIN-UHFFFAOYSA-N	753	1585243665953
participant_15	M54136	Cc1cc(cc(C)n1)OCN2CCN(CC2)Cc3ccc(cc3)NC(=O)CF	QFEZZJZCRLBNGS-UHFFFAOYSA-N	736	1585243686648
participant_15	M52472	c1cc(ccc1CN2CCN(CC2)COc3ccnc(c3)Cl)NC(=O)CF	NKYVUAQOLGYYCI-UHFFFAOYSA-N	766	1585243696324
participant_15	M54142	C1Cc2c(C1)nccc2OCN3CCN(CC3)Cc4ccc(cc4)NC(=O)CF	CBACWRJDHDZVOJ-UHFFFAOYSA-N	771	1585243717087
participant_15	M54145	c1cc(ccc1CN2CCN(CC2)COc3ccnc4CCNc43)NC(=O)CF	XNALDAOBRLZFNF-UHFFFAOYSA-N	771	1585243724366
participant_15	M54147	c1cc(ccc1CN2CCN(CC2)COc3ccnc4c3NCN4)NC(=O)CF	KLLSKAPWCFWVFD-UHFFFAOYSA-N	756	1585243730469
participant_15	M54148	c1cc(ccc1CN2CCN(CC2)COc3ccnc4c3CCN4)NC(=O)CF	BBUNNEPMJVHMET-UHFFFAOYSA-N	772	1585243733201
participant_15	M54149	c1cc2c(CCN2)c(c1)OCN3CCN(CC3)Cc4ccc(cc4)NC(=O)CF	UGCLSFUEUJZQRM-UHFFFAOYSA-N	799	1585243737569
participant_15	M54151	c1cc(ccc1CN2CCN(CC2)COc3cncc4c3CCN4)NC(=O)CF	XWJKUTYPUWANTP-UHFFFAOYSA-N	750	1585243743565
participant_15	M54153	c1cc2c(cc[nH]2)c(c1)OCN3CCN(CC3)Cc4ccc(cc4)NC(=O)CF	FMBWPQRQMLTBIY-UHFFFAOYSA-N	785	1585243753365
participant_15	M54158	c1cc2c(c(c1)OCN3CCN(CC3)Cc4ccc(cc4)NC(=O)CF)NCN2	WKPXMSCTVHUYKZ-UHFFFAOYSA-N	784	1585243788064
participant_15	M54160	c1cc2c(c(c1)OCN3CCN(CC3)Cc4ccc(cc4)NC(=O)CF)OCN2	NORHYZDJMVTVBW-UHFFFAOYSA-N	802	1585243795683
participant_15	M54161	c1cc(ccc1CN2CCN(CC2)COc3c4c(ccn3)NCO4)NC(=O)CF	KAWODZKCJFULGH-UHFFFAOYSA-N	782	1585243805418
participant_15	M54162	c1cc(ccc1CN2CCN(CC2)COc3cncc4c3OCN4)NC(=O)CF	VYMVBXDSIQJAOD-UHFFFAOYSA-N	758	1585243810934
participant_15	M54167	CC(C(=O)Nc1ccc(cc1)CN2CCN(CC2)COc3cccc4c3OCN4)F	PNUUIMDBVAKUQN-UHFFFAOYSA-N	788	1585243836292
participant_15	M54168	Cc1ccc(c2c1NCO2)OCN3CCN(CC3)Cc4ccc(cc4)NC(=O)CF	FFPPSDMBLNTQFN-UHFFFAOYSA-N	796	1585243848589
participant_15	M54169	Cc1cc2c(c(c1)OCN3CCN(CC3)Cc4ccc(cc4)NC(=O)CF)OCN2	RRORQPREKIZKHQ-UHFFFAOYSA-N	784	1585243856133
participant_15	M54170	CCc1cc2c(c(c1)OCN3CCN(CC3)Cc4ccc(cc4)NC(=O)CF)OCN2	ODQGCCMMYISAHZ-UHFFFAOYSA-N	773	1585243857702
participant_15	M54171	Cc1ccc2c(c1OCN3CCN(CC3)Cc4ccc(cc4)NC(=O)CF)OCN2	TYKAUHNDFUJKDL-UHFFFAOYSA-N	809	1585243868073
participant_15	M54172	c1cc(ccc1CN2CCN(CC2)COc3c(ccc4c3OCN4)O)NC(=O)CF	GSMPVBOJLQRZHP-UHFFFAOYSA-N	796	1585243876671
participant_15	M54173	c1cc(ccc1CN2CCN(CC2)COc3c(ccc4c3OCN4)N)NC(=O)CF	HCNOWKSGHWQDIF-UHFFFAOYSA-N	802	1585243880774
participant_15	M54175	c1cc(ccc1CN2CCN(CC2)COc3c(ccc4c3OCN4)F)NC(=O)CF	XHYYTLBMJGZHOU-UHFFFAOYSA-N	791	1585243885543
participant_15	M54176	c1cc(ccc1CN2CCN(CC2)COc3c(ccc4c3OCN4)Cl)NC(=O)CF	DEYKUKVEKWGXKO-UHFFFAOYSA-N	803	1585243888994
participant_15	M54180	Cc1ccc2c(c1OCN3CCN(CC3)Cc4ccc(cc4)NC(=O)CF)OC(C)N2	SKVZKTJMQWHZQM-UHFFFAOYSA-N	788	1585243900118
participant_15	M54181	Cc1ccc2c(c1OCN3CCN(CC3)Cc4ccc(cc4)NC(=O)CF)OC(N2)O	URRZLMZNRVAFFQ-UHFFFAOYSA-N	780	1585243903768
participant_15	M54183	Cc1ccc2c(c1OCN3CCN(CC3)Cc4ccc(cc4)NC(=O)CF)OCN2C	JYKKOZSLYUDTAP-UHFFFAOYSA-N	792	1585243915037
participant_15	M54185	Cc1ccc2c(c1OCN3CCN(CC3)Cc4ccc(cc4)NC(=O)CF)OC[N+]2(C)C	MAHODYSQXBZADH-UHFFFAOYSA-O	768	1585243920452
participant_15	M54187	Cc1ccc2c(c1OCN3CCN(CC3)Cc4ccc(cc4)NC(=O)CF)OCO2	XGYHMDNVVJDIBU-UHFFFAOYSA-N	801	1585243941258
participant_15	M54189	Cc1ccc2c(c1OCN3CCN(CC3)Cc4ccc(cc4)NC(=O)CF)NCO2	JHHNVDUAHDWBRA-UHFFFAOYSA-N	806	1585243944486
participant_15	M54191	Cc1ccc2c(c1OCN3CCN(CC3)Cc4ccc(cc4)NC(=O)CF)NCN2	SEOAFHARURUTEX-UHFFFAOYSA-N	791	1585243947754
participant_15	M54194	Cc1ccc2c(c1CCN3CCN(CC3)Cc4ccc(cc4)NC(=O)CF)OCN2	HZNLGRXEBVAMKZ-UHFFFAOYSA-N	779	1585243971114
participant_15	M54195	Cc1ccc2c(c1OCN3CCN(CC3)Cc4ccc(cc4)NC(=O)CF)OON2	ZHCRONBBWCIGES-UHFFFAOYSA-N	787	1585243988102
participant_43	M54171	Cc1ccc2c(c1OCN3CCN(CC3)Cc4ccc(cc4)NC(=O)CF)OCN2	TYKAUHNDFUJKDL-UHFFFAOYSA-N	809	1585337371181
participant_43	M55099	Cc1cc2c(c(c1C)OCN3CCN(CC3)Cc4ccc(cc4)NC(=O)CF)OCN2	PWWPNVDRTSSHKU-UHFFFAOYSA-N	759	1585337388086
participant_43	M55100	CCc1cc2c(c(c1C)OCN3CCN(CC3)Cc4ccc(cc4)NC(=O)CF)OCN2	DKWLXIGXEKLDHI-UHFFFAOYSA-N	754	1585337392952
participant_43	M55101	C1Cc2cc3c(c(c2C1)OCN4CCN(CC4)Cc5ccc(cc5)NC(=O)CF)OCN3	YFPOBWLFOUEILR-UHFFFAOYSA-N	755	1585337395123
participant_43	M54160	c1cc2c(c(c1)OCN3CCN(CC3)Cc4ccc(cc4)NC(=O)CF)OCN2	NORHYZDJMVTVBW-UHFFFAOYSA-N	802	1585337423106
participant_43	M54169	Cc1cc2c(c(c1)OCN3CCN(CC3)Cc4ccc(cc4)NC(=O)CF)OCN2	RRORQPREKIZKHQ-UHFFFAOYSA-N	784	1585337431548
participant_43	M54170	CCc1cc2c(c(c1)OCN3CCN(CC3)Cc4ccc(cc4)NC(=O)CF)OCN2	ODQGCCMMYISAHZ-UHFFFAOYSA-N	773	1585337437143
participant_43	M55102	CCCc1cc2c(c(c1)OCN3CCN(CC3)Cc4ccc(cc4)NC(=O)CF)OCN2	JGBFBVUPEWNXDG-UHFFFAOYSA-N	750	1585337438218
participant_43	M55103	CCCCc1cc2c(c(c1)OCN3CCN(CC3)Cc4ccc(cc4)NC(=O)CF)OCN2	JEGSYVMCNPCSBK-UHFFFAOYSA-N	740	1585337440796
participant_43	M55104	C1CCc2c(C1)cc(c3c2NCO3)OCN4CCN(CC4)Cc5ccc(cc5)NC(=O)CF	LTHNUWREJDEOOX-UHFFFAOYSA-N	727	1585337441497
participant_43	M55105	c1ccc2c(c1)cc(c3c2NCO3)OCN4CCN(CC4)Cc5ccc(cc5)NC(=O)CF	MOUXXMCQYFOQQJ-UHFFFAOYSA-N	778	1585337447137
participant_43	M55106	c1ccc2c(c1)cc(c3c2nco3)OCN4CCN(CC4)Cc5ccc(cc5)NC(=O)CF	FASZSZWYRZGXNM-UHFFFAOYSA-N	754	1585337449413
participant_43	M55107	C=C/C=C\c1ccc(c2c1nco2)OCN3CCN(CC3)Cc4ccc(cc4)NC(=O)CF	JRKKVMOUFCJZRD-ARJAWSKDSA-N	734	1585337460903
participant_43	M55108	Cc1cc(C)c(c2c1NCO2)OCN3CCN(CC3)Cc4ccc(cc4)NC(=O)CF	XHWAOOUZTBXSPC-UHFFFAOYSA-N	747	1585337476931
participant_43	M54168	Cc1ccc(c2c1NCO2)OCN3CCN(CC3)Cc4ccc(cc4)NC(=O)CF	FFPPSDMBLNTQFN-UHFFFAOYSA-N	796	1585337482533
participant_43	M55109	c1cc2c(c(c1)OCN3CCN(CC3)Cc4ccc(cc4)NC(=O)CF)ocn2	TUEYICWBSWNBQV-UHFFFAOYSA-N	779	1585337496244
participant_43	M55110	C1Cc2c(C(C1)OCN3CCN(CC3)Cc4ccc(cc4)NC(=O)CF)ocn2	IBIQHYFSDUTHPD-UHFFFAOYSA-N	734	1585337501147
participant_43	M54172	c1cc(ccc1CN2CCN(CC2)COc3c(ccc4c3OCN4)O)NC(=O)CF	GSMPVBOJLQRZHP-UHFFFAOYSA-N	796	1585337935978
participant_43	M54173	c1cc(ccc1CN2CCN(CC2)COc3c(ccc4c3OCN4)N)NC(=O)CF	HCNOWKSGHWQDIF-UHFFFAOYSA-N	802	1585337942208
participant_43	M55111	c1cc(ccc1CN2CCN(CC2)COc3c(ccc4c3OCN4)S)NC(=O)CF	PAKRCXKMWWASIO-UHFFFAOYSA-N	802	1585337949211
participant_43	M55112	CCc1ccc2c(c1OCN3CCN(CC3)Cc4ccc(cc4)NC(=O)CF)OCN2	FVMPDRQLIPGWOO-UHFFFAOYSA-N	797	1585337964152
participant_43	M55113	c1cc(ccc1CN2CCN(CC2)COc3c(ccc4c3OCN4)CO)NC(=O)CF	RIOHYRFHYWFTSB-UHFFFAOYSA-N	789	1585337967708
participant_43	M55114	c1cc(ccc1CN2CCN(CC2)COc3c(ccc4c3OCN4)C=O)NC(=O)CF	JWQWWAPMXPYPLD-UHFFFAOYSA-N	801	1585337971621
participant_43	M55115	CC(=O)c1ccc2c(c1OCN3CCN(CC3)Cc4ccc(cc4)NC(=O)CF)OCN2	HNUVKONVKONQPG-UHFFFAOYSA-N	797	1585337980260
participant_43	M55116	c1cc(ccc1CN2CCN(CC2)COc3c(ccc4c3OCN4)C(=O)O)NC(=O)CF	PIZGYHAXLQEACN-UHFFFAOYSA-N	796	1585337983809
participant_43	M55117	c1cc(ccc1CN2CCN(CC2)COc3c(ccc4c3OCN4)C(=O)N)NC(=O)CF	NIAHACHYCMVIJF-UHFFFAOYSA-N	796	1585337988278
participant_43	M55118	c1cc(ccc1CN2CCN(CC2)COc3c(ccc4c3OCN4)[N+](=O)N)NC(=O)CF	KZOZXBHLZUEDFM-UHFFFAOYSA-O	789	1585337996819
participant_43	M55119	c1cc(ccc1CN2CCN(CC2)COc3c(ccc4c3OCN4)NN)NC(=O)CF	LWYWOQJGIROODR-UHFFFAOYSA-N	794	1585338006067
participant_43	M55120	CC1Nc2cccc(c2O1)OCN3CCN(CC3)Cc4ccc(cc4)NC(=O)CF	AFCHLRSZCNXHDM-UHFFFAOYSA-N	787	1585338016063
participant_43	M55121	CN1COc2c1cccc2OCN3CCN(CC3)Cc4ccc(cc4)NC(=O)CF	FDFYBEZYRUBWMD-UHFFFAOYSA-N	801	1585338031126
participant_43	M55122	CCN1COc2c1cccc2OCN3CCN(CC3)Cc4ccc(cc4)NC(=O)CF	MASXATLJNAEOHC-UHFFFAOYSA-N	784	1585338036995
participant_43	M55123	CCCN1COc2c1cccc2OCN3CCN(CC3)Cc4ccc(cc4)NC(=O)CF	CQMPRXATLFHVEJ-UHFFFAOYSA-N	762	1585338038190
participant_43	M55124	C1Cc2ccc(c3c2N(C1)CO3)OCN4CCN(CC4)Cc5ccc(cc5)NC(=O)CF	OICYYOXKVTUGLO-UHFFFAOYSA-N	788	1585338040596
participant_43	M55125	CCCc1ccc(c2c1NCO2)OCN3CCN(CC3)Cc4ccc(cc4)NC(=O)CF	IVGLBGCRIPBQKR-UHFFFAOYSA-N	767	1585338049049
participant_43	M55126	CCc1ccc(c2c1NCO2)OCN3CCN(CC3)Cc4ccc(cc4)NC(=O)CF	RWYCAAGPQRBPMI-UHFFFAOYSA-N	784	1585338050045
participant_43	M55127	c1cc2c(c(c1)OCN3CCN(CC3)Cc4ccc(cc4)NC(=O)CCl)OCN2	GKESBPYCWUDUDC-UHFFFAOYSA-N	802	1585338063793
participant_43	M55128	c1cc2c(c(c1)OCN3CCN(CC3)Cc4ccc(cc4)NC(=O)CBr)OCN2	XYXLHGWYQMJZOV-UHFFFAOYSA-N	802	1585338069000
participant_43	M55129	c1cc2c(c(c1)OCN3CCN(CC3)Cc4ccc(cc4)NC(=O)CS)OCN2	IDBCAVZUNMBXDX-UHFFFAOYSA-N	802	1585338076198
participant_43	M55130	c1cc2c(c(c1)OCN3CCN(CC3)Cc4ccc(cc4)NC(=O)CO)OCN2	BLWHUTXSVRUWSB-UHFFFAOYSA-N	802	1585338078625
participant_43	M55131	c1cc2c(c(c1)OCN3CCN(CC3)Cc4ccc(cc4)NC(=O)CN)OCN2	KHNXQSRFKFPEPU-UHFFFAOYSA-N	802	1585338080998
participant_43	M55132	CCC(=O)Nc1ccc(cc1)CN2CCN(CC2)COc3cccc4c3OCN4	GUDVXGHAFFPSAY-UHFFFAOYSA-N	810	1585338083788
participant_43	M55133	CCC(=O)Nc1ccc(cc1)C(C)N2CCN(CC2)COc3cccc4c3OCN4	OXUNQLXCNCYSJF-UHFFFAOYSA-N	716	1585338106893
participant_43	M55134	CCC(=O)Nc1ccc(cc1)CN2CCN(CC2)COc3c(C)ccc4c3OCN4	FKLORYXLKJOMRF-UHFFFAOYSA-N	811	1585338121250
participant_43	M55135	CCC(=O)Nc1ccc(cc1)CN2CCC(CC2)COc3c(C)ccc4c3OCN4	YQATZLPCQTUJIJ-UHFFFAOYSA-N	683	1585338138162
participant_43	M55136	CCC(=O)Nc1ccc(cc1)CN2CCN(CCc3c(C)ccc4c3OCN4)CC2	HVRWPQHUKPYWEG-UHFFFAOYSA-N	781	1585338150558
participant_43	M55137	CCC(=O)Nc1ccc(cc1)CN2CCN(CC2)OOc3c(C)ccc4c3OCN4	KWOQRWRPTXVYGB-UHFFFAOYSA-N	773	1585338155180
participant_43	M55138	CCC(=O)Nc1ccc(cc1)CN2CCN(CC2)OCc3c(C)ccc4c3OCN4	JEWUQRMNKQYZHU-UHFFFAOYSA-N	767	1585338157165
participant_43	M55139	CCC(=O)Nc1ccc(cc1)CN2CCN(CC2)CNc3c(C)ccc4c3OCN4	HMQVDNZXLANFMQ-UHFFFAOYSA-N	780	1585338162749
participant_43	M55140	CCC(=O)Nc1ccc(cc1)CN2CCN(CC2)COc3c(C)ccc4c3OCO4	QKQPGQLPHQXJQU-UHFFFAOYSA-N	803	1585338168427
participant_43	M55141	CCC(=O)Nc1ccc(cc1)CN2CCN(CC2)COc3c(C)ccc4c3NCN4	MOROCUPBJDUYAW-UHFFFAOYSA-N	793	1585338172920
participant_43	M55142	CCC(=O)Nc1ccc(cc1)SN2CCN(CC2)COc3c(C)ccc4c3OCN4	AIGCEKPYOZZNQR-UHFFFAOYSA-N	721	1585338188794
participant_43	M55143	CCC(=O)Sc1ccc(cc1)CN2CCN(CC2)COc3c(C)ccc4c3OCN4	SXOLRBHUYJWJND-UHFFFAOYSA-N	766	1585338199148
participant_43	M55144	CCC(=O)Cc1ccc(cc1)CN2CCN(CC2)COc3c(C)ccc4c3OCN4	YPILNSGUYVPLGU-UHFFFAOYSA-N	762	1585338201609
participant_43	M55145	CCC(Cc1ccc(cc1)CN2CCN(CC2)COc3c(C)ccc4c3OCN4)O	LCOSIHPWXRKIDE-UHFFFAOYSA-N	746	1585338206010
participant_43	M55146	CCC(=O)Cc1ccc(cc1)CN2C=CN(CC2)COc3c(C)ccc4c3OCN4	CKWURUBIMRSHNE-UHFFFAOYSA-N	632	1585338211756
participant_43	M55147	CCC(=O)Cc1ccc(cc1)CN2C=CN(C=C2)COc3c(C)ccc4c3OCN4	CXASKMNMBDSTIQ-UHFFFAOYSA-N	514	1585338213306
participant_43	M55148	CCC(=O)Nc1ccc(cc1)CN2CCN(CC2)CO	PNCQRBOKNSBUIF-UHFFFAOYSA-N	662	1585338279829
participant_43	M51377	CCC(=O)Nc1ccc(cc1)CN2CCN(CC)CC2	HRDAXSAVYSIHTG-UHFFFAOYSA-N	668	1585338294233
participant_43	M55149	CCCN1CCN(CC1)Cc2ccc(cc2)NC(=O)CC	NQFMCPUSWHKETA-UHFFFAOYSA-N	651	1585338301829
participant_43	M55150	CCCCN1CCN(CC1)Cc2ccc(cc2)NC(=O)CC	UYUAJFOJFOMWAE-UHFFFAOYSA-N	638	1585338303222
participant_43	M55151	CCCCCN1CCN(CC1)Cc2ccc(cc2)NC(=O)CC	BPUWVEREWRFPAY-UHFFFAOYSA-N	625	1585338304199
participant_43	M55152	CCCCCCN1CCN(CC1)Cc2ccc(cc2)NC(=O)CC	WXOHYVFZESMHBF-UHFFFAOYSA-N	600	1585338305664
participant_43	M55153	CCCCCCCN1CCN(CC1)Cc2ccc(cc2)NC(=O)CC	HMUQTIWXSDHVPZ-UHFFFAOYSA-N	567	1585338307237
participant_43	M55154	CCC(=O)Nc1ccc(cc1)CN2CCN(CC2)CC3CCCCC3	LSTSWRIZLWZAFP-UHFFFAOYSA-N	634	1585338308019
participant_43	M55155	CCC(=O)Nc1ccc(cc1)CN2CCN(CC2)Cc3ccccc3	NMAJJTYYFAWFGK-UHFFFAOYSA-N	724	1585338312443
participant_43	M55156	CCC(=O)Nc1ccc(cc1)CN2CCN(CC2)Cc3ccccc3C	KLVSWBLLGSBPLM-UHFFFAOYSA-N	752	1585338322641
participant_43	M55157	CCC(=O)Nc1ccc(cc1)CN2CCN(CC2)Cc3ccc(C)cc3C	AHRSAHQMUFNHPK-UHFFFAOYSA-N	758	1585338328099
participant_43	M55158	CCc1ccc(CN2CCN(CC2)Cc3ccc(cc3)NC(=O)CC)c(C)c1	KWSQKWKLWPTBSQ-UHFFFAOYSA-N	756	1585338329376
participant_43	M55159	CCCc1ccc(CN2CCN(CC2)Cc3ccc(cc3)NC(=O)CC)c(C)c1	AWCIBVJCONGBLJ-UHFFFAOYSA-N	740	1585338330469
participant_43	M55160	CCC(=O)Nc1ccc(cc1)CN2CCN(CC2)Cc3cc4CCCc4cc3C	HNWVSCUWVJBPFV-UHFFFAOYSA-N	745	1585338331373
participant_43	M55161	CCC(=O)Nc1ccc(cc1)CN2CCN(CC2)Cc3cc4c(CCO4)cc3C	NKBOLBKLXTUEDQ-UHFFFAOYSA-N	772	1585338335582
participant_43	M55162	CCC(=O)Nc1ccc(cc1)CN2CCN(CC2)Cc3cc4c(cc3C)NCO4	KMQYPRYSEZXPKU-UHFFFAOYSA-N	786	1585338340038
participant_43	M55163	CCC(=O)Nc1ccc(cc1)CN2CCN(CC2)Oc3cc4c(cc3C)NCO4	RRONTLIFKKNVHK-UHFFFAOYSA-N	766	1585338344976
participant_43	M55164	CCC(=O)Nc1ccc(cc1)CN2CCN(CC2C)Cc3cc4c(cc3C)NCO4	ANAKEGCZDCQAIR-UHFFFAOYSA-N	684	1585338359327
participant_43	M55165	CCC(=O)Nc1ccc(cc1)CN2CCN(Cc3cc4c(cc3C)NCO4)C(C)C2C	WUWGGZSNKGHFFR-UHFFFAOYSA-N	595	1585338361966
participant_43	M55166	Cc1cc2c(cc1CN3CCN(C)CC3)OCN2	LLYVRVLJKDHYLA-UHFFFAOYSA-N	450	1585338384632
participant_43	M55167	CCC(=O)Nc1ccc(cc1)CN2CCN(CC2)COc3c(ccc4c3OCN4)Cl	CNIXTNGZMCVEEJ-UHFFFAOYSA-N	811	1585338457007
participant_43	M55168	CCC(=O)Nc1ccc(cc1)CN2CCN(CC2)COc3c(ccc4c3OCN4)F	OGLWZPCOJLQKAS-UHFFFAOYSA-N	804	1585338462410
participant_43	M55169	CCC(=O)Nc1ccc(cc1)CN2CCN(CC2)COc3c(ccc4c3OCN4)Br	QWSCXTFBPXKNCK-UHFFFAOYSA-N	810	1585338465492
participant_43	M55170	CCC(=O)Nc1ccc(cc1)CN2CCN(CC2)COc3c(ccc4c3OCN4)S	ZJWKCWDHMSYDFX-UHFFFAOYSA-N	810	1585338469339
participant_43	M55171	CCC(=O)Nc1ccc(cc1)CN2CCN(CC2)COc3c(ccc4c3OCN4)O	QHXKPCPMOKHCIO-UHFFFAOYSA-N	804	1585338471799
participant_43	M55172	CCC(=O)Nc1ccc(cc1)CN2CCN(CC2)COc3c(ccc4c3OCN4)N	BQNFYPGEBJWSGA-UHFFFAOYSA-N	810	1585338474435
participant_43	M55173	CC(C)C(=O)Nc1ccc(cc1)CN2CCN(CC2)COc3c(C)ccc4c3OCN4	ZVBAMUJLIRQURN-UHFFFAOYSA-N	779	1585338483069
participant_43	M55174	Cc1ccc2c(c1OCN3CCN(CC3)Cc4ccc(cc4)NC(=O)C(C)Cl)OCN2	DFGVOLANHUGXNQ-UHFFFAOYSA-N	789	1585338488115
participant_43	M55175	Cc1ccc2c(c1OCN3CCN(CC3)Cc4ccc(cc4)NC(=O)C(Cl)Cl)OCN2	NFPFIEQTFYZCPJ-UHFFFAOYSA-N	777	1585338489774
participant_43	M55176	c1cc(ccc1CN2CCN(CC2)COc3c(ccc4c3OCN4)Cl)NC(=O)C(Cl)Cl	LFWISMBHRCULTQ-UHFFFAOYSA-N	761	1585338494042
participant_15	M55134	CCC(=O)Nc1ccc(cc1)CN2CCN(CC2)COc3c(C)ccc4c3OCN4	FKLORYXLKJOMRF-UHFFFAOYSA-N	811	1585424137433
participant_15	M59397	Cc1ccc2c(c1OCN3CCN(CC3)Cc4ccc(cc4)NC(=O)NC)OCN2	HVOCCEDSEKGFTN-UHFFFAOYSA-N	796	1585424185254
participant_15	M59400	CCNC(=O)Nc1ccc(cc1)CN2CCN(CC2)COc3c(C)ccc4c3OCN4	ILYRDSIFTZXEDY-UHFFFAOYSA-N	791	1585424198292
participant_15	M59402	CC(C)NC(=O)Nc1ccc(cc1)CN2CCN(CC2)COc3c(C)ccc4c3OCN4	MZRVWLTUMYRIQX-UHFFFAOYSA-N	771	1585424200356
participant_15	M59404	Cc1ccc2c(c1OCN3CCN(CC3)Cc4ccc(cc4)NC(=O)NC(C)O)OCN2	IHHAASVMKMLMRU-UHFFFAOYSA-N	776	1585424205659
participant_15	M59406	Cc1ccc2c(c1OCN3CCN(CC3)Cc4ccc(cc4)NC(=O)NC(O)O)OCN2	SSMBWSPJAWCWIY-UHFFFAOYSA-N	770	1585424208577
participant_15	M59408	Cc1ccc2c(c1OCN3CCN(CC3)Cc4ccc(cc4)NC(=O)NC(=O)O)OCN2	KTQJKDKFMRLJJO-UHFFFAOYSA-N	789	1585424212803
participant_15	M59411	Cc1ccc2c(c1OCN3CCN(CC3)Cc4ccc(cc4)NC(=O)NC(=O)C)OCN2	HXCVZOXJFRMROR-UHFFFAOYSA-N	784	1585424220030
participant_15	M59417	Cc1ccc2c(c1OCN3CCN(CC3)Cc4ccc(cc4)NS(=O)NC(=O)C)OCN2	ILMJLKUGDKMWBW-UHFFFAOYSA-N	789	1585424234261
participant_15	M59419	Cc1ccc2c(c1OCN3CCN(CC3)Cc4ccc(cc4)NS(=O)NS(=O)C)OCN2	XQVUSAYLOSDDJH-UHFFFAOYSA-N	757	1585424236197
participant_15	M59424	Cc1ccc2c(c1OCN3CCN(CC3)Cc4ccc(cc4)NS(=O)NSC)OCN2	LRTGBVZUDYSQNZ-UHFFFAOYSA-N	775	1585424243153
participant_15	M59427	Cc1ccc2c(c1OCN3CCN(CC3)Cc4ccc(cc4)NS(=O)NS)OCN2	UQVCVZWTCPLRIU-UHFFFAOYSA-N	783	1585424245019
participant_15	M59429	Cc1ccc2c(c1OCN3CCN(CC3)Cc4ccc(cc4)NS(=O)N)OCN2	APDAZYIIAQDVCS-UHFFFAOYSA-N	784	1585424247130
participant_15	M59431	Cc1ccc2c(c1OCN3CCN(CC3)Cc4ccc(cc4)NS(=O)C)OCN2	WDOJVUHONZSSOD-UHFFFAOYSA-N	785	1585424250855
participant_15	M59432	CCS(=O)Nc1ccc(cc1)CN2CCN(CC2)COc3c(C)ccc4c3OCN4	HGXCEADCYWXTDW-UHFFFAOYSA-N	779	1585424257193
participant_15	M59435	Cc1ccc2c(c1OCN3CCN(CC3)Cc4ccc(cc4)NS(=O)OC)OCN2	BAPFJLRLROLFEA-UHFFFAOYSA-N	790	1585424262645
participant_15	M59437	Cc1ccc2c(c1OCN3CCN(CC3)Cc4ccc(cc4)NC(=O)OC)OCN2	NQWUPMDLMHWLJZ-UHFFFAOYSA-N	809	1585424267643
participant_15	M59452	Cc1ccc2c(c1OCN3CCN(CC3)Cc4ccc(cc4)NC(O)OC)OCN2	PMFAYOQWHPSWIA-UHFFFAOYSA-N	789	1585424307891
participant_15	M59453	Cc1ccc2c(c1OCN3CCN(CC3)Cc4ccc(cc4)/N=C(\C)/OC)OCN2	YIGZRMXWLMBWFY-XIEYBQDHSA-N	753	1585424323514
participant_15	M59454	Cc1ccc2c(c1OCN3CCN(CC3)Cc4ccc(cc4)N=C(OC)OC)OCN2	ORASDDRPBIZYRX-UHFFFAOYSA-N	737	1585424329979
participant_15	M59455	Cc1ccc2c(c1OCN3CCN(CC3)Cc4ccc(cc4)NC(OC)OC)OCN2	UDOYCUJFTOBLNK-UHFFFAOYSA-N	767	1585424338572
participant_15	M59456	CCOC(Nc1ccc(cc1)CN2CCN(CC2)COc3c(C)ccc4c3OCN4)OC	MHWXTPFNQUBFFZ-UHFFFAOYSA-N	779	1585424348712
participant_15	M59457	CCOC(Nc1ccc(cc1)CN2CCN(CC2)COc3c(C)ccc4c3OCN4)OCC	ZENQJXHPVKGUQA-UHFFFAOYSA-N	744	1585424350831
participant_15	M59458	CCOC(Nc1ccc(cc1)CN2CCN(CC2)COc3c(C)ccc4c3OCN4)O	GGEBPHYLRKUYTR-UHFFFAOYSA-N	784	1585424358648
participant_15	M59459	CCOC(=O)Nc1ccc(cc1)CN2CCN(CC2)COc3c(C)ccc4c3OCN4	XDHMVDUNXNUYGD-UHFFFAOYSA-N	803	1585424361723
participant_15	M59460	C=COC(=O)Nc1ccc(cc1)CN2CCN(CC2)COc3c(C)ccc4c3OCN4	KFISGGQJEMSVLQ-UHFFFAOYSA-N	797	1585424365200
participant_15	M59462	Cc1ccc2c(c1OCN3CCN(CC3)Cc4ccc(cc4)NC(=O)OCF)OCN2	AGWJUIIMTLMJMR-UHFFFAOYSA-N	794	1585424375688
participant_15	M59463	Cc1ccc2c(c1OCN3CCN(CC3)Cc4ccc(cc4)NC(=O)OCN)OCN2	RWHGCDQTDBZVKY-UHFFFAOYSA-N	794	1585424380694
participant_15	M59465	Cc1ccc2c(c1OCN3CCN(CC3)Oc4ccc(cc4)NC(=O)OCN)OCN2	BYFDAJVHHDBXTL-UHFFFAOYSA-N	723	1585424389278
participant_15	M59467	Cc1ccc2c(c1OCN3CCN(CC3)Nc4ccc(cc4)NC(=O)OCN)OCN2	RHUPEEOBFQSPSY-UHFFFAOYSA-N	709	1585424397592
participant_15	M59468	Cc1ccc2c(c1OCN3CCN(CC3)Cc4ccc(cc4)NC(=O)OCN)NCN2	XPFUASRXUXKTHU-UHFFFAOYSA-N	777	1585424407229
participant_15	M59469	Cc1ccc2c(c1OCN3CCN(CC3)Cc4ccc(cc4)NC(=O)OCN)NCO2	HGQBXBSSNNNELH-UHFFFAOYSA-N	792	1585424409821
participant_15	M59470	Cc1c(c2c(cn1)OCN2)OCN3CCN(CC3)Cc4ccc(cc4)NC(=O)OCN	NINZEAPEUPXOFE-UHFFFAOYSA-N	748	1585424430115
participant_15	M59472	CCOC(=O)Nc1ccc(cc1)CN2CCN(CC2)COc3c(C)ccc4c3NCO4	VTNLETUFMWQNSN-UHFFFAOYSA-N	800	1585424434645
participant_15	M59473	Cc1ccc2c(c1OCN3CCN(CC3)Cc4ccc(cc4)NC(=O)OC)NCO2	WGNDGVSDBVQTTG-UHFFFAOYSA-N	806	1585424439105
participant_15	M59474	Cc1ccc2c(c1OCN3CCN(CC3)Cc4ccc(cc4)NC(=O)OC)OCO2	FUBVGTHYFCUDMI-UHFFFAOYSA-N	801	1585424446279
participant_15	M59476	C[n+]1ccc2c(c1OCN3CCN(CC3)Cc4ccc(cc4)NC(=O)OC)OCN2	AWRMNEMUWCKZKH-UHFFFAOYSA-O	781	1585424453836
participant_15	M59478	Cc1ccc2c(CCN2)c1OCN3CCN(CC3)Cc4ccc(cc4)NC(=O)OC	XCHLTYSLEDPAMQ-UHFFFAOYSA-N	806	1585424465177
participant_15	M59479	Cc1ccc2CCCc2c1OCN3CCN(CC3)Cc4ccc(cc4)NC(=O)OC	WXNLONQNMNEMRA-UHFFFAOYSA-N	792	1585424466220
participant_15	M59480	Cc1ccc2COCc2c1OCN3CCN(CC3)Cc4ccc(cc4)NC(=O)OC	GZLQSWFLEUXYNY-UHFFFAOYSA-N	801	1585424469059
participant_15	M59482	CCC(=O)Nc1ccc(cc1)CN2CCN(CC2)COc3c(C)ccc4COCc43	KVUCGQMIMFOQDG-UHFFFAOYSA-N	797	1585424477475
participant_15	M59483	CCC(=O)Nc1ccc(cc1)CN2CCN(CC2)COc3c(C)ccc4CCCc43	WWDOPYRWAFWGSJ-UHFFFAOYSA-N	794	1585424481313
participant_15	M59485	CCC(=O)Nc1ccc(cc1)CN2CCN(CC2)COc3c(C)ccc4c3CCN4	SBGBPZUPZHTOHC-UHFFFAOYSA-N	808	1585424483735
participant_15	M55171	CCC(=O)Nc1ccc(cc1)CN2CCN(CC2)COc3c(ccc4c3OCN4)O	QHXKPCPMOKHCIO-UHFFFAOYSA-N	804	1585424498044
participant_15	M55172	CCC(=O)Nc1ccc(cc1)CN2CCN(CC2)COc3c(ccc4c3OCN4)N	BQNFYPGEBJWSGA-UHFFFAOYSA-N	810	1585424502023
participant_15	M55167	CCC(=O)Nc1ccc(cc1)CN2CCN(CC2)COc3c(ccc4c3OCN4)Cl	CNIXTNGZMCVEEJ-UHFFFAOYSA-N	811	1585424508732
participant_15	M59489	CCC(=O)Nc1ccc(cc1)CN2CCN(CC2)COc3c(cc(C)c4c3OCN4)Cl	OGMMZQKTBHIWED-UHFFFAOYSA-N	761	1585424519111
participant_15	M59490	CCC(=O)Nc1ccc(cc1)CN2CCN(CC2)COc3c(cc(c4c3OCN4)O)Cl	WGNCBQBXYDXZSR-UHFFFAOYSA-N	760	1585424523762
participant_15	M59491	CCC(=O)Nc1ccc(cc1)CN2CCN(CC2)COc3c(cc(c4c3OCN4)Cl)Cl	IWDZWFIYQIOEGH-UHFFFAOYSA-N	745	1585424527651
participant_15	M55168	CCC(=O)Nc1ccc(cc1)CN2CCN(CC2)COc3c(ccc4c3OCN4)F	OGLWZPCOJLQKAS-UHFFFAOYSA-N	804	1585424543829
participant_15	M59497	c1cc(ccc1CN2CCN(CC2)COc3c(ccc4c3OCN4)Cl)NC(=O)CCl	XEAJWKBMGWQOHQ-UHFFFAOYSA-N	797	1585424555215
participant_15	M59499	CC(C(=O)Nc1ccc(cc1)CN2CCN(CC2)COc3c(ccc4c3OCN4)Cl)Cl	GYILDNBGVBDIIO-UHFFFAOYSA-N	783	1585424561374
participant_15	M59500	CC(C)(C(=O)Nc1ccc(cc1)CN2CCN(CC2)COc3c(ccc4c3OCN4)Cl)Cl	PJYPCLGQOAHEAA-UHFFFAOYSA-N	773	1585424564904
participant_15	M59502	CC(C(=O)Nc1ccc(cc1)CN2CCN(CC2)COc3c(ccc4c3OCN4)Cl)(Cl)Cl	QMRAZPBWBJSPRX-UHFFFAOYSA-N	761	1585424568279
participant_15	M59503	c1cc(ccc1CN2CCN(CC2)COc3c(ccc4c3OCN4)Cl)NC(=O)C(Cl)(Cl)Cl	BYBIOJMGSSFECN-UHFFFAOYSA-N	730	1585424568881
participant_15	M59504	c1cc(ccc1CN2CCN(CC2)COc3c(ccc4c3OCN4)Cl)NC(=O)C(Cl)(Cl)F	OZBMFQZEQJDACC-UHFFFAOYSA-N	755	1585424571933
participant_15	M59505	c1cc(ccc1CN2CCN(CC2)COc3c(ccc4c3OCN4)Cl)NC(=O)C(Cl)(F)F	SFZQXSZOGNVNRD-UHFFFAOYSA-N	755	1585424572564
participant_15	M59506	c1cc(ccc1CN2CCN(CC2)COc3c(ccc4c3OCN4)Cl)NC(=O)C(F)(F)F	AANQYICSYMHJFE-UHFFFAOYSA-N	745	1585424573225
participant_15	M59508	c1cc(ccc1CN2CCN(CC2)COc3c(ccc4c3OCN4)Cl)NC(=O)C(F)(F)O	AHOAIGCNDKQCOK-UHFFFAOYSA-N	761	1585424577848
participant_15	M59509	c1cc(ccc1CN2CCN(CC2)COc3c(ccc4c3OCN4)Cl)NC(=O)C(F)(O)O	LORSBRYUETZOGJ-UHFFFAOYSA-N	750	1585424578796
participant_15	M59511	c1cc(ccc1CN2CCN(CC2)COc3c(ccc4c3OCN4)Cl)NC(=O)C(O)(O)O	PRZKUCFAWUVUPO-UHFFFAOYSA-N	730	1585424580221
participant_15	M59515	c1cc(ccc1CN2CCN(CC2)COc3c(ccc4c3OCN4)Cl)NC(=O)C(O)O	ZMYPHYOHYIDNNC-UHFFFAOYSA-N	761	1585424583633
participant_15	M59518	c1cc(ccc1CN2CCN(CC2)COc3c(ccc4c3OCN4)Cl)NC(=O)C(=O)O	NQESPFURARMCCE-UHFFFAOYSA-N	780	1585424586926
participant_15	M59521	c1cc(ccc1CN2CCN(CC2)COc3c(ccc4c3OCN4)Cl)NC(=O)C=O	PXVRIJCENCROJA-UHFFFAOYSA-N	791	1585424592097
participant_15	M59522	CC(=O)Nc1ccc(cc1)CN2CCN(CC2)COc3c(ccc4c3OCN4)Cl	CUBNRGKFNPKBSH-UHFFFAOYSA-N	804	1585424593671
participant_15	M59525	CC(=O)N(C)c1ccc(cc1)CN2CCN(CC2)COc3c(ccc4c3OCN4)Cl	QWAYMENSLNXRMM-UHFFFAOYSA-N	772	1585424601543
participant_15	M59526	CCN(C(=O)C)c1ccc(cc1)CN2CCN(CC2)COc3c(ccc4c3OCN4)Cl	RWDSSNXVZCUIPY-UHFFFAOYSA-N	767	1585424606912
participant_15	M59528	CC(=O)N(CO)c1ccc(cc1)CN2CCN(CC2)COc3c(ccc4c3OCN4)Cl	LZGXWKFXEIITPT-UHFFFAOYSA-N	759	1585424614695
participant_15	M59529	CC(C)N(C(=O)C)c1ccc(cc1)CN2CCN(CC2)COc3c(ccc4c3OCN4)Cl	TVQPPCFMQCUUJG-UHFFFAOYSA-N	748	1585424621555
participant_15	M59531	Cc1ccc2c(c1OCN3CCN(CC3)Cc4ccc(cc4)NC(=O)C)OCN2	KLSCWPAXOCPLMP-UHFFFAOYSA-N	804	1585424648444
participant_15	M59534	CCC(=O)Oc1ccc(cc1)CN2CCN(CC2)COc3c(ccc4c3OCN4)Cl	HZIYKSIFYJYKOX-UHFFFAOYSA-N	799	1585424661776
participant_15	M59535	COC(=O)Nc1ccc(cc1)CN2CCN(CC2)COc3c(ccc4c3OCN4)Cl	MVPNWGQTCNEDEM-UHFFFAOYSA-N	803	1585424668726
participant_15	M59536	c1cc(ccc1CN2CCN(CC2)COc3c(ccc4c3OCN4)Cl)NC(=O)CO	GTACDJMDKVQRSJ-UHFFFAOYSA-N	797	1585424679778
participant_15	M59540	CCCC(=O)Nc1ccc(cc1)CN2CCN(CC2)COc3c(ccc4c3OCN4)Cl	OIYWXOJFABXLMV-UHFFFAOYSA-N	799	1585424694329
participant_15	M59544	CCCCC(=O)Nc1ccc(cc1)CN2CCN(CC2)COc3c(ccc4c3OCN4)Cl	FOPLELYEFKPOLR-UHFFFAOYSA-N	787	1585424705195
participant_15	M59545	CCCCCC(=O)Nc1ccc(cc1)CN2CCN(CC2)COc3c(ccc4c3OCN4)Cl	CQMOAZLYMHUWLL-UHFFFAOYSA-N	766	1585424706903
participant_15	M59546	CCCCCCC(=O)Nc1ccc(cc1)CN2CCN(CC2)COc3c(ccc4c3OCN4)Cl	HBRKUZICHPCEQD-UHFFFAOYSA-N	737	1585424707639
participant_15	M59547	CCCCCCCC(=O)Nc1ccc(cc1)CN2CCN(CC2)COc3c(ccc4c3OCN4)Cl	XUALINIVRRSWKT-UHFFFAOYSA-N	698	1585424708535
participant_15	M59548	C1CCC(CC1)CC(=O)Nc2ccc(cc2)CN3CCN(CC3)COc4c(ccc5c4OCN5)Cl	PKHMVSHUQGOVQJ-UHFFFAOYSA-N	731	1585424709371
participant_15	M59549	C1CC=C(CC1)CC(=O)Nc2ccc(cc2)CN3CCN(CC3)COc4c(ccc5c4OCN5)Cl	FVEZGOAXRXFNQH-UHFFFAOYSA-N	777	1585424713863
participant_15	M59550	C1=CC=C(CC1)CC(=O)Nc2ccc(cc2)CN3CCN(CC3)COc4c(ccc5c4OCN5)Cl	LXXZGQVOJZEIEC-UHFFFAOYSA-N	795	1585424715417
participant_15	M59551	c1ccc(cc1)CC(=O)Nc2ccc(cc2)CN3CCN(CC3)COc4c(ccc5c4OCN5)Cl	PRTXUCONMSMRQR-UHFFFAOYSA-N	749	1585424716684
participant_15	M59552	c1ccnc(c1)CC(=O)Nc2ccc(cc2)CN3CCN(CC3)COc4c(ccc5c4OCN5)Cl	WJTZHXGETTYYFS-UHFFFAOYSA-N	770	1585424724249
participant_15	M59553	c1cc(ccc1CN2CCN(CC2)COc3c(ccc4c3OCN4)Cl)NC(=O)Cc5ccncn5	XULKTTXXHQDZBO-UHFFFAOYSA-N	785	1585424727984
participant_15	M59555	c1cc(ccc1CN2CCN(CC2)COc3c(ccc4c3OCN4)Cl)NC(=O)Cc5ccncc5	IPHUAJDNYDFEPV-UHFFFAOYSA-N	776	1585424733348
participant_15	M59556	c1cc(CC(=O)Nc2ccc(cc2)CN3CCN(CC3)COc4c(ccc5c4OCN5)Cl)cnc1	ADHBLSZYYXWPTR-UHFFFAOYSA-N	780	1585424735593
participant_15	M59557	c1cc(ccc1CN2CCN(CC2)COc3c(ccc4c3OCN4)Cl)NC(=O)Cc5cncnc5	DNMPPNPIFZYGEQ-UHFFFAOYSA-N	757	1585424736604
participant_15	M59558	c1cc(ccc1CN2CCN(CC2)COc3c(ccc4c3OCN4)Cl)NC(=O)Cc5cnnnc5	QLPASLNNBNMKSH-UHFFFAOYSA-N	747	1585424740970
participant_15	M59559	c1cc(ccc1CN2CCN(CC2)COc3c(ccc4c3OCN4)Cl)NC(=O)Cc5cnnnn5	RONRYGUKASIEDV-UHFFFAOYSA-N	741	1585424741952
participant_15	M59560	c1cc(ccc1CN2CCN(CC2)COc3c(ccc4c3OCN4)Cl)NC(=O)Cc5ccnnn5	DSVHCSOBTYRCOJ-UHFFFAOYSA-N	769	1585424744065
participant_15	M59561	Cc1cc(ccc1CN2CCN(CC2)COc3c(ccc4c3OCN4)Cl)NC(=O)Cc5ccncn5	JNLARCQCNVNYMN-UHFFFAOYSA-N	748	1585424757149
participant_15	M59564	c1cc(ccc1CN2CCN(CC2)COc3c(ccc4c3OCN4)Cl)NC(=O)Nc5ccncn5	GQCIAVRLXIXIIA-UHFFFAOYSA-N	759	1585424771168
participant_15	M59565	Cc1nccc(CC(=O)Nc2ccc(cc2)CN3CCN(CC3)COc4c(ccc5c4OCN5)Cl)n1	XPERLNUKCNVICG-UHFFFAOYSA-N	779	1585424779018
participant_15	M59566	c1cc(ccc1CN2CCN(CC2)COc3c(ccc4c3OCN4)Cl)NC(=O)Cc5ccnc(Cl)n5	OXSBMYKOYNARBC-UHFFFAOYSA-N	765	1585424782716
participant_15	M59570	c1cc(ccc1CN2CCN(CC2)COc3c(ccc4c3OCN4)Cl)NC(=O)Cc5ccnc(n5)O	FAEBFAZABURNGP-UHFFFAOYSA-N	764	1585424793648
participant_15	M59572	CCc1nccc(CC(=O)Nc2ccc(cc2)CN3CCN(CC3)COc4c(ccc5c4OCN5)Cl)n1	ZBXAILIDOTWHJG-UHFFFAOYSA-N	770	1585424799979
participant_15	M59573	c1cc(ccc1CN2CCN(CC2)COc3c(ccc4c3OCN4)Cl)NC(=O)Cc5ccnc(CO)n5	YFBVCPSMBSNIMV-UHFFFAOYSA-N	759	1585424801950
participant_15	M59576	Cc1cc(CC(=O)Nc2ccc(cc2)CN3CCN(CC3)COc4c(ccc5c4OCN5)Cl)ncn1	MPPXYXHYKFGPRI-UHFFFAOYSA-N	781	1585424809306
participant_15	M59577	CCc1cc(CC(=O)Nc2ccc(cc2)CN3CCN(CC3)COc4c(ccc5c4OCN5)Cl)ncn1	SALMLQZESGZFBH-UHFFFAOYSA-N	757	1585424813233
participant_15	M59578	CCCc1cc(CC(=O)Nc2ccc(cc2)CN3CCN(CC3)COc4c(ccc5c4OCN5)Cl)ncn1	RNGCYXMTHILNOG-UHFFFAOYSA-N	743	1585424821290
participant_15	M59579	C1Cc2c(C1)ncnc2CC(=O)Nc3ccc(cc3)CN4CCN(CC4)COc5c(ccc6c5OCN6)Cl	RFVKMCNMOGYCFL-UHFFFAOYSA-N	751	1585424823548
participant_15	M59580	C1=Cc2c(C1)ncnc2CC(=O)Nc3ccc(cc3)CN4CCN(CC4)COc5c(ccc6c5OCN6)Cl	CLHGDTRPPOMWAW-UHFFFAOYSA-N	754	1585424834210
participant_15	M59581	c1cc(ccc1CN2CCN(CC2)COc3c(ccc4c3OCN4)Cl)NC(=O)Cc5c6ccoc6ncn5	KDUBRXGTXGJILP-UHFFFAOYSA-N	741	1585424839869
participant_15	M59583	c1cc(ccc1CN2CCN(CC2)COc3c(ccc4c3OCN4)Cl)NC(=O)Cc5c6cnoc6ncn5	RAYUAEUDDCVMCH-UHFFFAOYSA-N	736	1585424842836
participant_15	M59584	c1cc(ccc1CN2CCN(CC2)COc3c(ccc4c3OCN4)Cl)NC(=O)Cc5c6C=NCc6ncn5	KGMGXGLMOWCQHI-UHFFFAOYSA-N	744	1585424847488
participant_15	M59586	c1cc(ccc1CN2CCN(CC2)COc3c(ccc4c3OCN4)Cl)NC(=O)Oc5c6C=NCc6ncn5	JPRMNWQQEBJGPN-UHFFFAOYSA-N	743	1585424856278
participant_15	M59587	Cc1c(CN)ncnc1OC(=O)Nc2ccc(cc2)CN3CCN(CC3)COc4c(ccc5c4OCN5)Cl	ARTIMAGKFJZSQV-UHFFFAOYSA-N	748	1585424861738
participant_15	M59588	Cc1c(C)ncnc1OC(=O)Nc2ccc(cc2)CN3CCN(CC3)COc4c(ccc5c4OCN5)Cl	CTSSJEIAXOWDHT-UHFFFAOYSA-N	751	1585424864629
participant_15	M59590	Cc1cc(ncn1)OC(=O)Nc2ccc(cc2)CN3CCN(CC3)COc4c(ccc5c4OCN5)Cl	IRRSSAXIDPSIMJ-UHFFFAOYSA-N	775	1585424874906
participant_15	M59594	Cc1ccc2c(c1OCN3CCN(CC3)Cc4ccccc4)OCN2	RAOSOGVCWJDPTK-UHFFFAOYSA-N	703	1585424989638
participant_15	M59599	Cc1ccc2c(c1OCN3CCN(CC3)Cc4ccc(cc4)NC=O)OCN2	KTLJSARTDQKYLP-UHFFFAOYSA-N	796	1585425018757
participant_15	M59600	Cc1ccc2c(c1OCN3CCN(CC3)Cc4ccc(cc4)NC)OCN2	BKYLZAJOZKMHOX-UHFFFAOYSA-N	785	1585425019925
participant_15	M59601	Cc1ccc2c(c1OCN3CCN(CC3)Cc4ccc(cc4)N)OCN2	QRZIPYZCUTURPB-UHFFFAOYSA-N	780	1585425023004
participant_15	M59602	C/C=C\C(=C/C)\CN1CCN(CC1)COc2c(C)ccc3c2OCN3	JKGWHWXJPNTTKX-PMOVNYAYSA-N	522	1585425027884
participant_15	M59603	C=C/C(=C\C)/CN1CCN(CC1)COc2c(C)ccc3c2OCN3	HWOLCOAICGSUMZ-FZSIALSZSA-N	537	1585425028772
participant_15	M59606	C=CC(CC)CN1CCN(CC1)COc2c(C)ccc3c2OCN3	IKHOHOZELVJETB-UHFFFAOYSA-N	536	1585425042683
participant_15	M59607	CCC(CC)CN1CCN(CC1)COc2c(C)ccc3c2OCN3	HTFLUMJGPOCVEE-UHFFFAOYSA-N	524	1585425044779
participant_15	M59608	CCN(CC)CN1CCN(CC1)COc2c(C)ccc3c2OCN3	BSIXRDGJRLEZRR-UHFFFAOYSA-N	518	1585425047432
participant_15	M59609	CCN(C)CN1CCN(CC1)COc2c(C)ccc3c2OCN3	MYLJRQNNXGFKOB-UHFFFAOYSA-N	532	1585425054748
participant_15	M59610	CCNCN1CCN(CC1)COc2c(C)ccc3c2OCN3	ZOHITYIZVNKNMC-UHFFFAOYSA-N	545	1585425057722
participant_15	M59611	CC(C)NCN1CCN(CC1)COc2c(C)ccc3c2OCN3	SHXKRRYFFGPDDA-UHFFFAOYSA-N	523	1585425064542
participant_15	M59612	CCC(C)NCN1CCN(CC1)COc2c(C)ccc3c2OCN3	ISJIGGWOLNQLBR-UHFFFAOYSA-N	535	1585425069286
participant_15	M59613	CCC(NCN1CCN(CC1)COc2c(C)ccc3c2OCN3)O	QBFXNAOCSJQVTC-UHFFFAOYSA-N	537	1585425072260
participant_15	M59614	CCC(=O)NCN1CCN(CC1)COc2c(C)ccc3c2OCN3	GWUKJCICNNPFIV-UHFFFAOYSA-N	570	1585425075521
participant_15	M59615	Cc1ccc2c(c1OCN3CCN(CC3)CNC(=O)C)OCN2	BMFJUTFTQLZFNG-UHFFFAOYSA-N	564	1585425085160
participant_15	M59616	CCCNCN1CCN(CC1)COc2c(C)ccc3c2OCN3	OHYQUSPQNXIABO-UHFFFAOYSA-N	534	1585425086989
participant_15	M59617	CCCNCC1CCN(CC1)COc2c(C)ccc3c2OCN3	RXENLWNFAGOFBZ-UHFFFAOYSA-N	422	1585425091622
participant_15	M59618	CCCCCC1CCN(CC1)COc2c(C)ccc3c2OCN3	YAHUZEZEDOWCRB-UHFFFAOYSA-N	422	1585425103730
participant_15	M59619	CCCCCC1C=CN(CC1)COc2c(C)ccc3c2OCN3	RFSBGPAXLKVAPW-UHFFFAOYSA-N	418	1585425111598
participant_15	M59620	CCCCCC1=CCN(C=C1)COc2c(C)ccc3c2OCN3	ODMWTJXVNUMLHK-UHFFFAOYSA-N	415	1585425117849
participant_15	M59621	CCCC1=CCN(C=C1)COc2c(C)ccc3c2OCN3	RTWZZFXFHARWPE-UHFFFAOYSA-N	418	1585425144174
participant_15	M59622	CCC1=CCN(C=C1)COc2c(C)ccc3c2OCN3	JDPWGIDXIFGIFJ-UHFFFAOYSA-N	418	1585425150667
participant_15	M59623	CC1=CCN(C=C1)COc2c(C)ccc3c2OCN3	QWFCUGMMTLXRIQ-UHFFFAOYSA-N	401	1585425159988
participant_15	M59624	Cc1ccc2c(c1OCN3C=CC=CC3)OCN2	XIFAVWUNQFDYJB-UHFFFAOYSA-N	404	1585425161210
participant_15	M59625	CCNC1=CCN(C=C1)COc2c(C)ccc3c2OCN3	SVMYBUPGXDIGCO-UHFFFAOYSA-N	419	1585425171466
participant_15	M59626	CC(C)NC1=CCN(C=C1)COc2c(C)ccc3c2OCN3	HGZGIGMYEXGRAZ-UHFFFAOYSA-N	398	1585425175343
participant_15	M59627	Cc1ccc2c(c1OCN3C=CC(=CC3)NC(C)O)OCN2	IXHKSDUMNYVVCB-UHFFFAOYSA-N	399	1585425178519
participant_15	M59628	Cc1ccc2c(c1OCN3C=CC(=CC3)NC(=O)C)OCN2	CVIMBJIGAJTNMS-UHFFFAOYSA-N	421	1585425181401
participant_15	M59635	CCC(=O)Nc1ccc(cc1)CN2CCNCC2	PVJZWAPPHACDQL-UHFFFAOYSA-N	545	1585425269047
participant_15	M59637	CCC(=O)Nc1ccc(cc1)CN2CCN(C)CC2	YEZYARVLIQLFPY-UHFFFAOYSA-N	632	1585425274910
participant_15	M55149	CCCN1CCN(CC1)Cc2ccc(cc2)NC(=O)CC	NQFMCPUSWHKETA-UHFFFAOYSA-N	651	1585425279317
participant_15	M55150	CCCCN1CCN(CC1)Cc2ccc(cc2)NC(=O)CC	UYUAJFOJFOMWAE-UHFFFAOYSA-N	638	1585425280279
participant_15	M55151	CCCCCN1CCN(CC1)Cc2ccc(cc2)NC(=O)CC	BPUWVEREWRFPAY-UHFFFAOYSA-N	625	1585425281080
participant_15	M55152	CCCCCCN1CCN(CC1)Cc2ccc(cc2)NC(=O)CC	WXOHYVFZESMHBF-UHFFFAOYSA-N	600	1585425281919
participant_15	M55153	CCCCCCCN1CCN(CC1)Cc2ccc(cc2)NC(=O)CC	HMUQTIWXSDHVPZ-UHFFFAOYSA-N	567	1585425286211
participant_15	M59639	CCCCCCCCN1CCN(CC1)Cc2ccc(cc2)NC(=O)CC	NDNBEJGOJFJASY-UHFFFAOYSA-N	528	1585425286414
participant_15	M55154	CCC(=O)Nc1ccc(cc1)CN2CCN(CC2)CC3CCCCC3	LSTSWRIZLWZAFP-UHFFFAOYSA-N	634	1585425295680
participant_15	M59641	CCC(=O)Nc1ccc(cc1)CN2CCN(CC2)CC3CCCC(C)C3	UGWSUXWXUGQBEU-UHFFFAOYSA-N	656	1585425299685
participant_15	M59642	CCC1CCCC(C1)CN2CCN(CC2)Cc3ccc(cc3)NC(=O)CC	PGDSEEJSICOWTF-UHFFFAOYSA-N	631	1585425301928
participant_15	M59643	CCCC1CCCC(C1)CN2CCN(CC2)Cc3ccc(cc3)NC(=O)CC	WPUHBUOPAMWLAC-UHFFFAOYSA-N	618	1585425303435
participant_15	M59644	CCC(=O)Nc1ccc(cc1)CN2CCN(CC2)CC3CCCC4CCCC43	PAKHUOZXCLOZJX-UHFFFAOYSA-N	588	1585425305192
participant_15	M59645	CCC(=O)Nc1ccc(cc1)CN2CCN(CC2)CC3CCCC4=C3CCC4	NDZZCPHXLCLEOL-UHFFFAOYSA-N	662	1585425311188
participant_15	M59646	CCC(=O)Nc1ccc(cc1)CN2CCN(CC2)CC3=CCCC4=C3CCC4	AGTFVOWYZVSYQC-UHFFFAOYSA-N	717	1585425312918
participant_15	M59647	CCC(=O)Nc1ccc(cc1)CN2CCN(CC2)Cc3cccc4CCCc43	FCAWGZRMPNYRJT-UHFFFAOYSA-N	784	1585425314002
participant_15	M59648	CCC(=O)Nc1ccc(cc1)CN2CCN(CC2)Cc3cccc4c3CCN4	JHQYNUIUJLVCSY-UHFFFAOYSA-N	792	1585425320542
participant_15	M59649	CCC(=O)Nc1ccc(cc1)CN2CCN(CC2)Cc3cccc4c3OCN4	MLBFVNHUSHEUIQ-UHFFFAOYSA-N	789	1585425324487
participant_15	M59651	CCC(=O)Nc1ccc(cc1)CN2CCN(CC2)Cc3c(C)ccc4c3OCN4	JTXASRDUQPHHLX-UHFFFAOYSA-N	800	1585425329302
participant_15	M59654	CCC(=O)Nc1ccc(cc1)CN2CCN(CC2)Cc3cc(C)cc4c3OCN4	XALMQDXEGDNMLX-UHFFFAOYSA-N	769	1585425337300
participant_15	M59656	CCC(=O)Nc1ccc(cc1)CN2CCN(CC2)Cc3ccc(C)c4c3OCN4	RGMHAIOKCKCWLG-UHFFFAOYSA-N	782	1585425346085
participant_15	M59667	CCCC(=O)Nc1ccc(cc1)CN2CCN(CC2)Cc3c(C)ccc4c3OCN4	GOTKUDBWCZURJL-UHFFFAOYSA-N	788	1585425377538
participant_15	M59671	CC(C)C(=O)Nc1ccc(cc1)CN2CCN(CC2)Cc3c(C)ccc4c3OCN4	RNFCPLQSNDPCRZ-UHFFFAOYSA-N	774	1585425388474
participant_15	M59673	Cc1ccc2c(c1CN3CCN(CC3)Cc4ccc(cc4)NC(=O)CCl)OCN2	QGUHFXFEPCZEER-UHFFFAOYSA-N	798	1585425404725
participant_15	M59674	c1cc(ccc1CN2CCN(CC2)Cc3c(ccc4c3OCN4)Cl)NC(=O)CCl	GNFSOAMQEMNCAH-UHFFFAOYSA-N	786	1585425406637
participant_15	M59675	Cc1ccc2c(c1CN3CCN(CC3)Cc4ccc(cc4)NC(=O)CF)OCN2	WVRUMHKEGLNEJE-UHFFFAOYSA-N	798	1585425414121
participant_15	M59677	CCC(=O)Nc1ccc(CN2CCN(CC2)Cc3c(C)ccc4c3OCN4)nc1	SGESFRBMSVDYMB-UHFFFAOYSA-N	713	1585425432964
participant_15	M59679	CCC(=O)Nc1ccc(cn1)CN2CCN(CC2)Cc3c(C)ccc4c3OCN4	TTZMIFSKBPXJHN-UHFFFAOYSA-N	729	1585425442332
participant_15	M59682	CCC(=O)Nc1cc[n+](cc1)CN2CCN(CC2)Cc3c(C)ccc4c3OCN4	XTTYEPWHJUJPRC-UHFFFAOYSA-O	706	1585425454403
participant_15	M59689	CCC(=O)Nc1ccc(cc1)C[N+]2(C)CCN(CC2)Cc3c(C)ccc4c3OCN4	IXRJEJBGCRTBHH-UHFFFAOYSA-O	661	1585425482084
participant_15	M59690	CCC(=O)Nc1ccc(cc1)C[N+]2(CC)CCN(CC2)Cc3c(C)ccc4c3OCN4	VHCTZWYXXFTDBZ-UHFFFAOYSA-O	639	1585425484201
participant_15	M59692	CCC(=O)NC1=CCC(C=C1)C[N+]2(CC)CCN(CC2)Cc3c(C)ccc4c3OCN4	SCHBNAAQJNMLAM-UHFFFAOYSA-O	524	1585425489848
participant_15	M59694	CCC(=O)NC1=CCC2(C=C1)CC[N+]3(CCN(CC3)Cc4c(C)ccc5c4OCN5)C2	BJTRHMFSQIDEQF-UHFFFAOYSA-O	542	1585425494096
participant_15	M59696	CCC(=O)NC1=CCC(C=C1)CC[N+]2(C)CCN(CC2)Cc3c(C)ccc4c3OCN4	QRPISHRQDXLEII-UHFFFAOYSA-O	528	1585425501005
participant_15	M59698	CCC(=O)NC1=CCC(C=C1)CCN2CCN(CC2)Cc3c(C)ccc4c3OCN4	BUFHXPZQVJWCDK-UHFFFAOYSA-N	650	1585425503616
participant_15	M59699	CCC(=O)Nc1ccc(cc1)CCN2CCN(CC2)Cc3c(C)ccc4c3OCN4	QVWWGGQEUGBGSP-UHFFFAOYSA-N	774	1585425508068
participant_15	M59701	CCC(=O)Nc1ccc(cc1)OCN2CCN(CC2)Cc3c(C)ccc4c3OCN4	PLNXCGGLHWRXHI-UHFFFAOYSA-N	792	1585425517688
participant_15	M59705	CCC(=O)Nc1ccc(cc1)OCN2CCN(CC2)Cc3c(ccc4c3OCN4)O	XZLNOCJAYQOOKI-UHFFFAOYSA-N	785	1585425526990
participant_15	M59709	CCC(=O)Nc1ccc(cc1)OCN2CCC(CC2)Cc3c(C)ccc4c3OCN4	RLVHHGPVAOIDAB-UHFFFAOYSA-N	661	1585425536617
participant_15	M59710	CCC(=O)Nc1ccc(cc1)OCN2CCC(CC2)Nc3c(C)ccc4c3OCN4	VINUFLXUYUMHEG-UHFFFAOYSA-N	664	1585425541771
participant_15	M59714	CCC(=O)Nc1ccc(cc1)OCN2C=CC(CC2)Nc3c(C)ccc4c3OCN4	PHARMDGBKDNDCH-UHFFFAOYSA-N	628	1585425551531
participant_15	M59715	CCC(=O)Nc1ccc(cc1)OCN2C=CC(C=C2)Nc3c(C)ccc4c3OCN4	DWDQSKGUJKJBNC-UHFFFAOYSA-N	552	1585425553767
participant_45	M54171	Cc1ccc2c(c1OCN3CCN(CC3)Cc4ccc(cc4)NC(=O)CF)OCN2	TYKAUHNDFUJKDL-UHFFFAOYSA-N	809	1585481420090
participant_45	M55112	CCc1ccc2c(c1OCN3CCN(CC3)Cc4ccc(cc4)NC(=O)CF)OCN2	FVMPDRQLIPGWOO-UHFFFAOYSA-N	797	1585481447256
participant_45	M60649	CCCc1ccc2c(c1OCN3CCN(CC3)Cc4ccc(cc4)NC(=O)CF)OCN2	PJVSRUITENEJRI-UHFFFAOYSA-N	779	1585481452329
participant_45	M60650	CCCCc1ccc2c(c1OCN3CCN(CC3)Cc4ccc(cc4)NC(=O)CF)OCN2	FQFGETSPPBXHSP-UHFFFAOYSA-N	758	1585481454681
participant_45	M60651	CCCCCc1ccc2c(c1OCN3CCN(CC3)Cc4ccc(cc4)NC(=O)CF)OCN2	PYCMKZCGXULXNS-UHFFFAOYSA-N	730	1585481456333
participant_45	M60652	CCCCCCc1ccc2c(c1OCN3CCN(CC3)Cc4ccc(cc4)NC(=O)CF)OCN2	HZFWNFFAIRSKOU-UHFFFAOYSA-N	699	1585481459863
participant_45	M60653	C1CCC(CC1)c2ccc3c(c2OCN4CCN(CC4)Cc5ccc(cc5)NC(=O)CF)OCN3	WGNPUYKOBGAPEE-UHFFFAOYSA-N	731	1585481461504
participant_45	M60656	c1ccc(cc1)-c2ccc3c(c2OCN4CCN(CC4)Cc5ccc(cc5)NC(=O)CF)OCN3	SKZJHXIFBICWMG-UHFFFAOYSA-N	757	1585481481370
participant_45	M60657	c1cc(ccc1CN2CCN(CC2)COc3c(ccc4c3OCN4)-c5ccncc5)NC(=O)CF	OTYIYTONAGGHBB-UHFFFAOYSA-N	775	1585481494707
participant_45	M60658	c1cc(ccc1CN2CCN(CC2)COc3c(ccc4c3OCN4)-c5ccncn5)NC(=O)CF	YYLPNTSWJQUARV-UHFFFAOYSA-N	779	1585481497675
participant_45	M60659	c1cc(ccc1CN2CCN(CC2)COc3c(ccc4c3OCN4)-c5ncncn5)NC(=O)CF	CHSNPSRTJCFSMS-UHFFFAOYSA-N	751	1585481501963
participant_02	M55134	CCC(=O)Nc1ccc(cc1)CN2CCN(CC2)COc3c(C)ccc4c3OCN4	FKLORYXLKJOMRF-UHFFFAOYSA-N	811	1585577599545
participant_02	M62922	CCC(=O)Nc1ccc(cc1)CN2CCN(CC2)C(C)Oc3c(C)ccc4c3OCN4	JZRBYPPATRGSFK-UHFFFAOYSA-N	755	1585577630326
participant_02	M62923	CCC(=O)Nc1ccc(cc1)CN2CCN(CC2)C(N)Oc3c(C)ccc4c3OCN4	AIFNEEIMWOFKFK-UHFFFAOYSA-N	755	1585577634856
participant_02	M62924	CCC(=O)Nc1ccc(cc1)CN2CCN(CC2)C(Oc3c(C)ccc4c3OCN4)S	CGAHZAHJQHKWDE-UHFFFAOYSA-N	761	1585577640916
participant_02	M62925	CCC(=O)Nc1ccc(cc1)CN2CCN(CC2)NOc3c(C)ccc4c3OCN4	WUQPCBGBBFRHRH-UHFFFAOYSA-N	781	1585577649409
participant_02	M54171	Cc1ccc2c(c1OCN3CCN(CC3)Cc4ccc(cc4)NC(=O)CF)OCN2	TYKAUHNDFUJKDL-UHFFFAOYSA-N	809	1585577682487
participant_02	M54175	c1cc(ccc1CN2CCN(CC2)COc3c(ccc4c3OCN4)F)NC(=O)CF	XHYYTLBMJGZHOU-UHFFFAOYSA-N	791	1585577690081
participant_02	M62929	CCC(=O)Nc1ccc(cc1)CN2CCN(CC2)COc3c(C)cc(C)c4c3OCN4	MIQNCXCWFOQVFY-UHFFFAOYSA-N	745	1585577703913
participant_02	M62934	CCC(=C)Nc1ccc(cc1)CN2CCN(CC2)COc3c(C)ccc4c3OCN4	IGFHDZCEQNJKTM-UHFFFAOYSA-N	779	1585577731019
participant_02	M62936	Cc1ccc2c(c1OCN3CCN(CC3)Cc4ccc(cc4)NC(=O)CN)OCN2	YVUYMQHDHAIBRP-UHFFFAOYSA-N	809	1585577738225
participant_02	M62937	Cc1ccc2c(c1OCN3CCN(CC3)Cc4ccc(cc4)NC(=O)C#N)OCN2	XRSZWCVHUHSSEE-UHFFFAOYSA-N	794	1585577744130
participant_02	M55173	CC(C)C(=O)Nc1ccc(cc1)CN2CCN(CC2)COc3c(C)ccc4c3OCN4	ZVBAMUJLIRQURN-UHFFFAOYSA-N	779	1585577759554
participant_02	M62939	Cc1ccc2c(c1OCN3CCN(CC3)Cc4ccc(cc4)NC(=O)C5CC5)OCN2	ITXUWKWPRHUYPH-UHFFFAOYSA-N	813	1585577760917
participant_02	M62942	CCC(C)C(=O)Nc1ccc(cc1)CN2CCN(CC2)COc3c(C)ccc4c3OCN4	QMHQNFDKBKNXSC-UHFFFAOYSA-N	777	1585577773412
participant_02	M62943	Cc1ccc2c(c1OCN3CCN(CC3)Cc4ccc(cc4)NC(=O)C5CCC5)OCN2	JYEYIMVSAIBQIM-UHFFFAOYSA-N	792	1585577774280
participant_02	M62947	CCCC(C)C(=O)Nc1ccc(cc1)CN2CCN(CC2)COc3c(C)ccc4c3OCN4	CMRHODAFPUQQFB-UHFFFAOYSA-N	762	1585577785245
participant_02	M62948	Cc1ccc2c(c1OCN3CCN(CC3)Cc4ccc(cc4)NC(=O)C5CCCC5)OCN2	MMIBITYQBMGXQN-UHFFFAOYSA-N	776	1585577786020
participant_02	M62949	Cc1ccc2c(c1OCN3CCN(CC3)Cc4ccc(cc4)NC(=O)C5=CCCC5)OCN2	BMPMXJPLXCQZMK-UHFFFAOYSA-N	794	1585577790703
participant_02	M62950	Cc1ccc2c(c1OCN3CCN(CC3)Cc4ccc(cc4)NC(=O)C5=CC=CC5)OCN2	KHXYGVSYCRVRRI-UHFFFAOYSA-N	797	1585577792961
participant_02	M62952	CCc1ccc2c(c1OCN3CCN(CC3)Cc4ccc(cc4)NC(=O)C5CC5)OCN2	CFWFPRFGKLNPDR-UHFFFAOYSA-N	807	1585577811700
participant_02	M62953	CCCc1ccc2c(c1OCN3CCN(CC3)Cc4ccc(cc4)NC(=O)C5CC5)OCN2	ZMUYXLYXOKFCIP-UHFFFAOYSA-N	795	1585577812403
participant_02	M62954	c1cc(ccc1CN2CCN(CC2)COc3c(ccc4c3OCN4)C5CC5)NC(=O)C6CC6	PMFYBFSQAHXMQY-UHFFFAOYSA-N	778	1585577813331
participant_02	M62955	c1cc2c(c(c1)OCN3CCN(CC3)Cc4ccc(cc4)NC(=O)C5CC5)OCN2	MXPYFVYKGBOADQ-UHFFFAOYSA-N	806	1585577817029
participant_02	M62956	Cc1cc2c(c(c1)OCN3CCN(CC3)Cc4ccc(cc4)NC(=O)C5CC5)OCN2	ORFGXGZOOPPSSZ-UHFFFAOYSA-N	789	1585577821677
participant_02	M62959	Cc1cc(c2c(c1C)NCO2)OCN3CCN(CC3)Cc4ccc(cc4)NC(=O)C5CC5	YOVQGTCZNLXXOV-UHFFFAOYSA-N	759	1585577826696
participant_02	M62960	Cc1ccc(c2c1NCO2)OCN3CCN(CC3)Cc4ccc(cc4)NC(=O)C5CC5	TZPJRSPQLZZASN-UHFFFAOYSA-N	800	1585577830507
participant_02	M62962	c1cc2c(c(c1)OCN3CCN(CC3)Cc4ccc(cc4)NC(=O)C5CC5)OSN2	WLUYHNRDJGAPNY-UHFFFAOYSA-N	796	1585577838883
participant_02	M62963	c1cc2c(c(c1)OCN3CCN(CC3)Cc4ccc(cc4)NC(=O)C5CC5)SSN2	PVWJTJRILVYYSU-UHFFFAOYSA-N	779	1585577840475
participant_02	M62964	c1cc2c(c(c1)OCN3CCN(CC3)Cc4ccc(cc4)NC(=O)C5CC5)SCN2	ZPHBXWFKRPHCAZ-UHFFFAOYSA-N	794	1585577843138
participant_02	M62965	c1cc2CCSc2c(c1)OCN3CCN(CC3)Cc4ccc(cc4)NC(=O)C5CC5	NMALPNOFHJWYIY-UHFFFAOYSA-N	780	1585577844564
participant_02	M62966	C1Cc2cccc(c2C1)OCN3CCN(CC3)Cc4ccc(cc4)NC(=O)C5CC5	KKNDEZQCOAKSCZ-UHFFFAOYSA-N	775	1585577845445
participant_02	M62967	c1cc(c2CCSc2c1)OCN3CCN(CC3)Cc4ccc(cc4)NC(=O)C5CC5	DMDYINWRGBPLII-UHFFFAOYSA-N	780	1585577848073
participant_02	M62968	c1cc2c(CCN2)c(c1)OCN3CCN(CC3)Cc4ccc(cc4)NC(=O)C5CC5	BCRMXRHYESZCMU-UHFFFAOYSA-N	793	1585577851298
participant_02	M62969	c1cc(c2c(c1)OCO2)OCN3CCN(CC3)Cc4ccc(cc4)NC(=O)C5CC5	QBUAPZZJFPXLSS-UHFFFAOYSA-N	794	1585577854942
participant_02	M62970	c1cc2c(c(c1)OCN3CCN(CC3)Cc4ccc(cc4)NC(=O)C5CC5)NCO2	ZYVGQQQBADZFKU-UHFFFAOYSA-N	793	1585577857450
participant_02	M62971	c1cc(c2c(c1)ONN2)OCN3CCN(CC3)Cc4ccc(cc4)NC(=O)C5CC5	DYBUBVAMKCYFPN-UHFFFAOYSA-N	801	1585577861056
participant_02	M62972	c1cc(c2CNOc2c1)OCN3CCN(CC3)Cc4ccc(cc4)NC(=O)C5CC5	YATYVMPDWZPJFX-UHFFFAOYSA-N	793	1585577864250
participant_02	M62973	c1cc2c(CNN2)c(c1)OCN3CCN(CC3)Cc4ccc(cc4)NC(=O)C5CC5	BTPFXGADNLRKTD-UHFFFAOYSA-N	801	1585577867681
participant_02	M62974	c1cc2c(c(c1)OCN3CCN(CC3)Cc4ccc(cc4)NC(=O)C5CC5)NNN2	GRSPORADQGKLQT-UHFFFAOYSA-N	799	1585577868270
participant_02	M62975	c1cc(c2NNN[n+]2c1)OCN3CCN(CC3)Cc4ccc(cc4)NC(=O)C5CC5	FVMGUNCMFKOMJG-UHFFFAOYSA-O	759	1585577869440
participant_02	M62976	c1cc([n+]2NNN[n+]2c1)OCN3CCN(CC3)Cc4ccc(cc4)NC(=O)C5CC5	SPWSDYBBAKMITQ-UHFFFAOYSA-N	721	1585577870140
participant_02	M62977	c1cc(ccc1CN2CCN(CC2)COc3ccn[n+]4NNN[n+]34)NC(=O)C5CC5	WUBFACBTKFRSAD-UHFFFAOYSA-N	709	1585577871505
participant_02	M62978	c1cc(ccc1CN2CCN(CC2)COc3cnn[n+]4NNN[n+]34)NC(=O)C5CC5	LICVXGFWKJONPF-UHFFFAOYSA-N	664	1585577872360
participant_02	M62989	c1cc(ccc1CN2CCN(CC2)COc3c(ccc4c3OCN4)Cl)NC(=O)C5CC5	LCYSUKHXDXBMIN-UHFFFAOYSA-N	807	1585577970672
participant_02	M62990	c1cc(ccc1CN2CCN(CC2)COc3c(ccc4c3OCN4)Br)NC(=O)C5CC5	VLUPLUPHCWGYJP-UHFFFAOYSA-N	806	1585577973398
participant_02	M62991	c1cc(ccc1CN2CCN(CC2)COc3c(ccc4c3OCN4)F)NC(=O)C5CC5	XYGKHVJWPFEDKN-UHFFFAOYSA-N	801	1585577975921
participant_02	M62994	c1cc(ccc1CN2CCN(CC2)COc3c(ccc4c3OCN4)F)NC(=O)C5CS5	OFEVLVZHJDWCIB-UHFFFAOYSA-N	796	1585577986432
participant_02	M62995	c1cc(ccc1CN2CCN(CC2)COc3c(ccc4c3OCN4)F)NC(=O)C5SS5	GIVWQELHBCVUOC-UHFFFAOYSA-N	781	1585577987980
participant_02	M62997	Cc1ccc2c(c1OCN3CCN(CC3)Cc4ccc(cc4)NC(=O)C5SS5)OCN2	YPDCEFRYDOORBN-UHFFFAOYSA-N	793	1585577994439
participant_02	M63000	Cc1ccc2c(c1OCN3CCN(CC3)Cc4ccc(cc4)NC(=O)C5SS5)ocn2	VGGNJHQFEDBXIM-UHFFFAOYSA-N	763	1585577998689
participant_02	M63003	Cc1ccc2c(c1OCN3CCN(CC3)Cc4ccc(cc4)NC(=O)CSS)OCN2	NQGARQVLNYMMEB-UHFFFAOYSA-N	800	1585578012683
participant_02	M63004	Cc1ccc2c(c1OCN3CCN(CC3)Cc4ccc(cc4)NC(=O)CS)OCN2	CUDSUQGHEGQPBP-UHFFFAOYSA-N	809	1585578014470
participant_02	M59531	Cc1ccc2c(c1OCN3CCN(CC3)Cc4ccc(cc4)NC(=O)C)OCN2	KLSCWPAXOCPLMP-UHFFFAOYSA-N	804	1585578016168
participant_02	M63005	Cc1ccc2c(c1OCN3CCN(CC3)Cc4ccc(cc4)N(C)C(=O)C)OCN2	LBELZWGUVIUNJJ-UHFFFAOYSA-N	761	1585578031043
participant_02	M63007	CCN(C(=O)C)c1ccc(cc1)CN2CCN(CC2)COc3c(C)ccc4c3OCN4	DABCOPCWMRTKDE-UHFFFAOYSA-N	756	1585578032915
participant_02	M63008	CCCN(C(=O)C)c1ccc(cc1)CN2CCN(CC2)COc3c(C)ccc4c3OCN4	ZYVCOUJBSAWNLU-UHFFFAOYSA-N	740	1585578033763
participant_02	M63009	Cc1ccc2c(c1OCN3CCN(CC3)Cc4ccc(cc4)N(C(=O)C)C5CC5)OCN2	OIZORZDMBJHBAT-UHFFFAOYSA-N	770	1585578035333
participant_02	M63015	Cc1ccc2c(c1OCN3CCN(CC3)Nc4ccc(cc4)NC(=O)C)OCN2	LYGVCYVWMHSLMW-UHFFFAOYSA-N	711	1585578053035
participant_02	M63018	Cc1ccc2c(c1OCN3CCN(CC3)Oc4ccc(cc4)NC(=O)C)OCN2	UXCLXMHPKITUFO-UHFFFAOYSA-N	730	1585578056118
participant_02	M63024	CCCC(=O)Nc1ccc(cc1)CN2CCN(CC2)COc3c(C)ccc4c3OCN4	JQXZHYJIIYAKGA-UHFFFAOYSA-N	799	1585578070466
participant_02	M63028	C=C(C)C(=O)Nc1ccc(cc1)CN2CCN(CC2)COc3c(C)ccc4c3OCN4	JNXFRDYYLBMTLY-UHFFFAOYSA-N	790	1585578083064
participant_02	M63029	Cc1ccc2c(c1OCN3CCN(CC3)Cc4ccc(cc4)NC(=O)C(=N)C)OCN2	LWJPKGMOODAINB-UHFFFAOYSA-N	790	1585578090749
participant_02	M63030	Cc1ccc2c(c1OCN3CCN(CC3)Cc4ccc(cc4)NC(=O)C(=O)C)OCN2	QQOVFDPIWVEJQH-UHFFFAOYSA-N	798	1585578094023
participant_02	M63031	Cc1ccc2c(c1OCN3CCN(CC3)Cc4ccc(cc4)NC(=O)C(C)O)OCN2	CWCVRMBGTUVHLU-UHFFFAOYSA-N	789	1585578097510
participant_02	M63032	CC(C)C(=C)Nc1ccc(cc1)CN2CCN(CC2)COc3c(C)ccc4c3OCN4	FSLYXWSPZZKLOK-UHFFFAOYSA-N	760	1585578105688
participant_02	M63033	CC(C)C(C)Nc1ccc(cc1)CN2CCN(CC2)COc3c(C)ccc4c3OCN4	WLDCBUUNVHUJDI-UHFFFAOYSA-N	735	1585578108569
participant_02	M63035	CC(=C(C)Nc1ccc(cc1)CN2CCN(CC2)COc3c(C)ccc4c3OCN4)C	OOASXVFVYKEUTG-UHFFFAOYSA-N	747	1585578112136
participant_02	M63037	CC(=C(Nc1ccc(cc1)CN2CCN(CC2)COc3c(C)ccc4c3OCN4)O)C	JJKZAJJQJBDAQU-UHFFFAOYSA-N	761	1585578116526
participant_02	M63039	Cc1ccc2c(c1OCN3CCN(CC3)Cc4ccc(cc4)N/C(=C(/C)\O)/O)OCN2	QAESAVZGAKYHDJ-HAVVHWLPSA-N	760	1585578117430
participant_02	M63042	CCC(=O)Nc1ccc(cc1)CN2C=CN(CC2)COc3c(C)ccc4c3OCN4	JWDYOKBMURGBTF-UHFFFAOYSA-N	664	1585578135756
participant_02	M63043	CCC(=O)Nc1ccc(cc1)CN2C=CN(C=C2)COc3c(C)ccc4c3OCN4	VYVYZDQVWNCOOS-UHFFFAOYSA-N	539	1585578136930
participant_02	M63044	CCC(=O)Nc1ccc(cc1)CN2CCN(COc3c(C)ccc4c3OCN4)C(C)C2	ZYWYLILBJQDRMF-UHFFFAOYSA-N	703	1585578149301
participant_02	M63045	CCC(=O)Nc1ccc(cc1)CN2CC(C)N(COc3c(C)ccc4c3OCN4)C(C)C2	SLFCXTRWQSLXNS-UHFFFAOYSA-N	586	1585578150618
participant_02	M63047	CCC(=O)Nc1ccc(cc1C)CN2CCN(CC2)COc3c(C)ccc4c3OCN4	ZLAZJPKBPBXHHC-UHFFFAOYSA-N	737	1585578160110
participant_02	M63048	CCC(=O)Nc1cc(C)c(cc1C)CN2CCN(CC2)COc3c(C)ccc4c3OCN4	NJBDCMDHKKLMRV-UHFFFAOYSA-N	614	1585578162075
participant_02	M63050	CCC(=O)Nc1ccc(cc1F)CN2CCN(CC2)COc3c(C)ccc4c3OCN4	QCVSLSQCJBRPJR-UHFFFAOYSA-N	753	1585578168495
participant_02	M63052	CCC(=O)Nc1ccc(cc1Cl)CN2CCN(CC2)COc3c(C)ccc4c3OCN4	VVNNQXTXMFCERQ-UHFFFAOYSA-N	760	1585578173415
participant_02	M63054	CCC(=O)Nc1ccc(cc1Br)CN2CCN(CC2)COc3c(C)ccc4c3OCN4	PLVIHQDDFPFDFN-UHFFFAOYSA-N	753	1585578178751
participant_02	M63059	CCCCC(=O)Nc1ccc(cc1)CN2CCN(CC2)COc3c(C)ccc4c3OCN4	DWXBBDDQQJETRJ-UHFFFAOYSA-N	787	1585578197550
participant_02	M63061	CCCCCC(=O)Nc1ccc(cc1)CN2CCN(CC2)COc3c(C)ccc4c3OCN4	OARRZBHLXMEHNE-UHFFFAOYSA-N	766	1585578198669
participant_02	M63062	CCCCCCC(=O)Nc1ccc(cc1)CN2CCN(CC2)COc3c(C)ccc4c3OCN4	MOCLNAJWUHQFIZ-UHFFFAOYSA-N	737	1585578201093
participant_02	M63063	Cc1ccc2c(c1OCN3CCN(CC3)Cc4ccc(cc4)NC(=O)C5CCCCC5)OCN2	OSAKOVVQVCLGKI-UHFFFAOYSA-N	736	1585578201874
participant_02	M63065	Cc1ccc2c(c1OCN3CCN(CC3)Cc4ccc(cc4)NC(=O)c5ccccc5)OCN2	PESXHRNPTBWFNN-UHFFFAOYSA-N	743	1585578205461
participant_02	M63066	C/C=C\C=C/CC(=O)Nc1ccc(cc1)CN2CCN(CC2)COc3c(C)ccc4c3OCN4	VWBIGFQFABJYAJ-OUPQRBNQSA-N	740	1585578210171
participant_02	M63071	Cc1ccc2c(c1OCN3CCN(CC3)Cc4ccc(cc4)NC(=O)CBr)OCN2	LYIFZDHQYCNLPG-UHFFFAOYSA-N	809	1585578233620
participant_02	M63072	Cc1ccc2c(c1OCN3CCN(CC3)Cc4ccc(cc4)NC(=O)Br)OCN2	BMNFLSSCVYNNPK-UHFFFAOYSA-N	803	1585578241175
participant_02	M63073	Cc1ccc2c(c1OCN3CCN(CC3)Cc4ccc(cc4)NC(=O)Cl)OCN2	SYLQGQFUGSFODF-UHFFFAOYSA-N	803	1585578243958
participant_02	M63074	Cc1ccc2c(c1OCN3CCN(CC3)Cc4ccc(cc4)NC(=O)F)OCN2	FKSYQSKMGWNFLB-UHFFFAOYSA-N	797	1585578246277
participant_02	M63077	Cc1ccc2c(c1OCN3CCN(Cc4ccc(cc4)NC(=O)C5CC5)OC3)OCN2	MFRIDYCPTCZALI-UHFFFAOYSA-N	713	1585578261530
participant_02	M63078	Cc1ccc2c(c1OCN3CCN(Cc4ccc(cc4)NC(=O)C5CC5)OO3)OCN2	DUHPJBAONCUTHV-UHFFFAOYSA-N	653	1585578262371
participant_02	M63080	Cc1ccc2c(c1OCN3OCN(Cc4ccc(cc4)NC(=O)C5CC5)OO3)OCN2	FBQMKSYSOAUOAE-UHFFFAOYSA-N	599	1585578263645
participant_02	M63081	Cc1ccc2c(c1OCN3OON(Cc4ccc(cc4)NC(=O)C5CC5)OO3)OCN2	KOLQQNLMWCQTDW-UHFFFAOYSA-N	520	1585578266340
participant_02	M63083	Cc1ccc2c(c1OCN3CON(Cc4ccc(cc4)NC(=O)C5CC5)OO3)OCN2	RVNXRDTVODXUBT-UHFFFAOYSA-N	593	1585578271478
participant_02	M63084	Cc1ccc2c(c1OCN3CON(Cc4ccc(cc4)NC(=O)C5CC5)CO3)OCN2	HWRGDGQVXOZTNM-UHFFFAOYSA-N	593	1585578274584
participant_02	M63086	Cc1ccc2c(c1OCN3CCN(CC3)Cc4ccc(cc4)NC(=N)C5CC5)OCN2	NZCLTBJBGVPUSZ-UHFFFAOYSA-N	781	1585578288420
participant_02	M63091	Cc1ccc2c(c1OCN3CCN(CC3)Cc4ccc(cc4)NC(C5CC5)N)OCN2	BZFJRMFYPUEYQE-UHFFFAOYSA-N	787	1585578297710
participant_02	M63093	Cc1ccc2c(c1OCN3CCN(CC3)Cc4ccc(cc4)NC(C5CC5)Br)OCN2	LYXOWHCJSQYKAB-UHFFFAOYSA-N	776	1585578301235
participant_02	M63094	Cc1ccc2c(c1OCN3CCN(CC3)Cc4ccc(cc4)NC(C5CC5)Cl)OCN2	IBAJDZVOTORZQK-UHFFFAOYSA-N	781	1585578304095
participant_02	M63098	Cc1cc(c2c(c1)OCO2)OCN3CCN(CC3)Cc4ccc(cc4)NC(=O)C5CC5	HDTAIBIFHBWYEJ-UHFFFAOYSA-N	777	1585578335302
participant_02	M63100	Cc1cc2c(c(c1)OCN3CCN(CC3)Cc4ccc(cc4)NC(=O)C5CC5)NCO2	WUARSKIAHZEGTG-UHFFFAOYSA-N	776	1585578337307
participant_02	M63103	Cc1cc2c(c(c1)OCN3CCN(CC3)Cc4ccc(cc4)NC(=O)C5C=C5)NCO2	YJDRWZACFHGOBG-UHFFFAOYSA-N	788	1585578356634
participant_02	M63104	Cc1ccc2c(c1OCN3CCN(CC3)Cc4ccc(cc4)NC(=O)C5C=C5)OCN2	XTYNAVUYUCRGSH-UHFFFAOYSA-N	814	1585578369760
participant_02	M63105	Cc1ccc2c(c1OCN3CCN(CC3)Cc4ccc(cc4)NC(=O)C5=CC5)OCN2	MIPRCPUCHPQGMQ-UHFFFAOYSA-N	810	1585578378249
participant_02	M63106	Cc1ccc2c(c1OCN3CCN(CC3)Cc4ccc(cc4)NC(=O)C5C=C5C)OCN2	XKWKGXJJCXYSAU-UHFFFAOYSA-N	797	1585578390535
participant_02	M63107	Cc1ccc2c(c1OCN3CCN(CC3)Cc4ccc(cc4)NC(=O)C5C(=C5C)C)OCN2	FXPCUWQQZRXUON-UHFFFAOYSA-N	761	1585578392555
participant_02	M63128	Cc1ccc2c(c1OCN3CCN(CC3)Cc4ccc(cc4)NC(=O)C5C6=C5C6)OCN2	OUFWSSWQHPAZBV-UHFFFAOYSA-N	803	1585578581848
participant_02	M63129	c1cc(ccc1CN2CCN(CC2)COc3c(ccc4c3OCN4)F)NC(=O)C5C=C5	SSLYUEIUBWFVSH-UHFFFAOYSA-N	802	1585578601629
participant_02	M63130	c1cc2c(c(c1)OCN3CCN(CC3)Cc4ccc(cc4)NC(=O)C5C=C5)OCN2	RGZINPCMYUETJI-UHFFFAOYSA-N	797	1585578607749
participant_02	M63132	CCc1ccc2c(c1OCN3CCN(CC3)Cc4ccc(cc4)NC(=O)C5C=C5)OCN2	XWZYFKFPKCZCDW-UHFFFAOYSA-N	808	1585578614605
participant_02	M63133	CCCc1ccc2c(c1OCN3CCN(CC3)Cc4ccc(cc4)NC(=O)C5C=C5)OCN2	OSJLUNDTZOIZAK-UHFFFAOYSA-N	796	1585578616268
participant_02	M63135	COCc1ccc2c(c1OCN3CCN(CC3)Cc4ccc(cc4)NC(=O)C5C=C5)OCN2	GRFFHCRFJUYUSR-UHFFFAOYSA-N	806	1585578619681
participant_02	M63138	c1cc(ccc1CN2CCN(CC2)COc3c(ccc4c3OCN4)CO)NC(=O)C5C=C5	XGEGZNBPLRRDDU-UHFFFAOYSA-N	801	1585578637531
participant_02	M63139	c1cc(ccc1CN2CCN(CC2)COc3c(ccc4c3OCN4)C=O)NC(=O)C5C=C5	IRLXHPMPDXKTTQ-UHFFFAOYSA-N	807	1585578646812
participant_02	M63140	CC(=O)c1ccc2c(c1OCN3CCN(CC3)Cc4ccc(cc4)NC(=O)C5C=C5)OCN2	RDNQLVJVXGNQOC-UHFFFAOYSA-N	808	1585578649499
participant_02	M63142	c1cc(ccc1CN2CCN(CC2)COc3c(ccc4c3OCN4)C(=O)N)NC(=O)C5C=C5	FWBGQULGCSBWEQ-UHFFFAOYSA-N	802	1585578652541
participant_02	M63143	c1cc(ccc1CN2CCN(CC2)COc3c(ccc4c3OCN4)C(=O)O)NC(=O)C5C=C5	MHVBYXNDGJUBRJ-UHFFFAOYSA-N	802	1585578657657
participant_02	M63144	c1cc(ccc1CN2CCN(CC2)COc3c(ccc4c3OCN4)C(=O)Br)NC(=O)C5C=C5	ZGCYLKKYZNQKMG-UHFFFAOYSA-N	797	1585578662605
participant_02	M63145	c1cc(ccc1CN2CCN(CC2)COc3c(ccc4c3OCN4)C(=O)Cl)NC(=O)C5C=C5	TZZMBEXUQNOIST-UHFFFAOYSA-N	802	1585578664946
participant_02	M63146	c1cc(ccc1CN2CCN(CC2)COc3c(ccc4c3OCN4)C(=O)F)NC(=O)C5C=C5	JGKOOUQGNOIYDA-UHFFFAOYSA-N	802	1585578667862
participant_02	M63148	c1cc(ccc1CN2CCN(CC2)COc3c(ccc4c3OCN4)S(=O)F)NC(=O)C5C=C5	ZBQFJYFRFKUCED-UHFFFAOYSA-N	796	1585578670195
participant_02	M63150	c1cc(ccc1CN2CCN(CC2)COc3c(ccc4c3OCN4)S(=O)O)NC(=O)C5C=C5	XUYMFWFZUXVQHQ-UHFFFAOYSA-N	801	1585578675875
participant_02	M63154	Cc1cc(C)c(c2c1NCO2)OCN3CCN(CC3)Cc4ccc(cc4)NC(=O)C5C=C5	KNBGBSAQYJHWHW-UHFFFAOYSA-N	766	1585578695065
participant_02	M63156	CCc1cc(C)c(c2c1NCO2)OCN3CCN(CC3)Cc4ccc(cc4)NC(=O)C5C=C5	RZXCEVMHLBOMAJ-UHFFFAOYSA-N	772	1585578697465
participant_02	M63157	Cc1cc(CO)c2c(c1OCN3CCN(CC3)Cc4ccc(cc4)NC(=O)C5C=C5)OCN2	AKYDZRBBWKXRPZ-UHFFFAOYSA-N	769	1585578700204
participant_02	M63158	Cc1cc(CN)c2c(c1OCN3CCN(CC3)Cc4ccc(cc4)NC(=O)C5C=C5)OCN2	UNZOINSTKAINOB-UHFFFAOYSA-N	769	1585578704333
participant_30	M62939	Cc1ccc2c(c1OCN3CCN(CC3)Cc4ccc(cc4)NC(=O)C5CC5)OCN2	ITXUWKWPRHUYPH-UHFFFAOYSA-N	813	1585578705264
participant_02	M63160	Cc1cc(CS)c2c(c1OCN3CCN(CC3)Cc4ccc(cc4)NC(=O)C5C=C5)OCN2	DGZAWZMOSQJGGF-UHFFFAOYSA-N	769	1585578707119
participant_02	M63161	CCc1ccc(c2c1NCO2)OCN3CCN(CC3)Cc4ccc(cc4)NC(=O)C5C=C5	SCDVRMWLBKRRHK-UHFFFAOYSA-N	796	1585578715453
participant_30	M63164	Cc1ccc2c(c1OCN3CCN(Cc4ccc(cc4)NC(=O)C5CC5)C(C)C3)OCN2	FNGBJFKYEFFPRE-UHFFFAOYSA-N	702	1585578720483
participant_02	M63165	CC(C)c1ccc(c2c1NCO2)OCN3CCN(CC3)Cc4ccc(cc4)NC(=O)C5C=C5	KSXULJFLJVHNJA-UHFFFAOYSA-N	789	1585578724131
participant_02	M63167	CCC(C)c1ccc(c2c1NCO2)OCN3CCN(CC3)Cc4ccc(cc4)NC(=O)C5C=C5	BLCITMCQZXJTIF-UHFFFAOYSA-N	798	1585578729013
participant_02	M63168	C1CC(C1)c2ccc(c3c2NCO3)OCN4CCN(CC4)Cc5ccc(cc5)NC(=O)C6C=C6	ZJIALTWFXFQVRU-UHFFFAOYSA-N	774	1585578730585
participant_02	M63169	C1C=C(C1)c2ccc(c3c2NCO3)OCN4CCN(CC4)Cc5ccc(cc5)NC(=O)C6C=C6	FMKGIGSRJLCXPC-UHFFFAOYSA-N	794	1585578734794
participant_02	M63170	C1=CC(=C1)c2ccc(c3c2NCO3)OCN4CCN(CC4)Cc5ccc(cc5)NC(=O)C6C=C6	XXJHWKNMUYXCLZ-UHFFFAOYSA-N	767	1585578736512
participant_30	M62952	CCc1ccc2c(c1OCN3CCN(CC3)Cc4ccc(cc4)NC(=O)C5CC5)OCN2	CFWFPRFGKLNPDR-UHFFFAOYSA-N	807	1585578741911
participant_30	M63171	CC(C)c1ccc2c(c1OCN3CCN(CC3)Cc4ccc(cc4)NC(=O)C5CC5)OCN2	XUIZVRYPKVNWKR-UHFFFAOYSA-N	794	1585578747604
participant_30	M62955	c1cc2c(c(c1)OCN3CCN(CC3)Cc4ccc(cc4)NC(=O)C5CC5)OCN2	MXPYFVYKGBOADQ-UHFFFAOYSA-N	806	1585578755667
participant_02	M63172	Cc1cc2c(c(c1)OCN3CCN(CC3)Cc4ccc(cc4)NC(=O)C5C=C5)OCN2	SQRMGJAZDBVDOZ-UHFFFAOYSA-N	790	1585578759119
participant_02	M63173	CCc1cc2c(c(c1)OCN3CCN(CC3)Cc4ccc(cc4)NC(=O)C5C=C5)OCN2	KFQGESDHLLGAHD-UHFFFAOYSA-N	785	1585578762361
participant_02	M63175	c1cc(ccc1CN2CCN(CC2)COc3cc(cc4c3OCN4)CO)NC(=O)C5C=C5	RSLJWWKYDUHDLA-UHFFFAOYSA-N	779	1585578765301
participant_30	M63176	c1cc2c(c(c1)OCN3CCN(CC3)Cc4ccc(cc4)NC(=O)C5CO5)OCN2	LBCAWEHCTOAAAQ-UHFFFAOYSA-N	803	1585578767408
participant_02	M63180	CCc1cc2c(c(c1C)OCN3CCN(CC3)Cc4ccc(cc4)NC(=O)C5C=C5)OCN2	RZYKTUVTJUKLID-UHFFFAOYSA-N	778	1585578777644
participant_30	M63181	c1cc2c(c(c1)OCN3CCN(CC3)Cc4ccc(cc4)NC(=O)C5CN5)OCN2	ZVVQVDOQGLYDSM-UHFFFAOYSA-N	803	1585578780123
participant_02	M63183	CCCc1cc2c(c(c1)OCN3CCN(CC3)Cc4ccc(cc4)NC(=O)C5C=C5)OCN2	XHJQKERBFDQICK-UHFFFAOYSA-N	768	1585578785917
participant_02	M63184	c1cc(ccc1CN2CCN(CC2)COc3cc(cc4c3OCN4)C5CC5)NC(=O)C6C=C6	RZQJQHVKZPOQGJ-UHFFFAOYSA-N	781	1585578786846
participant_30	M63186	c1cc2c(c(c1)OCN3CCN(CC3)Cc4ccc(nc4)NC(=O)C5CC5)OCN2	LXISZZMJABMMIK-UHFFFAOYSA-N	736	1585578793575
participant_30	M63187	c1cc2c(c(c1)OCN3CCN(CC3)Cc4cnc(cn4)NC(=O)C5CC5)OCN2	SGHSWLAOMHMTHH-UHFFFAOYSA-N	637	1585578796692
participant_30	M63188	c1cc2c(c(c1)OCN3CCN(CC3)Cc4ncc(NC(=O)C5CC5)nn4)OCN2	VAADFDHAZOOKBS-UHFFFAOYSA-N	611	1585578797781
participant_02	M63189	Cc1ccc2c(c1OCN3CCN(CC3)Cc4ccc(cc4C)NC(=O)C5C=C5)OCN2	YDOBWPXYKGMPRE-UHFFFAOYSA-N	746	1585578799608
participant_02	M63191	Cc1ccc2c(c1OCN3CCN(CC3)Cc4c(C)cc(cc4C)NC(=O)C5C=C5)OCN2	RXMVLHIBTRJXCV-UHFFFAOYSA-N	643	1585578800871
participant_02	M63192	Cc1ccc2c(c1OCN3CCN(CC3)Cc4c(C)cc(cc4F)NC(=O)C5C=C5)OCN2	CCROXEQSXAWAGH-UHFFFAOYSA-N	671	1585578804048
participant_02	M63193	Cc1ccc2c(c1OCN3CCN(CC3)Cc4c(cc(cc4F)NC(=O)C5C=C5)F)OCN2	ATCVSSPCDPXHNR-UHFFFAOYSA-N	657	1585578804952
participant_30	M63194	c1cc2c(c(c1)OCN3CCN(CC3)Cc4ccc(cn4)NC(=O)C5CC5)OCN2	JCUXIPZIWRDMQA-UHFFFAOYSA-N	724	1585578806354
participant_02	M63197	Cc1ccc2c(c1OCN3CCN(CC3)Cc4c(cc(cc4F)NC(=O)C5C=C5)Cl)OCN2	KJNMPWBHSMDYPC-UHFFFAOYSA-N	680	1585578809332
participant_02	M63199	Cc1ccc2c(c1OCN3CCN(CC3)Cc4c(cc(cc4Cl)NC(=O)C5C=C5)Cl)OCN2	QGSYRDGGODTVIC-UHFFFAOYSA-N	659	1585578811397
participant_02	M63201	Cc1ccc2c(c1OCN3CCN(CC3)Cc4c(cc(cc4Cl)NC(=O)C5C=C5)Br)OCN2	FGAAFXPORUSKLT-UHFFFAOYSA-N	680	1585578816774
participant_30	M63204	CC1CN(CCN1Cc2ccc(cc2)NC(=O)C3CC3)COc4cccc5c4OCN5	NSVFIXWDOJUAAV-UHFFFAOYSA-N	701	1585578817198
participant_02	M63206	Cc1ccc2c(c1OCN3CCN(CC3)Cc4c(cc(cc4Br)NC(=O)C5C=C5)Br)OCN2	WLTPPOMNIPOOHD-UHFFFAOYSA-N	657	1585578822184
participant_30	M63208	CCC1CN(CCN1Cc2ccc(cc2)NC(=O)C3CC3)COc4cccc5c4OCN5	GTEQJJUNNBALST-UHFFFAOYSA-N	701	1585578824311
participant_30	M63210	CCCC1CN(CCN1Cc2ccc(cc2)NC(=O)C3CC3)COc4cccc5c4OCN5	KTDPEONVCRUEOL-UHFFFAOYSA-N	697	1585578826431
participant_02	M63211	Cc1ccc2c(c1OCN3CCN(CC3)Cc4ccc(cc4Br)NC(=O)C5C=C5)OCN2	DFNWLHYYGQVVRE-UHFFFAOYSA-N	755	1585578829705
participant_30	M63212	CCCCC1CN(CCN1Cc2ccc(cc2)NC(=O)C3CC3)COc4cccc5c4OCN5	NGBGCPXOWXVEOE-UHFFFAOYSA-N	683	1585578830065
participant_30	M63216	C1CCC2C(C1)N(CCN2COc3cccc4c3OCN4)Cc5ccc(cc5)NC(=O)C6CC6	GIBCVMZPDOZLKS-UHFFFAOYSA-N	601	1585578832569
participant_02	M63218	Cc1ccc2c(c1OCN3CCN(CC3)Cc4ccc(c(C)c4)NC(=O)C5C=C5)OCN2	AAQZZDIRCIIUMD-UHFFFAOYSA-N	758	1585578835736
participant_30	M63219	CC1CCCC2C1N(CCN2Cc3ccc(cc3)NC(=O)C4CC4)COc5cccc6c5OCN6	WGZAHDMIOKYRPW-UHFFFAOYSA-N	614	1585578836022
participant_02	M63220	Cc1ccc2c(c1OCN3CCN(CC3)Cc4cc(C)c(c(C)c4)NC(=O)C5C=C5)OCN2	RRUIKGJOLKEERJ-UHFFFAOYSA-N	650	1585578838906
participant_30	M63223	C1C=CC2C(C1)N(CCN2COc3cccc4c3OCN4)Cc5ccc(cc5)NC(=O)C6CC6	AOQXLNGZOMXCLK-UHFFFAOYSA-N	636	1585578844924
participant_02	M63224	Cc1ccc2c(c1OCN3CCN(CC3)Cc4cc(C)c(c(c4)N)NC(=O)C5C=C5)OCN2	VEDPNVKGHYIJGQ-UHFFFAOYSA-N	679	1585578845168
participant_30	M63225	C1=CC2C(C=C1)N(CCN2Cc3ccc(cc3)NC(=O)C4CC4)COc5cccc6c5OCN6	PAZMNKWGMCMQSG-UHFFFAOYSA-N	598	1585578845685
participant_02	M63226	Cc1ccc2c(c1OCN3CCN(CC3)Cc4cc(c(c(c4)N)NC(=O)C5C=C5)N)OCN2	OGNVCBXOFFMEDK-UHFFFAOYSA-N	664	1585578846980
participant_30	M63228	C=C/C=C\C1CN(CCN1Cc2ccc(cc2)NC(=O)C3CC3)COc4cccc5c4OCN5	DTKZYFYJYZELTP-HYXAFXHYSA-N	659	1585578850698
participant_02	M63232	Cc1ccc2c(c1OCN3CCN(CC3)Cc4ccc(c(c4)N)NC(=O)C5C=C5)OCN2	AIGYWDXXLCXZEE-UHFFFAOYSA-N	768	1585578854077
participant_02	M63237	Cc1ccc2c(c1OCN3CCN(CC3)Cc4ccc(nc4)NC(=O)C5C=C5)OCN2	IMZPFPYZOSKUBZ-UHFFFAOYSA-N	755	1585578859816
participant_02	M63238	Cc1ccc2c(c1OCN3CCN(CC3)Cc4cnc(nc4)NC(=O)C5C=C5)OCN2	CAJLGSHSNXYJOB-UHFFFAOYSA-N	657	1585578861255
participant_02	M63239	Cc1ccc2c(c1OCN3CCN(CC3)Cc4cnc(NC(=O)C5C=C5)nn4)OCN2	MBSIQHYCYVYZKX-UHFFFAOYSA-N	638	1585578862192
participant_02	M63241	Cc1ccc2c(c1OCN3CCN(CC3)Cc4nnc(NC(=O)C5C=C5)nn4)OCN2	PHSLGBUPSDXZJB-UHFFFAOYSA-N	569	1585578863547
participant_02	M63243	Cc1ccc2c(c1OCN3CCN(CC3)Cc4ccc(NC(=O)C5C=C5)nn4)OCN2	UWWIUZQOJATOBC-UHFFFAOYSA-N	714	1585578868160
participant_02	M63244	Cc1ccc2c(c1OCN3CCN(CC3)Cc4ccc(cn4)NC(=O)C5C=C5)OCN2	OTPJIFUMORDHPT-UHFFFAOYSA-N	732	1585578869681
participant_30	M63250	c1cc(ccc1CN2CCN(CC2)COc3cncc4c3OCN4)NC(=O)C5CC5	BHIAPJLXWVSJHM-UHFFFAOYSA-N	764	1585578890643
participant_30	M63104	Cc1ccc2c(c1OCN3CCN(CC3)Cc4ccc(cc4)NC(=O)C5C=C5)OCN2	XTYNAVUYUCRGSH-UHFFFAOYSA-N	814	1585578955595
participant_30	M63280	Cc1ccc2c(c1OCN3CCN(CC3)C(C)c4ccc(cc4)NC(=O)C5C=C5)OCN2	NMMDWIURCGRTLT-UHFFFAOYSA-N	714	1585578977021
participant_30	M63282	CCC(c1ccc(cc1)NC(=O)C2C=C2)N3CCN(CC3)COc4c(C)ccc5c4OCN5	QRZTZGYRRCACRP-UHFFFAOYSA-N	733	1585578981437
participant_30	M63284	CCCC(c1ccc(cc1)NC(=O)C2C=C2)N3CCN(CC3)COc4c(C)ccc5c4OCN5	FECPDMLSBJMIGR-UHFFFAOYSA-N	715	1585578982883
participant_30	M63285	CCCCC(c1ccc(cc1)NC(=O)C2C=C2)N3CCN(CC3)COc4c(C)ccc5c4OCN5	KGFQZSBWFFLQTE-UHFFFAOYSA-N	711	1585578984245
participant_30	M63287	CCCCCC(c1ccc(cc1)NC(=O)C2C=C2)N3CCN(CC3)COc4c(C)ccc5c4OCN5	WRHPLPDILKWYKA-UHFFFAOYSA-N	698	1585578985914
participant_30	M63289	CCCCCCC(c1ccc(cc1)NC(=O)C2C=C2)N3CCN(CC3)COc4c(C)ccc5c4OCN5	GCPDPYOVGOQQON-UHFFFAOYSA-N	678	1585578986544
participant_30	M63291	CCCCCCCC(c1ccc(cc1)NC(=O)C2C=C2)N3CCN(CC3)COc4c(C)ccc5c4OCN5	ULXBZRHSNGJYBH-UHFFFAOYSA-N	648	1585578988440
participant_30	M63106	Cc1ccc2c(c1OCN3CCN(CC3)Cc4ccc(cc4)NC(=O)C5C=C5C)OCN2	XKWKGXJJCXYSAU-UHFFFAOYSA-N	797	1585579000058
participant_30	M63298	CCC1=CC1C(=O)Nc2ccc(cc2)CN3CCN(CC3)COc4c(C)ccc5c4OCN5	OXSXPOQOKOADEH-UHFFFAOYSA-N	795	1585579009698
participant_30	M63299	CCCC1=CC1C(=O)Nc2ccc(cc2)CN3CCN(CC3)COc4c(C)ccc5c4OCN5	MECUXJBLFKFAPU-UHFFFAOYSA-N	783	1585579012101
participant_30	M63301	CC(C)CC1=CC1C(=O)Nc2ccc(cc2)CN3CCN(CC3)COc4c(C)ccc5c4OCN5	VZCBHOJSEGAXFL-UHFFFAOYSA-N	770	1585579015747
participant_30	M63302	Cc1ccc2c(c1OCN3CCN(CC3)Cc4ccc(cc4)NC(=O)C5C=C5CC(C)O)OCN2	PHFJRTHXSLEKMW-UHFFFAOYSA-N	780	1585579019342
participant_30	M63303	Cc1ccc2c(c1OCN3CCN(CC3)Cc4ccc(cc4)NC(=O)C5C=C5CC(=O)C)OCN2	CPGJXDCHSJMFHJ-UHFFFAOYSA-N	789	1585579022786
participant_02	M63306	Cc1ccc2c(c1OCN3CCN(CC3)Cc4ccc(cc4)NC(=O)C5C=N5)OCN2	RGFIPOJQRUGFEQ-UHFFFAOYSA-N	809	1585579036291
participant_02	M63309	Cc1ccc2c(c1OCN3CCN(CC3)Cc4ccc(cc4)NC(=O)C5N=N5)OCN2	YJFCZCHSCLWPKJ-UHFFFAOYSA-N	793	1585579038564
participant_30	M63132	CCc1ccc2c(c1OCN3CCN(CC3)Cc4ccc(cc4)NC(=O)C5C=C5)OCN2	XWZYFKFPKCZCDW-UHFFFAOYSA-N	808	1585579041635
participant_30	M63133	CCCc1ccc2c(c1OCN3CCN(CC3)Cc4ccc(cc4)NC(=O)C5C=C5)OCN2	OSJLUNDTZOIZAK-UHFFFAOYSA-N	796	1585579045527
participant_02	M63313	Cc1ccc2c(c1OCN3CCN(CC3)Cc4ccc(cc4)NC(=O)N5C=C5)OCN2	WMANUUKZFVFGBX-UHFFFAOYSA-N	809	1585579048791
participant_30	M63130	c1cc2c(c(c1)OCN3CCN(CC3)Cc4ccc(cc4)NC(=O)C5C=C5)OCN2	RGZINPCMYUETJI-UHFFFAOYSA-N	797	1585579050768
participant_02	M63314	Cc1ccc2c(c1OCN3CCN(CC3)Cc4ccc(cc4)NC(=O)C5(C)C=C5)OCN2	RKILOUMGASSGGO-UHFFFAOYSA-N	802	1585579054761
participant_02	M63317	Cc1ccc2c(c1OCN3CCN(CC3)Cc4ccc(cc4)NC(=O)C5(C=C5)O)OCN2	KNILQVNXSLCNMY-UHFFFAOYSA-N	801	1585579058830
participant_30	M63172	Cc1cc2c(c(c1)OCN3CCN(CC3)Cc4ccc(cc4)NC(=O)C5C=C5)OCN2	SQRMGJAZDBVDOZ-UHFFFAOYSA-N	790	1585579059015
participant_02	M63319	Cc1ccc2c(c1OCN3CCN(CC3)Cc4ccc(cc4)NC(=O)C5(C=C5)N)OCN2	HNSSDYWXHSWCCM-UHFFFAOYSA-N	801	1585579061121
participant_30	M63173	CCc1cc2c(c(c1)OCN3CCN(CC3)Cc4ccc(cc4)NC(=O)C5C=C5)OCN2	KFQGESDHLLGAHD-UHFFFAOYSA-N	785	1585579061876
participant_02	M63321	Cc1ccc2c(c1OCN3CCN(CC3)Cc4ccc(cc4)NC(=O)C5(C=C5)S)OCN2	GQWGLAOVICRUCU-UHFFFAOYSA-N	801	1585579064097
participant_02	M63325	Cc1ccc2c(c1OCN3CCN(CC3)Cc4ccc(cc4)NS(=O)C5C=C5)OCN2	HDOPWDBRAYXTMH-UHFFFAOYSA-N	789	1585579072022
participant_02	M63330	Cc1ccc2c(c1OCN3CCN(CC3)Cc4ccc(cc4)NC(=O)C5C=C5O)OCN2	ICZQQUDUKBWXPD-UHFFFAOYSA-N	802	1585579083329
participant_02	M63332	Cc1ccc2c(c1OCN3CCN(CC3)Cc4ccc(cc4)NC(=O)C5C=C5N)OCN2	DSZUPDCDAJNWII-UHFFFAOYSA-N	802	1585579086277
participant_30	M63335	CC(C)Cc1ccc2c(c1OCN3CCN(CC3)Cc4ccc(cc4)NC(=O)C5C=C5)OCN2	HCCIVGLBLUFMOP-UHFFFAOYSA-N	789	1585579089905
participant_30	M63336	CC(C)Oc1ccc2c(c1OCN3CCN(CC3)Cc4ccc(cc4)NC(=O)C5C=C5)OCN2	USJLBIYEOSGWPS-UHFFFAOYSA-N	789	1585579093620
participant_02	M63340	Cc1ccc2c(c1OCN3CC4C3CN4Cc5ccc(cc5)NC(=O)C6C=C6)OCN2	WVTSIEGOLVCJSV-UHFFFAOYSA-N	571	1585579103871
participant_30	M63343	c1cc(ccc1CN2CCN(CC2)COc3c(ccc4c3OCN4)O)NC(=O)C5C=C5	REQDNOVLOFUIRH-UHFFFAOYSA-N	802	1585579107808
participant_02	M63345	c1cc(ccc1CN2CCN(CC2)COc3c(ccc4c3OCN4)Cl)NC(=O)C5C=C5	BVSFTNXWBVMGLW-UHFFFAOYSA-N	808	1585579122629
participant_02	M63346	Cc1cc2c(c(c1Cl)OCN3CCN(CC3)Cc4ccc(cc4)NC(=O)C5C=C5)OCN2	DUGOPHUGSJGJEA-UHFFFAOYSA-N	783	1585579128312
participant_30	M63351	Cc1ccc(c2c1NCO2)OCN3CCN(CC3)Cc4ccc(cc4)NC(=O)C5C=C5	HFUFLSNSLLLYBJ-UHFFFAOYSA-N	801	1585579137707
participant_30	M52498	COC1=C(c2cc(ccn2)NCN3CCN(CC3)Cc4ccc(cc4)NC(=O)CF)N1	VRTOYKRIHJRZJX-UHFFFAOYSA-N	773	1585579253677
participant_30	M63393	CCC(=O)Nc1ccc(cc1)CN2CCN(CC2)CNc3ccnc(c3)C4=C(N4)OC	JLQASXGWKJJQDY-UHFFFAOYSA-N	770	1585579263830
participant_30	M63394	COC1=C(c2cc(ccn2)NCN3CCN(CC3)Cc4ccc(cc4)NC(=O)CCl)N1	WBJMNOZZUICRJU-UHFFFAOYSA-N	773	1585579267020
participant_30	M63396	COC1=C(c2cc(ccn2)NCN3CCN(CC3)Cc4ccc(cc4)NC(=O)CO)N1	WSFNAQOCQHZJPE-UHFFFAOYSA-N	773	1585579274635
participant_30	M63408	c1cc(ccc1CN2CCN(CC2)CNc3ccncc3)NC(=O)CF	RTCOXTVDCHJDNZ-UHFFFAOYSA-N	726	1585579316135
participant_30	M63410	Cc1cc(ccn1)NCN2CCN(CC2)Cc3ccc(cc3)NC(=O)CF	IUYZLZPSNMHXBI-UHFFFAOYSA-N	747	1585579319862
participant_30	M63411	CCc1cc(ccn1)NCN2CCN(CC2)Cc3ccc(cc3)NC(=O)CF	MSOKYYGEDNRXRG-UHFFFAOYSA-N	731	1585579322894
participant_30	M63413	CNc1cc(ccn1)NCN2CCN(CC2)Cc3ccc(cc3)NC(=O)CF	FRTSYLVVSZZQHN-UHFFFAOYSA-N	723	1585579326061
participant_30	M63416	CCNc1cc(ccn1)NCN2CCN(CC2)Cc3ccc(cc3)NC(=O)CF	YKZXJTFAUQYXIK-UHFFFAOYSA-N	714	1585579337166
participant_30	M63420	c1cc(ccc1CN2CCN(CC2)CNc3ccnc(c3)NCO)NC(=O)CF	JLCCMJHEBVKAIS-UHFFFAOYSA-N	706	1585579340398
participant_30	M63421	c1cc(ccc1CN2CCN(CC2)CNc3ccnc(c3)NC=O)NC(=O)CF	KONIKVQZXIFPIY-UHFFFAOYSA-N	722	1585579343269
participant_30	M63425	CC(=O)Nc1cc(ccn1)NCN2CCN(CC2)Cc3ccc(cc3)NC(=O)CF	BDDYXLWYGYWSLW-UHFFFAOYSA-N	725	1585579348238
participant_30	M63428	CCC(=O)Nc1cc(ccn1)NCN2CCN(CC2)Cc3ccc(cc3)NC(=O)CF	XLEWWJDLFFXXJZ-UHFFFAOYSA-N	712	1585579350234
participant_30	M63430	CC(C)C(=O)Nc1cc(ccn1)NCN2CCN(CC2)Cc3ccc(cc3)NC(=O)CF	HAZDHZOLMRPCBE-UHFFFAOYSA-N	708	1585579352153
participant_30	M63432	c1cc(ccc1CN2CCN(CC2)CNc3ccnc(c3)NC(=O)C4CC4)NC(=O)CF	FMPQCLAPZCVENT-UHFFFAOYSA-N	747	1585579354992
participant_30	M63436	c1cc(ccc1CN2CCN(CC2)CNc3ccnc(c3)NC(=O)C4C=C4)NC(=O)CF	HGPASAFBQAJXGA-UHFFFAOYSA-N	729	1585579360480
participant_30	M63451	C=CCC(=O)Nc1ccc(cc1)CN2CCN(CC2)COc3c(C)ccc4c3OCN4	YFHYYLUAUYZMPO-UHFFFAOYSA-N	800	1585579396021
participant_30	M63024	CCCC(=O)Nc1ccc(cc1)CN2CCN(CC2)COc3c(C)ccc4c3OCN4	JQXZHYJIIYAKGA-UHFFFAOYSA-N	799	1585579402914
participant_30	M63059	CCCCC(=O)Nc1ccc(cc1)CN2CCN(CC2)COc3c(C)ccc4c3OCN4	DWXBBDDQQJETRJ-UHFFFAOYSA-N	787	1585579412499
participant_30	M63061	CCCCCC(=O)Nc1ccc(cc1)CN2CCN(CC2)COc3c(C)ccc4c3OCN4	OARRZBHLXMEHNE-UHFFFAOYSA-N	766	1585579414605
participant_30	M62948	Cc1ccc2c(c1OCN3CCN(CC3)Cc4ccc(cc4)NC(=O)C5CCCC5)OCN2	MMIBITYQBMGXQN-UHFFFAOYSA-N	776	1585579416268
participant_30	M62949	Cc1ccc2c(c1OCN3CCN(CC3)Cc4ccc(cc4)NC(=O)C5=CCCC5)OCN2	BMPMXJPLXCQZMK-UHFFFAOYSA-N	794	1585579420582
participant_30	M63455	Cc1ccc2c(c1OCN3CCN(CC3)Cc4ccc(cc4)NC(=O)C5=CCC=C5)OCN2	DZKKLBZKZVAWET-UHFFFAOYSA-N	796	1585579422214
participant_30	M59599	Cc1ccc2c(c1OCN3CCN(CC3)Cc4ccc(cc4)NC=O)OCN2	KTLJSARTDQKYLP-UHFFFAOYSA-N	796	1585579427443
participant_30	M59531	Cc1ccc2c(c1OCN3CCN(CC3)Cc4ccc(cc4)NC(=O)C)OCN2	KLSCWPAXOCPLMP-UHFFFAOYSA-N	804	1585579431499
participant_30	M63074	Cc1ccc2c(c1OCN3CCN(CC3)Cc4ccc(cc4)NC(=O)F)OCN2	FKSYQSKMGWNFLB-UHFFFAOYSA-N	797	1585579438584
participant_30	M63073	Cc1ccc2c(c1OCN3CCN(CC3)Cc4ccc(cc4)NC(=O)Cl)OCN2	SYLQGQFUGSFODF-UHFFFAOYSA-N	803	1585579442222
participant_30	M63072	Cc1ccc2c(c1OCN3CCN(CC3)Cc4ccc(cc4)NC(=O)Br)OCN2	BMNFLSSCVYNNPK-UHFFFAOYSA-N	803	1585579445503
participant_30	M63464	Cc1ccc2c(c1OCN3CCN(CC3)Cc4ccc(cc4)NC(=O)N)OCN2	QHLWJDPUXDMPNJ-UHFFFAOYSA-N	803	1585579450231
participant_30	M63465	Cc1ccc2c(c1OCN3CCN(CC3)Cc4ccc(cc4)NC(=O)O)OCN2	XMCHHIUFHRRRSH-UHFFFAOYSA-N	803	1585579454274
participant_30	M63466	Cc1ccc2c(c1OCN3CCN(CC3)Cc4ccc(cc4)NC(=O)S)OCN2	VAAXCXRRRFLRJD-UHFFFAOYSA-N	803	1585579458102
participant_30	M55134	CCC(=O)Nc1ccc(cc1)CN2CCN(CC2)COc3c(C)ccc4c3OCN4	FKLORYXLKJOMRF-UHFFFAOYSA-N	811	1585579476426
participant_30	M63471	C=CC(=O)Nc1ccc(cc1)CN2CCN(CC2)COc3c(C)ccc4c3OCN4	PZBRSYYWDWPHCA-UHFFFAOYSA-N	794	1585579493543
participant_30	M63472	C#CC(=O)Nc1ccc(cc1)CN2CCN(CC2)COc3c(C)ccc4c3OCN4	BLOBKSNHKLPHDE-UHFFFAOYSA-N	794	1585579497955
participant_01	M51352	Cc1ccc(cc1)CC2=CCCCC2	XOMWKSWAZXHIOO-UHFFFAOYSA-N	445	1585579499230
participant_30	M62936	Cc1ccc2c(c1OCN3CCN(CC3)Cc4ccc(cc4)NC(=O)CN)OCN2	YVUYMQHDHAIBRP-UHFFFAOYSA-N	809	1585579510449
participant_30	M63478	Cc1ccc2c(c1OCN3CCN(CC3)Cc4ccc(cc4)NC(=O)CO)OCN2	GXJRJIBLWQWTSZ-UHFFFAOYSA-N	809	1585579513657
participant_01	M63480	Cc1ccc(cc1)C(C)C2=CCCCC2	DUYDGOHJINKXOX-UHFFFAOYSA-N	424	1585579514872
participant_01	M63482	CCC(C1=CCCCC1)c2ccc(C)cc2	WXIWUGXHWRQUGZ-UHFFFAOYSA-N	450	1585579517322
participant_01	M63485	Cc1ccc(cc1)C2CCC3=C2CCCC3	ZZVFBAZRLFVEAC-UHFFFAOYSA-N	417	1585579518772
participant_30	M63004	Cc1ccc2c(c1OCN3CCN(CC3)Cc4ccc(cc4)NC(=O)CS)OCN2	CUDSUQGHEGQPBP-UHFFFAOYSA-N	809	1585579523928
participant_01	M63488	Cc1ccc(cc1)C2C=CC3=C2CCCC3	VKFMOHPJXQAMGV-UHFFFAOYSA-N	434	1585579525434
participant_30	M63071	Cc1ccc2c(c1OCN3CCN(CC3)Cc4ccc(cc4)NC(=O)CBr)OCN2	LYIFZDHQYCNLPG-UHFFFAOYSA-N	809	1585579527124
participant_30	M63491	Cc1ccc2c(c1OCN3CCN(CC3)Cc4ccc(cc4)NC(=O)CCl)OCN2	FAYXUFYQZLQLLA-UHFFFAOYSA-N	809	1585579530428
participant_30	M54171	Cc1ccc2c(c1OCN3CCN(CC3)Cc4ccc(cc4)NC(=O)CF)OCN2	TYKAUHNDFUJKDL-UHFFFAOYSA-N	809	1585579533292
participant_01	M63492	Cc1ccc(cc1)-n2ccc3CCCCc32	KVVLVADNVZHAMS-UHFFFAOYSA-N	445	1585579536370
participant_01	M63495	Cc1ccc(cc1)-n2ccc3ccccc32	ROVUACXZYQYJQS-UHFFFAOYSA-N	451	1585579545464
participant_01	M63498	Cc1ccc(cc1)-n2ccc3cc(C)ccc32	GJKSIIKLUZURKS-UHFFFAOYSA-N	435	1585579558487
participant_01	M63499	CCc1ccc2c(ccn2-c3ccc(C)cc3)c1	MZWSAOYNGODYNV-UHFFFAOYSA-N	476	1585579560102
participant_01	M63500	CCCc1ccc2c(ccn2-c3ccc(C)cc3)c1	MNFNOFRJROLVCW-UHFFFAOYSA-N	478	1585579561093
participant_01	M63501	CCCCc1ccc2c(ccn2-c3ccc(C)cc3)c1	FFTJHPFWFZSJKD-UHFFFAOYSA-N	482	1585579563549
participant_30	M63062	CCCCCCC(=O)Nc1ccc(cc1)CN2CCN(CC2)COc3c(C)ccc4c3OCN4	MOCLNAJWUHQFIZ-UHFFFAOYSA-N	737	1585579564407
participant_01	M63502	CCCCCc1ccc2c(ccn2-c3ccc(C)cc3)c1	FKIXCMYYXSBDSJ-UHFFFAOYSA-N	479	1585579564997
participant_30	M63063	Cc1ccc2c(c1OCN3CCN(CC3)Cc4ccc(cc4)NC(=O)C5CCCCC5)OCN2	OSAKOVVQVCLGKI-UHFFFAOYSA-N	736	1585579565966
participant_01	M63503	CCCCCCc1ccc2c(ccn2-c3ccc(C)cc3)c1	SKFLYBGTMQESMU-UHFFFAOYSA-N	471	1585579567242
participant_01	M63505	CCCCCCCc1ccc2c(ccn2-c3ccc(C)cc3)c1	FYZSGVJSRXJCBE-UHFFFAOYSA-N	455	1585579569105
participant_01	M63506	CCCCCCCCc1ccc2c(ccn2-c3ccc(C)cc3)c1	UZCAIMJAYUXUEN-UHFFFAOYSA-N	433	1585579570362
participant_30	M63507	Cc1ccc2c(c1OCN3CCN(CC3)Cc4ccc(cc4)NC(=O)C5C=CCCC5)OCN2	ATPNYMLDMDFORW-UHFFFAOYSA-N	794	1585579570947
participant_01	M63508	Cc1ccc(cc1)-n2ccc3cc(CCC4CCCCC4)ccc32	AKALUSPDEMOIIC-UHFFFAOYSA-N	535	1585579571166
participant_30	M63510	Cc1ccc2c(c1OCN3CCN(CC3)Cc4ccc(cc4)NC(=O)C5C=CC=CC5)OCN2	PZTRKFAFNKZUSD-UHFFFAOYSA-N	780	1585579573029
participant_01	M63511	Cc1ccc(cc1)-n2ccc3cc(CCc4ccccc4)ccc32	GCUWJCGQDJYSBO-UHFFFAOYSA-N	458	1585579574317
participant_30	M63065	Cc1ccc2c(c1OCN3CCN(CC3)Cc4ccc(cc4)NC(=O)c5ccccc5)OCN2	PESXHRNPTBWFNN-UHFFFAOYSA-N	743	1585579574971
participant_30	M63513	Cc1ccc2c(c1OCN3CCN(CC3)Cc4ccc(cc4)NC(=O)C5=CCCC=C5)OCN2	OMBPTDDKNHVHET-UHFFFAOYSA-N	782	1585579581666
participant_30	M63514	Cc1ccc2c(c1OCN3CCN(CC3)Cc4ccc(cc4)NC(=O)C5CC=CCC5)OCN2	AVFUOPDZXCKKNR-UHFFFAOYSA-N	794	1585579590376
participant_01	M63516	Cc1ccc(cc1)-n2ccc3cc(/C=C/C4CCCCC4)ccc32	YFWGPGFNCZAHNS-MDZDMXLPSA-N	506	1585579591986
participant_30	M63518	Cc1ccc2c(c1OCN3CCN(CC3)Cc4ccc(cc4)NC(=O)C5CCC=CN5)OCN2	JPDOFCQWCLMKAA-UHFFFAOYSA-N	801	1585579593965
participant_30	M63520	Cc1ccc2c(c1OCN3CCN(CC3)Cc4ccc(cc4)NC(=O)C5CNC=CN5)OCN2	GAQRPAHSLUJPMM-UHFFFAOYSA-N	782	1585579596447
participant_01	M63524	CCc1ccc(cc1)-n2ccc3cc(CCC4CCCCC4)ccc32	QRHSNDAUJRDFDR-UHFFFAOYSA-N	556	1585579606762
participant_01	M63526	CCCc1ccc(cc1)-n2ccc3cc(CCC4CCCCC4)ccc32	KIHZNKZPQSNQGZ-UHFFFAOYSA-N	547	1585579607495
participant_30	M63525	CC1C=CNC(C1)C(=O)Nc2ccc(cc2)CN3CCN(CC3)COc4c(C)ccc5c4OCN5	ZSNXQEFTTJJOIF-UHFFFAOYSA-N	782	1585579607581
participant_30	M63528	CCC1C=CNC(C1)C(=O)Nc2ccc(cc2)CN3CCN(CC3)COc4c(C)ccc5c4OCN5	GCXJUEZUOFFANJ-UHFFFAOYSA-N	777	1585579610074
participant_30	M63533	CC1CC=CNC1C(=O)Nc2ccc(cc2)CN3CCN(CC3)COc4c(C)ccc5c4OCN5	XEIHHAAQGSDHPM-UHFFFAOYSA-N	788	1585579618274
participant_01	M63534	CC(C)c1ccc(cc1)-n2ccc3cc(CCC4CCCCC4)ccc32	WCMAKHJKBCSYGI-UHFFFAOYSA-N	525	1585579618697
participant_30	M63536	CC1CC=C(C)NC1C(=O)Nc2ccc(cc2)CN3CCN(CC3)COc4c(C)ccc5c4OCN5	VZYWHIJHOVLQDD-UHFFFAOYSA-N	772	1585579620963
participant_01	M63537	CC(c1ccc(cc1)-n2ccc3cc(CCC4CCCCC4)ccc32)O	LMGZOMBVWDRANV-UHFFFAOYSA-N	526	1585579621206
participant_01	M63539	C1CCC(CC1)CCc2ccc3c(ccn3-c4ccc(cc4)C(O)O)c2	RPFGZCXACPRJNT-UHFFFAOYSA-N	515	1585579622297
participant_30	M63541	CC1CC=C(C)N(C)C1C(=O)Nc2ccc(cc2)CN3CCN(CC3)COc4c(C)ccc5c4OCN5	WFLIKKRTRANGAC-UHFFFAOYSA-N	760	1585579623325
participant_30	M63542	Cc1ccc2c(c1OCN3CCN(CC3)Cc4ccc(cc4)NC(=O)C5CCC=C(C)N5C)OCN2	KUQDAURBTJRCIB-UHFFFAOYSA-N	772	1585579626814
participant_01	M63544	C1CCC(CC1)CCc2ccc3c(ccn3-c4ccc(cc4)C(=O)O)c2	QCKDLVDJICTSPI-UHFFFAOYSA-N	541	1585579628673
participant_30	M63545	Cc1ccc2c(c1OCN3CCN(CC3)Cc4ccc(cc4)NC(=O)C5CCC=CN5C)OCN2	FYQPXASCZXUTGV-UHFFFAOYSA-N	787	1585579629277
participant_30	M63551	Cc1ccc2c(c1OCN3CCN(CC3)Cc4ccc(cc4)NC(=O)C5=NC=CCC5)OCN2	JYUKUVWYZQBUOO-UHFFFAOYSA-N	791	1585579639152
participant_30	M63553	Cc1ccc2c(c1OCN3CCN(CC3)Cc4ccc(cc4)NC(=O)C5=NCCCC5)OCN2	UITGYFQKOIIQKS-UHFFFAOYSA-N	752	1585579642648
participant_01	M63555	C1CCC(CC1)/C=C/c2ccc3c(ccn3-c4ccc(cc4)C(=O)O)c2	CHYYFGKJGKEPGB-VOTSOKGWSA-N	512	1585579642970
participant_01	M63556	C1CC=C(CC1)/C=C/c2ccc3c(ccn3-c4ccc(cc4)C(=O)O)c2	KSFRBYNIMDHYTP-VOTSOKGWSA-N	521	1585579644850
participant_30	M63557	Cc1ccc2c(c1OCN3CCN(CC3)Cc4ccc(cc4)NC(=O)C5CCCCN5)OCN2	HTOQSJZGQBXGHY-UHFFFAOYSA-N	769	1585579644925
participant_01	M63558	C1=CCC(=CC1)/C=C/c2ccc3c(ccn3-c4ccc(cc4)C(=O)O)c2	IVVWPSCUIUVPLP-VOTSOKGWSA-N	478	1585579647254
participant_01	M63559	C1CC=C(CC1)CCc2ccc3c(ccn3-c4ccc(cc4)C(=O)O)c2	XTTNVXVIBHWXQA-UHFFFAOYSA-N	559	1585579654047
participant_30	M62943	Cc1ccc2c(c1OCN3CCN(CC3)Cc4ccc(cc4)NC(=O)C5CCC5)OCN2	JYEYIMVSAIBQIM-UHFFFAOYSA-N	792	1585579688796
participant_30	M63568	Cc1ccc2c(c1OCN3CCN(CC3)Cc4ccc(cc4)NC(=O)C5C=CC5)OCN2	SBPOKYNIMMFBTM-UHFFFAOYSA-N	810	1585579694984
participant_30	M63569	Cc1ccc2c(c1OCN3CCN(CC3)Cc4ccc(cc4)NC(=O)C5=CC=C5)OCN2	VAMIJGQUGFKOBS-UHFFFAOYSA-N	792	1585579696685
participant_30	M63576	Cc1ccc2c(c1OCN3CCN(CC3)Cc4ccc(cc4)OC=O)OCN2	RGZYCBSHBLOCGO-UHFFFAOYSA-N	799	1585579710664
participant_30	M63577	Cc1ccc2c(c1OCN3CCN(CC3)Cc4ccc(cc4)OC(=O)C)OCN2	JBCJVZPMCXGEKM-UHFFFAOYSA-N	799	1585579715725
participant_30	M63578	CCC(=O)Oc1ccc(cc1)CN2CCN(CC2)COc3c(C)ccc4c3OCN4	ATYUTPVHRFCRTO-UHFFFAOYSA-N	794	1585579717311
participant_30	M63582	CCC(=N)Oc1ccc(cc1)CN2CCN(CC2)COc3c(C)ccc4c3OCN4	BELLZFDNBSCFIW-UHFFFAOYSA-N	775	1585579720711
participant_30	M63583	CCC(=N)Nc1ccc(cc1)CN2CCN(CC2)COc3c(C)ccc4c3OCN4	XBNQAFVITGFEID-UHFFFAOYSA-N	779	1585579722573
participant_30	M63597	CCC(=O)Nc1ccc(cc1)CN2CCN(CC2)COc3c(C)ccc4c3ocn4	ICJDOUHBPCVMPE-UHFFFAOYSA-N	786	1585579759157
participant_30	M63610	Cc1ccc2c(c1OCN3CCN(C)CC3)OCN2	QJKNCFSYYDOZPX-UHFFFAOYSA-N	502	1585579814619
participant_30	M63613	CCN1CCN(CC1)COc2c(C)ccc3c2OCN3	USXKSTSDCCGJLP-UHFFFAOYSA-N	554	1585579821609
participant_30	M63614	CCCN1CCN(CC1)COc2c(C)ccc3c2OCN3	NYYWGIAJQDEORL-UHFFFAOYSA-N	545	1585579822813
participant_30	M63616	CCCCN1CCN(CC1)COc2c(C)ccc3c2OCN3	VOLQTTWVRYTYMC-UHFFFAOYSA-N	542	1585579823751
participant_30	M63617	Cc1ccc2c(c1OCN3CCN4CCCCC4C3)OCN2	PBDCLXPQSLZXJA-UHFFFAOYSA-N	474	1585579824982
participant_30	M63620	CC1CCN2CCN(CC2C1)COc3c(C)ccc4c3OCN4	GDWMJBZQZFSKFL-UHFFFAOYSA-N	470	1585579830932
participant_30	M63621	CCC1CCN2CCN(CC2C1)COc3c(C)ccc4c3OCN4	SQDQSQKBWDKQCQ-UHFFFAOYSA-N	474	1585579831641
participant_30	M63622	CCCC1CCN2CCN(CC2C1)COc3c(C)ccc4c3OCN4	AIPASRGNULDWEH-UHFFFAOYSA-N	473	1585579832421
participant_30	M63636	CCC(=O)Nc1ccc(cc1)CN2CCN(CN2)COc3c(C)ccc4c3OCN4	FLPATWUQWSCYCQ-UHFFFAOYSA-N	701	1585579876041
participant_30	M63640	CCC(=O)Nc1ccc(cc1)CC2CCN(CN2)COc3c(C)ccc4c3OCN4	TZRHEYFLAMEQOQ-UHFFFAOYSA-N	634	1585579879182
participant_30	M63642	CCC(=O)Nc1ccc(cc1)CC2CCN(CC2)COc3c(C)ccc4c3OCN4	DDRZBKRYZLQCTL-UHFFFAOYSA-N	666	1585579883825
participant_01	M63643	Cc1cn(-c2ccc(cc2)C(=O)O)c3ccc(CCC4=CCCCC4)cc13	DDUQKOPHLBGDRJ-UHFFFAOYSA-N	566	1585579888077
participant_01	M63645	CCc1cn(-c2ccc(cc2)C(=O)O)c3ccc(CCC4=CCCCC4)cc13	WMHRXOPONGLBRL-UHFFFAOYSA-N	578	1585579890366
participant_30	M63646	CCC(=O)Nc1ccc(CCCCN(CC)COc2c(C)ccc3c2OCN3)cc1	USYQIXPWOUIYNQ-UHFFFAOYSA-N	514	1585579890724
participant_01	M63647	CCCc1cn(-c2ccc(cc2)C(=O)O)c3ccc(CCC4=CCCCC4)cc13	FNXFVLWEEMAMJP-UHFFFAOYSA-N	565	1585579893400
participant_01	M63649	CCCCc1cn(-c2ccc(cc2)C(=O)O)c3ccc(CCC4=CCCCC4)cc13	HFPARINKQAIQCE-UHFFFAOYSA-N	560	1585579896904
participant_01	M63650	CCCC(C)c1cn(-c2ccc(cc2)C(=O)O)c3ccc(CCC4=CCCCC4)cc13	ZEBAQKMMFKESBX-UHFFFAOYSA-N	569	1585579900064
participant_01	M63652	CCC(C)C(C)c1cn(-c2ccc(cc2)C(=O)O)c3ccc(CCC4=CCCCC4)cc13	RQXFJEDEYUXYPF-UHFFFAOYSA-N	563	1585579904378
participant_30	M63653	CCCN(CCCCc1ccc(cc1)NC(=O)CC)COc2c(C)ccc3c2OCN3	BQFLILMBRZZTFX-UHFFFAOYSA-N	494	1585579906768
participant_01	M63654	CC(C)C(C)C(C)c1cn(-c2ccc(cc2)C(=O)O)c3ccc(CCC4=CCCCC4)cc13	NYRFQMFATHPYAU-UHFFFAOYSA-N	505	1585579907167
participant_30	M63655	CCCN(COc1c(C)ccc2c1OCN2)C3CC3Cc4ccc(cc4)NC(=O)CC	NKNIRXSRAGLBCE-UHFFFAOYSA-N	542	1585579911444
participant_01	M63656	CC(C(C)c1cn(-c2ccc(cc2)C(=O)O)c3ccc(CCC4=CCCCC4)cc13)C(C)O	YXUAHZXXENSVOQ-UHFFFAOYSA-N	515	1585579913044
participant_01	M63657	CC(C(C)C(O)O)c1cn(-c2ccc(cc2)C(=O)O)c3ccc(CCC4=CCCCC4)cc13	HCACRYKNOYJYID-UHFFFAOYSA-N	514	1585579914156
participant_30	M63658	CCCN(CC(C)Cc1ccc(cc1)NC(=O)CC)COc2c(C)ccc3c2OCN3	RDPXTXGYMGTSGJ-UHFFFAOYSA-N	509	1585579917016
participant_30	M63659	CCCN(CCCc1ccc(cc1)NC(=O)CC)COc2c(C)ccc3c2OCN3	VPLMNSDUJAFHPM-UHFFFAOYSA-N	509	1585579918819
participant_01	M63660	CC(C(C)C(=O)O)c1cn(-c2ccc(cc2)C(=O)O)c3ccc(CCC4=CCCCC4)cc13	OPQGRLAICJDLLU-UHFFFAOYSA-N	528	1585579920385
participant_30	M63662	CCC(=O)Nc1ccc(cc1)CC2CCCN(C2)COc3c(C)ccc4c3OCN4	HFGOIOZUAXAUSK-UHFFFAOYSA-N	649	1585579926049
participant_30	M63664	CCC(=O)Nc1ccc(cc1)CN2CCCN(C2)COc3c(C)ccc4c3OCN4	YOJHKMVYQPLERZ-UHFFFAOYSA-N	702	1585579932380
participant_01	M63665	C1CC=C(CC1)CCc2ccc3c(c2)c(cn3-c4ccc(cc4)C(=O)O)CO	IVFHHENUSCJFHW-UHFFFAOYSA-N	553	1585579936782
participant_30	M63666	CCC(=O)Nc1ccc(cc1)CN2CN(CCN2)COc3c(C)ccc4c3OCN4	GLKWMRPYVXPPHL-UHFFFAOYSA-N	657	1585579940229
participant_01	M63667	CC(c1cn(-c2ccc(cc2)C(=O)O)c3ccc(CCC4=CCCCC4)cc13)O	KKNXIWRFELVVQY-UHFFFAOYSA-N	554	1585579940853
participant_30	M63669	CCC(=O)Nc1ccc(cc1)CC2CN(CCN2)COc3c(C)ccc4c3OCN4	AGIWKCZXKSJIPI-UHFFFAOYSA-N	634	1585579943201
participant_01	M63670	C1CC=C(CC1)CCc2ccc3c(c2)c(cn3-c4ccc(cc4)C(=O)O)C(O)O	PFOPDAHGNLUKJB-UHFFFAOYSA-N	536	1585579944570
participant_01	M63672	C1CC=C(CC1)CCc2ccc3c(c2)c(cn3-c4ccc(cc4)C(=O)O)C(=O)O	UFJSEWZREHVTCG-UHFFFAOYSA-N	551	1585579949012
participant_01	M63674	C1C=CC(=CC1)CCc2ccc3c(c2)c(cn3-c4ccc(cc4)C(=O)O)C(=O)O	RJXZFQXMDAIDAP-UHFFFAOYSA-N	521	1585579959001
participant_01	M63677	Cc1cc2c(cc1CCC3=CCCCC3)c(cn2-c4ccc(cc4)C(=O)O)C(=O)O	VUZDMSZUAZLYQK-UHFFFAOYSA-N	512	1585579978908
participant_01	M63679	CCc1cc2c(cc1CCC3=CCCCC3)c(cn2-c4ccc(cc4)C(=O)O)C(=O)O	ORWLGXXQDXAWFY-UHFFFAOYSA-N	516	1585579982474
participant_01	M63680	CCCc1cc2c(cc1CCC3=CCCCC3)c(cn2-c4ccc(cc4)C(=O)O)C(=O)O	DRSCCWWLHNVCML-UHFFFAOYSA-N	503	1585579983875
participant_01	M63681	CCCCc1cc2c(cc1CCC3=CCCCC3)c(cn2-c4ccc(cc4)C(=O)O)C(=O)O	QTUUOMYWSMHTLS-UHFFFAOYSA-N	492	1585579986172
participant_01	M63682	CCCCCc1cc2c(cc1CCC3=CCCCC3)c(cn2-c4ccc(cc4)C(=O)O)C(=O)O	JCGTUXUMIQPGTB-UHFFFAOYSA-N	481	1585579987004
participant_01	M63683	CCCCCCc1cc2c(cc1CCC3=CCCCC3)c(cn2-c4ccc(cc4)C(=O)O)C(=O)O	ZOKQUWMFJLKVNB-UHFFFAOYSA-N	470	1585579988152
participant_01	M63684	C1CC=C(CC1)CCc2cc3c(cn(-c4ccc(cc4)C(=O)O)c3cc2C5CCCCC5)C(=O)O	WBHCVHOWXUMLEP-UHFFFAOYSA-N	491	1585579989105
participant_01	M63685	C1CC=C(CC1)CCc2cc3c(cn(-c4ccc(cc4)C(=O)O)c3cc2-c5ccccc5)C(=O)O	RRORBGOQLDGVLR-UHFFFAOYSA-N	501	1585579994138
participant_01	M63686	CCc1cn(-c2ccc(cc2)C(=O)O)c3ccc(cc13)CNC4=CCCCC4	JLFJYTIXOAJPBH-UHFFFAOYSA-N	584	1585580023849
participant_30	M55139	CCC(=O)Nc1ccc(cc1)CN2CCN(CC2)CNc3c(C)ccc4c3OCN4	HMQVDNZXLANFMQ-UHFFFAOYSA-N	780	1585580029476
participant_30	M55136	CCC(=O)Nc1ccc(cc1)CN2CCN(CCc3c(C)ccc4c3OCN4)CC2	HVRWPQHUKPYWEG-UHFFFAOYSA-N	781	1585580032567
participant_30	M63687	CCC(=O)Nc1ccc(cc1)CN2CCN(CC2)CC(C)c3c(C)ccc4c3OCN4	HPEUZXLFSJRTSL-UHFFFAOYSA-N	775	1585580039482
participant_30	M63688	CCC(=O)Nc1ccc(cc1)CN2CCN(CC2)CC(c3c(C)ccc4c3OCN4)O	VVRPLYFXKROBSS-UHFFFAOYSA-N	779	1585580042399
participant_30	M63689	CCC(=O)Nc1ccc(cc1)CN2CCN(CC2)CC(=O)c3c(C)ccc4c3OCN4	LTKFKDZYNIYOAF-UHFFFAOYSA-N	807	1585580047898
participant_30	M63690	CCC(=O)Nc1ccc(cc1)CN2CCN(CC2)OC(=O)c3c(C)ccc4c3OCN4	BERYJASHIJSWEJ-UHFFFAOYSA-N	769	1585580056317
participant_30	M63691	CCC(=O)Nc1ccc(cc1)CN2CCN(CC2)CC(=N)c3c(C)ccc4c3OCN4	CPPLLFDBGCSFTG-UHFFFAOYSA-N	800	1585580067652
participant_30	M63692	CCC(=O)Nc1ccc(cc1)CN2CCN(CC2)CC(c3c(C)ccc4c3OCN4)N	LGHSYTJPXLGBKL-UHFFFAOYSA-N	779	1585580071649
participant_30	M63693	CCC(=O)Nc1ccc(cc1)CN2CCN3CC(C3C2)(c4c(C)ccc5c4OCN5)O	OFDZSOUGMWSLFQ-UHFFFAOYSA-N	712	1585580104881
participant_30	M63694	CCC(=O)Nc1ccc(cc1)CN2CC[N+]3(CC2)CC3(c4c(C)ccc5c4OCN5)O	IPHWBBSFGCVYDM-UHFFFAOYSA-O	679	1585580121261
participant_30	M63695	CCC(=O)Nc1ccc(cc1)CN2CCN(CC2)C(C)(c3c(C)ccc4c3OCN4)O	DYTYIESOQBRZEE-UHFFFAOYSA-N	746	1585580125612
participant_30	M63696	CCC(=O)Nc1ccc(cc1)CN2CCN(CC2)C(c3c(C)ccc4c3OCN4)O	NZQDIQVORYIHCX-UHFFFAOYSA-N	750	1585580126616
participant_30	M63697	CCC(=O)Nc1ccc(cc1)CN2CCN(CC2)C(=O)c3c(C)ccc4c3OCN4	UAACLXDIQRSDQA-UHFFFAOYSA-N	764	1585580133361
participant_30	M63698	CCC(=O)Nc1ccc(cc1)CN2C=CN(CC2)C(=O)c3c(C)ccc4c3OCN4	HEDAEWFHKMFAQY-UHFFFAOYSA-N	664	1585580136090
participant_30	M63699	CCC(=O)Nc1ccc(cc1)CN2C=CN(C=C2)C(=O)c3c(C)ccc4c3OCN4	BYBMXYHSVSFVHM-UHFFFAOYSA-N	553	1585580137233
participant_30	M63700	CCC(=O)Nc1ccc(cc1)CN2CCN(CC2)CC(c3c(C)ccc4c3OCN4)S	ITKZRQDYVZXFHZ-UHFFFAOYSA-N	779	1585580206869
participant_30	M63701	CCC(=O)Nc1ccc(cc1)CN2CCN(CC2)CC(c3c(C)ccc4c3OCN4)Cl	NHUSEHNLXYMOFM-UHFFFAOYSA-N	779	1585580210264
participant_30	M63702	CCC(=O)Nc1ccc(cc1)CN2CCN(CC2)CC(c3c(C)ccc4c3OCN4)Br	HVGXCYGNUBXQAY-UHFFFAOYSA-N	779	1585580213077
participant_01	M63703	CCc1cn(-c2ccc(cc2)C(=O)O)[n+]3ccc(cc13)CNC4=CCCCC4	VCGXJXHSUYIAGB-UHFFFAOYSA-O	545	1585580238466
participant_01	M63704	CCc1cn(-c2ccc(cc2)C(=O)O)c3ccc(cc13)CNC4=CCCCO4	DAPLVELDZCPGQF-UHFFFAOYSA-N	591	1585580249456
participant_01	M63705	CCc1cn(-c2ccc(cc2)C(=O)O)c3ccc(cc13)CNC4=COCCO4	UVYQKHVLEMMWRO-UHFFFAOYSA-N	553	1585580252281
participant_01	M63706	CCc1cn(-c2ccc(cc2)C(=O)O)c3ccc(cc13)CNC4=CC(C)CCO4	SFDHYFBSUFYNGN-UHFFFAOYSA-N	553	1585580271116
participant_01	M63707	CCc1cn(-c2ccc(cc2)C(=O)O)c3ccc(cc13)CNC4=CC(C)CC(C)O4	ZMRPABVHLJGOOR-UHFFFAOYSA-N	517	1585580274282
participant_01	M63708	CCc1cn(-c2ccc(cc2)C(=O)O)c3ccc(cc13)CNC4=CC(C)C(C)C(C)O4	INOQNEWFZJNROJ-UHFFFAOYSA-N	476	1585580277803
participant_01	M63709	CCc1cn(-c2ccc(cc2)C(=O)O)c3ccc(cc13)CNC4=CC(C)C(CC)C(C)O4	CYJAJZXWSFIYOF-UHFFFAOYSA-N	482	1585580279283
participant_01	M63710	CCCC1C(C)C=C(NCc2ccc3c(c2)c(CC)cn3-c4ccc(cc4)C(=O)O)OC1C	NALQUQCNYXTKLB-UHFFFAOYSA-N	478	1585580281687
participant_01	M63711	CCCC1CC=C(NCc2ccc3c(c2)c(CC)cn3-c4ccc(cc4)C(=O)O)OC1C	UVVHDBZEZFUSHY-UHFFFAOYSA-N	515	1585580286306
participant_01	M63712	CCCC1CC=C(NCc2ccc3c(c2)c(CC)cn3-c4ccc(cc4)C(=O)O)OC1	MYISDSQNLZLHNA-UHFFFAOYSA-N	544	1585580289287
participant_30	M63345	c1cc(ccc1CN2CCN(CC2)COc3c(ccc4c3OCN4)Cl)NC(=O)C5C=C5	BVSFTNXWBVMGLW-UHFFFAOYSA-N	808	1585580389088
participant_30	M63713	c1cc(ccc1CN2CCN(CC2)COc3c(ccc4c3OCN4)N)NC(=O)C5C=C5	JCGBHPCUKQLTQP-UHFFFAOYSA-N	808	1585580392645
participant_30	M63714	c1cc(ccc1CN2CCN(CC2)COc3c(ccc4c3OCN4)S)NC(=O)C5C=C5	ALZGMJSETCZNRW-UHFFFAOYSA-N	808	1585580403097
participant_30	M63129	c1cc(ccc1CN2CCN(CC2)COc3c(ccc4c3OCN4)F)NC(=O)C5C=C5	SSLYUEIUBWFVSH-UHFFFAOYSA-N	802	1585580406237
participant_30	M63715	c1cc(ccc1CN2CCN(CC2)COc3c(ccc4c3OCN4)Br)NC(=O)C5C=C5	PTMCNQHQIVAIEE-UHFFFAOYSA-N	808	1585580417532
participant_30	M63107	Cc1ccc2c(c1OCN3CCN(CC3)Cc4ccc(cc4)NC(=O)C5C(=C5C)C)OCN2	FXPCUWQQZRXUON-UHFFFAOYSA-N	761	1585580462739
participant_01	M63716	CCCc1cn(-c2ccc(cc2)C(=O)O)c3ccc(cc13)CNC4=CCCCO4	NEPXWUFASUPKFE-UHFFFAOYSA-N	588	1585580479762
participant_01	M63717	C1CCOC(=C1)NCc2ccc3c(c2)c(cn3-c4ccc(cc4)C(=O)O)C5CC5	RMANSDNKJCIOKG-UHFFFAOYSA-N	597	1585580481169
participant_30	M63332	Cc1ccc2c(c1OCN3CCN(CC3)Cc4ccc(cc4)NC(=O)C5C=C5N)OCN2	DSZUPDCDAJNWII-UHFFFAOYSA-N	802	1585580482117
participant_01	M63718	C1CCOC(=C1)NCc2ccc3c(c2)c(cn3-c4ccc(cc4)C(=O)O)C5C=C5	VPYNBPKZDSODJU-UHFFFAOYSA-N	562	1585580485688
participant_01	M63719	C1CCOC(=C1)/N=C/c2ccc3c(c2)c(cn3-c4ccc(cc4)C(=O)O)C5C=C5	ZQFXBXLRQFRQNC-AFUMVMLFSA-N	540	1585580489669
participant_30	M63720	Cc1ccc2c(c1OCN3CCN(CC3)Cc4ccc(cc4)NC(=O)C5C=C5NC)OCN2	UZOKJHYQZLXIQR-UHFFFAOYSA-N	793	1585580491436
participant_30	M63721	CCNC1=CC1C(=O)Nc2ccc(cc2)CN3CCN(CC3)COc4c(C)ccc5c4OCN5	GKFFAXUQKCKKIB-UHFFFAOYSA-N	787	1585580493794
participant_30	M63722	CCCNC1=CC1C(=O)Nc2ccc(cc2)CN3CCN(CC3)COc4c(C)ccc5c4OCN5	JTGYBSIBROBYQJ-UHFFFAOYSA-N	776	1585580495675
participant_30	M63330	Cc1ccc2c(c1OCN3CCN(CC3)Cc4ccc(cc4)NC(=O)C5C=C5O)OCN2	ICZQQUDUKBWXPD-UHFFFAOYSA-N	802	1585580507316
participant_01	M63723	CC1CC=C(NCc2ccc3c(c2)c(cn3-c4ccc(cc4)C(=O)O)C5CC5)OC1	ZAJHTUOAOHIPNP-UHFFFAOYSA-N	567	1585580507659
participant_01	M63724	C1CCOC(=C1)NCc2ccc3c(c2)c(cn3-c4ccc(cc4)C(=O)Cl)C5CC5	JAUSZTOGWFNXOY-UHFFFAOYSA-N	597	1585580530992
participant_01	M63725	CC1CC=C(NCc2ccc3c(c2)c(cn3-c4ccc(cc4)C(=O)Cl)C5CC5)OC1	SOAQRFRBUFLFIZ-UHFFFAOYSA-N	567	1585580557779
participant_01	M63726	CCC1CC=C(NCc2ccc3c(c2)c(cn3-c4ccc(cc4)C(=O)Cl)C5CC5)OC1	KQRNKZTYUPRDHN-UHFFFAOYSA-N	573	1585580559077
participant_01	M63727	CCCC1CC=C(NCc2ccc3c(c2)c(cn3-c4ccc(cc4)C(=O)Cl)C5CC5)OC1	ABYRITACCUZSKY-UHFFFAOYSA-N	570	1585580560922
participant_01	M63728	c1cc2c(cc1CNC3=CCC(CO3)C4CC4)c(cn2-c5ccc(cc5)C(=O)Cl)C6CC6	JFWRQAMONGLGFW-UHFFFAOYSA-N	563	1585580562639
participant_15	M220	CCC(C)C	QWTDNUCVQCZILF-UHFFFAOYSA-N	42	1585581570256
participant_15	M496	CCC(C)CC	PFEOZHBOMNWTJB-UHFFFAOYSA-N	71	1585581572465
participant_15	M347	CCCC(C)CC	VLJXXKKOSFGPHI-UHFFFAOYSA-N	63	1585581573858
participant_15	M16968	CCCC(C)CCC	CHBAWFGIXDBEBT-UHFFFAOYSA-N	52	1585581576927
participant_15	M176	CCCCC(C)CCC	DOGIHOCMZJUJNR-UHFFFAOYSA-N	61	1585581579692
participant_15	M63729	CCCCC(CCC)O	WOFPPJOZXUTRAU-UHFFFAOYSA-N	58	1585581584041
participant_15	M63730	CCCC(NCCC)O	WFVCZSISPJUCQL-UHFFFAOYSA-N	53	1585581586742
participant_15	M63731	CCCC(=O)NCCC	TUDFZSGUEDLTJC-UHFFFAOYSA-N	79	1585581590460
participant_15	M63732	C/C=C/C(=O)NCCC	FRUXUNBAWSGQAB-HWKANZROSA-N	59	1585581616096
participant_15	M63733	C/C=C/C(=O)N/C=C/C	YOCQIEIUEGPNRO-GGWOSOGESA-N	34	1585581618079
participant_15	M63734	CC/C=C/C(=O)N/C=C/C	ZHYGWJNTASPHPW-HVUXDCMCSA-N	45	1585581625544
participant_15	M63735	CCC/C=C/C(=O)N/C=C/C	JHHJUNWNYRDDSQ-CUXHJGIESA-N	48	1585581625730
participant_15	M63736	CCCC/C=C/C(=O)N/C=C/C	ATHBXNRJIXVFNB-UQZXCRFKSA-N	58	1585581636221
participant_15	M63737	CCCCC/C=C/C(=O)N/C=C/C	QFDHPDPLFIKQJJ-FJEDVWLASA-N	66	1585581636900
participant_15	M63738	C/C=C/NC(=O)/C=C/C1CCCC1	DNLGYZBKDQCHDY-YIZIWZCCSA-N	114	1585581638081
participant_15	M63739	C/C=C/NC(=O)/C=C/C1CCC(C)C1	ULQLWMVAZBRRDA-KQYLTSGPSA-N	99	1585581647329
participant_15	M63740	C/C=C/NC(=O)/C=C/C1CCC(CC)C1	CJIZUWRKZJDYFE-JFZQOVMVSA-N	109	1585581648158
participant_15	M63741	CCCC1CCC(/C=C/C(=O)N/C=C/C)C1	IWAZSKPXXKKYPX-FJEDVWLASA-N	115	1585581648894
participant_15	M63742	CCCCC1CCC(/C=C/C(=O)N/C=C/C)C1	NVCGUQWBVBVHRB-LFXAUOBFSA-N	123	1585581649839
participant_15	M63743	C/C=C/NC(=O)/C=C/C1CCC2CCCCC21	ZZKCKTAPXQGZSC-QBIZTDPTSA-N	134	1585581651036
participant_15	M63744	C/C=C/NC(=O)CCC1CCC2CCCCC21	XHIDWQAWUBMGSQ-BIIKFXOESA-N	156	1585581660046
participant_15	M63745	CCCNC(=O)CCC1CCC2CCCCC21	AWQIGGFHNBTZHE-UHFFFAOYSA-N	175	1585581661847
participant_15	M63746	CCCNC(=O)CCC1CNC2CCCCC12	SWFBFLNPJXTDDJ-UHFFFAOYSA-N	169	1585581675135
participant_15	M63747	CCCNC(=O)CCC1CNC2C1CCCN2	KIVBSAQEIZPBLK-UHFFFAOYSA-N	153	1585581678933
participant_15	M63748	CCCNC(=O)CCC1CNC2C1NCCN2	IXLASPYKFQHLQR-UHFFFAOYSA-N	131	1585581680780
participant_15	M63749	CCCNC(=O)CCC1CNC2CCCNC12	MZCAWMDKAAQWGR-UHFFFAOYSA-N	155	1585581684547
participant_15	M63750	CCCNC(=O)CCC1CCC2CC(C)CCC12	SYPPCYVUMMLJTA-UHFFFAOYSA-N	162	1585581689515
participant_15	M63751	CCCNC(=O)CCC1CCC2=C1CCCC2	GILRROGSDICVMZ-UHFFFAOYSA-N	229	1585581698319
participant_15	M63752	CCCNC(=O)CCC1=CCC2=C1CCCC2	BJTFZLDRTFIAMY-UHFFFAOYSA-N	268	1585581702263
participant_15	M63753	CCCNC(=O)CCC1=CCC2=C1C=CCC2	VSGIIXAVFGZTFF-UHFFFAOYSA-N	336	1585581703365
participant_15	M63754	CCCNC(=O)CCC1=CCc2ccccc21	SYSPEGKUCRFRQI-UHFFFAOYSA-N	346	1585581704097
participant_15	M63755	CCCNC(=O)CCc1coc2ccccc12	LWCGFOHOUPZNMF-UHFFFAOYSA-N	357	1585581707412
participant_15	M63756	CCCNC(=O)CCc1coc2cnccc12	YGOFTWJHKMLVSW-UHFFFAOYSA-N	313	1585581712952
participant_15	M63757	CCCNC(=O)CC[n+]1coc2ccccc21	DHHQTDMZFUMHHF-UHFFFAOYSA-O	331	1585581723150
participant_15	M63758	CCCNC(=O)CCC1=NCc2ccccc21	OCEURASJNZKMFH-UHFFFAOYSA-N	331	1585581747141
participant_15	M63759	CCCNC(=O)CCc1c[nH]c2ccccc12	CLCPQANLQRDRBV-UHFFFAOYSA-N	338	1585581754114
participant_15	M63760	CCCNC(=O)CCC1=CCc2c1cccn2	SNRGWGFCPUZLER-UHFFFAOYSA-N	297	1585581759819
participant_15	M63761	CCCNC(=O)CCC1=CCc2cnccc12	JWXNQJLWLQXMEM-UHFFFAOYSA-N	302	1585581767466
participant_15	M63762	CCCNC(=O)CCC1=CCc2ccncc12	NSTLMXWGIASSRT-UHFFFAOYSA-N	302	1585581772867
participant_15	M63763	CCCNC(=O)CCC1=CCc2cccnc21	YFQKKYKALAVQJZ-UHFFFAOYSA-N	295	1585581778751
participant_15	M63764	CC(C)CNC(=O)CCc1coc2ccccc12	NSWZUKCSRHLVRG-UHFFFAOYSA-N	346	1585581796393
participant_15	M63765	CC(CNC(=O)CCc1coc2ccccc12)O	SJBXDXKZDFECFR-UHFFFAOYSA-N	341	1585581800334
participant_15	M63766	CC(=O)CNC(=O)CCc1coc2ccccc12	ZXYVXUHYXNERLS-UHFFFAOYSA-N	362	1585581810821
participant_15	M63767	CCC(=O)CNC(=O)CCc1coc2ccccc12	WNLQSYAPQNPXSV-UHFFFAOYSA-N	367	1585581823922
participant_15	M63768	CCCC(=O)CNC(=O)CCc1coc2ccccc12	OYJAEYUDOJOPHI-UHFFFAOYSA-N	365	1585581825878
participant_15	M63769	CCCCC(=O)CNC(=O)CCc1coc2ccccc12	KJFKAXJCAFIWSW-UHFFFAOYSA-N	363	1585581828840
participant_15	M63770	CCCNC(=O)CNC(=O)CCc1coc2ccccc12	UASNFSHPGDJLGY-UHFFFAOYSA-N	366	1585581832290
participant_15	M63771	CCCCNC(=O)CNC(=O)CCc1coc2ccccc12	DQONWPRDXFRSTI-UHFFFAOYSA-N	363	1585581853707
participant_15	M63772	CCCCCNC(=O)CNC(=O)CCc1coc2ccccc12	SBERTRDMZOYQGX-UHFFFAOYSA-N	356	1585581854356
participant_15	M63773	CCCCCCNC(=O)CNC(=O)CCc1coc2ccccc12	QFCYQGKTXRHODE-UHFFFAOYSA-N	346	1585581855606
participant_15	M63774	CCCCCCCNC(=O)CNC(=O)CCc1coc2ccccc12	MBTMVHQFHXEBPQ-UHFFFAOYSA-N	330	1585581857058
participant_15	M63775	C1CCC(CC1)CNC(=O)CNC(=O)CCc2coc3ccccc23	NMGVPKKIQHCOOC-UHFFFAOYSA-N	422	1585581858022
participant_15	M63776	C1CC=C(CC1)CNC(=O)CNC(=O)CCc2coc3ccccc23	VNDGUYHEJWWIPO-UHFFFAOYSA-N	459	1585581864634
participant_15	M63777	C1=CC=C(CC1)CNC(=O)CNC(=O)CCc2coc3ccccc23	SSKFZIQNHHRPQU-UHFFFAOYSA-N	476	1585581866490
participant_15	M63778	c1ccc(cc1)CNC(=O)CNC(=O)CCc2coc3ccccc23	WLQJYUYEXQOBIB-UHFFFAOYSA-N	425	1585581867509
participant_15	M63779	c1ccc2c(c1)c(CCC(=O)NCC(=O)NCc3ccccn3)co2	DNVZNVIVRMYKOB-UHFFFAOYSA-N	419	1585581895740
participant_15	M63780	c1ccc2c(c1)c(CCC(=O)NCC(=O)NCc3cccnc3)co2	FLCVULICFXJZEG-UHFFFAOYSA-N	431	1585581901073
participant_15	M63781	c1ccc2c(c1)c(CCC(=O)NCC(=O)NCc3ccncc3)co2	LPKOWVFCGNXDCW-UHFFFAOYSA-N	459	1585581907639
participant_15	M63782	Cc1cnccc1CNC(=O)CNC(=O)CCc2coc3ccccc23	VPIDZEXCJMOADD-UHFFFAOYSA-N	454	1585581936305
participant_15	M63783	Cc1cncc(C)c1CNC(=O)CNC(=O)CCc2coc3ccccc23	MJSSQUNGTWPIAN-UHFFFAOYSA-N	413	1585581940726
participant_15	M63784	Cc1cc(ccn1)CNC(=O)CNC(=O)CCc2coc3ccccc23	KAYZPGRUDUWIPF-UHFFFAOYSA-N	458	1585581954321
participant_15	M63785	CCc1cc(ccn1)CNC(=O)CNC(=O)CCc2coc3ccccc23	MEFVYORBSKMOJJ-UHFFFAOYSA-N	455	1585581956622
participant_15	M63786	CCCc1cc(ccn1)CNC(=O)CNC(=O)CCc2coc3ccccc23	QARPTOWDFZYJPP-UHFFFAOYSA-N	443	1585581958850
participant_15	M63787	CCCCc1cc(ccn1)CNC(=O)CNC(=O)CCc2coc3ccccc23	HFITVKLPOGQLEG-UHFFFAOYSA-N	449	1585581960206
participant_15	M63788	CCOCc1cc(ccn1)CNC(=O)CNC(=O)CCc2coc3ccccc23	XYZVKIXVDJRCNI-UHFFFAOYSA-N	455	1585581969896
participant_15	M63789	c1ccc2c(c1)c(CCC(=O)NCC(=O)NCc3ccnc(c3)COCN)co2	QCTLIRVOFBCIKE-UHFFFAOYSA-N	438	1585581974080
participant_15	M63790	c1ccc2c(c1)c(CCC(=O)NCC(=O)NCc3ccnc(c3)COCO)co2	HAOVIRARXUTVHX-UHFFFAOYSA-N	442	1585581979289
participant_15	M63791	CC(O)OCc1cc(ccn1)CNC(=O)CNC(=O)CCc2coc3ccccc23	JTJQAKCKWQUZBH-UHFFFAOYSA-N	441	1585581983042
participant_15	M63792	c1ccc2c(c1)c(CCC(=O)NCC(=O)NCc3ccnc(c3)COC(O)O)co2	VKVUKZARAKTHSS-UHFFFAOYSA-N	434	1585581986009
participant_15	M63793	c1ccc2c(c1)c(CCC(=O)NCC(=O)NCc3ccnc(CCC(O)O)c3)co2	DUKZLQDOXIUEMK-UHFFFAOYSA-N	419	1585581988308
participant_15	M63794	c1ccc2c(c1)c(CCC(=O)NCC(=O)NCc3ccnc(CCC(=O)O)c3)co2	VQPZALPZOUHNIO-UHFFFAOYSA-N	427	1585581990657
participant_15	M63795	c1cc2C(CC(=O)NCC(=O)NCc3ccnc(CCC(=O)O)c3)c4coc(c1)c24	HAPDRKZECRJRMQ-UHFFFAOYSA-N	443	1585582020926
participant_15	M63796	c1cc(CCC(=O)NCC(=O)NCc2ccnc(CCC(=O)O)c2)c3ccoc3c1	HMZBMOPIOQQEOB-UHFFFAOYSA-N	428	1585582024294
participant_15	M63797	c1cc(CCC(=O)NCC(=O)NCc2ccnc(CCC(=O)O)c2)c3c(c1)ocn3	RWMBXUAYLZTPLI-UHFFFAOYSA-N	418	1585582031422
participant_15	M63798	c1cc(CCC(=O)NCC(=O)NCc2ccnc(CCC(=O)O)c2)c3CCOc3c1	GJZZLYPMDDBPHM-UHFFFAOYSA-N	450	1585582050442
participant_15	M63799	C1=CC2C(CCO2)C(=C1)CCC(=O)NCC(=O)NCc3ccnc(CCC(=O)O)c3	LVIZVFAZATXDKT-UHFFFAOYSA-N	348	1585582051805
participant_15	M63800	C1=CC2C(CCO2)C(C1)CCC(=O)NCC(=O)NCc3ccnc(CCC(=O)O)c3	YWKURTLDFIQPOE-UHFFFAOYSA-N	328	1585582052783
participant_15	M63801	C1CC(CCC(=O)NCC(=O)NCc2ccnc(CCC(=O)O)c2)C3CCOC3C1	NIXNNSVWTXADKL-UHFFFAOYSA-N	305	1585582053823
participant_15	M63802	C1CC(=C2CCOC2C1)CCC(=O)NCC(=O)NCc3ccnc(CCC(=O)O)c3	VUQGGDQMIRIIPE-UHFFFAOYSA-N	357	1585582057456
participant_15	M63803	C1CC(=C2CCOC2=C1)CCC(=O)NCC(=O)NCc3ccnc(CCC(=O)O)c3	ABAVGCLHEUBFOL-UHFFFAOYSA-N	383	1585582059821
participant_15	M63804	c1cc2CCCc2c(c1)CCC(=O)NCC(=O)NCc3ccnc(CCC(=O)O)c3	WDVXWEZCQREEFH-UHFFFAOYSA-N	440	1585582065479
participant_15	M63805	c1cc(CCC(=O)NCC(=O)NCc2ccnc(CCC(=O)O)c2)c3COCc3c1	QNKLFJZALIHCCA-UHFFFAOYSA-N	430	1585582067757
participant_15	M63806	c1cc2COC3C(CC(=O)NCC(=O)NCc4ccnc(CCC(=O)O)c4)c(c1)c23	YNTQDVBGMHOEBL-UHFFFAOYSA-N	408	1585582073312
participant_15	M63807	c1ccc2c(c1)COC2CCC(=O)NCC(=O)NCc3ccnc(CCC(=O)O)c3	WQKFZZJTICWNNJ-UHFFFAOYSA-N	402	1585582076299
participant_15	M63808	CC(C1=CC=CCC1)NC(=O)CNC(=O)CCc2coc3ccccc23	XPSICQVWYRBBEJ-UHFFFAOYSA-N	476	1585582120217
participant_15	M63809	CC1CC=CC=C1C(C)NC(=O)CNC(=O)CCc2coc3ccccc23	WCAPXCQZLDKGHB-UHFFFAOYSA-N	436	1585582124661
participant_15	M63810	C1=CC=C2C(C1)CC2NC(=O)CNC(=O)CCc3coc4ccccc34	SEVCNOXBQFNUGL-UHFFFAOYSA-N	447	1585582135500
participant_15	M63811	C1=CCC(C=C1)CCNC(=O)CNC(=O)CCc2coc3ccccc23	UUWBXZYJDSOBPR-UHFFFAOYSA-N	420	1585582140958
participant_15	M63812	c1ccc(cc1)CCNC(=O)CNC(=O)CCc2coc3ccccc23	XZARLWOADIYNIP-UHFFFAOYSA-N	418	1585582147402
participant_15	M63813	Cc1ccccc1CCNC(=O)CNC(=O)CCc2coc3ccccc23	KQTWCKKSKMRLEF-UHFFFAOYSA-N	449	1585582170424
participant_15	M63814	CCc1ccccc1CCNC(=O)CNC(=O)CCc2coc3ccccc23	PWVZWDAFYGFVOF-UHFFFAOYSA-N	440	1585582171158
participant_15	M63815	CCCc1ccccc1CCNC(=O)CNC(=O)CCc2coc3ccccc23	UUDGMCXMKNDKLC-UHFFFAOYSA-N	423	1585582172206
participant_15	M63816	c1ccc2c(c1)c(CCC(=O)NCC(=O)NCCc3cccc4CCCc43)co2	RAPWBIXDBQJNJG-UHFFFAOYSA-N	521	1585582173094
participant_15	M63817	c1ccc2c(c1)c(CCC(=O)NCC(=O)NCCc3cccc4COCc34)co2	XCGGUPVFCRTZMF-UHFFFAOYSA-N	508	1585582179354
participant_15	M63818	c1ccc2c(c1)c(CCC(=O)NCC(=O)NCCC3=C4COCC4=CCC3)co2	CBNAQKYKFNWETF-UHFFFAOYSA-N	479	1585582187311
participant_15	M63819	c1ccc2c(c1)c(CCC(=O)NCC(=O)NCCC3=C4COCC4CCC3)co2	LDVBORSDFMOUGR-UHFFFAOYSA-N	460	1585582188658
participant_15	M63820	c1ccc2c(c1)c(CCC(=O)NCC(=O)NCCC3CCCC4COCC34)co2	DVSHCNZSIVKCAB-UHFFFAOYSA-N	406	1585582189743
participant_15	M63821	c1ccc2c(c1)c(CCC(=O)NCC(=O)NCC3C4CCCC5COC3C54)co2	ASXKAEFQMJSDLV-UHFFFAOYSA-N	379	1585582194153
participant_15	M63822	C1CCC2C(C1)COC2CCNC(=O)CNC(=O)CCc3coc4ccccc34	FXJOEWYZYOPVTR-UHFFFAOYSA-N	404	1585582197157
participant_15	M63823	C1CCC2=C(CCNC(=O)CNC(=O)CCc3coc4ccccc34)OCC2C1	GDCPYKCRECLNRM-UHFFFAOYSA-N	453	1585582204661
participant_15	M63824	C1CCc2c(C1)coc2CCNC(=O)CNC(=O)CCc3coc4ccccc34	RPEMLPAUGMZIGJ-UHFFFAOYSA-N	463	1585582205695
participant_15	M63825	C1C=Cc2c(C1)coc2CCNC(=O)CNC(=O)CCc3coc4ccccc34	YAMNYGRSXIFCTG-UHFFFAOYSA-N	500	1585582207777
participant_15	M63826	c1ccc2c(c1)coc2CCNC(=O)CNC(=O)CCc3coc4ccccc34	JRYDXQYGDRSUNQ-UHFFFAOYSA-N	428	1585582210505
participant_15	M63827	c1ccc2=C(CC=c2c1)CCNC(=O)CNC(=O)CCc3coc4ccccc34	URVVWFGEWCXOCC-UHFFFAOYSA-N	453	1585582221871
participant_15	M63828	C1=CC2CCC(=C2C=C1)CCNC(=O)CNC(=O)CCc3coc4ccccc34	GYMZSDHTNKJWQZ-UHFFFAOYSA-N	456	1585582230509
participant_15	M63829	C1=CC2CCC(CCNC(=O)CNC(=O)CCc3coc4ccccc34)C2C=C1	SZLKPQRURXPGMG-UHFFFAOYSA-N	410	1585582233352
participant_15	M63830	C1=CC2CCC(CCNC(=O)CNC(=O)CCc3coc4ccccc34)C2CC1	RMARCNCENKXIQC-UHFFFAOYSA-N	424	1585582234546
participant_15	M63831	C1CCC2C(C1)CCC2CCNC(=O)CNC(=O)CCc3coc4ccccc34	FGKGFTJZDAFBBO-UHFFFAOYSA-N	403	1585582236368
participant_15	M63832	c1ccc2c(c1)c(CCC(=O)NCC(=O)NCCC3COC4CCCCC34)co2	GWTVRGHHDKFBRU-UHFFFAOYSA-N	399	1585582240061
participant_15	M63833	c1ccc2c(c1)c(CCC(=O)NCC(=O)NCCC3=COC4CCCCC34)co2	DXXWEAHUBVDBER-UHFFFAOYSA-N	429	1585582248796
participant_15	M63834	c1ccc2c(c1)c(CCC(=O)NCC(=O)NCCC3=COC4CCCC=C34)co2	YWTNJAUPMHPHAV-UHFFFAOYSA-N	457	1585582250144
participant_15	M63835	c1ccc2c(c1)c(CCC(=O)NCC(=O)NCCC3=COC4CC=CC=C34)co2	ZCZZJSZLTQMXCX-UHFFFAOYSA-N	439	1585582251075
participant_15	M63836	c1ccc2c(c1)c(CCC(=O)NCC(=O)NCCc3coc4ccccc34)co2	GAVMSLQZPSSYAL-UHFFFAOYSA-N	446	1585582251678
participant_15	M63837	c1ccc2c(c1)c(CCC(=O)NCC(=O)NCCc3cccc4c3CCO4)co2	RKKUAGVWUHHCBX-UHFFFAOYSA-N	523	1585582276210
participant_15	M63838	c1ccc2c(c1)c(CCC(=O)NCC(=O)NCCc3cccc4c3OCO4)co2	IOTSICRNKQCCQQ-UHFFFAOYSA-N	502	1585582279345
participant_15	M63839	c1ccc2c(c1)c(CCC(=O)NCC(=O)NCCc3cccc4CCOc34)co2	ORNCBLMXUVJIRI-UHFFFAOYSA-N	517	1585582282144
participant_15	M63840	c1ccc2c(c1)c(CCC(=O)NCC(=O)NCCc3cccc4c3cco4)co2	YQHRFGNWPVQDCW-UHFFFAOYSA-N	489	1585582305638
participant_15	M63841	c1cc(CCNC(=O)CNC(=O)CC2c3cccc4c3c2co4)c5CCOc5c1	BHWVDNQWNAAYQP-UHFFFAOYSA-N	535	1585582330536
participant_15	M63842	c1cc(CCC(=O)NCC(=O)NCCc2cccc3c2CCO3)c4ccoc4c1	HNEJRUKMTPGIFI-UHFFFAOYSA-N	518	1585582337012
participant_15	M63843	c1cc(CCC(NCC(=O)NCCc2cccc3c2CCO3)O)c4ccoc4c1	QFRINXAEDXGGHP-UHFFFAOYSA-N	494	1585582369899
participant_15	M63844	c1cc(CCNC(=O)CNC2(CC2c3cccc4c3cco4)O)c5CCOc5c1	OSDYFWDACBVILV-UHFFFAOYSA-N	526	1585582376356
participant_15	M63845	CC(Cc1cccc2c1cco2)(NCC(=O)NCCc3cccc4c3CCO4)O	NQJQCFFOSNLBGR-UHFFFAOYSA-N	514	1585582380245
participant_15	M63846	c1cc(CCNC(=O)CNC(Cc2cccc3c2cco3)O)c4CCOc4c1	JSVJROATHGUULI-UHFFFAOYSA-N	513	1585582381225
participant_15	M63847	c1cc(CCNC(=O)CNC(=O)Cc2cccc3c2cco3)c4CCOc4c1	IYTWBZUMHIWIJL-UHFFFAOYSA-N	530	1585582384074
participant_15	M63848	c1cc(CC(=O)NCC(=O)N2CC2c3cccc4c3CCO4)c5ccoc5c1	IVFGKEQUIOJWEC-UHFFFAOYSA-N	551	1585582406440
participant_15	M63849	CC(c1cccc2c1CCO2)NC(=O)CNC(=O)Cc3cccc4c3cco4	UEDXJQZREMNZNH-UHFFFAOYSA-N	545	1585582411651
participant_15	M63850	c1cc(CC(=O)NCC(=O)NCc2cccc3c2CCO3)c4ccoc4c1	GTYYRIYUJFLRIR-UHFFFAOYSA-N	531	1585582412645
participant_15	M63851	Cc1cc(CNC(=O)CNC(=O)Cc2cccc3c2cco3)c4CCOc4c1	JYHOJEFZZUYUJW-UHFFFAOYSA-N	508	1585582469332
participant_15	M63852	Cc1cc(CNC(=O)CNC(=O)Cc2ccc(C)c3c2cco3)c4CCOc4c1	GWHFFXMSOZZNEZ-UHFFFAOYSA-N	476	1585582472821
participant_15	M63853	Cc1ccc(CNC(=O)CNC(=O)Cc2cccc3c2cco3)c4CCOc14	CHHUDVGODFJMKM-UHFFFAOYSA-N	526	1585582484445
participant_15	M63854	CCc1ccc(CNC(=O)CNC(=O)Cc2cccc3c2cco3)c4CCOc14	JFVGUKPSPFBCBK-UHFFFAOYSA-N	519	1585582486255
participant_15	M63855	CCCc1ccc(CNC(=O)CNC(=O)Cc2cccc3c2cco3)c4CCOc14	ZCKGKNBQASPQJV-UHFFFAOYSA-N	508	1585582488102
participant_15	M63856	CCC(C)c1ccc(CNC(=O)CNC(=O)Cc2cccc3c2cco3)c4CCOc14	OPWKWNNCAFKNLZ-UHFFFAOYSA-N	547	1585582495197
participant_15	M63857	CCC(CC)c1ccc(CNC(=O)CNC(=O)Cc2cccc3c2cco3)c4CCOc14	BYNLCPCNUUUDRZ-UHFFFAOYSA-N	552	1585582500076
participant_15	M63858	CCCC(CC)c1ccc(CNC(=O)CNC(=O)Cc2cccc3c2cco3)c4CCOc14	IKNKRPDJTJUESQ-UHFFFAOYSA-N	524	1585582501056
participant_15	M63859	C1CCC(CC1)c2ccc(CNC(=O)CNC(=O)Cc3cccc4c3cco4)c5CCOc25	HYPIRXBZXBHXHF-UHFFFAOYSA-N	534	1585582502168
participant_15	M63860	C1CC=C(CC1)c2ccc(CNC(=O)CNC(=O)Cc3cccc4c3cco4)c5CCOc25	NVPWBRAYUYDLAR-UHFFFAOYSA-N	564	1585582507101
participant_15	M63861	C1=CC=C(CC1)c2ccc(CNC(=O)CNC(=O)Cc3cccc4c3cco4)c5CCOc25	WFWSYKYNKSFYPI-UHFFFAOYSA-N	584	1585582508823
participant_15	M63862	c1ccc(cc1)-c2ccc(CNC(=O)CNC(=O)Cc3cccc4c3cco4)c5CCOc25	KMAWNFSRPWIWBP-UHFFFAOYSA-N	532	1585582510020
participant_15	M63863	c1cc(CC(=O)NCC(=O)NCc2ccc(-c3cccnc3)c4c2CCO4)c5ccoc5c1	CKPDOHNPPFMZTH-UHFFFAOYSA-N	541	1585582519967
participant_15	M63864	c1cc(CC(=O)NCC(=O)NCc2ccc(-c3cncnc3)c4c2CCO4)c5ccoc5c1	NXMFSCZEWOCCAT-UHFFFAOYSA-N	515	1585582523077
participant_15	M63865	c1cc(CC(=O)NCC(=O)NCc2ccc(-c3cncnn3)c4c2CCO4)c5ccoc5c1	MUGDCIWMZTXCLR-UHFFFAOYSA-N	516	1585582524996
participant_15	M63866	c1cc(CC(=O)NCC(=O)NCc2ccc(-c3cnccn3)c4c2CCO4)c5ccoc5c1	VWVJAJCSKZLKPI-UHFFFAOYSA-N	525	1585582527179
participant_15	M63867	c1ccnc(c1)-c2ccc(CNC(=O)CNC(=O)Cc3cccc4c3cco4)c5CCOc52	XNADNTAZVGVASK-UHFFFAOYSA-N	535	1585582528673
participant_15	M63868	c1ccnc(c1)-c2ccc(CNC(=O)CNC(=O)Cc3cccc4CC=Cc43)c5CCOc52	SYRJCWWYIZKCTM-UHFFFAOYSA-N	534	1585582549296
participant_15	M63869	c1ccnc(c1)-c2ccc(CNC(=O)CNC(=O)Cc3cccc4c3cco4)c5COOc25	OSRKPADHTMAYAX-UHFFFAOYSA-N	511	1585582561399
participant_15	M63870	c1ccnc(c1)-c2ccc(CNC(=O)CNC(=O)Cc3cccc4c3cco4)c5COCc25	XHGSOOCVLCZSLF-UHFFFAOYSA-N	525	1585582564592
participant_15	M63871	c1ccnc(c1)-c2ccc(CNC(=O)CNC(=O)Cc3cccc4c3cco4)c5CCCc52	KZGNGKLSAFLTSZ-UHFFFAOYSA-N	537	1585582568040
participant_15	M63872	c1ccnc(c1)-c2ccc(CNC(=O)CNC(=O)Cc3cccc4CC=Cc43)c5CCCc52	BDHDFHLTVNQSSF-UHFFFAOYSA-N	533	1585582571634
participant_15	M63873	c1ccnc(c1)-c2ccc(CNC(=O)CNC(=O)Cc3cccc4CCCc43)c5CCCc52	VBBKILFITMECGX-UHFFFAOYSA-N	523	1585582577692
participant_15	M63874	c1ccnc(c1)-c2ccc(CNC(=O)CNC(=O)Cc3cccc4COCc34)c5CCCc52	QAQYRTWUVVQZGP-UHFFFAOYSA-N	545	1585582582671
participant_15	M63875	c1ccnc(c1)-c2ccc(CNC(=O)CNC(=O)Cc3cccc4COOc34)c5CCCc52	ZZXJNSLIYRWIOF-UHFFFAOYSA-N	536	1585582588490
participant_15	M63876	c1ccnc(c1)-c2ccc(CNC(=O)CNC(=O)Cc3cccc4CCOc43)c5CCCc52	CJVNITNOWJYJEC-UHFFFAOYSA-N	548	1585582591487
participant_15	M63877	c1ccnc(c1)-c2ccc(CNC(=O)CNC(=O)Cc3cccc4CCOc43)c5c2CCO5	OUKDJYFPAZDFNQ-UHFFFAOYSA-N	536	1585582599850
participant_15	M63878	c1ccnc(c1)-c2ccc(CNC(=O)CNC(=O)Cc3cccc4CCOc43)c5c2OCO5	DHQLKMLLCZDDRX-UHFFFAOYSA-N	516	1585582601525
participant_15	M63879	c1ccnc(c1)-c2ccc(CNC(=O)CNC(=O)Cc3cccc4CCOc43)c5CCOc52	BORJKSQBFRYZAO-UHFFFAOYSA-N	540	1585582604741
participant_15	M63880	c1ccnc(c1)-c2ccc(CNC(=O)CNC(=O)Cc3cccc4CCOc43)c5COCc25	VMYCPZIYRQSPJQ-UHFFFAOYSA-N	547	1585582610231
participant_15	M63881	c1ccnc(c1)-c2ccc(CNC(=O)CNC(=O)Cc3cccc4CCOc43)c5CNCc25	IGOKNHYWRLXXFS-UHFFFAOYSA-N	546	1585582621735
participant_15	M63882	c1ccnc(c1)-c2ccc(CNC(=O)CNC(=O)Cc3cccc4CCOc43)c5CNNc25	JEEOLIBXGGODAT-UHFFFAOYSA-N	544	1585582623432
participant_15	M63883	c1ccnc(c1)-c2ccc(CNC(=O)CNC(=O)Cc3cccc4CCOc43)c5CCNc52	WPMDJOMLSISEJI-UHFFFAOYSA-N	554	1585582626671
participant_15	M63884	c1ccnc(c1)-c2ccc(CNC(=O)CNC(=O)Cc3cccc4CCCc43)c5CCNc52	WJCCMQCGMKMNER-UHFFFAOYSA-N	546	1585582629380
participant_15	M63885	c1ccnc(c1)-c2ccc(CNC(=O)CNC(=O)Cc3cccc4CCNc43)c5CCNc52	QYEHPTFBZJGVPI-UHFFFAOYSA-N	526	1585582634922
participant_15	M63886	c1ccnc(c1)-c2ccc(CNC(=O)CNC(=O)Cc3cccc4CNCc34)c5CCNc52	MXZRTMBLIPMZHL-UHFFFAOYSA-N	536	1585582640940
participant_15	M63887	c1ccnc(c1)-c2ccc(CNC(=O)CNC(=O)Cc3cccc4c3CCN4)c5CCNc52	CEKFUBYELRILGV-UHFFFAOYSA-N	530	1585582646711
participant_15	M63888	c1ccc(cc1)-c2ccc(CNC(=O)CNC(=O)Cc3cccc4CCOc43)c5CCNc25	GPSQGNKWYKAEON-UHFFFAOYSA-N	552	1585582659811
participant_15	M63889	C/C=C\C(=C/C)\c1ccc(CNC(=O)CNC(=O)Cc2cccc3CCOc32)c4CCNc14	JUEGMIFNMIPFRD-XVZDBSLKSA-N	479	1585582667983
participant_15	M63890	C=C/C(=C\C)/c1ccc(CNC(=O)CNC(=O)Cc2cccc3CCOc32)c4CCNc14	PDQDGAZFFOEPIP-HAVNEIBRSA-N	492	1585582669281
participant_15	M63891	C1C=CC(=CC1)c2ccc(CNC(=O)CNC(=O)Cc3cccc4CCOc43)c5CCNc25	OGFVMFMOEOIYIE-UHFFFAOYSA-N	561	1585582682240
participant_15	M63892	C1CC=C(CC1)c2ccc(CNC(=O)CNC(=O)Cc3cccc4CCOc43)c5CCNc25	WSNYTQWLIRCNCJ-UHFFFAOYSA-N	546	1585582687941
participant_15	M63893	C1CCC(CC1)c2ccc(CNC(=O)CNC(=O)Cc3cccc4CCOc43)c5CCNc25	BLPNPELDDHWSGV-UHFFFAOYSA-N	514	1585582692096
participant_15	M63894	C1CCN(CC1)c2ccc(CNC(=O)CNC(=O)Cc3cccc4CCOc43)c5CCNc52	PDGKTUVPKDLVDL-UHFFFAOYSA-N	558	1585582698570
participant_15	M63895	c1cc2CCOc2c(c1)CC(=O)NCC(=O)NCc3ccc(c4c3CCN4)N5CCNCC5	XYAAYKMEFSZDIV-UHFFFAOYSA-N	558	1585582704227
participant_15	M63896	CN1CCN(CC1)c2ccc(CNC(=O)CNC(=O)Cc3cccc4CCOc43)c5CCNc52	QRJOXMHHCTYUIL-UHFFFAOYSA-N	605	1585582707973
participant_15	M63897	CCN1CCN(CC1)c2ccc(CNC(=O)CNC(=O)Cc3cccc4CCOc43)c5CCNc52	ZCSLIXDPDMUERQ-UHFFFAOYSA-N	643	1585582710326
participant_15	M63898	CCCN1CCN(CC1)c2ccc(CNC(=O)CNC(=O)Cc3cccc4CCOc43)c5CCNc52	IWIYKENGPPBQJA-UHFFFAOYSA-N	634	1585582711383
participant_15	M63899	CCCCN1CCN(CC1)c2ccc(CNC(=O)CNC(=O)Cc3cccc4CCOc43)c5CCNc52	XUEYDGKBGFVWKB-UHFFFAOYSA-N	626	1585582712932
participant_15	M63900	CCCCCN1CCN(CC1)c2ccc(CNC(=O)CNC(=O)Cc3cccc4CCOc43)c5CCNc52	OTEVAHDTYLIDDY-UHFFFAOYSA-N	609	1585582715968
participant_15	M63901	CCCCCCN1CCN(CC1)c2ccc(CNC(=O)CNC(=O)Cc3cccc4CCOc43)c5CCNc52	PKWTVNQGVWKFBE-UHFFFAOYSA-N	588	1585582716724
participant_15	M63902	CCCCCCCN1CCN(CC1)c2ccc(CNC(=O)CNC(=O)Cc3cccc4CCOc43)c5CCNc52	KLGOXUQKWFIBMQ-UHFFFAOYSA-N	560	1585582717914
participant_15	M63903	C1CCC(CC1)CN2CCN(CC2)c3ccc(CNC(=O)CNC(=O)Cc4cccc5CCOc54)c6CCNc63	VKGNCKMZYSSQGU-UHFFFAOYSA-N	562	1585582718859
participant_15	M63904	C1CC=C(CC1)CN2CCN(CC2)c3ccc(CNC(=O)CNC(=O)Cc4cccc5CCOc54)c6CCNc63	AVQXACKQBNCSFW-UHFFFAOYSA-N	604	1585582725370
participant_15	M63905	C1=CC=C(CC1)CN2CCN(CC2)c3ccc(CNC(=O)CNC(=O)Cc4cccc5CCOc54)c6CCNc63	GIZFCRPMJUYDKI-UHFFFAOYSA-N	651	1585582726128
participant_15	M63906	c1ccc(cc1)CN2CCN(CC2)c3ccc(CNC(=O)CNC(=O)Cc4cccc5CCOc54)c6CCNc63	FMBLPXBAUNUHPK-UHFFFAOYSA-N	655	1585582727949
participant_15	M63907	c1ccc(cc1)CN2C=CN(CC2)c3ccc(CNC(=O)CNC(=O)Cc4cccc5CCOc54)c6CCNc63	XONOVCOJFFFEQE-UHFFFAOYSA-N	581	1585582739458
participant_15	M63908	c1ccc(cc1)CN2C=CN(C=C2)c3ccc(CNC(=O)CNC(=O)Cc4cccc5CCOc54)c6CCNc63	OIHPQWFDUVNYBU-UHFFFAOYSA-N	503	1585582741046
participant_15	M63909	c1cc2CCOc2c(c1)CC(=O)NCC(=O)NCc3ccc(c4c3CCN4)N5CCN(CC5)Cc6ccncc6	ZNPCAJCHUFSIFF-UHFFFAOYSA-N	681	1585582759463
participant_15	M63910	c1cc2CCOc2c(c1)CC(=O)NCC(=O)NCc3ccc(c4c3CCN4)N5CCN(CC5)Cc6ccncn6	DJRDNSUTZDFZCF-UHFFFAOYSA-N	667	1585582761794
participant_15	M63911	c1cc2CCOc2c(c1)CC(=O)NCC(=O)NCc3ccc(c4c3CCN4)N5CCN(CC5)Cc6cccnc6	ISLSMAQATIDCES-UHFFFAOYSA-N	667	1585582780277
participant_15	M63912	c1cc2CCOc2c(c1)CC(=O)NCC(=O)NCc3ccc(c4c3CCN4)N5CCN(CC5)Cc6cncnc6	ABORCNUEWKXCLS-UHFFFAOYSA-N	638	1585582782398
participant_15	M63913	c1cc2CCOc2c(c1)CC(=O)NCC(=O)NCc3ccc(c4c3CCN4)N5CCN(CC5)C[n+]6cncnc6	JZCSJQOIQXFTOL-UHFFFAOYSA-O	624	1585582784139
participant_15	M63914	c1cc2CCOc2c(c1)CC(=O)NCC(=O)NCc3ccc(c4c3CCN4)N5CCN(CC5)C[n+]6cccnc6	QFEWSHWANMYYKA-UHFFFAOYSA-O	642	1585582787134
participant_15	M63915	c1cc[n+](cc1)CN2CCN(CC2)c3ccc(CNC(=O)CNC(=O)Cc4cccc5CCOc54)c6CCNc63	IPWIBLYEMWORAM-UHFFFAOYSA-O	616	1585582789129
participant_15	M63916	C1=CCN(C=C1)CN2CCN(CC2)c3ccc(CNC(=O)CNC(=O)Cc4cccc5CCOc54)c6CCNc63	QISTZPOEWJUKSG-UHFFFAOYSA-N	640	1585582793921
participant_15	M63917	C1=CCC(C=C1)CN2CCN(CC2)c3ccc(CNC(=O)CNC(=O)Cc4cccc5CCOc54)c6CCNc63	WLOZSQYFCDSUBB-UHFFFAOYSA-N	643	1585582801711
participant_15	M63918	Cc1cc(ccn1)CN2CCN(CC2)c3ccc(CNC(=O)CNC(=O)Cc4cccc5CCOc54)c6CCNc63	HRYDWJJRZIZNDL-UHFFFAOYSA-N	680	1585582811841
participant_15	M63919	Cc1cc(cc(C)n1)CN2CCN(CC2)c3ccc(CNC(=O)CNC(=O)Cc4cccc5CCOc54)c6CCNc63	FQSQNPDWYAPLLO-UHFFFAOYSA-N	641	1585582814332
participant_15	M63920	Cc1cc(CN2CCN(CC2)c3ccc(CNC(=O)CNC(=O)Cc4cccc5CCOc54)c6CCNc63)c(C)c(C)n1	VXJSWCWBTIPSHW-UHFFFAOYSA-N	609	1585582816809
participant_15	M63921	Cc1cnc(C)cc1CN2CCN(CC2)c3ccc(CNC(=O)CNC(=O)Cc4cccc5CCOc54)c6CCNc63	JEYKHLICVLTCKF-UHFFFAOYSA-N	634	1585582822007
participant_15	M63922	Cc1cnccc1CN2CCN(CC2)c3ccc(CNC(=O)CNC(=O)Cc4cccc5CCOc54)c6CCNc63	UNQSIXMPQKQWFN-UHFFFAOYSA-N	662	1585582825844
participant_15	M63923	CCc1cnccc1CN2CCN(CC2)c3ccc(CNC(=O)CNC(=O)Cc4cccc5CCOc54)c6CCNc63	XZPUCFULHXXHPL-UHFFFAOYSA-N	644	1585582854012
participant_15	M63924	CCCc1cnccc1CN2CCN(CC2)c3ccc(CNC(=O)CNC(=O)Cc4cccc5CCOc54)c6CCNc63	FNCNADOLEYSTMN-UHFFFAOYSA-N	632	1585582854754
participant_15	M63925	CCCCc1cnccc1CN2CCN(CC2)c3ccc(CNC(=O)CNC(=O)Cc4cccc5CCOc54)c6CCNc63	UHVWQBIUKBRWHM-UHFFFAOYSA-N	618	1585582856371
participant_15	M63926	C1CCc2c(C1)c(ccn2)CN3CCN(CC3)c4ccc(CNC(=O)CNC(=O)Cc5cccc6CCOc65)c7CCNc74	LMQXTJUETZAENZ-UHFFFAOYSA-N	584	1585582857384
participant_15	M63927	C1C=Cc2c(C1)c(ccn2)CN3CCN(CC3)c4ccc(CNC(=O)CNC(=O)Cc5cccc6CCOc65)c7CCNc74	JVXVIYNNISIRBU-UHFFFAOYSA-N	632	1585582860875
participant_15	M63928	c1ccc2c(c1)c(ccn2)CN3CCN(CC3)c4ccc(CNC(=O)CNC(=O)Cc5cccc6CCOc65)c7CCNc74	AHVKPNZRMAOEGO-UHFFFAOYSA-N	639	1585582862148
participant_15	M63929	C=Cc1c(ccnc1C=C)CN2CCN(CC2)c3ccc(CNC(=O)CNC(=O)Cc4cccc5CCOc54)c6CCNc63	KPAKEBMAQNJAHL-UHFFFAOYSA-N	617	1585582872061
participant_15	M63930	C=Cc1c(C)c(ccn1)CN2CCN(CC2)c3ccc(CNC(=O)CNC(=O)Cc4cccc5CCOc54)c6CCNc63	QJCSTPGJMIYNDX-UHFFFAOYSA-N	636	1585582874151
participant_15	M63931	c1cc2CCOc2c(c1)CC(=O)NCC(=O)NCc3ccc(c4c3CCN4)N5CCN(CC5)Cc6ccnc7C=CCc67	OCDLJDCMLZXHBA-UHFFFAOYSA-N	641	1585582879038
participant_15	M63932	c1cc2CCOc2c(c1)CC(=O)NCC(=O)NCc3ccc(c4c3CCN4)N5CCN(CC5)Cc6ccnc7ccoc67	KOPACPCKICBHGL-UHFFFAOYSA-N	635	1585582882932
participant_15	M63933	c1cc2CCOc2c(c1)CC(=O)NCC(=O)NCc3ccc(c4c3CCN4)N5CCN(CC5)Cc6ccnc(/C=C\O)c6	VVILOLXEHQJNHB-PXNMLYILSA-N	654	1585582887653
participant_15	M63934	C=Cc1cc(ccn1)CN2CCN(CC2)c3ccc(CNC(=O)CNC(=O)Cc4cccc5CCOc54)c6CCNc63	GKGHWOZRWJEIBW-UHFFFAOYSA-N	666	1585582888486
participant_15	M63935	CCc1c(ccc(c1N)N2CCN(CC2)Cc3ccncc3)CNC(=O)CNC(=O)Cc4cccc5CCOc54	IQXJSYHQANSHRR-UHFFFAOYSA-N	679	1585582916307
participant_15	M63936	Cc1c(ccc(c1N)N2CCN(CC2)Cc3ccncc3)CNC(=O)CNC(=O)Cc4cccc5CCOc54	ZDNTXSFRMRPBKX-UHFFFAOYSA-N	692	1585582917568
participant_15	M63937	c1cc2CCOc2c(c1)CC(=O)NCC(=O)NCc3ccc(c(c3)N)N4CCN(CC4)Cc5ccncc5	WMKINAALIXKYLW-UHFFFAOYSA-N	695	1585582921642
participant_15	M63938	c1cc2CCOc2c(c1)CC(=O)NCC(=O)NCc3ccc(cc3)N4CCN(CC4)Cc5ccncc5	WCIPXGUPTIEMLY-UHFFFAOYSA-N	692	1585582924104
participant_15	M63939	Cc1cc(ccc1N2CCN(CC2)Cc3ccncc3)CNC(=O)CNC(=O)Cc4cccc5CCOc54	BBKCSCINDZDJEX-UHFFFAOYSA-N	699	1585582933904
participant_15	M63940	c1cc2CCOc2c(c1)CC(=O)NCC(=O)NCc3ccc(c(c3)O)N4CCN(CC4)Cc5ccncc5	NSTZOLRLLCVUIN-UHFFFAOYSA-N	695	1585582936274
participant_15	M63941	c1cc2CCOc2c(c1)CC(=O)NCC(=O)NCc3ccc(c(c3)F)N4CCN(CC4)Cc5ccncc5	AMZKMMGNEUNFHC-UHFFFAOYSA-N	684	1585582939647
participant_15	M63942	c1cc2CCOc2c(c1)CC(=O)NCC(=O)NCc3ccc(c(c3)Cl)N4CCN(CC4)Cc5ccncc5	ACPDJNNSQQXLRE-UHFFFAOYSA-N	699	1585582944529
participant_15	M63943	Cc1cc(cc(c1N2CCN(CC2)Cc3ccncc3)Cl)CNC(=O)CNC(=O)Cc4cccc5CCOc54	AKYUFMCCNUCWTE-UHFFFAOYSA-N	682	1585582955572
participant_15	M63944	c1cc2CCOc2c(c1)CC(=O)NCC(=O)NCc3cc(c(c(c3)Cl)N4CCN(CC4)Cc5ccncc5)Cl	HLFCELDILPPIIW-UHFFFAOYSA-N	655	1585582959636
participant_15	M63945	c1cc2CCOc2c(c1)CC(=O)NCC(=O)NCc3ccc(c(c3)Cl)N4CCN(CC4)Oc5ccncc5	UFQWHWYBBWXHCP-UHFFFAOYSA-N	661	1585582974365
participant_15	M63946	c1cc2CCOc2c(c1)CC(=O)NCC(=O)NCc3ccc(c(c3)Cl)N4CCC(CC4)Oc5ccncc5	NPOSTLTUTINSDF-UHFFFAOYSA-N	625	1585582977166
participant_15	M63947	c1cc2CCOc2c(c1)CC(=O)NCC(=O)NCc3ccc(C4CCC(CC4)Oc5ccncc5)c(c3)Cl	DDJFKXZACCMIFL-UHFFFAOYSA-N	575	1585582977931
participant_15	M63948	c1cc2CCOc2c(c1)CC(=O)NCC(=O)NCc3ccc(C4CCN(CC4)Oc5ccncc5)c(c3)Cl	BWBZTVMEPJRZBS-UHFFFAOYSA-N	625	1585582980633
participant_15	M63949	CC(c1ccncc1)N2CCN(CC2)c3ccc(cc3Cl)CNC(=O)CNC(=O)Cc4cccc5CCOc54	UCYQEQDMIBPZNE-UHFFFAOYSA-N	653	1585582990364
participant_15	M63950	CC(C1C=CN=CC1)N2CCN(CC2)c3ccc(cc3Cl)CNC(=O)CNC(=O)Cc4cccc5CCOc54	YAYYJFLGMZLIJU-UHFFFAOYSA-N	632	1585582995525
participant_15	M63951	c1cc2CCOc2c(c1)CC(=O)NCC(=O)NCc3ccc(c(c3)Cl)N4CCN(CC4)C5CC65C=CN=CC6	AXMVCIMNYRVYBT-UHFFFAOYSA-N	628	1585582998625
participant_15	M63952	c1cc2CCOc2c(c1)CC(=O)NCC(=O)NCc3ccc(c(c3)Cl)N4CCN(CCC5C=CN=CC5)CC4	CPBSIRCYGPKAST-UHFFFAOYSA-N	662	1585583002969
participant_15	M63953	c1cc2CCOc2c(c1)CC(=O)NCC(=O)NCc3ccc(c(c3)Cl)N4CCN(CCc5ccncc5)CC4	XNWMRDMONWQYST-UHFFFAOYSA-N	670	1585583005188
participant_15	M63954	CN(Cc1ccc(c(c1)Cl)N2CCN(CC2)Cc3ccncc3)C(=O)CNC(=O)Cc4cccc5CCOc54	KOHPBGMTSBABAD-UHFFFAOYSA-N	706	1585583113677
participant_15	M63955	CCN(Cc1ccc(c(c1)Cl)N2CCN(CC2)Cc3ccncc3)C(=O)CNC(=O)Cc4cccc5CCOc54	PDKWZLUOTXEOHO-UHFFFAOYSA-N	701	1585583114667
participant_15	M63956	c1cc2CCOc2c(c1)CC(=O)N3CCN(Cc4ccc(c(c4)Cl)N5CCN(CC5)Cc6ccncc6)C(=O)C3	FGSVZONGCGDEHP-UHFFFAOYSA-N	704	1585583115567
participant_15	M63957	c1cc2CCOc2c(c1)CC(=O)N3CCN(CC3)Cc4ccc(c(c4)Cl)N5CCN(CC5)Cc6ccncc6	ZUBCIICFYAXRAV-UHFFFAOYSA-N	695	1585583122203
participant_15	M63958	CN(Cc1ccc(c(c1)Cl)N2CCN(CC2)Cc3ccncc3)C(=O)CN(C)C(=O)Cc4cccc5CCOc54	RHEWZPCRZIDVJL-UHFFFAOYSA-N	681	1585583149182
participant_15	M63959	C=C(CNC(=O)Cc1cccc2CCOc21)N(C)Cc3ccc(c(c3)Cl)N4CCN(CC4)Cc5ccncc5	RFDPQILQCULCHG-UHFFFAOYSA-N	704	1585583179751
participant_15	M63960	C=C(Cc1cccc2CCOc21)NCC(=C)N(C)Cc3ccc(c(c3)Cl)N4CCN(CC4)Cc5ccncc5	NEOHBJPNIZPIOC-UHFFFAOYSA-N	677	1585583184046
participant_15	M63961	C=C1CNC(=CCN1Cc2ccc(c(c2)Cl)N3CCN(CC3)Cc4ccncc4)Cc5cccc6CCOc65	WRMXKEHBLZYNIB-UHFFFAOYSA-N	680	1585583187874
participant_15	M63962	CCN(Cc1ccc(c(c1)Cl)N2CCN(CC2)Cc3ccncc3)C(=C)CNCCc4cccc5CCOc45	NPNVYHVUAJMUAQ-UHFFFAOYSA-N	676	1585583195568
participant_15	M63963	C=C(CNCCc1cccc2CCOc12)N(C)Cc3ccc(c(c3)Cl)N4CCN(CC4)Cc5ccncc5	AWXCIVHLJHKUGV-UHFFFAOYSA-N	684	1585583199176
participant_15	M63964	C=C1CNC(Cc2cccc3CCOc32)CN1Cc4ccc(c(c4)Cl)N5CCN(CC5)Cc6ccncc6	RGZAZLHGXXYEIT-UHFFFAOYSA-N	687	1585583203369
participant_15	M63965	C=C1CNC(C)(Cc2cccc3CCOc32)CN1Cc4ccc(c(c4)Cl)N5CCN(CC5)Cc6ccncc6	MKKUFJNBGRRECB-UHFFFAOYSA-N	688	1585583207449
participant_15	M63966	c1cc2CCOc2c(c1)CC3CN(CCN3)Cc4ccc(c(c4)Cl)N5CCN(CC5)Cc6ccncc6	SNZNNJGBVATJDZ-UHFFFAOYSA-N	693	1585583235999
participant_15	M63967	CN(CCNCCc1cccc2CCOc12)Cc3ccc(c(c3)Cl)N4CCN(CC4)Cc5ccncc5	VZUABOJAVFIODT-UHFFFAOYSA-N	670	1585583240363
participant_15	M63968	CN(CCN1CC1c2cccc3CCOc32)Cc4ccc(c(c4)Cl)N5CCN(CC5)Cc6ccncc6	KHMULJGAVFXTCQ-UHFFFAOYSA-N	688	1585583250278
participant_15	M63969	c1cc2CCOc2c(c1)C3C4CN(CCN43)Cc5ccc(c(c5)Cl)N6CCN(CC6)Cc7ccncc7	MKHRQMVPMAJUPP-UHFFFAOYSA-N	688	1585583254764
participant_15	M63970	c1cc2CCOc2c(c1)CN3CCN(CC3)Cc4ccc(c(c4)Cl)N5CCN(CC5)Cc6ccncc6	MAYFYWONTZKXHQ-UHFFFAOYSA-N	680	1585583258075
participant_15	M63971	c1cc2CCOc2c(c1)CN3CCC(CC3)Cc4ccc(c(c4)Cl)N5CCN(CC5)Cc6ccncc6	YINBUQJWEIPHMH-UHFFFAOYSA-N	665	1585583268482
participant_15	M63972	c1cc2CCOc2c(c1)CC3CCC(CC3)Cc4ccc(c(c4)Cl)N5CCN(CC5)Cc6ccncc6	YSDFHCMKQNMZMM-UHFFFAOYSA-N	619	1585583269927
participant_15	M63973	c1cc2CCOc2c(c1)CC3CC=C(CC3)Cc4ccc(c(c4)Cl)N5CCN(CC5)Cc6ccncc6	QVEOQRQXJHXGQQ-UHFFFAOYSA-N	669	1585583273493
participant_15	M63974	c1cc2CCOc2c(c1)CC3=CC=C(CC3)Cc4ccc(c(c4)Cl)N5CCN(CC5)Cc6ccncc6	CYXWQLPLENSGFY-UHFFFAOYSA-N	637	1585583275019
participant_15	M63975	c1cc2CCOc2c(c1)Cc3ccc(cc3)Cc4ccc(c(c4)Cl)N5CCN(CC5)Cc6ccncc6	OXGCKLWJUCYYKJ-UHFFFAOYSA-N	628	1585583276034
participant_15	M63976	CC(CNC(=O)Cc1cccc2CCOc21)N(C)Cc3ccc(c(c3)Cl)N4CCN(CC4)Cc5ccncc5	CFCXGZCCVDJDPJ-UHFFFAOYSA-N	699	1585583315587
participant_15	M63977	CN(CC(=O)NCc1ccc(c(c1)Cl)N2CCN(CC2)Cc3ccncc3)C(=O)Cc4cccc5CCOc54	SQZDCHVWLZGQJG-UHFFFAOYSA-N	705	1585583338108
participant_15	M63978	CCN(CC(=O)NCc1ccc(c(c1)Cl)N2CCN(CC2)Cc3ccncc3)C(=O)Cc4cccc5CCOc54	MRYLXFWITBPRFE-UHFFFAOYSA-N	695	1585583349595
participant_15	M63979	CC(c1ccncc1)N2CCN(CC2)c3ccc(cc3Cl)CN(C)C(=O)CNC(=O)Cc4cccc5CCOc54	YTAPAUOGEWYENJ-UHFFFAOYSA-N	652	1585583424304
participant_15	M63980	CC(C)(c1ccncc1)N2CCN(CC2)c3ccc(cc3Cl)CN(C)C(=O)CNC(=O)Cc4cccc5CCOc54	VOCNRELFMMOITQ-UHFFFAOYSA-N	635	1585583426950
participant_15	M63981	CN(Cc1ccc(c(c1)Cl)N2CCN(CC2)Cc3ccncc3)C(=O)CNC(=O)Oc4cccc5CCOc54	PFFFULBKANCNFI-UHFFFAOYSA-N	713	1585583464389
participant_15	M63982	CN(C(=O)CNC(=O)Oc1cccc2CCOc21)Oc3ccc(c(c3)Cl)N4CCN(CC4)Cc5ccncc5	YPOOSVZVWMQXFB-UHFFFAOYSA-N	720	1585583469260
participant_15	M63983	CN(C(=O)CNC(=O)Oc1cccc2CCOc21)Oc3cc(c(nc3)N4CCN(CC4)Cc5ccncc5)Cl	FKRTYEGPWJDHPM-UHFFFAOYSA-N	685	1585583489850
participant_15	M63984	CN(C(=O)CNC(O)Oc1cccc2CCOc21)Oc3ccc(c(c3)Cl)N4CCN(CC4)Cc5ccncc5	BJIQLXMOMIAVDE-UHFFFAOYSA-N	712	1585583507479
participant_15	M63985	CN(C(=O)/C=N/C(=O)Oc1cccc2CCOc21)Oc3ccc(c(c3)Cl)N4CCN(CC4)Cc5ccncc5	IDJGPGQDVPIVSJ-FDAWAROLSA-N	708	1585583515337
participant_15	M63986	CN(C(=O)CNC(=O)Oc1cccc2ccoc21)Oc3ccc(c(c3)Cl)N4CCN(CC4)Cc5ccncc5	YJIJOMDQWNJUMD-UHFFFAOYSA-N	673	1585583526220
participant_15	M63987	CN(C(=O)CNC(=O)Oc1cccc2CCOc21)Oc3ccc(c(c3)Cl)N4CCN(CC4)CC5=CC=NCC5	WFVMTLNSXVIAHG-UHFFFAOYSA-N	691	1585583540797
participant_15	M63988	CN(C(=O)CNC(=O)Oc1cccc2CCOc21)Oc3ccc(c(c3)Cl)N4CCN(CC4)CC5=CCNCC5	BWEVAXKWZAIMRH-UHFFFAOYSA-N	687	1585583541683
participant_15	M63989	CN(C(=O)CNC(=O)Oc1cccc2CCOc21)Oc3ccc(c(c3)Cl)N4CCN(CC4)CC5CCNCC5	RCLYKWXOLUMFGY-UHFFFAOYSA-N	644	1585583542361
participant_15	M63990	CN(C(=O)CNC(=O)Oc1cccc2CCOc21)Oc3ccc(c(c3)Cl)N4CCN(CC4)CC5=CCNC=C5	PEQSIXIAECPGEF-UHFFFAOYSA-N	702	1585583546918
participant_15	M63991	Cc1cc(ccn1)CN2CCN(CC2)c3ccc(cc3Cl)ON(C)C(=O)CNC(=O)Oc4cccc5CCOc54	BVCFWRPMVNVIQQ-UHFFFAOYSA-N	715	1585583555483
participant_15	M63992	CN(C(=O)CNC(=O)Oc1cccc2CCOc21)Oc3ccc(c(c3)Cl)N4CCN(CC4)Cc5ccnc(c5)Cl	FZJBJRRGAKIIHS-UHFFFAOYSA-N	710	1585583559306
participant_15	M63993	c1cc2CCOc2c(c1)OC(=O)NCC(=O)N(Cl)Oc3ccc(c(c3)Cl)N4CCN(CC4)Cc5ccnc(c5)Cl	VXSLCJWQFLJXOT-UHFFFAOYSA-N	697	1585583562912
participant_15	M63994	c1cc2CCOc2c(c1)OC(=O)NCC(=O)N(Cl)Oc3ccc(c(c3)Cl)N4CCN(CC4)Cc5ccncc5	PNHTUMLIUXBCNL-UHFFFAOYSA-N	711	1585583567459
participant_15	M63995	CC(C(=O)CNC(=O)Oc1cccc2CCOc21)Oc3ccc(c(c3)Cl)N4CCN(CC4)Cc5ccncc5	ODPSXZDHMNCAGZ-UHFFFAOYSA-N	724	1585583582479
participant_15	M63996	CC(C(=O)CCC(=O)Oc1cccc2CCOc21)Oc3ccc(c(c3)Cl)N4CCN(CC4)Cc5ccncc5	QZASGXOEIAZIBO-UHFFFAOYSA-N	721	1585583587347
participant_15	M63997	CC(C(=O)OCC(=O)Oc1cccc2CCOc21)Oc3ccc(c(c3)Cl)N4CCN(CC4)Cc5ccncc5	SAKOIAFLCBRBCC-UHFFFAOYSA-N	731	1585583593666
participant_15	M63998	c1cc2CCOc2c(c1)OC(=O)COC(=O)C(O)Oc3ccc(c(c3)Cl)N4CCN(CC4)Cc5ccncc5	ALWZUFAFRLMQIQ-UHFFFAOYSA-N	715	1585583596518
participant_15	M63999	c1cc2CCOc2c(c1)OC(=O)COC(=O)C(=O)Oc3ccc(c(c3)Cl)N4CCN(CC4)Cc5ccncc5	LOSLKLNHQQYVDJ-UHFFFAOYSA-N	699	1585583601784
participant_15	M64000	CCC(C(=O)OCC(=O)Oc1cccc2CCOc21)Oc3ccc(c(c3)Cl)N4CCN(CC4)Cc5ccncc5	ZUGMFURGSBOJAT-UHFFFAOYSA-N	733	1585583618515
participant_15	M64001	CC(C)C(C(=O)OCC(=O)Oc1cccc2CCOc21)Oc3ccc(c(c3)Cl)N4CCN(CC4)Cc5ccncc5	MILHQMBPMSSYHQ-UHFFFAOYSA-N	704	1585583621246
participant_15	M64002	CCC(C)C(C(=O)OCC(=O)Oc1cccc2CCOc21)Oc3ccc(c(c3)Cl)N4CCN(CC4)Cc5ccncc5	MMDZUNIVAGIFRF-UHFFFAOYSA-N	715	1585583627249
participant_15	M64003	CCCC(C)C(C(=O)OCC(=O)Oc1cccc2CCOc21)Oc3ccc(c(c3)Cl)N4CCN(CC4)Cc5ccncc5	SDYSYDKDTSAONG-UHFFFAOYSA-N	696	1585583627875
participant_15	M64004	CCCCC(C)C(C(=O)OCC(=O)Oc1cccc2CCOc21)Oc3ccc(c(c3)Cl)N4CCN(CC4)Cc5ccncc5	VMODNLSMFKDELF-UHFFFAOYSA-N	689	1585583628647
participant_15	M64005	C1CCC(CC1)C(C(=O)OCC(=O)Oc2cccc3CCOc32)Oc4ccc(c(c4)Cl)N5CCN(CC5)Cc6ccncc6	KUEPHTHSZKYIQJ-UHFFFAOYSA-N	663	1585583630041
participant_15	M64006	C1CC=C(CC1)C(C(=O)OCC(=O)Oc2cccc3CCOc32)Oc4ccc(c(c4)Cl)N5CCN(CC5)Cc6ccncc6	JGGXQCRVJMVFRY-UHFFFAOYSA-N	673	1585583633147
participant_15	M64007	C1=CC=C(CC1)C(C(=O)OCC(=O)Oc2cccc3CCOc32)Oc4ccc(c(c4)Cl)N5CCN(CC5)Cc6ccncc6	SJUGIKLITVLKTK-UHFFFAOYSA-N	674	1585583634389
participant_15	M64008	c1ccc(cc1)C(C(=O)OCC(=O)Oc2cccc3CCOc32)Oc4ccc(c(c4)Cl)N5CCN(CC5)Cc6ccncc6	IIQKKVBABXBRGT-UHFFFAOYSA-N	620	1585583635461
participant_15	M64009	C=C/C=C(\C=C)/C(C(=O)OCC(=O)Oc1cccc2CCOc21)Oc3ccc(c(c3)Cl)N4CCN(CC4)Cc5ccncc5	TXIGJYPPKOFUQG-KXEZBXAJSA-N	672	1585583653718
participant_15	M64010	C=C/C(=C\C)/C(C(=O)OCC(=O)Oc1cccc2CCOc21)Oc3ccc(c(c3)Cl)N4CCN(CC4)Cc5ccncc5	QRVPYHOFPUKVLO-FZZGJVLGSA-N	696	1585583654419
participant_15	M64011	C=CC(=C)C(C(=O)OCC(=O)Oc1cccc2CCOc21)Oc3ccc(c(c3)Cl)N4CCN(CC4)Cc5ccncc5	UDLDNXOJSDFIDZ-UHFFFAOYSA-N	693	1585583655217
participant_15	M64012	C=CCC(C(=O)OCC(=O)Oc1cccc2CCOc21)Oc3ccc(c(c3)Cl)N4CCN(CC4)Cc5ccncc5	ASBJMJSNZIHQOE-UHFFFAOYSA-N	705	1585583657546
participant_15	M64013	CCCC(C(=O)OCC(=O)Oc1cccc2CCOc21)Oc3ccc(c(c3)Cl)N4CCN(CC4)Cc5ccncc5	DDIDXGIPEPJLOS-UHFFFAOYSA-N	710	1585583660744
participant_15	M64014	c1cc2CCOc2c(c1)OC(=O)COC(=O)C(CN)Oc3ccc(c(c3)Cl)N4CCN(CC4)Cc5ccncc5	WRJBTUYYLQVEBN-UHFFFAOYSA-N	711	1585583671204
participant_15	M64015	c1cc2CCOc2c(c1)OC(=O)COC(=O)C(CO)Oc3ccc(c(c3)Cl)N4CCN(CC4)Cc5ccncc5	GQQWIYOFQKQGGI-UHFFFAOYSA-N	707	1585583674415
participant_15	M64016	C/C=C(/C(=O)OCC(=O)Oc1cccc2CCOc21)\Oc3ccc(c(c3)Cl)N4CCN(CC4)Cc5ccncc5	HNEWDICDNXFSQQ-FALWXUERSA-N	703	1585583681887
participant_15	M64017	C=CC(C(=O)OCC(=O)Oc1cccc2CCOc21)Oc3ccc(c(c3)Cl)N4CCN(CC4)Cc5ccncc5	PJFSYBGANGMMBR-UHFFFAOYSA-N	711	1585583689010
participant_15	M64018	CCC(C(O)OCC(=O)Oc1cccc2CCOc21)Oc3ccc(c(c3)Cl)N4CCN(CC4)Cc5ccncc5	WORHREDPQLHNPN-UHFFFAOYSA-N	717	1585583702284
participant_15	M64019	CCC(C(C)OCC(=O)Oc1cccc2CCOc21)Oc3ccc(c(c3)Cl)N4CCN(CC4)Cc5ccncc5	TVODRMUDZVJHOX-UHFFFAOYSA-N	718	1585583708211
participant_15	M64020	CCC(C(C)OCC(=C)Oc1cccc2CCOc21)Oc3ccc(c(c3)Cl)N4CCN(CC4)Cc5ccncc5	JTNZOBBHJCEEAQ-UHFFFAOYSA-N	701	1585583709930
participant_15	M64021	CCC(C(C)OCC(C)Oc1cccc2CCOc21)Oc3ccc(c(c3)Cl)N4CCN(CC4)Cc5ccncc5	AIYPHUNHGJGWEG-UHFFFAOYSA-N	685	1585583713361
participant_15	M64022	CCC(C(CC)Oc1ccc(c(c1)Cl)N2CCN(CC2)Cc3ccncc3)OCC(C)Oc4cccc5CCOc54	FKGBAZUIBGHFII-UHFFFAOYSA-N	680	1585583716043
participant_15	M64023	C/C=C(\C(CC)Oc1ccc(c(c1)Cl)N2CCN(CC2)Cc3ccncc3)/OCC(C)Oc4cccc5CCOc54	CETPSIOLOMFAPR-NBRFUFBESA-N	696	1585583719947
participant_15	M64024	CCC(C(OC)OCC(C)Oc1cccc2CCOc21)Oc3ccc(c(c3)Cl)N4CCN(CC4)Cc5ccncc5	PJRFNZWWABVJNS-UHFFFAOYSA-N	687	1585583728875
participant_15	M64025	CCC(C(OC)OCC(O)Oc1cccc2CCOc21)Oc3ccc(c(c3)Cl)N4CCN(CC4)Cc5ccncc5	LKNLJHCVTFPXIC-UHFFFAOYSA-N	685	1585583730849
participant_15	M64026	CCC(C(OC)OCC(=O)Oc1cccc2CCOc21)Oc3ccc(c(c3)Cl)N4CCN(CC4)Cc5ccncc5	PFXAHRTVJSSUES-UHFFFAOYSA-N	714	1585583734759
participant_15	M64027	CCC(C(=O)OCC(=O)Oc1cccc2CCOc21)Oc3ccc(c(c3)Cl)N4CCN(CC4)Cc5ccnc(C)c5	XCECPQKSRNITDO-UHFFFAOYSA-N	729	1585583767900
participant_15	M64028	CCc1cc(ccn1)CN2CCN(CC2)c3ccc(cc3Cl)OC(CC)C(=O)OCC(=O)Oc4cccc5CCOc54	CPXTUURBPOQLPO-UHFFFAOYSA-N	717	1585583768556
participant_15	M64029	CCCc1cc(ccn1)CN2CCN(CC2)c3ccc(cc3Cl)OC(CC)C(=O)OCC(=O)Oc4cccc5CCOc54	RLPCTSIQRGMRPS-UHFFFAOYSA-N	705	1585583769273
participant_15	M64030	CCC(C(=O)OCC(=O)Oc1cccc2CCOc21)Oc3ccc(c(c3)Cl)N4CCN(CC4)Cc5ccnc6CCCc56	OUEKOTJTWXYQLV-UHFFFAOYSA-N	686	1585583770239
participant_15	M64031	CCC(C(=O)OCC(=O)Oc1cccc2CCOc21)Oc3ccc(c(c3)Cl)N4CCN(CC4)Cc5ccnc6COCc56	JUBQLDYMCUPEQB-UHFFFAOYSA-N	705	1585583774892
participant_15	M64032	CCC(C(=O)OCC(=O)Oc1cccc2CCOc21)Oc3ccc(c(c3)Cl)N4CCN(CC4)Cc5ccnc6CCNc56	SGRXXAVKSRHTRE-UHFFFAOYSA-N	700	1585583789571
participant_15	M64033	CCC(C(=O)OCC(=O)Oc1cccc2CCOc21)Oc3ccc(c(c3)Cl)N4CCN(CC4)Cc5cccc6CCNc65	UWAHGTWVRRTNFF-UHFFFAOYSA-N	695	1585583794339
participant_15	M64034	CCC(C(=O)OCC(=O)Oc1cc(C)cc2CCOc21)Oc3ccc(c(c3)Cl)N4CCN(CC4)Cc5ccncc5	PNEYZFIYBAZVGV-UHFFFAOYSA-N	708	1585583844592
participant_15	M64035	CCC(C(=O)OCC(=O)Oc1cc(cc2CCOc21)Cl)Oc3ccc(c(c3)Cl)N4CCN(CC4)Cc5ccncc5	PWRPMNHWUQWIQS-UHFFFAOYSA-N	703	1585583848189
participant_15	M64036	CCC(C(=O)OCC(=O)Oc1ccc(C)c2CCOc21)Oc3ccc(c(c3)Cl)N4CCN(CC4)Cc5ccncc5	MYMZNDIXIYQYJA-UHFFFAOYSA-N	732	1585583858857
participant_15	M64037	CCC(C(=O)OCC(=O)Oc1ccc(c2CCOc21)Cl)Oc3ccc(c(c3)Cl)N4CCN(CC4)Cc5ccncc5	YCTOTHPOYWUGSM-UHFFFAOYSA-N	723	1585583865952
participant_15	M64038	CCC(C(=O)OCC(=O)Oc1ccc(c2CCOc21)S)Oc3ccc(c(c3)Cl)N4CCN(CC4)Cc5ccncc5	GSUPEEWJASZKLA-UHFFFAOYSA-N	731	1585583871059
participant_15	M64039	CCC(C(=O)OCC(=O)Oc1ccc(c2CCOc21)F)Oc3ccc(c(c3)Cl)N4CCN(CC4)Cc5ccncc5	YLNONYHAUDJXJL-UHFFFAOYSA-N	727	1585583874352
participant_15	M64040	CCC(C(=O)OCC(=O)Oc1ccc(c2CCOc21)O)Oc3ccc(c(c3)Cl)N4CCN(CC4)Cc5ccncc5	QWEQBKVSCREKBO-UHFFFAOYSA-N	727	1585583878062
participant_15	M64041	CCC(C(=O)OCC(=O)Oc1ccc(c2CCOc21)N)Oc3ccc(c(c3)Cl)N4CCN(CC4)Cc5ccncc5	MHRHKUGCHJXRSX-UHFFFAOYSA-N	723	1585583881142
participant_15	M64042	CCC(C(=O)OCC(=O)Oc1ccc(c2CCOc21)Br)Oc3ccc(c(c3)Cl)N4CCN(CC4)Cc5ccncc5	NYQNBBCYIFYSTH-UHFFFAOYSA-N	724	1585583884624
participant_15	M64043	CCC(Oc1ccc(c(c1)Cl)N2CCN(CC2)Cc3ccncc3)S(=O)OCC(=O)Oc4cccc5CCOc54	PEJRVHTUIKKMND-UHFFFAOYSA-N	724	1585583903228
participant_15	M64044	CCC(Oc1ccc(c(c1)Cl)N2CCN(CC2)Cc3ccncc3)S(=O)OCS(=O)Oc4cccc5CCOc54	CIMYZOFTZIEYDM-UHFFFAOYSA-N	707	1585583909072
participant_15	M64045	CCC(C(CC)Oc1ccc(c(c1)Cl)N2CCN(CC2)Cc3ccncc3)OCC(=O)Oc4cccc5CCOc54	ZATXAEQPZBRQCF-UHFFFAOYSA-N	711	1585583945538
participant_15	M64046	C1CCC(C(C1)OCC(=O)Oc2cccc3CCOc32)Oc4ccc(c(c4)Cl)N5CCN(CC5)Cc6ccncc6	IKJZJOVIZIWWFZ-UHFFFAOYSA-N	667	1585583946585
participant_15	M64047	C1CC=C(C(C1)OCC(=O)Oc2cccc3CCOc32)Oc4ccc(c(c4)Cl)N5CCN(CC5)Cc6ccncc6	MDIQAVOUGPGHKM-UHFFFAOYSA-N	679	1585583953902
participant_15	M64048	C1CC=C(C(=C1)OCC(=O)Oc2cccc3CCOc32)Oc4ccc(c(c4)Cl)N5CCN(CC5)Cc6ccncc6	KVSQETLJYWDZTD-UHFFFAOYSA-N	651	1585583955260
participant_15	M64049	c1ccc(c(c1)OCC(=O)Oc2cccc3CCOc32)Oc4ccc(c(c4)Cl)N5CCN(CC5)Cc6ccncc6	KRFQFBGLHJWPIR-UHFFFAOYSA-N	629	1585583956099
participant_15	M64050	c1cc2CCOc2c(c1)OC(=O)COc3ccncc3Oc4ccc(c(c4)Cl)N5CCN(CC5)Cc6ccncc6	ZGOXFKJOPIYKEZ-UHFFFAOYSA-N	644	1585583965691
participant_15	M64051	c1cc2CCOc2c(c1)OC(=O)COc3c(cncn3)Oc4ccc(c(c4)Cl)N5CCN(CC5)Cc6ccncc6	ZNCUTEMHLFCPLM-UHFFFAOYSA-N	655	1585583967239
participant_15	M64052	C=N/C=C(\C(=N)OCC(=O)Oc1cccc2CCOc21)/Oc3ccc(c(c3)Cl)N4CCN(CC4)Cc5ccncc5	SLHFCDIDNYBULA-PWDAFCLQSA-N	690	1585583974170
participant_15	M64053	c1cc2CCOc2c(c1)OC(=O)COC(=N)/C(=C\N)/Oc3ccc(c(c3)Cl)N4CCN(CC4)Cc5ccncc5	USTOMALQIJADOD-ZKAZRKNRSA-N	696	1585583975427
participant_15	M64054	C/C=C(\C(=N)OCC(=O)Oc1cccc2CCOc21)/Oc3ccc(c(c3)Cl)N4CCN(CC4)Cc5ccncc5	WLKKSGXJQGXPNV-QZQWLXRFSA-N	700	1585583978683
participant_15	M64055	C/C=C(\C(=O)OCC(=O)Oc1cccc2CCOc21)/Oc3ccc(c(c3)Cl)N4CCN(CC4)Cc5ccncc5	HNEWDICDNXFSQQ-CKIAUBSUSA-N	703	1585583981378
participant_15	M64056	c1cc2CCOc2c(c1)OC(=O)COC(=O)C(C3CC3)Oc4ccc(c(c4)Cl)N5CCN(CC5)Cc6ccncc6	CAKCBXLZUCDZEE-UHFFFAOYSA-N	713	1585583995659
participant_15	M64057	CCCCC(C(=O)OCC(=O)Oc1cccc2CCOc21)Oc3ccc(c(c3)Cl)N4CCN(CC4)Cc5ccncc5	JRWFUZYIYZMJNZ-UHFFFAOYSA-N	702	1585584012897
participant_15	M64058	CCCCCC(C(=O)OCC(=O)Oc1cccc2CCOc21)Oc3ccc(c(c3)Cl)N4CCN(CC4)Cc5ccncc5	WGFQGXRYIGMIKC-UHFFFAOYSA-N	688	1585584013678
participant_15	M64059	C1CCC(C1)C(C(=O)OCC(=O)Oc2cccc3CCOc32)Oc4ccc(c(c4)Cl)N5CCN(CC5)Cc6ccncc6	HAMATJLWKJCFDB-UHFFFAOYSA-N	688	1585584014745
participant_15	M64060	CCCCCCC(C(=O)OCC(=O)Oc1cccc2CCOc21)Oc3ccc(c(c3)Cl)N4CCN(CC4)Cc5ccncc5	FQWCRKIUCZDKTK-UHFFFAOYSA-N	668	1585584023633
participant_15	M64061	C1=CCC(CC1)C(C(=O)OCC(=O)Oc2cccc3CCOc32)Oc4ccc(c(c4)Cl)N5CCN(CC5)Cc6ccncc6	FJCODESXTRJSOR-UHFFFAOYSA-N	676	1585584029277
participant_15	M64062	C/C=C\C=C/CC(C(=O)OCC(=O)Oc1cccc2CCOc21)Oc3ccc(c(c3)Cl)N4CCN(CC4)Cc5ccncc5	NBFMHDLAZBSBFB-LDIADDGTSA-N	671	1585584037312
participant_15	M64063	C=C/C=C\CC(C(=O)OCC(=O)Oc1cccc2CCOc21)Oc3ccc(c(c3)Cl)N4CCN(CC4)Cc5ccncc5	OMLXPSLEWFLEMH-ARJAWSKDSA-N	682	1585584038638
participant_15	M64064	C/C=C\CC(C(=O)OCC(=O)Oc1cccc2CCOc21)Oc3ccc(c(c3)Cl)N4CCN(CC4)Cc5ccncc5	OKHMWKUFEYCVEN-IHWYPQMZSA-N	704	1585584039756
participant_15	M64065	C#CC(C(=O)OCC(=O)Oc1cccc2CCOc21)Oc3ccc(c(c3)Cl)N4CCN(CC4)Cc5ccncc5	JDLTXZTVAUOCCD-UHFFFAOYSA-N	715	1585584049630
participant_15	M64066	c1cc2CCOc2c(c1)OC(=O)COC(=O)C(C#N)Oc3ccc(c(c3)Cl)N4CCN(CC4)Cc5ccncc5	CBZZBXIKEJUZEY-UHFFFAOYSA-N	709	1585584052724
participant_15	M64067	c1cc2CCOc2c(c1)OC(=O)COC(=O)C(CCl)Oc3ccc(c(c3)Cl)N4CCN(CC4)Cc5ccncc5	KQSJFHNRJNTYMQ-UHFFFAOYSA-N	707	1585584068826
participant_15	M64068	c1cc2CCOc2c(c1)OC(=O)COC(=O)C(CF)Oc3ccc(c(c3)Cl)N4CCN(CC4)Cc5ccncc5	XZUJVJPCRFEYGX-UHFFFAOYSA-N	711	1585584072692
participant_15	M64069	c1cc2CCOc2c(c1)OC(=O)COC(=O)C(CBr)Oc3ccc(c(c3)Cl)N4CCN(CC4)Cc5ccncc5	UCIRZYKXFBKODE-UHFFFAOYSA-N	711	1585584076585
participant_15	M64070	COC(C(=O)OCC(=O)Oc1cccc2CCOc21)Oc3ccc(c(c3)Cl)N4CCN(CC4)Cc5ccncc5	UJRXAZMMYDVSNW-UHFFFAOYSA-N	712	1585584877251
participant_15	M64071	CCC(C(=O)OCC(=O)Oc1cccc2CCOc21)Oc3ccc(c(C)c3)N4CCN(CC4)Cc5ccncc5	GLWAVXUGYKGAIL-UHFFFAOYSA-N	729	1585584893302
participant_15	M64072	CCc1cc(ccc1N2CCN(CC2)Cc3ccncc3)OC(CC)C(=O)OCC(=O)Oc4cccc5CCOc54	WZHPVOYNDLJCJA-UHFFFAOYSA-N	718	1585584896836
participant_15	M64073	CCC(C(=O)OCC(=O)Oc1cccc2CCOc21)Oc3ccc(c(c3)OC)N4CCN(CC4)Cc5ccncc5	SFGRDPLUYFVDOG-UHFFFAOYSA-N	722	1585584899786
participant_15	M64074	CCC(C(=O)OCC(=O)Oc1cccc2CCOc21)Oc3ccc(c(c3)O)N4CCN(CC4)Cc5ccncc5	YSVPQZNJXOEZPJ-UHFFFAOYSA-N	724	1585584905131
participant_15	M64075	CCC(C(=O)OCC(=O)Oc1cccc2CCOc21)Oc3ccc(c(c3)Br)N4CCN(CC4)Cc5ccncc5	QGNVJVCOLNSQCQ-UHFFFAOYSA-N	725	1585584907747
participant_14	M63104	Cc1ccc2c(c1OCN3CCN(CC3)Cc4ccc(cc4)NC(=O)C5C=C5)OCN2	XTYNAVUYUCRGSH-UHFFFAOYSA-N	814	1585588115255
participant_14	M64166	Cc1ccc2c(c1OCN3CCN(CC3C)Cc4ccc(cc4)NC(=O)C5C=C5)OCN2	JFOKJNLXONITKR-UHFFFAOYSA-N	705	1585588141295
participant_14	M64175	Cc1ccc2c(c1OCN3CCN(CC3)CC4=CC=C(CC4)NC(=O)C5C=C5)OCN2	RCIQQAKYXVOUIH-UHFFFAOYSA-N	669	1585588181630
participant_14	M64178	Cc1ccc2c(c1OCN3CCN(CC3)Cc4ccc(cc4)NC(=O)C5C=C5)ocn2	IBOIPYXZDZKYPF-UHFFFAOYSA-N	780	1585588192606
participant_14	M64180	Cc1ccc2c(c1OCN3CCN(CC3)Cc4ccc(cc4)NC(=O)C5C=C5)OC(C)N2	KZHZGYDFAMZMKI-UHFFFAOYSA-N	788	1585588207313
participant_14	M64181	Cc1ccc2c(c1OCN3CCN(CC3)Cc4ccc(cc4)NC(=O)C5C=C5)OC(N2)O	MFEZSCXONKYHIB-UHFFFAOYSA-N	781	1585588210683
participant_14	M64183	Cc1ccc2c(c1OCN3CCN(CC3)Cc4ccc(cc4)NC(=O)C5C=C5)oc(=O)[nH]2	VLSJQDLWDKKTGM-UHFFFAOYSA-N	811	1585588214711
participant_14	M63313	Cc1ccc2c(c1OCN3CCN(CC3)Cc4ccc(cc4)NC(=O)N5C=C5)OCN2	WMANUUKZFVFGBX-UHFFFAOYSA-N	809	1585588247433
participant_14	M63343	c1cc(ccc1CN2CCN(CC2)COc3c(ccc4c3OCN4)O)NC(=O)C5C=C5	REQDNOVLOFUIRH-UHFFFAOYSA-N	802	1585588271205
participant_14	M64187	COc1ccc2c(c1OCN3CCN(CC3)Cc4ccc(cc4)NC(=O)C5C=C5)OCN2	IYIIMHLFLZUWJP-UHFFFAOYSA-N	819	1585588294756
participant_14	M64189	CCOc1ccc2c(c1OCN3CCN(CC3)Cc4ccc(cc4)NC(=O)C5C=C5)OCN2	QDEZFTHDYAKOGH-UHFFFAOYSA-N	803	1585588299628
participant_14	M64190	c1cc(ccc1CN2CCN(CC2)COc3c(ccc4c3OCN4)OCO)NC(=O)C5C=C5	SCYYCOICVKUWPG-UHFFFAOYSA-N	789	1585588312424
participant_14	M64191	c1cc(ccc1CN2CCN(CC2)COc3c(ccc4c3OCN4)OC=O)NC(=O)C5C=C5	UFTMTJLAHRKSKT-UHFFFAOYSA-N	800	1585588315907
participant_14	M64192	CC1=CC1C(=O)Nc2ccc(cc2)CN3CCN(CC3)COc4c(ccc5c4OCN5)OC	ZAEXAUDQEUHVAS-UHFFFAOYSA-N	808	1585588335689
participant_14	M64193	COc1ccc2c(c1OCN3CCN(CC3)Cc4ccc(cc4)NC(=O)C5C=C5O)OCN2	VTIIKNGSWGVNFG-UHFFFAOYSA-N	808	1585588339908
participant_14	M64194	COc1ccc2c(c1OCN3CCN(CC3)Cc4ccc(cc4)NC(=O)C5C=C5OC)OCN2	QMTACRYXRYYFAL-UHFFFAOYSA-N	801	1585588344506
participant_14	M64196	CCOC1=CC1C(=O)Nc2ccc(cc2)CN3CCN(CC3)COc4c(ccc5c4OCN5)OC	FLYJFOWZFWIVGG-UHFFFAOYSA-N	790	1585588351900
participant_14	M64198	COc1ccc2c(c1OCN3CCN(CC3)Cc4ccc(cc4)NC(=O)C5C=C5OCO)OCN2	RPBKHMXSRLXBBB-UHFFFAOYSA-N	784	1585588355436
participant_14	M64199	COc1ccc2c(c1OCN3CCN(CC3)Cc4ccc(cc4)NC(=O)C5C=C5OC=O)OCN2	YHPYPYOAZMLIPU-UHFFFAOYSA-N	792	1585588358481
participant_14	M64202	CC(c1ccc(cc1)NC(=O)C2C=C2)N3CCN(CC3)COc4c(ccc5c4OCN5)OC	KQPWOUWHWGBVPB-UHFFFAOYSA-N	720	1585588389631
participant_14	M64204	COc1ccc2c(c1OCN3CCN(CC3)Cc4ccc(cc4)NC(C5C=C5)O)OCN2	FDQGWBCRZWOLPH-UHFFFAOYSA-N	794	1585588406850
participant_14	M64206	COc1ccc2c(c1OCN3CCN(CC3)Cc4ccc(cc4)NC(C5C=C5)OC)OCN2	JQUHNNSMBASEJD-UHFFFAOYSA-N	794	1585588411899
participant_14	M64207	CCOC(C1C=C1)Nc2ccc(cc2)CN3CCN(CC3)COc4c(ccc5c4OCN5)OC	MQXFENWPGIBIEK-UHFFFAOYSA-N	789	1585588414713
participant_14	M64209	CCCOC(C1C=C1)Nc2ccc(cc2)CN3CCN(CC3)COc4c(ccc5c4OCN5)OC	SJQBSUICAQKOGU-UHFFFAOYSA-N	777	1585588418982
participant_14	M64214	COc1ccc2c(c1OCN3CCN(CC3)Cc4ccc(cc4)NC(C5C=C5)OCO)OCN2	DTAKGAQGGLUMLJ-UHFFFAOYSA-N	781	1585588426472
participant_14	M64215	COc1ccc2c(c1OCN3CCN(CC3)Cc4ccc(cc4)NC(C5C=C5)OC=O)OCN2	AJFWCMKTXJEORK-UHFFFAOYSA-N	797	1585588429233
participant_14	M64218	COc1ccc2c(c1OCN3CCN(CC3)Cc4ccc(cc4)NCC5C=C5)OCN2	YOLFLGKPOMWENM-UHFFFAOYSA-N	800	1585588437770
participant_14	M64221	CC(C1C=C1)Nc2ccc(cc2)CN3CCN(CC3)COc4c(ccc5c4OCN5)OC	WUOHIYKCWMIEOG-UHFFFAOYSA-N	800	1585588447083
participant_14	M64222	CCC(C1C=C1)Nc2ccc(cc2)CN3CCN(CC3)COc4c(ccc5c4OCN5)OC	CFZNKNOQEMPNAP-UHFFFAOYSA-N	797	1585588448519
participant_14	M64225	Cc1cc(ccc1NC(=O)C2C=C2)CN3CCN(CC3)COc4c(ccc5c4OCN5)OC	AKVPOQKJNLCKRC-UHFFFAOYSA-N	775	1585588464579
participant_14	M64228	Cc1cc(ccc1CN2CCN(CC2)COc3c(ccc4c3OCN4)OC)NC(=O)C5C=C5	OYVMYBMJWVJGOA-UHFFFAOYSA-N	762	1585588470741
participant_14	M64230	CN(c1ccc(cc1)CN2CCN(CC2)COc3c(ccc4c3OCN4)OC)C(=O)C5C=C5	YCKNYZOADHVKFX-UHFFFAOYSA-N	782	1585588488537
participant_14	M64232	COc1ccc2c(c1OCN3CCN(CC3)Cc4ccc(cc4)N(C(=O)C5C=C5)O)OCN2	KJXZZZFSXBJFHJ-UHFFFAOYSA-N	782	1585588494928
participant_14	M64233	COc1ccc2c(c1OCN3CCN(CC3)Cc4ccc(cc4)N(C(=O)C5C=C5)S)OCN2	SXMVHGDXOZBEHV-UHFFFAOYSA-N	782	1585588498220
participant_14	M64235	COc1ccc2c(c1OCN3CCN(CC3)Cc4ccc(cc4)N(C(=O)C5C=C5)F)OCN2	QDCVFSGULPURSX-UHFFFAOYSA-N	782	1585588500767
participant_14	M64237	COc1ccc2c(c1OCN3CCN(CC3)Cc4ccc(cc4)N(C(=O)C5C=C5)Br)OCN2	KUMQCZWAZCPJOI-UHFFFAOYSA-N	782	1585588506799
participant_14	M64246	CSc1ccc2c(c1OCN3CCN(CC3)Cc4ccc(cc4)NC(=O)C5C=C5)OCN2	WNWYTAJKCUMTLJ-UHFFFAOYSA-N	806	1585588530285
participant_14	M64247	CNc1ccc2c(c1OCN3CCN(CC3)Cc4ccc(cc4)NC(=O)C5C=C5)OCN2	BXTNUSWQFPGPRT-UHFFFAOYSA-N	806	1585588532986
participant_14	M64251	CC1CN(CCN1Cc2ccc(cc2)NC(=O)C3C=C3)COc4c(ccc5c4OCN5)OC	LBZKHAAOWCNSIW-UHFFFAOYSA-N	701	1585588550907
participant_14	M64253	CC1CN(CCN1Cc2ccc(cc2)NC(=O)C3C=C3)COc4c(ccc5c4OC(C)N5)OC	HNHPOAPYUGEYDG-UHFFFAOYSA-N	659	1585588552793
participant_02	M64187	COc1ccc2c(c1OCN3CCN(CC3)Cc4ccc(cc4)NC(=O)C5C=C5)OCN2	IYIIMHLFLZUWJP-UHFFFAOYSA-N	819	1585638875253
participant_02	M64189	CCOc1ccc2c(c1OCN3CCN(CC3)Cc4ccc(cc4)NC(=O)C5C=C5)OCN2	QDEZFTHDYAKOGH-UHFFFAOYSA-N	803	1585638888018
participant_02	M64816	CCCOc1ccc2c(c1OCN3CCN(CC3)Cc4ccc(cc4)NC(=O)C5C=C5)OCN2	MNDLZMPAENMFLI-UHFFFAOYSA-N	790	1585638889983
participant_02	M64817	c1cc(ccc1CN2CCN(CC2)COc3c(ccc4c3OCN4)OC5CC5)NC(=O)C6C=C6	XJLSQYVLBUGBCM-UHFFFAOYSA-N	793	1585638892483
participant_02	M64818	CCCCOc1ccc2c(c1OCN3CCN(CC3)Cc4ccc(cc4)NC(=O)C5C=C5)OCN2	BYKXRYZOSNEGHP-UHFFFAOYSA-N	774	1585638899640
participant_02	M64819	CCCCCOc1ccc2c(c1OCN3CCN(CC3)Cc4ccc(cc4)NC(=O)C5C=C5)OCN2	DEJUAJSREDNLLN-UHFFFAOYSA-N	755	1585638900666
participant_02	M64820	CCCCCCOc1ccc2c(c1OCN3CCN(CC3)Cc4ccc(cc4)NC(=O)C5C=C5)OCN2	IPUYKFDJBWRAAY-UHFFFAOYSA-N	728	1585638901888
participant_02	M64821	C1CCC(CC1)Oc2ccc3c(c2OCN4CCN(CC4)Cc5ccc(cc5)NC(=O)C6C=C6)OCN3	FBMMDBVRQRZTFM-UHFFFAOYSA-N	725	1585638902822
participant_02	M64822	c1ccc(cc1)Oc2ccc3c(c2OCN4CCN(CC4)Cc5ccc(cc5)NC(=O)C6C=C6)OCN3	BUSOZPHDDXKHNA-UHFFFAOYSA-N	716	1585638906587
participant_02	M64823	c1ccc(cc1)Oc2ccc3c(c2OCN4CCN(CC4)Cc5ccc(cc5)NC(=O)C6C=C6)ocn3	PJYLCASNVHVOCR-UHFFFAOYSA-N	677	1585638908455
participant_02	M64824	c1cc(ccc1CN2CCN(CC2)COc3c(ccc4c3OCN4)OCl)NC(=O)C5C=C5	BEYXXCNOTQNWER-UHFFFAOYSA-N	801	1585638928838
participant_02	M64825	c1cc(ccc1CN2CCN(CC2)COc3c(ccc4c3OCN4)OBr)NC(=O)C5C=C5	AKUPLXWLZHLOMA-UHFFFAOYSA-N	801	1585638934520
participant_02	M64826	c1cc(ccc1CN2CCN(CC2)COc3c(ccc4c3OCN4)OF)NC(=O)C5C=C5	YCUUIFSLTPPWOV-UHFFFAOYSA-N	801	1585638937148
participant_02	M64827	c1cc(ccc1CN2CCN(CC2)COc3c(ccc4c3OCN4)OCCl)NC(=O)C5C=C5	OEDHXIQTTPFGPA-UHFFFAOYSA-N	789	1585638947626
participant_02	M64828	c1cc(ccc1CN2CCN(CC2)COc3c(ccc4c3OCN4)OCBr)NC(=O)C5C=C5	MWWZRYFUYRKSIA-UHFFFAOYSA-N	789	1585638950520
participant_02	M64829	c1cc(ccc1CN2CCN(CC2)COc3c(ccc4c3OCN4)OCF)NC(=O)C5C=C5	BQSISSNJCOSGID-UHFFFAOYSA-N	789	1585638953723
participant_45	M64187	COc1ccc2c(c1OCN3CCN(CC3)Cc4ccc(cc4)NC(=O)C5C=C5)OCN2	IYIIMHLFLZUWJP-UHFFFAOYSA-N	819	1585638960650
participant_02	M64202	CC(c1ccc(cc1)NC(=O)C2C=C2)N3CCN(CC3)COc4c(ccc5c4OCN5)OC	KQPWOUWHWGBVPB-UHFFFAOYSA-N	720	1585638970061
participant_45	M64830	CC1Nc2ccc(c(c2O1)OCN3CCN(CC3)Cc4ccc(cc4)NC(=O)C5C=C5)OC	KJOOQUHOROAWPG-UHFFFAOYSA-N	794	1585638973984
participant_02	M64831	COc1ccc2c(c1OCN3CCN(CC3)C(c4ccc(cc4)NC(=O)C5C=C5)Cl)OCN2	DORCXZVIZTYFIF-UHFFFAOYSA-N	719	1585638975175
participant_45	M64832	CCC1Nc2ccc(c(c2O1)OCN3CCN(CC3)Cc4ccc(cc4)NC(=O)C5C=C5)OC	SNTLGJFQWRJABQ-UHFFFAOYSA-N	777	1585638975873
participant_45	M64833	CCCC1Nc2ccc(c(c2O1)OCN3CCN(CC3)Cc4ccc(cc4)NC(=O)C5C=C5)OC	XGVOSFIFEINCJU-UHFFFAOYSA-N	767	1585638977220
participant_45	M64834	CCCCC1Nc2ccc(c(c2O1)OCN3CCN(CC3)Cc4ccc(cc4)NC(=O)C5C=C5)OC	NUEJWPBGCXPHBF-UHFFFAOYSA-N	748	1585638978334
participant_45	M64835	CCCCCC1Nc2ccc(c(c2O1)OCN3CCN(CC3)Cc4ccc(cc4)NC(=O)C5C=C5)OC	DWFVACNSCLWWGI-UHFFFAOYSA-N	725	1585638979601
participant_45	M64836	CCCCCCC1Nc2ccc(c(c2O1)OCN3CCN(CC3)Cc4ccc(cc4)NC(=O)C5C=C5)OC	YDESHXYLUQNVSQ-UHFFFAOYSA-N	697	1585638981014
participant_02	M64837	Cc1cc(c(c2c1NCO2)OCN3CCN(CC3)Cc4ccc(cc4)NC(=O)C5C=C5)OC	DDVVTLQORDXNFC-UHFFFAOYSA-N	782	1585638981593
participant_02	M64838	COc1cc(c2c(c1OCN3CCN(CC3)Cc4ccc(cc4)NC(=O)C5C=C5)OCN2)Cl	FAOAFQLBHBKDMZ-UHFFFAOYSA-N	782	1585638984228
participant_45	M64839	CCCCC(C)CC1Nc2ccc(c(c2O1)OCN3CCN(CC3)Cc4ccc(cc4)NC(=O)C5C=C5)OC	KMKUEWRYTQEMKA-UHFFFAOYSA-N	718	1585638988903
participant_02	M64840	Cc1cc2c(c(c1OC)OCN3CCN(CC3)Cc4ccc(cc4)NC(=O)C5C=C5)OCN2	OMKJCLJYNPOMNW-UHFFFAOYSA-N	778	1585638989484
participant_02	M64841	COc1c(cc2c(c1OCN3CCN(CC3)Cc4ccc(cc4)NC(=O)C5C=C5)OCN2)Cl	BBKIEUGJFJVFLM-UHFFFAOYSA-N	783	1585638993038
participant_45	M64842	CCCCC(CC1Nc2ccc(c(c2O1)OCN3CCN(CC3)Cc4ccc(cc4)NC(=O)C5C=C5)OC)Cl	ASFUNCDMSLVWTI-UHFFFAOYSA-N	722	1585638995086
participant_45	M64843	COc1ccc2c(c1OCN3CCN(CC3)Cc4ccc(cc4)NC(=O)C5C=C5)OC(CC(CCCCl)Cl)N2	URPASGLRYDJMBW-UHFFFAOYSA-N	715	1585638998955
participant_45	M64844	CCCCC(CC1Nc2ccc(c(c2O1)OCN3CCN(CC3)Cc4ccc(cc4)NC(=O)C5C=C5)OC)Br	JJCFMKPNNDFJMH-UHFFFAOYSA-N	717	1585639006790
participant_45	M64845	CCCCC(CC1Nc2ccc(c(c2O1)OCN3CCN(CC3)Cc4ccc(cc4)NC(=O)C5C=C5)OC)F	KUOSJEQSFATPPJ-UHFFFAOYSA-N	722	1585639010448
participant_02	M64846	COc1ccc2c(c1OC)OCN2	RRKHCFCXAQOOTO-UHFFFAOYSA-N	288	1585639011396
participant_45	M64847	CCCC(C)C(CC1Nc2ccc(c(c2O1)OCN3CCN(CC3)Cc4ccc(cc4)NC(=O)C5C=C5)OC)F	OFEBTMWQPWUNQD-UHFFFAOYSA-N	720	1585639021989
participant_45	M64848	CCCC(CC)C(CC1Nc2ccc(c(c2O1)OCN3CCN(CC3)Cc4ccc(cc4)NC(=O)C5C=C5)OC)F	SBNSGDFCOKTEJL-UHFFFAOYSA-N	700	1585639023189
participant_45	M64849	CC1CCC(C1)C(CC2Nc3ccc(c(c3O2)OCN4CCN(CC4)Cc5ccc(cc5)NC(=O)C6C=C6)OC)F	PILFBFPGGJUOAE-UHFFFAOYSA-N	736	1585639024615
participant_45	M64850	CC1CC=C(C1)C(CC2Nc3ccc(c(c3O2)OCN4CCN(CC4)Cc5ccc(cc5)NC(=O)C6C=C6)OC)F	NJPUQTJKEGXBLA-UHFFFAOYSA-N	750	1585639033327
participant_45	M64851	CC1=CC=C(C1)C(CC2Nc3ccc(c(c3O2)OCN4CCN(CC4)Cc5ccc(cc5)NC(=O)C6C=C6)OC)F	LNPCREQUDOOHFK-UHFFFAOYSA-N	742	1585639035437
participant_02	M64852	COc1ccc2c(c1OCN3CCN(CC3)C4c5ccc(cc54)NC(=O)C6C=C6)OCN2	JKDRVFAJAZPRKS-UHFFFAOYSA-N	708	1585639038158
participant_45	M64853	Cc1ccc(C(CC2Nc3ccc(c(c3O2)OCN4CCN(CC4)Cc5ccc(cc5)NC(=O)C6C=C6)OC)F)[nH]1	CSDIERYAAAHDBB-UHFFFAOYSA-N	730	1585639039121
participant_02	M64854	COc1ccc2c(c1OCN3CCN(CC3)Cc4cccc(c4)NC(=O)C5C=C5)OCN2	JCGSRHKNJHGBMF-UHFFFAOYSA-N	780	1585639043621
participant_02	M64855	COc1ccc2c(c1OCN3CCN(CC3)C4c5ccc4c(c5)NC(=O)C6C=C6)OCN2	ABVIFJJCRCCGFG-UHFFFAOYSA-N	697	1585639052437
participant_45	M64856	CC1CC=C(C(CC2Nc3ccc(c(c3O2)OCN4CCN(CC4)Cc5ccc(cc5)NC(=O)C6C=C6)OC)F)O1	BLCZHSKGFXCXSH-UHFFFAOYSA-N	742	1585639054811
participant_02	M64857	COc1ccc2c(c1OCN3CCN(CC3)Cc4ccccc4NC(=O)C5C=C5)OCN2	NJGJWPSBCFJXPW-UHFFFAOYSA-N	733	1585639056504
participant_02	M64858	COc1ccc2c(c1OCN3CCN(CC3)C4c5cccc4c5NC(=O)C6C=C6)OCN2	FZCHDYFNHJWBQY-UHFFFAOYSA-N	680	1585639064964
participant_02	M64859	COc1ccc2c(c1OCN3CCN(CC3)C4c5ccc(c4c5)NC(=O)C6C=C6)OCN2	JJMUJUVXPBXQSX-UHFFFAOYSA-N	696	1585639076979
participant_45	M64860	CC1CC=C(C1C)C(CC2Nc3ccc(c(c3O2)OCN4CCN(CC4)Cc5ccc(cc5)NC(=O)C6C=C6)OC)F	RXTHWEANKSOZNS-UHFFFAOYSA-N	716	1585639078829
participant_45	M64861	CC1CC=C(C(CC2Nc3ccc(c(c3O2)OCN4CCN(CC4)Cc5ccc(cc5)NC(=O)C6C=C6)OC)F)C1Cl	CKISPXYYIGUGNZ-UHFFFAOYSA-N	722	1585639083706
participant_45	M64862	COc1ccc2c(c1OCN3CCN(CC3)Cc4ccc(cc4)NC(=O)C5C=C5)OC(CC(C6=CCC(C6Cl)Cl)F)N2	YXIVKNWOFZTVNL-UHFFFAOYSA-N	708	1585639085842
participant_45	M64863	CC1C(=CCC1Cl)C(CC2Nc3ccc(c(c3O2)OCN4CCN(CC4)Cc5ccc(cc5)NC(=O)C6C=C6)OC)F	SKGHOIPZDDTWKA-UHFFFAOYSA-N	722	1585639091024
participant_45	M64864	COc1ccc2c(c1OCN3CCN(CC3)Cc4ccc(cc4)NC(=O)C5C=C5)OC(CC(C6=CCC(C6O)Cl)F)N2	CJASCPVFLSJPCR-UHFFFAOYSA-N	716	1585639097494
participant_02	M64865	COc1ccc2c3c1OC(C(N2)O3)N4CCN(CC4)Cc5ccc(cc5)NC(=O)C6C=C6	FUXMCEGCRSMZGK-UHFFFAOYSA-N	719	1585639102224
participant_02	M64866	COc1ccc2c(c1O)OC(CN3CCN(CC3)Cc4ccc(cc4)NC(=O)C5C=C5)N2	HSPHSMSHJQAONL-UHFFFAOYSA-N	776	1585639106282
participant_45	M64867	CC1C=C(C(CC2Nc3ccc(c(c3O2)OCN4CCN(CC4)Cc5ccc(cc5)NC(=O)C6C=C6)OC)F)C(C1Cl)O	LGLCROFSNHWESX-UHFFFAOYSA-N	693	1585639117716
participant_45	M64868	CCC1C=C(C(CC2Nc3ccc(c(c3O2)OCN4CCN(CC4)Cc5ccc(cc5)NC(=O)C6C=C6)OC)F)C(C1Cl)O	MWCBVCRGBVUJIJ-UHFFFAOYSA-N	678	1585639121556
participant_45	M64869	CCCC1C=C(C(CC2Nc3ccc(c(c3O2)OCN4CCN(CC4)Cc5ccc(cc5)NC(=O)C6C=C6)OC)F)C(C1Cl)O	GYYWCJWVIBBQIC-UHFFFAOYSA-N	672	1585639122816
participant_45	M64870	CCCCC1C=C(C(CC2Nc3ccc(c(c3O2)OCN4CCN(CC4)Cc5ccc(cc5)NC(=O)C6C=C6)OC)F)C(C1Cl)O	SHNDGBLVQHKPJO-UHFFFAOYSA-N	651	1585639124123
participant_45	M64871	CCCCCC1C=C(C(CC2Nc3ccc(c(c3O2)OCN4CCN(CC4)Cc5ccc(cc5)NC(=O)C6C=C6)OC)F)C(C1Cl)O	ZWDBEQDQVOEQED-UHFFFAOYSA-N	633	1585639125761
participant_45	M64872	CCCCCCC1C=C(C(CC2Nc3ccc(c(c3O2)OCN4CCN(CC4)Cc5ccc(cc5)NC(=O)C6C=C6)OC)F)C(C1Cl)O	UEVXKAQWTTZJND-UHFFFAOYSA-N	610	1585639126978
participant_45	M64873	COc1ccc2c(c1OCN3CCN(CC3)Cc4ccc(cc4)NC(=O)C5C=C5)OC(CC(C6=CC(C7CCCCC7)C(C6O)Cl)F)N2	YLQPOVXLXSUPAK-UHFFFAOYSA-N	648	1585639128332
participant_02	M64874	Cc1cc(c(c2c1NC(CN3CCN(CC3)Cc4ccc(cc4)NC(=O)C5C=C5)O2)O)OC	YDMUPLCPUFIIMV-UHFFFAOYSA-N	739	1585639131952
participant_45	M64875	COc1ccc2c(c1OCN3CCN(CC3)Cc4ccc(cc4)NC(=O)C5C=C5)OC(CC(C6=CC(c7ccccc7)C(C6O)Cl)F)N2	XWLHTURIUNLVIH-UHFFFAOYSA-N	631	1585639134691
participant_02	M64876	COc1ccc2c(c1)OC(CN3CCN(CC3)Cc4ccc(cc4)NC(=O)C5C=C5)N2	UVESXKUSZAAJDS-UHFFFAOYSA-N	823	1585639138152
participant_02	M64877	COc1ccc2c(c1)OC(N2)ON3CCN(CC3)Cc4ccc(cc4)NC(=O)C5C=C5	CKGIHHHALYRFMB-UHFFFAOYSA-N	783	1585639152755
participant_02	M64878	CC(C1Nc2ccc(cc2O1)OC)N3CCN(CC3)Cc4ccc(cc4)NC(=O)C5C=C5	OQGFCMJQQUUNBG-UHFFFAOYSA-N	784	1585639161381
participant_02	M64879	COc1ccc2c(c1)OC3(CC3N4CCN(CC4)Cc5ccc(cc5)NC(=O)C6C=C6)N2	HOCSLLMZIOWRLM-UHFFFAOYSA-N	784	1585639162390
participant_02	M64880	COc1ccc2c(c1)OC(CCN3CCN(CC3)Cc4ccc(cc4)NC(=O)C5C=C5)N2	QNEPENZQTMSLTF-UHFFFAOYSA-N	816	1585639164956
participant_02	M64881	CC1(CN2CCN(CC2)Cc3ccc(cc3)NC(=O)C4C=C4)Nc5ccc(cc5O1)OC	QXQMDRLYXBRBTO-UHFFFAOYSA-N	830	1585639173479
participant_02	M64882	COc1ccc2c(c1)OC(CN3CCN(CC3)Cc4ccc(cc4)NC=O)N2	BTRMGPFVESBMAB-UHFFFAOYSA-N	823	1585639190387
participant_02	M64883	CC1(CN2CCN(CC2)Cc3ccc(cc3)NC=O)Nc4ccc(cc4O1)OC	OHGKUOCEQMMFLJ-UHFFFAOYSA-N	819	1585639227354
participant_02	M64884	CC(=O)Nc1ccc(cc1)CN2CCN(CC2)CC3(C)Nc4ccc(cc4O3)OC	XSANEGREPRASOO-UHFFFAOYSA-N	827	1585639233952
participant_02	M64885	CCC(=O)Nc1ccc(cc1)CN2CCN(CC2)CC3(C)Nc4ccc(cc4O3)OC	JJGZZSZZKQLWGJ-UHFFFAOYSA-N	833	1585639237735
participant_02	M64886	CCCC(=O)Nc1ccc(cc1)CN2CCN(CC2)CC3(C)Nc4ccc(cc4O3)OC	YJPJUAFQLSSLRY-UHFFFAOYSA-N	820	1585639238427
participant_02	M64887	CC1(CN2CCN(CC2)Cc3ccc(cc3)NC(=O)C4CC4)Nc5ccc(cc5O1)OC	TXEOPSYBUSUACP-UHFFFAOYSA-N	840	1585639239622
participant_02	M64888	COc1ccc2c(c1)OC(CN3CCN(CC3)Cc4ccc(cc4)NC(=O)C5CC5)(N)N2	MCPFUZCWEBAFJZ-UHFFFAOYSA-N	840	1585639247386
participant_02	M64889	COc1ccc2c(c1)OC(CN3CCN(CC3)Cc4ccc(cc4)NC(=O)C5CC5)(N2)O	PESZBQDIEBVSSX-UHFFFAOYSA-N	840	1585639250853
participant_02	M64890	COc1ccc2c(c1)OC(CN3CCN(CC3)Cc4ccc(cc4)NC(=O)C5CC5)(F)N2	UJWIXAIQCXYPME-UHFFFAOYSA-N	840	1585639253987
participant_02	M64891	COc1ccc2c(c1)OC(CN3CCN(CC3)Cc4ccc(cc4)NC(=O)C5CC5)(Br)N2	VBRCSVLMTCKDLK-UHFFFAOYSA-N	846	1585639257073
participant_02	M64892	COc1ccc2c(c1)OC(CN3CCN(CC3)Cc4ccc(cc4)NC(=O)C5CC5)(Cl)N2	RETGNEGFEKTARS-UHFFFAOYSA-N	840	1585639262669
participant_02	M64893	CCc1ccc2c(c1)OC(CN3CCN(CC3)Cc4ccc(cc4)NC(=O)C5CC5)(Br)N2	OKLFUKDCAQECKQ-UHFFFAOYSA-N	806	1585639268709
participant_02	M64894	c1cc(ccc1CN2CCN(CC2)CC3(Br)Nc4ccc(cc4O3)OCl)NC(=O)C5CC5	UYQANFVEOVFQCT-UHFFFAOYSA-N	820	1585639274712
participant_02	M64895	COc1ccc2c(c1)NC(CN3CCN(CC3)Cc4ccc(cc4)NC(=O)C5CC5)(Br)N2	HKLZCOIJAXPRAM-UHFFFAOYSA-N	813	1585639294865
participant_02	M64896	COc1ccc2c(c1)NC(CN3CCN(CC3)Cc4ccc(cc4)NC(=O)C5CC5)(Br)O2	OPEWAHRSHMXTCK-UHFFFAOYSA-N	840	1585639298585
participant_02	M64897	COc1ccc2c(c1)OC(CN3CCN(CC3)Cc4ccc(cc4)NC(=O)C5CC5)(Br)O2	YSODIUNBGWEPMP-UHFFFAOYSA-N	814	1585639302448
participant_02	M64898	COc1ccc2c(c1)OC(CN3CCN(CC3)Cc4ccc(cc4)NC(=O)C5C=C5)(Br)N2	ZSXBVQPWXNBHNC-UHFFFAOYSA-N	836	1585639315062
participant_02	M64899	COc1ccc2c(c1)OC(CN3CCN(CC3)Cc4ccc(cc4)NC(C5CC5)O)(Br)N2	KKSCDLFVEVACMF-UHFFFAOYSA-N	808	1585639320505
participant_02	M64900	COc1ccc2c(c1)OC(CN3CCN(CC3)Cc4ccc(cc4)OC(=O)C5CC5)(Br)N2	ZFZCJQPTXCCNOO-UHFFFAOYSA-N	829	1585639330858
participant_02	M64901	COc1ccc2c(c1)OC(CN3CCN(CC3)Cc4ccc(cc4)NC(=O)C5CO5)(Br)N2	OBDFJCAWSYNIAL-UHFFFAOYSA-N	844	1585639337691
participant_02	M64902	COc1ccc2c(c1)OC(CN3CCN(CC3)Cc4ccc(cc4)NC(=O)C5CN5)(Br)N2	WQYPAGOOIXQSRY-UHFFFAOYSA-N	844	1585639341929
participant_02	M64903	COc1ccc2c(c1)OC(CC3CCN(CC3)Cc4ccc(cc4)NC(=O)C5CC5)(Br)N2	AWNWDWAWLXTMRB-UHFFFAOYSA-N	700	1585639354019
participant_02	M64904	COc1ccc2c(c1)OC(CC3CCC(CC3)Cc4ccc(cc4)NC(=O)C5CC5)(Br)N2	LEHXMGBSBXRGNQ-UHFFFAOYSA-N	566	1585639355825
participant_02	M64905	COc1ccc2c(c1)OC(CN3CCC(CC3)Cc4ccc(cc4)NC(=O)C5CC5)(Br)N2	HDHSKMNQILXYIQ-UHFFFAOYSA-N	688	1585639359242
participant_02	M64906	COc1ccc2c(c1)OC(CN3CCN(CC3)Cc4cc[n+](cc4)NC(=O)C5CC5)(Br)N2	ALCYSWHNAMLEDL-UHFFFAOYSA-O	749	1585639378599
participant_02	M64907	COc1ccc2c(c1)OC(CN3CCN(CC3)C[n+]4cc[n+](cc4)NC(=O)C5CC5)(Br)N2	UOXSDWFIIMERBY-UHFFFAOYSA-O	626	1585639380408
participant_02	M64908	COc1ccc2c(c1)OC(CN3CCN(CC3)Cc4ccc(nc4)NC(=O)C5CC5)(Br)N2	YTBBQJAGELUGJK-UHFFFAOYSA-N	782	1585639391257
participant_02	M64909	COc1ccc2c(c1)OC(CN3CCN(CC3)Cc4cnc(cn4)NC(=O)C5CC5)(Br)N2	QBWDWRVKPZYWJF-UHFFFAOYSA-N	675	1585639393042
participant_02	M64910	COc1ccc2c(c1)OC(CN3CCN(CC3)Cc4ncc(NC(=O)C5CC5)nn4)(Br)N2	GITOQHDIVORAGV-UHFFFAOYSA-N	648	1585639394652
participant_02	M64911	COc1ccc2c(c1)OC(CN3CCN(CC3)Cc4nnc(NC(=O)C5CC5)nn4)(Br)N2	MIWKWTINISNZFQ-UHFFFAOYSA-N	579	1585639396180
participant_02	M64912	COc1ccc2c(c1)OC(CN3CCN(CC3)Cc4ccc(NC(=O)C5CC5)nn4)(Br)N2	NXYDRSWMAAVKOC-UHFFFAOYSA-N	735	1585639403220
participant_02	M64913	COc1ccc2c(c1)OC(CN3CCN(CC3)Cc4ccc(cn4)NC(=O)C5CC5)(Br)N2	LTFUFQLNLSZGMG-UHFFFAOYSA-N	764	1585639403876
participant_02	M64914	Cc1cc(cc2c1NC(CN3CCN(CC3)Cc4ccc(cc4)NC(=O)C5CC5)(Br)O2)OC	BVRHVGDXZHFSEM-UHFFFAOYSA-N	790	1585639407474
participant_02	M64915	CCc1cc(cc2c1NC(CN3CCN(CC3)Cc4ccc(cc4)NC(=O)C5CC5)(Br)O2)OC	SOUMMVPWVULXHM-UHFFFAOYSA-N	785	1585639411635
participant_02	M64916	COc1cc(c2c(c1)OC(CN3CCN(CC3)Cc4ccc(cc4)NC(=O)C5CC5)(Br)N2)OC	CQWXDLLUYVAEJY-UHFFFAOYSA-N	785	1585639414523
participant_02	M64917	c1ccc2c(c1)NC(CN3CCN(CC3)Cc4ccc(cc4)NC(=O)C5CC5)(Br)O2	RQTKJRRHTNHDEB-UHFFFAOYSA-N	775	1585639427575
participant_02	M64918	Cc1cccc2c1OC(CN3CCN(CC3)Cc4ccc(cc4)NC(=O)C5CC5)(Br)N2	KAMBHHBAZQLJKG-UHFFFAOYSA-N	792	1585639433474
participant_02	M64919	CCc1cccc2c1OC(CN3CCN(CC3)Cc4ccc(cc4)NC(=O)C5CC5)(Br)N2	DFZSAUJHEXOEOH-UHFFFAOYSA-N	787	1585639434409
participant_02	M64920	COc1cccc2c1OC(CN3CCN(CC3)Cc4ccc(cc4)NC(=O)C5CC5)(Br)N2	FQFFLCDOXJWFHO-UHFFFAOYSA-N	804	1585639437652
participant_02	M64921	Cc1ccc2c(c1)NC(CN3CCN(CC3)Cc4ccc(cc4)NC(=O)C5CC5)(Br)O2	RFLKOPGGNVYLSX-UHFFFAOYSA-N	803	1585639445849
participant_02	M64922	CCc1ccc2c(c1)NC(CN3CCN(CC3)Cc4ccc(cc4)NC(=O)C5CC5)(Br)O2	XQPHCJUEHYYIDS-UHFFFAOYSA-N	799	1585639447029
participant_02	M64923	Cc1cccc2c1NC(CN3CCN(CC3)Cc4ccc(cc4)NC(=O)C5CC5)(Br)O2	YZOXUJNMAGIVID-UHFFFAOYSA-N	790	1585639455798
participant_02	M64924	CCc1cccc2c1NC(CN3CCN(CC3)Cc4ccc(cc4)NC(=O)C5CC5)(Br)O2	KAOVVAIDJATBOK-UHFFFAOYSA-N	785	1585639456422
participant_02	M64925	COc1cccc2c1NC(CN3CCN(CC3)Cc4ccc(cc4)NC(=O)C5CC5)(Br)O2	ZGYLQOYQKVURMM-UHFFFAOYSA-N	801	1585639459061
participant_02	M64926	Cc1ccc2c(c1)OC(CN3CCN(CC3)Cc4ccc(cc4)NC(=O)C5CC5)(Br)N2	KPFJIJZREGKMIQ-UHFFFAOYSA-N	809	1585639469536
participant_02	M64927	CNc1ccc2c(c1)OC(CN3CCN(CC3)Cc4ccc(cc4)NC(=O)C5CC5)(Br)N2	JPYRAYIUMBMDRI-UHFFFAOYSA-N	803	1585639477146
participant_02	M64928	CC(C)c1ccc2c(c1)OC(CN3CCN(CC3)Cc4ccc(cc4)NC(=O)C5CC5)(Br)N2	CZWDRYOZHFUCLH-UHFFFAOYSA-N	797	1585639485905
participant_02	M64929	CC(c1ccc2c(c1)OC(CN3CCN(CC3)Cc4ccc(cc4)NC(=O)C5CC5)(Br)N2)O	UDXBSZGAFZLBGQ-UHFFFAOYSA-N	795	1585639488485
participant_02	M64930	c1cc(ccc1CN2CCN(CC2)CC3(Br)Nc4ccc(cc4O3)C(N)O)NC(=O)C5CC5	XHBZZNBMCRSBQS-UHFFFAOYSA-N	784	1585639491752
participant_02	M64931	c1cc(ccc1CN2CCN(CC2)CC3(Br)Nc4ccc(cc4O3)C(=O)N)NC(=O)C5CC5	YREDOGNZTOKDAL-UHFFFAOYSA-N	797	1585639494522
participant_02	M64932	c1cc(ccc1CN2CCN(CC2)CC3(Br)Nc4ccc(cc4O3)C(=O)O)NC(=O)C5CC5	DSPQBGIECQJGTD-UHFFFAOYSA-N	797	1585639497481
participant_02	M64933	COC(=O)c1ccc2c(c1)OC(CN3CCN(CC3)Cc4ccc(cc4)NC(=O)C5CC5)(Br)N2	RICMNQYVMUNKTB-UHFFFAOYSA-N	808	1585639502831
participant_02	M64934	COc1ccc2c(c1)OC(CN3CCN(CC3)Cc4ccc5c(c4)N5C(=O)C6CC6)(Br)N2	MJLPXYHSBRIZDO-UHFFFAOYSA-N	782	1585639537779
participant_02	M64935	COc1ccc2c(c1)OC(CN3CCN(CC3)Cc4cccc(c4)NC(=O)C5CC5)(Br)N2	GWHNNBPHCBAZOI-UHFFFAOYSA-N	801	1585639541622
participant_02	M64936	COc1ccc2c(c1)OC(CN3CCN(CC3)Cc4cc5ccc4n5C(=O)C6CC6)(Br)N2	KOKOYMBQDPVFRR-UHFFFAOYSA-N	751	1585639555370
participant_02	M64937	COc1ccc2c(c1)OC(CN3CCN(CC3)Cc4ccccc4NC(=O)C5CC5)(Br)N2	YIWCENMOGOHWSD-UHFFFAOYSA-N	757	1585639558759
participant_02	M64938	COc1ccc2c(c1)OC(CN3CCN(CC3)Cc4ccc5cc4N5C(=O)C6CC6)(Br)N2	GYURAQVWYZGNGR-UHFFFAOYSA-N	756	1585639565187
participant_02	M64939	COc1ccc2c(c1)OC(Br)N2	RDPSEQNWWZAIFZ-UHFFFAOYSA-N	303	1585639956146
participant_02	M64940	COc1ccc2c(c1)OCN2	YUZRDDWRDBOLQT-UHFFFAOYSA-N	350	1585639958453
participant_02	M64941	CC1Nc2ccc(cc2O1)OC	HKCXQNWONMUCBT-UHFFFAOYSA-N	309	1585639966682
participant_02	M64942	COc1ccc2c(c1)OC(N2)O	ULACEDPLPQLVOV-UHFFFAOYSA-N	303	1585639969936
participant_02	M64943	COc1ccc2c(c1)oc(=O)[nH]2	MKMCJLMBVKHUMS-UHFFFAOYSA-N	358	1585639973137
participant_02	M64944	CCOc1ccc2c(c1)oc(=O)[nH]2	XLWSEBNBKPFXNO-UHFFFAOYSA-N	365	1585639980243
participant_02	M64945	CCCOc1ccc2c(c1)oc(=O)[nH]2	NZMMWKARGPPWKS-UHFFFAOYSA-N	366	1585639981745
participant_02	M64946	CCCCOc1ccc2c(c1)oc(=O)[nH]2	MQTPDGNUTGQHHO-UHFFFAOYSA-N	370	1585639982563
participant_02	M64947	C(CN)COc1ccc2c(c1)oc(=O)[nH]2	XDUBKWNGWAYBND-UHFFFAOYSA-N	353	1585639990836
participant_02	M64948	CNCCCOc1ccc2c(c1)oc(=O)[nH]2	KUHRIPBBFLXLRL-UHFFFAOYSA-N	368	1585639994257
participant_02	M64949	CCNCCCOc1ccc2c(c1)oc(=O)[nH]2	SJTAIUAGTQXOIH-UHFFFAOYSA-N	368	1585639995273
participant_02	M64950	CCCNCCCOc1ccc2c(c1)oc(=O)[nH]2	XRXOPJPVGRDCIE-UHFFFAOYSA-N	360	1585639996224
participant_02	M64951	CCCCNCCCOc1ccc2c(c1)oc(=O)[nH]2	CSZIGENHDITQQL-UHFFFAOYSA-N	353	1585639997946
participant_02	M64952	CCCCCNCCCOc1ccc2c(c1)oc(=O)[nH]2	IPKNOENONMWSCK-UHFFFAOYSA-N	344	1585639998997
participant_02	M64953	C1CCN(CC1)CCCOc2ccc3c(c2)oc(=O)[nH]3	BXFNPGBHHXAEOG-UHFFFAOYSA-N	494	1585639999805
participant_02	M64954	C(CN1CCNCC1)COc2ccc3c(c2)oc(=O)[nH]3	FJVLMAOPNZYRKQ-UHFFFAOYSA-N	488	1585640002601
participant_02	M64955	CN1CCN(CCCOc2ccc3c(c2)oc(=O)[nH]3)CC1	DBWGYDXPEACMLH-UHFFFAOYSA-N	579	1585640007433
participant_02	M64956	CCN1CCN(CCCOc2ccc3c(c2)oc(=O)[nH]3)CC1	RQDOOXMQNLXWJV-UHFFFAOYSA-N	615	1585640009554
participant_02	M64957	CCCN1CCN(CCCOc2ccc3c(c2)oc(=O)[nH]3)CC1	WBPAWCXLLHARBD-UHFFFAOYSA-N	591	1585640010077
participant_02	M64958	CCCCN1CCN(CCCOc2ccc3c(c2)oc(=O)[nH]3)CC1	SKAAOXMYUHQOBQ-UHFFFAOYSA-N	573	1585640010611
participant_02	M64959	CCCCCN1CCN(CCCOc2ccc3c(c2)oc(=O)[nH]3)CC1	JHGNZADQXMRGJG-UHFFFAOYSA-N	551	1585640011188
participant_02	M64960	CCCCCCN1CCN(CCCOc2ccc3c(c2)oc(=O)[nH]3)CC1	XCLLIQGJEWSHQD-UHFFFAOYSA-N	525	1585640011747
participant_02	M64961	C1CCC(CC1)N2CCN(CCCOc3ccc4c(c3)oc(=O)[nH]4)CC2	JUFSIPHWSBQVOI-UHFFFAOYSA-N	540	1585640016359
participant_02	M64962	C1CC=C(CC1)N2CCN(CCCOc3ccc4c(c3)oc(=O)[nH]4)CC2	QIHIGHNGUWCMQS-UHFFFAOYSA-N	624	1585640020685
participant_02	M64963	C1=CC=C(CC1)N2CCN(CCCOc3ccc4c(c3)oc(=O)[nH]4)CC2	KNWFMGLHFXPXJL-UHFFFAOYSA-N	676	1585640021310
participant_02	M64964	c1ccc(cc1)N2CCN(CCCOc3ccc4c(c3)oc(=O)[nH]4)CC2	KRGFFFJAKQFDIH-UHFFFAOYSA-N	688	1585640022628
participant_02	M64965	Cc1ccc(cc1)N2CCN(CCCOc3ccc4c(c3)oc(=O)[nH]4)CC2	QLUKDQPLEZTSSI-UHFFFAOYSA-N	736	1585640035095
participant_02	M64966	CCc1ccc(cc1)N2CCN(CCCOc3ccc4c(c3)oc(=O)[nH]4)CC2	HGHPYMXGDRQAIB-UHFFFAOYSA-N	762	1585640036110
participant_02	M64967	CC(C)c1ccc(cc1)N2CCN(CCCOc3ccc4c(c3)oc(=O)[nH]4)CC2	JPQMOSNSONFOSI-UHFFFAOYSA-N	719	1585640037148
participant_02	M64968	CC(c1ccc(cc1)N2CCN(CCCOc3ccc4c(c3)oc(=O)[nH]4)CC2)N	QQZFYBOQURLXNT-UHFFFAOYSA-N	723	1585640047001
participant_02	M64969	C(CN1CCN(CC1)c2ccc(cc2)C(N)O)COc3ccc4c(c3)oc(=O)[nH]4	AWMUKGJCBXCLAO-UHFFFAOYSA-N	718	1585640049419
participant_02	M64970	C(CN1CCN(CC1)c2ccc(cc2)C(=O)N)COc3ccc4c(c3)oc(=O)[nH]4	PHPOJMFAGUGTMY-UHFFFAOYSA-N	736	1585640052138
participant_02	M64971	CC(=O)c1ccc(cc1)N2CCN(CCCOc3ccc4c(c3)oc(=O)[nH]4)CC2	FKIOSCSQYBHCKF-UHFFFAOYSA-N	742	1585640062415
participant_02	M64972	C(CN1CCN(CC1)c2ccc(cc2)C=O)COc3ccc4c(c3)oc(=O)[nH]4	PONOVMVJJLIBCS-UHFFFAOYSA-N	735	1585640065597
participant_02	M64973	CCC(=O)c1ccc(cc1)N2CCN(CCCOc3ccc4c(c3)oc(=O)[nH]4)CC2	ODLWHADDXXFHED-UHFFFAOYSA-N	738	1585640076044
participant_02	M64974	C=CC(=O)c1ccc(cc1)N2CCN(CCCOc3ccc4c(c3)oc(=O)[nH]4)CC2	JRFKTGLTAGRSHJ-UHFFFAOYSA-N	728	1585640079977
participant_02	M64975	C(CN1CCN(CC1)c2ccc(cc2)C(=O)C=O)COc3ccc4c(c3)oc(=O)[nH]4	PXARPBOSTVIECC-UHFFFAOYSA-N	726	1585640081925
participant_02	M64976	C(CN1CCN(CC1)c2ccc(cc2)CC=O)COc3ccc4c(c3)oc(=O)[nH]4	KVIJHISARXBOLT-UHFFFAOYSA-N	754	1585640085032
participant_02	M64977	C(CN1CCN(CC1)c2ccc(cc2)NC=O)COc3ccc4c(c3)oc(=O)[nH]4	KROZOTJVDLKUEI-UHFFFAOYSA-N	752	1585640088268
participant_02	M64978	CC(=O)Nc1ccc(cc1)N2CCN(CCCOc3ccc4c(c3)oc(=O)[nH]4)CC2	CWSXQKWQDJTXAV-UHFFFAOYSA-N	765	1585640091149
participant_02	M64979	CCC(=O)Nc1ccc(cc1)N2CCN(CCCOc3ccc4c(c3)oc(=O)[nH]4)CC2	DEXURVXXIPLHMW-UHFFFAOYSA-N	773	1585640092104
participant_02	M64980	CCCC(=O)Nc1ccc(cc1)N2CCN(CCCOc3ccc4c(c3)oc(=O)[nH]4)CC2	KOBVFPZWPVHVEP-UHFFFAOYSA-N	757	1585640092696
participant_02	M64981	C(CN1CCN(CC1)c2ccc(cc2)NC(=O)C3CC3)COc4ccc5c(c4)oc(=O)[nH]5	DDSFEPCYURUWBN-UHFFFAOYSA-N	770	1585640093629
participant_02	M64982	C(CN1CCN(CC1)c2ccc(cc2)NC(=O)C3C=C3)COc4ccc5c(c4)oc(=O)[nH]5	KHVDABPUYDXOFV-UHFFFAOYSA-N	762	1585640096628
participant_02	M64983	CC(C)C(=O)Nc1ccc(cc1)N2CCN(CCCOc3ccc4c(c3)oc(=O)[nH]4)CC2	PMGGPHSYLCUQKX-UHFFFAOYSA-N	747	1585640103711
participant_02	M64984	C1CC1C(=O)Nc2ccc(cc2)N3CCN(CC3)C4CC4Oc5ccc6c(c5)oc(=O)[nH]6	FRLWJYQGLPZXSJ-UHFFFAOYSA-N	676	1585640121352
participant_02	M64985	CC(CN1CCN(CC1)c2ccc(cc2)NC(=O)C3CC3)Oc4ccc5c(c4)oc(=O)[nH]5	SRNUDMKVXBQYKC-UHFFFAOYSA-N	765	1585640124157
participant_02	M64986	C1CC1C(=O)Nc2ccc(cc2)N3CCN(CC3)CCOc4ccc5c(c4)oc(=O)[nH]5	AXBOSHCBCYFHQD-UHFFFAOYSA-N	771	1585640125030
participant_02	M64987	C1CC1C(=O)Nc2ccc(cc2)N3CCN(CC3)CCOc4ccc5c(c4)OCN5	CVQBVARXEMZSLJ-UHFFFAOYSA-N	753	1585640132184
participant_02	M64988	Cc1cc(cc2c1NCO2)OCCN3CCN(CC3)c4ccc(cc4)NC(=O)C5CC5	BIDNVOGJCYPIEE-UHFFFAOYSA-N	704	1585640135840
participant_02	M64989	CCc1cc(cc2c1NCO2)OCCN3CCN(CC3)c4ccc(cc4)NC(=O)C5CC5	GLAUMHWZEVUZIZ-UHFFFAOYSA-N	711	1585640136850
participant_02	M64990	COc1cc(cc2c1NCO2)OCCN3CCN(CC3)c4ccc(cc4)NC(=O)C5CC5	BUQHSSHQNLXCSA-UHFFFAOYSA-N	706	1585640139369
participant_02	M64991	Cc1cc2c(cc1OCCN3CCN(CC3)c4ccc(cc4)NC(=O)C5CC5)OCN2	HXYZPFRSSFSOCM-UHFFFAOYSA-N	705	1585640144725
participant_02	M64992	CCc1cc2c(cc1OCCN3CCN(CC3)c4ccc(cc4)NC(=O)C5CC5)OCN2	NWEOJVZFIWPHOZ-UHFFFAOYSA-N	707	1585640145470
participant_02	M64993	COc1cc2c(cc1OCCN3CCN(CC3)c4ccc(cc4)NC(=O)C5CC5)OCN2	HUVOZGONCHSRDA-UHFFFAOYSA-N	702	1585640147957
participant_02	M64994	CCC1(CN2CCN(CC2)Cc3ccc(cc3)NC(=O)C4CC4)Nc5ccc(cc5O1)OC	KMVWYVSEYOFQON-UHFFFAOYSA-N	834	1585640313581
participant_02	M64995	COc1ccc2c(c1)OC(CN3CCN(CC3)Cc4ccc(cc4)NC(=O)C5CC5)(N2)OC	BPWRWBOGTHTEJM-UHFFFAOYSA-N	834	1585640317761
participant_02	M64996	COc1ccc2c(c1)OC(CN3CCN(CC3)Cc4ccc(cc4)NC(=O)C5CC5)(N2)OBr	WERXWAPVYTVLTJ-UHFFFAOYSA-N	833	1585640321506
participant_02	M64997	COc1ccc2c(c1)OC(CN3CCN(CC3)Cc4ccc(cc4)NC(=O)C5CC5)(N2)OCl	BBVGPJTVPNHMRC-UHFFFAOYSA-N	827	1585640326354
participant_02	M64998	CC(C)C1(CN2CCN(CC2)Cc3ccc(cc3)NC(=O)C4CC4)Nc5ccc(cc5O1)OC	GAOAMLGOJKRWRI-UHFFFAOYSA-N	815	1585640339801
participant_02	M64999	COc1ccc2c(c1)OC(CN3CCN(CC3)Cc4ccc(cc4)NC(=O)C5CC5)(C6CC6)N2	ZZVKSDFGCMPGOC-UHFFFAOYSA-N	797	1585640340889
participant_02	M65000	COc1ccc2c(c1)OC(CN3CCN(CC3)Cc4ccc(cc4)NC(=O)C5CC5)(C6C=C6)N2	JMFLTHDXRZFZDR-UHFFFAOYSA-N	814	1585640344711
participant_02	M65001	C=CCC1(CN2CCN(CC2)Cc3ccc(cc3)NC(=O)C4CC4)Nc5ccc(cc5O1)OC	JRTXLTATSACONU-UHFFFAOYSA-N	825	1585640348892
participant_02	M65002	COc1ccc2c(c1)OC(CN3CCN(CC3)Cc4ccc(cc4)NC(=O)C5CC5)(N2)S	VDGWWCKUXQLEJF-UHFFFAOYSA-N	840	1585640360995
participant_02	M65003	COc1ccc2c(c1)OC(CN3CCN(CC3)Cc4ccc(cc4)NC(=O)C5CC5)(N2)SC	FUJIBPQZZIWAGW-UHFFFAOYSA-N	832	1585640367290
participant_02	M65004	CCSC1(CN2CCN(CC2)Cc3ccc(cc3)NC(=O)C4CC4)Nc5ccc(cc5O1)OC	RBDIVXGJVWGSAJ-UHFFFAOYSA-N	825	1585640368995
participant_02	M65005	COc1ccc2c(c1)OC(CN3CCN(CC3)Cc4ccc(cc4)NC(=O)C5CC5)(N2)S(=O)C	OJKLEXQPQAAYLI-UHFFFAOYSA-N	828	1585640376246
participant_02	M65006	COc1ccc2c(c1)OC(CN3CCN(CC3)Cc4ccc(cc4)NC(=O)C5CC5)(N2)S(=O)O	VXRSWVNBNMCRFL-UHFFFAOYSA-N	828	1585640414218
participant_02	M65007	COc1ccc2c(c1)OC(CN3CCN(CC3)Cc4ccc(cc4)NC(=O)C5CC5)(N2)S(=O)N	YDWVFSFICQGJFG-UHFFFAOYSA-N	827	1585640422758
participant_02	M65008	COc1ccc2c(c1)OC(CN3CCN(CC3)Cc4ccc(cc4)NC(=O)C5CC5)(N2)SN	PVFWVKKTCITAKY-UHFFFAOYSA-N	831	1585640430000
participant_02	M65009	c1cc(ccc1CN2CCN(CC2)CC3(Br)Nc4ccc(cc4O3)OBr)NC(=O)C5CC5	DERKZCJXEYPCMJ-UHFFFAOYSA-N	815	1585640440450
participant_02	M65010	c1cc(ccc1CN2CCN(CC2)CC3(Br)Nc4ccc(cc4O3)SBr)NC(=O)C5CC5	OZGJOZVKLUVCBJ-UHFFFAOYSA-N	790	1585640446837
participant_02	M65011	c1cc(ccc1CN2CCN(CC2)CC3(Br)Nc4ccc(cc4O3)SS)NC(=O)C5CC5	LKMWOYXGEVWUTM-UHFFFAOYSA-N	794	1585640447869
participant_02	M65012	c1cc(ccc1CN2CCN(CC2)CC3(Br)Nc4ccc(cc4O3)OS)NC(=O)C5CC5	COAGASJNTJHCSB-UHFFFAOYSA-N	820	1585640451109
participant_02	M1	C	VNWKTOKETHGBQD-UHFFFAOYSA-N	0	1585644927635
participant_02	M2	CC	OTMSDBZUPAUEDD-UHFFFAOYSA-N	23	1585644941983
participant_02	M3	CCC	ATUOYWHBWRKTHZ-UHFFFAOYSA-N	31	1585644942792
participant_02	M4	CCCC	IJDNQMDRQITEOD-UHFFFAOYSA-N	38	1585644943471
participant_02	M5	CCCCC	OFBQJSOFQDEBGM-UHFFFAOYSA-N	48	1585644944973
participant_02	M6	CCCCCC	VLKZOEOYAKHREP-UHFFFAOYSA-N	57	1585644946018
participant_02	M7	C1CCCCC1	XDTMQSROBMDMFD-UHFFFAOYSA-N	109	1585644947125
participant_02	M110	c1ccccc1	UHOVQNZJYSORNB-UHFFFAOYSA-N	130	1585644949754
participant_02	M105	Cc1ccccc1	YXFVVABEGXRONW-UHFFFAOYSA-N	212	1585644952903
participant_02	M255	CCc1ccccc1	YNQLUTRBYVCPMQ-UHFFFAOYSA-N	233	1585644955319
participant_02	M449	CCCc1ccccc1	ODLMAHJVESYWTB-UHFFFAOYSA-N	238	1585644968456
participant_02	M450	CCCCc1ccccc1	OCKPCBLVNKHBMX-UHFFFAOYSA-N	246	1585644969131
participant_02	M599	c1ccc2CCCCc2c1	CXWXQJXEFPUFDZ-UHFFFAOYSA-N	296	1585644970041
participant_02	M19205	CC1CCCc2ccccc12	APBBTKKLSNPFDP-UHFFFAOYSA-N	296	1585644975338
participant_02	M19207	CCC1CCCc2ccccc12	AXLCNVVQTVIXDG-UHFFFAOYSA-N	309	1585644976188
participant_02	M19208	CCCC1CCCc2ccccc12	IXWKFZUCCKIXFH-UHFFFAOYSA-N	318	1585644976785
participant_02	M19209	CCCCC1CCCc2ccccc12	GCKPJUYBKVPDAU-UHFFFAOYSA-N	320	1585644977456
participant_02	M18965	c1ccc2c(c1)CCC3CCCCC32	KFGROPZLGDSAPK-UHFFFAOYSA-N	322	1585644978804
participant_02	M50045	c1ccc-2c(c1)CCc3ccccc32	XXPBFNVKTVJZKF-UHFFFAOYSA-N	380	1585644981728
participant_02	M65013	CCc1ccccc1-c2ccccc2	DLMYHUARHITGIJ-UHFFFAOYSA-N	357	1585644989008
participant_02	M65014	CCc1ccccc1-c2ccccc2C	QWBKPDHJCCYBLE-UHFFFAOYSA-N	367	1585644993872
participant_02	M65015	c1ccc-2c(c1)CCCc3ccccc32	BKBBHXQBVJMMHW-UHFFFAOYSA-N	403	1585644994818
participant_02	M65016	Cc1ccccc1-c2ccccc2C	ABMKWMASVFVTMD-UHFFFAOYSA-N	341	1585645007010
participant_02	M65017	CC1Cc2ccccc2-c3ccccc13	OEVOTPDHCAGASB-UHFFFAOYSA-N	391	1585645014225
participant_02	M65018	CCC1Cc2ccccc2-c3ccccc13	LSKDQLKIVUOQHR-UHFFFAOYSA-N	385	1585645016011
participant_02	M65019	CCCC1Cc2ccccc2-c3ccccc13	ZAGQBTAPMDSNHK-UHFFFAOYSA-N	395	1585645016614
participant_02	M65020	CCCCC1Cc2ccccc2-c3ccccc13	XAZNHCMPPZFWEO-UHFFFAOYSA-N	395	1585645017257
participant_02	M65021	CCCCCC1Cc2ccccc2-c3ccccc13	ORXLDXACIWBNFT-UHFFFAOYSA-N	394	1585645019089
participant_02	M65022	CCCCCCC1Cc2ccccc2-c3ccccc13	NBQDLFBZAMDIPG-UHFFFAOYSA-N	389	1585645020416
participant_02	M65023	C1CCC(CC1)C2Cc3ccccc3-c4ccccc42	MVCHNZVFQDNVRF-UHFFFAOYSA-N	426	1585645021282
participant_02	M65024	CC1CCC(CC1)C2Cc3ccccc3-c4ccccc42	PFNGKNUNAUSSNS-UHFFFAOYSA-N	408	1585645023212
participant_02	M65025	CC1CCC(CC1)C2Cc3ccccc3-c4ccc(C)cc42	RLLWKGOVPIOFMP-UHFFFAOYSA-N	450	1585645030756
participant_02	M65026	CCc1ccc2-c3ccccc3CC(C4CCC(C)CC4)c2c1	OASKXIGKQSKXGS-UHFFFAOYSA-N	479	1585645031583
participant_02	M65027	CCCc1ccc2-c3ccccc3CC(C4CCC(C)CC4)c2c1	VKAVUNNMMNKFBP-UHFFFAOYSA-N	480	1585645033403
participant_02	M65028	CCCCc1ccc2-c3ccccc3CC(C4CCC(C)CC4)c2c1	NVPGOVUAFABYTR-UHFFFAOYSA-N	484	1585645034820
participant_02	M65029	CCNCc1ccc2-c3ccccc3CC(C4CCC(C)CC4)c2c1	LDECPQYBWYPUAX-UHFFFAOYSA-N	481	1585645038666
participant_02	M65030	CC(C)NCc1ccc2-c3ccccc3CC(C4CCC(C)CC4)c2c1	IDULIXJRFRUJNW-UHFFFAOYSA-N	457	1585645042443
participant_02	M65031	CC1CCC(CC1)C2Cc3ccccc3-c4ccc(cc42)CNC(C)O	DDGUBEKBOGJIEK-UHFFFAOYSA-N	462	1585645044365
participant_02	M65032	CC1CCC(CC1)C2Cc3ccccc3-c4ccc(cc42)CNC(=O)C	VTCCAAAMZCCSLX-UHFFFAOYSA-N	479	1585645046759
participant_02	M65033	CCC(=O)NCc1ccc2-c3ccccc3CC(C4CCC(C)CC4)c2c1	MEWKZPTZVPPQJO-UHFFFAOYSA-N	498	1585645050591
participant_02	M65034	CC(C)C(=O)NCc1ccc2-c3ccccc3CC(C4CCC(C)CC4)c2c1	BCLPRZFGMRTJOX-UHFFFAOYSA-N	470	1585645051980
participant_02	M65035	CC1CCC(CC1)C2Cc3ccccc3-c4ccc(cc42)CNC(=O)C(C)(C)C	RFALCPSRVVLXID-UHFFFAOYSA-N	458	1585645053142
participant_02	M65036	CC(C)(C)C(=O)NCc1ccc2-c3ccccc3CC(C4CCC(CC4)F)c2c1	ZPJUHMTYILDCOT-UHFFFAOYSA-N	457	1585645067387
participant_01	M1	C	VNWKTOKETHGBQD-UHFFFAOYSA-N	0	1585724985910
participant_01	M65005	COc1ccc2c(c1)OC(CN3CCN(CC3)Cc4ccc(cc4)NC(=O)C5CC5)(N2)S(=O)C	OJKLEXQPQAAYLI-UHFFFAOYSA-N	828	1585725016031
participant_01	M65271	COc1ccc2c(c1)OC(CN3CCN(CC3)Cc4ccc(cc4)NC(=O)C5CC5)(N2)S(=O)Cl	GNLKMBQPNRTKFR-UHFFFAOYSA-N	827	1585725029556
participant_01	M65272	CC1CN(CCN1CC2(Nc3ccc(cc3O2)OC)S(=O)C)Cc4ccc(cc4)NC(=O)C5CC5	DLMPTXIJKLXLJG-UHFFFAOYSA-N	737	1585725042589
participant_01	M65006	COc1ccc2c(c1)OC(CN3CCN(CC3)Cc4ccc(cc4)NC(=O)C5CC5)(N2)S(=O)O	VXRSWVNBNMCRFL-UHFFFAOYSA-N	828	1585725056258
participant_01	M65273	COc1ccc2c(c1)OC(CN3C=CN(CC3)Cc4ccc(cc4)NC(=O)C5CC5)(N2)S(=O)O	ZUACUKNFAWAHDS-UHFFFAOYSA-N	693	1585725068983
participant_01	M65274	COc1ccc2c(c1)OC(CN3C=CN(C=C3)Cc4ccc(cc4)NC(=O)C5CC5)(N2)S(=O)O	MVRPXBSLQHONKA-UHFFFAOYSA-N	582	1585725071365
participant_01	M65275	CCOc1ccc2c(c1)OC(CN3CCN(CC3)Cc4ccc(cc4)NC(=O)C5CC5)(N2)S(=O)O	UKMQHSNGLRVOSE-UHFFFAOYSA-N	815	1585725086124
participant_01	M65276	CCCOc1ccc2c(c1)OC(CN3CCN(CC3)Cc4ccc(cc4)NC(=O)C5CC5)(N2)S(=O)O	QIWGDIYNIZASOB-UHFFFAOYSA-N	803	1585725088352
participant_01	M65277	CCCCOc1ccc2c(c1)OC(CN3CCN(CC3)Cc4ccc(cc4)NC(=O)C5CC5)(N2)S(=O)O	QEBQSNVINZZDSO-UHFFFAOYSA-N	786	1585725091535
participant_01	M65278	C1CC(C1)Oc2ccc3c(c2)OC(CN4CCN(CC4)Cc5ccc(cc5)NC(=O)C6CC6)(N3)S(=O)O	NDXYQNHZZJPQFW-UHFFFAOYSA-N	749	1585725095011
participant_01	M65279	c1cc(ccc1CN2CCN(CC2)CC3(Nc4ccc(cc4O3)O)S(=O)O)NC(=O)C5CC5	WQCFVWWXAKBDAK-UHFFFAOYSA-N	786	1585725102079
participant_01	M65280	Cc1ccc2c(c1)OC(CN3CCN(CC3)Cc4ccc(cc4)NC(=O)C5CC5)(N2)S(=O)O	PIVAHLLJFRIZSA-UHFFFAOYSA-N	797	1585725107339
participant_01	M65281	CCc1ccc2c(c1)OC(CN3CCN(CC3)Cc4ccc(cc4)NC(=O)C5CC5)(N2)S(=O)O	UPLNIMFUKZBEQJ-UHFFFAOYSA-N	795	1585725113714
participant_01	M65282	CNc1ccc2c(c1)OC(CN3CCN(CC3)Cc4ccc(cc4)NC(=O)C5CC5)(N2)S(=O)O	FSBZBDNJDUQFGU-UHFFFAOYSA-N	792	1585725122609
participant_45	M64891	COc1ccc2c(c1)OC(CN3CCN(CC3)Cc4ccc(cc4)NC(=O)C5CC5)(Br)N2	VBRCSVLMTCKDLK-UHFFFAOYSA-N	846	1585743094247
participant_45	M64901	COc1ccc2c(c1)OC(CN3CCN(CC3)Cc4ccc(cc4)NC(=O)C5CO5)(Br)N2	OBDFJCAWSYNIAL-UHFFFAOYSA-N	844	1585743101990
participant_45	M65283	COc1ccc2c(c1)OC(CN3CCN(CC3)Cc4ccc(cc4)NC(=O)C5=CO5)(Br)N2	CMWQNAISFKMMBV-UHFFFAOYSA-N	847	1585743107072
participant_45	M65284	COc1ccc2c(c1)OC(CN3CCN(CC3)Cc4ccc(cc4)NC(=O)C5=CO5)(Cl)N2	KQKPPIRERJORBN-UHFFFAOYSA-N	840	1585743118314
participant_45	M65285	COc1ccc2c(c1)OC(CN3CCN(CC3)Cc4ccc(cc4)NC(=O)C5=CO5)(F)N2	QHHKNZISJATVDL-UHFFFAOYSA-N	840	1585743123156
participant_45	M65286	CC1=C(C(=O)Nc2ccc(cc2)CN3CCN(CC3)CC4(Br)Nc5ccc(cc5O4)OC)O1	ASAVEBWHPISGRM-UHFFFAOYSA-N	829	1585743152358
participant_45	M65287	CCC1=C(C(=O)Nc2ccc(cc2)CN3CCN(CC3)CC4(Br)Nc5ccc(cc5O4)OC)O1	GAOLFRKGRKDPTI-UHFFFAOYSA-N	820	1585743157643
participant_45	M65288	COc1ccc2c(c1)OC(CN3CCN(CC3)Cc4ccc(cc4)NC(=O)C5=C(CO)O5)(Br)N2	FHVHGTALOCLFRF-UHFFFAOYSA-N	818	1585743165858
participant_45	M65289	COCC1=C(C(=O)Nc2ccc(cc2)CN3CCN(CC3)CC4(Br)Nc5ccc(cc5O4)OC)O1	JSCWSKRUYCVHOZ-UHFFFAOYSA-N	824	1585743175504
participant_45	M65290	CCOCC1=C(C(=O)Nc2ccc(cc2)CN3CCN(CC3)CC4(Br)Nc5ccc(cc5O4)OC)O1	SORSSGANPJQBDR-UHFFFAOYSA-N	807	1585743178244
participant_45	M65291	CCCOCC1=C(C(=O)Nc2ccc(cc2)CN3CCN(CC3)CC4(Br)Nc5ccc(cc5O4)OC)O1	YIBPNUWDIVDDAQ-UHFFFAOYSA-N	795	1585743191271
participant_45	M65292	CCCCOCC1=C(C(=O)Nc2ccc(cc2)CN3CCN(CC3)CC4(Br)Nc5ccc(cc5O4)OC)O1	IKORDHFLFHVUOE-UHFFFAOYSA-N	769	1585743193923
participant_45	M65293	COc1ccc2c(c1)OC(CN3CCN(CC3)Cc4ccc(cc4)NC(=O)C5=C(C6CCCCO6)O5)(Br)N2	YOKNRNBBQVECPV-UHFFFAOYSA-N	779	1585743196954
participant_45	M65294	COc1ccc2c(c1)OC(CN3CCN(CC3)Cc4ccc(cc4)NC(=O)C5=C(C6CCCCC6)O5)(Br)N2	XBAFTORYJBENJZ-UHFFFAOYSA-N	751	1585743205903
participant_45	M65295	COc1ccc2c(c1)OC(CN3CCN(CC3)Cc4ccc(cc4)NC(=O)C5=C(c6ccccc6)O5)(Br)N2	YPUQNZFQVYWAGT-UHFFFAOYSA-N	739	1585743208756
participant_45	M65296	CC1CN(CCN1Cc2ccc(cc2)NC(=O)C3=CO3)CC4(Br)Nc5ccc(cc5O4)OC	ZZSZLQGXSNPBDP-UHFFFAOYSA-N	737	1585743255933
participant_45	M65297	COc1ccc2c(c1)OC(CN3CCN4Cc5ccc(cc5CC4C3)NC(=O)C6=CO6)(Br)N2	OAKCEPBLZIENSH-UHFFFAOYSA-N	699	1585743258639
participant_45	M65298	COc1ccc2c(c1)OC(CN3CCC4Cc5ccc(cc5CC4C3)NC(=O)C6=CO6)(Br)N2	FAEGNZRZJCHPFJ-UHFFFAOYSA-N	624	1585743265884
participant_45	M65299	COc1ccc2c(c1)OC(CN3CCc4cc5ccc(cc5cc4C3)NC(=O)C6=CO6)(Br)N2	XXDYMTMVQIMSOE-UHFFFAOYSA-N	618	1585743268949
participant_45	M65300	COc1ccc2c(c1)OC(CC3CCc4cc5ccc(cc5cc4C3)NC(=O)C6=CO6)(Br)N2	FPYCJQYXODKWFU-UHFFFAOYSA-N	570	1585743275934
participant_45	M65301	COc1ccc2c(c1)OC(Cc3ccc4cc5ccc(cc5cc4c3)NC(=O)C6=CO6)(Br)N2	CMMNEKRMYSVWGV-UHFFFAOYSA-N	524	1585743279384
participant_45	M65302	CCOc1ccc2c(c1)OC(CN3CCN(CC3)Cc4ccc(cc4)NC(=O)C5=CO5)(Br)N2	GGIWHEMGTOPAQC-UHFFFAOYSA-N	828	1585743351005
participant_45	M65303	CCCOc1ccc2c(c1)OC(CN3CCN(CC3)Cc4ccc(cc4)NC(=O)C5=CO5)(Br)N2	MSQXXTWHYVQGQS-UHFFFAOYSA-N	815	1585743352031
participant_45	M65304	c1cc(ccc1CN2CCN(CC2)CC3(Br)Nc4ccc(cc4O3)OC5CC5)NC(=O)C6=CO6	PSYTXPMAUFLFFE-UHFFFAOYSA-N	823	1585743353955
participant_45	M65305	CC1CC1Oc2ccc3c(c2)OC(CN4CCN(CC4)Cc5ccc(cc5)NC(=O)C6=CO6)(Br)N3	GRNGMQKFHGJWNC-UHFFFAOYSA-N	804	1585743358110
participant_45	M65306	CC1=C(C1)Oc2ccc3c(c2)OC(CN4CCN(CC4)Cc5ccc(cc5)NC(=O)C6=CO6)(Br)N3	HTQQGVGZZJSULQ-UHFFFAOYSA-N	816	1585743361139
participant_45	M65307	CC1=C(O1)Oc2ccc3c(c2)OC(CN4CCN(CC4)Cc5ccc(cc5)NC(=O)C6=CO6)(Br)N3	RTYRZBIZDQJHRG-UHFFFAOYSA-N	803	1585743363722
participant_45	M65308	CC1=C(Cc2ccc3c(c2)OC(CN4CCN(CC4)Cc5ccc(cc5)NC(=O)C6=CO6)(Br)N3)O1	BNPXNDNGOSHXLW-UHFFFAOYSA-N	778	1585743373913
participant_45	M65309	CCC1=C(Cc2ccc3c(c2)OC(CN4CCN(CC4)Cc5ccc(cc5)NC(=O)C6=CO6)(Br)N3)O1	VZJQRXRVBVTESA-UHFFFAOYSA-N	762	1585743379971
participant_45	M65310	CCCC1=C(Cc2ccc3c(c2)OC(CN4CCN(CC4)Cc5ccc(cc5)NC(=O)C6=CO6)(Br)N3)O1	ZHRUDJXNZJNCPC-UHFFFAOYSA-N	748	1585743381114
participant_45	M65311	C1CC(c2ccc3c(c2)OC(CN4CCN(CC4)Cc5ccc(cc5)NC(=O)C6=CO6)(Br)N3)C7=C(C1)O7	OZDYLJPNXJKDNG-UHFFFAOYSA-N	758	1585743382917
participant_45	M65312	C1=CC2=C(C(C1)c3ccc4c(c3)OC(CN5CCN(CC5)Cc6ccc(cc6)NC(=O)C7=CO7)(Br)N4)O2	KBUVHEDDLVHSID-UHFFFAOYSA-N	755	1585743390554
participant_45	M65313	c1cc(-c2ccc3c(c2)OC(CN4CCN(CC4)Cc5ccc(cc5)NC(=O)C6=CO6)(Br)N3)c7c(c1)O7	XZMKPYCSTDXTBK-UHFFFAOYSA-N	744	1585743393244
participant_45	M65314	c1cc(-c2ccc3c(c2)OC(CN4CCN(CC4)Cc5ccc(cc5)NC(=O)C6=CO6)(Br)N3)c7c(c1)S7	GGGLIFDLNITFJY-UHFFFAOYSA-N	739	1585743410625
participant_15	M65283	COc1ccc2c(c1)OC(CN3CCN(CC3)Cc4ccc(cc4)NC(=O)C5=CO5)(Br)N2	CMWQNAISFKMMBV-UHFFFAOYSA-N	847	1585761958400
participant_15	M65315	COc1ccc2CC(CN3CCN(CC3)Cc4ccc(cc4)NC(=O)C5=CO5)(Br)Oc2c1	KYXMGPWSTHYCEY-UHFFFAOYSA-N	819	1585761994487
participant_15	M65316	COc1ccc2CC(Cc2c1)(CN3CCN(CC3)Cc4ccc(cc4)NC(=O)C5=CO5)Br	VQHUECZYEHWPRJ-UHFFFAOYSA-N	796	1585761995331
participant_15	M65317	COc1ccc2c(c1)OC(CN3CCN(CC3)Cc4ccc(cc4)NC(=O)C5=CN5)(Br)N2	OUYIJKZXPVBCCN-UHFFFAOYSA-N	847	1585821738497
participant_15	M65318	COc1ccc2c(c1)OC(CN3CCN(CC3)Cc4ccc(cc4)NC(=O)C5=NO5)(Br)N2	NCGBKEISAYXJLV-UHFFFAOYSA-N	843	1585821771083
participant_15	M65319	COc1ccc2c(c1)OC(CN3CCN(CC3)Cc4ccc(cc4)NC(=O)C5NO5)(Br)N2	SEBBNWILEBXIPT-UHFFFAOYSA-N	841	1585821776091
participant_15	M65320	CN1C(C(=O)Nc2ccc(cc2)CN3CCN(CC3)CC4(Br)Nc5ccc(cc5O4)OC)O1	NFQRGBNFOVYNHU-UHFFFAOYSA-N	824	1585821780129
participant_15	M65321	CCN1C(C(=O)Nc2ccc(cc2)CN3CCN(CC3)CC4(Br)Nc5ccc(cc5O4)OC)O1	NCGKQNUBLUULKF-UHFFFAOYSA-N	821	1585821783606
participant_15	M65322	COc1ccc2c(c1)OC(CN3CCN(CC3)Cc4ccc(cc4)NC(=O)n5[nH]o5)(Br)N2	DTZOUHBBRKOQAV-UHFFFAOYSA-N	835	1585821800580
participant_15	M65323	COc1ccc2c(c1)OC(CN3CCN(CC3)Cc4ccc(cc4)NC(=O)N5CN5)(Br)N2	ZEYYOUZOFRFKES-UHFFFAOYSA-N	844	1585821803887
participant_15	M65324	COc1ccc2c(c1)OC(CN3CCN(CC3)Cc4ccc(cc4)NC(=O)N5C=N5)(Br)N2	KKMSKIAKUAHNCT-UHFFFAOYSA-N	838	1585821808335
participant_15	M65325	COc1ccc2c(c1)OC(CN3CCN(CC3)Cc4ccc(cc4)NC(=O)C5=NN5)(Br)N2	VRDNSYNERUSEFO-UHFFFAOYSA-N	836	1585821839258
participant_15	M65326	COc1ccc2c(c1)OC(CN3CCN(CC3)Cc4ccc(cc4)NC(=O)C5=NC5)(Br)N2	DGSFUWDXPFYCDS-UHFFFAOYSA-N	845	1585821843510
participant_15	M64902	COc1ccc2c(c1)OC(CN3CCN(CC3)Cc4ccc(cc4)NC(=O)C5CN5)(Br)N2	WQYPAGOOIXQSRY-UHFFFAOYSA-N	844	1585821849146
participant_15	M65327	CN1CC1C(=O)Nc2ccc(cc2)CN3CCN(CC3)CC4(Br)Nc5ccc(cc5O4)OC	ZZLZCYCLSUNFNO-UHFFFAOYSA-N	833	1585821853925
participant_15	M65328	CN1C=C1C(=O)Nc2ccc(cc2)CN3CCN(CC3)CC4(Br)Nc5ccc(cc5O4)OC	HYTPOUZMIGPFJL-UHFFFAOYSA-N	830	1585821856964
participant_15	M65329	CNCC(=O)Nc1ccc(cc1)CN2CCN(CC2)CC3(Br)Nc4ccc(cc4O3)OC	DQAGBOGSDIHHOF-UHFFFAOYSA-N	830	1585821879721
participant_15	M65330	COc1ccc2c(c1)OC(CN3CCN(CC3)Cc4ccc(cc4)NC(=O)CN)(Br)N2	JSTNHFZRQNBQNO-UHFFFAOYSA-N	844	1585821881782
participant_15	M65331	COc1ccc2c(c1)OC(CN3CCN(CC3)Cc4ccc(cc4)NC(=O)C#N)(Br)N2	ABVINSWOBDJCBU-UHFFFAOYSA-N	829	1585821884785
participant_15	M65332	COc1ccc2c(c1)OC(CN3CCN(CC3)Cc4ccc(cc4)NC(=O)C=N)(Br)N2	ZBTPXUIKNFCEBJ-UHFFFAOYSA-N	829	1585821890602
participant_15	M65333	CN(C)CC(=O)Nc1ccc(cc1)CN2CCN(CC2)CC3(Br)Nc4ccc(cc4O3)OC	WTJPDCJERMHBIC-UHFFFAOYSA-N	822	1585821903986
participant_15	M65334	CCN(C)CC(=O)Nc1ccc(cc1)CN2CCN(CC2)CC3(Br)Nc4ccc(cc4O3)OC	GINUQXVCNOGVGQ-UHFFFAOYSA-N	812	1585821906441
participant_15	M65335	CCCN(C)CC(=O)Nc1ccc(cc1)CN2CCN(CC2)CC3(Br)Nc4ccc(cc4O3)OC	AHZUYPHHCLOOJX-UHFFFAOYSA-N	794	1585821907436
participant_15	M65336	CCCCN(C)CC(=O)Nc1ccc(cc1)CN2CCN(CC2)CC3(Br)Nc4ccc(cc4O3)OC	SOJCTFYLEAGJSJ-UHFFFAOYSA-N	773	1585821908337
participant_15	M65337	COc1ccc2c(c1)OC(CN3CCN(CC3)Cc4ccc(cc4)NC(=O)CN5CCCCC5)(Br)N2	LIRPEVMDWSJEQE-UHFFFAOYSA-N	792	1585821909659
participant_15	M65338	COc1ccc2c(c1)OC(CN3CCN(CC3)Cc4ccc(cc4)NC(=O)CN5C=CCCC5)(Br)N2	UMQHKWFYJITSEH-UHFFFAOYSA-N	828	1585821917068
participant_15	M65339	COc1ccc2c(c1)OC(CN3CCN(CC3)Cc4ccc(cc4)NC(=O)CN5C=CCC=C5)(Br)N2	FGWXFUKTQPIQRN-UHFFFAOYSA-N	787	1585821917877
participant_15	M65340	COc1ccc2c(c1)OC(CN3CCN(CC3)Cc4ccc(cc4)NC(=O)CN5C=CNC=C5)(Br)N2	MNOQPHXWMUYQLB-UHFFFAOYSA-N	779	1585821922156
participant_15	M65341	COc1ccc2c(c1)OC(CN3CCN(CC3)Cc4ccc(cc4)NC(=O)[N+]5=NO5)(Br)N2	PLNKTRNGHGLELM-UHFFFAOYSA-O	827	1585821949659
participant_15	M65342	COc1ccc2c(c1)OC(CN3CCN(CC3)Cc4ccc(cc4)NC(=O)[N+]5=CO5)(Br)N2	MYZGGSITEMYDTJ-UHFFFAOYSA-O	838	1585821954076
participant_15	M65343	COc1ccc2c(c1)OC(CN3CCN(CC3)Cc4ccc(cc4)NC(=O)N5CO5)(Br)N2	MZKRNSYJNQGGRH-UHFFFAOYSA-N	844	1585821958019
participant_15	M64901	COc1ccc2c(c1)OC(CN3CCN(CC3)Cc4ccc(cc4)NC(=O)C5CO5)(Br)N2	OBDFJCAWSYNIAL-UHFFFAOYSA-N	844	1585821971963
participant_15	M64891	COc1ccc2c(c1)OC(CN3CCN(CC3)Cc4ccc(cc4)NC(=O)C5CC5)(Br)N2	VBRCSVLMTCKDLK-UHFFFAOYSA-N	846	1585821973567
participant_15	M65344	COc1ccc2c(c1)OC(CN3CCN(CC3)Cc4ccc(cc4)NC(=O)C5=CC5)(Br)N2	JUASJVBVPPQMSG-UHFFFAOYSA-N	849	1585821978925
participant_15	M65345	C=C(C)C(=O)Nc1ccc(cc1)CN2CCN(CC2)CC3(Br)Nc4ccc(cc4O3)OC	CXGVWSVDOBVNDE-UHFFFAOYSA-N	824	1585821987898
participant_15	M65346	CC(C)C(=O)Nc1ccc(cc1)CN2CCN(CC2)CC3(Br)Nc4ccc(cc4O3)OC	LKQXJSOUQXADDR-UHFFFAOYSA-N	812	1585821991453
participant_15	M65347	CC(C)(C)C(=O)Nc1ccc(cc1)CN2CCN(CC2)CC3(Br)Nc4ccc(cc4O3)OC	NABPPMFJQRMROT-UHFFFAOYSA-N	791	1585821996825
participant_15	M65348	CCC(C)(C)C(=O)Nc1ccc(cc1)CN2CCN(CC2)CC3(Br)Nc4ccc(cc4O3)OC	NFNOEANGSHWGFV-UHFFFAOYSA-N	790	1585822004246
participant_15	M65349	CCCC(C)(C)C(=O)Nc1ccc(cc1)CN2CCN(CC2)CC3(Br)Nc4ccc(cc4O3)OC	HUWNOBAUAZUWRA-UHFFFAOYSA-N	779	1585822006616
participant_15	M65350	CC1(CCCC1)C(=O)Nc2ccc(cc2)CN3CCN(CC3)CC4(Br)Nc5ccc(cc5O4)OC	BEXWWHGHBVBTCD-UHFFFAOYSA-N	790	1585822009431
participant_15	M65351	COc1ccc2c(c1)OC(CN3CCN(CC3)Cc4ccc(cc4)NC(=O)C5CCCC5)(Br)N2	ABZDWNFRTJJXFE-UHFFFAOYSA-N	806	1585822016363
participant_15	M65352	COc1ccc2c(c1)OC(CN3CCN(CC3)Cc4ccc(cc4)NC(=O)C5CCOC5)(Br)N2	NNWWICHMJWQAIP-UHFFFAOYSA-N	824	1585822020642
participant_15	M65353	COc1ccc2c(c1)OC(CN3CCN(CC3)Cc4ccc(cc4)NC(=O)C5COCN5)(Br)N2	ZEFSLBYKWUHGAG-UHFFFAOYSA-N	825	1585822024106
participant_15	M65354	COc1ccc2c(c1)OC(CN3CCN(CC3)Cc4ccc(cc4)NC(=O)C5CNCN5)(Br)N2	BXOXMVHFVRSPHP-UHFFFAOYSA-N	821	1585822028420
participant_15	M65355	COc1ccc2c(c1)OC(CN3CCN(CC3)Cc4ccc(cc4)NC(=O)C5C=NCN5)(Br)N2	BBTQKRZPUSBAHU-UHFFFAOYSA-N	827	1585822037285
participant_15	M65356	COc1ccc2c(c1)OC(CN3CCN(CC3)Cc4ccc(cc4)NC(=O)C5=NCN=C5)(Br)N2	MVUDYRBGBMKKCZ-UHFFFAOYSA-N	823	1585822039421
participant_15	M65357	COc1ccc2c(c1)OC(CN3CCN(CC3)Cc4ccc(cc4)NC(=O)C5=NCN=C5)(Cl)N2	USTRLPKYGUJZTK-UHFFFAOYSA-N	811	1585822052210
participant_15	M65358	COc1ccc2c(c1)OC(CN3CCN(CC3)Cc4ccc(cc4)NC(=O)C5=NCN=C5)(F)N2	ZPENHDRFVLABHU-UHFFFAOYSA-N	817	1585822055434
participant_15	M65359	CCOc1ccc2c(c1)OC(CN3CCN(CC3)Cc4ccc(cc4)NC(=O)C5=CN5)(Br)N2	JVKXDAVKGZEPKX-UHFFFAOYSA-N	828	1585822071787
participant_15	M65360	Cc1cc2c(cc1OC)OC(CN3CCN(CC3)Cc4ccc(cc4)NC(=O)C5=CN5)(Br)N2	IRIWGEJYGIXRME-UHFFFAOYSA-N	791	1585822082680
participant_15	M65361	CCc1cc2c(cc1OC)OC(CN3CCN(CC3)Cc4ccc(cc4)NC(=O)C5=CN5)(Br)N2	JZCDZZNCLWRUEX-UHFFFAOYSA-N	785	1585822083752
participant_15	M65362	COc1cc2c(cc1OC)OC(CN3CCN(CC3)Cc4ccc(cc4)NC(=O)C5=CN5)(Br)N2	FWROFVGOOZPXQJ-UHFFFAOYSA-N	775	1585822087509
participant_15	M65363	Cc1cc(cc2c1NC(CN3CCN(CC3)Cc4ccc(cc4)NC(=O)C5=CN5)(Br)O2)OC	CTAGMJVVDORSHL-UHFFFAOYSA-N	791	1585822098066
participant_15	M65364	CCc1cc(cc2c1NC(CN3CCN(CC3)Cc4ccc(cc4)NC(=O)C5=CN5)(Br)O2)OC	UZJXIAXDFBIUOH-UHFFFAOYSA-N	785	1585822099491
participant_15	M65365	COc1cc(c2c(c1)OC(CN3CCN(CC3)Cc4ccc(cc4)NC(=O)C5=CN5)(Br)N2)OC	PEAWTSATWUBQOI-UHFFFAOYSA-N	791	1585822101807
participant_15	M65366	COc1cc(c2c(c1)OC(CN3CCN(CC3)Cc4ccc(cc4)NC(=O)C5=CN5)(Br)N2)O	IFTNURKUUMTYTR-UHFFFAOYSA-N	790	1585822106441
participant_15	M65367	Cc1c(ccc2c1OC(CN3CCN(CC3)Cc4ccc(cc4)NC(=O)C5=CN5)(Br)N2)OC	GRWFUNVOAPJXEZ-UHFFFAOYSA-N	794	1585822111931
participant_15	M65368	COc1ccc2c(c1O)OC(CN3CCN(CC3)Cc4ccc(cc4)NC(=O)C5=CN5)(Br)N2	KJWSHOWBSHVBEH-UHFFFAOYSA-N	793	1585822115164
participant_15	M65369	COc1ccc2c(c1OC)OC(CN3CCN(CC3)Cc4ccc(cc4)NC(=O)C5=CN5)(Br)N2	FNMPAKAGUYLAMN-UHFFFAOYSA-N	789	1585822118336
participant_15	M65370	c1cc(ccc1CN2CCN(CC2)CC3(Br)Nc4ccc(cc4O3)O)NC(=O)C5=CN5	UYOJTRGUAOBYDK-UHFFFAOYSA-N	798	1585822127223
participant_15	M65371	c1ccc2c(c1)NC(CN3CCN(CC3)Cc4ccc(cc4)NC(=O)C5=CN5)(Br)O2	LHBJCSKOULKDHX-UHFFFAOYSA-N	770	1585822130158
participant_15	M65372	Cc1ccc2c(c1)OC(CN3CCN(CC3)Cc4ccc(cc4)NC(=O)C5=CN5)(Br)N2	MBDVOUQSFCSCPY-UHFFFAOYSA-N	804	1585822136180
participant_15	M65373	CCc1ccc2c(c1)OC(CN3CCN(CC3)Cc4ccc(cc4)NC(=O)C5=CN5)(Br)N2	ILZZVYFDQQMORN-UHFFFAOYSA-N	801	1585822136836
participant_15	M65374	COc1ccc2c(c1)OC(CN3CCN(CC3)Cc4ccc(cc4)NC(=O)C5=CN5)(Br)O2	KVEWRDIKPUHVEQ-UHFFFAOYSA-N	832	1585822146038
participant_15	M65375	COc1ccc2c(c1)NC(CN3CCN(CC3)Cc4ccc(cc4)NC(=O)C5=CN5)(Br)O2	AQNMZKLXIYWNHX-UHFFFAOYSA-N	840	1585822148567
participant_15	M65376	COc1ccc2c(c1)NC(CN3CCN(CC3)Cc4ccc(cc4)NC(=O)C5=CN5)(Br)N2	RXKMKRZIHDUZAZ-UHFFFAOYSA-N	797	1585822158023
participant_15	M65377	COc1ccc2c(c1)SC(CN3CCN(CC3)Cc4ccc(cc4)NC(=O)C5=CN5)(Br)N2	YAQXZUAIVDNRCO-UHFFFAOYSA-N	812	1585822162532
participant_15	M65378	COc1ccc2c(c1)SC(CN3CCN(CC3)Cc4ccc(cc4)NC(=O)C5=CN5)(Br)S2	QPIZGXGFJCUSEN-UHFFFAOYSA-N	783	1585822165415
participant_15	M65379	COc1ccc2c(c1)OC(CN3CCN(CC3)Cc4ccc(cc4)NC(=O)C5=CN5)(Br)S2	FFPPXQBFDJDTKW-UHFFFAOYSA-N	827	1585822168772
participant_15	M65380	CN1c2ccc(cc2OC1(CN3CCN(CC3)Cc4ccc(cc4)NC(=O)C5=CN5)Br)OC	DXMYGDFTYHYFCE-UHFFFAOYSA-N	823	1585822182675
participant_15	M65381	CC1(CN2CCN(CC2)Cc3ccc(cc3)NC(=O)C4=CN4)Nc5ccc(cc5O1)OC	UGOQHUWCBLFHGJ-UHFFFAOYSA-N	841	1585822195049
participant_15	M65382	CC1(CC2CCN(CC2)Cc3ccc(cc3)NC(=O)C4=CN4)Nc5ccc(cc5O1)OC	JGXDUKYYCMEZET-UHFFFAOYSA-N	722	1585822196288
participant_15	M65383	COc1ccc2c(c1)OC3(C[N+]4(CCN(CC4)Cc5ccc(cc5)NC(=O)C6=CN6)C3)N2	LPZDSHHFPMZXED-UHFFFAOYSA-O	739	1585822206426
participant_15	M65390	CC(c1ccc(cc1)NC(=O)C2=CC2)N3CCN(CC3)CC4(Br)Nc5ccc(cc5O4)OC	GGYCXMAABGYESP-UHFFFAOYSA-N	747	1585847733085
participant_15	M65391	CCC(c1ccc(cc1)NC(=O)C2=CC2)N3CCN(CC3)CC4(Br)Nc5ccc(cc5O4)OC	NAWVJLXIEIAGQG-UHFFFAOYSA-N	762	1585847738708
participant_15	M65392	COc1ccc2c(c1)OC(CN3CC[N+]4(CCC4c5ccc(cc5)NC(=O)C6=CC6)CC3)(Br)N2	OGVGQFMKLRGDIG-UHFFFAOYSA-O	682	1585847753036
participant_15	M65393	CC[N+]1(CCN(CC1)CC2(Br)Nc3ccc(cc3O2)OC)Cc4ccc(cc4)NC(=O)C5=CC5	IMTLRQWPQAWFLX-UHFFFAOYSA-O	700	1585847766225
participant_15	M65394	C[N+]1(CCN(CC1)CC2(Br)Nc3ccc(cc3O2)OC)Cc4ccc(cc4)NC(=O)C5=CC5	QKPIUUWTOSCYPV-UHFFFAOYSA-O	703	1585847769243
participant_15	M65395	COc1ccc2c(c1)OC(CN3CC[N+]4(CC3)CC4c5ccc(cc5)NC(=O)C6=CC6)(Br)N2	KFMRQRXWGNSXAI-UHFFFAOYSA-O	696	1585847773333
participant_15	M65396	COc1ccc2c(c1)OC(CN3CCN(CCc4ccc(cc4)NC(=O)C5=CC5)CC3)(Br)N2	ASUDYOXDXJCIFN-UHFFFAOYSA-N	816	1585847778276
participant_15	M65397	COc1ccc2c(c1)OC(CN3CCN(/C=C/c4ccc(cc4)NC(=O)C5=CC5)CC3)(Br)N2	QSZJYHFQEIIETB-ZHACJKMWSA-N	739	1585847803462
participant_15	M65398	COc1ccc2c(c1)OC(CN3CCN(CC3)CNc4ccc(cc4)NC(=O)C5=CC5)(Br)N2	AOIKEZGIDQEDMI-UHFFFAOYSA-N	777	1585847815815
participant_15	M65399	COc1ccc2c(c1)OC(CN3CCN(CC3)COc4ccc(cc4)NC(=O)C5=CC5)(Br)N2	SESVSACMUVIHHG-UHFFFAOYSA-N	801	1585847822340
participant_15	M65400	COc1ccc2c(c1)OC(CN3CCN(CC3)OOc4ccc(cc4)NC(=O)C5=CC5)(Br)N2	QFUIHNIQDPQVMA-UHFFFAOYSA-N	767	1585847824621
participant_15	M65401	COc1ccc2c(c1)OC(CN3CCN(CC3)OCc4ccc(cc4)NC(=O)C5=CC5)(Br)N2	SGOQLHBMCUJRRV-UHFFFAOYSA-N	788	1585847828537
participant_15	M65402	CC(Cc1ccc(cc1)NC(=O)C2=CC2)N3CCN(CC3)CC4(Br)Nc5ccc(cc5O4)OC	UKGPIROXIBNNQA-UHFFFAOYSA-N	776	1585848048714
participant_15	M65403	CC(C(C)N1CCN(CC1)CC2(Br)Nc3ccc(cc3O2)OC)c4ccc(cc4)NC(=O)C5=CC5	JAQXWBHXXIXPHV-UHFFFAOYSA-N	722	1585848050361
participant_15	M65404	COc1ccc2c(c1)OC(CN3CCN(CC3)C4CCC4c5ccc(cc5)NC(=O)C6=CC6)(Br)N2	TVZRJHSXSMTBLH-UHFFFAOYSA-N	721	1585848069842
participant_15	M65405	COc1ccc2c(c1)OC(CN3CCN(CCCCc4ccc(cc4)NC(=O)C5=CC5)CC3)(Br)N2	JNOKHUFTLDPDSG-UHFFFAOYSA-N	783	1585848075902
participant_15	M65406	CC(CCCc1ccc(cc1)NC(=O)C2=CC2)N3CCN(CC3)CC4(Br)Nc5ccc(cc5O4)OC	BQTGZDRQLPWJTM-UHFFFAOYSA-N	760	1585848085818
participant_15	M65407	CCC(CCCc1ccc(cc1)NC(=O)C2=CC2)N3CCN(CC3)CC4(Br)Nc5ccc(cc5O4)OC	LNIFSNZCAPFFOW-UHFFFAOYSA-N	770	1585848086935
participant_15	M65408	COc1ccc2c(c1)OC(CN3CCN(CC3)C4CCC(CC4)c5ccc(cc5)NC(=O)C6=CC6)(Br)N2	GLCGTMMDRWOPNI-UHFFFAOYSA-N	677	1585848088163
participant_15	M65409	COc1ccc2c(c1)OC(CN3CCN(CC3)C4=CCC(CC4)c5ccc(cc5)NC(=O)C6=CC6)(Br)N2	SRYBAWDDBBVSBI-UHFFFAOYSA-N	730	1585848092961
participant_15	M65410	COc1ccc2c(c1)OC(CN3CCN(CC3)C4=CC=C(CC4)c5ccc(cc5)NC(=O)C6=CC6)(Br)N2	BRNMUNXVHJTKHE-UHFFFAOYSA-N	725	1585848094446
participant_15	M65411	COc1ccc2c(c1)OC(CN3CCN(CC3)c4ccc(cc4)-c5ccc(cc5)NC(=O)C6=CC6)(Br)N2	VITYMYXZVNAXPV-UHFFFAOYSA-N	682	1585848097469
participant_15	M65412	CC(C1(Br)Nc2ccc(cc2O1)OC)N3CCN(CC3)Cc4ccc(cc4)NC(=O)C5=CC5	CFMNUALMTYWPEC-UHFFFAOYSA-N	796	1585848129279
participant_15	M65413	COc1ccc2c(c1)OC(C3C[N+]43CCN(CC4)Cc5ccc(cc5)NC(=O)C6=CC6)(Br)N2	VDMRVXBIZNIFHU-UHFFFAOYSA-O	741	1585848130399
participant_15	M65414	COc1ccc2c(c1)OC(CCN3CCN(CC3)Cc4ccc(cc4)NC(=O)C5=CC5)(Br)N2	RGVDBZGAASYYTR-UHFFFAOYSA-N	835	1585848133900
participant_15	M65415	COc1ccc2c(c1)OC(/C=C/N3CCN(CC3)Cc4ccc(cc4)NC(=O)C5=CC5)(Br)N2	YZBZLABBYCPDPN-ZHACJKMWSA-N	787	1585848144473
participant_15	M65416	CC(CN1CCN(CC1)Cc2ccc(cc2)NC(=O)C3=CC3)C4(Br)Nc5ccc(cc5O4)OC	CQLAYTLPGKCUPD-UHFFFAOYSA-N	829	1585848157636
participant_15	M65417	COc1ccc2c(c1)OC(C3CC3N4CCN(CC4)Cc5ccc(cc5)NC(=O)C6=CC6)(Br)N2	AAJWBXGPKFKMBH-UHFFFAOYSA-N	783	1585848158699
participant_15	M65418	COc1ccc2c(c1)OC(CCCN3CCN(CC3)Cc4ccc(cc4)NC(=O)C5=CC5)(Br)N2	RRMBKZFPTUMQHK-UHFFFAOYSA-N	823	1585848161914
participant_15	M65419	COc1ccc2c(c1)OC(CNCN3CCN(CC3)Cc4ccc(cc4)NC(=O)C5=CC5)(Br)N2	KNDUNSAVMFWBIF-UHFFFAOYSA-N	827	1585848173711
participant_15	M65420	COc1ccc2c(c1)OC(COCN3CCN(CC3)Cc4ccc(cc4)NC(=O)C5=CC5)(Br)N2	NXCNXWNFDCHWDF-UHFFFAOYSA-N	840	1585848179479
participant_15	M65421	COc1ccc2c(c1)OC(COCN3C=CN(CC3)Cc4ccc(cc4)NC(=O)C5=CC5)(Br)N2	MTFLFFBUFKDFBZ-UHFFFAOYSA-N	679	1585848193014
participant_15	M65422	CC(CC1(Br)Nc2ccc(cc2O1)OC)CN3CCN(CC3)Cc4ccc(cc4)NC(=O)C5=CC5	HWZDBINTJCZOJF-UHFFFAOYSA-N	822	1585848213269
participant_15	M65423	COc1ccc2c(c1)OC(CC(CN3CCN(CC3)Cc4ccc(cc4)NC(=O)C5=CC5)O)(Br)N2	YPLMVIXSHXSLQI-UHFFFAOYSA-N	821	1585848216192
participant_15	M65424	COc1ccc2c(c1)OC(CC(=O)CN3CCN(CC3)Cc4ccc(cc4)NC(=O)C5=CC5)(Br)N2	CHYWENBFUVUWNN-UHFFFAOYSA-N	843	1585848221886
participant_15	M65425	COc1ccc2c(c1)OC(Br)(N2)NC(=O)CN3CCN(CC3)Cc4ccc(cc4)NC(=O)C5=CC5	GYUKWUCUTOSSJQ-UHFFFAOYSA-N	848	1585848229453
participant_15	M65426	CC1(Nc2ccc(cc2O1)OC)NC(=O)CN3CCN(CC3)Cc4ccc(cc4)NC(=O)C5=CC5	GRSSHXOKYVSPJU-UHFFFAOYSA-N	854	1585848257528
participant_15	M65427	COc1ccc2c(c1)OC3(CN3C(=O)CN4CCN(CC4)Cc5ccc(cc5)NC(=O)C6=CC6)N2	LPYALHJDDWWXAH-UHFFFAOYSA-N	842	1585848262240
participant_15	M65428	COc1ccc2c(c1)OC(CNC(=O)CN3CCN(CC3)Cc4ccc(cc4)NC(=O)C5=CC5)N2	LDJBBYSQCFTZOU-UHFFFAOYSA-N	847	1585848265401
participant_15	M65429	CC1(CNC(=O)CN2CCN(CC2)Cc3ccc(cc3)NC(=O)C4=CC4)Nc5ccc(cc5O1)OC	XKFYJOUVBIHPPX-UHFFFAOYSA-N	847	1585848294316
participant_15	M65430	COc1ccc2c(c1)OC(CNC(=O)CN3CCN(CC3)Cc4ccc(cc4)NC(=O)C5=CC5)(Br)N2	KMOYYQGTRUKDFB-UHFFFAOYSA-N	841	1585848298237
participant_15	M65431	COc1ccc2c(c1)OC(CNC(=O)CN3CCN(CC3)Cc4ccc(cc4)NC(=O)C5=CC5)(Cl)N2	DHNIOPIQQGBVHK-UHFFFAOYSA-N	847	1585848303299
participant_15	M65432	COc1ccc2c(c1)OC(CNC(=O)CN3CCN(CC3)Cc4ccc(cc4)NC(=O)C5=CC5)(F)N2	GFWUKMAJFFYJHN-UHFFFAOYSA-N	847	1585848307542
participant_15	M65433	COc1ccc2c(c1)OC(CNC(=O)CN3CCN(CC3)Cc4ccc(cc4)NC(=O)C5=CC5)(N2)O	AKQGXZLVXSVUHF-UHFFFAOYSA-N	847	1585848314687
participant_15	M65434	CC(C1Nc2ccc(cc2O1)OC)NC(=O)CN3CCN(CC3)Cc4ccc(cc4)NC(=O)C5=CC5	IJGNFGKXAORIPQ-UHFFFAOYSA-N	841	1585848328506
participant_15	M65435	COc1ccc2c(c1)OC(C(Br)NC(=O)CN3CCN(CC3)Cc4ccc(cc4)NC(=O)C5=CC5)N2	IUECWPOIZBPABY-UHFFFAOYSA-N	840	1585848332676
participant_15	M65436	COc1ccc2c(c1)OC(C(Cl)NC(=O)CN3CCN(CC3)Cc4ccc(cc4)NC(=O)C5=CC5)N2	VUKXEZARLCAXDS-UHFFFAOYSA-N	840	1585848335824
participant_15	M65437	CC1(C(Cl)NC(=O)CN2CCN(CC2)Cc3ccc(cc3)NC(=O)C4=CC4)Nc5ccc(cc5O1)OC	QETZSUOFFBWOOC-UHFFFAOYSA-N	840	1585848342558
participant_15	M65438	COc1ccc2c(c1)OC(Cl)(N2)NC(=O)CN3CCN(CC3)Cc4ccc(cc4)NC(=O)C5=CC5	WCYZNSJJDKCMMO-UHFFFAOYSA-N	854	1585848374924
participant_15	M65439	COc1ccc2c(c1)NC(Cl)(N2)NC(=O)CN3CCN(CC3)Cc4ccc(cc4)NC(=O)C5=CC5	NCCIDUJHELGXRF-UHFFFAOYSA-N	822	1585848390454
participant_15	M65440	COc1ccc2c(c1)NC(Cl)(NC(=O)CN3CCN(CC3)Cc4ccc(cc4)NC(=O)C5=CC5)O2	YKNHQYABKVXQSJ-UHFFFAOYSA-N	847	1585848393955
participant_15	M65441	CCOc1ccc2c(c1)NC(Cl)(NC(=O)CN3CCN(CC3)Cc4ccc(cc4)NC(=O)C5=CC5)O2	WEOIBQXXSHIALZ-UHFFFAOYSA-N	829	1585848405513
participant_15	M65442	c1cc(ccc1CN2CCN(CC2)CC(=O)NC3(Cl)Nc4cc(ccc4O3)O)NC(=O)C5=CC5	HWYFDHZKNUDEFO-UHFFFAOYSA-N	806	1585848412462
participant_15	M65443	c1ccc2c(c1)NC(Cl)(NC(=O)CN3CCN(CC3)Cc4ccc(cc4)NC(=O)C5=CC5)O2	OQXIAXNAVFZBIY-UHFFFAOYSA-N	785	1585848417446
participant_15	M65444	Cc1ccc2c(c1)OC(Cl)(N2)NC(=O)CN3CCN(CC3)Cc4ccc(cc4)NC(=O)C5=CC5	ARJGBQHIGXGMBR-UHFFFAOYSA-N	818	1585848421862
participant_15	M65445	CCc1ccc2c(c1)OC(Cl)(N2)NC(=O)CN3CCN(CC3)Cc4ccc(cc4)NC(=O)C5=CC5	BCNFOJQGMRHJQS-UHFFFAOYSA-N	815	1585848423624
participant_15	M65446	CC1(CC(=O)CN2CCN(CC2)Cc3ccc(cc3)NC(=O)C4=CC4)Nc5ccc(cc5O1)OC	GLJPNECAISUQQQ-UHFFFAOYSA-N	843	1585848439308
participant_15	M65447	CC(N)(NC(=O)CN1CCN(CC1)Cc2ccc(cc2)NC(=O)C3=CC3)Oc4cccc(c4)OC	YUFUGLFHCQJRCL-UHFFFAOYSA-N	792	1585848515883
participant_15	M65448	CC(NC(=O)CN1CCN(CC1)Cc2ccc(cc2)NC(=O)C3=CC3)Oc4cccc(c4)OC	JQGOPVKSARZGET-UHFFFAOYSA-N	803	1585848522714
participant_15	M65449	CC(Cc1cccc(c1)OC)NC(=O)CN2CCN(CC2)Cc3ccc(cc3)NC(=O)C4=CC4	DAHZOTQRWJOMFR-UHFFFAOYSA-N	802	1585848531843
participant_15	M65450	COc1cccc(c1)C2CC2NC(=O)CN3CCN(CC3)Cc4ccc(cc4)NC(=O)C5=CC5	ZSMNUBVCQLGLTA-UHFFFAOYSA-N	801	1585848541018
participant_15	M65451	COc1cccc(CCCNC(=O)CN2CCN(CC2)Cc3ccc(cc3)NC(=O)C4=CC4)c1	WGKJVBMEANXWFF-UHFFFAOYSA-N	782	1585848547716
participant_15	M65452	CC(Cc1cccc(c1)OC)CNC(=O)CN2CCN(CC2)Cc3ccc(cc3)NC(=O)C4=CC4	WPZFTDGXUHXNAH-UHFFFAOYSA-N	786	1585848587624
participant_15	M65453	COc1cccc(CC(CNC(=O)CN2CCN(CC2)Cc3ccc(cc3)NC(=O)C4=CC4)O)c1	SABLFAPCJWUSSE-UHFFFAOYSA-N	785	1585848590331
participant_15	M65454	CC(Cc1cccc(c1)OC)(CNC(=O)CN2CCN(CC2)Cc3ccc(cc3)NC(=O)C4=CC4)O	IYSKVLYCBIVBEN-UHFFFAOYSA-N	776	1585848599333
participant_15	M65455	COc1cccc(c1)C2CC2(CNC(=O)CN3CCN(CC3)Cc4ccc(cc4)NC(=O)C5=CC5)O	CMRJFPYFYPCRHY-UHFFFAOYSA-N	795	1585848601801
participant_15	M65456	COc1cccc(CCC(CNC(=O)CN2CCN(CC2)Cc3ccc(cc3)NC(=O)C4=CC4)O)c1	SZOCNPGYLQERTJ-UHFFFAOYSA-N	769	1585848604800
participant_15	M65457	COc1cccc(c1)CNC(CNC(=O)CN2CCN(CC2)Cc3ccc(cc3)NC(=O)C4=CC4)O	JXKCIJCVCFMYMI-UHFFFAOYSA-N	769	1585848632332
participant_15	M65458	COc1cccc(c1)CNC(=O)CNC(=O)CN2CCN(CC2)Cc3ccc(cc3)NC(=O)C4=CC4	HILHJIUVXJBPHN-UHFFFAOYSA-N	764	1585848636280
participant_30	M65426	CC1(Nc2ccc(cc2O1)OC)NC(=O)CN3CCN(CC3)Cc4ccc(cc4)NC(=O)C5=CC5	GRSSHXOKYVSPJU-UHFFFAOYSA-N	854	1585901203612
participant_10	M65426	CC1(Nc2ccc(cc2O1)OC)NC(=O)CN3CCN(CC3)Cc4ccc(cc4)NC(=O)C5=CC5	GRSSHXOKYVSPJU-UHFFFAOYSA-N	854	1585902075541
participant_10	M65544	CN1CCN(CC1)Cc2ccc(cc2)NC(=O)C3=CC3	CCSIWNCMAHLTNI-UHFFFAOYSA-N	675	1585902113315
participant_10	M65547	CN1CCN(CC1)Cc2ccc(cc2)N	NIXCVBFXLJWUTC-UHFFFAOYSA-N	579	1585902127547
participant_10	M65549	CC1CCN(CC1)Cc2ccc(cc2)N	UJZKENORBCZXBM-UHFFFAOYSA-N	489	1585902133846
participant_10	M65550	CC1CCC(CC1)Cc2ccc(cc2)N	JKHSMCYBHJYIBS-UHFFFAOYSA-N	379	1585902135482
participant_10	M4807	Cc1ccc(cc1)N	RZXMPPFPUUCRFN-UHFFFAOYSA-N	277	1585902145949
participant_10	M8592	c1ccc(cc1)N	PAYRUJLWNCNPSJ-UHFFFAOYSA-N	207	1585902151353
participant_10	M105	Cc1ccccc1	YXFVVABEGXRONW-UHFFFAOYSA-N	212	1585902156219
participant_10	M3039	Cc1cccc(C)c1	IVSZLXZYQVIEFR-UHFFFAOYSA-N	220	1585902159856
participant_10	M3040	CCc1cccc(C)c1	ZLCSFXXPPANWQY-UHFFFAOYSA-N	250	1585902160883
participant_10	M4443	CCCc1cccc(C)c1	QUEBYVKXYIKVSO-UHFFFAOYSA-N	255	1585902162071
participant_10	M55980	CCCCc1cccc(C)c1	OAPCPUDMDJIBOQ-UHFFFAOYSA-N	263	1585902162919
participant_10	M4451	Cc1ccc2CCCCc2c1	IVIDJLLPQYHHLM-UHFFFAOYSA-N	310	1585902164580
participant_10	M65559	Cc1ccc2CC(C)CCc2c1	DXRBFZCGSZKZTL-UHFFFAOYSA-N	307	1585902170483
participant_10	M601	Cc1ccc2ccccc2c1	QIMMUPPBPVKWKM-UHFFFAOYSA-N	352	1585902178040
participant_10	M5072	c1ccc2cc(ccc2c1)O	JWAZRIHNYRIHIV-UHFFFAOYSA-N	347	1585902183976
participant_10	M65560	c1ccc2cc(ccc2c1)N	JBIJLHTVPXGSAM-UHFFFAOYSA-N	352	1585902188389
participant_10	M65561	Cc1ccc2cc(ccc2c1)N	GSUBEKBKJCYWBJ-UHFFFAOYSA-N	363	1585902195107
participant_10	M65562	CCc1ccc2cc(ccc2c1)N	JRUJAMVUDQANQN-UHFFFAOYSA-N	396	1585902198376
participant_10	M65563	CCCc1ccc2cc(ccc2c1)N	INEXRPUAULVOTC-UHFFFAOYSA-N	399	1585902202231
participant_10	M65564	CCCCc1ccc2cc(ccc2c1)N	JOGHGDFERWBONK-UHFFFAOYSA-N	405	1585902203525
participant_10	M65565	CCCCCc1ccc2cc(ccc2c1)N	QNEGBIFHADYLHJ-UHFFFAOYSA-N	404	1585902204977
participant_10	M65566	CCCCCCc1ccc2cc(ccc2c1)N	VVCIILLQOYTSCI-UHFFFAOYSA-N	397	1585902206476
participant_10	M65567	C1CCC(C1)Cc2ccc3cc(ccc3c2)N	OSFFMHRAVBBDDV-UHFFFAOYSA-N	467	1585902208661
participant_10	M65568	CC1CCC(C1)Cc2ccc3cc(ccc3c2)N	WKHQFPBETCNGIC-UHFFFAOYSA-N	450	1585902212529
participant_10	M65569	CCC1CCC(C1)Cc2ccc3cc(ccc3c2)N	KTNLATFDUXFALW-UHFFFAOYSA-N	446	1585902213860
participant_10	M65570	CCCC1CCC(C1)Cc2ccc3cc(ccc3c2)N	QYSAJSJULQHYDJ-UHFFFAOYSA-N	446	1585902214833
participant_10	M65571	CCCCC1CCC(C1)Cc2ccc3cc(ccc3c2)N	SJWYLCIXTNUMDU-UHFFFAOYSA-N	447	1585902215756
participant_10	M65572	CCCCCC1CCC(C1)Cc2ccc3cc(ccc3c2)N	WSXHYZLHFMEYRB-UHFFFAOYSA-N	442	1585902216540
participant_10	M65573	C1CCC2CCC(Cc3ccc4cc(ccc4c3)N)C2CC1	ATXOVZNMGRHQAZ-UHFFFAOYSA-N	449	1585902217578
participant_10	M65574	CCCCC1CCC(Cc2ccc3cc(ccc3c2)N)C1C	COJQEQPGXKMKMG-UHFFFAOYSA-N	424	1585902222217
participant_10	M65575	CCCC1CCC(Cc2ccc3cc(ccc3c2)N)C1C	HEBYTDLMHRITOP-UHFFFAOYSA-N	422	1585902224471
participant_10	M65576	CC12CCCC2CCC1Cc3ccc4cc(ccc4c3)N	SWKGQTVSXCPQND-UHFFFAOYSA-N	484	1585902226299
participant_10	M65577	C1CCC2C(C1)CCC2Cc3ccc4cc(ccc4c3)N	GUVHIAIXCBTHGB-UHFFFAOYSA-N	448	1585902233388
participant_10	M65578	c1ccc2c(c1)CCC2Cc3ccc4cc(ccc4c3)N	YHNJBCIOBJURLY-UHFFFAOYSA-N	505	1585902237298
participant_10	M65579	c1ccc2c(c1)CCC2C[n+]3ccc4cc(ccc4c3)N	PXLOHOXYNDTOJN-UHFFFAOYSA-O	469	1585902243250
participant_10	M65580	c1ccc2c(c1)C(Cc3ccc4cc(ccc4c3)N)CN2	YULVPVLRNJOCGM-UHFFFAOYSA-N	491	1585902251219
participant_10	M65581	c1ccc2c(c1)CCN2Cc3ccc4cc(ccc4c3)N	PNJIXJCIHPSPBE-UHFFFAOYSA-N	563	1585902262465
participant_10	M65582	c1ccc2c(c1)CCN2C[n+]3ccc4cc(ccc4c3)N	IMERDDCRDLKPOG-UHFFFAOYSA-O	518	1585902269941
participant_10	M65583	c1ccc2c(c1)CCN2CC3CCc4cc(ccc4C3)N	NUXKEWXCSKPTCW-UHFFFAOYSA-N	534	1585902281934
participant_10	M65584	c1ccc2c(c1)CCN2CN3CCc4cc(ccc4C3)N	CXOZKIGZKUEUAE-UHFFFAOYSA-N	569	1585902286572
participant_10	M65585	COc1ccc2c(c1)OC(N2)NC(=O)CN3CCN(CC3)Cc4ccc(cc4)NC(=O)C5=CC5	OMIZHWAOSZGBDY-UHFFFAOYSA-N	853	1585902324388
participant_10	M65586	c1cc(ccc1CN2CCN(CC2)CC(=O)NC3Nc4ccc(cc4O3)ON)NC(=O)C5=CC5	UWLJADSLOOQFIA-UHFFFAOYSA-N	828	1585902335032
participant_10	M65587	CNc1ccc2c(c1)OC(N2)NC(=O)CN3CCN(CC3)Cc4ccc(cc4)NC(=O)C5=CC5	IEXGJGDVWIJFAY-UHFFFAOYSA-N	807	1585902341368
participant_10	M65588	CCc1ccc2c(c1)OC(N2)NC(=O)CN3CCN(CC3)Cc4ccc(cc4)NC(=O)C5=CC5	UKHDSYORPGTJNT-UHFFFAOYSA-N	814	1585902344622
participant_10	M65589	Cc1ccc2c(c1)OC(N2)NC(=O)CN3CCN(CC3)Cc4ccc(cc4)NC(=O)C5=CC5	LHKMEIQUXPARNE-UHFFFAOYSA-N	818	1585902353036
participant_10	M65590	CC(C)c1ccc2c(c1)OC(N2)NC(=O)CN3CCN(CC3)Cc4ccc(cc4)NC(=O)C5=CC5	ZMXRWZFEKPZIJH-UHFFFAOYSA-N	805	1585902365073
participant_10	M65591	C=C(C)c1ccc2c(c1)OC(N2)NC(=O)CN3CCN(CC3)Cc4ccc(cc4)NC(=O)C5=CC5	OQFDZTUPLJNMNS-UHFFFAOYSA-N	794	1585902371759
participant_10	M65592	CC(=O)c1ccc2c(c1)OC(N2)NC(=O)CN3CCN(CC3)Cc4ccc(cc4)NC(=O)C5=CC5	FNKPJHHFDVPYQI-UHFFFAOYSA-N	791	1585902374328
participant_10	M65593	c1cc(ccc1CN2CCN(CC2)CC(=O)NC3Nc4ccc(cc4O3)C(=O)O)NC(=O)C5=CC5	UJSAAIVICDLBTE-UHFFFAOYSA-N	785	1585902375994
participant_10	M65594	c1cc(ccc1CN2CCN(CC2)CC(=O)NC3Nc4ccc(cc4O3)C(O)O)NC(=O)C5=CC5	WQFZJNMNWGLUOA-UHFFFAOYSA-N	788	1585902379276
participant_10	M65595	c1cc(ccc1CN2CCN(CC2)CC(=O)NC3Nc4ccc(cc4O3)C(N)O)NC(=O)C5=CC5	VBYUELKBQXHUJC-UHFFFAOYSA-N	793	1585902382958
participant_10	M65596	CC(c1ccc2c(c1)OC(N2)NC(=O)CN3CCN(CC3)Cc4ccc(cc4)NC(=O)C5=CC5)O	GWDHRWHUDWVIBG-UHFFFAOYSA-N	804	1585902386031
participant_10	M65597	CN(C)c1ccc2c(c1)OC(N2)NC(=O)CN3CCN(CC3)Cc4ccc(cc4)NC(=O)C5=CC5	RRSWXHKTPUXRDJ-UHFFFAOYSA-N	799	1585902393494
participant_10	M65598	CC(c1ccc2c(c1)OC(N2)NC(=O)CN3CCN(CC3)Cc4ccc(cc4)NC(=O)C5=CC5)N	ZQIBUUFYZMVCIK-UHFFFAOYSA-N	804	1585902399592
participant_10	M65599	c1cc(ccc1CN2CCN(CC2)CC(=O)NC3Nc4ccc(cc4O3)O)NC(=O)C5=CC5	RJWOKKDGRZCDSM-UHFFFAOYSA-N	806	1585902452760
participant_10	M65600	CSc1ccc2c(c1)OC(N2)NC(=O)CN3CCN(CC3)Cc4ccc(cc4)NC(=O)C5=CC5	ZORVNBOXOKPOKW-UHFFFAOYSA-N	809	1585902469822
participant_10	M65601	CS(=O)c1ccc2c(c1)OC(N2)NC(=O)CN3CCN(CC3)Cc4ccc(cc4)NC(=O)C5=CC5	UCOMAGDCNVCADI-UHFFFAOYSA-N	806	1585902474210
participant_10	M65602	c1cc(ccc1CN2CCN(CC2)CC(=O)NC3Nc4ccc(cc4O3)S(=O)N)NC(=O)C5=CC5	FGTQZCCJDXOXJM-UHFFFAOYSA-N	801	1585902477219
participant_10	M65603	c1cc(ccc1CN2CCN(CC2)CC(=O)NC3Nc4ccc(cc4O3)SN)NC(=O)C5=CC5	YXZVQUNWTAVIQL-UHFFFAOYSA-N	803	1585902481576
participant_10	M65604	COc1ccc2c(c1)OC(N2)(NC(=O)CN3CCN(CC3)Cc4ccc(cc4)NC(=O)C5=CC5)O	FWOKGAZFPFJUPI-UHFFFAOYSA-N	855	1585902512724
participant_10	M65605	COc1ccc2c(c1)OC(N2)(NC(CN3CCN(CC3)Cc4ccc(cc4)NC(=O)C5=CC5)O)O	ZAJZPZOWNXWJEW-UHFFFAOYSA-N	804	1585902530581
participant_10	M65606	COc1ccc2c(c1)OC3(N2)NC(CN4CCN(CC4)Cc5ccc(cc5)NC(=O)C6=CC6)OO3	VIWUMHQBFJDECE-UHFFFAOYSA-N	811	1585902532968
participant_10	M65607	COc1ccc(cc1)NC2(NC(CN3CCN(CC3)Cc4ccc(cc4)NC(=O)C5=CC5)OO2)O	IOTDZCOUOIENNK-UHFFFAOYSA-N	773	1585902542456
participant_10	M65608	COc1ccc2c(c1)OC(N)(N2)NC(=O)CN3CCN(CC3)Cc4ccc(cc4)NC(=O)C5=CC5	LGWGCPDSFLOSTQ-UHFFFAOYSA-N	854	1585902577237
participant_10	M65609	COc1ccc2c(c1)OC(F)(N2)NC(=O)CN3CCN(CC3)Cc4ccc(cc4)NC(=O)C5=CC5	KOTCSGFZSXZIKF-UHFFFAOYSA-N	854	1585902581038
participant_10	M65610	CCC1(Nc2ccc(cc2O1)OC)NC(=O)CN3CCN(CC3)Cc4ccc(cc4)NC(=O)C5=CC5	VTCAFFNRVDOHRL-UHFFFAOYSA-N	843	1585902592219
participant_10	M65611	COc1ccc2c(c1)OC(CO)(N2)NC(=O)CN3CCN(CC3)Cc4ccc(cc4)NC(=O)C5=CC5	MYBJWMYJDAPVKD-UHFFFAOYSA-N	841	1585902595299
participant_10	M65612	COc1ccc2c(c1)OC(C=O)(N2)NC(=O)CN3CCN(CC3)Cc4ccc(cc4)NC(=O)C5=CC5	QULWBFMMSHUVFT-UHFFFAOYSA-N	847	1585902599957
participant_10	M65613	COc1ccc2c(c1)OC(N2)(NC(=O)CN3C=CN(CC3)Cc4ccc(cc4)NC(=O)C5=CC5)O	UOVMZJCWHCFMAI-UHFFFAOYSA-N	681	1585902615297
participant_10	M65614	COc1ccc2c(c1)OC(N2)(NC(=O)CN3C=CN(C=C3)Cc4ccc(cc4)NC(=O)C5=CC5)O	BUZUBRJTNMXAQQ-UHFFFAOYSA-N	571	1585902617424
participant_10	M65615	C[N+]1(CCN(CC1)CC(=O)NC2(Nc3ccc(cc3O2)OC)O)Cc4ccc(cc4)NC(=O)C5=CC5	VBNIASPLNWNFPH-UHFFFAOYSA-O	717	1585902645666
participant_10	M65616	COc1ccc2c(c1)OC(N2)(NC(=O)CC3CCN(CC3)Cc4ccc(cc4)NC(=O)C5=CC5)O	OWDGRLMUXZGWDE-UHFFFAOYSA-N	727	1585902656580
participant_10	M65617	COc1ccc2c(c1)OC(N2)(NC(=O)CC3CCC(CC3)Cc4ccc(cc4)NC(=O)C5=CC5)O	HNWNZYFYKKPOSO-UHFFFAOYSA-N	607	1585902658262
participant_10	M65618	COc1ccc2c(c1)OC(N2)(NC(=O)Cc3ccc(cc3)Cc4ccc(cc4)NC(=O)C5=CC5)O	TZXNGWUKIKXYKF-UHFFFAOYSA-N	594	1585902663268
participant_10	M65619	COc1ccc2c(c1)OC(N2)(NC(=O)C[n+]3ccc(cc3)Cc4ccc(cc4)NC(=O)C5=CC5)O	VTFUMLSYJNXCJD-UHFFFAOYSA-O	595	1585902669486
participant_10	M65620	COc1ccc2c(c1)OC(N2)(NC(=O)C[n+]3cc[n+](cc3)Cc4ccc(cc4)NC(=O)C5=CC5)O	QWPVCKJTFRBSTD-UHFFFAOYSA-P	544	1585902670654
participant_10	M65621	COc1ccc2c(c1)OC(N2)(NC(=O)Cc3cc[n+](cc3)Cc4ccc(cc4)NC(=O)C5=CC5)O	VIZYSMGGYARBAZ-UHFFFAOYSA-O	596	1585902679488
participant_10	M65622	COc1ccc2c(c1)OC(N2)(NC(=O)CN3CCC(CC3)Cc4ccc(cc4)NC(=O)C5=CC5)O	LGUVVGCIXHEMDM-UHFFFAOYSA-N	722	1585902688250
participant_10	M65623	COc1ccc2c(c1)OC(N2)(NC(=O)CN3CCN(CC3)Oc4ccc(cc4)NC(=O)C5=CC5)O	ARJNNGGZGKMIJV-UHFFFAOYSA-N	776	1585902697758
participant_10	M65624	CC(c1ccc(cc1)NC(=O)C2=CC2)N3CCN(CC3)CC(=O)NC4(Nc5ccc(cc5O4)OC)O	CHBAEEXFUOIPGO-UHFFFAOYSA-N	756	1585902705748
participant_10	M65625	COc1ccc2c(c1)OC(N2)(NC(=O)CN3CCN(CC3)C(c4ccc(cc4)NC(=O)C5=CC5)O)O	IUAZAVATBNRJOF-UHFFFAOYSA-N	756	1585902708743
participant_10	M65626	COc1ccc2c(c1)OC(N2)(NC(=O)CN3CCN(CC3)Cc4ccc(cc4)NC(=O)C5CC5)O	ZZZIRLTWMHUMDQ-UHFFFAOYSA-N	846	1585902726045
participant_10	M65628	CCCC(=O)Nc1ccc(cc1)CN2CCN(CC2)CC(=O)NC3(Nc4ccc(cc4O3)OC)O	XOIXOGYLGHXJBL-UHFFFAOYSA-N	833	1585902734345
participant_10	M65629	CCC(=O)Nc1ccc(cc1)CN2CCN(CC2)CC(=O)NC3(Nc4ccc(cc4O3)OC)O	VAWGUDUKJGYDRI-UHFFFAOYSA-N	846	1585902736368
participant_10	M65630	CC(=O)Nc1ccc(cc1)CN2CCN(CC2)CC(=O)NC3(Nc4ccc(cc4O3)OC)O	PUXFONUTRKTOOX-UHFFFAOYSA-N	845	1585902738365
participant_10	M65631	COc1ccc2c(c1)OC(N2)(NC(=O)CN3CCN(CC3)Cc4ccccc4)O	MWWBULZFQGAELD-UHFFFAOYSA-N	753	1585902757835
participant_10	M65632	Cc1ccc(cc1)CN2CCN(CC2)CC(=O)NC3(Nc4ccc(cc4O3)OC)O	SFVHYTBZRKVOPA-UHFFFAOYSA-N	834	1585902763207
participant_10	M65633	COc1ccc2c(c1)OC(N2)(NC(=O)CN3CCN(CC3)Cc4ccc(cc4)O)O	HOGBKGZLWJALOQ-UHFFFAOYSA-N	827	1585902767298
participant_10	M65634	COc1ccc2c(c1)OC(N2)(NC(=O)CN3CCN(CC3)Cc4ccc(cc4)N)O	JDVZLFXVKKGJQX-UHFFFAOYSA-N	847	1585902771543
participant_10	M65635	CNc1ccc(cc1)CN2CCN(CC2)CC(=O)NC3(Nc4ccc(cc4O3)OC)O	GVXWRMMNTNQIPR-UHFFFAOYSA-N	846	1585902778653
participant_10	M65636	COc1ccc2c(c1)OC(N2)(NC(=O)CN3CCN(CC3)Cc4ccc(cc4)NO)O	XWTQDTMDCHVCMM-UHFFFAOYSA-N	839	1585902783271
participant_10	M65637	CCc1ccc(cc1)CN2CCN(CC2)CC(=O)NC3(Nc4ccc(cc4O3)OC)O	PYFSSSWIJGCQTE-UHFFFAOYSA-N	825	1585902787253
participant_10	M65638	COc1ccc2c(c1)OC(N2)(NC(=O)CN3CCN(CC3)Cc4ccc(cc4)SC)O	OMMJCZZMGGAJEX-UHFFFAOYSA-N	832	1585902792352
participant_10	M65639	COc1ccc2c(c1)OC(N2)(NC(=O)CN3CCN(CC3)Cc4ccc(cc4)SN)O	XMFWHEZNLIHKDE-UHFFFAOYSA-N	824	1585902796340
participant_10	M65640	COc1ccc2c(c1)OC(N2)(NC(=O)CN3CCN(CC3)Cc4ccc(cc4)NN)O	DEYRRJRZAOABIU-UHFFFAOYSA-N	845	1585902797758
participant_10	M65641	COc1ccc2c(c1)OC(N2)(NC(=O)CN3CCN(CC3)Cc4ccc(cc4)S(=O)N)O	KHDCNHAQIDNLFD-UHFFFAOYSA-N	826	1585902806491
participant_10	M65642	COc1ccc2c(c1)OC(N2)(NC(=O)CN3CCN(CC3)Cc4ccc(cc4)[N+](=O)N)O	CKRVTJXXCJJLFP-UHFFFAOYSA-O	825	1585902810298
participant_10	M65643	COc1ccc2c(c1)OC(N2)(NC(=O)CN3CCN(CC3)Cc4ccc(cc4)N=O)O	NJUCUUBCYXCUDV-UHFFFAOYSA-N	832	1585902815781
participant_10	M65644	CN(c1ccc(cc1)CN2CCN(CC2)CC(=O)NC3(Nc4ccc(cc4O3)OC)O)N	UWAMIDUQGSNEQN-UHFFFAOYSA-N	819	1585902836930
participant_10	M65645	C[N+](C)(c1ccc(cc1)CN2CCN(CC2)CC(=O)NC3(Nc4ccc(cc4O3)OC)O)N	FRGAEVNUKMTXKH-UHFFFAOYSA-O	802	1585902839433
participant_10	M65646	CC(C)(c1ccc(cc1)CN2CCN(CC2)CC(=O)NC3(Nc4ccc(cc4O3)OC)O)N	UDXAZUBOMKWZAS-UHFFFAOYSA-N	802	1585902845274
participant_10	M65647	CC(c1ccc(cc1)CN2CCN(CC2)CC(=O)NC3(Nc4ccc(cc4O3)OC)O)(N)N	LVYWDUNOVWHHQF-UHFFFAOYSA-N	808	1585902848497
participant_10	M65648	COc1ccc2c(c1)OC(N2)(NC(=O)CN3CCN(CC3)Cc4ccc(cc4)C(N)(N)N)O	QYDUBBAEELMPJN-UHFFFAOYSA-N	779	1585902850320
participant_10	M65649	COc1ccc2c(c1)OC(N2)(NC(=O)CN3CCN(CC3)Cc4ccc(cc4)C(N)(N)O)O	IGVCVDDEQJCBIB-UHFFFAOYSA-N	795	1585902854113
participant_10	M65650	COc1ccc2c(c1)OC(N2)(NC(=O)CN3CCN(CC3)Cc4ccc(cc4)C(N)(O)O)O	CCJKDKYVEXGTRF-UHFFFAOYSA-N	789	1585902855616
participant_10	M65651	COc1ccc2c(c1)OC(N2)(NC(=O)CN3CCN(CC3)Cc4ccc(cc4)C(O)(O)O)O	VBGAJWNMGGWROP-UHFFFAOYSA-N	763	1585902858572
participant_10	M65652	COc1ccc2c(c1)OC(N2)(NC(=O)CN3CCN(CC3)Cc4ccc(cc4)C(O)O)O	CBABCTLJUMFKAH-UHFFFAOYSA-N	795	1585902863336
participant_10	M65653	COc1ccc2c(c1)OC(N2)(NC(=O)CN3CCN(CC3)Cc4ccc(cc4)CO)O	XTBQQBOENWHGJS-UHFFFAOYSA-N	824	1585902865357
participant_10	M65654	COc1ccc2c(c1)OC(N2)(NC(=O)CN3CCN(CC3)Cc4ccc(cc4)CN)O	PKDODMMSEIHYHQ-UHFFFAOYSA-N	829	1585902872483
participant_10	M65655	CNNc1ccc(cc1)CN2CCN(CC2)CC(=O)NC3(Nc4ccc(cc4O3)OC)O	NZQKLJQCBZZFRV-UHFFFAOYSA-N	832	1585902880767
participant_10	M65656	CCNc1ccc(cc1)CN2CCN(CC2)CC(=O)NC3(Nc4ccc(cc4O3)OC)O	MBZXNINTVHYWEF-UHFFFAOYSA-N	839	1585902889591
participant_10	M65657	CC(C)Nc1ccc(cc1)CN2CCN(CC2)CC(=O)NC3(Nc4ccc(cc4O3)OC)O	ANHLVVJATHVZEJ-UHFFFAOYSA-N	826	1585902891738
participant_10	M65658	C=C(C)Nc1ccc(cc1)CN2CCN(CC2)CC(=O)NC3(Nc4ccc(cc4O3)OC)O	KPFSOZABCYYHKJ-UHFFFAOYSA-N	838	1585902896577
participant_10	M65659	C[N+](=O)Nc1ccc(cc1)CN2CCN(CC2)CC(=O)NC3(Nc4ccc(cc4O3)OC)O	JVNNZCCZHQBGBN-UHFFFAOYSA-O	844	1585902922239
participant_10	M65660	COc1ccc2c(c1)OC(N2)(NC(=O)CN3CCN(CC3)Cc4ccc(cc4)N[N+](=O)N)O	GZRLIRBFRHBRFZ-UHFFFAOYSA-O	844	1585902928347
participant_10	M65661	COc1ccc2c(c1)OC(N2)(NC(=O)CN3CCN(CC3)Cc4ccc(cc4)NC(=O)N)O	MFRJWSMYRAMCNS-UHFFFAOYSA-N	845	1585902934924
participant_10	M65662	CCCNc1ccc(cc1)CN2CCN(CC2)CC(=O)NC3(Nc4ccc(cc4O3)OC)O	GGYQHNKTGSNCMU-UHFFFAOYSA-N	825	1585902951023
participant_10	M65663	COc1ccc2c(c1)OC(N2)(NC(=O)CN3CCN(CC3)Cc4ccc(cc4)NC5CC5)O	MOOUGZHZQXOJSM-UHFFFAOYSA-N	846	1585902954916
participant_10	M65664	COc1ccc2c(c1)OC(N2)(NC(=O)CN3CCN(CC3)Cc4ccc(cc4)NC5CO5)O	SRQWBGVAMGWHQC-UHFFFAOYSA-N	837	1585902963764
participant_30	M65604	COc1ccc2c(c1)OC(N2)(NC(=O)CN3CCN(CC3)Cc4ccc(cc4)NC(=O)C5=CC5)O	FWOKGAZFPFJUPI-UHFFFAOYSA-N	855	1585991519772
participant_30	M66853	CCOc1ccc2c(c1)OC(N2)(NC(=O)CN3CCN(CC3)Cc4ccc(cc4)NC(=O)C5=CC5)O	QMBKPUDEDLHOTD-UHFFFAOYSA-N	836	1585991528756
participant_30	M66854	COc1ccc2c(c1)OC(CC(=O)CN3CCN(CC3)Cc4ccc(cc4)NC(=O)C5=CC5)(N2)O	AMJQABYBYHKEEC-UHFFFAOYSA-N	837	1585991544700
participant_30	M66855	COc1ccc2c(c1)OC(N2)(O)OC(=O)CN3CCN(CC3)Cc4ccc(cc4)NC(=O)C5=CC5	MMEXCQADZVVUMO-UHFFFAOYSA-N	842	1585991556279
participant_30	M66856	COc1ccc2c(c1)OC(NCCN3CCN(CC3)Cc4ccc(cc4)NC(=O)C5=CC5)(N2)O	BLAYQRLVRSABDT-UHFFFAOYSA-N	827	1585991577198
participant_30	M66857	CCc1ccc2c(c1)OC(N2)(NC(=O)CN3CCN(CC3)Cc4ccc(cc4)NC(=O)C5=CC5)O	NGZDEQFIKKTZMO-UHFFFAOYSA-N	811	1585991606762
participant_30	M66858	Cc1ccc2c(c1)OC(N2)(NC(=O)CN3CCN(CC3)Cc4ccc(cc4)NC(=O)C5=CC5)O	LVAKADUPTALRAQ-UHFFFAOYSA-N	819	1585991610031
participant_30	M66859	c1cc(ccc1CN2CCN(CC2)CC(=O)NC3(Nc4ccc(cc4O3)O)O)NC(=O)C5=CC5	VDYUGYQTHVZLQB-UHFFFAOYSA-N	808	1585991615130
participant_30	M66860	CNc1ccc2c(c1)OC(N2)(NC(=O)CN3CCN(CC3)Cc4ccc(cc4)NC(=O)C5=CC5)O	NNZLPCSDECGKPG-UHFFFAOYSA-N	808	1585991652673
participant_30	M66861	CSc1ccc2c(c1)OC(N2)(NC(=O)CN3CCN(CC3)Cc4ccc(cc4)NC(=O)C5=CC5)O	NHGARIPJRVZIAP-UHFFFAOYSA-N	811	1585991655333
participant_30	M66862	Cc1c(ccc2c1OC(N2)(NC(=O)CN3CCN(CC3)Cc4ccc(cc4)NC(=O)C5=CC5)O)OC	KIZZTMFJAXRNGD-UHFFFAOYSA-N	810	1585991662309
participant_30	M66863	Cc1cc2c(c(C)c1OC)OC(N2)(NC(=O)CN3CCN(CC3)Cc4ccc(cc4)NC(=O)C5=CC5)O	OGLHCKCFLAELQS-UHFFFAOYSA-N	759	1585991664776
participant_30	M66864	Cc1c(C)c(c(C)c2c1NC(NC(=O)CN3CCN(CC3)Cc4ccc(cc4)NC(=O)C5=CC5)(O)O2)OC	HOPUNIZOOASJKV-UHFFFAOYSA-N	690	1585991666829
participant_30	M66865	Cc1c(C)c2c(cc1OC)OC(NC(=O)CN3CCN(CC3)Cc4ccc(cc4)NC(=O)C5=CC5)(N2)O	LRMLRWIKEPIOIS-UHFFFAOYSA-N	764	1585991675622
participant_30	M66866	Cc1cc2c(cc1OC)OC(N2)(NC(=O)CN3CCN(CC3)Cc4ccc(cc4)NC(=O)C5=CC5)O	QUOJRWFDNGPCMI-UHFFFAOYSA-N	801	1585991677336
participant_30	M66867	CN(C(=O)CN1CCN(CC1)Cc2ccc(cc2)NC(=O)C3=CC3)C4(Nc5ccc(cc5O4)OC)O	PLGHQZLSTXCHRF-UHFFFAOYSA-N	836	1585991707405
participant_30	M66868	c1cc(ccc1CN2CCN(CC2)CC(=O)N3CCOc4ccc5c(c4)OC3(N5)O)NC(=O)C6=CC6	ZSHQRSHTGYZVJM-UHFFFAOYSA-N	790	1585991720510
participant_30	M66869	c1cc(ccc1CN2CCN(CC2)CC(=O)NCCOc3ccc4c(c3)OC(N4)O)NC(=O)C5=CC5	CBMOEIIMFOKFFG-UHFFFAOYSA-N	810	1585991734142
participant_30	M66870	CC(COc1ccc2c(c1)OC(N2)O)NC(=O)CN3CCN(CC3)Cc4ccc(cc4)NC(=O)C5=CC5	QRDJQFIXTDJRHR-UHFFFAOYSA-N	814	1585991738928
participant_30	M66871	C(Cc1ccc2c(c1)OC(N2)O)CNC(=O)CN3CCN(CC3)Cc4ccc(cc4)NC(=O)C5=CC5	QEMGUVABIOFQAI-UHFFFAOYSA-N	781	1585991799615
participant_30	M66872	CC(CCNC(=O)CN1CCN(CC1)Cc2ccc(cc2)NC(=O)C3=CC3)c4ccc5c(c4)OC(N5)O	DQIQUXKWCUDHKU-UHFFFAOYSA-N	787	1585991805017
participant_30	M66873	c1cc(ccc1CN2CCN(CC2)CC(=O)N3CCC(C3)c4ccc5c(c4)OC(N5)O)NC(=O)C6=CC6	AJFPPRMKQITILN-UHFFFAOYSA-N	767	1585991808173
participant_30	M66874	CN(CCCc1ccc2c(c1)OC(N2)O)C(=O)CN3CCN(CC3)Cc4ccc(cc4)NC(=O)C5=CC5	WHZNCXNNEOXVNJ-UHFFFAOYSA-N	774	1585991813788
participant_30	M66875	c1cc(ccc1CN2CCN(CC2)CC(=O)N3CCC3c4ccc5c(c4)OC(N5)O)NC(=O)C6=CC6	SDHOYTDEHQZBFE-UHFFFAOYSA-N	778	1585991823387
participant_30	M66876	CCN(Cc1ccc2c(c1)OC(N2)O)C(=O)CN3CCN(CC3)Cc4ccc(cc4)NC(=O)C5=CC5	MTJUYSRCPNHAJD-UHFFFAOYSA-N	792	1585991828486
participant_30	M66877	c1cc(ccc1CN2CCN(CC2)CC(=O)NCc3ccc4c(c3)OC(N4)O)NC(=O)C5=CC5	SZAZGZQIRJEKME-UHFFFAOYSA-N	803	1585991830011
participant_30	M66878	c1cc(ccc1CN2CCN(CC2)CC(=O)NCC3CC=C4C(=C3)OC(N4)O)NC(=O)C5=CC5	FEBQAFLGOOJAAF-UHFFFAOYSA-N	737	1585991841182
participant_30	M66879	c1cc(ccc1CN2CCN(CC2)CC(=O)N3CC43CC=C5C(=C4)OC(N5)O)NC(=O)C6=CC6	UQEGSSQIQDFVGZ-UHFFFAOYSA-N	731	1585991850443
participant_30	M66880	CN(C1CC=C2C(=C1)OC(N2)O)C(=O)CN3CCN(CC3)Cc4ccc(cc4)NC(=O)C5=CC5	HBOOEORFMQDMLB-UHFFFAOYSA-N	730	1585991854791
participant_30	M66881	c1cc(ccc1CN2CCN(CC2)CC(=O)NC3CC=C4C(=C3)OC(N4)O)NC(=O)C5=CC5	QRBHPPTWNGSVHM-UHFFFAOYSA-N	741	1585991855696
participant_30	M66882	c1cc(ccc1CN2CCN(CC2)CC(=O)Nc3ccc4c(c3)OC(N4)O)NC(=O)C5=CC5	XTBPDAVUZZBQDG-UHFFFAOYSA-N	832	1585991859671
[truncated: 1,109 more rows]
