# Supplementary material for: Individual and collective human intelligence in drug design: evaluating the search strategy
Source: J Cheminform. 2021 Oct 11;13:80. doi: 10.1186/s13321-021-00556-6 (PMC8507178; doi:10.1186/s13321-021-00556-6)
Supplement: Supplementary file 3 — Additional file 3. raw data of case study experiments. [file 13321_2021_556_MOESM3_ESM.zip › experiments_raw_data/L3_individual_smiles.csv]

participant_code	mol_id	smiles	inchikey	score	timestamp
participant_19	M1	C	VNWKTOKETHGBQD-UHFFFAOYSA-N	0	1583314999042
participant_19	M2	CC	OTMSDBZUPAUEDD-UHFFFAOYSA-N	17	1583315068511
participant_19	M3	CCC	ATUOYWHBWRKTHZ-UHFFFAOYSA-N	30	1583315072547
participant_19	M4	CCCC	IJDNQMDRQITEOD-UHFFFAOYSA-N	33	1583315076162
participant_19	M5	CCCCC	OFBQJSOFQDEBGM-UHFFFAOYSA-N	36	1583315078656
participant_19	M6	CCCCCC	VLKZOEOYAKHREP-UHFFFAOYSA-N	38	1583315083440
participant_19	M64	CCCCCN	DPBLXKKOBLCELK-UHFFFAOYSA-N	27	1583315183538
participant_19	M16947	CC/C=C/CC	ZQDPJFUHLCOCRG-AATRIKPKSA-N	31	1583315196287
participant_19	M347	CCCC(C)CC	VLJXXKKOSFGPHI-UHFFFAOYSA-N	47	1583315309293
participant_19	M16968	CCCC(C)CCC	CHBAWFGIXDBEBT-UHFFFAOYSA-N	48	1583315326745
participant_19	M176	CCCCC(C)CCC	DOGIHOCMZJUJNR-UHFFFAOYSA-N	51	1583315328943
participant_19	M9082	CCCCCC(C)CCC	IALRSQMWHFKJJA-UHFFFAOYSA-N	52	1583315330994
participant_19	M16972	CCCCCCC(C)CCC	DVWZNKLWPILULD-UHFFFAOYSA-N	52	1583315338501
participant_01	M1	C	VNWKTOKETHGBQD-UHFFFAOYSA-N	0	1583315535492
participant_01	M2	CC	OTMSDBZUPAUEDD-UHFFFAOYSA-N	17	1583315563037
participant_01	M3	CCC	ATUOYWHBWRKTHZ-UHFFFAOYSA-N	30	1583315568556
participant_01	M17316	CCCl	HRYZWHHZPQKTII-UHFFFAOYSA-N	26	1583316853942
participant_01	M441	CCCCl	SNMVRZFUUCLYTO-UHFFFAOYSA-N	25	1583316890953
participant_01	M17327	CCCCCl	VFWCMGCRMGJXDK-UHFFFAOYSA-N	29	1583316895167
participant_01	M17328	C(CCl)CO	LAMUXTNQCICZQX-UHFFFAOYSA-N	16	1583316901762
participant_01	M17329	C(CCl)C=O	FFDNRFMIOVQZMT-UHFFFAOYSA-N	25	1583316905943
participant_01	M17332	CC(CCl)C=O	MIGQGYPWOONPRH-UHFFFAOYSA-N	29	1583316919908
participant_01	M17342	CCC(CCl)C=O	DWNFIQZNEIGHEO-UHFFFAOYSA-N	37	1583316964931
participant_01	M17343	CCCC(CCl)C=O	VISYNWACOUATOP-UHFFFAOYSA-N	44	1583316966533
participant_01	M17344	CCCCC(CCl)C=O	WTDDSXXIQPNJOA-UHFFFAOYSA-N	43	1583316967349
participant_01	M17345	CCCCCC(CCl)C=O	DDLTXJVCTLXQBK-UHFFFAOYSA-N	44	1583316968298
participant_01	M17346	CCCCCCC(CCl)C=O	UBKOLFMKYBUDAD-UHFFFAOYSA-N	45	1583316969428
participant_01	M17349	C1CCC(CC1)C(CCl)C=O	AAGXBGARJVLGKW-UHFFFAOYSA-N	92	1583316980334
participant_01	M17360	CC(C(C=O)C1CCCCC1)Cl	DPJNFARYWOKVGD-UHFFFAOYSA-N	95	1583317005028
participant_01	M17361	CC(C(C(=O)C)C1CCCCC1)Cl	LKDWUBRJZOOZQF-UHFFFAOYSA-N	112	1583317009857
participant_01	M17364	CC(C(C1CCCCC1)C(=O)O)Cl	ODXVXJVYVTWVOY-UHFFFAOYSA-N	105	1583317013670
participant_01	M17369	CC1CCC(CC1)C(C(C)Cl)C(=O)O	DQUFRBXYCSAWGY-UHFFFAOYSA-N	95	1583317026693
participant_01	M17370	CCC(C(C1CCC(C)CC1)C(=O)O)Cl	KBTNVRJOGXRRAK-UHFFFAOYSA-N	101	1583317043161
participant_01	M17372	CCCC(C(C1CCC(C)CC1)C(=O)O)Cl	PXCXXHNSNBXRFO-UHFFFAOYSA-N	103	1583317047308
participant_01	M17374	CCCCC(C(C1CCC(C)CC1)C(=O)O)Cl	SHNQPLWIAGLBOE-UHFFFAOYSA-N	105	1583317050239
participant_01	M17375	CCCCCC(C(C1CCC(C)CC1)C(=O)O)Cl	SGWXWWZXQNKOTO-UHFFFAOYSA-N	105	1583317051186
participant_01	M17376	CC1CCC(CC1)C(C(C2CCCC2)Cl)C(=O)O	YMCFEAMBSIMFDY-UHFFFAOYSA-N	116	1583317052769
participant_01	M17379	C1CCC(C1)C(C(C2CCC(CC2)F)C(=O)O)Cl	QARNQJFDLFLPHS-UHFFFAOYSA-N	110	1583317072625
participant_01	M17381	C1CCC(C1)/C(=C(/C2CCC(CC2)F)\C(=O)O)/Cl	IMEOSAICLOXKOW-OUKQBFOZSA-N	137	1583317093502
participant_01	M17382	C1CCC(C1)/C(=C(/c2ccc(cc2)F)\C(=O)O)/Cl	ZZFPEMGANPOSAA-OUKQBFOZSA-N	348	1583317099853
participant_01	M17390	CC1CCC(C1)/C(=C(/c2ccc(cc2)F)\C(=O)O)/Cl	LOSWCJXATZAKGI-BUHFOSPRSA-N	331	1583317163461
participant_01	M17392	CCCCC(C)/C(=C(/c1ccc(cc1)F)\C(=O)O)/Cl	WWYAITFTAGVSBK-BUHFOSPRSA-N	302	1583317171337
participant_01	M17394	C1CCC(CC1)/C(=C(/c2ccc(cc2)F)\C(=O)O)/Cl	ICRQHMSSPXIDSM-BUHFOSPRSA-N	341	1583317177197
participant_01	M17399	c1ccc(cc1)/C(=C(/c2ccc(cc2)F)\C(=O)O)/Cl	XCLQQCYULXIQPR-BUHFOSPRSA-N	377	1583317186852
participant_01	M17404	Cc1ccccc1/C(=C(/c2ccc(cc2)F)\C(=O)O)/Cl	RRENKQPHWAGSEP-CCEZHUSRSA-N	426	1583317208538
participant_01	M17406	CCc1ccccc1/C(=C(/c2ccc(cc2)F)\C(=O)O)/Cl	GZBSHPUYCNPYBF-FOCLMDBBSA-N	408	1583317211563
participant_01	M17411	c1ccc(c(c1)CBr)/C(=C(/c2ccc(cc2)F)\C(=O)O)/Cl	CNGAQQZOBOBPBR-CCEZHUSRSA-N	394	1583317218539
participant_01	M17412	c1ccc(c(c1)CF)/C(=C(/c2ccc(cc2)F)\C(=O)O)/Cl	KRFFBOXUILCZGT-CCEZHUSRSA-N	391	1583317222213
participant_01	M17414	c1ccc(c(c1)CS)/C(=C(/c2ccc(cc2)F)\C(=O)O)/Cl	WQKAYNVJCGPWGH-CCEZHUSRSA-N	391	1583317225936
participant_01	M17416	CSCc1ccccc1/C(=C(/c2ccc(cc2)F)\C(=O)O)/Cl	QLONSGYWKLOUFS-FOCLMDBBSA-N	409	1583317237261
participant_01	M17417	c1ccc(c(c1)CSO)/C(=C(/c2ccc(cc2)F)\C(=O)O)/Cl	QAVKBKHVGOHIEO-CCEZHUSRSA-N	389	1583317240112
participant_01	M17426	c1ccc(c(c1)CS(=O)O)/C(=C(/c2ccc(cc2)F)\C(=O)O)/Cl	SMVYOMOQQCVQQQ-CCEZHUSRSA-N	384	1583317250980
participant_01	M17428	Cc1cc(ccc1F)/C(=C(/c2ccccc2CS(=O)O)\Cl)/C(=O)O	RPQUDHGIAPJRQO-FOCLMDBBSA-N	412	1583317264709
participant_01	M17429	CCc1cc(ccc1F)/C(=C(/c2ccccc2CS(=O)O)\Cl)/C(=O)O	QOHZISPLMSJLSZ-WUKNDPDISA-N	399	1583317265900
participant_01	M17430	CCCc1cc(ccc1F)/C(=C(/c2ccccc2CS(=O)O)\Cl)/C(=O)O	XEYQVAMMXDICJS-ISLYRVAYSA-N	395	1583317267051
participant_01	M17431	CCCCc1cc(ccc1F)/C(=C(/c2ccccc2CS(=O)O)\Cl)/C(=O)O	HCGLHONKEBELND-VHEBQXMUSA-N	385	1583317267916
participant_01	M17432	c1ccc(c(c1)CS(=O)O)/C(=C(/c2ccc(c3CCCCc32)F)\C(=O)O)/Cl	KJNHAJXKOMYCHE-VHEBQXMUSA-N	411	1583317269077
participant_01	M17435	c1ccc(c(c1)CS(=O)O)/C(=C(/c2ccc(c3ccccc32)F)\C(=O)O)/Cl	PUUJUIGKVNVHRG-VHEBQXMUSA-N	383	1583317274270
participant_01	M17460	c1ccc(c(c1)CS(=O)O)/C(=C(/c2ccc(c3ccccc32)F)\C(=O)O)/N	YPLRNNAJMUHPLP-VHEBQXMUSA-N	383	1583317323111
participant_01	M17461	CN/C(=C(\c1ccc(c2ccccc21)F)/C(=O)O)/c3ccccc3CS(=O)O	JLYINQUBMGLQKO-FMQUCBEESA-N	383	1583317326990
participant_01	M17465	C=N/C(=C(\c1ccc(c2ccccc21)F)/C(=O)O)/c3ccccc3CS(=O)O	LWBUGPIZWCLCNL-FMQUCBEESA-N	376	1583317336283
participant_01	M17469	C=N/C(=C\c1ccc(c2ccccc12)F)/c3ccccc3CS(=O)O	SDJIASPZADDSOA-NDENLUEZSA-N	369	1583317345003
participant_01	M17477	Cc1ccc2c(c1)c(ccc2F)/C=C(/c3ccccc3CS(=O)O)\N=C	XSZIGYPOEAOGON-MTJSOVHGSA-N	428	1583317361194
participant_01	M17480	CCc1ccc2c(c1)c(ccc2F)/C=C(/c3ccccc3CS(=O)O)\N=C	GSBQEZOIIMUDEU-XKZIYDEJSA-N	421	1583317364415
participant_01	M17481	CCCc1ccc2c(c1)c(ccc2F)/C=C(/c3ccccc3CS(=O)O)\N=C	HZVXSESJIMIXHB-UCQKPKSFSA-N	417	1583317365505
participant_01	M17486	CC(C)Cc1ccc2c(c1)c(ccc2F)/C=C(/c3ccccc3CS(=O)O)\N=C	WWAAIDGRRAXXFH-OYKKKHCWSA-N	414	1583317370688
participant_01	M17487	CC(Cc1ccc2c(c1)c(ccc2F)/C=C(/c3ccccc3CS(=O)O)\N=C)O	OAOKTCOGBDVATQ-QRVIBDJDSA-N	408	1583317374650
participant_01	M17488	C=N/C(=C\c1ccc(c2ccc(cc12)CC(O)O)F)/c3ccccc3CS(=O)O	NLIXJCVUEFILEL-MTJSOVHGSA-N	393	1583317376626
participant_01	M17490	C=N/C(=C\c1ccc(c2ccc(cc12)CC(=O)O)F)/c3ccccc3CS(=O)O	DACGDPOFWIEYOE-MTJSOVHGSA-N	424	1583317379838
participant_01	M17493	C=[N+](C)/C(=C\c1ccc(c2ccc(cc12)CC(=O)O)F)/c3ccccc3CS(=O)O	BVNMHXUIQRIMSM-XKZIYDEJSA-O	434	1583317388033
participant_01	M17497	C=[N+](C)/C(=C\c1cccc2ccc(cc21)CC(=O)O)/c3ccccc3CS(=O)O	VQBWBIKHHKRRLE-HMAPJEAMSA-O	420	1583317407315
participant_01	M17500	CC(c1ccc2cccc(/C=C(/c3ccccc3CS(=O)O)\[N+](=C)C)c2c1)C(=O)O	KYJLQWHSEOYYKQ-UCQKPKSFSA-O	419	1583317417093
participant_01	M17501	CCC(c1ccc2cccc(/C=C(/c3ccccc3CS(=O)O)\[N+](=C)C)c2c1)C(=O)O	YUDLUADFNAUWIM-IWIPYMOSSA-O	421	1583317418971
participant_01	M17504	CCCC(c1ccc2cccc(/C=C(/c3ccccc3CS(=O)O)\[N+](=C)C)c2c1)C(=O)O	IMHJHOHKMRALRM-XYGWBWBKSA-O	414	1583317420511
participant_01	M17506	CCCCC(c1ccc2cccc(/C=C(/c3ccccc3CS(=O)O)\[N+](=C)C)c2c1)C(=O)O	ZVBUOECKJLEBCD-ONUIUJJFSA-O	410	1583317423585
participant_01	M17508	CC/C=C\C(c1ccc2cccc(/C=C(/c3ccccc3CS(=O)O)\[N+](=C)C)c2c1)C(=O)O	FQGFGWIQPUWXFZ-PFICAKGXSA-O	407	1583317427417
participant_01	M17509	C=C/C=C\C(c1ccc2cccc(/C=C(/c3ccccc3CS(=O)O)\[N+](=C)C)c2c1)C(=O)O	WJYVVLLKMXPOOE-PFICAKGXSA-O	387	1583317430460
participant_01	M17515	C=[N+](/C(=C\c1cccc2ccc(cc21)CC(=O)O)/c3ccccc3CS(=O)O)O	RERSVWWFUCKPRJ-BKUYFWCQSA-O	401	1583317474996
participant_01	M17518	c1ccc(c(c1)CS(=O)O)/C(=C/c2cccc3ccc(cc32)CC(=O)O)/[N+](=O)O	FMTWYNBADMIWLL-NDENLUEZSA-O	402	1583317476629
participant_01	M17520	c1ccc(c(c1)CS(=O)O)/C(=C/c2cccc3ccc(cc32)CC(=O)O)/N=O	KHNUIWXKWCZDIW-NDENLUEZSA-N	414	1583317483238
participant_01	M17521	c1ccc(CS(=O)O)c(c1)/C=C/c2cccc3ccc(cc32)CC(=O)O	VYNPJHUSODLIAG-ZHACJKMWSA-N	401	1583317486053
participant_01	M17522	C/C(=C\c1cccc2ccc(cc21)CC(=O)O)/c3ccccc3CS(=O)O	SACHGCUSRCCGRM-RVDMUPIBSA-N	422	1583317496678
participant_01	M17523	CC/C(=C\c1cccc2ccc(cc21)CC(=O)O)/c3ccccc3CS(=O)O	XCVXQLFHCZXZHR-SAPNQHFASA-N	422	1583317498097
participant_01	M17524	CCC/C(=C\c1cccc2ccc(cc21)CC(=O)O)/c3ccccc3CS(=O)O	KDSVRRLUWSLOBZ-XDJHFCHBSA-N	433	1583317499411
participant_01	M17526	CCCC(Cc1cccc2ccc(cc21)CC(=O)O)c3ccccc3CS(=O)O	AUAUHFNJXGDJOI-UHFFFAOYSA-N	402	1583317505255
participant_01	M17535	C/C=C\C(=C/c1cccc2ccc(cc21)CC(=O)O)\c3ccccc3CS(=O)O	GGQUFQWOMPTELV-HDEQLPDHSA-N	406	1583317534923
participant_02	M1	C	VNWKTOKETHGBQD-UHFFFAOYSA-N	0	1583318316452
participant_02	M2	CC	OTMSDBZUPAUEDD-UHFFFAOYSA-N	17	1583318325805
participant_02	M3	CCC	ATUOYWHBWRKTHZ-UHFFFAOYSA-N	30	1583318326588
participant_02	M4	CCCC	IJDNQMDRQITEOD-UHFFFAOYSA-N	33	1583318328022
participant_02	M5	CCCCC	OFBQJSOFQDEBGM-UHFFFAOYSA-N	36	1583318329588
participant_02	M244	C1CCCC1	RGSFGYAAUTVSQA-UHFFFAOYSA-N	76	1583318330408
participant_02	M189	CC1CCCC1	GDOPTJXRTPNYNR-UHFFFAOYSA-N	73	1583318333589
participant_02	M245	CCC1CCCC1	IFTRQJLVEBNKJK-UHFFFAOYSA-N	81	1583318334774
participant_02	M322	CCCC1CCCC1	KDIAMAVWIJYWHN-UHFFFAOYSA-N	84	1583318335554
participant_02	M14114	CCCCC1CCCC1	ZAGHKONXGGSVDV-UHFFFAOYSA-N	86	1583318337157
participant_02	M310	C1CCC2CCCC2C1	BNRNAKTVFSZAFA-UHFFFAOYSA-N	90	1583318338069
participant_02	M15765	C1CCC2C(C1)CCN2	PDELQDSYLBLPQO-UHFFFAOYSA-N	90	1583318345604
participant_02	M16058	c1ccc2c(c1)CCN2	LPAGFVYQRIESJQ-UHFFFAOYSA-N	237	1583318354421
participant_02	M17707	c1ccc2c(c1)cc[nH]2	SIKJAQJRHWYJAI-UHFFFAOYSA-N	240	1583318355355
participant_02	M17709	C1CCc2c(C1)cc[nH]2	KQBVVLOYXDVATK-UHFFFAOYSA-N	180	1583318366238
participant_02	M17710	C1CCC2C(C1)CC=N2	KSLYKDYOSFYRFN-UHFFFAOYSA-N	102	1583318371786
participant_02	M17711	C1CCC2C(=CC=N2)C1	DIEQMUMXRUYYDW-UHFFFAOYSA-N	150	1583318372852
participant_02	M17713	C1=CC2=CC=NC2CC1	XAKWHQWDFLOSEE-UHFFFAOYSA-N	176	1583318375953
participant_02	M17716	C1=CC2=CC=NC2C=C1	KKOMCKBPSXAJBJ-UHFFFAOYSA-N	177	1583318376753
participant_02	M17734	Cc1cccc2c1CCN2	BSRIUSPUGCAPHE-UHFFFAOYSA-N	269	1583318424789
participant_02	M17736	c1cc(c2CCNc2c1)Cl	BBHMZHDPVNXFMI-UHFFFAOYSA-N	258	1583318428953
participant_02	M17738	c1cc(c2CCNc2c1)Br	YCJCSDSXVHEBRU-UHFFFAOYSA-N	252	1583318433858
participant_02	M17740	Cc1ccc2c(CCN2)c1Br	SRGBYCTWSLKNFH-UHFFFAOYSA-N	270	1583318445107
participant_02	M17747	c1cc(c2cc[nH]c2c1)Br	GRJZJFUBQYULKL-UHFFFAOYSA-N	266	1583318455641
participant_02	M17749	Cc1ccc2c(cc[nH]2)c1Br	DVCLJDAZHYRZHZ-UHFFFAOYSA-N	283	1583318456756
participant_02	M17750	CC1CCc2c(cc[nH]2)C1Br	ODBUBHUZWFPZBK-UHFFFAOYSA-N	157	1583318460771
participant_02	M17753	C1CC(c2cc[nH]c2C1)Br	BVUZGBMWWNMNTR-UHFFFAOYSA-N	167	1583318465145
participant_02	M17755	Cc1cc(c2cc[nH]c2c1)Br	SNVJZMYSWAVFCK-UHFFFAOYSA-N	261	1583318489921
participant_02	M17756	CCc1cc(c2cc[nH]c2c1)Br	LGWUCDBVJKINRT-UHFFFAOYSA-N	263	1583318494536
participant_02	M17757	CCCc1cc(c2cc[nH]c2c1)Br	IEZFKGHPYXNFAO-UHFFFAOYSA-N	263	1583318497376
participant_02	M17758	CCCCc1cc(c2cc[nH]c2c1)Br	BBVKEODUHOZRGK-UHFFFAOYSA-N	260	1583318498426
participant_02	M17759	CCCCCc1cc(c2cc[nH]c2c1)Br	ZSIDUEDDOXMIDF-UHFFFAOYSA-N	254	1583318499542
participant_02	M17761	CCCCCCc1cc(c2cc[nH]c2c1)Br	IXAPRAPMGWWCNJ-UHFFFAOYSA-N	244	1583318500924
participant_02	M17763	CCCCCCCc1cc(c2cc[nH]c2c1)Br	JVTUGKRLPHWSPF-UHFFFAOYSA-N	231	1583318502225
participant_02	M17764	C1CCC(CC1)Cc2cc(c3cc[nH]c3c2)Br	MLCCLWDJSRDZHJ-UHFFFAOYSA-N	294	1583318503372
participant_02	M17767	c1ccc(cc1)Cc2cc(c3cc[nH]c3c2)Br	QOLBEKPVCWXONY-UHFFFAOYSA-N	362	1583318507542
participant_02	M17770	c1ccc(cc1)Nc2cc(c3cc[nH]c3c2)Br	BGWJUCXMRJYYHE-UHFFFAOYSA-N	348	1583318516961
participant_02	M17771	c1ccc(cc1)Nc2cc(c3cc[nH]c3n2)Br	OSTDOBJIILWPNU-UHFFFAOYSA-N	364	1583318520070
participant_02	M17772	c1ccc(cc1)Nc2cc(c3cc[nH]c3n2)F	LBMQAMIYRFWTHX-UHFFFAOYSA-N	339	1583318526578
participant_02	M6	CCCCCC	VLKZOEOYAKHREP-UHFFFAOYSA-N	38	1583319708421
participant_02	M65	CCCCCCC	IMNFDUFMRHMDMM-UHFFFAOYSA-N	40	1583319709004
participant_02	M66	CCCCCCCC	TVMXDCGIABBOFY-UHFFFAOYSA-N	40	1583319709665
participant_02	M368	CCCCCCCCC	BKIMMITUMNQMOS-UHFFFAOYSA-N	40	1583319710335
participant_02	M369	CCCCCCCCCC	DIOQZVSQGTUSAI-UHFFFAOYSA-N	39	1583319713283
participant_02	M18042	C1CCCCCCCCC1	LMGZGXSXHCMSAA-UHFFFAOYSA-N	81	1583319719167
participant_02	M18044	CC1CCCCCCCCC1	WFWNFBYXZQJMFM-UHFFFAOYSA-N	104	1583319727256
participant_02	M18046	c1ccccccccc1	ZYRKBGIIBMTQHN-UHFFFAOYSA-N	127	1583319741521
participant_02	M18047	Cc1ccccccccc1	NGKBFYJXXFNXCK-UHFFFAOYSA-N	195	1583319741805
participant_02	M18052	Cc1ccccc(C)cccc1	XWLHRAKIGIVEQL-UHFFFAOYSA-N	244	1583319774153
participant_02	M18053	CCc1ccccc(C)cccc1	KCESQTFCBRIDFD-UHFFFAOYSA-N	250	1583319780336
participant_02	M18054	CCCc1ccccc(C)cccc1	FDAQKGMYOUTULK-UHFFFAOYSA-N	250	1583319781703
participant_02	M18055	Cc1ccccc(cccc1)C2CC2	ZZWCIKXYPQQVLX-UHFFFAOYSA-N	263	1583319782633
participant_02	M18056	Cc1ccccc(cccc1)C2(C)CC2	UYQMIHLRCSEAFX-UHFFFAOYSA-N	277	1583319789654
participant_02	M18057	Cc1ccccc(cncc1)C2CC2	CCOAMMWQMBSGQU-UHFFFAOYSA-N	272	1583319799451
participant_02	M18058	Cc1ccncc(ccnc1)C2CC2	VCGIQDCWSDUOBU-UHFFFAOYSA-N	259	1583319800469
participant_02	M18059	CCc1ccncc(ccnc1)C2CC2	RCUZNDCCHOMABD-UHFFFAOYSA-N	256	1583319812491
participant_02	M18060	CCCc1ccncc(ccnc1)C2CC2	CZLCRSIMVIOJEF-UHFFFAOYSA-N	256	1583319814201
participant_02	M18061	CCCCc1ccncc(ccnc1)C2CC2	ASSLKGLGQJKBRK-UHFFFAOYSA-N	252	1583319816121
participant_02	M18062	CCCCCc1ccncc(ccnc1)C2CC2	BVHDGLYXKGWILF-UHFFFAOYSA-N	248	1583319817321
participant_02	M18063	CCCCCCc1ccncc(ccnc1)C2CC2	KYRPONGEHAEUTN-UHFFFAOYSA-N	239	1583319817992
participant_02	M18064	CC(C)CCCc1ccncc(ccnc1)C2CC2	LMWZLGKPPFSXNO-UHFFFAOYSA-N	250	1583319826992
participant_02	M18065	CC(C)(C)CCCc1ccncc(ccnc1)C2CC2	KZOKQCUPXHAXEC-UHFFFAOYSA-N	250	1583319829073
participant_02	M18066	CC(C)(CCCc1ccncc(ccnc1)C2CC2)F	BMUIWSJXUVWPFP-UHFFFAOYSA-N	257	1583319831889
participant_02	M18067	CC(CCCc1ccncc(ccnc1)C2CC2)(F)F	NWDFXXKIJSWHBE-UHFFFAOYSA-N	239	1583319832755
participant_02	M18068	C(Cc1ccncc(ccnc1)C2CC2)CC(F)(F)F	DISXKBWLALTDJO-UHFFFAOYSA-N	223	1583319833608
participant_30	M1	C	VNWKTOKETHGBQD-UHFFFAOYSA-N	0	1583320043091
participant_30	M2	CC	OTMSDBZUPAUEDD-UHFFFAOYSA-N	17	1583320055701
participant_30	M3	CCC	ATUOYWHBWRKTHZ-UHFFFAOYSA-N	30	1583320077904
participant_30	M4	CCCC	IJDNQMDRQITEOD-UHFFFAOYSA-N	33	1583320078714
participant_30	M5	CCCCC	OFBQJSOFQDEBGM-UHFFFAOYSA-N	36	1583320079918
participant_30	M6	CCCCCC	VLKZOEOYAKHREP-UHFFFAOYSA-N	38	1583320081118
participant_30	M7	C1CCCCC1	XDTMQSROBMDMFD-UHFFFAOYSA-N	76	1583320110916
participant_30	M8	CC1CCCCC1	UAEPNZWRGJTJPN-UHFFFAOYSA-N	84	1583320132300
participant_30	M9	CCC1CCCCC1	IIEWJVIFRVWJOD-UHFFFAOYSA-N	91	1583320138565
participant_30	M244	C1CCCC1	RGSFGYAAUTVSQA-UHFFFAOYSA-N	76	1583320253937
participant_30	M189	CC1CCCC1	GDOPTJXRTPNYNR-UHFFFAOYSA-N	73	1583320274399
participant_30	M245	CCC1CCCC1	IFTRQJLVEBNKJK-UHFFFAOYSA-N	81	1583320277495
participant_30	M322	CCCC1CCCC1	KDIAMAVWIJYWHN-UHFFFAOYSA-N	84	1583320278478
participant_30	M14114	CCCCC1CCCC1	ZAGHKONXGGSVDV-UHFFFAOYSA-N	86	1583320279451
participant_30	M310	C1CCC2CCCC2C1	BNRNAKTVFSZAFA-UHFFFAOYSA-N	90	1583320281234
participant_30	M134	C=CC	QQONPFPTGQHPMA-UHFFFAOYSA-N	8	1583320332594
participant_30	M1215	C#CC	MWWATHDPGQKSAR-UHFFFAOYSA-N	8	1583320339770
participant_30	M61	CCN	QUSNBJAOOMFDIB-UHFFFAOYSA-N	17	1583320388016
participant_30	M8223	CO	OKKJLVBELUTLKV-UHFFFAOYSA-N	9	1583320399918
participant_30	M1343	CCO	LFQSCWFLJHTTHZ-UHFFFAOYSA-N	17	1583320418836
participant_30	M13985	CCCO	BDERNNFJNOPAEC-UHFFFAOYSA-N	25	1583320422917
participant_30	M1344	CCOC	XOBKSJJDNFUZPF-UHFFFAOYSA-N	34	1583320435485
participant_30	M18182	CC(C)OC	RMGHERXMTMUMMV-UHFFFAOYSA-N	29	1583320451340
participant_30	M18183	CC(O)OC	GEGLCBTXYBXOJA-UHFFFAOYSA-N	21	1583320454684
participant_30	M16079	CC(=O)OC	KXKVLQRXCPHEJC-UHFFFAOYSA-N	47	1583320458329
participant_30	M304	C1CCNCC1	NQRYJNQNLNOLGT-UHFFFAOYSA-N	76	1583320499168
participant_30	M2240	C1CCOCC1	DHXVGJBLRPWPCS-UHFFFAOYSA-N	76	1583320514140
participant_30	M4136	C1CNCCN1	GLUUGHFHXGJENI-UHFFFAOYSA-N	58	1583320531461
participant_30	M65	CCCCCCC	IMNFDUFMRHMDMM-UHFFFAOYSA-N	40	1583320593838
participant_30	M66	CCCCCCCC	TVMXDCGIABBOFY-UHFFFAOYSA-N	40	1583320602338
participant_30	M368	CCCCCCCCC	BKIMMITUMNQMOS-UHFFFAOYSA-N	40	1583320607454
participant_30	M10	CCCC1CCCCC1	DEDZSLCZHWTGOR-UHFFFAOYSA-N	93	1583320645435
participant_30	M11	CCCCC1CCCCC1	GGBJHURWWWLEQH-UHFFFAOYSA-N	95	1583320647354
participant_30	M12	CCCCCC1CCCCC1	HLTMUYBTNSVOFY-UHFFFAOYSA-N	95	1583320649382
participant_30	M4484	CC(C)CC1CCCCC1	FFROMNOQCNVNIH-UHFFFAOYSA-N	92	1583320657819
participant_30	M4489	CC(CC1CCCCC1)O	HJUJYGDGYXVQCZ-UHFFFAOYSA-N	85	1583320666211
participant_30	M18224	CC(O)OC1CCCCC1	BMFDVOCTLCOHPA-UHFFFAOYSA-N	85	1583320673670
participant_30	M18235	COCC1CCCCC1	UXXIFJBQPUDTNK-UHFFFAOYSA-N	90	1583320703373
participant_30	M18243	CCOCC1CCCCC1	OSTREZKEFIGOHW-UHFFFAOYSA-N	125	1583320723973
participant_30	M18244	CC(C)OCC1CCCCC1	LUFGATXNYDTNSB-UHFFFAOYSA-N	95	1583320733315
participant_30	M18245	CC(O)OCC1CCCCC1	KHFRFUPCKJCSQO-UHFFFAOYSA-N	92	1583320737428
participant_30	M18246	CC(=O)OCC1CCCCC1	FXKHUBNHBYCRNH-UHFFFAOYSA-N	117	1583320740892
participant_30	M18248	CCNCC1CCCCC1	XQWSLHIYGMOJHI-UHFFFAOYSA-N	92	1583320932409
participant_30	M18254	CCCOCC1CCCCC1	RCBAORIALLJJBG-UHFFFAOYSA-N	122	1583320958625
participant_30	M18256	CCCCOCC1CCCCC1	PYHVZJCWFXSVEX-UHFFFAOYSA-N	122	1583320961041
participant_30	M18257	CCCCCOCC1CCCCC1	XPZPDNSMSVUZOD-UHFFFAOYSA-N	121	1583320961990
participant_30	M18258	CCCCCCOCC1CCCCC1	VQGMXFYAJQJVSV-UHFFFAOYSA-N	118	1583320963030
participant_30	M18260	CCCCCCCOCC1CCCCC1	PPVYBEWOGNOODM-UHFFFAOYSA-N	113	1583320964626
participant_30	M18261	C1CCC(CC1)COCC2CCCCC2	RDAOUVWCVNAGHI-UHFFFAOYSA-N	140	1583320965960
participant_30	M18265	C1CCC(CC1)COCC2CCNCC2	AIERILYNVKAMBD-UHFFFAOYSA-N	150	1583320985587
participant_30	M18266	C1CCC(CC1)COCC2CCNCN2	WOXSTGADBQHMML-UHFFFAOYSA-N	129	1583320989574
participant_30	M18272	CC1(CCNCC1)COCC2CCCCC2	CDNHGEWTXWZRID-UHFFFAOYSA-N	144	1583321036111
participant_30	M18274	CC(C1CCNCC1)OCC2CCCCC2	PAZHKUOVZUNLED-UHFFFAOYSA-N	119	1583321051060
participant_30	M18276	C1CCC(CC1)COC(C2CCNCC2)O	YFZRIHQFTINHRF-UHFFFAOYSA-N	109	1583321054679
participant_30	M18277	C1CCC(CC1)COC(=O)C2CCNCC2	WYKPWMGKCKCAEY-UHFFFAOYSA-N	140	1583321058213
participant_30	M18281	C1CCC(CC1)COC(=O)C2CCCCC2	XWINVLMFYISLRL-UHFFFAOYSA-N	128	1583321075229
participant_30	M18283	C1CCC(CC1)COC(=O)C2CCCCN2	BSPVWLVWFGLFOR-UHFFFAOYSA-N	131	1583321078212
participant_14	M1	C	VNWKTOKETHGBQD-UHFFFAOYSA-N	0	1583321426636
participant_14	M2	CC	OTMSDBZUPAUEDD-UHFFFAOYSA-N	17	1583321524300
participant_14	M3	CCC	ATUOYWHBWRKTHZ-UHFFFAOYSA-N	30	1583321528184
participant_14	M4	CCCC	IJDNQMDRQITEOD-UHFFFAOYSA-N	33	1583321530389
participant_14	M5	CCCCC	OFBQJSOFQDEBGM-UHFFFAOYSA-N	36	1583321531982
participant_14	M6	CCCCCC	VLKZOEOYAKHREP-UHFFFAOYSA-N	38	1583321534941
participant_14	M65	CCCCCCC	IMNFDUFMRHMDMM-UHFFFAOYSA-N	40	1583321543549
participant_14	M285	CCCCCCO	ZSIAUFGUXNUGDI-UHFFFAOYSA-N	30	1583321560103
participant_14	M66	CCCCCCCC	TVMXDCGIABBOFY-UHFFFAOYSA-N	40	1583321567582
participant_14	M67	CCCCCCC(C)C	ZUBZATZOEPUUQF-UHFFFAOYSA-N	43	1583321571284
participant_14	M13820	CCCCCCC(C)O	SJWFXCIHNDVPSH-UHFFFAOYSA-N	36	1583321575001
participant_14	M18357	CCCCCCC(O)O	MHIBEGOZTWERHF-UHFFFAOYSA-N	29	1583321577001
participant_14	M18364	CCCC(C)CCC(C)C	HOAAQUNESXYFDT-UHFFFAOYSA-N	49	1583321590809
participant_14	M18366	CCCC(CC)CCC(C)C	CQCKNPUKBOITAX-UHFFFAOYSA-N	52	1583321594644
participant_14	M18368	CCCC(CCC)CCC(C)C	NYBDGQCIJCAIJL-UHFFFAOYSA-N	51	1583321596850
participant_14	M18374	CCC(C)C(CC)CCC(C)C	ZBMWKURVBLDBAH-UHFFFAOYSA-N	57	1583321647775
participant_14	M18377	CCC(CC)C(CC)CCC(C)C	PCNJSEWRBZTCTL-UHFFFAOYSA-N	60	1583321652400
participant_14	M18379	CCCC(CC)C(CC)CCC(C)C	RXIXSYKPAJLUQM-UHFFFAOYSA-N	61	1583321657043
participant_14	M18384	CCC1CCCC(CC(C)C)C1CC	AZKFQTWCOMPWOO-UHFFFAOYSA-N	94	1583321680305
participant_14	M18386	CCC1CCCC(CC(C)C)C1C(C)C	BFYTVALONWYZAB-UHFFFAOYSA-N	83	1583321689258
participant_14	M18389	CCC1CCC=C(CC(C)C)C1CC	HNBSUOVDBXGIOG-UHFFFAOYSA-N	128	1583321705775
participant_14	M18390	CCC1=C(CC)C(=CCC1)CC(C)C	OEOMWLLLAAWAMB-UHFFFAOYSA-N	198	1583321707904
participant_14	M18392	CCc1cccc(CC(C)C)c1CC	DIBIKKHVUAHZKB-UHFFFAOYSA-N	237	1583321710165
participant_14	M18397	CCc1cncc(CC(C)C)c1CC	QMLIQHLFNODCGO-UHFFFAOYSA-N	179	1583321723509
participant_14	M18402	CCc1ccc[n+](CC(C)C)c1CC	YPLJRYDSNPJFFB-UHFFFAOYSA-N	202	1583321729762
participant_14	M18405	CCc1cc(C)cc(CC(C)C)c1CC	IANGYDXFQRAGTO-UHFFFAOYSA-N	231	1583321742496
participant_14	M18406	CCc1cccc(CN(C)C)c1CC	SRRAJKGSPAVALR-UHFFFAOYSA-N	242	1583321756264
participant_14	M18414	CCCc1c(CC)cccc1CN(C)C	RVHRUMKKPWQNNK-UHFFFAOYSA-N	240	1583321794855
participant_14	M18415	CC1CCCc2c(cccc12)CN(C)C	GPVQKIBFZXRJAN-UHFFFAOYSA-N	284	1583321802062
participant_14	M18419	CC1=CCCc2c(cccc12)CN(C)C	OAKYSYRDWRVUNE-UHFFFAOYSA-N	343	1583321810401
participant_14	M18420	Cc1cccc2c(cccc12)CN(C)C	KAPZWPBCGCFCCU-UHFFFAOYSA-N	353	1583321812662
participant_14	M18422	CCc1cccc2c(cccc12)CN(C)C	DBUXASPSWOITBS-UHFFFAOYSA-N	338	1583321823421
participant_14	M18423	CCCc1cccc2c(cccc12)CN(C)C	LYBBRLBNUWKUJP-UHFFFAOYSA-N	335	1583321825577
participant_14	M18424	CN(C)Cc1ccc2CCCc3cccc1c32	FNAPDMAFVHNIRN-UHFFFAOYSA-N	397	1583321827011
participant_14	M18473	CN(C)Cc1ccc2CC=Cc3cccc1c32	ARDOXNAMOKFSLV-UHFFFAOYSA-N	401	1583322176167
participant_14	M18479	CN(C)Cc1cc[n+]2CC=Cc3cccc1c32	GVFOKELXALSUCL-UHFFFAOYSA-N	373	1583322202858
participant_14	M18487	CC(c1ccc2CC=Cc3cccc1c32)N(C)C	KAEZYLMGEASBEC-UHFFFAOYSA-N	392	1583322223077
participant_14	M18488	CCC(c1ccc2CC=Cc3cccc1c32)N(C)C	GPVZHJDULDBKBK-UHFFFAOYSA-N	398	1583322225396
participant_14	M18489	CN(C)C1CCc2ccc3C=CCc4ccc1c2c34	NYTCENZYVGFKSG-UHFFFAOYSA-N	414	1583322226278
participant_14	M18492	CN(C)C1=CCc2ccc3C=CCc4ccc1c2c34	SMUUMWAPFLMZIR-UHFFFAOYSA-N	444	1583322237797
participant_14	M18518	CN(C)C1=CCc2ccc3C=CCC4=CCC1c2c34	STSAUILCUVTHSH-UHFFFAOYSA-N	395	1583322331361
participant_14	M18519	CN(C)C1=CCC2=CC=C3C=CCC4=CCC1C2C34	MFPVSBWDQUJTJP-UHFFFAOYSA-N	297	1583322332817
participant_14	M18520	CN(C)C1=CCC2=CC=C3C=CCC4CCC1C2C34	LIGCRRGGMMDVEE-UHFFFAOYSA-N	261	1583322333927
participant_14	M18523	CN(C)C1=CCC2CC=C3C=CCC4=CCC1C2C34	CWNSISSFFLMWTD-UHFFFAOYSA-N	262	1583322337893
participant_14	M18525	CN(C)C1=CCC2CC=C3C=CCC4CCC1C2C34	YEXRJUKIKYPPRQ-UHFFFAOYSA-N	219	1583322339467
participant_14	M18526	CN(C)C1=CCC2CCC3C=CCC4CCC1C2C34	CLMQETKZRRDULB-UHFFFAOYSA-N	190	1583322343204
participant_14	M18528	CN(C)C1=CCC2CCC3CCCC4CCC1C2C34	BSHWQGHPIMBRSZ-UHFFFAOYSA-N	133	1583322344903
participant_14	M18529	CN(C)C1=CCC2CCC3CCCC4CCC1=C2C34	PYPFEYOFROZMLM-UHFFFAOYSA-N	194	1583322349413
participant_14	M18530	CN(C)C1=CCC2CCC3CCCC4C=CC1=C2C34	YSGVOBDDPUJKJN-UHFFFAOYSA-N	233	1583322350777
participant_14	M18531	CN(C)C1=CCC2CCC3CCCc4ccc1c2c34	LGWSVBNFMPSAGO-UHFFFAOYSA-N	343	1583322352266
participant_14	M18533	CN(C)C1=CCC2CCC3C=CCc4ccc1c2c34	AYUHHXMCXHMKDH-UHFFFAOYSA-N	375	1583322355142
participant_14	M18540	CN(C)c1ccc2CCC3C=CCc4ccc1c2c34	QLTVLDJELZYMCI-UHFFFAOYSA-N	430	1583322364694
participant_14	M18548	CN(C)c1ccc2C=CC3C=CCc4ccc1c2c34	UZBYGBBFFMPFLL-UHFFFAOYSA-N	420	1583322386507
participant_14	M18550	CN(C)c1ccc2CC=C3C=CCc4ccc1c2c34	JEMIBDGUYWDMLU-UHFFFAOYSA-N	440	1583322404778
participant_14	M18552	CN(C)c1ccc2CC=C3CCCc4ccc1c2c34	ZUJFEHBDZGZJGG-UHFFFAOYSA-N	460	1583322417182
participant_14	M18554	CN(C)c1ccc2CC=C3CCCC4C=Cc1c2C34	TVOZPZHJEZRINT-UHFFFAOYSA-N	375	1583322418880
participant_14	M18556	CN(C)c1ccc2CC=C3CCCC4CCc1c2C34	RSXGNEBTWMZWDK-UHFFFAOYSA-N	343	1583322420201
participant_14	M18557	CN(C)C1=CC=C2CC=C3CCCC4CCC1C2C34	XZKULNHSWFQWBX-UHFFFAOYSA-N	229	1583322421223
participant_14	M18559	CN(C)C1CC=C2CC=C3CCCC4CCC1=C2C34	YBQFZODICTZTEK-UHFFFAOYSA-N	257	1583322422137
participant_14	M18560	CN(C)C1CCC2CC=C3CCCC4CCC1=C2C34	KHTVACBBDMHVGF-UHFFFAOYSA-N	207	1583322422790
participant_14	M18561	CN(C)C1CCC2CC=C3CCCC4CCC1C2C34	ADWVBBQZOWEZFH-UHFFFAOYSA-N	141	1583322424459
participant_14	M18562	CN(C)C1CCC2CCC3CCCC4CCC1C2C34	GCAPRCIEDYEBBW-UHFFFAOYSA-N	89	1583322425195
participant_14	M18569	CN(C)C1CCC2CCC3C=CCC4CCC1C2C34	MCTNNFFDTSIENM-UHFFFAOYSA-N	139	1583322451018
participant_14	M18571	CN(C)C1CCC2CCC3C=CC=C4CCC1C2C34	XCFPUKCOUCWCQA-UHFFFAOYSA-N	162	1583322452661
participant_14	M18572	CN(C)C1CCC2CCc3cccc4CCC1C2c34	YBJTYWZGXIUXCF-UHFFFAOYSA-N	254	1583322454098
participant_14	M18575	CN(C)C1CCC2C=Cc3cccc4CCC1C2c34	OEPOYNHPPBJBOR-UHFFFAOYSA-N	289	1583322457866
participant_14	M18578	CN(C)C1CC=C2C=Cc3cccc4CCC1C2c34	BPUBUEVLZPSIFZ-UHFFFAOYSA-N	328	1583322460111
participant_14	M18580	CN(C)C1=CC=C2C=Cc3cccc4CCC1C2c34	IHPNNMWNASNPKG-UHFFFAOYSA-N	363	1583322461880
participant_14	M18581	CN(C)c1ccc2ccc3cccc4CCc1c2c34	LLYAZIUUPGJJPR-UHFFFAOYSA-N	440	1583322467367
participant_14	M18583	CN(C)c1ccc2ccc3cccc4ccc1c2c34	LWJUQIOWBKYOMO-UHFFFAOYSA-N	404	1583322468344
participant_14	M18591	CC1Cc2c(ccc3ccc4cccc1c4c32)N(C)C	UEFJYTNYOMDHRF-UHFFFAOYSA-N	422	1583322496236
participant_14	M18601	CN(C)c1ccc2ccc3cccc4C(Cc1c2c34)O	GRWDVUWOAXYSSD-UHFFFAOYSA-N	423	1583322527204
participant_14	M18604	CN(C)c1ccc2ccc3cccc4C(=O)Cc1c2c34	RZEJITDPUPDNJQ-UHFFFAOYSA-N	456	1583322547462
participant_01	M4	CCCC	IJDNQMDRQITEOD-UHFFFAOYSA-N	33	1583322596760
participant_01	M5	CCCCC	OFBQJSOFQDEBGM-UHFFFAOYSA-N	36	1583322596913
participant_01	M6	CCCCCC	VLKZOEOYAKHREP-UHFFFAOYSA-N	38	1583322597679
participant_01	M65	CCCCCCC	IMNFDUFMRHMDMM-UHFFFAOYSA-N	40	1583322597817
participant_01	M66	CCCCCCCC	TVMXDCGIABBOFY-UHFFFAOYSA-N	40	1583322599025
participant_01	M368	CCCCCCCCC	BKIMMITUMNQMOS-UHFFFAOYSA-N	40	1583322599914
participant_01	M369	CCCCCCCCCC	DIOQZVSQGTUSAI-UHFFFAOYSA-N	39	1583322600948
participant_01	M370	CCCCCCCCCCC	RSJKGSCJYJTIGS-UHFFFAOYSA-N	38	1583322607502
participant_01	M7934	CCCCCCCCCCCC	SNRUBQQJIBEYMU-UHFFFAOYSA-N	37	1583322607665
participant_01	M7935	CCCCCCCCCCCCC	IIYFAKIEWZDVMP-UHFFFAOYSA-N	35	1583322609667
participant_01	M7936	CCCCCCCCCCCCCC	BGHCVCJVXZWKCC-UHFFFAOYSA-N	33	1583322609830
participant_01	M18605	CCCCCCC1CCCCCCC1	ISQANYFXJUITMN-UHFFFAOYSA-N	107	1583322611532
participant_14	M18606	Cc1ccc2ccc3ccc(c4CC(=O)c1c2c34)N(C)C	OAOKKENKPAGECD-UHFFFAOYSA-N	449	1583322631208
participant_14	M18607	CCc1ccc2ccc3ccc(c4CC(=O)c1c2c34)N(C)C	ORAZYQYFJAGUHI-UHFFFAOYSA-N	449	1583322632009
participant_14	M18608	CCCc1ccc2ccc3ccc(c4CC(=O)c1c2c34)N(C)C	UXYIIQFIXOVPFY-UHFFFAOYSA-N	445	1583322633300
participant_01	M18609	CCCCCCC1CCCCCC1	BRADLDRILXNVJT-UHFFFAOYSA-N	102	1583322633657
participant_14	M18610	CCCCc1ccc2ccc3ccc(c4CC(=O)c1c2c34)N(C)C	DRAVODGUQHLUEA-UHFFFAOYSA-N	437	1583322634469
participant_14	M18611	CN(C)c1ccc2ccc3cc4CCCCc4c5C(=O)Cc1c2c35	GNEOUXAPELSACW-UHFFFAOYSA-N	461	1583322635558
participant_01	M18612	CCCCCCC12CCCCC2C1	INWXDMUQRHWMJG-UHFFFAOYSA-N	96	1583322640924
participant_01	M18613	CCCCCCC1(C)CCCCC1	AWFFYALXTBDNOB-UHFFFAOYSA-N	99	1583322644000
participant_14	M18614	CN(C)c1ccc2ccc3cc4CCC=Cc4c5C(=O)Cc1c2c35	VDLRKOGOKBPKSK-UHFFFAOYSA-N	503	1583322644444
participant_01	M83	CCCCCCC1CCCCC1	QHWAQXOSHHKCFK-UHFFFAOYSA-N	94	1583322644760
participant_14	M18615	CN(C)c1ccc2ccc3cc4ccccc4c5C(=O)Cc1c2c35	SJWAHHDMQWWYBZ-UHFFFAOYSA-N	459	1583322645702
participant_01	M452	CCCCCCc1ccccc1	LTEQMZWBSYACLV-UHFFFAOYSA-N	194	1583322648133
participant_01	M463	CCCCCC(C)c1ccccc1	CAEGRAMHTMWFPP-UHFFFAOYSA-N	205	1583322657184
participant_01	M18616	CCCCCC(CC)c1ccccc1	XEYWPMIXBVMRLE-UHFFFAOYSA-N	204	1583322657336
participant_14	M18617	CN(C)c1ccc2ccc3cc4CCC=Cc4c5CCc1c2c35	AIHQGGGWWZLIHZ-UHFFFAOYSA-N	478	1583322657763
participant_01	M18618	CCCCCC(CCC)c1ccccc1	RTZXJZXSKXQSPO-UHFFFAOYSA-N	196	1583322661373
participant_01	M18619	CCCCCC(CCCC)c1ccccc1	CDOBABYRHNVZQG-UHFFFAOYSA-N	185	1583322662484
participant_01	M18620	CCCCC1CCCCC1c2ccccc2	VUYSBMGLIUAEPW-UHFFFAOYSA-N	257	1583322663483
participant_01	M18621	CCCCc1ccccc1-c2ccccc2	RMSGQZDGSZOJMU-UHFFFAOYSA-N	318	1583322667032
participant_14	M18622	CC1Cc2c(ccc3ccc4cc5CCC=Cc5c1c4c32)N(C)C	DMXAEVYXNOTDRQ-UHFFFAOYSA-N	481	1583322671254
participant_14	M18623	CN(C)c1ccc2ccc3cc4CCC=Cc4c5C(Cc1c2c35)O	UJCOQCFWYGVROY-UHFFFAOYSA-N	482	1583322674718
participant_01	M18624	CCOCc1ccccc1-c2ccccc2	GEWCVPFAMQZSON-UHFFFAOYSA-N	320	1583322681322
participant_14	M18625	CC1CC=Cc2c1cc3ccc4ccc(c5CC(=O)c2c3c45)N(C)C	RAHUAAYXVLIJGK-UHFFFAOYSA-N	467	1583322689038
participant_01	M18626	CC(C)OCc1ccccc1-c2ccccc2	WCCJYYBHFNKBQU-UHFFFAOYSA-N	312	1583322694527
participant_14	M18627	CN(C)c1ccc2ccc3cc4c(C=CCC4O)c5C(=O)Cc1c2c35	IYVXOCURIJEFIM-UHFFFAOYSA-N	464	1583322695470
participant_14	M18628	CN(C)c1ccc2ccc3cc4c(C=CCC4=O)c5C(=O)Cc1c2c35	VIWOWHJIIASOST-UHFFFAOYSA-N	476	1583322699872
participant_01	M18629	CC(OCc1ccccc1-c2ccccc2)S	XHXRLHVIQXVXNS-UHFFFAOYSA-N	308	1583322699902
participant_01	M18630	c1ccc(cc1)-c2ccccc2COC(O)S	BKWOAKGFFQAJGQ-UHFFFAOYSA-N	297	1583322705808
participant_01	M18631	c1ccc(cc1)-c2ccccc2OOC(O)S	DEZAGNOGTQRAAP-UHFFFAOYSA-N	308	1583322710770
participant_01	M18632	c1ccc(cc1)-c2ccccc2OOC(=O)S	SDGNYWQSRJRVTA-UHFFFAOYSA-N	331	1583322718247
participant_01	M18633	Cc1cccc(c1)-c2ccccc2OOC(=O)S	QRTGJPHGJPHJEI-UHFFFAOYSA-N	408	1583322736511
participant_01	M18634	CCc1cccc(c1)-c2ccccc2OOC(=O)S	BFRKMRGFEQGVAA-UHFFFAOYSA-N	404	1583322739359
participant_01	M18635	CCCc1cccc(c1)-c2ccccc2OOC(=O)S	SQSGBBLGJXZWDC-UHFFFAOYSA-N	401	1583322741476
participant_01	M18636	C/C=C/c1cccc(c1)-c2ccccc2OOC(=O)S	WJEPOTVHDHFPGZ-QHHAFSJGSA-N	386	1583322746654
participant_01	M18637	CC#Cc1cccc(c1)-c2ccccc2OOC(=O)S	IBCBNXXEYRKYOV-UHFFFAOYSA-N	386	1583322760356
participant_14	M18638	CN(C)c1ccc2ccc3cc4c(C=CCC4F)c5C(=O)Cc1c2c35	VTPDVHSBJCNQAW-UHFFFAOYSA-N	461	1583322766339
participant_14	M18639	CN(C)c1ccc2ccc3cc4c(C=CCC4Cl)c5C(=O)Cc1c2c35	AMGJQIJJRYNXMI-UHFFFAOYSA-N	468	1583322769590
participant_14	M18640	CN(C)c1ccc2ccc3cc4c(C=CCC4Br)c5C(=O)Cc1c2c35	CJOSSNQSUWQEGZ-UHFFFAOYSA-N	458	1583322772726
participant_14	M18641	CN(C)c1ccc2ccc3cc4c(C=CCC4N)c5C(=O)Cc1c2c35	WJFSHUYGFAYHSY-UHFFFAOYSA-N	465	1583322778387
participant_14	M18642	CN(C)c1ccc2ccc3cc4c(C=CCC4=N)c5C(=O)Cc1c2c35	IFMYVKZKIBLDHZ-UHFFFAOYSA-N	471	1583322782425
participant_01	M18643	c1ccc(c(c1)-c2cccc(C#CF)c2)OOC(=O)S	FSFLEODKSFSZRH-UHFFFAOYSA-N	376	1583322796188
participant_01	M18644	c1ccc(c(c1)-c2cccc(C#CBr)c2)OOC(=O)S	WJIKVXZTTGBLGO-UHFFFAOYSA-N	381	1583322800916
participant_42	M1	C	VNWKTOKETHGBQD-UHFFFAOYSA-N	0	1583322804873
participant_01	M18645	Cc1cccc(-c2cccc(C#CBr)c2)c1OOC(=O)S	HSXCPJXPTHFMSM-UHFFFAOYSA-N	417	1583322820263
participant_01	M18646	CCc1cccc(-c2cccc(C#CBr)c2)c1OOC(=O)S	FVJCOCURAGBTJT-UHFFFAOYSA-N	407	1583322822598
participant_01	M18647	CCCc1cccc(-c2cccc(C#CBr)c2)c1OOC(=O)S	XJBTZVUOCQHBIJ-UHFFFAOYSA-N	399	1583322826144
participant_01	M18648	CCCCc1cccc(-c2cccc(C#CBr)c2)c1OOC(=O)S	BULJTJDZAHGDFM-UHFFFAOYSA-N	396	1583322827062
participant_01	M18649	CCCCCc1cccc(-c2cccc(C#CBr)c2)c1OOC(=O)S	LTPLBJQNOYRFEH-UHFFFAOYSA-N	384	1583322828296
participant_01	M18650	C1CCC(C1)c2cccc(-c3cccc(C#CBr)c3)c2OOC(=O)S	ZWXAIEFGHNPBNL-UHFFFAOYSA-N	439	1583322829726
participant_42	M2	CC	OTMSDBZUPAUEDD-UHFFFAOYSA-N	17	1583322830752
participant_01	M18651	c1cc(C#CBr)cc(c1)-c2cccc(C3CCCO3)c2OOC(=O)S	AACUDCZTIJIYPC-UHFFFAOYSA-N	424	1583322837735
participant_42	M3	CCC	ATUOYWHBWRKTHZ-UHFFFAOYSA-N	30	1583322839168
participant_01	M18652	c1cc(C#CBr)cc(c1)-c2cccc(C3C=CCO3)c2OOC(=O)S	RMKHDBBDQNQECJ-UHFFFAOYSA-N	421	1583322842346
participant_14	M18655	CN(C)C1CC=c2ccc3cc4CCC=Cc4c5C(=O)CC1=c2c35	LAMUPGPQMYYCFQ-UHFFFAOYSA-N	429	1583322852180
participant_14	M18656	CN(C)C1CCC2C=Cc3cc4CCC=Cc4c5C(=O)CC1=C2c35	DYNDZSHRRQZVTA-UHFFFAOYSA-N	416	1583322853834
participant_14	M18657	CN(C)C1CCC2C=Cc3cc4CCC=Cc4c5C(=O)CC1C2c35	CKTFEFZSJGUBLM-UHFFFAOYSA-N	366	1583322855943
participant_14	M18658	CN(C)C1CCC2C=CC3=C4C2C1CC(=O)C4C5C=CCCC5=C3	FRBJXXOKAUXTQI-UHFFFAOYSA-N	283	1583322856860
participant_01	M18659	C1=CC(CC1)c2cccc(-c3cccc(C#CBr)c3)c2OOC(=O)S	AXKHZYMDVVNKMV-UHFFFAOYSA-N	425	1583322857699
participant_14	M18660	CN(C)C1CCC2C=CC3=C4C2C1CC(=O)C4C5CCCCC5=C3	DBDCMMPPNIPVKC-UHFFFAOYSA-N	245	1583322857743
participant_14	M18661	CN(C)C1CCC2C=CC3=C4C2C1CC(=O)C4C5CCCCC5C3	IYAJOASYOFYPJU-UHFFFAOYSA-N	195	1583322858988
participant_14	M18662	CN(C)C1CCC2C=CC3CC4CCCCC4C5C(=O)CC1C2C35	QEMXVYQENCLBKA-UHFFFAOYSA-N	141	1583322860254
participant_14	M18663	CN(C)C1CCC2CCC3CC4CCCCC4C5C(=O)CC1C2C35	DDFBNHNPRAYMDS-UHFFFAOYSA-N	114	1583322861399
participant_01	M18664	Cc1cc(C2C=CCC2)c(c(c1)-c3cccc(C#CBr)c3)OOC(=O)S	YRZQOIYXZVSCGA-UHFFFAOYSA-N	448	1583322866922
participant_14	M18665	CN(C)C1CCC2CCC3CC4CCC=CC4C5C(=O)CC1C2C35	XSIYJXMYTJGBNV-UHFFFAOYSA-N	138	1583322868338
participant_14	M18666	CN(C)C1CCC2CCC3CC4C=CC=CC4C5C(=O)CC1C2C35	AGFZUMSDZUXKKV-UHFFFAOYSA-N	158	1583322868984
participant_01	M18667	CCc1cc(C2C=CCC2)c(c(c1)-c3cccc(C#CBr)c3)OOC(=O)S	MMIFOJHOAQYGGH-UHFFFAOYSA-N	444	1583322869906
participant_01	M18668	CCCc1cc(C2C=CCC2)c(c(c1)-c3cccc(C#CBr)c3)OOC(=O)S	SFJOFRGSFXBYHA-UHFFFAOYSA-N	438	1583322872836
participant_01	M18669	C/C=C\c1cc(C2C=CCC2)c(c(c1)-c3cccc(C#CBr)c3)OOC(=O)S	VHLQWVUXDOTLSX-KXFIGUGUSA-N	431	1583322879878
participant_14	M18670	CN(C)C1CCC2CCC3CC4CC=CCC4C5C(=O)CC1C2C35	IAGUMPJGERWQOO-UHFFFAOYSA-N	144	1583322882072
participant_14	M18671	CN(C)C1CCC2CCC3CC4CC=CC=C4C5C(=O)CC1C2C35	HIXHLAZJJQHWEY-UHFFFAOYSA-N	183	1583322882976
participant_14	M18672	CN(C)C1CCC2CCC3Cc4ccccc4C5C(=O)CC1C2C35	ZMSQPWVWFWTTAE-UHFFFAOYSA-N	242	1583322884151
participant_01	M18673	C/C=C\c1cc(C2C=CC=C2)c(c(c1)-c3cccc(C#CBr)c3)OOC(=O)S	KYTZMGLOFLEERN-KXFIGUGUSA-N	403	1583322884998
participant_14	M18675	CN(C)C1CCC2CCC3Cc4ccccc4C5=C3C2C1CC5=O	HMGBQOIDBBILIG-UHFFFAOYSA-N	318	1583322887186
participant_14	M18676	CN(C)C1CCC2CCc3cc4ccccc4c5C(=O)CC1C2c35	WIAMLXRWERLNMX-UHFFFAOYSA-N	384	1583322888501
participant_14	M18677	CN(C)C1CCC2C=Cc3cc4ccccc4c5C(=O)CC1C2c35	VJWZDBODXUMVEU-UHFFFAOYSA-N	395	1583322892156
participant_14	M18678	CN(C)C1CCc2ccc3cc4ccccc4c5C(=O)CC1c2c35	GMTUSKBJMDWZRF-UHFFFAOYSA-N	478	1583322894133
participant_01	M18680	C1=CC(CC1)c2cc(CCCl)cc(-c3cccc(C#CBr)c3)c2OOC(=O)S	XJLZCYKHSSDIGH-UHFFFAOYSA-N	428	1583322897878
participant_14	M18681	CN(C)C1C=Cc2ccc3cc4ccccc4c5C(=O)CC1c2c35	ZBMHVKVLGRFQKR-UHFFFAOYSA-N	436	1583322899828
participant_01	M18683	C1=CC(CC1)c2cc(cc(-c3cccc(C#CBr)c3)c2OOC(=O)S)OCCl	YSQRDQMUXVLTAD-UHFFFAOYSA-N	433	1583322903673
participant_01	M18686	C1=CC(CC1)c2cc(c3-c4c(cccc4-c3c2OOC(=O)S)C#CBr)OCCl	FFLPOXYPZLOQIY-UHFFFAOYSA-N	423	1583322919038
participant_14	M18687	CN(C)C1=C2CC(=O)c3c4ccccc4cc5ccc(CC1)c2c53	WVDZNRTVOCYRBR-UHFFFAOYSA-N	475	1583322919629
participant_01	M18688	C1=CC(CC1)c2cc(c(cc2OOC(=O)S)-c3ccccc3C#CBr)OCCl	IWCMXAJGEJPSCM-UHFFFAOYSA-N	422	1583322926004
participant_14	M18689	CN(C)C1C=Cc2ccc3cc4ccccc4c5C(=O)C=C1c2c35	UOTDBNVUQLYYEP-UHFFFAOYSA-N	431	1583322926877
participant_42	M4	CCCC	IJDNQMDRQITEOD-UHFFFAOYSA-N	33	1583322928834
participant_42	M5	CCCCC	OFBQJSOFQDEBGM-UHFFFAOYSA-N	36	1583322934561
participant_01	M18692	CC1=CC(CC1)c2cc(c(cc2OOC(=O)S)-c3ccccc3C#CBr)OCCl	NGLZNRSIVWMWQS-UHFFFAOYSA-N	447	1583322937138
participant_42	M6	CCCCCC	VLKZOEOYAKHREP-UHFFFAOYSA-N	38	1583322937928
participant_01	M18693	CCC1=CC(CC1)c2cc(c(cc2OOC(=O)S)-c3ccccc3C#CBr)OCCl	LEALARLWESNXMX-UHFFFAOYSA-N	441	1583322938803
participant_14	M18694	CN(C)C1CCc2ccc3cc4ccccc4c5C(=O)C=C1c2c35	OJLXJETXGGOYGF-UHFFFAOYSA-N	468	1583322939653
participant_01	M18695	CCCC1=CC(CC1)c2cc(c(cc2OOC(=O)S)-c3ccccc3C#CBr)OCCl	IIGFWUHSIKYBBU-UHFFFAOYSA-N	436	1583322941470
participant_01	M18696	CCCCC1=CC(CC1)c2cc(c(cc2OOC(=O)S)-c3ccccc3C#CBr)OCCl	KZVLRLDLEYVFCK-UHFFFAOYSA-N	432	1583322943210
participant_01	M18697	CCCCCC1=CC(CC1)c2cc(c(cc2OOC(=O)S)-c3ccccc3C#CBr)OCCl	SXRRCJLYIASUBT-UHFFFAOYSA-N	419	1583322944437
participant_01	M18699	CCCCCCC1=CC(CC1)c2cc(c(cc2OOC(=O)S)-c3ccccc3C#CBr)OCCl	GICBVCYJGIDRJS-UHFFFAOYSA-N	402	1583322946087
participant_01	M18701	C1CCC(CC1)C2=CC(CC2)c3cc(c(cc3OOC(=O)S)-c4ccccc4C#CBr)OCCl	HAUSFDMAQICOAE-UHFFFAOYSA-N	420	1583322947881
participant_01	M18705	c1ccc(cc1)C2=CC(CC2)c3cc(c(cc3OOC(=O)S)-c4ccccc4C#CBr)OCCl	FPZGKMMREHCUDE-UHFFFAOYSA-N	427	1583322953209
participant_14	M18706	CN(C)c1ccc2ccc3cc4ccccc4c5CCc1c2c35	FDTFEEKJJIROGE-UHFFFAOYSA-N	450	1583322954041
participant_42	M65	CCCCCCC	IMNFDUFMRHMDMM-UHFFFAOYSA-N	40	1583322954870
participant_14	M18708	CN(C)c1ccc2ccc3cc4ccccc4c5ccc1c2c35	BUCBMDXPOWZGEB-UHFFFAOYSA-N	423	1583322960637
participant_01	M18709	c1ccc(cc1)C2=CC(CC2)c3cc(c(cc3OOC(=O)S)-c4ccccc4C#CBr)O	HGXWUURRNNIFKQ-UHFFFAOYSA-N	430	1583322962946
participant_14	M18713	CN(C)C1C=Cc2ccc3cc4ccccc4c5CCC1c2c35	NMNGJLCIMPREKG-UHFFFAOYSA-N	430	1583322970452
participant_14	M18714	CN(C)C1CCc2ccc3cc4ccccc4c5CCC1c2c35	LXFXZGNKVXBBAU-UHFFFAOYSA-N	457	1583322971391
participant_14	M18715	CN(C)C1CCC2C=Cc3cc4ccccc4c5CCC1C2c35	PKWOFQXSGCBVJW-UHFFFAOYSA-N	365	1583322972458
participant_14	M18717	CN(C)C1CCC2CCc3cc4ccccc4c5CCC1C2c35	PPNSWWGJOLJDTB-UHFFFAOYSA-N	340	1583322974184
participant_14	M18718	CN(C)C1CCC2CCC3=Cc4ccccc4C5CCC1C2C35	ATHKPRIAOSIVBQ-UHFFFAOYSA-N	260	1583322975052
participant_14	M18719	CN(C)C1CCC2CCC3Cc4ccccc4C5CCC1C2C35	ZLDUPEATOPMLNR-UHFFFAOYSA-N	211	1583322976509
participant_14	M18720	CN(C)C1CCC2CCC3CC4=CC=CCC4C5CCC1C2C35	VJAYSBLXFPFQLR-UHFFFAOYSA-N	150	1583322977271
participant_14	M18721	CN(C)C1CCC2CCC3CC4CC=CCC4C5CCC1C2C35	UKWMBWQSNFGFBS-UHFFFAOYSA-N	118	1583322982804
participant_14	M18723	CN(C)C1CCC2CCC3CC4CCCCC4C5CCC1C2C35	QBKSEMOSVIMZKI-UHFFFAOYSA-N	92	1583322986436
participant_01	M18724	c1ccc(cc1)C2=CC(CO2)c3cc(c(cc3OOC(=O)S)-c4ccccc4C#CBr)O	DMPPPXPBSCWMEQ-UHFFFAOYSA-N	405	1583322987377
participant_14	M18725	CC1CC2C(CCC3CCC4CC5CCCCC5C1C4C32)N(C)C	CXVUSWZWAMCMSZ-UHFFFAOYSA-N	96	1583322989969
participant_14	M18726	CN(C)C1CCC2CCC3CC4CCCCC4C5C(CC1C2C35)O	MAOLJETYAKPGEY-UHFFFAOYSA-N	88	1583322992294
participant_42	M175	CCCCC(C)CC	LAIUFBWHERIJIH-UHFFFAOYSA-N	50	1583322994437
participant_01	M18727	c1ccc(cc1)C2=CC(CO2)c3cc(c(cc3COC(=O)S)-c4ccccc4C#CBr)O	WRNNFKZZKLZJSK-UHFFFAOYSA-N	412	1583322995167
participant_42	M1345	CCCCC(CC)CC	PSVQKOKKLWHNRP-UHFFFAOYSA-N	50	1583323009527
participant_14	M18728	CN(C)C1CCC2CCC3CC4CCCCC4=C5C(=O)CC1C2C35	BAQHINLPAUEZML-UHFFFAOYSA-N	167	1583323016936
participant_14	M18729	CN(C)C1CCC2CCC3C=C4CCCCC4=C5C(=O)CC1C2C35	ATDJZQANNIVHMO-UHFFFAOYSA-N	215	1583323017369
participant_14	M18730	CN(C)C1CCC2CCc3cc4CCCCc4c5C(=O)CC1C2c35	JSLKLASFWYIYLN-UHFFFAOYSA-N	270	1583323019112
participant_42	M18731	CCCCC(CC)O	RZKSECIXORKHQS-UHFFFAOYSA-N	38	1583323021811
participant_14	M18732	CN(C)C1CCC2C=Cc3cc4CCCCc4c5C(=O)CC1C2c35	VWJDJGCHVPVOIQ-UHFFFAOYSA-N	308	1583323022739
participant_01	M18733	CC#Cc1ccccc1-c2cc(COC(=O)S)c(cc2O)C3C=C(c4ccccc4)OC3	AUEZMIYSIJBGNP-UHFFFAOYSA-N	416	1583323023955
participant_14	M18734	CN(C)C1CC=C2C=Cc3cc4CCCCc4c5C(=O)CC1C2c35	BCUDOCNDOBTSLE-UHFFFAOYSA-N	351	1583323025868
participant_14	M18735	CN(C)C1=CC=C2C=Cc3cc4CCCCc4c5C(=O)CC1C2c35	PJCVWZDINQIEBX-UHFFFAOYSA-N	382	1583323027615
participant_01	M18736	c1ccc(cc1)C2=CC(CO2)c3cc(c(cc3COC(=O)S)-c4ccccc4C#CCl)O	OHFVLDAJHACWLB-UHFFFAOYSA-N	416	1583323030518
participant_01	M18738	c1ccc(cc1)C2=CC(CO2)c3cc(c(cc3COC(=O)Cl)-c4ccccc4C#CCl)O	IZVLURNTSQERSF-UHFFFAOYSA-N	417	1583323034062
participant_42	M18739	CCCCC(CC)N	SRMHHEPXZLWKOK-UHFFFAOYSA-N	38	1583323034925
participant_01	M18740	c1ccc(cc1)C2=CC(CO2)c3cc(c(cs3COC(=O)S)-c4ccccc4C#CCl)O	OVQGGFXQYCWNCA-UHFFFAOYSA-N	401	1583323042571
participant_42	M7857	CCCCCC(C)CC	SEEOMASXHIJCDV-UHFFFAOYSA-N	51	1583323051939
participant_01	M18741	c1ccc(cc1)C2=CC(CC2)c3cc(c(cc3COC(=O)S)-c4ccccc4C#CCl)O	DIWBGZSYVMQQEO-UHFFFAOYSA-N	439	1583323051957
participant_42	M1348	CCCCCC(CC)CC	OEYGTUAKNZFCDJ-UHFFFAOYSA-N	51	1583323055539
participant_42	M9083	CCCCCC(CC)CCC	UGCQDCMVAKKTQG-UHFFFAOYSA-N	52	1583323060042
participant_42	M18742	CCCC(C)CC(CC)CCC	SULZKBWLMOBACQ-UHFFFAOYSA-N	59	1583323064619
participant_42	M18744	CCCC(CC)CC(CC)CCC	BTPPIQLOEVZMNX-UHFFFAOYSA-N	60	1583323069366
participant_42	M18746	CCCC(CC)CC(CC)C(C)CC	AUGAOWCERGDFKP-UHFFFAOYSA-N	62	1583323075360
participant_42	M18747	CCCC(CC)CC(CCC)C(C)CC	GQUREOPKFIOSMW-UHFFFAOYSA-N	62	1583323079923
participant_01	M18751	Cc1ccc(cc1)C2=CC(CC2)c3cc(c(cc3COC(=O)S)-c4ccccc4C#CCl)O	SJTUZNRAKORAOC-UHFFFAOYSA-N	501	1583323087907
participant_42	M18752	CCCC(CC)CC(CO)C(C)CC	IQJVTSMJICTVSA-UHFFFAOYSA-N	55	1583323087914
participant_01	M18754	CCc1ccc(cc1)C2=CC(CC2)c3cc(c(cc3COC(=O)S)-c4ccccc4C#CCl)O	VFMJROZNJYAHPC-UHFFFAOYSA-N	495	1583323094022
participant_01	M18756	Cc1ccc(cc1)C2=CC(CC2)c3cc(c(cc3COC(=O)S)-c4ccccc4CCCl)O	PPFJXEMTDYLZKX-UHFFFAOYSA-N	500	1583323158072
participant_01	M18761	Cc1ccc(cc1)C2=CC(C=C2)c3cc(c(cc3COC(=O)S)-c4ccccc4C#CCl)O	CZUFIEGUZFCKEW-UHFFFAOYSA-N	446	1583323172321
participant_01	M18762	Cc1ccc(c(C)c1)C2=CC(CC2)c3cc(c(cc3COC(=O)S)-c4ccccc4C#CCl)O	NRORBEJPPLLVEQ-UHFFFAOYSA-N	510	1583323185112
participant_01	M18763	CCc1cc(C)ccc1C2=CC(CC2)c3cc(c(cc3COC(=O)S)-c4ccccc4C#CCl)O	SLCCMOPRBVICEZ-UHFFFAOYSA-N	503	1583323188933
participant_14	M18764	CCN(C)c1ccc2ccc3cc4CCC=Cc4c5C(=O)Cc1c2c35	XKUUKGWZGSAFDX-UHFFFAOYSA-N	511	1583323197856
participant_14	M18765	CCCN(C)c1ccc2ccc3cc4CCC=Cc4c5C(=O)Cc1c2c35	VPOLBGSHBQFSOE-UHFFFAOYSA-N	505	1583323199856
participant_14	M18766	CCCCN(C)c1ccc2ccc3cc4CCC=Cc4c5C(=O)Cc1c2c35	LOOIJNQEHXHZOZ-UHFFFAOYSA-N	498	1583323205389
participant_01	M18767	Cc1cc(C)c(c(C)c1)C2=CC(CC2)c3cc(c(cc3COC(=O)S)-c4ccccc4C#CCl)O	YIEIFHRJVLWQSP-UHFFFAOYSA-N	483	1583323205439
participant_14	M18768	C1CCN(CC1)c2ccc3ccc4cc5CCC=Cc5c6C(=O)Cc2c3c46	DNPGXMLCDCVYPU-UHFFFAOYSA-N	507	1583323206484
participant_14	M18769	CCCCCNc1ccc2ccc3cc4CCC=Cc4c5C(=O)Cc1c2c35	AOLVGCASIHTSIO-UHFFFAOYSA-N	483	1583323213787
participant_14	M18770	C1C=CN(CC1)c2ccc3ccc4cc5CCC=Cc5c6C(=O)Cc2c3c46	KBKCSKQZYQBDEQ-UHFFFAOYSA-N	517	1583323230220
participant_01	M18771	Cc1ccc(c(C)c1)C2=CC(CC2)c3cc(c(cc3COC(=O)S)-c4cccc(C)c4C#CCl)O	SRQRTXJECHYLQY-UHFFFAOYSA-N	512	1583323233017
participant_14	M18772	C1=CCN(C=C1)c2ccc3ccc4cc5CCC=Cc5c6C(=O)Cc2c3c46	AXRZKSJDNOQYIH-UHFFFAOYSA-N	485	1583323234392
participant_43	M1	C	VNWKTOKETHGBQD-UHFFFAOYSA-N	0	1583323243466
participant_14	M18773	C1C=CN(C=C1)c2ccc3ccc4cc5CCC=Cc5c6C(=O)Cc2c3c46	YPGBSUHDDXPTGF-UHFFFAOYSA-N	475	1583323245147
participant_14	M18774	CC1CC=Cc2c1cc3ccc4ccc(c5CC(=O)c2c3c45)N6C=CCCC6	PTEFWDBZYROAER-UHFFFAOYSA-N	501	1583323262691
participant_14	M18775	C1C=CN(CC1)c2ccc3ccc4cc5c(C=CCC5N)c6C(=O)Cc2c3c46	ZWCKDUJIBSCELA-UHFFFAOYSA-N	494	1583323264665
participant_01	M18776	Cc1ccc(c(C)c1)C2=CC(CC2)c3cc(c(cc3C(C)OC(=O)S)-c4cccc(C)c4C#CCl)O	WXRFJPOAUOLSHC-UHFFFAOYSA-N	499	1583323285832
participant_01	M18777	Cc1ccc(c(C)c1)C2=CC(CC2)c3cc(c(cc3COC(=O)S)-c4cccc(c4C#CCl)Br)O	YBIUCLZNPSMBBQ-UHFFFAOYSA-N	510	1583323294698
participant_01	M18778	Cc1ccc(c(C)c1)C2=CC(CC2)c3cc(c(cc3COC(=O)Br)-c4cccc(c4C#CCl)Br)O	VUEUNEHOGSKAAH-UHFFFAOYSA-N	507	1583323299777
participant_01	M18779	Cc1ccc(c(C)c1)C2=CC(CC2)c3cc(c(cc3COC(=O)S)-c4cccc(c4C#CCl)S)O	SSBHMPZIEYLMAI-UHFFFAOYSA-N	515	1583323307419
participant_14	M18780	C=C1CC=Cc2c1cc3ccc4ccc(c5CC(=O)c2c3c45)N6C=CCCC6	QRSJMKFKQBRKKI-UHFFFAOYSA-N	503	1583323308718
participant_01	M18781	Cc1cc(ccc1C2=CC(CC2)c3cc(c(cc3COC(=O)S)-c4cccc(c4C#CCl)S)O)S	ZRTIJBOPBQGMAZ-UHFFFAOYSA-N	493	1583323311644
participant_14	M18782	C/C=C/1\CC=Cc2c1cc3ccc4ccc(c5CC(=O)c2c3c45)N6C=CCCC6	XEMUUKHKSFUVMO-LAZPYJJCSA-N	503	1583323320099
participant_14	M18783	CC/C=C/1\CC=Cc2c1cc3ccc4ccc(c5CC(=O)c2c3c45)N6C=CCCC6	KOJZMTZAHBYEEP-CNHKJKLMSA-N	507	1583323323415
participant_01	M18784	Cc1ccc(C2=CC(CC2)c3cc(c(cc3COC(=O)S)-c4cccc(c4C#CCl)S)O)c(c1)Cl	HSOGBRLNZQLFJT-UHFFFAOYSA-N	510	1583323327165
participant_14	M18785	C1C=CN(CC1)c2ccc3ccc4cc5C6=CCCC6C=Cc5c7C(=O)Cc2c3c47	BXYDUZGEIXMVPP-UHFFFAOYSA-N	492	1583323327180
participant_01	M18786	c1cc(c(C#CCl)c(c1)S)-c2cc(COC(=O)S)c(cc2O)C3CCC(=C3)c4ccc(cc4Cl)Cl	UPQJYRHLYUYAGY-UHFFFAOYSA-N	505	1583323331067
participant_01	M18787	Cc1cc(ccc1C2=CC(CC2)c3cc(c(cc3COC(=O)S)-c4cccc(c4C#CCl)S)O)Cl	WIDQZIQNWZGEJK-UHFFFAOYSA-N	522	1583323337902
participant_14	M18788	CCC/C=C/1\CC=Cc2c1cc3ccc4ccc(c5CC(=O)c2c3c45)N6C=CCCC6	XGXBRKSTDHSMTP-UFWORHAWSA-N	504	1583323340550
participant_14	M18789	C1C=CN(CC1)c2ccc3ccc4cc5C6=CCCCC6C=Cc5c7C(=O)Cc2c3c47	SPWNQKGIOSJXRZ-UHFFFAOYSA-N	486	1583323343198
participant_14	M18791	CC1C=Cc2c(C1)cc3ccc4ccc(c5CC(=O)c2c3c45)N6C=CCCC6	CAKQBTHFEPYXJB-UHFFFAOYSA-N	501	1583323409573
participant_14	M18792	C/C=C\c1c(C)cc2ccc3ccc(c4CC(=O)c1c2c34)N5C=CCCC5	SYAYYEDRBICUBK-CLTKARDFSA-N	505	1583323419584
participant_14	M18796	C1C=Cc2c(C1)cc3ccc4ccc5c6c4c3c2C(=O)C6C7CCC=CN75	TVHMQUUUTORBGB-UHFFFAOYSA-N	481	1583323455734
participant_14	M18838	CC1CCC=CN1c2ccc3ccc4cc5CCC=Cc5c6C(=O)Cc2c3c46	JARBFINGMSJRIM-UHFFFAOYSA-N	507	1583323920423
participant_14	M18839	C1C=Cc2c(C1)cc3ccc4ccc(c5CC(=O)c2c3c45)N6C=CCCC6O	ODOZPEFEBHBHJC-UHFFFAOYSA-N	490	1583323925245
participant_14	M18840	C1C=Cc2c(C1)cc3ccc4ccc(c5CC(=O)c2c3c45)N6C=CCCC6=O	RDOBWCCWDZQCAV-UHFFFAOYSA-N	489	1583323931714
participant_14	M18843	C1C=Cc2c(C1)cc3ccc4ccc(c5CC(=O)c2c3c45)N6CCCN=C6	SIDLINDQRDOYAL-UHFFFAOYSA-N	525	1583324094474
participant_14	M18845	C1C=Cc2c(C1)cc3ccc4ccc(c5CC(=O)c2c3c45)N6CCCNC6	NODCGCLRZOGXJV-UHFFFAOYSA-N	510	1583324106765
participant_14	M18846	C1C=Cc2c(C1)cc3ccc4ccc(c5CC(=O)c2c3c45)N6CCC=NC6	ZYDLBWBRCGTXQB-UHFFFAOYSA-N	518	1583324113394
participant_14	M18848	C1C=Cc2c(C1)cc3ccc4ccc(c5CC(=O)c2c3c45)N6C=CC=NC6	UMSIOQCAPRHKSA-UHFFFAOYSA-N	494	1583324119434
participant_14	M18851	CC1=CN(CN=C1)c2ccc3ccc4cc5CCC=Cc5c6C(=O)Cc2c3c46	UIADLZJYWXESIS-UHFFFAOYSA-N	510	1583324128838
participant_14	M18852	CCC1=CN(CN=C1)c2ccc3ccc4cc5CCC=Cc5c6C(=O)Cc2c3c46	GPLSVSKCDYBPNM-UHFFFAOYSA-N	508	1583324135308
participant_14	M18853	CCC1=C(C)N(CN=C1)c2ccc3ccc4cc5CCC=Cc5c6C(=O)Cc2c3c46	NUDRGGGTTNRUBY-UHFFFAOYSA-N	520	1583324139525
participant_14	M18854	C1C=Cc2c(C1)cc3ccc4ccc(c5CC(=O)c2c3c45)N6CN=CC7=C6CCC7	QOPHEZFKTQRZLH-UHFFFAOYSA-N	485	1583324142051
participant_14	M18857	C1C=Cc2c(C1)cc3ccc4ccc(c5CC(=O)c2c3c45)N6CN=CC7=C6NCC7	GAVPPNKCNKVSGN-UHFFFAOYSA-N	488	1583324223363
participant_14	M18858	C1C=Cc2c(C1)cc3ccc4ccc(c5CC(=O)c2c3c45)N6CN=CC7=C6NCN7	CJGHSDOBSSHTTO-UHFFFAOYSA-N	487	1583324225982
participant_14	M18859	C1C=Cc2c(C1)cc3ccc4ccc(c5CC(=O)c2c3c45)N6CN=Cc7c6nc[nH]7	RFDRLVGRTLKYOP-UHFFFAOYSA-N	491	1583324232575
participant_14	M18863	C1C=Cc2c(C1)cc3ccc4cccc5CC(=O)c2c3c45	YJRPUCBLKNNZBJ-UHFFFAOYSA-N	497	1583324256840
participant_14	M18864	CC1=CCCc2cc3ccc4cccc5CC(=O)c(c12)c3c45	IQALWTVZGJNNGW-UHFFFAOYSA-N	508	1583324291549
participant_14	M18865	c1cc2ccc3cc4CCC=C(c4c5C(=O)Cc(c1)c2c35)N	AWXOZQQFSSTNNL-UHFFFAOYSA-N	489	1583324293520
participant_14	M18867	CNC1=CCCc2cc3ccc4cccc5CC(=O)c(c21)c3c45	XXUSHPIBTXPRKO-UHFFFAOYSA-N	494	1583324303616
participant_14	M18869	CCNC1=CCCc2cc3ccc4cccc5CC(=O)c(c21)c3c45	BQKOMIUMSNVAFX-UHFFFAOYSA-N	498	1583324307482
participant_14	M18870	CC(C)NC1=CCCc2cc3ccc4cccc5CC(=O)c(c21)c3c45	JQGKBORONXNTFU-UHFFFAOYSA-N	486	1583324310480
participant_14	M18871	CCC(C)NC1=CCCc2cc3ccc4cccc5CC(=O)c(c21)c3c45	UGLPKVNFBOOJMM-UHFFFAOYSA-N	494	1583324314706
participant_14	M18872	CCCC(C)NC1=CCCc2cc3ccc4cccc5CC(=O)c(c21)c3c45	DBJMAENTCXZTPK-UHFFFAOYSA-N	488	1583324319581
participant_14	M18873	CCCCC(C)NC1=CCCc2cc3ccc4cccc5CC(=O)c(c21)c3c45	AUKDQOHSBFZXSC-UHFFFAOYSA-N	482	1583324323283
participant_14	M18874	C1CCC(CC1)NC2=CCCc3cc4ccc5cccc6CC(=O)c(c32)c4c56	UENYKSWCMCMUKP-UHFFFAOYSA-N	462	1583324326062
participant_14	M18876	C1CCNC(C1)NC2=CCCc3cc4ccc5cccc6CC(=O)c(c32)c4c56	HSZCILXBQNJWKZ-UHFFFAOYSA-N	481	1583324337427
participant_14	M18877	c1cc2ccc3cc4CCC=C(c4c5C(=O)Cc(c1)c2c35)NC6NCCCN6	DLIWGNHGNVQATC-UHFFFAOYSA-N	466	1583324342095
participant_14	M18878	Cc1ccc2ccc3cc4CCC=Cc4c5C(=O)Cc1c2c35	JDLQHEIESVDFBF-UHFFFAOYSA-N	508	1583324368723
participant_14	M18879	C1C=Cc2c(C1)cc3ccc4ccc(c5CC(=O)c2c3c45)N	IKZSCOSZSFHIJY-UHFFFAOYSA-N	503	1583324372641
participant_14	M18880	CNc1ccc2ccc3cc4CCC=Cc4c5C(=O)Cc1c2c35	RQGPRTGIIGXXKE-UHFFFAOYSA-N	494	1583324382858
participant_14	M18881	CCNc1ccc2ccc3cc4CCC=Cc4c5C(=O)Cc1c2c35	NIHSRRWQCGRSAL-UHFFFAOYSA-N	503	1583324385211
participant_14	M18883	CCCNc1ccc2ccc3cc4CCC=Cc4c5C(=O)Cc1c2c35	CNKQHCCMDWMLAS-UHFFFAOYSA-N	502	1583324390941
participant_14	M18884	CCCCNc1ccc2ccc3cc4CCC=Cc4c5C(=O)Cc1c2c35	SMXNYLPBTPODFF-UHFFFAOYSA-N	495	1583324395034
participant_14	M18887	CCN(CN=C)c1ccc2ccc3cc4CCC=Cc4c5C(=O)Cc1c2c35	NROCBAPVGKWGBX-UHFFFAOYSA-N	497	1583324446774
participant_14	M18888	C=NCN(C)c1ccc2ccc3cc4CCC=Cc4c5C(=O)Cc1c2c35	WZYREROGEFKLIV-UHFFFAOYSA-N	495	1583324452372
participant_14	M18889	C1C=Cc2c(C1)cc3ccc4ccc(c5CC(=O)c2c3c45)N6CC=NC6	QOKBKEABKHPDIS-UHFFFAOYSA-N	508	1583324474545
participant_14	M18890	C=NCNc1ccc2ccc3cc4CCC=Cc4c5C(=O)Cc1c2c35	PGQPVSUYHUZRSC-UHFFFAOYSA-N	484	1583324492986
participant_14	M19008	CC1CN=CN(C1)c2ccc3ccc4cc5CCC=Cc5c6C(=O)Cc2c3c46	MSBFJQNLJCWBBX-UHFFFAOYSA-N	506	1583328901009
participant_14	M19009	C1C=Cc2c(C1)cc3ccc4ccc(c5CC(=O)c2c3c45)N6CC(CN=C6)O	USFMQOUDXBVAHH-UHFFFAOYSA-N	497	1583328915150
participant_14	M19010	C1C=Cc2c(C1)cc3ccc4ccc(c5CC(=O)c2c3c45)N6CC(=O)CN=C6	FEDHCIMRIJABGL-UHFFFAOYSA-N	506	1583328932035
participant_42	M7	C1CCCCC1	XDTMQSROBMDMFD-UHFFFAOYSA-N	76	1583329199427
participant_42	M447	C1=CCCCC1	HGCIXCUEYOPUTN-UHFFFAOYSA-N	121	1583329208862
participant_42	M448	C1=CCCC=C1	MGNZXYYWBUKAII-UHFFFAOYSA-N	131	1583329209634
participant_42	M110	c1ccccc1	UHOVQNZJYSORNB-UHFFFAOYSA-N	118	1583329210528
participant_42	M105	Cc1ccccc1	YXFVVABEGXRONW-UHFFFAOYSA-N	208	1583329226477
participant_42	M255	CCc1ccccc1	YNQLUTRBYVCPMQ-UHFFFAOYSA-N	205	1583329227926
participant_42	M449	CCCc1ccccc1	ODLMAHJVESYWTB-UHFFFAOYSA-N	206	1583329229207
participant_42	M450	CCCCc1ccccc1	OCKPCBLVNKHBMX-UHFFFAOYSA-N	205	1583329229842
participant_42	M599	c1ccc2CCCCc2c1	CXWXQJXEFPUFDZ-UHFFFAOYSA-N	251	1583329230710
participant_42	M19019	C1=CC2=C(CC1)CCCC2	DCDZNVULJAUPRK-UHFFFAOYSA-N	195	1583329247497
participant_42	M19020	C1=CC2CCCCC2CC1	FYHNWJNOEQBNGO-UHFFFAOYSA-N	133	1583329249437
participant_42	M1275	C1CCC2CCCCC2C1	NNBZCPXTIHJBJL-UHFFFAOYSA-N	94	1583329251290
participant_42	M19021	C1=CC2CCCCC2C=C1	YFCFOZJMGWBVFX-UHFFFAOYSA-N	149	1583329270352
participant_42	M16994	c1ccc2CCC=Cc2c1	KEIFWROAQVVDBN-UHFFFAOYSA-N	306	1583329272014
participant_42	M600	c1ccc2ccccc2c1	UFWIBTONFRDIAS-UHFFFAOYSA-N	264	1583329272734
participant_14	M19080	CC1=NCCCN1c2ccc3ccc4cc5CCC=Cc5c6C(=O)Cc2c3c46	RXZDOJSWMGHWIA-UHFFFAOYSA-N	531	1583329689473
participant_14	M19083	C1C=Cc2c(C1)cc3ccc4ccc5c6C(CC7=NCCCN57)C(=O)c2c3c46	WCGZBRJKWSTGIU-UHFFFAOYSA-N	504	1583329695612
participant_14	M19089	C1C=Cc2c(C1)cc3ccc4ccc5c6-c(cc7=NCCCn57)c(=O)c2c3c46	FXCDXGOAAARBNW-UHFFFAOYSA-N	503	1583329706479
participant_14	M19093	CCC1=NCCCN1c2ccc3ccc4cc5CCC=Cc5c6C(=O)Cc2c3c46	SCPWMIDUCOWTOW-UHFFFAOYSA-N	526	1583329728639
participant_14	M19096	CCCC1=NCCCN1c2ccc3ccc4cc5CCC=Cc5c6C(=O)Cc2c3c46	FCEXTMISPHDMNO-UHFFFAOYSA-N	520	1583329733751
participant_14	M19103	CC1CCN=C(C)N1c2ccc3ccc4cc5CCC=Cc5c6C(=O)Cc2c3c46	XRZIKWVVEAXDFN-UHFFFAOYSA-N	513	1583329774779
participant_14	M19106	CC1CC(C)N(C(=N1)C)c2ccc3ccc4cc5CCC=Cc5c6C(=O)Cc2c3c46	KJJLQXFIDAZHKN-UHFFFAOYSA-N	501	1583329785303
participant_14	M19108	CC1CCN(C(=N1)C)c2ccc3ccc4cc5CCC=Cc5c6C(=O)Cc2c3c46	NSACXYACDKGJLO-UHFFFAOYSA-N	531	1583329794190
participant_14	M19119	CC1CCN(c2ccc3ccc4cc5CCC=Cc5c6C(=O)Cc2c3c46)C(=N1)N	RJEPEOMWDYPQJK-UHFFFAOYSA-N	516	1583329855583
participant_14	M19124	CC1CCN(c2ccc3ccc4cc5CCC=Cc5c6C(=O)Cc2c3c46)C(=N1)F	RBZPUFAOPOAADJ-UHFFFAOYSA-N	516	1583329863075
participant_14	M19127	CC1CCN(c2ccc3ccc4cc5CCC=Cc5c6C(=O)Cc2c3c46)C(=N1)Cl	YGBCJEWMBKNSCE-UHFFFAOYSA-N	525	1583329868719
participant_14	M19129	CC1CCN(c2ccc3ccc4cc5CCC=Cc5c6C(=O)Cc2c3c46)C(=N1)Br	NBQBZEGSBCLDPK-UHFFFAOYSA-N	521	1583329873810
participant_14	M19137	C=C1CCN(C(=N1)C)c2ccc3ccc4cc5CCC=Cc5c6C(=O)Cc2c3c46	MNXNIHAICNSJQW-UHFFFAOYSA-N	526	1583329913191
participant_14	M19141	CC1C=Cc2c(C1)cc3ccc4ccc(c5CC(=O)c2c3c45)N6CCC(C)N=C6C	KHNAEFQJTWCEPL-UHFFFAOYSA-N	494	1583329929820
participant_42	M19162	C1=CC2=CC=CCC2C=C1	UKMSALUGVCKANE-UHFFFAOYSA-N	202	1583330003010
participant_42	M19163	C1=CC2=CCCCC2C=C1	CUXFWCZQOQIXFL-UHFFFAOYSA-N	202	1583330003690
participant_42	M19165	C1CCC2CCCCC2=C1	POPHMOPNVVKGRW-UHFFFAOYSA-N	150	1583330026105
participant_42	M19166	C1=CCC2CCCCC2=C1	IKAACYWAXDLDPM-UHFFFAOYSA-N	186	1583330026944
participant_42	M19179	CC1CCc2ccccc2C1	WJRGJANWBCPTLH-UHFFFAOYSA-N	255	1583330049013
participant_42	M19181	CCC1CCc2ccccc2C1	JUANVGODPSRCGD-UHFFFAOYSA-N	263	1583330057051
participant_42	M19182	CCCC1CCc2ccccc2C1	WCPBRIKLXLQGRY-UHFFFAOYSA-N	262	1583330058298
participant_42	M19183	CCCCC1CCc2ccccc2C1	SJHWXQCUJFXFFP-UHFFFAOYSA-N	260	1583330065831
participant_42	M19185	c1ccc2CC3CCCCC3Cc2c1	XKTGUHNAJQJXGC-UHFFFAOYSA-N	251	1583330070493
participant_42	M19205	CC1CCCc2ccccc12	APBBTKKLSNPFDP-UHFFFAOYSA-N	260	1583330111818
participant_42	M19207	CCC1CCCc2ccccc12	AXLCNVVQTVIXDG-UHFFFAOYSA-N	267	1583330113996
participant_42	M19208	CCCC1CCCc2ccccc12	IXWKFZUCCKIXFH-UHFFFAOYSA-N	267	1583330114965
participant_42	M19209	CCCCC1CCCc2ccccc12	GCKPJUYBKVPDAU-UHFFFAOYSA-N	264	1583330115894
participant_42	M18965	c1ccc2c(c1)CCC3CCCCC32	KFGROPZLGDSAPK-UHFFFAOYSA-N	262	1583330119429
participant_42	M19213	CC1CC2CCCCC2c3ccccc13	OIOHCFVFLNTQAT-UHFFFAOYSA-N	281	1583330147500
participant_42	M19214	C1CCC2C(C1)CC(c3ccccc23)N	CYDJWPXWINHEGR-UHFFFAOYSA-N	252	1583330151345
participant_14	M19217	CC1CCN(C(=N1)C)c2ccc3ccc4cc5c(C=CC6CC65)c7C(=O)Cc2c3c47	FEKRVLILJDOLBR-UHFFFAOYSA-N	490	1583330158279
participant_14	M19223	CC1CCN(C(=N1)C)c2ccc3ccc4cc5c(C=CC6C5O6)c7C(=O)Cc2c3c47	KPSDCERVKBQNIX-UHFFFAOYSA-N	481	1583330165777
participant_42	M19225	CNC1CC2CCCCC2c3ccccc31	GAUYEWDPZKSVAD-UHFFFAOYSA-N	250	1583330166553
participant_14	M19228	CC1CCN(C(=N1)C)c2ccc3ccc4cc5c(C=CCC5O)c6C(=O)Cc2c3c46	YREODDFSZFSXEN-UHFFFAOYSA-N	497	1583330172213
participant_42	M19229	CCNC1CC2CCCCC2c3ccccc31	QJFMXRZMSVGFQD-UHFFFAOYSA-N	260	1583330172586
participant_42	M19231	CCCNC1CC2CCCCC2c3ccccc31	ZXXQXPBCEYWCDE-UHFFFAOYSA-N	260	1583330175241
participant_42	M19232	C=CCNC1CC2CCCCC2c3ccccc31	SALYUUYWYWITFT-UHFFFAOYSA-N	244	1583330179262
participant_42	M19259	Cc1cccc2C=CCCc12	GFZCPULWPNJUCT-UHFFFAOYSA-N	317	1583330425296
participant_14	M19260	CCC1C=Cc2c(C1)cc3ccc4ccc(c5CC(=O)c2c3c45)N6CCC(C)N=C6C	KMCRYMQDRRGDTA-UHFFFAOYSA-N	509	1583330425932
participant_42	M19261	CCc1cccc2C=CCCc12	CZGGYHQCBHCEGM-UHFFFAOYSA-N	313	1583330428829
participant_42	M19262	CCCc1cccc2C=CCCc12	LSWVXRJICAQZJL-UHFFFAOYSA-N	312	1583330430256
participant_14	M19263	CC1CCN(C(=N1)C)c2ccc3ccc4cc5CC(C=Cc5c6C(=O)Cc2c3c46)SC	JLSOSCULXWYHGQ-UHFFFAOYSA-N	496	1583330430898
participant_42	M19264	CCCCc1cccc2C=CCCc12	YIQMUUUGZLSGQM-UHFFFAOYSA-N	305	1583330431690
participant_42	M19267	C1=Cc2ccc3CCCCc3c2CC1	MFEQPYHLEUMDSB-UHFFFAOYSA-N	324	1583330439668
participant_14	M19270	CCSC1C=Cc2c(cc3ccc4ccc(c5CC(=O)c2c3c45)N6CCC(C)N=C6C)C1	QKIGPDKVPKCRTA-UHFFFAOYSA-N	500	1583330460784
participant_14	M19271	CCCSC1C=Cc2c(cc3ccc4ccc(c5CC(=O)c2c3c45)N6CCC(C)N=C6C)C1	KFFKRXMPQBJDQG-UHFFFAOYSA-N	494	1583330462264
participant_14	M19274	CCCCSC1C=Cc2c(cc3ccc4ccc(c5CC(=O)c2c3c45)N6CCC(C)N=C6C)C1	CLBXQHUZBCPSQN-UHFFFAOYSA-N	489	1583330469573
participant_42	M19275	C1=Cc2ccc3CCC=Cc3c2CC1	RTSFZYJBDOPTHT-UHFFFAOYSA-N	372	1583330471960
participant_14	M19277	CCCCCSC1C=Cc2c(cc3ccc4ccc(c5CC(=O)c2c3c45)N6CCC(C)N=C6C)C1	PMBHHCXRJHUCCW-UHFFFAOYSA-N	478	1583330472393
participant_42	M17083	c1ccc2c(c1)ccc3C=CCCc32	ZCDATJVTIPPOBN-UHFFFAOYSA-N	391	1583330473508
participant_14	M19278	CC1CCN(C(=N1)C)c2ccc3ccc4cc5CC(C=Cc5c6C(=O)Cc2c3c46)SCCCNC	FKJHQIWXGYYUPK-UHFFFAOYSA-N	483	1583330487943
participant_42	M19280	Cc1cc2C=CCCc2c3ccccc13	VZHWZESYQJUXEJ-UHFFFAOYSA-N	404	1583330489443
participant_42	M19282	CCc1cc2C=CCCc2c3ccccc13	RALVVUKUMXCXCE-UHFFFAOYSA-N	410	1583330491477
participant_42	M19283	CCCc1cc2C=CCCc2c3ccccc13	UNPHUNKMSSWBLZ-UHFFFAOYSA-N	408	1583330492961
participant_42	M19284	C1=Cc2cc3CCCc4cccc(c2CC1)c43	DRXXPQDPKYPEPC-UHFFFAOYSA-N	421	1583330496680
participant_14	M19289	CC(CCSC1C=Cc2c(cc3ccc4ccc(c5CC(=O)c2c3c45)N6CCC(C)N=C6C)C1)NC	MYWHIMDIQXIVGJ-UHFFFAOYSA-N	484	1583330526164
participant_14	M19291	CC1CCN(C(=N1)C)c2ccc3ccc4cc5CC(C=Cc5c6C(=O)Cc2c3c46)SCCC(NC)O	SGAGQBIKRKVTFS-UHFFFAOYSA-N	486	1583330529992
participant_42	M19292	CC1CC=Cc2cc3CCCc4cccc(c12)c43	YDPRSYCEKHEPEI-UHFFFAOYSA-N	413	1583330533154
participant_14	M19293	CC1CCN(C(=N1)C)c2ccc3ccc4cc5CC(C=Cc5c6C(=O)Cc2c3c46)SCCC(=O)NC	JYGYCJWZEYAGKC-UHFFFAOYSA-N	506	1583330534631
participant_42	M19294	CCC1CC=Cc2cc3CCCc4cccc(c12)c43	QSVIEINDUAUEDC-UHFFFAOYSA-N	419	1583330534894
participant_42	M19296	C1=Cc2cc3CCCc4ccc5CCC(C1)c2c5c43	UJILSLUCTIWCAL-UHFFFAOYSA-N	398	1583330536333
participant_42	M19298	Cc1cc2CCCc3cc4C=CCCc4c(c1)c23	HSHGBWXXQBTZOF-UHFFFAOYSA-N	414	1583330555814
participant_42	M19299	CCc1cc2CCCc3cc4C=CCCc4c(c1)c23	NUFVFWIDUVRRPX-UHFFFAOYSA-N	410	1583330557568
participant_42	M19300	CCCc1cc2CCCc3cc4C=CCCc4c(c1)c23	FDNCFJOVDPZNAP-UHFFFAOYSA-N	408	1583330558711
participant_42	M19301	CCCCc1cc2CCCc3cc4C=CCCc4c(c1)c23	SPBIIWPNZSFJCJ-UHFFFAOYSA-N	403	1583330559530
participant_42	M19303	C1=Cc2cc3CCCc4c5CCCCc5cc(c2CC1)c34	FISIAMZPNLPREF-UHFFFAOYSA-N	354	1583330560670
participant_42	M19309	Cc1ccc2CCCc3cc4C=CCCc4c1c23	OOSKDEBYPXOPST-UHFFFAOYSA-N	425	1583330575792
participant_42	M19310	CCc1ccc2CCCc3cc4C=CCCc4c1c23	LKYGKTAFOGORHT-UHFFFAOYSA-N	421	1583330579905
participant_42	M19311	CCCc1ccc2CCCc3cc4C=CCCc4c1c23	FBBVBOAVRUWBET-UHFFFAOYSA-N	418	1583330582458
participant_42	M19312	CCCCc1ccc2CCCc3cc4C=CCCc4c1c23	SRXOERITYRUYRX-UHFFFAOYSA-N	410	1583330583671
participant_42	M19313	C1=Cc2cc3CCCc4cc5CCCCc5c(c2CC1)c34	AGLSHJGPFSMEKK-UHFFFAOYSA-N	337	1583330585224
participant_14	M19315	CC(CSC1C=Cc2c(cc3ccc4ccc(c5CC(=O)c2c3c45)N6CCC(C)N=C6C)C1)C(=O)NC	GWZQSPCRPHACBF-UHFFFAOYSA-N	500	1583330593361
participant_42	M19316	C1=Cc2cc3CCCc4ccc(c(c2CC1)c43)O	VOFJYUWRZKFKRI-UHFFFAOYSA-N	404	1583330596930
participant_14	M19318	CC1CCN(C(=N1)C)c2ccc3ccc4cc5CC(C=Cc5c6C(=O)Cc2c3c46)SCC(C(=O)NC)N	WYWIHLYBQQPSQL-UHFFFAOYSA-N	504	1583330600945
participant_14	M19325	CCNC(=O)C(CSC1C=Cc2c(cc3ccc4ccc(c5CC(=O)c2c3c45)N6CCC(C)N=C6C)C1)N	KCANDBBYCYGJIE-UHFFFAOYSA-N	511	1583330622629
participant_14	M19328	CCCNC(=O)C(CSC1C=Cc2c(cc3ccc4ccc(c5CC(=O)c2c3c45)N6CCC(C)N=C6C)C1)N	PCKGWBFZFRSRDW-UHFFFAOYSA-N	495	1583330631126
participant_14	M19332	CC(C)CNC(=O)C(CSC1C=Cc2c(cc3ccc4ccc(c5CC(=O)c2c3c45)N6CCC(C)N=C6C)C1)N	WXFNBWLCBDRURJ-UHFFFAOYSA-N	489	1583330655814
participant_14	M19338	CC1CCN(C(=N1)C)c2ccc3ccc4cc5CC(C=Cc5c6C(=O)Cc2c3c46)SCC(C(=O)NCC(C)O)N	KTBZITATKCCABJ-UHFFFAOYSA-N	492	1583330660329
participant_14	M19340	CC1CCN(C(=N1)C)c2ccc3ccc4cc5CC(C=Cc5c6C(=O)Cc2c3c46)SCC(C(=O)NCC(O)O)N	QFEFWXDSGFHPPL-UHFFFAOYSA-N	484	1583330662621
participant_14	M19341	CC1CCN(C(=N1)C)c2ccc3ccc4cc5CC(C=Cc5c6C(=O)Cc2c3c46)SCC(C(=O)NCC(=O)O)N	YLQQYUJQBMEABO-UHFFFAOYSA-N	505	1583330668564
participant_42	M19343	CC1C=Cc2cc3CCCc4cccc(c2C1)c43	FREWBRFDLUDZSG-UHFFFAOYSA-N	413	1583330672832
participant_42	M19344	C1Cc2cccc3c4CC(C=Cc4cc(C1)c23)O	SVYXVPVYMRBFTB-UHFFFAOYSA-N	402	1583330676200
participant_42	M19345	C1Cc2cccc3c4CC(=O)C=Cc4cc(C1)c23	YOAWNAIXOGXTLG-UHFFFAOYSA-N	429	1583330679805
participant_14	M19346	CC1CCN(C(=N1)C)c2ccc3ccc4cc5CC(C=Cc5c6C(=O)Cc2c3c46)SCC(C(=O)NCC(=O)O)NC	HOHFHDWUEOYZKV-UHFFFAOYSA-N	501	1583330689037
participant_14	M19347	CCNC(CSC1C=Cc2c(cc3ccc4ccc(c5CC(=O)c2c3c45)N6CCC(C)N=C6C)C1)C(=O)NCC(=O)O	NGIBFYZCNQXZKP-UHFFFAOYSA-N	496	1583330691125
participant_14	M19348	CCCNC(CSC1C=Cc2c(cc3ccc4ccc(c5CC(=O)c2c3c45)N6CCC(C)N=C6C)C1)C(=O)NCC(=O)O	KUVIOWZRZHUGAS-UHFFFAOYSA-N	486	1583330693940
participant_14	M19349	CCCCNC(CSC1C=Cc2c(cc3ccc4ccc(c5CC(=O)c2c3c45)N6CCC(C)N=C6C)C1)C(=O)NCC(=O)O	MEXYSCQVWGARDS-UHFFFAOYSA-N	474	1583330702578
participant_14	M19350	CCCCCNC(CSC1C=Cc2c(cc3ccc4ccc(c5CC(=O)c2c3c45)N6CCC(C)N=C6C)C1)C(=O)NCC(=O)O	BTBYEKUMEJXFCT-UHFFFAOYSA-N	458	1583330706493
participant_42	M19351	CC1Cc2cccc3c4CC(=O)C=Cc4cc(C1)c23	ZJQKQWARBWXTJP-UHFFFAOYSA-N	424	1583330711549
participant_42	M19352	c1cc2CC(Cc3cc4C=CC(=O)Cc4c(c1)c23)O	XFXSLRVYTARLGT-UHFFFAOYSA-N	414	1583330715600
participant_42	M19353	c1cc2CC(=O)Cc3cc4C=CC(=O)Cc4c(c1)c23	FXNBFBSBWHANMX-UHFFFAOYSA-N	421	1583330719670
participant_14	M19354	CCCCC(C)NC(CSC1C=Cc2c(cc3ccc4ccc(c5CC(=O)c2c3c45)N6CCC(C)N=C6C)C1)C(=O)NCC(=O)O	JHTPFIBLFYHZRZ-UHFFFAOYSA-N	468	1583330733209
participant_14	M19355	CCCCC(NC(CSC1C=Cc2c(cc3ccc4ccc(c5CC(=O)c2c3c45)N6CCC(C)N=C6C)C1)C(=O)NCC(=O)O)O	XRTINYKNXJLHAN-UHFFFAOYSA-N	469	1583330737085
participant_14	M19356	CCCCC(=O)NC(CSC1C=Cc2c(cc3ccc4ccc(c5CC(=O)c2c3c45)N6CCC(C)N=C6C)C1)C(=O)NCC(=O)O	LFTKNDFQLFINTM-UHFFFAOYSA-N	479	1583330740424
participant_14	M19357	CCCCCC(=O)NC(CSC1C=Cc2c(cc3ccc4ccc(c5CC(=O)c2c3c45)N6CCC(C)N=C6C)C1)C(=O)NCC(=O)O	XZHZSZFYUKRICO-UHFFFAOYSA-N	466	1583330753004
participant_14	M19358	CC(C)CCCC(=O)NC(CSC1C=Cc2c(cc3ccc4ccc(c5CC(=O)c2c3c45)N6CCC(C)N=C6C)C1)C(=O)NCC(=O)O	HLSJKXVZDORSEE-UHFFFAOYSA-N	468	1583330756158
participant_14	M19359	C=C(C)CCCC(=O)NC(CSC1C=Cc2c(cc3ccc4ccc(c5CC(=O)c2c3c45)N6CCC(C)N=C6C)C1)C(=O)NCC(=O)O	BIMYGYBSEXCACI-UHFFFAOYSA-N	468	1583330763118
participant_14	M19360	CC1CCN(C(=N1)C)c2ccc3ccc4cc5CC(C=Cc5c6C(=O)Cc2c3c46)SCC(C(=O)NCC(=O)O)NC(=O)CCCC(=O)C	ARWRJXZMJWOHRD-UHFFFAOYSA-N	469	1583330768799
participant_14	M19361	CC1CCN(C(=N1)C)c2ccc3ccc4cc5CC(C=Cc5c6C(=O)Cc2c3c46)SCC(C(=O)NCC(=O)O)NC(=O)CCCC(=O)O	VZHUYQDKPHENEL-UHFFFAOYSA-N	460	1583330770826
participant_14	M19362	CC(CCC(=O)NC(CSC1C=Cc2c(cc3ccc4ccc(c5CC(=O)c2c3c45)N6CCC(C)N=C6C)C1)C(=O)NCC(=O)O)C(=O)O	QWMCDZQOBQQCLM-UHFFFAOYSA-N	465	1583330792019
participant_42	M19363	Cc1cc2CCCc3cc4C=CC(=O)Cc4c(c1)c23	PELSWDYNLFRHCU-UHFFFAOYSA-N	412	1583330792071
participant_42	M19364	CCc1cc2CCCc3cc4C=CC(=O)Cc4c(c1)c23	LFSDVOBTCAUSES-UHFFFAOYSA-N	411	1583330794557
participant_42	M19365	CCCc1cc2CCCc3cc4C=CC(=O)Cc4c(c1)c23	HHFAQIHTEYMIBS-UHFFFAOYSA-N	408	1583330795694
participant_14	M19366	CC1CCN(C(=N1)C)c2ccc3ccc4cc5CC(C=Cc5c6C(=O)Cc2c3c46)SCC(C(=O)NCC(=O)O)NC(=O)CCC(C(=O)O)N	RVJQCHYVYOOVKC-UHFFFAOYSA-N	469	1583330795770
participant_42	M19367	CCCCc1cc2CCCc3cc4C=CC(=O)Cc4c(c1)c23	XUIVIMMOKYVIGJ-UHFFFAOYSA-N	403	1583330796705
participant_42	M19368	C1CCc2c(C1)cc3c4CC(=O)C=Cc4cc5CCCc2c53	HJZYQVFGFPKJCB-UHFFFAOYSA-N	362	1583330801708
participant_42	M19369	C1Cc2cc3C=CC(=O)Cc3c4cc5CNCCc5c(C1)c24	CRSAGRSRQQXQIO-UHFFFAOYSA-N	386	1583330806355
participant_42	M19370	CCNCc1cc2CCCc3cc4C=CC(=O)Cc4c(c1)c23	WKLKHVDWIGOPLX-UHFFFAOYSA-N	414	1583330811010
participant_42	M19371	CC1=CC(=O)Cc2c3cccc4CCCc(cc12)c43	JODBCPIIMREXPO-UHFFFAOYSA-N	460	1583330822579
participant_42	M19372	CCC1=CC(=O)Cc2c3cccc4CCCc(cc12)c43	OUAOVGQAQRBSEY-UHFFFAOYSA-N	449	1583330827388
participant_42	M19373	CCCC1=CC(=O)Cc2c3cccc4CCCc(cc12)c43	HOLWXPMPJMOBIM-UHFFFAOYSA-N	446	1583330827690
participant_42	M19374	C1Cc2cccc3c4CC(=O)C=C5CCCc(c(C1)c23)c54	PORFKPJDGKOPJC-UHFFFAOYSA-N	401	1583330830815
participant_42	M19375	C1Cc2cccc3c4CC(=O)C=C(c4cc(C1)c23)O	AWDZBZGLEMQGOA-UHFFFAOYSA-N	433	1583330853387
participant_42	M19376	CC1CCc2cccc3c4CC(=O)C=C(C)c4cc1c23	NRUYRGLDGXLQOH-UHFFFAOYSA-N	457	1583330867971
participant_42	M19377	CC1CCc2cccc3c4CC(=O)C=C(C)c4c(C)c1c23	XUGVVJPTZOVTOE-UHFFFAOYSA-N	436	1583330872472
participant_42	M19378	CCc1c2C(=CC(=O)Cc2c3cccc4CCC(C)c1c43)C	YIEPJJLRLVNVON-UHFFFAOYSA-N	434	1583330874128
participant_14	M19379	CC1CCN(C(=N1)C)c2ccc3ccc4cc5CCC=Cc5c6C(=S)Cc2c3c46	MTFKQCMWWZMQOQ-UHFFFAOYSA-N	518	1583330874819
participant_42	M19380	CC1=CC(=O)Cc2c3cccc4CCC5CCCc(c12)c5c43	SDYUMLIGUHLZDG-UHFFFAOYSA-N	435	1583330875897
participant_42	M19381	CCCC1CCc2cccc3c4CC(=O)C=C(C)c4cc1c23	SWMZYILNEAUHEI-UHFFFAOYSA-N	460	1583330881481
participant_14	M19382	CC1CCN(C(=N1)C)c2ccc3ccc4cc5CCC=Cc5c6C(Cc2c3c46)O	SOQRJXYYYKRUKA-UHFFFAOYSA-N	518	1583330884700
participant_14	M19383	CC1CCN(C(=N1)C)c2ccc3ccc4cc5CCC=Cc5c6C(Cc2c3c46)N	IYIOBVNXOGCILF-UHFFFAOYSA-N	514	1583330889518
participant_14	M19384	CC1CCN(C(=N1)C)c2ccc3ccc4cc5CCC=Cc5c6C(Cc2c3c46)Cl	DOBHEHQZHZNNFK-UHFFFAOYSA-N	518	1583330893936
participant_14	M19385	CC1CCN(C(=N1)C)c2ccc3ccc4cc5CCC=Cc5c6C(Cc2c3c46)F	BLKBVDCLXXTMOO-UHFFFAOYSA-N	514	1583330898270
participant_14	M19386	CC1CCN(C(=N1)C)c2ccc3ccc4cc5CCC=Cc5c6C(Cc2c3c46)Br	GZFVKGMOTSVBPM-UHFFFAOYSA-N	514	1583330902217
participant_42	M19387	CC1Cc2cccc3c4CC(=O)C=C(C)c4cc(C1)c23	VTXGIMSXRNZWQI-UHFFFAOYSA-N	452	1583330922323
participant_14	M19388	CC1CN(C(=NC1C)C)c2ccc3ccc4cc5CCC=Cc5c6C(=O)Cc2c3c46	CWRUUASHULNTCK-UHFFFAOYSA-N	501	1583330925556
participant_42	M19389	CC1=CC(=O)Cc2c3cccc4CC(Cc(cc12)c43)O	BLZMPMXWJHHIIB-UHFFFAOYSA-N	445	1583330927110
participant_14	M19390	CC1C(CN(C(=N1)C)c2ccc3ccc4cc5CCC=Cc5c6C(=O)Cc2c3c46)O	HXEXCEFLNGTBCL-UHFFFAOYSA-N	499	1583330930670
participant_14	M19391	CC1C(=O)CN(C(=N1)C)c2ccc3ccc4cc5CCC=Cc5c6C(=O)Cc2c3c46	OXQRZHDLOGAARK-UHFFFAOYSA-N	506	1583330935816
participant_42	M19392	CCC1Cc2cccc3c4CC(=O)C=C(C)c4cc(C1)c23	FTTQETBSAHEPMT-UHFFFAOYSA-N	458	1583330941259
participant_42	M19393	CC1=CC(=O)Cc2c3cccc4CC(Cc(cc12)c43)OC	NLLGNWVHDHXJMS-UHFFFAOYSA-N	458	1583330945990
participant_14	M19394	CC1=NC(CCN1c2ccc3ccc4cc5CCC=Cc5c6C(=O)Cc2c3c46)O	LWMCCTCRGYQJPI-UHFFFAOYSA-N	525	1583330951578
participant_14	M19395	CC1=NC(=O)CCN1c2ccc3ccc4cc5CCC=Cc5c6C(=O)Cc2c3c46	DYNQTKIJMKQBSI-UHFFFAOYSA-N	527	1583330956460
participant_42	M19396	CC(C)C1Cc2cccc3c4CC(=O)C=C(C)c4cc(C1)c23	PTWPTNKRCREMNS-UHFFFAOYSA-N	445	1583330966129
participant_42	M19397	CC1=CC(=O)Cc2c3cccc4CC(Cc(cc12)c43)C(C)O	LHXYPYNESYAESM-UHFFFAOYSA-N	444	1583330969437
participant_42	M19398	CC1=CC(=O)Cc2c3cccc4CC(Cc(cc12)c43)C(O)O	NXPDFAYBXJYGIZ-UHFFFAOYSA-N	430	1583330970418
participant_42	M19399	CC1=CC(=O)Cc2c3cccc4CC(Cc(cc12)c43)C(=O)O	DCLCDMUFZTXRCG-UHFFFAOYSA-N	466	1583330975365
participant_14	M19400	CCC1CCN(C(=N1)C)c2ccc3ccc4cc5CCC=Cc5c6C(=O)Cc2c3c46	IZAXCKQKDDYRBF-UHFFFAOYSA-N	533	1583330982543
participant_14	M19401	CCCC1CCN(C(=N1)C)c2ccc3ccc4cc5CCC=Cc5c6C(=O)Cc2c3c46	RJJNQETWGOXABU-UHFFFAOYSA-N	529	1583330984936
participant_14	M19402	CC(C)C1CCN(C(=N1)C)c2ccc3ccc4cc5CCC=Cc5c6C(=O)Cc2c3c46	KFYHFXCCFUMKIU-UHFFFAOYSA-N	525	1583331015934
participant_14	M19403	C=CC1CCN(C(=N1)C)c2ccc3ccc4cc5CCC=Cc5c6C(=O)Cc2c3c46	WQIKDUPSURLDPU-UHFFFAOYSA-N	521	1583331027099
participant_14	M19404	CC1=NC(CCN1c2ccc3ccc4cc5CCC=Cc5c6C(=O)Cc2c3c46)CN	WGSURGBKSBSRCC-UHFFFAOYSA-N	525	1583331038132
participant_14	M19405	CC1=NC(CCN1c2ccc3ccc4cc5CCC=Cc5c6C(=O)Cc2c3c46)CO	QSFMBMXLGMYYKE-UHFFFAOYSA-N	525	1583331048095
participant_14	M19406	CC1=NC(CCN1c2ccc3ccc4cc5CCC=Cc5c6C(=O)Cc2c3c46)C=O	MDFWOSRRQXYBKN-UHFFFAOYSA-N	531	1583331052639
participant_14	M19407	CCC1CCN(c2ccc3ccc4cc5CCC=Cc5c6C(=O)Cc2c3c46)C(=N1)CC	IJRIPDBYMHKJLJ-UHFFFAOYSA-N	519	1583331070258
participant_14	M19408	CCC1CCN(C(=N1)C)c2ccc3ccc4cc5CCC=C(C)c5c6C(=O)Cc2c3c46	HRVOXXJOZICLDW-UHFFFAOYSA-N	524	1583331102841
participant_14	M19409	CCC1CCN(C(=N1)C)c2ccc3ccc4cc5CCC(=C(C)c5c6C(=O)Cc2c3c46)C	RHINMOLUQNXZOC-UHFFFAOYSA-N	483	1583331112622
participant_42	M19410	CC1=CC(Cc2c3cccc4CCCc(cc12)c43)O	DEDNCJLSSWHQJG-UHFFFAOYSA-N	434	1583331121720
participant_42	M19411	CC1C=C(C)c2cc3CCCc4cccc(c2C1)c43	RJLOCKNDIVLFRO-UHFFFAOYSA-N	442	1583331128857
participant_14	M19412	CCC1CCN(C(=N1)C)c2ccc3ccc4cc5C(C)CC=Cc5c6C(=O)Cc2c3c46	RQBULHHAWZQMGX-UHFFFAOYSA-N	501	1583331134048
participant_42	M19413	CC1=CC(Cc2c3cccc4CCCc(cc12)c43)OC	VEJXDLIFILAQEI-UHFFFAOYSA-N	442	1583331137026
participant_14	M19414	CCC1CCN(C(=N1)C)c2ccc3ccc4c(C)c5CCC=Cc5c6C(=O)Cc2c3c46	XYHQTYPZSAMMOL-UHFFFAOYSA-N	503	1583331157738
participant_14	M19415	CCC1CCN(C(=N1)C)c2ccc3cc(C)c4cc5CCC=Cc5c6C(=O)Cc2c3c46	WZZVNULVDUWTKD-UHFFFAOYSA-N	516	1583331169006
participant_14	M19416	CCC1CCN(C(=N1)C)c2ccc3c(C)cc4cc5CCC=Cc5c6C(=O)Cc2c3c46	NGSBXAJKKTYFIG-UHFFFAOYSA-N	522	1583331185174
participant_42	M19417	CC1CC(=O)Cc2c3cccc4CCCc(cc12)c43	RSUKBTNRQJDKGW-UHFFFAOYSA-N	414	1583331191542
participant_14	M19418	CCC1CCN(C(=N1)C)c2cc(C)c3ccc4cc5CCC=Cc5c6C(=O)Cc2c3c46	FQXFLLMHGZGADR-UHFFFAOYSA-N	525	1583331197278
participant_42	M19419	CC1(C)CC(=O)Cc2c3cccc4CCCc(cc21)c43	PDJHFXXVHKAFOK-UHFFFAOYSA-N	414	1583331203320
participant_14	M19420	CCC1CCN(C(=N1)C)c2c(C)cc3ccc4cc5CCC=Cc5c6C(=O)Cc2c3c46	FFUZNNLWHXNBPB-UHFFFAOYSA-N	513	1583331205854
participant_14	M19421	CCC1CC(C)N(C(=N1)C)c2ccc3ccc4cc5CCC=Cc5c6C(=O)Cc2c3c46	LWQQQTSBGBHXNX-UHFFFAOYSA-N	509	1583331230124
participant_14	M19422	CCC1C(C)CN(C(=N1)C)c2ccc3ccc4cc5CCC=Cc5c6C(=O)Cc2c3c46	ZVGUGQKXFFNOGZ-UHFFFAOYSA-N	513	1583331237835
participant_14	M19423	CC1=NC(CCN1c2ccc3ccc4cc5CCC=Cc5c6C(=O)Cc2c3c46)SC	QMEQDEOBVOJFJN-UHFFFAOYSA-N	527	1583331254600
participant_14	M19424	CC1=NC(CCN1c2ccc3ccc4cc5CCC=Cc5c6C(=O)Cc2c3c46)OC	KAIPITLSQWIWCN-UHFFFAOYSA-N	533	1583331261767
participant_14	M19425	CCOC1CCN(C(=N1)C)c2ccc3ccc4cc5CCC=Cc5c6C(=O)Cc2c3c46	UAAQQILUDXKPCC-UHFFFAOYSA-N	543	1583331272441
participant_14	M19426	CC1=NC(CCN1c2ccc3ccc4cc5CCC=Cc5c6C(=O)Cc2c3c46)OCO	FDOLCSBWWIJECN-UHFFFAOYSA-N	539	1583331276292
participant_42	M19427	Cc1cc2CCCc3cc4C(=CC(=O)Cc4c(c1)c23)C	UJAREEGZKGVSKY-UHFFFAOYSA-N	433	1583331279614
participant_14	M19428	CC1=NC(CCN1c2ccc3ccc4cc5CCC=Cc5c6C(=O)Cc2c3c46)OC=O	YKFKJOUNEWMMAW-UHFFFAOYSA-N	540	1583331281242
participant_42	M19429	CCc1cc2CCCc3cc4C(=CC(=O)Cc4c(c1)c23)C	WIWDAEVILKFPNY-UHFFFAOYSA-N	431	1583331291563
participant_42	M19430	CCCc1cc2CCCc3cc4C(=CC(=O)Cc4c(c1)c23)C	XMHOTONAAPWXTR-UHFFFAOYSA-N	429	1583331293813
participant_42	M19431	CCCCc1cc2CCCc3cc4C(=CC(=O)Cc4c(c1)c23)C	KDTKDQUHFAKTFH-UHFFFAOYSA-N	423	1583331295005
participant_42	M19432	CCCCCc1cc2CCCc3cc4C(=CC(=O)Cc4c(c1)c23)C	SBERFOOTVUEURD-UHFFFAOYSA-N	413	1583331296267
participant_42	M19433	CCCCCCc1cc2CCCc3cc4C(=CC(=O)Cc4c(c1)c23)C	ALPFKTJPVSLGRB-UHFFFAOYSA-N	397	1583331298046
participant_42	M19434	CC1=CC(=O)Cc2c1cc3CCCc4cc(cc2c43)C5CCCCC5	CHVDDPZIYXRHNY-UHFFFAOYSA-N	388	1583331299215
participant_14	M19435	C=COC1CCN(C(=N1)C)c2ccc3ccc4cc5CCC=Cc5c6C(=O)Cc2c3c46	JMUKBURAJXCDBT-UHFFFAOYSA-N	535	1583331299705
participant_14	M19436	CCCOC1CCN(C(=N1)C)c2ccc3ccc4cc5CCC=Cc5c6C(=O)Cc2c3c46	DZZRLWXDPBGAHS-UHFFFAOYSA-N	532	1583331313404
participant_42	M19437	CCC1CCc2cccc3c4CC(=O)C=C(C)c4cc1c23	UOAWYBQPZXHCLQ-UHFFFAOYSA-N	463	1583331328032
participant_42	M19438	C=CC1CCc2cccc3c4CC(=O)C=C(C)c4cc1c23	IWHIOQGUPFDFFA-UHFFFAOYSA-N	441	1583331341542
participant_14	M19439	CCOC1CCN(c2ccc3ccc4cc5CCC=Cc5c6C(=O)Cc2c3c46)C(=N1)O	VOCPOFQXERBIFA-UHFFFAOYSA-N	532	1583331342602
participant_42	M19440	CC1=CC(=O)Cc2c3cccc4CCC(CO)c(cc12)c43	HWXMGBCMKHQECR-UHFFFAOYSA-N	450	1583331355078
participant_14	M19441	CCOC1CCN(c2ccc3ccc4cc5CCC=Cc5c6C(=O)Cc2c3c46)C(=N1)OC	AKJJYFXKKGGWFQ-UHFFFAOYSA-N	530	1583331355928
participant_42	M19442	CC1=CC(=O)Cc2c3cccc4CCC(c(cc12)c43)OC	CUDFQYZZNLIYKF-UHFFFAOYSA-N	458	1583331360479
participant_14	M19443	CCC1=NC(CCN1c2ccc3ccc4cc5CCC=Cc5c6C(=O)Cc2c3c46)OCC	CYGBBLDFQJGLLZ-UHFFFAOYSA-N	529	1583331360842
participant_42	M19444	CC1=CC(=O)Cc2c3cccc4CCC(CCl)c(cc12)c43	SQRXRTALBDJJSB-UHFFFAOYSA-N	458	1583331366023
participant_42	M19445	CCC1CCc2cccc3c4CC(=O)C=C(c4cc1c23)Cl	VIOCJDIXPHXORF-UHFFFAOYSA-N	450	1583331373146
participant_42	M19446	CC1=CC(=O)Cc2c3cccc4CCC(CBr)c(cc12)c43	HISQYXDQGZATKU-UHFFFAOYSA-N	450	1583331379744
participant_42	M19447	CCC1CCc2cccc3c4CC(=O)C=C(c4cc1c23)Br	ILDVWGUPUDDFHB-UHFFFAOYSA-N	436	1583331385448
participant_42	M19448	CCC1CCc2cccc3c4CC(=O)C=C(c4cc1c23)F	FMARKACAPLBHMY-UHFFFAOYSA-N	439	1583331389816
participant_42	M19449	CC1=CC(=O)Cc2c3cccc4CCC(CF)c(cc12)c43	MUPIZZODYKNOAJ-UHFFFAOYSA-N	450	1583331397184
participant_42	M19450	CC1=CC(=O)Cc2c3cccc4CCC(CN)c(cc12)c43	HCMOWSLURHWFSS-UHFFFAOYSA-N	450	1583331404230
participant_42	M19451	CCC1CCc2cccc3c4CC(=O)C=C(c4cc1c23)N	GFHGKRPEHJMKFI-UHFFFAOYSA-N	439	1583331411552
participant_14	M19452	C=COC1=CCN(C(=N1)C)c2ccc3ccc4cc5CCC=Cc5c6C(=O)Cc2c3c46	RZCQOUBPICOUNF-UHFFFAOYSA-N	511	1583331424887
participant_14	M19453	CCOC1CCN2c3ccc4ccc5cc6CCC=Cc6c7c5c4c3C(CC2=N1)C7=O	XTHQQNMJEVMKJS-UHFFFAOYSA-N	524	1583331439748
participant_14	M19454	CCOC1CCn2c3ccc4ccc5cc6CCC=Cc6c7c5c4c3-c(cc2=N1)c7=O	VSHJJHIHZQENGU-UHFFFAOYSA-N	516	1583331445814
participant_14	M19455	CCOC1CCN(C(=N1)C)c2ccc3ccc4cc5CC(C)C=Cc5c6C(=O)Cc2c3c46	MABFOAMPQJQUPX-UHFFFAOYSA-N	509	1583331533260
participant_14	M19456	CCOC1CCN(C(=N1)C)c2ccc3ccc4cc5CC(C=Cc5c6C(=O)Cc2c3c46)S	CDHUDWKEMAHJKA-UHFFFAOYSA-N	509	1583331541673
participant_14	M19457	CCOC1CCN(C(=N1)C)c2ccc3ccc4cc5CNC=Cc5c6C(=O)Cc2c3c46	ZNVZYXJCVJWNMU-UHFFFAOYSA-N	509	1583331551754
participant_14	M19458	CCOC1C(C)CN(C(=N1)C)c2ccc3ccc4cc5CCC=Cc5c6C(=O)Cc2c3c46	CKSNKEPWOJYDCS-UHFFFAOYSA-N	512	1583331604422
participant_14	M19459	CCOC1C(C)C(C)N(C(=N1)C)c2ccc3ccc4cc5CCC=Cc5c6C(=O)Cc2c3c46	CVEGXEBSIGUJAT-UHFFFAOYSA-N	492	1583331608542
participant_14	M19460	CCOC1C(C(C)N(C(=N1)C)c2ccc3ccc4cc5CCC=Cc5c6C(=O)Cc2c3c46)N	MUVOCFHCRRWMQK-UHFFFAOYSA-N	494	1583331612861
participant_14	M19461	CCOC1C(C(N)N(C(=N1)C)c2ccc3ccc4cc5CCC=Cc5c6C(=O)Cc2c3c46)N	FXCJOLUWTLCKKG-UHFFFAOYSA-N	490	1583331615259
participant_14	M19462	CCOC1C(C(NC)N(C(=N1)C)c2ccc3ccc4cc5CCC=Cc5c6C(=O)Cc2c3c46)N	CBZAZPSLUNVIKO-UHFFFAOYSA-N	490	1583331628541
participant_14	M19463	CCOC1C2C(NCN2)N(C(=N1)C)c3ccc4ccc5cc6CCC=Cc6c7C(=O)Cc3c4c57	LZHKJICYVPTKHP-UHFFFAOYSA-N	487	1583331637139
participant_14	M19464	CCOC1CC(NCN)N(C(=N1)C)c2ccc3ccc4cc5CCC=Cc5c6C(=O)Cc2c3c46	QXSAEHWONXJPCG-UHFFFAOYSA-N	504	1583331643336
participant_14	M19465	CC(C)OC1CCN(C(=N1)C)c2ccc3ccc4cc5CCC=Cc5c6C(=O)Cc2c3c46	PDTXZOIRFPIJJA-UHFFFAOYSA-N	521	1583331680705
participant_14	M19466	CCC(C)OC1CCN(C(=N1)C)c2ccc3ccc4cc5CCC=Cc5c6C(=O)Cc2c3c46	MXMXNHDIAASIQW-UHFFFAOYSA-N	526	1583331687086
participant_14	M19467	CCCC(C)OC1CCN(C(=N1)C)c2ccc3ccc4cc5CCC=Cc5c6C(=O)Cc2c3c46	JTMIGQFNJDPRMH-UHFFFAOYSA-N	523	1583331692890
participant_14	M19468	CC1=NC(CCN1c2ccc3ccc4cc5CCC=Cc5c6C(=O)Cc2c3c46)OC7CCCC7	UNGIUJYWNIKJGN-UHFFFAOYSA-N	494	1583331695124
participant_14	M19469	CCCCCOC1CCN(C(=N1)C)c2ccc3ccc4cc5CCC=Cc5c6C(=O)Cc2c3c46	DIENPLRJRFLPPJ-UHFFFAOYSA-N	517	1583331700337
participant_14	M19470	C#COC1CCN(C(=N1)C)c2ccc3ccc4cc5CCC=Cc5c6C(=O)Cc2c3c46	YPYGFGRFLAWMCO-UHFFFAOYSA-N	522	1583331755993
participant_42	M19471	c1cc2CC(Cc3cc4c(CC(=O)C=C4N)c(c1)c23)C(=O)O	CDKMYSXJMJDZLX-UHFFFAOYSA-N	439	1583331763926
participant_14	M19472	CCSC1CCN(C(=N1)C)c2ccc3ccc4cc5CCC=Cc5c6C(=O)Cc2c3c46	VGPSZPVGPXDYJM-UHFFFAOYSA-N	531	1583331770261
participant_42	M19473	CC1=CC(=O)Cc2c3ccnc4CC(Cc(cc12)c34)C(=O)O	QPBWNCYJAMPCHW-UHFFFAOYSA-N	435	1583331773188
participant_42	M19474	CC1=CC(=O)Cc2c1cc3CC(Cc4nccc2[n+]34)C(=O)O	PCOUFFLKPIYHGX-UHFFFAOYSA-O	421	1583331774415
participant_14	M19475	CCNC1CCN(C(=N1)C)c2ccc3ccc4cc5CCC=Cc5c6C(=O)Cc2c3c46	HHYPWLYGYRMNFT-UHFFFAOYSA-N	531	1583331776466
participant_42	M19476	CC1=CC(=O)Cc2c1cc3CC(Cc4cccc2[n+]43)C(=O)O	BJJYRAKDOXVFAK-UHFFFAOYSA-O	448	1583331776990
participant_14	M19477	CCOC1NCN(C(=N1)C)c2ccc3ccc4cc5CCC=Cc5c6C(=O)Cc2c3c46	AVBUNHXIFNMCMO-UHFFFAOYSA-N	515	1583331800519
participant_42	M19478	CC1=CC(=O)Cc2c3cccc4CC(Cc(cc12)c43)C(=O)OC	SHRZYYQPBKKMCY-UHFFFAOYSA-N	474	1583331859882
participant_42	M19479	CC1=CC(=O)Cc2c3cccc4CC(Cc(cc12)c43)C(=O)C	MXGJKIYOKLMKJB-UHFFFAOYSA-N	472	1583331871869
participant_42	M19480	CCOC(=O)C1Cc2cccc3c4CC(=O)C=C(C)c4cc(C1)c23	XWMVDIFZKGZHRR-UHFFFAOYSA-N	496	1583331884061
participant_42	M19481	CC1=CC(=O)Cc2c3cccc4C5CCOC(=O)C5Cc(cc12)c43	AFBXUKFLWWHBFT-UHFFFAOYSA-N	455	1583331885480
participant_42	M19482	CC1=CC(=O)Cc2c3cccc4C5=CCOC(=O)C5Cc(cc12)c43	KDEZESNIJGCYTH-UHFFFAOYSA-N	483	1583331894409
participant_42	M19483	CC1=CC(=O)Cc2c3cccc4c5=CCOC(=O)c5cc(cc12)c43	SUEFRGSEKYPLDV-UHFFFAOYSA-N	481	1583331898155
participant_42	M19484	CC1=CC(=O)Cc2c3cccc4C5=CC(C)OC(=O)C5Cc(cc12)c43	MEJZEUFNAIRDOP-UHFFFAOYSA-N	485	1583331913665
participant_42	M19485	CCC1C=C2c3cccc4c5CC(=O)C=C(C)c5cc(CC2C(=O)O1)c43	MIEZZYXGJRIIBM-UHFFFAOYSA-N	477	1583331917749
participant_42	M19486	CCCC1C=C2c3cccc4c5CC(=O)C=C(C)c5cc(CC2C(=O)O1)c43	AZUGUBCBEJUZBG-UHFFFAOYSA-N	474	1583331919695
participant_42	M19487	CC1=CC(=O)Cc2c3cccc4c3c(cc12)CC5C4=C6CCCC6OC5=O	KHYCDGGZMUCOSJ-UHFFFAOYSA-N	477	1583331921481
participant_42	M19488	CC1=CC(=O)Cc2c3cccc4c3c(cc12)CC5C4=C6CNCC6OC5=O	UJSCZMCHIZRWQM-UHFFFAOYSA-N	474	1583331925619
participant_42	M19489	CC1=CC(=O)Cc2c3cccc4c3c(cc12)CC5C4=[N+]6CNCC6OC5=O	JUTPVQLUKIMNNO-UHFFFAOYSA-N	472	1583331930250
participant_42	M19490	CC1=CC(=O)Cc2c3cccc4c3c(cc12)CC5C4=NC(CNC)OC5=O	IVUGSOAQUCCVLO-UHFFFAOYSA-N	462	1583331935372
participant_42	M19491	CC1=CC(=O)Cc2c3cccc4c3c(cc12)CC5C4=NC(C)OC5=O	AWECGULBNCKCFM-UHFFFAOYSA-N	470	1583331936956
participant_42	M19492	CCCCC1C=C2c3cccc4c5CC(=O)C=C(C)c5cc(CC2C(=O)O1)c43	GVZYUHAKJSICOI-UHFFFAOYSA-N	469	1583331964102
participant_42	M19493	CC1=CC(=O)Cc2c3cccc4c3c(cc12)CC5C4=C6CCCCC6OC5=O	CVFSGQBVADWFBI-UHFFFAOYSA-N	473	1583331965835
participant_42	M19497	CCCOC(=O)C1Cc2cccc3c4CC(=O)C=C(C)c4cc(C1)c23	CJOFDIWXHOMNBS-UHFFFAOYSA-N	478	1583334667383
participant_42	M19501	CCOC(=O)C1Cc2cc(C)cc3c4CC(=O)C=C(C)c4cc(C1)c23	MRGUYGLSOGRHKJ-UHFFFAOYSA-N	458	1583334683680
participant_42	M19508	CCOC(=O)C1Cc2cccc3c4CC(=O)C=C(C)c4c(C)c(C1)c23	BMWMMVVMGWNRQL-UHFFFAOYSA-N	477	1583334713716
participant_42	M19509	CCOC(=O)C1Cc2cccc3c4CC(=O)C=C(C)c4c(C)c(C1C)c23	IRRHDYVQLVNLQL-UHFFFAOYSA-N	463	1583334715567
participant_42	M19511	CCC1C(Cc2cccc3c4CC(=O)C=C(C)c4c(C)c1c23)C(=O)OCC	NTRJSAAECLENPQ-UHFFFAOYSA-N	458	1583334717986
participant_42	M19512	CCOC(=O)C1Cc2cccc3c4CC(=O)C=C(C)c4c5CCCC1c5c23	RPKACQCDFUMLBO-UHFFFAOYSA-N	472	1583334719178
participant_42	M19514	CCOC(=O)C1Cc2cccc3c4CC(=O)C=C(C)c4c5CCNC1c5c23	POEDHNNIHKTDST-UHFFFAOYSA-N	465	1583334723908
participant_42	M19515	CCOC(=O)C1Cc2cccc3c4CC(=O)C=C(C)c4c5CCNC1[n+]5c23	MXNQDECTYDOKJL-UHFFFAOYSA-N	458	1583334725757
participant_42	M19516	CCOC(=O)C1Cc2cccc3c4CC(=O)C=C(C)c4c5CCCC1[n+]5c23	BGTPOFWRHOEELD-UHFFFAOYSA-N	466	1583334729349
participant_42	M19517	CCOC(=O)C1Cc2cccc3c4CC(=O)C=C(C)c4c5COCC1c5c23	IWOUUKXATJPCJH-UHFFFAOYSA-N	462	1583334733875
participant_42	M19518	CCOC(=O)C1Cc2cccc3c4CC(=O)C=C(C)c4c(COC)c(C1)c23	KLTWGZAVNJFGNW-UHFFFAOYSA-N	465	1583334739367
participant_42	M19519	CCOC(=O)C1Cc2cccc3c4CC(=O)C=C(C)c4cc(C1C)c23	LFSCSCYEQIWYPF-UHFFFAOYSA-N	491	1583334746601
participant_42	M19521	CCC1c2cc3C(=CC(=O)Cc3c4cccc(CC1C(=O)OCC)c42)C	FPRHAOLAQIIEGI-UHFFFAOYSA-N	487	1583334752196
participant_30	M83	CCCCCCC1CCCCC1	QHWAQXOSHHKCFK-UHFFFAOYSA-N	94	1583336189434
participant_30	M776	CCCCCCCC1CCCCC1	MSTLSCNJAHAQNU-UHFFFAOYSA-N	91	1583336193222
participant_30	M777	C1CCC(CC1)CC2CCCCC2	XXKOQQBKBHUATC-UHFFFAOYSA-N	104	1583336194315
participant_30	M19705	CC1(CCCCC1)CC2CCCCC2	VCLTZNVNIMAXOI-UHFFFAOYSA-N	118	1583336197405
participant_30	M19706	CC(C1CCCCC1)C2CCCCC2	FUZBYNWONHYNOB-UHFFFAOYSA-N	106	1583336207067
participant_30	M19707	CCC(C1CCCCC1)C2CCCCC2	ROFWOEQFASWFTK-UHFFFAOYSA-N	111	1583336209334
participant_30	M19708	CCCC(C1CCCCC1)C2CCCCC2	HYUXMTCTXARFET-UHFFFAOYSA-N	112	1583336210047
participant_30	M19709	CCCCC(C1CCCCC1)C2CCCCC2	VSDFUDGIBYCRIM-UHFFFAOYSA-N	113	1583336210941
participant_30	M19710	CCCCCC(C1CCCCC1)C2CCCCC2	QDXQNQHDJRBQIE-UHFFFAOYSA-N	113	1583336214485
participant_30	M19711	CCCCCCC(C1CCCCC1)C2CCCCC2	HPTHOHVOEWQDAX-UHFFFAOYSA-N	111	1583336216583
participant_30	M19713	C1CCC(CC1)C(CC2CCCC2)C3CCCCC3	PPHXAZWQFQLSQI-UHFFFAOYSA-N	105	1583336220822
participant_30	M19716	C1CCC(CC1)CC2CCCCN2	WKYVKENYQAXODJ-UHFFFAOYSA-N	108	1583336233116
participant_30	M19717	C1CCC(CC1)CC2CCNCN2	PGEOSFCYHZJCRC-UHFFFAOYSA-N	105	1583336235141
participant_30	M19718	C1CCOC(C1)CC2CCNCN2	GUYVWORXHRWEMP-UHFFFAOYSA-N	103	1583336238499
participant_30	M19721	CC1CCC(CC2CCNCN2)OC1	KTVQHHUXCFVFHG-UHFFFAOYSA-N	96	1583336250284
participant_30	M19722	CCC1CCC(CC2CCNCN2)OC1	YAMMTZLRBUODAF-UHFFFAOYSA-N	102	1583336261234
participant_30	M19724	CCCC1CCC(CC2CCNCN2)OC1	PQFBHJHLAOAVKU-UHFFFAOYSA-N	103	1583336262467
participant_30	M19725	CCC(C)C1CCC(CC2CCNCN2)OC1	LWKJKYHZSFMBQY-UHFFFAOYSA-N	107	1583336266798
participant_30	M19728	CC(C)C1CCC(CC2CCNCN2)OC1	LVLAJYIVOHVCQM-UHFFFAOYSA-N	100	1583336272572
participant_30	M19729	CN(C)C1CCC(CC2CCNCN2)OC1	CLAOVEQBKOCQOD-UHFFFAOYSA-N	100	1583336275415
participant_30	M19730	CN(C1CCC(CC2CCNCN2)OC1)O	NXUSFZCZLCFLTE-UHFFFAOYSA-N	94	1583336278569
participant_30	M19731	C1CC(CC2CCNCN2)OCC1N(O)O	JIEYBOFGWHZJIT-UHFFFAOYSA-N	86	1583336279459
participant_30	M19733	C1CC(CCC1CC2CCNCN2)N(O)O	TXEDLCNLPKFELT-UHFFFAOYSA-N	88	1583336287168
participant_30	M19734	C1CC(CCC1CC2CCNCC2)N(O)O	AHHUXBZLQVJKDL-UHFFFAOYSA-N	93	1583336288464
participant_30	M19735	C1CCC(CC1)CC2CCC(CC2)N(O)O	NMZBJAICCNEHCT-UHFFFAOYSA-N	99	1583336289747
participant_30	M19737	C1CCC(CC1)N(O)O	DTZDFWJMCQJNQL-UHFFFAOYSA-N	73	1583336300670
participant_30	M68	C1CCC(CC1)O	HPXRVTGHNJAIIH-UHFFFAOYSA-N	75	1583336316131
participant_30	M11130	CCC(C)C1CCCCC1	QTYARKOMFKRPSY-UHFFFAOYSA-N	97	1583336347918
participant_30	M19742	CCC(C1CCCCC1)O	JVTXOMXEPFDMHB-UHFFFAOYSA-N	89	1583336351067
participant_30	M19743	COC(C1CCCCC1)O	RCOKSFOJRYJUEF-UHFFFAOYSA-N	89	1583336352052
participant_30	M19746	COC(=O)C1CCCCC1	ZQWPRMPSCMSAJU-UHFFFAOYSA-N	110	1583336361871
participant_14	M19846	C=C(C)OC1CCN(C(=N1)C)c2ccc3ccc4cc5CCC=Cc5c6C(=O)Cc2c3c46	UPOQLHAKKVPQSU-UHFFFAOYSA-N	543	1583336830297
participant_14	M19847	CC1=NC(CCN1c2ccc3ccc4cc5CCC=Cc5c6C(=O)Cc2c3c46)OC(=O)C	ZRWKWWIDZOICES-UHFFFAOYSA-N	549	1583336834234
participant_14	M19849	CCC(=O)OC1CCN(C(=N1)C)c2ccc3ccc4cc5CCC=Cc5c6C(=O)Cc2c3c46	JVCGXENHNXNLSJ-UHFFFAOYSA-N	556	1583336844298
participant_14	M19850	CCCC(=O)OC1CCN(C(=N1)C)c2ccc3ccc4cc5CCC=Cc5c6C(=O)Cc2c3c46	FKEOPPWKWMQUDH-UHFFFAOYSA-N	549	1583336846598
participant_14	M19859	CC(C)C(=O)OC1CCN(C(=N1)C)c2ccc3ccc4cc5CCC=Cc5c6C(=O)Cc2c3c46	LYXRFSNZJZDCCW-UHFFFAOYSA-N	540	1583336866964
participant_30	M19863	CC/C=C/C1CCCCC1	QLCXXXXMRVOLRN-XVNBXDOJSA-N	88	1583336880267
participant_14	M19864	CC(C(=O)OC1CCN(C(=N1)C)c2ccc3ccc4cc5CCC=Cc5c6C(=O)Cc2c3c46)N	USMWKOIZGAKXRE-UHFFFAOYSA-N	544	1583336881522
participant_30	M19865	CCC/C=C/C1CCCCC1	RQPUZGKLFDPSJD-VMPITWQZSA-N	91	1583336888579
participant_30	M19866	CCCC/C=C/C1CCCCC1	BZXPGCFEDHGUBB-RMKNXTFCSA-N	92	1583336888888
participant_30	M19867	CCCCC/C=C/C1CCCCC1	FMPLSIBZVZBNCH-JXMROGBWSA-N	92	1583336891615
participant_30	M19868	C1CCC(CC1)/C=C/C2CCCC2	LIXJUMGPMKCVQZ-ZHACJKMWSA-N	99	1583336892904
participant_14	M19873	CCC(=N)OC1CCN(C(=N1)C)c2ccc3ccc4cc5CCC=Cc5c6C(=O)Cc2c3c46	QUZMWVOGVOPTFM-UHFFFAOYSA-N	541	1583336918044
participant_30	M19874	CNOCC1CCCCC1	HENMXLPTXKEDIS-UHFFFAOYSA-N	93	1583336919585
participant_30	M19876	CNCCC1CCCCC1	KCYFTGSOYOWCJF-UHFFFAOYSA-N	88	1583336923248
participant_30	M19877	C1CCC(CC1)CCCN	KPOYTMZDCUXJBP-UHFFFAOYSA-N	83	1583336928845
participant_30	M19882	CCOCC1CCOCC1	RFRGJCKHWQGUDV-UHFFFAOYSA-N	114	1583336942418
participant_30	M19883	CCOCC1CCNCC1	GXKNDCQREJHGRQ-UHFFFAOYSA-N	114	1583336945256
participant_30	M19885	CCOCC1CCCNC1	HOSUXBKDVIAMEG-UHFFFAOYSA-N	116	1583336953548
participant_30	M19886	CCOCC1CCCCN1	RDSMGVDNKMWCDR-UHFFFAOYSA-N	90	1583336958821
participant_30	M19890	CCSCC1CCCCC1	YFIJZHFQHPGMQP-UHFFFAOYSA-N	92	1583336972106
participant_14	M19903	CC1=NC(CCN1c2ccc3ccc4cc5CCC=Cc5c6C(=O)Cc2c3c46)OC(=O)OC	UKPZWKBLEFNZNR-UHFFFAOYSA-N	559	1583336997129
participant_30	M19912	CCOCC1CCCC(C)C1	BJRDEDBLMKYHJZ-UHFFFAOYSA-N	123	1583337009972
participant_30	M19913	CCC1CCCC(C1)COCC	DJTNSSWFICMJNZ-UHFFFAOYSA-N	129	1583337010208
participant_14	M19914	CCOC(=O)OC1CCN(C(=N1)C)c2ccc3ccc4cc5CCC=Cc5c6C(=O)Cc2c3c46	XEPCHOICISZNIS-UHFFFAOYSA-N	574	1583337010356
participant_30	M19916	CCCC1CCCC(C1)COCC	JPYXSBBOWTZHAN-UHFFFAOYSA-N	124	1583337012008
participant_14	M19917	CC1=NC(CCN1c2ccc3ccc4cc5CCC=Cc5c6C(=O)Cc2c3c46)OC(=O)OCO	HCJRWDBRDVPJNM-UHFFFAOYSA-N	562	1583337013392
participant_14	M19918	CC1=NC(CCN1c2ccc3ccc4cc5CCC=Cc5c6C(=O)Cc2c3c46)OC(=O)OC=O	JKKQGCAFEIXBOK-UHFFFAOYSA-N	551	1583337016531
participant_30	M19919	CCCCC1CCCC(C1)COCC	OJXGOLZJBPHDRS-UHFFFAOYSA-N	124	1583337016890
participant_14	M19920	C=COC(=O)OC1CCN(C(=N1)C)c2ccc3ccc4cc5CCC=Cc5c6C(=O)Cc2c3c46	PKSRSANTTZJMMG-UHFFFAOYSA-N	549	1583337019998
participant_30	M19921	CCOCC1CCCC2CCCCC21	SPNBGLJWEFRTQY-UHFFFAOYSA-N	116	1583337020641
participant_14	M19923	CCCOC(=O)OC1CCN(C(=N1)C)c2ccc3ccc4cc5CCC=Cc5c6C(=O)Cc2c3c46	FWYUDUDSXLOEMO-UHFFFAOYSA-N	562	1583337028905
participant_14	M19927	CC1=NC(CCN1c2ccc3ccc4cc5CCC=Cc5c6C(=O)Cc2c3c46)OC(=O)OCCO	RSKSNDYDSMQOGF-UHFFFAOYSA-N	558	1583337033011
participant_30	M19930	C=CCCC1CCCC(C1)COCC	WKXWSJZAUUEBEU-UHFFFAOYSA-N	117	1583337036772
participant_30	M19931	C=C/C=C\C1CCCC(C1)COCC	ZRRYSUNPPDIFAR-ALCCZGGFSA-N	107	1583337038662
participant_30	M19932	C=C/C=C\C1C=CCC(C1)COCC	MXICYTZLDRZBEM-ALCCZGGFSA-N	128	1583337040525
participant_30	M19933	C=C/C=C\C1C=CC=C(C1)COCC	CGSFTDXGAORIID-ALCCZGGFSA-N	143	1583337042390
participant_30	M19934	C=C/C=C\c1cccc(c1)COCC	QVCQHLDJDWEBAQ-ALCCZGGFSA-N	225	1583337043758
participant_14	M19940	CC(C)OC(=O)OC1CCN(C(=N1)C)c2ccc3ccc4cc5CCC=Cc5c6C(=O)Cc2c3c46	JBSMXLPGMVLPFE-UHFFFAOYSA-N	550	1583337061333
participant_14	M19941	CC1=NC(CCN1c2ccc3ccc4cc5CCC=Cc5c6C(=O)Cc2c3c46)OC(=O)OC(C)O	PDADCBGBFZMYGQ-UHFFFAOYSA-N	546	1583337064098
participant_14	M19942	CC1=NC(CCN1c2ccc3ccc4cc5CCC=Cc5c6C(=O)Cc2c3c46)OC(=O)OC(=O)C	PMIBCJQWLLCSPW-UHFFFAOYSA-N	557	1583337067497
participant_30	M19943	C=C/C=C\c1cccc(c1)COC=C	XGXCLRDWMUKBDL-ALCCZGGFSA-N	210	1583337075125
participant_30	M19944	C=C/C=C\c1cccc(c1)CO/C=C/C	MRADNTHQYGNTDN-ACUVPTBSSA-N	198	1583337075391
participant_30	M19945	C=C/C=C\c1cccc(c1)COC	NEUUZBAOVPOUHT-XQRVVYSFSA-N	220	1583337081649
participant_30	M19948	C=C/C=C\C1C=CC=C(C1)COC	HHSRTMHDCIRACF-XQRVVYSFSA-N	137	1583337094259
participant_30	M19950	C=CCCC1C=CC=C(C1)COC	YBVPZSKTVONASQ-UHFFFAOYSA-N	146	1583337095574
participant_30	M19951	CCCCC1C=CC=C(C1)COC	ZRVCZMZEECBULX-UHFFFAOYSA-N	160	1583337096389
participant_30	M19955	COCC1=CC=CC(CCCO)C1	BMMISRBQPRAWLL-UHFFFAOYSA-N	147	1583337112865
participant_30	M19969	CCCCC1CCC=C(C1)COC	BLEXGADGWGCFRF-UHFFFAOYSA-N	142	1583337140194
participant_30	M19970	CCCCC1CCCC(C1)COC	ZOUBGXLBDGWZBC-UHFFFAOYSA-N	94	1583337141029
participant_30	M19973	COCC1CCCC2CCCCC21	IBXFIFJCILINHQ-UHFFFAOYSA-N	107	1583337149113
participant_30	M19974	COCC1CCCC2CCCC=C21	MCVPUTNWOSDAQR-UHFFFAOYSA-N	149	1583337152406
participant_30	M19975	COCC1CCCC2CC=CC=C21	DOWWCSYTNRLHEN-UHFFFAOYSA-N	185	1583337153190
participant_30	M19976	COCC1CCCc2ccccc21	UHQXCOVLNWBFGF-UHFFFAOYSA-N	264	1583337153900
participant_30	M19978	COCC1CC=Cc2ccccc21	ZEERMXFROBBFHC-UHFFFAOYSA-N	272	1583337154987
participant_30	M19979	COCc1cccc2ccccc21	RRCDOVBQOMYGGJ-UHFFFAOYSA-N	324	1583337155877
participant_30	M19994	COCc1ccc[n+]2ccccc12	KSTZPQGDRVGOIQ-UHFFFAOYSA-N	287	1583337180231
participant_30	M19996	COCc1cccc2c1cccn2	IZUOIZVLWHAIFN-UHFFFAOYSA-N	316	1583337187542
participant_30	M19998	COCc1cccc2c1cncn2	JEWYWWLHTHGQLC-UHFFFAOYSA-N	297	1583337189543
participant_30	M19999	COCc1cncc2c1cncn2	KZUBLAQNYXKUOS-UHFFFAOYSA-N	217	1583337191462
participant_30	M20000	COC[n+]1cncc2c1cncn2	OFIYUAJXUJREMZ-UHFFFAOYSA-N	220	1583337193711
participant_30	M20001	COC[n+]1c2cncnc2cnn1	SYICLHAUSPZJQD-UHFFFAOYSA-N	198	1583337195726
participant_30	M20003	COC[n+]1c2cncnc2nnn1	XZTACGDXESGTMF-UHFFFAOYSA-N	173	1583337197362
participant_30	M20005	COCc1c2cncnc2nnn1	SBGHYSCNPITQLU-UHFFFAOYSA-N	171	1583337202827
participant_30	M20008	COCc1cnnc2c1cncn2	SVSXXMFXCOBONM-UHFFFAOYSA-N	198	1583337204175
participant_30	M20010	COCc1ccnc2c1cncn2	DXTFIXNCILTZSG-UHFFFAOYSA-N	243	1583337205736
participant_30	M20011	COCc1cccc2ccncc21	ICLNPCISPPLFSS-UHFFFAOYSA-N	315	1583337208127
participant_30	M20016	COCc1cccc2cccnc21	VZQPUNFOFLLTDI-UHFFFAOYSA-N	335	1583337215743
participant_30	M20019	COCc1c2c(cccn2)ccn1	DTMKTWMOUPPFKD-UHFFFAOYSA-N	301	1583337222861
participant_30	M20020	COCc1c2c(cccn2)ncn1	CQAFBAZLQCAYMO-UHFFFAOYSA-N	262	1583337225164
participant_30	M20021	COCc1c2c(nccn2)ncn1	ZISLIRSPPHZJFW-UHFFFAOYSA-N	205	1583337226744
participant_30	M20022	COCc1c2c(ncn1)nncn2	UNVVYNMBYZFQFM-UHFFFAOYSA-N	163	1583337228050
participant_30	M20029	CCCc1cccc2cccnc12	VZIPUJKMLKRHSQ-UHFFFAOYSA-N	335	1583337258463
participant_30	M20033	CCc1cccc2cccnc12	WSNATRDCOFYLCB-UHFFFAOYSA-N	336	1583337270156
participant_30	M20035	Cc1cccc2cccnc12	JRLTTZUODKEYDH-UHFFFAOYSA-N	341	1583337271443
participant_30	M12376	c1ccc2c(c1)cccn2	SMWDFEZZVXVKRB-UHFFFAOYSA-N	277	1583337272929
participant_30	M20041	c1cc2c(cccn2)nc1	VMLKTERJLVWEJJ-UHFFFAOYSA-N	243	1583337305482
participant_30	M20042	c1cc2c(nc1)nccn2	YEYHFKBVNARCNE-UHFFFAOYSA-N	204	1583337307376
participant_30	M20043	c1cnc2c(n1)nccn2	FQOBINBWTPHVEO-UHFFFAOYSA-N	140	1583337309425
participant_30	M20045	c1ccc2c(c1)nccn2	XSCHRSMBECNVNS-UHFFFAOYSA-N	243	1583337314466
participant_30	M600	c1ccc2ccccc2c1	UFWIBTONFRDIAS-UHFFFAOYSA-N	264	1583337316527
participant_30	M20051	c1cc2cccnc2c(c1)O	MCJGNVYPOGVAJF-UHFFFAOYSA-N	318	1583337333964
participant_30	M20053	Cc1ccc(C)c2c1cccn2	VVLZEQKZPNOPNS-UHFFFAOYSA-N	364	1583337347329
participant_30	M20054	CCc1ccc(C)c2c1cccn2	MPPGDFMDJCYZGC-UHFFFAOYSA-N	368	1583337359033
participant_30	M20056	Cc1ccc(c2cccnc12)O	RYRIZLUASUZNFN-UHFFFAOYSA-N	352	1583337366415
participant_30	M20058	Cc1ccc(c2cccnc12)N	PILPIITVELSUBH-UHFFFAOYSA-N	352	1583337369399
participant_30	M20060	Cc1cccc2c1cccn2	LMYVCXSKCQSIEQ-UHFFFAOYSA-N	323	1583337385533
participant_30	M4977	Cc1cccc2ccccc12	QPUYECUOLPXSFR-UHFFFAOYSA-N	329	1583337404895
participant_30	M4816	Cc1ccc(C)c2ccccc12	APQSQLNWAIULLK-UHFFFAOYSA-N	348	1583337406397
participant_30	M20068	CCCc1ccc(C)c2c1cccn2	QLRBNQDDKQZQNM-UHFFFAOYSA-N	366	1583337456082
participant_30	M20070	CCCCc1ccc(C)c2c1cccn2	OXCZLLYZRKQMDE-UHFFFAOYSA-N	358	1583337458399
participant_30	M20071	Cc1ccc2CCCCc3ccnc1c23	QUTUZMYGSQTSPZ-UHFFFAOYSA-N	401	1583337459867
participant_30	M20090	Cc1ccc(CCN)c2cccnc12	PHTUERCJQAHTAP-UHFFFAOYSA-N	352	1583337489147
participant_30	M20096	C/C=C\c1ccc(C)c2c1cccn2	QIMIQAMMZVIVND-HYXAFXHYSA-N	352	1583337508097
participant_30	M20098	Cc1ccc2C=CCc3ccnc1c23	OVVUMKGBTUKVPN-UHFFFAOYSA-N	416	1583337513251
participant_30	M20100	Cc1ccc2CCCc3ccnc1c23	ZVICCNAKCZZSJE-UHFFFAOYSA-N	405	1583337521965
participant_30	M20102	Cc1ccc2CC=Cc3ccnc1c23	RKJBRAUZRCIHFZ-UHFFFAOYSA-N	416	1583337524605
participant_30	M20110	CC1=CCC2CC=Cc3ccnc1c23	ZPPGXYMHQSXCMS-UHFFFAOYSA-N	325	1583337548380
participant_30	M20112	CC1CCC2CC=Cc3ccnc1c23	OTUPSIDQFIFRHW-UHFFFAOYSA-N	274	1583337552313
participant_30	M20115	CC1CCc2cccc3ccnc1c23	BLCDIWYQRNNMIF-UHFFFAOYSA-N	348	1583337556650
participant_30	M20116	CC1C=Cc2cccc3ccnc1c23	UJFHAZGQCJYLBF-UHFFFAOYSA-N	341	1583337559435
participant_01	M7	C1CCCCC1	XDTMQSROBMDMFD-UHFFFAOYSA-N	76	1583337579488
participant_01	M110	c1ccccc1	UHOVQNZJYSORNB-UHFFFAOYSA-N	118	1583337583407
participant_01	M105	Cc1ccccc1	YXFVVABEGXRONW-UHFFFAOYSA-N	208	1583337590985
participant_01	M3039	Cc1cccc(C)c1	IVSZLXZYQVIEFR-UHFFFAOYSA-N	249	1583337595010
participant_01	M3040	CCc1cccc(C)c1	ZLCSFXXPPANWQY-UHFFFAOYSA-N	255	1583337596596
participant_30	M20124	Cc1ccc2c3c(CC=N2)ccnc13	YUWIWMUFSVXVMA-UHFFFAOYSA-N	431	1583337598237
participant_01	M10017	CCc1cc(C)cc(C)c1	LMAUULKNZLEMGN-UHFFFAOYSA-N	243	1583337598445
participant_01	M20125	CCc1cc(C)cc(CC)c1	HILAULICMJUOLK-UHFFFAOYSA-N	234	1583337600106
participant_01	M20126	CCCc1cc(C)cc(CC)c1	MFYOMOZHPWBSKE-UHFFFAOYSA-N	236	1583337601034
participant_01	M20127	CCCCc1cc(C)cc(CC)c1	JWKWJFUCRNWIIL-UHFFFAOYSA-N	232	1583337602152
participant_01	M20128	CCc1cc(C)c2CCCCc2c1	MOKPALSQHAWJNW-UHFFFAOYSA-N	286	1583337603184
participant_30	M20129	Cc1ccc2c3c(ccnc13)NC=N2	GINZODHBKXZTBU-UHFFFAOYSA-N	382	1583337604201
participant_01	M20131	CCc1cc(C)c2ccccc2c1	RSEOLDZDQOGBHH-UHFFFAOYSA-N	353	1583337608886
participant_01	M4468	CCc1cc(C)c2ccc(C)cc2c1	ZSKPSOWYPDQNMJ-UHFFFAOYSA-N	384	1583337618261
participant_30	M20139	Cc1cnc2c3c(ccnc13)CC=N2	LPNPXTSZPPSFSI-UHFFFAOYSA-N	350	1583337618382
participant_01	M20141	CCc1ccc2c(C)cc(CC)cc2c1	MEJYMGCMIRLIPT-UHFFFAOYSA-N	364	1583337622920
participant_01	M20142	CCCc1ccc2c(C)cc(CC)cc2c1	APGUSMTXMHJFFT-UHFFFAOYSA-N	365	1583337623692
participant_01	M20143	CCCCc1ccc2c(C)cc(CC)cc2c1	RBEWUTWYHZUTJR-UHFFFAOYSA-N	358	1583337624347
participant_01	M20146	CCCCCc1ccc2c(C)cc(CC)cc2c1	OQDLNPYRJQPPDB-UHFFFAOYSA-N	346	1583337625106
participant_01	M20147	CCCCCCc1ccc2c(C)cc(CC)cc2c1	KIPMBPQUOAZECI-UHFFFAOYSA-N	330	1583337626011
participant_01	M20149	CCc1cc(C)c2ccc(cc2c1)C3CCCCC3	ACEBPHNUKASKDR-UHFFFAOYSA-N	404	1583337626868
participant_30	M20151	CCc1ccc2c3c(CC=N2)ccnc13	QJAISXQAQDRWDK-UHFFFAOYSA-N	425	1583337629959
participant_30	M20152	CCCc1ccc2c3c(CC=N2)ccnc13	HJYZQZVOQQRHIN-UHFFFAOYSA-N	422	1583337631117
participant_30	M20153	CCCCc1ccc2c3c(CC=N2)ccnc13	QUTNHTRDBZEAIA-UHFFFAOYSA-N	412	1583337632215
participant_01	M20154	CCc1cc(C)c2ccc(cc2c1)-c3ccccc3	WAHCMAIVLNVKII-UHFFFAOYSA-N	429	1583337632800
participant_30	M20155	C1CCc2c(C1)cc3c4c(CC=N3)ccnc24	IGVLOLCBSXRPKW-UHFFFAOYSA-N	413	1583337633880
participant_30	M20156	C1C=Cc2c(C1)cc3c4c(CC=N3)ccnc24	JNUDGLQXNWDVPU-UHFFFAOYSA-N	465	1583337640554
participant_30	M20157	c1ccc2c(c1)cc3c4c(CC=N3)ccnc24	VRAMQKGFNBFTOI-UHFFFAOYSA-N	458	1583337641766
participant_01	M20158	Cc1cc(cc2cc(ccc12)-c3ccccc3)SC	UFWTVVMWXFVFOE-UHFFFAOYSA-N	414	1583337644251
participant_01	M20160	Cc1cc(cc2cc(ccc12)-c3ccccc3)SO	XTSSCJVFQFYFNB-UHFFFAOYSA-N	410	1583337647577
participant_01	M20162	Cc1cc(cc2cc(ccc12)-c3ccccc3)S(=O)O	UDOGMJKURIRZGK-UHFFFAOYSA-N	419	1583337652031
participant_30	M20165	c1cc2c(cc3c4c(CC=N3)ccnc24)nc1	AUNOSPBTBDFZLZ-UHFFFAOYSA-N	429	1583337656690
participant_30	M20166	C1C=Nc2cc3c(c4c2c1ccn4)nccn3	QGJGGOYUJXSMLQ-UHFFFAOYSA-N	406	1583337657829
participant_01	M20170	Cc1cc(cc2c(C)c(ccc12)-c3ccccc3)S(=O)O	SAMPPAPIMXJLDO-UHFFFAOYSA-N	444	1583337661618
participant_30	M20171	c1cc2cc3c4c(CC=N3)ccnc4c2nc1	CWFXZYHHCXHDQF-UHFFFAOYSA-N	453	1583337662662
participant_01	M20173	CCc1c(ccc2c(C)cc(cc12)S(=O)O)-c3ccccc3	LKFDXTYPCQFFTQ-UHFFFAOYSA-N	439	1583337664247
participant_01	M20174	CCCc1c(ccc2c(C)cc(cc21)S(=O)O)-c3ccccc3	TUNWUIRFAVQPFS-UHFFFAOYSA-N	456	1583337666550
participant_01	M20176	CCCCc1c(ccc2c(C)cc(cc21)S(=O)O)-c3ccccc3	QQHVJNWGBBVJEH-UHFFFAOYSA-N	450	1583337668837
participant_01	M20179	C=CCCc1c(ccc2c(C)cc(cc21)S(=O)O)-c3ccccc3	PWXNQKBYPMJJSR-UHFFFAOYSA-N	440	1583337674507
participant_01	M20180	C=C/C=C/c1c(ccc2c(C)cc(cc21)S(=O)O)-c3ccccc3	VSUPMDCXCIQVTM-ONNFQVAWSA-N	405	1583337676537
participant_30	M20181	CC1C=Cc2c(C1)cc3c4c(CC=N3)ccnc24	MXRSLXSZCCWPFR-UHFFFAOYSA-N	431	1583337678607
participant_01	M20184	CCCCc1c(ccc2c(C)cc(cc21)S(=O)O)-c3ccc(C)cc3	GRUBDJWHDGAJEY-UHFFFAOYSA-N	484	1583337689783
participant_01	M20185	CCCCc1c(ccc2c(C)cc(cc21)S(=O)O)-c3ccc(CC)cc3	FDRWZKCTHNTTGZ-UHFFFAOYSA-N	471	1583337691497
participant_01	M20188	CCCCc1c(ccc2c1cc(cc2N)S(=O)O)-c3ccc(C)cc3	HLIOGLYKCFROFT-UHFFFAOYSA-N	475	1583337702517
participant_01	M20191	CCCCc1c(ccc2c1cc(cc2NC)S(=O)O)-c3ccc(C)cc3	JUYWDLMIXRNREE-UHFFFAOYSA-N	476	1583337709322
participant_01	M20192	CCCCc1c(ccc2c1cc(cc2NCC)S(=O)O)-c3ccc(C)cc3	CGAVQKJJEQAMGO-UHFFFAOYSA-N	460	1583337710737
participant_01	M20193	CCCCc1c(ccc2c1cc(cc2NCCC)S(=O)O)-c3ccc(C)cc3	VYZUDIWLMORMHG-UHFFFAOYSA-N	448	1583337713024
participant_01	M20194	CCCCc1c(cc2CCCNc3cc(cc1c23)S(=O)O)-c4ccc(C)cc4	MJXLQXRMQQBNEJ-UHFFFAOYSA-N	492	1583337714679
participant_01	M20195	CCCCc1c(cc2CC=CNc3cc(cc1c23)S(=O)O)-c4ccc(C)cc4	HTTOLRGZBCCOGY-UHFFFAOYSA-N	490	1583337723276
participant_01	M20196	C/C=C/Cc1c(cc2CC=CNc3cc(cc1c23)S(=O)O)-c4ccc(C)cc4	KRQPXXWFBAVGQW-ONEGZZNKSA-N	468	1583337727145
participant_01	M20198	CCCCc1c(cc2CCCNc3c(C)c(cc1c23)S(=O)O)-c4ccc(C)cc4	HVKMICWJOUWRQW-UHFFFAOYSA-N	488	1583337743019
participant_30	M20200	CC/C=C\c1ccc2c3c(CC=N2)ccnc13	BLBNAHMKGDUWRV-ARJAWSKDSA-N	410	1583337750544
participant_30	M20202	C/C=C\c1ccc2c3c(CC=N2)ccnc13	SQATXCFRPZWUPX-IHWYPQMZSA-N	403	1583337754149
participant_30	M20203	C=Cc1ccc2c3c(CC=N2)ccnc13	WREQSFFSSFPKTK-UHFFFAOYSA-N	400	1583337755115
participant_01	M20204	CCCCc1c(cc2CCCNc3cc(cc1c23)S(=O)O)-c4ccc(C)c(C)c4	MFOUJTHWHQCWOQ-UHFFFAOYSA-N	483	1583337755230
participant_30	M20208	Cc1ccc2c3c(cccc13)CC=N2	KAMYHXDKYLQPJM-UHFFFAOYSA-N	406	1583337767217
participant_01	M20210	CCCCc1c(cc2CCCNc3cc(cc1c23)S(=O)O)-c4ccc(cc4)O	RODKQCUMEAQYST-UHFFFAOYSA-N	479	1583337769970
participant_01	M20211	CCCCc1c(cc2COCNc3cc(cc1c23)S(=O)O)-c4ccc(cc4)O	BBUABEKVBJPRGH-UHFFFAOYSA-N	484	1583337772111
participant_01	M20212	CCCCc1c(cc2COCNc3cc(cc1c23)S(=O)O)-c4ccc(C)cc4	WVDZIAZEMANUAF-UHFFFAOYSA-N	494	1583337776427
participant_01	M20214	CCCCc1c(cc2CCCCc3cc(cc1c32)S(=O)O)-c4ccc(C)cc4	HGISFXMPZODLHM-UHFFFAOYSA-N	480	1583337782320
participant_30	M20215	c1cc2CC=Nc3ccc(c(c1)c23)N	VCQAJMLZEVHNSY-UHFFFAOYSA-N	383	1583337784611
participant_01	M20216	CCCCc1c(cc2CCCCc3cc(cc1c32)C(=O)O)-c4ccc(C)cc4	VVLKYCHPKIYPKG-UHFFFAOYSA-N	503	1583337786718
participant_01	M20217	CCCCc1c(cc2CCNCc3cc(cc1c23)C(=O)O)-c4ccc(C)cc4	NWZPBPLFSOSPNC-UHFFFAOYSA-N	522	1583337792660
participant_01	M20218	CCCCc1c(cc2c3c(cc(cc13)C(=O)O)CNCN2)-c4ccc(C)cc4	QCYMZNBVYXGJMZ-UHFFFAOYSA-N	518	1583337795938
participant_30	M20219	CCc1ccc2c3c(cccc13)CC=N2	UYXXYHCOLHIEPA-UHFFFAOYSA-N	401	1583337796182
participant_30	M20220	CCCc1ccc2c3c(cccc13)CC=N2	QGISKURGZYDGPL-UHFFFAOYSA-N	398	1583337798641
participant_30	M20221	C1Cc2ccc3CC=Nc4ccc(C1)c2c34	SBCNLGHLSNNBHH-UHFFFAOYSA-N	399	1583337800074
participant_01	M20223	CCCCc1c(cc2CCN=Cc3cc(cc1c23)C(=O)O)-c4ccc(C)cc4	HTQXRFXVLNGUSN-UHFFFAOYSA-N	517	1583337802899
participant_01	M20224	CCCCc1c(cc2C=CN=Cc3cc(cc1c23)C(=O)O)-c4ccc(C)cc4	PXYYFVQJINTEBB-UHFFFAOYSA-N	494	1583337805093
participant_30	M20225	C1=Cc2ccc3c4c(ccc(C1)c24)CC=N3	BWLQGPZFHDZMIT-UHFFFAOYSA-N	412	1583337805593
participant_30	M20228	c1cc2CC=Nc3ccc4c(c1CC=N4)c23	JPUFIJLAJBWBLP-UHFFFAOYSA-N	380	1583337815056
participant_01	M20229	CCC#Cc1c(cc2CCNCc3cc(cc1c23)C(=O)O)-c4ccc(C)cc4	MECPFMOBHGPCAW-UHFFFAOYSA-N	521	1583337815848
participant_30	M20230	c1cc2c3c(ccc4c3c1CC=N4)N=CN2	BZMVXLHWGLGHSM-UHFFFAOYSA-N	388	1583337816291
participant_01	M20232	C#CC#Cc1c(cc2CCNCc3cc(cc1c23)C(=O)O)-c4ccc(C)cc4	FVSVVHWEKPLLTO-UHFFFAOYSA-N	490	1583337817622
participant_30	M20233	c1cc2NC=Nc3ccc4c(c1CC=N4)[n+]23	IPOVBUWNMQIYPI-UHFFFAOYSA-O	382	1583337817904
participant_01	M20235	C#CCCc1c(cc2CCNCc3cc(cc1c23)C(=O)O)-c4ccc(C)cc4	XTILWGHTZDVBAM-UHFFFAOYSA-N	510	1583337830004
participant_01	M20237	Cc1ccc(cc1)-c2cc3CCNCc4cc(cc(c2CCCCl)c34)C(=O)O	MFOFTWJUYPBLLK-UHFFFAOYSA-N	521	1583337838216
participant_30	M20238	C1Cc2cc3c4c(CC=N3)ccnc4c2N=C1	RMMQOKAMPZMPHE-UHFFFAOYSA-N	439	1583337838995
participant_01	M20240	C(Cc1c(cc2CCNCc3cc(cc1c23)C(=O)O)-c4ccc(cc4)Cl)CCl	DJHTWTFBMSGTEF-UHFFFAOYSA-N	522	1583337840346
participant_01	M20242	CCCCc1c(cc2CCNCc3cc(cc1c23)C(=O)O)-c4ccc(cc4)Cl	KSCIXHYMZNKMAB-UHFFFAOYSA-N	538	1583337843769
participant_30	M20245	C1=Cc2c(cc3c4c(CC=N3)ccnc24)NC1	XJHKZDOQQIFSIE-UHFFFAOYSA-N	432	1583337849298
participant_01	M20247	CCCCc1c(cc2CCNCc3c(C)c(cc1c23)C(=O)O)-c4ccc(cc4)Cl	AFPTWAQHARKVKD-UHFFFAOYSA-N	531	1583337863136
participant_01	M20248	CCCCc1c2cc(c(C)c3CNCCc(c(C)c1-c4ccc(cc4)Cl)c23)C(=O)O	IEAZBAKFWUMWHT-UHFFFAOYSA-N	498	1583337865509
participant_30	M20249	C1C=Cc2c(C1)cc3c4c(cccc24)CC=N3	FSRCUWGYKLTAPL-UHFFFAOYSA-N	447	1583337866041
participant_01	M20250	CCCCc1c2cc(c(C)c3CNCCc(c(C)c1-c4ccc(cc4C)Cl)c23)C(=O)O	QEFKKPZFUDDJDF-UHFFFAOYSA-N	478	1583337867282
participant_30	M20251	C1C=Cc2c(C1)cc3C=CCc4cccc2c43	ZXORUHSZHXQUSW-UHFFFAOYSA-N	438	1583337867443
participant_01	M20253	CCCCc1c2cc(c(C)c3CNCCc(c(C)c1-c4ccc(c(C)c4C)Cl)c23)C(=O)O	IMQBVRZEZMPNKW-UHFFFAOYSA-N	423	1583337869233
participant_30	M20255	CC1C=Cc2c(C1)cc3C=CCc4cccc2c43	QAVPDIVLPOSBEA-UHFFFAOYSA-N	407	1583337870188
participant_30	M20256	CCC1C=Cc2c(C1)cc3C=CCc4cccc2c43	KDLQUXRWVYRDEI-UHFFFAOYSA-N	419	1583337871844
participant_01	M20257	CCCCc1c2cc(c(C)c3CNCCc(c(C)c1-c4cc(C)c(c(C)c4C)Cl)c23)C(=O)O	MWWXRFMQOCBFIE-UHFFFAOYSA-N	380	1583337872149
participant_30	M20260	CC1CC=Cc2c3cccc4CC=Cc(cc12)c43	DWUABMBGRAOXSZ-UHFFFAOYSA-N	407	1583337879780
participant_01	M20261	CCCCc1c2cc(cc3CNCCc(c(C)c1-c4ccc(cc4C)Cl)c32)C(=O)O	SWGVVYDSYCWTBJ-UHFFFAOYSA-N	518	1583337880040
participant_30	M20264	CC1CC=C(C)c2c3cccc4CC=Cc(cc12)c43	GHQJNLMULJOSAL-UHFFFAOYSA-N	437	1583337883476
participant_01	M20265	CCCCc1c2cc(cc3CNCCc(c4CCc5cc(ccc5-c14)Cl)c32)C(=O)O	UWDHYKGDYLVPDW-UHFFFAOYSA-N	489	1583337886234
participant_30	M20267	CC1=CCCc2cc3C=CCc4cccc(c12)c43	NJKCESSEAVYKML-UHFFFAOYSA-N	473	1583337889471
participant_01	M20268	CCCCc1c2cc(cc3CNCCc(c4ccc5cc(ccc5c14)Cl)c32)C(=O)O	UVBFJWDBMDSXGU-UHFFFAOYSA-N	509	1583337890861
participant_30	M20270	CC1=CCCc2cc3c4c(cccc4c12)CC=N3	RDEYJEUFFFVIHZ-UHFFFAOYSA-N	472	1583337893357
participant_30	M20273	CC1=CCCc2cc3c4c(ccc[n+]4CC=N3)c12	VJGTWQBGGLCVGI-UHFFFAOYSA-N	449	1583337897031
participant_30	M20274	CC1=CCCc2c1c3ccc[n+]4CC=Nc(c34)n2	CBTVAEYPHIMIFC-UHFFFAOYSA-N	387	1583337898909
participant_30	M20275	CC1=CCCc2c1c3ccc[n+]4CC=Cc(c34)n2	ZDLSOLQEDUNUAQ-UHFFFAOYSA-N	399	1583337902092
participant_01	M20276	CCCCc1c2cc(cc3CNC=Cc(c4ccc5cc(ccc5c14)Cl)c32)C(=O)O	VGCVZCJJNXIGGP-UHFFFAOYSA-N	492	1583337902656
participant_30	M20277	CC1=CCCc2c1c3cccc4CC=Cc(c43)n2	JAWOLOQGMFCLAC-UHFFFAOYSA-N	430	1583337902924
participant_01	M20279	CCCCc1c2cc(cc3C=NC=Cc(c4ccc5cc(ccc5c14)Cl)c32)C(=O)O	FKDDNBMURDTCHD-UHFFFAOYSA-N	472	1583337904746
participant_01	M20282	CCCCc1c2cc(cc3C=NCCc(c4ccc5cc(ccc5c14)Cl)c32)C(=O)O	ZCYWFEYQVNKZRS-UHFFFAOYSA-N	496	1583337911011
participant_30	M20283	CC1=CCCc2cc3C=CCc4ccnc(c12)c43	KNGZKNYKTQWLED-UHFFFAOYSA-N	472	1583337913960
participant_30	M20284	CC1=CCCc2cc3C=CCc4c3c(c12)ncn4	HFEXBCGUONTTKJ-UHFFFAOYSA-N	417	1583337916859
participant_01	M20285	CCCCc1c2cc(cc3CCCCc(c4ccc5cc(ccc5c14)Cl)c32)C(=O)O	FUHXVRBFLBLZDS-UHFFFAOYSA-N	500	1583337917570
participant_30	M20287	CC1=CCCc2cc3C=CNc4c3c(c12)ncn4	VZCJUALDPWFYPK-UHFFFAOYSA-N	394	1583337919693
participant_30	M20289	CC1=CCCc2cc3c4c(c12)ncnc4NC=N3	HYVXKXVNMSINGB-UHFFFAOYSA-N	378	1583337921261
participant_30	M20290	CC1=CCCc2c1c3c4c(ncn3)NC=Nc4n2	MBNAVEJGJHQMQD-UHFFFAOYSA-N	311	1583337922796
participant_30	M20292	CC1=CCNc2c1c3c4c(ncn3)NC=Nc4n2	KOHOJZPFWZEACK-UHFFFAOYSA-N	289	1583337924562
participant_30	M20293	CC1=NCNc2c1c3c4c(ncn3)NC=Nc4n2	YXHGXUWABONROD-UHFFFAOYSA-N	271	1583337925662
participant_01	M20294	CCCCc1c2cc(cc3CCCCc(c4ccc5cc(ccc5c14)Cl)c32)S(=O)O	NXJMLFGFRMAPSR-UHFFFAOYSA-N	482	1583337925696
participant_01	M20298	CCCCc1c2cc(cc3CCCCc(c4ccc5cc(ccc5c14)Cl)c32)[N+](=O)O	ODMBMJUNAUKQKN-UHFFFAOYSA-N	482	1583337933889
participant_01	M20299	C1CCc2c3ccc4cc(ccc4c3c(CCCBr)c5cc(cc(C1)c25)C(=O)O)Cl	ARFLFQVRBZUBDQ-UHFFFAOYSA-N	491	1583337942405
participant_01	M20301	C1CCc2c3ccc4cc(ccc4c3c(CCCBr)c5cc(cc(C1)c25)C(=O)O)Br	YJVCWRGZESWLHZ-UHFFFAOYSA-N	468	1583337944079
participant_01	M20306	CCCCc1c2cc(cc3CCCNc(c4ccc5cc(ccc5c14)Cl)c32)C(=O)O	PFTNBQCRUFGMMD-UHFFFAOYSA-N	497	1583337955786
participant_01	M20307	CCCCc1c2cc(cc3CNCNc(c4ccc5cc(ccc5c14)Cl)c32)C(=O)O	SEWMOOGWXBGSPP-UHFFFAOYSA-N	494	1583337957529
participant_01	M20308	CCCCc1c2cc(cc3c2c(c4ccc5cc(ccc5c14)Cl)NCNN3)C(=O)O	DEVFOOCMSWJYLN-UHFFFAOYSA-N	466	1583337958698
participant_01	M20311	CCCCc1c2cc(cc3CN=CCc(c4ccc5cc(ccc5c14)Cl)c32)C(=O)O	BTHPJCOFPZKUTR-UHFFFAOYSA-N	499	1583337974042
participant_30	M20312	CCC1=CCCc2cc3C=CCc4cccc(c12)c43	DOQLUPUAIKODPL-UHFFFAOYSA-N	464	1583337975861
participant_30	M20314	COC1=CCCc2cc3C=CCc4cccc(c43)c21	XODIPGBWNVDZIY-UHFFFAOYSA-N	458	1583337981148
participant_30	M20317	C#CC1=CCCc2cc3C=CCc4cccc(c12)c43	JADFUHHTTUDXKE-UHFFFAOYSA-N	442	1583337989929
participant_30	M20318	C=CC1=CCCc2cc3C=CCc4cccc(c12)c43	OYSNEACJFSOUGI-UHFFFAOYSA-N	445	1583337993477
participant_01	M20323	CC(C)CCc1c2cc(cc3CNCCc(c4ccc5cc(ccc5c41)Cl)c32)C(=O)O	QIHZQNNWNFHIKS-UHFFFAOYSA-N	506	1583337998297
participant_01	M20324	CC(C)CCc1c2cc(c(C)c3CNCCc(c4ccc5cc(ccc5c41)Cl)c23)C(=O)O	ZGBJPJSZGLXBBW-UHFFFAOYSA-N	489	1583338000870
participant_01	M20326	CC(CCc1c2cc(c(C)c3CNCCc(c4ccc5cc(ccc5c41)Cl)c23)C(=O)O)O	PEGIWLZGQYKSTD-UHFFFAOYSA-N	486	1583338006601
participant_01	M20328	Cc1c(cc2c(CCC(O)O)c3c4ccc(cc4ccc3c5CCNCc1c52)Cl)C(=O)O	YBMRVGGOKGBNBH-UHFFFAOYSA-N	472	1583338008054
participant_01	M20330	Cc1c(cc2c(CCC(O)O)c3c4ccc(cc4ccc3c5CCNOc1c52)Cl)C(=O)O	GMMTTYSLUXGWKI-UHFFFAOYSA-N	463	1583338011034
participant_01	M20331	Cc1c(cc2c(CCC(O)O)c3c4ccc(cc4ccc3c5c2c1ONCO5)Cl)C(=O)O	DBRYSQCVDZEOFM-UHFFFAOYSA-N	453	1583338012410
participant_01	M20332	Cc1c(cc2c(CCC(O)O)c3c4ccc(cc4ccc3c5c2c1ONCO5)O)C(=O)O	HPQGKUGQQXQLBG-UHFFFAOYSA-N	426	1583338014449
participant_01	M20333	Cc1c(cc2c3c1ONCOc3c4ccc5cc(ccc5c4c2OCC(O)O)O)C(=O)O	YDBKJEUUOYCLML-UHFFFAOYSA-N	431	1583338016400
participant_30	M20335	CC1=CCCc2cc3C=CCC4=CCCc(c12)c43	KJRKXJMSHSMHAZ-UHFFFAOYSA-N	416	1583338017644
participant_30	M20336	CC1=CCCC2=CC3=C4C(=CCCC4C12)CC=C3	DXHPOOIQUMICMI-UHFFFAOYSA-N	351	1583338019844
participant_01	M20338	Cc1c(cc2c3c1CNCOc3c4ccc5cc(ccc5c4c2OCC(O)O)O)C(=O)O	RNMPSFKRBBBNKO-UHFFFAOYSA-N	449	1583338020592
participant_30	M20339	CC1=CCCC2=CC3C=CCC4=CCCC(C12)C43	ABRRSSCSWVONJI-UHFFFAOYSA-N	282	1583338021177
participant_30	M20340	CC1=CCCC2=CC3CCCC4=CCCC(C12)C43	OYVRFGUZWDBUTL-UHFFFAOYSA-N	251	1583338021994
participant_01	M20341	Cc1c(cc2c(CCC(O)O)c3c4ccc(cc4ccc3c5c2c1CNCO5)O)C(=O)O	CXWUCXVMQSPKGW-UHFFFAOYSA-N	444	1583338022169
participant_01	M20342	Cc1ccc2c(ccc3c2c(CCC(O)O)c4cc(c(C)c5CNCOc3c45)C(=O)O)c1	CMPCOXADZIOTCK-UHFFFAOYSA-N	460	1583338023659
participant_30	M20343	CC1=CCCC2CC3CCCC4=CCCC(C12)C43	PKMZMMXNRVNSQW-UHFFFAOYSA-N	191	1583338024137
participant_01	M20345	Cc1ccc2c(ccc3c2c(CCC(C)O)c4cc(c(C)c5CNCOc3c45)C(=O)O)c1	WIOSUIXHMCQFPZ-UHFFFAOYSA-N	468	1583338025445
participant_01	M20346	CC(C)CCc1c2cc(c(C)c3CNCOc(c4ccc5cc(C)ccc5c14)c23)C(=O)O	GMYYTWBUVABEIX-UHFFFAOYSA-N	466	1583338026432
participant_01	M20347	CC(C)CCc1c2cc(c(C)c3CNCCc(c4ccc5cc(C)ccc5c41)c23)C(=O)O	RIWAJTMVYFSCHZ-UHFFFAOYSA-N	466	1583338027409
participant_30	M20349	CC1CCCC2CC3CCCC4=CCCC(C12)C43	RUZLNKQZMOOJIT-UHFFFAOYSA-N	144	1583338029111
participant_30	M20350	CC1CCCC2CC3CCCC4CCCC(C12)C43	FVJOKURTEUGMCN-UHFFFAOYSA-N	95	1583338030599
participant_01	M20352	CC(C)CCc1c2cc(c(C)c3CNCCc(c4ccc5ccccc5c41)c23)C(=O)O	YKBUUDKHGUXLDG-UHFFFAOYSA-N	471	1583338033384
participant_01	M20355	CCCCc1c2cc(c(C)c3CNCCc(c4ccc5ccccc5c14)c23)C(=O)O	JOTFSZYOQOYTCL-UHFFFAOYSA-N	477	1583338038934
participant_30	M20358	C1=Cc2cc3CCC=C(c3c4cccc(C1)c24)O	VAHSOFCFIWRGSD-UHFFFAOYSA-N	450	1583338041927
participant_01	M20359	CCCc1c2cc(c(C)c3CNCCc(c4ccc5ccccc5c14)c23)C(=O)O	ZWRPLZYJMGPFAA-UHFFFAOYSA-N	482	1583338042099
participant_01	M20360	CCc1c2cc(c(C)c3CNCCc(c4ccc5ccccc5c14)c23)C(=O)O	BCNYZMQYYIDRLI-UHFFFAOYSA-N	485	1583338043739
participant_01	M20362	Cc1c(cc2c(C)c3c4ccccc4ccc3c5CCNCc1c52)C(=O)O	NOWKIACVXBOBEF-UHFFFAOYSA-N	484	1583338045672
participant_30	M20365	CC1=CCNc2cc3C=CCc4cccc(c12)c43	JFCNBQDQSMAMLL-UHFFFAOYSA-N	448	1583338049682
participant_30	M20366	CC1=CCNc2cc3c4c(cccc4c12)CC=N3	VLZDJEMZSUKMMG-UHFFFAOYSA-N	431	1583338053247
participant_30	M20367	CC1=CCNc2cc3c4c(cccc4NC=N3)c12	OYLCJILMFZPIHX-UHFFFAOYSA-N	405	1583338054832
participant_30	M20368	CC1=CCNc2cc3c4c(ccnc4NC=N3)c12	NKJBHPOMJCTMBA-UHFFFAOYSA-N	375	1583338055998
participant_30	M20371	CC1=CCNc2cc3c4c(c12)ncnc4NC=N3	UMCSQTCITZIHHH-UHFFFAOYSA-N	331	1583338057665
participant_01	M20372	CCc1c2cc(c(C)c3CNCCc(c4ccc5cc(C)ccc5c14)c23)C(=O)O	HXJAMXPUYBSZSI-UHFFFAOYSA-N	487	1583338058972
participant_30	M20373	C[N+]1=CCNc2cc3c4c(c21)ncnc4NC=N3	VFUQCCKJMMEOJH-UHFFFAOYSA-N	305	1583338059364
participant_30	M20374	C[N+]1=NCNc2cc3c4c(c21)ncnc4NC=N3	IUCDVGQCSOZENK-UHFFFAOYSA-N	280	1583338060319
participant_01	M20375	CCc1c2cc(c(C)c3CNCCc(c4ccc5cc(ccc5c14)Cl)c23)C(=O)O	VFTJAILJEBSFFJ-UHFFFAOYSA-N	503	1583338061312
participant_30	M20376	c1c2c3c(c4c1NCN=[N+]4N)ncnc3NC=N2	DROOJQLYFWCYMF-UHFFFAOYSA-N	271	1583338062539
participant_01	M20377	CCc1c2cc(c(C)c3CNCCc(c4cc(C)c5cc(ccc5c14)Cl)c23)C(=O)O	VHSMNTQECRQUIM-UHFFFAOYSA-N	472	1583338070468
participant_01	M20380	CCc1c2cc(c(C)c3CNCCc(c4cc(c5cc(ccc5c14)Cl)Cl)c23)C(=O)O	XXUSOCQXLVYKKR-UHFFFAOYSA-N	467	1583338072883
participant_01	M20381	Cc1c(cc2c(CCl)c3c4ccc(cc4c(cc3c5CCNCc1c52)Cl)Cl)C(=O)O	ASGDXZGUHZBZGL-UHFFFAOYSA-N	454	1583338075524
participant_01	M20382	c1cc2c(cc1Cl)c(cc3c4CCNCc5c4c(cc(c5Cl)C(=O)O)c(CCl)c23)Cl	YBPHLFJANANECG-UHFFFAOYSA-N	434	1583338077483
participant_01	M20383	CCc1c2cc(c(c3CNCCc(c4cc(c5cc(ccc5c14)Cl)Cl)c23)Cl)C(=O)O	GEFXPZXKVUWDMV-UHFFFAOYSA-N	451	1583338081664
participant_01	M20394	CCCCc1c(cc2CCNCc3cc(c(C)c1c23)C(=O)O)-c4ccc(cc4)Cl	SEUKNGCKFWYIRS-UHFFFAOYSA-N	524	1583338123746
participant_01	M20397	CCCCc1c(cc2CCNCc3cc(c(CC)c1c23)C(=O)O)-c4ccc(cc4)Cl	LTKYURYOHOFCMW-UHFFFAOYSA-N	503	1583338126990
participant_01	M20407	C(Cc1c(cc2CCNCc3cc(cc1c23)C(=O)O)-c4ccc(cc4)Cl)CBr	IAPXRZDSULUSCQ-UHFFFAOYSA-N	528	1583338145377
participant_01	M20413	Cc1c(cc2c(CCCBr)c(cc3CCNCc1c32)-c4ccc(cc4)Cl)C(=O)O	DKCODNDANXUMKO-UHFFFAOYSA-N	524	1583338152443
participant_30	M20414	CC1CC=C(C)c2c3cccc4CC=Cc(c(C)c12)c43	FBUOOEZFLNNXML-UHFFFAOYSA-N	437	1583338153694
participant_01	M20415	CCc1c(cc2c(CCCBr)c(cc3CCNCc1c32)-c4ccc(cc4)Cl)C(=O)O	JXMZOKIEOUBOHQ-UHFFFAOYSA-N	506	1583338154375
participant_30	M20416	CC1CC=C(C)c2c3cccc4CC=C(C)c(c(C)c12)c43	VAFNZQHSXOPJDM-UHFFFAOYSA-N	423	1583338155680
participant_01	M20417	CCCc1c(cc2c(CCCBr)c(cc3CCNCc1c32)-c4ccc(cc4)Cl)C(=O)O	YGAOZCOLLJAPCT-UHFFFAOYSA-N	491	1583338156130
participant_30	M20418	CC1CC=C(C)c2c3cccc4CC(=C(C)c(c(C)c12)c43)C	ONCXLYKMTFDVGV-UHFFFAOYSA-N	418	1583338157317
participant_30	M20421	CC1CC=C(C)c2c3cccc4C(C)C(=C(C)c(c(C)c12)c43)C	YWXMPVFLYQPARH-UHFFFAOYSA-N	396	1583338160553
participant_30	M20422	CC1CC=C(C)c2c3ccc(C)c4C(C)C(=C(C)c(c(C)c12)c34)C	RCQFHIDYRUOTGI-UHFFFAOYSA-N	373	1583338162801
participant_30	M20425	CC1CC=C(C)c2c1c(C)c3C(=C(C)C(C)c4c(C)cc(C)c2c43)C	KUSVODOZTXEUKS-UHFFFAOYSA-N	323	1583338165692
participant_01	M20427	C(Cc1c-2cc3C(CNCc4cc(cc1c43)C(=O)O)c5cc(ccc52)Cl)CBr	XJRTUADLUNGLLT-UHFFFAOYSA-N	495	1583338168092
participant_30	M20430	CC1=C(C)c2c(C(C)C1)c(C)c3C(=C(C)C(C)c4c(C)cc(C)c2c43)C	RNVBWEYUTWIRKQ-UHFFFAOYSA-N	299	1583338169020
participant_30	M20431	Cc1cc(C)c2c3C(=C(C)C(C)C(C)c3c(C)c4C(=C(C)C(C)c1c24)C)C	QEXYNKXTAPDDPS-UHFFFAOYSA-N	276	1583338170321
participant_01	M20432	CC12CNCc3cc(cc4c(CCCBr)c(cc1c34)-c5ccc(cc52)Cl)C(=O)O	UEQIXCAWLDQMAV-UHFFFAOYSA-N	506	1583338178799
participant_01	M20433	CC1CNCc2cc(cc3c(CCCBr)c(cc1c23)-c4ccc(cc4)Cl)C(=O)O	DNGBEIZTTOVUFR-UHFFFAOYSA-N	528	1583338182769
participant_01	M20434	C(Cc1c-2cc3C(Cc4cc(ccc42)Cl)CNCc5cc(cc1c53)C(=O)O)CBr	LBGLRFCSABGXRB-UHFFFAOYSA-N	500	1583338187407
participant_30	M20441	CC1=CCc2cccc3c4C(=CCCc4cc1c23)C	ACTLSIXEKZLXIY-UHFFFAOYSA-N	485	1583338197990
participant_01	M20442	CCC1CNCc2cc(cc3c(CCCBr)c(cc1c23)-c4ccc(cc4)Cl)C(=O)O	DVYYTCNWEVMFEU-UHFFFAOYSA-N	519	1583338201562
participant_30	M20443	CCC1=CCc2cccc3c4C(=CCCc4cc1c23)C	XMWFHHCBISJZPC-UHFFFAOYSA-N	487	1583338202170
participant_01	M20444	C(Cc1c-2cc3C(CCc4cc(ccc42)Cl)CNCc5cc(cc1c53)C(=O)O)CBr	RXNHAXLHIZBTKI-UHFFFAOYSA-N	505	1583338203850
participant_30	M20445	CCCC1=CCc2cccc3c4C(=CCCc4cc1c23)C	BFYAOZRDCPTSRT-UHFFFAOYSA-N	489	1583338204055
participant_30	M20449	CCCCC1=CCc2cccc3c4C(=CCCc4cc1c23)C	LAHKIKOOWRFVSV-UHFFFAOYSA-N	482	1583338209970
participant_30	M20451	CC1=CCCc2cc3C4=C(CCCC4)Cc5cccc(c12)c53	UWHIQCDICDQULU-UHFFFAOYSA-N	462	1583338213708
participant_01	M20453	CCCc1c(cc2CCNCc3cc(cc1c23)C(=O)O)-c4ccc(cc4)Cl	JTBLMGBTDURSAK-UHFFFAOYSA-N	545	1583338214139
participant_30	M20455	CC1=CCCc2cc3C4=C(C=CCC4)Cc5cccc(c12)c53	KQPVKHHGNWWUSD-UHFFFAOYSA-N	492	1583338216692
participant_30	M20457	CC1=CCCc2cc3-c4ccccc4Cc5cccc(c12)c53	OSPDZNOQNHBLAK-UHFFFAOYSA-N	494	1583338218470
participant_01	M20458	CCCc1c(cc2CCNCc3cc(cc1c23)C(=O)O)-c4ccc(c(C)c4)Cl	HQALHLMTWFAATK-UHFFFAOYSA-N	523	1583338222567
participant_01	M20460	CCCc1c(cc2CCNCc3cc(cc1c23)C(=O)O)-c4ccc(c(CC)c4)Cl	ILCHBFJMVJJIOA-UHFFFAOYSA-N	503	1583338225729
participant_30	M20463	CC1=CCCc2cc-3c4c(cccc4c12)Cc5cccnc53	RLHYNVANLVDXKR-UHFFFAOYSA-N	490	1583338236622
participant_30	M20464	CC1=CCCc2cc-3c4c(cccc4c12)Cc5c3nccn5	UEGRSVIVBDNWFW-UHFFFAOYSA-N	478	1583338239257
participant_01	M20466	CCCCCc1c(cc2CCNCc3cc(cc1c23)C(=O)O)-c4ccc(cc4)Cl	YDNAEICOCWXDCF-UHFFFAOYSA-N	524	1583338240140
participant_01	M20467	CCCCCCc1c(cc2CCNCc3cc(cc1c23)C(=O)O)-c4ccc(cc4)Cl	DUTVKEXHUPFKGK-UHFFFAOYSA-N	505	1583338240930
participant_01	M20469	CCCCCCCc1c(cc2CCNCc3cc(cc1c23)C(=O)O)-c4ccc(cc4)Cl	GOGZBLJBVVTPFC-UHFFFAOYSA-N	479	1583338241822
participant_30	M20470	CC1=CCCc2cc3-c4cccnc4Cc5cccc(c12)c53	HTOMUVKRILLHST-UHFFFAOYSA-N	502	1583338242357
participant_01	M20473	C1CCC(C1)CCc2c(cc3CCNCc4cc(cc2c34)C(=O)O)-c5ccc(cc5)Cl	OLPZYMXRVZIPHP-UHFFFAOYSA-N	510	1583338245689
participant_01	M20479	C1=CCC(C1)CCc2c(cc3CCNCc4cc(cc2c34)C(=O)O)-c5ccc(cc5)Cl	NOZKHXNXWFZXOA-UHFFFAOYSA-N	526	1583338252975
participant_01	M20481	C1=CCC(=C1)CCc2c(cc3CCNCc4cc(cc2c34)C(=O)O)-c5ccc(cc5)Cl	GVPGESUGNMXIOA-UHFFFAOYSA-N	525	1583338255451
participant_01	M20484	C1=CCC(=C1)/C=C/c2c(cc3CCNCc4cc(cc2c34)C(=O)O)-c5ccc(cc5)Cl	ZFFVFQTZCJKJSV-BJMVGYQFSA-N	513	1583338257755
participant_01	M20487	C=C/C=C(\C)/C=C/c1c(cc2CCNCc3cc(cc1c23)C(=O)O)-c4ccc(cc4)Cl	HTHZDPATHUHZCA-CVSOESNGSA-N	497	1583338264321
participant_01	M20491	C/C=C\C=C(/C)\C=C\c1c(cc2CCNCc3cc(cc1c23)C(=O)O)-c4ccc(cc4)Cl	KTVYBVIPQMFAJP-ADHLNXAQSA-N	486	1583338269422
participant_01	M20492	C1=CC=C(CC1)/C=C/c2c(cc3CCNCc4cc(cc2c34)C(=O)O)-c5ccc(cc5)Cl	NUQGBJDWDIPTNO-IZZDOVSWSA-N	508	1583338270503
participant_01	M20493	c1ccc(cc1)/C=C/c2c(cc3CCNCc4cc(cc2c34)C(=O)O)-c5ccc(cc5)Cl	PDFWVKBODCLWTH-IZZDOVSWSA-N	484	1583338275871
participant_01	M20496	c1ccc(cc1)/C=C/c2c(cc3c4c(cc(cc24)C(=O)O)CNCO3)-c5ccc(cc5)Cl	RPMIUTYFNGSQPJ-IZZDOVSWSA-N	490	1583338283863
participant_01	M20498	c1ccc(cc1)/C=C/c2c(cc3c4c(cc(cc24)C(=O)O)CNCO3)-c5ccc(cc5)O	DJCLNDXBUJIFOH-IZZDOVSWSA-N	470	1583338286250
participant_01	M20500	c1ccc(cc1)/C=C/c2c(cc3c4c(cc(cc24)C(=O)O)CNCO3)-c5ccc(cc5)Br	OQAWPQGGUJUSKG-IZZDOVSWSA-N	472	1583338291313
participant_01	M20503	CC1c2cc(cc3c(/C=C/c4ccccc4)c(cc(c23)OCN1)-c5ccc(cc5)Br)C(=O)O	QFSNXOWSWAUYHY-KPKJPENVSA-N	462	1583338305696
participant_01	M20505	C=Cc1c(cc2c3c(cc(cc13)C(=O)O)C(C)NCO2)-c4ccc(cc4)Br	BYWUOKOMPHRLKJ-UHFFFAOYSA-N	487	1583338311999
participant_01	M20508	CC1c2cc(cc3cc(cc(c32)OCN1)-c4ccc(cc4)Br)C(=O)O	LKSAOQJZKYRTDG-UHFFFAOYSA-N	492	1583338315479
participant_30	M1275	C1CCC2CCCCC2C1	NNBZCPXTIHJBJL-UHFFFAOYSA-N	94	1583338317649
participant_01	M20509	CC1c2cc(cc3cc(cc(c32)OCN1)-c4ccc(cc4)Cl)C(=O)O	XOFNEDSKOQMILH-UHFFFAOYSA-N	517	1583338319602
participant_01	M20512	c1cc(ccc1-c2cc3cc(cc4c3c(c2)OCNC4Cl)C(=O)O)Cl	CQTRJYIKWDHVPI-UHFFFAOYSA-N	517	1583338327684
participant_01	M20514	c1cc(ccc1-c2cc3cc(cc4c3c(c2)OCNC4Cl)C(=O)Cl)Cl	LBBGEGDZRUWPNH-UHFFFAOYSA-N	515	1583338330337
participant_01	M20517	c1cc(ccc1-c2cc3CCNC(c4cc(cc(c2)c34)C(=O)Cl)Cl)Cl	QXFNYQAUKZJLSR-UHFFFAOYSA-N	490	1583338341164
participant_30	M14511	CC1CCCC2CCCCC12	NHCREQREVZBOCH-UHFFFAOYSA-N	98	1583338343647
participant_30	M14519	CCC1CCCC2CCCCC12	HUMCBDCARGDFNV-UHFFFAOYSA-N	105	1583338345952
participant_30	M20520	CCCC1CCCC2CCCCC12	HIXIFRGJVIZERN-UHFFFAOYSA-N	106	1583338347021
participant_30	M20521	CCCCC1CCCC2CCCCC12	SVAKAMBIIAHLSL-UHFFFAOYSA-N	108	1583338348693
participant_30	M9110	C1CCC2C(C1)CCC3CCCCC32	GNMCGMFNBARSIY-UHFFFAOYSA-N	99	1583338349729
participant_01	M20523	c1cc(ccc1-c2cc3cc(cc4c3c(c2)OCNC4Cl)S(=O)Cl)Cl	DSAHONXYCXAFCU-UHFFFAOYSA-N	490	1583338353136
participant_30	M20524	CC1CCC2C(CCC3CCCCC32)C1	LZIXWAYLHWNUDT-UHFFFAOYSA-N	102	1583338353850
participant_30	M20525	CCC1CCC2C(CCC3CCCCC32)C1	ZVERQHJVKMCBGT-UHFFFAOYSA-N	110	1583338354951
participant_01	M20526	c1cs(ccc1Cl)-c2cc3cc(cc4c3c(c2)OCNC4Cl)S(=O)Cl	XQYUNTIJXABRHG-UHFFFAOYSA-N	443	1583338355622
participant_30	M20527	CCCC1CCC2C(CCC3CCCCC32)C1	RCUMWIIWEVNUPI-UHFFFAOYSA-N	108	1583338355735
participant_30	M20528	C1CCC2C(C1)CCC3C4CCCC4CCC23	UACIBCPNAKBWHX-UHFFFAOYSA-N	93	1583338357060
participant_01	M20529	c1cs(ccc1Cl)-s2cc3cc(cc4c3c(c2)OCNC4Cl)S(=O)Cl	CRKSMFRHGIYXDT-UHFFFAOYSA-N	407	1583338357947
participant_01	M20531	c1cc(ccc1Cl)-s2cc3cc(cc4c3c(c2)OCNC4Cl)S(=O)Cl	GYGMZGHJDBVGAH-UHFFFAOYSA-N	464	1583338362622
participant_30	M20532	C1C=CC2C(C1)CCC3C4CCCC4CCC23	TYVLBKAAUHGCSR-UHFFFAOYSA-N	121	1583338365717
participant_30	M20534	C1=CC2CCC3C4CCCC4CCC3C2C=C1	OAFHSNKCIIMLGX-UHFFFAOYSA-N	144	1583338366979
participant_30	M18991	c1ccc2c(c1)CCC3C4CCCC4CCC23	GBGFUQOSVTZLFA-UHFFFAOYSA-N	242	1583338368700
participant_30	M18990	c1ccc2c(c1)C=CC3C4CCCC4CCC23	WNZSPIKKRMUQQU-UHFFFAOYSA-N	273	1583338372725
participant_30	M18989	c1ccc2c(c1)ccc3C4CCCC4CCc23	GGHJBWGVVWBCHB-UHFFFAOYSA-N	370	1583338373837
participant_01	M20535	Cc1cc(ccc1-c2cc3cc(cc4c3c(c2)OCNC4Cl)C(=O)Cl)Cl	NRHUDEKGKFMJNO-UHFFFAOYSA-N	515	1583338376798
participant_30	M20537	c1ccc2c(c1)ccc3C4CCCC4C=Cc23	BCBNXNLJMYJYNW-UHFFFAOYSA-N	380	1583338378679
participant_01	M20538	CCc1cc(ccc1-c2cc3cc(cc4c3c(c2)OCNC4Cl)C(=O)Cl)Cl	MVHWMEKGGZDFAY-UHFFFAOYSA-N	510	1583338379050
participant_30	M20539	c1ccc2c(c1)ccc3c4CCCc4ccc23	TYRGTHQUZVMKOF-UHFFFAOYSA-N	433	1583338381516
participant_01	M20540	CC1c2cc(ccc2-c3cc4c5c(cc(cc5C(Cl)NCO4)C(=O)Cl)c13)Cl	FLJPVUUXFHWCCA-UHFFFAOYSA-N	493	1583338382002
participant_30	M20541	c1ccc2c(c1)ccc3c4C=CCc4ccc23	WTBYIGJBYRZQDP-UHFFFAOYSA-N	411	1583338384485
participant_01	M20542	CCC1c2cc(ccc2-c3cc4c5c(cc(cc5C(Cl)NCO4)C(=O)Cl)c13)Cl	ZPZWLQGSTJSMRX-UHFFFAOYSA-N	495	1583338386148
participant_01	M20544	CCCC1c2cc(ccc2-c3cc4c5c(cc(cc5C(Cl)NCO4)C(=O)Cl)c13)Cl	LMSYMSBWZULWPP-UHFFFAOYSA-N	495	1583338387760
participant_01	M20545	CCCCC1c2cc(ccc2-c3cc4c5c(cc(cc5C(Cl)NCO4)C(=O)Cl)c13)Cl	QIVPPCUHCFWEGG-UHFFFAOYSA-N	489	1583338389834
participant_30	M20546	c1ccc2c(c1)ccc3c4C=CCc4ncc23	QREQILCCKWKBDB-UHFFFAOYSA-N	402	1583338390004
participant_01	M20549	CCCCC1c2cc(ccc2-c3cc4c5c(cc(cc5C(Cl)NCO4)C(=O)F)c13)Cl	VZMDZBMZPATHIP-UHFFFAOYSA-N	490	1583338398271
participant_01	M20550	CC1c2cc(ccc2-c3cc4c5c(cc(cc5C(Cl)NCO4)C(=O)F)c13)Cl	XGPTUNHBUWTDRK-UHFFFAOYSA-N	495	1583338402684
participant_30	M20552	CC1C=Cc2c1ccc3c4ccccc4ccc23	FVZSEFSAYBLLCL-UHFFFAOYSA-N	400	1583338403583
participant_30	M20554	CCC1C=Cc2c1ccc3c4ccccc4ccc23	UEMJHELIXISBEH-UHFFFAOYSA-N	409	1583338406733
participant_01	M20556	CC1c2cc(ccc2-c3cc4c5c(cc(cc5C(F)NCO4)C(=O)F)c13)Cl	CAGDRPNMKKCWFF-UHFFFAOYSA-N	482	1583338408108
participant_30	M20557	CCCC1C=Cc2c1ccc3c4ccccc4ccc23	PSPDIFNXLQZVDV-UHFFFAOYSA-N	403	1583338409670
participant_01	M20558	CC1c2cc(ccc2-c3cc4c5c(cc(cc5C(Cl)NCO4)C(=O)O)c13)Cl	CBQMBWCIUOJYSJ-UHFFFAOYSA-N	495	1583338416247
participant_01	M20559	CC1c2cc(ccc2-c3cc4c5c(cc(cc5C(Cl)NOO4)C(=O)O)c13)Cl	NUINONAQBDGTMO-UHFFFAOYSA-N	466	1583338418454
participant_30	M20560	CC(C)C1C=Cc2c1ccc3c4ccccc4ccc32	OVSLQXDFLSJCSH-UHFFFAOYSA-N	398	1583338418781
participant_30	M20561	CCC(C)C1C=Cc2c1ccc3c4ccccc4ccc32	ABANPEWAOAYQNQ-UHFFFAOYSA-N	405	1583338420334
participant_30	M20564	CCCC(C)C1C=Cc2c1ccc3c4ccccc4ccc32	JKIMBVAPYVHNRM-UHFFFAOYSA-N	403	1583338425725
participant_01	M20566	CC(c1cccc(c1)Cl)c2ccc3c4c2cc(cc4C(Cl)NCO3)C(=O)O	MFDBCBCXMBJWNH-UHFFFAOYSA-N	514	1583338426926
participant_01	M20567	CN(c1cccc(c1)Cl)c2ccc3c4c2cc(cc4C(Cl)NCO3)C(=O)O	YUSSTFULLPQHJJ-UHFFFAOYSA-N	528	1583338434068
participant_01	M20568	CN(c1cccc(c1)Cl)c2ccc3c4c2c[n+](cc4C(Cl)NCO3)C(=O)O	FOEMWVDHJCCTSB-UHFFFAOYSA-O	498	1583338440619
participant_01	M20570	CN(c1cc(cnc1)Cl)c2ccc3c4c2cc(cc4C(Cl)NCO3)C(=O)O	ATSVRCAVYXCWIZ-UHFFFAOYSA-N	493	1583338453378
participant_01	M20572	CN(c1cc(cnc1)Cl)c2ccc3c4c2cc(cc4C(Cl)NCO3)[N+](=O)O	UEWDKISKKFIWOF-UHFFFAOYSA-N	467	1583338456634
participant_30	M20573	CCCCC(C)C1C=Cc2c1ccc3c4ccccc4ccc32	BDPGOQVVJHJJLN-UHFFFAOYSA-N	399	1583338460795
participant_30	M20574	CCCCCC(C)C1C=Cc2c1ccc3c4ccccc4ccc32	LWLLADLTXFURKA-UHFFFAOYSA-N	390	1583338461673
participant_01	M20575	CN(c1cccc(c1)Cl)c2ccc3c4c2cc(cc4C(Cl)NCO3)[N+](=O)O	AYVRDBTWCWUHIE-UHFFFAOYSA-N	502	1583338461922
participant_30	M20577	CCC(C)CCC(C)C1C=Cc2c1ccc3c4ccccc4ccc32	UUBLTYGAMJWFML-UHFFFAOYSA-N	394	1583338464415
participant_30	M20578	CCC(CC)CCC(C)C1C=Cc2c1ccc3c4ccccc4ccc32	LSIJVWDNMBTPFY-UHFFFAOYSA-N	383	1583338465744
participant_30	M20579	CCC(CCC(C)C1C=Cc2c1ccc3c4ccccc4ccc32)C(C)C	RYGRGAZKMJJCBU-UHFFFAOYSA-N	385	1583338467266
participant_01	M20581	Cc1c(cc2c(ccc3c2c1C(Cl)NCO3)N(C)c4cccc(c4)Cl)C(=O)O	KPDLTJJGRZZIBY-UHFFFAOYSA-N	538	1583338482827
participant_30	M20582	CCC(CCC(C)C1C=CC2C1C=Cc3c4ccccc4ccc32)C(C)C	ULHSHQIAUSRUGV-UHFFFAOYSA-N	349	1583338485038
participant_01	M20583	CCc1c(cc2c(ccc3c2c1C(Cl)NCO3)N(C)c4cccc(c4)Cl)C(=O)O	ZBURMQAUOODGKA-UHFFFAOYSA-N	536	1583338485637
participant_30	M20585	CCC(CCC(C)C1CCC2C1C=Cc3c4ccccc4ccc32)C(C)C	QKHQCXNNCDPHKT-UHFFFAOYSA-N	354	1583338487628
participant_01	M20586	CN(c1cccc(c1)Cl)c2ccc3c4c2cc(c(CCl)c4C(Cl)NCO3)C(=O)O	QTZBRQMNCQRKPX-UHFFFAOYSA-N	522	1583338491418
participant_30	M20587	CCC(CCC(C)C1CCc2c1ccc3c4ccccc4ccc32)C(C)C	HNWJHNIAZQPFON-UHFFFAOYSA-N	405	1583338493644
participant_01	M20588	CN(c1cccc(c1)Cl)c2ccc3c4c2cc(c(c4C(Cl)NCO3)Br)C(=O)O	KQODOUUCDSRXTI-UHFFFAOYSA-N	524	1583338498881
participant_30	M20589	CCC(CCC(C)C1CCc2c1ccc3c4CCC=Cc4ccc32)C(C)C	BMMNLZLOFVZVJH-UHFFFAOYSA-N	406	1583338501189
participant_01	M20590	CN(c1cccc(c1)Cl)c2ccc3c4c2cc(c(c4C(Cl)NCO3)S)C(=O)O	JGJPVNUPBDJUSK-UHFFFAOYSA-N	524	1583338502804
participant_30	M20591	CCC(CCC(C)C1CCc2c1ccc3c4CCCCc4ccc32)C(C)C	YNLUUCHXTZQNAT-UHFFFAOYSA-N	370	1583338504139
participant_30	M20594	CCC(CCC(C)C1CCc2c1ccc3=C4CCCCC4CC=c32)C(C)C	HHHTXDWPQHJPPE-UHFFFAOYSA-N	293	1583338506082
participant_01	M20595	CN(c1cccc(c1)Cl)c2ccc3c4c2cc(c(c4C(Cl)NCO3)F)C(=O)O	UAFKWXIGLVEHPI-UHFFFAOYSA-N	520	1583338506387
participant_30	M20598	CCC(CCC(C)C1CCC2=C1C=CC3C4CCCCC4CC=C32)C(C)C	PLGQOBQGEYXUCY-UHFFFAOYSA-N	241	1583338508132
participant_30	M20599	CCC(CCC(C)C1CCC2=C1C=CC3C4CCCCC4CCC32)C(C)C	DSSXNRCYSLVYPE-UHFFFAOYSA-N	196	1583338509716
participant_01	M20600	CN(c1cccc(c1)Cl)c2ccc3c4c2cc(c(c4C(Cl)NCO3)O)C(=O)O	KPRLRXDZZAKJAA-UHFFFAOYSA-N	526	1583338510806
participant_01	M20602	CN(c1cccc(c1)Cl)c2ccc3c4c2cc(c(c4C(Cl)N=CO3)O)C(=O)O	XWXQHNNSGNWBOQ-UHFFFAOYSA-N	505	1583338518676
participant_01	M20606	CN(c1cccc(c1)Cl)c2ccc3c4c2cc(c(c4C(Cl)NCO3)O)C(O)O	DEMDTTVBNITUAH-UHFFFAOYSA-N	488	1583338527217
participant_30	M20609	CCC(CCC(C)C1CCc2c1ccc3c4CCC=Cc4ccc32)C(=C)C	DQQRBCJVCXPFEF-UHFFFAOYSA-N	418	1583338531584
participant_30	M20613	CCC(=C(C)C)CCC(C)C1CCc2c1ccc3c4CCC=Cc4ccc32	LJLXCAPOCLKQSW-UHFFFAOYSA-N	431	1583338541417
participant_30	M20615	CCC(=C(C)C)/C=C/C(C)C1CCc2c1ccc3c4CCC=Cc4ccc32	JCBDJSDMFXMTJM-ZHACJKMWSA-N	437	1583338546335
participant_30	M20617	C=CC(=C(C)C)/C=C/C(C)C1CCc2c1ccc3c4CCC=Cc4ccc32	MKJQJBXKGHNIMN-ZHACJKMWSA-N	416	1583338551017
participant_30	M20624	CCC(=C(C)C)/C(=C/C(C)C1CCc2c1ccc3c4CCC=Cc4ccc32)/C	SQAJBPAHOHOGIQ-HTXNQAPBSA-N	424	1583338565703
participant_01	M20625	CC1NC(c2c3c(cc(c2O)C(=O)O)c(ccc3O1)N(C)c4cccc(c4)Cl)Cl	SYSASANDDNSNAJ-UHFFFAOYSA-N	505	1583338566775
participant_01	M20627	CN(c1cccc(c1)Cl)c2ccc3c4c2cc(c(c4C(Cl)NC(Cl)O3)O)C(=O)O	GVKNGPWZTSDOEI-UHFFFAOYSA-N	490	1583338570873
participant_01	M20628	CN(c1cccc(c1)Cl)c2ccc3c4c2cc(c(c4C(Cl)NC(N)O3)O)C(=O)O	WVUMUDYTEHCVSL-UHFFFAOYSA-N	498	1583338574363
participant_30	M20631	CCC(=C(C)C)/C=C/C(C)C1CCc2c1ccc3c2ccc4C=CC(C)Cc43	VPEFAVFRUHSJPV-CSKARUKUSA-N	411	1583338582035
participant_30	M20635	CCC(=C(C)C)/C=C/C(C)C1CCc2c1ccc3c2ccc4C=CC(Cc43)O	RYTJTWFIHXGRAZ-VOTSOKGWSA-N	412	1583338585018
participant_30	M20640	CCC(=C(C)C)/C=C/C(C)C1CCc2c1ccc3c4CCC(=Cc4ccc32)C	BXEBCLPEMNSCRX-CMDGGOBGSA-N	441	1583338595617
participant_30	M20644	CCC(=C(C)C)/C=C/C(C)C1CCc2c1ccc3c4CCC(=Cc4ccc32)O	KKZZKEHUVUJEJC-VOTSOKGWSA-N	438	1583338602537
participant_30	M20649	CCC1=Cc2ccc3c(ccc4C(CCc43)C(C)/C=C/C(=C(C)C)CC)c2CC1	ZSDSPPOZUNJCLK-CSKARUKUSA-N	431	1583338616062
participant_30	M20662	c1cc2Cc3c(cccn3)-c4cc5CCC=C(c5c(c1)c24)N	ZYGDHSODJCGIGD-UHFFFAOYSA-N	482	1583338658718
participant_01	M20663	CCCCCCC#CCC	JUWXVJKQNKKRLD-UHFFFAOYSA-N	41	1583338663044
participant_30	M20664	CCC1=CCCc2cc3-c4cccnc4Cc5cccc(c12)c53	JTWWMMZEFMILEG-UHFFFAOYSA-N	497	1583338665082
participant_01	M20665	CCC/C=C\CC#CCC	IAWJVZPFELFNMI-CLFYSBASSA-N	36	1583338666889
participant_30	M20666	CCCC1=CCCc2cc3-c4cccnc4Cc5cccc(c12)c53	TYJRJHLLGQLJCT-UHFFFAOYSA-N	493	1583338667868
participant_30	M20667	CCCC1=C(C)CCc2cc3-c4cccnc4Cc5cccc(c21)c53	CIPVMSDCLMPCGV-UHFFFAOYSA-N	482	1583338669807
participant_30	M20668	CCCC1=C(C)C(C)Cc2cc3-c4cccnc4Cc5cccc(c53)c21	HCMIWTVBDDUTJV-UHFFFAOYSA-N	483	1583338671536
participant_01	M20669	CCC#CC/C=C\CCCl	GFVUXYXJCZPKPH-SREVYHEPSA-N	29	1583338671701
participant_01	M20670	C(=C/CCCl)/CC#CCCl	UEPHYYLUNMBFOL-IWQZZHSRSA-N	22	1583338673854
participant_30	M20671	CCCC1=C(C)C(C)C(C)c2cc3-c4cccnc4Cc5cccc(c53)c12	KOCXOJBLHPPGFS-UHFFFAOYSA-N	454	1583338676222
participant_30	M20673	CCCC1=C(C)C(C)C(C)c2c(C)c3-c4cccnc4Cc5cccc(c53)c12	YDUORGQWPYMVSA-UHFFFAOYSA-N	436	1583338680153
participant_30	M20674	CCCC1=C(C)C(C(C)c2c(C)c3-c4cccnc4Cc5cccc(c53)c12)N	QCMNTKRBBZPFHE-UHFFFAOYSA-N	439	1583338683192
participant_30	M20675	CCCC1=C(C)C(C(C)c2cc3-c4cccnc4Cc5cccc(c53)c12)N	QDHRWUIBMPLOOC-UHFFFAOYSA-N	452	1583338687946
participant_30	M20677	CCCC1=C(C)C(Cc2cc3-c4cccnc4Cc5cccc(c53)c21)N	MSLYBLJQIPIYFO-UHFFFAOYSA-N	470	1583338690639
participant_30	M20678	CCCC1=CC(Cc2cc3-c4cccnc4Cc5cccc(c12)c53)N	LLFLJXKKTTVGOP-UHFFFAOYSA-N	453	1583338692547
participant_01	M20682	CCC/C=C\CC#CCCl	CDJSGMGSLNCPHR-PLNGDYQASA-N	29	1583338696430
participant_30	M20681	c1cc2Cc3c(cccn3)-c4cc5CC(C=Cc5c(c1)c24)N	MRPVIQBECKXPRY-UHFFFAOYSA-N	440	1583338696541
participant_30	M20684	CC1C=Cc2c(C1)cc3-c4cccnc4Cc5cccc2c53	HNGNJGLOQXPMKK-UHFFFAOYSA-N	449	1583338701746
participant_01	M20686	CCC/C=C\CCCCCl	MXRVCLLQOITUDQ-PLNGDYQASA-N	34	1583338715475
participant_30	M20688	CC1=CNCc2cc3-c4cccnc4Cc5cccc(c12)c53	OMKGDZIEQKUTKX-UHFFFAOYSA-N	468	1583338720381
participant_01	M20689	C1=CCC(CCC1)CCCl	LYRFBKPWDWOXAS-UHFFFAOYSA-N	134	1583338721950
participant_01	M20691	CC1CC=CCC(CCCl)C1	KCPMJGMQLAHDFQ-UHFFFAOYSA-N	124	1583338732413
participant_01	M20695	CCC1CC=CCC(CCCl)C1	TWGMBNOJJFZBFD-UHFFFAOYSA-N	127	1583338736026
participant_01	M20696	CCCC1CC=CCC(CCCl)C1	FWSSOFXUCQGBAA-UHFFFAOYSA-N	125	1583338736728
participant_01	M20698	CCCCC1CC=CCC(CCCl)C1	RSVKELJRNPPBFM-UHFFFAOYSA-N	124	1583338737715
participant_01	M20699	CCCCCC1CC=CCC(CCCl)C1	LTQPSVRCLIIVQD-UHFFFAOYSA-N	122	1583338738456
participant_01	M20701	CCCCCCC1CC=CCC(CCCl)C1	VPHNTZRYFFTOBK-UHFFFAOYSA-N	118	1583338739607
participant_01	M20703	C1CCC(CC1)C2CC=CCC(CCCl)C2	YCSIEXZFBSAXPN-UHFFFAOYSA-N	151	1583338740842
participant_30	M20706	c1cc2Cc3c(cccn3)-c4cc5CCC=C(c5c(c1)c24)O	KLRZRZVCLRLEPF-UHFFFAOYSA-N	482	1583338745152
participant_01	M20707	c1ccc(cc1)C2CC=CCC(CCCl)C2	YZDSHLAKDCNZSQ-UHFFFAOYSA-N	278	1583338745420
participant_01	M20715	c1ccc(cc1)C2CC=CCC(CCCl)O2	LILOAWGQUGBHFJ-UHFFFAOYSA-N	267	1583338754553
participant_01	M20717	c1ccc(cc1)C2CC=CCC(OCCl)O2	GAXDNJMRRURYJX-UHFFFAOYSA-N	269	1583338757746
participant_30	M20718	CC1C=C(C)c2c(C1)cc3-c4cccnc4Cc5cccc2c53	LMXNTBRWSXOKOM-UHFFFAOYSA-N	467	1583338760005
participant_30	M20720	CC1Cc2cc3-c4cccnc4Cc5cccc(c2C(=C1C)C)c53	GYIUESQGNUUWOF-UHFFFAOYSA-N	482	1583338763089
participant_30	M20722	CC1=C(C)c2c(CC1)cc3-c4cccnc4Cc5cccc2c53	BUQCOWLCNWFQKM-UHFFFAOYSA-N	482	1583338766712
participant_30	M20729	CC1=CCCc2c1c3cccc4Cc5c(cccn5)-c(c43)n2	XJJYGRWHIWKZEM-UHFFFAOYSA-N	469	1583338787706
participant_30	M20731	CC1=CCCc2c1c3cccc4Cc5c(-c(c43)n2)nccn5	NWEDTVPWORSOGI-UHFFFAOYSA-N	432	1583338789488
participant_30	M20732	CC1=CCCc2c1c3cccc4Cc5c(-c(c43)n2)nncn5	CUKPPSAMFXXVAZ-UHFFFAOYSA-N	417	1583338790792
participant_30	M20733	CC1=CCCc2c1c3cccc4c3c(-c5c(ncnn5)N4)n2	QPIPHOQCECLVNG-UHFFFAOYSA-N	411	1583338792582
participant_30	M20735	CC1=CCCc2c1c3ccnc4c3c(-c5c(ncnn5)N4)n2	JZGOSPPFAXYHJQ-UHFFFAOYSA-N	366	1583338793689
participant_30	M20737	CC1=CCCc2c1c3c4c(-c5c(ncnn5)Nc4ncn3)n2	VPUVEKJUQBRNES-UHFFFAOYSA-N	317	1583338794899
participant_30	M20748	Cc1cc2Cc3c(cccn3)-c4cc5CCC=C(C)c5c(c1)c24	UMCGMNAJEQUEMC-UHFFFAOYSA-N	497	1583338814747
participant_30	M20750	CC1=CCCc2cc3-c4cccnc4Cc5c(C)c(C)cc(c12)c53	BNGAAPSLPYGKNC-UHFFFAOYSA-N	492	1583338817579
participant_30	M20751	CC1=CCCc2cc3-c4cccnc4C(C)c5c(C)c(C)cc(c12)c35	AGELLHSSOTZMHG-UHFFFAOYSA-N	476	1583338819330
participant_30	M20752	CC1=CCCc2cc3-c4ccc(C)nc4C(C)c5c(C)c(C)cc(c12)c35	KZMPNLIJYXTSFR-UHFFFAOYSA-N	471	1583338822234
participant_30	M20754	CC1=CCCc2cc3-c4cc(C)c(C)nc4C(C)c5c(C)c(C)cc(c12)c35	XBMNWFAZFSWXLC-UHFFFAOYSA-N	420	1583338823923
participant_30	M20755	CCc1cc2-c3cc4CCC=C(C)c4c5cc(C)c(C)c(C(C)c2nc1C)c35	ZZJPXFODPMOEEQ-UHFFFAOYSA-N	427	1583338825163
participant_30	M20757	CCc1c(C)c2-c3cc4CCC=C(C)c4c5cc(C)c(C)c(C(C)c2nc1C)c53	WWSOITCPXMDKEL-UHFFFAOYSA-N	396	1583338827693
participant_30	M20758	CCc1c(C)c2-c3c(C)c4CCC=C(C)c4c5cc(C)c(C)c(C(C)c2nc1C)c53	MBWSQBVXIIGYSN-UHFFFAOYSA-N	340	1583338829536
participant_30	M20759	CCc1c(C)c2-c3c(C)c4C(C)CC=C(C)c4c5cc(C)c(C)c(C(C)c2nc1C)c53	YGUGPQJGAYDZHR-UHFFFAOYSA-N	318	1583338831206
participant_30	M20760	CCC1CC=C(C)c2c3cc(C)c(C)c4C(C)c5c(c(C)c(CC)c(C)n5)-c(c(C)c12)c34	YGBGNHVSYAEJFV-UHFFFAOYSA-N	320	1583338832711
participant_30	M20761	CCCC1CC=C(C)c2c3cc(C)c(C)c4C(C)c5c(c(C)c(CC)c(C)n5)-c(c(C)c12)c34	AKFIDWHKLITRLM-UHFFFAOYSA-N	317	1583338833318
participant_30	M20762	CCCC1CC(=C(C)c2c3cc(C)c(C)c4C(C)c5c(c(C)c(CC)c(C)n5)-c(c(C)c12)c34)C	ZEEPJUYKOVUFFM-UHFFFAOYSA-N	296	1583338838257
participant_30	M20791	C1C=C2Cc3ccc4Cc5c(cccn5)-c6cc(C1)c2c3c46	ACDPZOQDHAJTNM-UHFFFAOYSA-N	490	1583338936714
participant_30	M20792	C1C=C2CCc3ccc4Cc5c(cccn5)-c6cc(C1)c2c3c46	SRNXCOMBQCZQLM-UHFFFAOYSA-N	494	1583338954538
participant_30	M20793	CC1CC2=CCCc3cc4-c5cccnc5Cc6ccc1c(c23)c64	KKVSRVYDQVCBLQ-UHFFFAOYSA-N	508	1583338958447
participant_30	M20794	CCC1CC2=CCCc3cc4-c5cccnc5Cc6ccc1c(c23)c64	FGIGONLMGYILOF-UHFFFAOYSA-N	510	1583338962279
participant_30	M20795	CCCC1CC2=CCCc3cc4-c5cccnc5Cc6ccc1c(c23)c64	IMBCXVHMEOSWMQ-UHFFFAOYSA-N	506	1583338966480
participant_30	M20796	CNC1CC2=CCCc3cc4-c5cccnc5Cc6ccc1c(c32)c64	BJHPYDFAAICVDR-UHFFFAOYSA-N	500	1583338975317
participant_30	M20797	CNC1c2ccc3Cc4c(cccn4)-c5cc6CCC=C(c6c2c35)N1	XRURUGFFEDUPDB-UHFFFAOYSA-N	490	1583338977950
participant_30	M20798	C=CC1CC2=CCCc3cc4-c5cccnc5Cc6ccc1c(c23)c64	SKMGYKZDLHXOJV-UHFFFAOYSA-N	494	1583338986230
participant_30	M20799	CCCCC1CC2=CCCc3cc4-c5cccnc5Cc6ccc1c(c23)c64	AZSGDPNTGQNJQF-UHFFFAOYSA-N	503	1583339001630
participant_30	M20800	C1CCC2C(C1)C3=CCCc4cc5-c6cccnc6Cc7ccc2c(c43)c75	IKFCXYSHYBHUJL-UHFFFAOYSA-N	466	1583339002840
participant_30	M20806	CCC(C)C1CC2=CCCc3cc4-c5cccnc5Cc6ccc1c(c23)c64	YZEPKTHMQCQHOW-UHFFFAOYSA-N	508	1583339023195
participant_30	M20814	CCC(CC)C1CC2=CCCc3cc4-c5cccnc5Cc6ccc1c(c23)c64	GJYWVPRJJVZCCU-UHFFFAOYSA-N	503	1583339033749
participant_30	M20817	C/C=C(/CC)\C1CC2=CCCc3cc4-c5cccnc5Cc6ccc1c(c23)c64	ZDBIDLVMCPKDMC-XFQLMFQHSA-N	518	1583339038449
participant_30	M20819	CCC(=C(C)C)C1CC2=CCCc3cc4-c5cccnc5Cc6ccc1c(c23)c64	LMJCJFMUWDWQTO-UHFFFAOYSA-N	519	1583339054234
participant_30	M20821	CC/C(=C(/C)\O)/C1CC2=CCCc3cc4-c5cccnc5Cc6ccc1c(c23)c64	HEMMVSJZRZOIEC-XDJHFCHBSA-N	519	1583339058869
participant_30	M20835	CCC(C(C)O)C1CC2=CCCc3cc4-c5cccnc5Cc6ccc1c(c23)c64	IUXLVGQZJPBENC-UHFFFAOYSA-N	509	1583339069659
participant_30	M20836	CCC(C(=O)C)C1CC2=CCCc3cc4-c5cccnc5Cc6ccc1c(c23)c64	RBMRMULEXMAXPS-UHFFFAOYSA-N	537	1583339072533
participant_30	M20839	CCC(C1CC2=CCCc3cc4-c5cccnc5Cc6ccc1c(c23)c64)C(=O)CC	NYMAFLNGMFGSKO-UHFFFAOYSA-N	556	1583339098557
participant_30	M20841	CCC(C1CC2=CCCc3cc4-c5cccnc5Cc6ccc1c(c23)c64)C(=O)OC	VNWFAKQBBZTVPR-UHFFFAOYSA-N	537	1583339102819
participant_30	M20847	CCC(C=O)C1CC2=CCCc3cc4-c5cccnc5Cc6ccc1c(c23)c64	BETNOXGLLPEPKX-UHFFFAOYSA-N	519	1583339117794
participant_30	M20849	CCCC(=O)C(CC)C1CC2=CCCc3cc4-c5cccnc5Cc6ccc1c(c23)c64	JUWIYOVPOLADNV-UHFFFAOYSA-N	528	1583339127476
participant_30	M20851	CCCCC(=O)C(CC)C1CC2=CCCc3cc4-c5cccnc5Cc6ccc1c(c23)c64	XTIZWOVJIVFQNH-UHFFFAOYSA-N	518	1583339128970
participant_30	M20852	CCC(C)CC(=O)C(CC)C1CC2=CCCc3cc4-c5cccnc5Cc6ccc1c(c23)c64	NEPGMTGFAAAYHH-UHFFFAOYSA-N	521	1583339130749
participant_30	M20853	CCC(C1CC2=CCCc3cc4-c5cccnc5Cc6ccc1c(c23)c64)C(=O)CC(C)C	ITTDBMYBTKIBPS-UHFFFAOYSA-N	522	1583339134641
participant_30	M20870	CCC(C1CC2=CCCc3cc4-c5cccnc5Cc6ccc1c(c23)c64)C(=O)NC	CUAJSXAXODMKMP-UHFFFAOYSA-N	532	1583339159049
participant_30	M20872	CCCC(C1CC2=CCCc3cc4-c5cccnc5Cc6ccc1c(c23)c64)C(=O)CC	LPRFHUOBHGKKDN-UHFFFAOYSA-N	549	1583339166612
participant_30	M20877	CCC(=O)C(COC)C1CC2=CCCc3cc4-c5cccnc5Cc6ccc1c(c23)c64	ZLCYPTCJGUBNPL-UHFFFAOYSA-N	556	1583339171652
participant_30	M20882	CCC(=O)C(C(C)OC)C1CC2=CCCc3cc4-c5cccnc5Cc6ccc1c(c32)c64	WMAISJZFOQSIAP-UHFFFAOYSA-N	541	1583339194325
participant_30	M20886	CCC(=O)C(C1CC2=CCCc3cc4-c5cccnc5Cc6ccc1c(c32)c64)C(O)OC	QNGFIFVDJKPKPQ-UHFFFAOYSA-N	538	1583339197373
participant_30	M20888	CCC(=O)C(C1CC2=CCCc3cc4-c5cccnc5Cc6ccc1c(c32)c64)C(=O)OC	IHJIXRQWCPHJOT-UHFFFAOYSA-N	564	1583339200929
participant_30	M20889	CCC(=O)C(C1CC2=CCCc3cc4-c5cccnc5Cc6ccc1c(c32)c64)C(=O)CC	JJXDPHTWFCGVJL-UHFFFAOYSA-N	568	1583339207607
participant_30	M20894	CCC(=O)C(C(=O)C)C1CC2=CCCc3cc4-c5cccnc5Cc6ccc1c(c32)c64	YIUCVDBSELRSKJ-UHFFFAOYSA-N	564	1583339222921
participant_30	M20896	CCC(=O)C1C2CC3=CCCc4cc5-c6cccnc6Cc7cc(CC1=O)c2c(c43)c75	LKZLSDZSCJZUSB-UHFFFAOYSA-N	503	1583339226968
participant_30	M20902	CCC(=O)C(C1CC2=CCCc3cc4-c5cccnc5Cc6ccc1c(c32)c64)C(=O)CN	JINYIGHRUHXWOL-UHFFFAOYSA-N	550	1583339244982
participant_30	M20905	CCCC(=O)C(C1CC2=CCCc3cc4-c5cccnc5Cc6ccc1c(c32)c64)C(=O)CC	OKMXITYRBDFWLV-UHFFFAOYSA-N	551	1583339251184
participant_30	M20908	CCC(=O)C(C1CC2=CCCc3cc4-c5cccnc5Cc6ccc1c(c32)c64)C(=O)CC(C)C	CZLKJPWTXVPQPC-UHFFFAOYSA-N	549	1583339253460
participant_30	M20909	CCCC(=O)C(C1CC2=CCCc3cc4-c5cccnc5Cc6ccc1c(c32)c64)C(=O)CC(C)C	RLTYNVGBYGNMHG-UHFFFAOYSA-N	522	1583339256035
participant_30	M20910	CC(C)CC(=O)C(C1CC2=CCCc3cc4-c5cccnc5Cc6ccc1c(c32)c64)C(=O)CC(C)C	GSPBRLCPTYBVCE-UHFFFAOYSA-N	486	1583339257623
participant_30	M20914	CCC(=O)C(C1CC2=CCCc3cc4-c5ccccc5Cc6ccc1c(c32)c64)C(=O)CC	YPGBETGEFAHUHG-UHFFFAOYSA-N	563	1583339283923
participant_30	M20915	C/C=C\1/CC(c2ccc3Cc4c(cccn4)-c5cc(C)c1c2c35)C(C(=O)CC)C(=O)CC	RAMVZESFCZNXHE-ZWSORDCHSA-N	531	1583339293609
participant_30	M20916	CCC(=O)C(C1CCc2c(C)cc3-c4cccnc4Cc5ccc1c2c53)C(=O)CC	ZUZOIKXYBLCWDH-UHFFFAOYSA-N	554	1583339296040
participant_30	M20918	CCC(=O)C(C1CCc2ccc3-c4cccnc4Cc5ccc1c2c53)C(=O)CC	YMGCNTUPOQFCJY-UHFFFAOYSA-N	545	1583339297561
participant_30	M20922	CCc1cc2-c3cccnc3Cc4ccc5C(CCc1c5c42)C(C(=O)CC)C(=O)CC	BVERIDMSQUHWEY-UHFFFAOYSA-N	534	1583339317523
participant_30	M20924	CCCc1cc2-c3cccnc3Cc4ccc5C(CCc1c5c42)C(C(=O)CC)C(=O)CC	IUAXDOGEWZSVHH-UHFFFAOYSA-N	524	1583339319537
participant_30	M20925	CCC(=O)C(C1CCc2c3CCCc3c4-c5cccnc5Cc6ccc1c2c64)C(=O)CC	FXDIKSFMWORGST-UHFFFAOYSA-N	500	1583339322808
participant_30	M20927	CCCCc1cc2-c3cccnc3Cc4ccc5C(CCc1c5c42)C(C(=O)CC)C(=O)CC	DFLKMTWWASMIHO-UHFFFAOYSA-N	508	1583339328617
participant_30	M20928	CCC(=O)C(C1CCc2c3CCCCc3c4-c5cccnc5Cc6ccc1c2c64)C(=O)CC	KBFPBDOAJUEFFL-UHFFFAOYSA-N	486	1583339330288
participant_30	M20931	CCC(=O)C(C1CCc2ccc(-c3cccnc3C)c4cccc1c24)C(=O)CC	NZHOQWXNBGQKIP-UHFFFAOYSA-N	535	1583339344107
participant_30	M20932	CCC(=O)C(C1CCc2ccc(-c3cccnc3)c4cccc1c24)C(=O)CC	OLXLFSRBMSSFSC-UHFFFAOYSA-N	511	1583339347569
participant_30	M20935	CCC(=O)C(C1CCc2c(C)cc-3c4c(ccc1c24)Cc5c3nccn5)C(=O)CC	HWXYNXZJGRBCHQ-UHFFFAOYSA-N	517	1583339360672
participant_30	M20937	CCC(=O)C(C1CNc2c(C)cc-3c4c(ccc1c42)Cc5c3nccn5)C(=O)CC	XDXOYWPVEALIAT-UHFFFAOYSA-N	500	1583339362140
participant_30	M20938	CCC(=O)C(C1CNc2c(C)cc-3c4c(Cc5c3nccn5)cnc1c42)C(=O)CC	RSYQXIHDFLMUCF-UHFFFAOYSA-N	445	1583339363292
participant_30	M20940	CCC(=O)C(C1CNc2c(C)cc-3c4c(cnc1c42)Nc5c3nccn5)C(=O)CC	NJZAOMMGTWQQES-UHFFFAOYSA-N	425	1583339365432
participant_30	M20941	CCC(=O)C(C1CNc2c(C)nc-3c4c(cnc1c42)Nc5c3nccn5)C(=O)CC	MOQWYMZPGHXVEM-UHFFFAOYSA-N	387	1583339366888
participant_30	M20944	CCC(=O)C(C1CCc2c(C)cc3-c4c(C)ccnc4Cc5ccc1c2c53)C(=O)CC	AAPOUGWIHKKMRM-UHFFFAOYSA-N	543	1583339377840
participant_30	M20946	CCC(=O)C(C1CCc2c(C)cc3-c4c(C)c(C)cnc4Cc5ccc1c2c53)C(=O)CC	RKQDCPNOCNMHTD-UHFFFAOYSA-N	511	1583339379703
participant_30	M20947	CCC(=O)C(C1CCc2c(C)cc3-c4c(C)c(C)c(C)nc4Cc5ccc1c2c53)C(=O)CC	WRBHPUYQDBGCFE-UHFFFAOYSA-N	483	1583339381630
participant_30	M20948	CCc1c(C)c2-c3cc(C)c4CCC(c5ccc(Cc2nc1C)c3c45)C(C(=O)CC)C(=O)CC	IFHSACILSOQAFF-UHFFFAOYSA-N	481	1583339383774
participant_30	M20949	CCc1c(C)c2-c3cc(C)c4CCC(c5ccc(Cc2nc1CC)c3c45)C(C(=O)CC)C(=O)CC	PRQGJYXHJQFOJM-UHFFFAOYSA-N	468	1583339388276
participant_30	M20950	CCc1cnc2Cc3ccc4C(CCc5c(C)cc(-c2c1C)c3c54)C(C(=O)CC)C(=O)CC	WPWIFIOQBHFGKK-UHFFFAOYSA-N	503	1583339391680
participant_30	M20952	CCc1cc2-c3cc(C)c4CCC(c5ccc(Cc2nc1)c3c45)C(C(=O)CC)C(=O)CC	XRBVKKQFSBGMEM-UHFFFAOYSA-N	525	1583339395047
participant_30	M20958	CCC(=O)C(C1C=Cc2c(C)cc3-c4cccnc4Cc5ccc1c2c53)C(=O)CC	MTRNOVUPVCBIIF-UHFFFAOYSA-N	540	1583339418215
participant_30	M20960	CCC(=O)C(=c1ccc2c(C)cc3-c4cccnc4Cc5ccc1c2c53)C(=O)CC	VLCOPVMVGIBWKI-UHFFFAOYSA-N	491	1583339420285
participant_30	M20963	CCC(=O)C(=C1CCc2c(C)cc3-c4cccnc4Cc5ccc1c2c53)C(=O)CC	FHGVASMJPVWRDY-UHFFFAOYSA-N	506	1583339426631
participant_30	M20965	CC1CCC(=O)C(C2CCc3c(C)cc4-c5cccnc5Cc6ccc2c3c64)C1=O	IHADBTVFIJCCLF-UHFFFAOYSA-N	472	1583339434810
participant_30	M20968	CC(C)C(=O)C(C(=O)C)C1CCc2c(C)cc3-c4cccnc4Cc5ccc1c2c53	MOCILCMVZCZQIE-UHFFFAOYSA-N	508	1583339441334
participant_30	M20969	C=C(C)C(=O)C(C(=O)C)C1CCc2c(C)cc3-c4cccnc4Cc5ccc1c2c53	VZUWOVHFJVQZSN-UHFFFAOYSA-N	502	1583339446062
participant_30	M20977	CCC(=O)C(C1CC2=CCCc3cc4-c5cccnc5Cc6ccc1c(c32)c64)C(=O)CCl	SCHUSXAOUFFZAM-UHFFFAOYSA-N	555	1583339494696
participant_30	M20978	C1Cc2cc3-c4cccnc4Cc5ccc6C(CC(=C1)c2c6c53)C(C(=O)CCl)C(=O)CCl	ICGIBCBGDWRBQF-UHFFFAOYSA-N	509	1583339496184
participant_30	M20979	CC1=C2CC(c3ccc4Cc5c(cccn5)-c6cc(CC1)c2c3c46)C(C(=O)CCl)C(=O)CCl	ZJBGUKGLUUHLLK-UHFFFAOYSA-N	481	1583339499722
participant_30	M20980	c1cc2-c3cc4CCC(=C5CC(c6ccc(Cc2nc1)c3c6c45)C(C(=O)CCl)C(=O)CCl)F	YQXYVVKAYPCFPQ-UHFFFAOYSA-N	465	1583339503031
participant_30	M20981	CCC(=O)C(C1CC2=C(C)CCc3cc4-c5cccnc5Cc6ccc1c(c32)c64)C(=O)CCl	VODWIZLBWBNPGI-UHFFFAOYSA-N	524	1583339508228
participant_30	M20982	CCC(=O)C(C1CC2=C(C)CCc3cc4-c5cccnc5Cc6ccc1c(c32)c64)C(=O)CC	KMSDGQXTRAMYKQ-UHFFFAOYSA-N	537	1583339508902
participant_30	M20983	CCC(=O)C(C1CC2=CCCc3cc4-c5cccnc5Cc6ccc1c(c32)c64)C(=O)C(C)C	DEXSFVMJWFRTSM-UHFFFAOYSA-N	561	1583339536620
participant_30	M20984	CCC(=O)C(C1CC2=CCCc3cc4-c5cccnc5Cc6c(C)cc1c(c32)c64)C(=O)CC	LIBJRXLAWLRGRQ-UHFFFAOYSA-N	541	1583339544781
participant_30	M20985	CCc1cc2C(CC3=CCCc4cc5-c6cccnc6Cc1c5c2c43)C(C(=O)CC)C(=O)CC	JUZZJNAZQHMYBB-UHFFFAOYSA-N	523	1583339546811
participant_30	M20986	CCC(=O)C(C1CC2=CCCc3cc4-c5cccnc5Cc6ccc1c(c32)c64)C(=S)CC	KCCJTGVXVBRHPE-UHFFFAOYSA-N	542	1583339572152
participant_30	M20987	CCC(=S)C(C1CC2=CCCc3cc4-c5cccnc5Cc6ccc1c(c32)c64)C(=S)CC	MMMMZHWVWPUIRY-UHFFFAOYSA-N	485	1583339573677
participant_30	M20988	CCC(=O)C(C1CC2=CCCc3cc4-c5cccnc5Cc6cnc1c(c32)c64)C(=O)CC	DEUJBHZUPSHWHH-UHFFFAOYSA-N	530	1583339582059
participant_30	M20989	CCC(=O)C(C(=O)CC)C1c2c3c4c(Cc5c(cccn5)-c4cc6CCC=C(c63)N1)cn2	NJPWXVHACLJXMG-UHFFFAOYSA-N	516	1583339583650
participant_30	M20990	CCC(=O)C(C(=O)CC)C1c2c3c4c(Cc5c(cccn5)-c4cc6CNC=C(c63)N1)cn2	MWFORTJXMWKPRC-UHFFFAOYSA-N	488	1583339585781
participant_30	M20991	CCC(=O)C(C(=O)CC)C1c2c3c4c(Cc5c(-c4cc6CNC=C(c63)N1)nccn5)cn2	KPGZGZAZFATGLZ-UHFFFAOYSA-N	443	1583339586950
participant_30	M20992	CCC(=O)C(C(=O)CC)C1c2c3c4c(cc-5c3c(cn2)Nc6c5nccn6)CNC=C4N1	XGQKMSLSYFIQQI-UHFFFAOYSA-N	421	1583339587737
participant_30	M20993	CCC(=O)C(C1CC2=CNCc3cc-4c5c(cnc1c5c32)Nc6c4nccn6)C(=O)CC	BBOBCLNFZGDJIM-UHFFFAOYSA-N	446	1583339590997
participant_30	M20994	CCC(=O)C(C1CC2=CCCc3cc-4c5c(cnc1c5c32)Nc6c4nccn6)C(=O)CC	PYWHMZCDHIBQBS-UHFFFAOYSA-N	473	1583339592850
participant_30	M20995	CCC(=O)C(C1CC2=CCCc3cc-4c5c(ccc1c5c23)Nc6c4nccn6)C(=O)CC	SCOCLYQGQUJDSJ-UHFFFAOYSA-N	527	1583339593720
participant_30	M20996	CCC(=O)C(C1CC2=CCCc3cc-4c5c(ccc1c5c23)Cc6c4nccn6)C(=O)CC	LUBMVLCWADUGOB-UHFFFAOYSA-N	537	1583339594844
participant_30	M20997	CCC(=O)C(C1CC2=CCCc3c(C)c4-c5ccccc5Cc6ccc1c(c23)c64)C(=O)CC	WFAVBOREYYJBAP-UHFFFAOYSA-N	534	1583339601553
participant_30	M20998	CCc1c2CCC=C3CC(c4ccc5Cc6ccccc6-c1c5c4c32)C(C(=O)CC)C(=O)CC	KVBKPZZFULRZGM-UHFFFAOYSA-N	521	1583339602769
participant_30	M20999	CCC(=O)C(C1CC2=CCCc3c4CCc5cccc6Cc7ccc1c(c23)c7c4-c56)C(=O)CC	KKCZEXCFBCSSKG-UHFFFAOYSA-N	486	1583339604180
participant_30	M21000	CCC(=O)C(C1CC2=CCCc3c4CCc5cccc6C(C)c7ccc1c(c23)c7c4-c56)C(=O)CC	MXPGGIGZHCMTDU-UHFFFAOYSA-N	479	1583339607946
participant_30	M21001	CCC1c2cccc3CCc4c5CCC=C6CC(c7ccc1c(c4-c32)c7c65)C(C(=O)CC)C(=O)CC	JQKDKBUGVSYPJD-UHFFFAOYSA-N	473	1583339610588
participant_30	M21002	CCCC1c2cccc3CCc4c5CCC=C6CC(c7ccc1c(c4-c32)c7c65)C(C(=O)CC)C(=O)CC	GZGDXAPMQUQVHJ-UHFFFAOYSA-N	464	1583339611496
participant_30	M21003	CCCC1c2ccc3C(CC4=CCCc5c6CCc7ccc(C)c1c7-c6c2c3c45)C(C(=O)CC)C(=O)CC	UYQBOIXFPXKBCA-UHFFFAOYSA-N	463	1583339614063
participant_30	M21004	CCCC1c2ccc3C(CC4=CCCc5c6CCc7ccc(CC)c1c7-c6c2c3c45)C(C(=O)CC)C(=O)CC	VMYQAWJDBRMNJR-UHFFFAOYSA-N	442	1583339617004
participant_30	M21005	CCCc1ccc2CCc3c4CCC=C5CC(c6ccc7C(CCC)c1c2-c3c7c6c54)C(C(=O)CC)C(=O)CC	JTQICHZFEDUINB-UHFFFAOYSA-N	431	1583339618386
participant_30	M21006	CCCc1c(C)cc2CCc3c4CCC=C5CC(c6ccc7C(CCC)c1c2-c3c7c6c54)C(C(=O)CC)C(=O)CC	KAJBCQIMGMFMID-UHFFFAOYSA-N	407	1583339619451
participant_30	M21007	CCCc1c(C)c(C)c2CCc3c4CCC=C5CC(c6ccc7C(CCC)c1c2-c3c7c6c54)C(C(=O)CC)C(=O)CC	IHGPVLDPACGTHC-UHFFFAOYSA-N	385	1583339621628
participant_30	M21008	CCCc1c(C)c(C)c2C(C)Cc3c4CCC=C5CC(c6ccc7C(CCC)c1c2-c3c7c6c54)C(C(=O)CC)C(=O)CC	CCABXSXIEFMJHP-UHFFFAOYSA-N	374	1583339623528
participant_30	M21009	CCCc1c(C)c(C)c2C(C)C(C)c3c4CCC=C5CC(c6ccc7C(CCC)c1c2-c3c7c6c54)C(C(=O)CC)C(=O)CC	ABZFOJLSHFTPFL-UHFFFAOYSA-N	361	1583339625511
participant_30	M21010	CCCc1c(C)c(C)c2C(C)C(C)c3c4C(C)CC=C5CC(c6ccc7C(CCC)c1c2-c3c7c6c54)C(C(=O)CC)C(=O)CC	MXTIGDBXEKYIGC-UHFFFAOYSA-N	335	1583339627325
participant_30	M21011	CCCc1c(C)c(C)c2C(C)C(C)c3c4C(C)C(C)C=C5CC(c6ccc7C(CCC)c1c2-c3c7c6c54)C(C(=O)CC)C(=O)CC	SQCULEOKHGRBHF-UHFFFAOYSA-N	310	1583339628499
participant_30	M21012	CCCc1c(C)c(C)c2C(C)C(C)c3c4C(C)C(CC)C=C5CC(c6ccc7C(CCC)c1c2-c3c7c6c54)C(C(=O)CC)C(=O)CC	NVEAUWWWXOWOCR-UHFFFAOYSA-N	305	1583339629243
participant_30	M21013	CCc1cc2-c3cccnc3Cc4ccc5C(CC(=C)c1c5c42)C(C(=O)CC)C(=O)CC	HKJZECSIYUJUIZ-UHFFFAOYSA-N	527	1583339650009
participant_30	M21014	CCc1cc2-c3cccnc3Cc4ccc(C(C)C(C(=O)CC)C(=O)CC)c(c1C=C)c42	OPOPCOXIALQFSX-UHFFFAOYSA-N	498	1583339651937
participant_30	M21015	CCc1cc2-c3cccnc3Cc4ccc(CC(C(=O)CC)C(=O)CC)c(c1C=C)c42	SXIZMSIIYVVZDL-UHFFFAOYSA-N	508	1583339653916
participant_30	M21016	CCc1cc2-c3cccnc3Cc4ccc5C(C(=C)c1c5c42)C(C(=O)CC)C(=O)CC	RVIVMMMVVDLDGM-UHFFFAOYSA-N	516	1583339661282
participant_30	M21017	CCc1cc2-c3cccnc3Cc4ccc5C(Cc1c5c42)C(C(=O)CC)C(=O)CC	CJIVYQZPUNFIPM-UHFFFAOYSA-N	526	1583339667241
participant_30	M21018	CCC(=O)C(C1Cc2ccc3-c4cccnc4Cc5ccc1c2c53)C(=O)CC	VRRYGBNEOVKLDC-UHFFFAOYSA-N	542	1583339673657
participant_30	M21019	C/C=C\N=C\1/Cc2ccc3CC(c4ccc(C1)c2c34)C(C(=O)CC)C(=O)CC	LJLFWWPSWWYDHB-HQYMYRNLSA-N	458	1583339683902
participant_30	M21020	CCC(=O)C(C1Cc2ccc3C/C(=N\C)/Cc4ccc1c2c34)C(=O)CC	WXVCQTLQIYKHCN-LFVJCYFKSA-N	470	1583339686919
participant_30	M21021	CCC(=O)C(C1Cc2ccc3CC(=N)Cc4ccc1c2c34)C(=O)CC	QXSADBHVINZEEK-UHFFFAOYSA-N	466	1583339688884
participant_30	M21022	CCC(=O)C(C1Cc2ccc3CCCc4ccc1c2c34)C(=O)CC	LCWLOLLACVCBJG-UHFFFAOYSA-N	469	1583339689779
participant_30	M21023	CCC(=O)C(C1Cc2ccc3-c4c(C)ccnc4Cc5ccc1c2c53)C(=O)CC	LWEKNEBXZGPUFY-UHFFFAOYSA-N	553	1583339700942
participant_30	M21024	CCc1ccnc2Cc3ccc4C(Cc5ccc(-c12)c3c54)C(C(=O)CC)C(=O)CC	AIOVOZTXHHQAFZ-UHFFFAOYSA-N	531	1583339705334
participant_30	M21025	CCC(=O)C(C1Cc2cc3CCc4ccnc5Cc6ccc1c2c6c3-c45)C(=O)CC	ROJMOCYJVKCRIG-UHFFFAOYSA-N	484	1583339707907
participant_30	M21026	CCCc1ccnc2Cc3ccc4C(Cc5ccc(-c12)c3c54)C(C(=O)CC)C(=O)CC	AXKSYYITWPQYRO-UHFFFAOYSA-N	519	1583339722041
participant_30	M21027	CCCCc1ccnc2Cc3ccc4C(Cc5ccc(-c12)c3c54)C(C(=O)CC)C(=O)CC	QMLJARSKLRTYQG-UHFFFAOYSA-N	500	1583339723102
participant_30	M21028	CCC(=O)C(Cc1ccc2Cc3c(c(C)ccn3)-c4ccc(C)c1c24)C(=O)CC	HEXZHECXMDIGTQ-UHFFFAOYSA-N	549	1583339757763
participant_30	M21029	CCc1ccc2-c3c(C)ccnc3Cc4ccc(CC(C(=O)CC)C(=O)CC)c1c42	IVFXGJHNDLYNIR-UHFFFAOYSA-N	527	1583339765152
participant_30	M21030	CCC(=O)C(C1CCc2ccc3-c4c(C)ccnc4Cc5ccc1c2c53)C(=O)CC	HQCWDGHAMYIHMQ-UHFFFAOYSA-N	552	1583339766664
participant_30	M21031	CCC(=O)C(C1C=Cc2ccc3-c4c(C)ccnc4Cc5ccc1c2c53)C(=O)CC	LGNLCTDVCIASSA-UHFFFAOYSA-N	552	1583339774839
participant_30	M21032	CCC(=O)C(C1CC2=CCCc3cc(-c4cccnc4)c5c(C)ccc1c5c32)C(=O)CC	DZRMPHOKAOFOKS-UHFFFAOYSA-N	561	1583339808755
participant_30	M21033	CCC(=O)C(C1CC2=CCCc3cc4-c5c(C)ccnc5Cc6ccc1c(c23)c64)C(=O)CC	XWLALKSRHIGDFV-UHFFFAOYSA-N	568	1583339863203
participant_30	M21034	CCc1ccnc2Cc3ccc4C(CC5=CCCc6cc(-c12)c3c4c56)C(C(=O)CC)C(=O)CC	QKLNWTQWBZRBEB-UHFFFAOYSA-N	554	1583339872215
participant_30	M21035	CCC(=O)C(C1CC2=CCCc3cc-4c5c(ccc1c5c23)Cc6c4c(ccn6)O)C(=O)CC	BUHVPPKXLALSDL-UHFFFAOYSA-N	551	1583339916406
participant_30	M21036	CCC(=O)C(C1CC2=CCCc3cc-4c5c(ccc1c5c23)Cc6c4c(ccn6)N)C(=O)CC	NKEKJUXLGHVIFV-UHFFFAOYSA-N	548	1583339919247
participant_30	M21037	CCC(=O)C(C1CC2=CCCc3cc-4c5c(ccc1c5c23)Cc6c4c(ccn6)Cl)C(=O)CC	GFEBHTFCHFNHRI-UHFFFAOYSA-N	561	1583339922013
participant_30	M21038	CCC(=O)C(C1CC2=CCCc3cc-4c5c(ccc1c5c23)Cc6c4c(ccn6)F)C(=O)CC	CGBMEOPYQFPAII-UHFFFAOYSA-N	556	1583339932246
participant_30	M21039	CCC(=O)C(C1CC2=CCCc3cc-4c5c(ccc1c5c23)Cc6c4c(ccn6)Br)C(=O)CC	ACSNQCWFMCJYSQ-UHFFFAOYSA-N	551	1583339939330
participant_30	M21040	CCC(=O)C(C1CC2=CCCc3cc-4c5c(ccc1c5c23)Cc6c4c(ccn6)S)C(=O)CC	VJTPFKULLLGIKB-UHFFFAOYSA-N	557	1583339946848
participant_30	M21041	CCCC(=O)C(C1CC2=CCCc3cc4-c5c(C)ccnc5Cc6ccc1c(c23)c64)C(=O)CC	SDKMIRMGRHTPAC-UHFFFAOYSA-N	551	1583339960790
participant_30	M21042	CCCC(=O)C(C1CC2=CCCc3cc4-c5c(C)ncnc5Cc6ccc1c(c23)c64)C(=O)CC	AHMQEXWHRPDZSA-UHFFFAOYSA-N	521	1583339963551
participant_30	M21043	CCC(=O)C(C1CC2=CCCc3cc4C5C(C)C=CN=C5Cc6ccc1c(c23)c64)C(=O)CC	QZSACCQOZGNWFI-UHFFFAOYSA-N	516	1583340018632
participant_30	M21044	CCC(=O)C(C1CC2=CCCc3cc4C5C(=C)C=CN=C5Cc6ccc1c(c23)c64)C(=O)CC	HVEYFJRXZUWAPD-UHFFFAOYSA-N	526	1583340021813
participant_30	M21045	CCCc1ccnc2Cc3ccc4C(CC5=CCCc6cc(-c12)c3c4c56)C(C(=O)CC)C(=O)CC	WWLRLAMJJUGZCF-UHFFFAOYSA-N	536	1583340040914
participant_30	M21046	CCC(=O)C(C1CC2=CCCc3cc-4c5c(ccc1c5c23)Cc6c4c(ccn6)OCC)C(=O)CC	TXVQSPJPBZEAEC-UHFFFAOYSA-N	552	1583340044572
participant_30	M21047	CCC(=O)C(C1CC2=CCCc3cc-4c5c(ccc1c5c23)Cc6c4c(ccn6)OOC)C(=O)CC	RWYLJWJONNNLKG-UHFFFAOYSA-N	563	1583340052396
participant_30	M21048	CCC(=O)C(C1CC2=CCCc3cc4-c5c(ccnc5Cc6ccc1c(c23)c64)COC)C(=O)CC	NDUSQQLYIASJRJ-UHFFFAOYSA-N	551	1583340076777
participant_30	M21049	CCC(=O)C(C1CC2=CCCc3cc4-c5c(ccnc5Cc6ccc1c(c23)c64)CO)C(=O)CC	HANNKLBMLFUMPJ-UHFFFAOYSA-N	544	1583340081764
participant_30	M21050	CCC(=O)C(C1CC2=CCCc3cc4-c5c(ccnc5Cc6ccc1c(c23)c64)C=O)C(=O)CC	ZYMSJGZYPDAXNJ-UHFFFAOYSA-N	554	1583340085247
participant_30	M21051	CCCCc1ccnc2Cc3ccc4C(CC5=CCCc6cc(-c12)c3c4c56)C(C(=O)CC)C(=O)CC	PAAZLEUAGQRCMH-UHFFFAOYSA-N	521	1583340111517
participant_30	M21052	CCC(=O)C(C1CC2=CCCc3cc-4c5c(ccc1c5c23)Cc6c4c7CCCCc7cn6)C(=O)CC	TZQHCEMOYROMPB-UHFFFAOYSA-N	496	1583340112709
participant_30	M21053	CCC(=O)C(C1CC2=CCCc3cc-4c5c(ccc1c5c23)Cc6c4c7C=CCCc7cn6)C(=O)CC	JNOQMRMTVFEWQE-UHFFFAOYSA-N	537	1583340116965
participant_30	M21054	CCC(=O)C(C1CC2=CCCc3cc-4c5c(ccc1c5c23)Cc6c4c7ccccc7cn6)C(=O)CC	PXYQQIAOPXHVIM-UHFFFAOYSA-N	548	1583340118416
participant_30	M21055	C=C/C=C\c1ccnc2Cc3ccc4C(CC5=CCCc6cc(-c12)c3c4c56)C(C(=O)CC)C(=O)CC	JBFKOOFDERWNRN-CLFYSBASSA-N	524	1583340123573
participant_30	M21056	CCC(=O)C(C1CC2=CCCc3cc4-c5cc(C)cnc5Cc6ccc1c(c23)c64)C(=O)CC	FEYKDWLQZYQIEI-UHFFFAOYSA-N	552	1583340132384
participant_30	M21057	CCC(=O)C(C1CC2=CCC(C)c3cc4-c5cccnc5Cc6ccc1c(c23)c64)C(=O)CC	XCERCCXKTFPXIF-UHFFFAOYSA-N	538	1583340147380
participant_30	M21058	CCC(=O)C(C1CC2=CCC(C)c3c(C)c4-c5cccnc5Cc6ccc1c(c23)c64)C(=O)CC	OJIGVFNAOBCMAA-UHFFFAOYSA-N	516	1583340150146
participant_30	M21059	CCC(=O)C(C1CC2=CCC(C)c3c(C)c4-c5c(C)ccnc5Cc6ccc1c(c23)c64)C(=O)CC	ZPEUBQHTNSPPKV-UHFFFAOYSA-N	495	1583340151971
participant_30	M21060	CCC(=O)C(C1CC2=CC(C)C(C)c3c(C)c4-c5c(C)ccnc5Cc6ccc1c(c64)c23)C(=O)CC	ZZWYAKLOLUDRTI-UHFFFAOYSA-N	469	1583340155324
participant_30	M21061	CCC(=O)C(C1CC2=C(C)C(C)C(C)c3c(C)c4-c5c(C)ccnc5Cc6ccc1c(c64)c23)C(=O)CC	RRXDPJJDDZYCPG-UHFFFAOYSA-N	446	1583340156901
participant_30	M21062	CCC(=O)C(C(=O)CC)C1C(C)C2=C(C)C(C)C(C)c3c(C)c4-c5c(C)ccnc5Cc6ccc1c(c64)c23	LNXXQJIWTSPEKL-UHFFFAOYSA-N	411	1583340158806
participant_30	M21063	CCC1C(=C2C(C)C(c3ccc4Cc5c(c(C)ccn5)-c6c(C)c(C1C)c2c3c46)C(C(=O)CC)C(=O)CC)C	RLNWIWBNIJYXSY-UHFFFAOYSA-N	411	1583340160851
participant_30	M21064	CCC1C(=C2C(C)C(c3ccc4Cc5c(c(C)ccn5)-c6c(C)c(C1CC)c2c3c46)C(C(=O)CC)C(=O)CC)C	JRMVPHQEXXIRJY-UHFFFAOYSA-N	402	1583340162809
participant_30	M21065	CCCC1C(=C2C(C)C(c3ccc4Cc5c(c(C)ccn5)-c6c(C)c(C1CC)c2c3c46)C(C(=O)CC)C(=O)CC)C	VPCDURUAGLKKAB-UHFFFAOYSA-N	399	1583340165376
participant_30	M21066	CCC(=O)C(C1CC2=CCCc3cc4-c5cccnc5C(C)c6ccc1c(c23)c64)C(=O)CC	ZVRJIZSXZIPDMY-UHFFFAOYSA-N	542	1583340186758
participant_43	M2	CC	OTMSDBZUPAUEDD-UHFFFAOYSA-N	17	1583345093980
participant_43	M60	CN	BAVYZALUXZFZLV-UHFFFAOYSA-N	9	1583345103039
participant_43	M8223	CO	OKKJLVBELUTLKV-UHFFFAOYSA-N	9	1583345105287
participant_43	M2267	CS	LSDPWZHWYPCBBB-UHFFFAOYSA-N	9	1583345107447
participant_43	M14348	CF	NBVXSUQYWXRMNV-UHFFFAOYSA-N	9	1583345109461
participant_43	M16090	CCl	NEHMKBQYUWJMIP-UHFFFAOYSA-N	13	1583345111549
participant_43	M7863	CBr	GZUXJHMPEANEGY-UHFFFAOYSA-N	9	1583345113763
participant_43	M3	CCC	ATUOYWHBWRKTHZ-UHFFFAOYSA-N	30	1583345125947
participant_43	M4	CCCC	IJDNQMDRQITEOD-UHFFFAOYSA-N	33	1583345129237
participant_43	M5	CCCCC	OFBQJSOFQDEBGM-UHFFFAOYSA-N	36	1583345131004
participant_43	M6	CCCCCC	VLKZOEOYAKHREP-UHFFFAOYSA-N	38	1583345135672
participant_43	M65	CCCCCCC	IMNFDUFMRHMDMM-UHFFFAOYSA-N	40	1583345136885
participant_43	M66	CCCCCCCC	TVMXDCGIABBOFY-UHFFFAOYSA-N	40	1583345137797
participant_43	M368	CCCCCCCCC	BKIMMITUMNQMOS-UHFFFAOYSA-N	40	1583345138454
participant_43	M369	CCCCCCCCCC	DIOQZVSQGTUSAI-UHFFFAOYSA-N	39	1583345141375
participant_43	M8	CC1CCCCC1	UAEPNZWRGJTJPN-UHFFFAOYSA-N	84	1583345166995
participant_43	M105	Cc1ccccc1	YXFVVABEGXRONW-UHFFFAOYSA-N	208	1583345173972
participant_43	M255	CCc1ccccc1	YNQLUTRBYVCPMQ-UHFFFAOYSA-N	205	1583345184851
participant_43	M449	CCCc1ccccc1	ODLMAHJVESYWTB-UHFFFAOYSA-N	206	1583345186232
participant_43	M450	CCCCc1ccccc1	OCKPCBLVNKHBMX-UHFFFAOYSA-N	205	1583345187250
participant_43	M3040	CCc1cccc(C)c1	ZLCSFXXPPANWQY-UHFFFAOYSA-N	255	1583345198154
participant_43	M21067	CCc1cccc(CC)c1	AFZZYIJIWUTJFO-UHFFFAOYSA-N	236	1583345232733
participant_43	M21068	CCc1cccc(c1)O	HMNKTRSOROOSPP-UHFFFAOYSA-N	234	1583345239898
participant_43	M21069	CCc1cccc(c1)CF	TWNPXSILTMXCSG-UHFFFAOYSA-N	230	1583345260314
participant_43	M21070	CCc1cccc(c1)CCl	ONGBRSYRDRQMBB-UHFFFAOYSA-N	236	1583345267206
participant_43	M21071	CCc1cccc(c1)CBr	HNUZAFPGSNEQDM-UHFFFAOYSA-N	230	1583345269757
participant_43	M21072	CCc1cccc(c1)CN	BEBFJOSPYYGOKL-UHFFFAOYSA-N	230	1583345299244
participant_43	M21073	CCc1cccc(c1)N	AMKPQMFZCBTTAT-UHFFFAOYSA-N	234	1583345314349
participant_43	M21074	CCc1cccc(c1)S	WULNDUPZYLKLBH-UHFFFAOYSA-N	240	1583345316410
participant_43	M21075	CCc1cccc(c1)F	ZEWGMOQWTWMZMZ-UHFFFAOYSA-N	234	1583345318080
participant_43	M21076	CCc1cccc(c1)Cl	LOXUEGMPESDGBQ-UHFFFAOYSA-N	257	1583345319661
participant_43	M21077	CCc1cccc(c1)Br	ZRFJYAZQMFCUIX-UHFFFAOYSA-N	234	1583345324461
participant_43	M21078	CCc1cccc(C)c1C	QUBBAXISAHIDNM-UHFFFAOYSA-N	265	1583345366877
participant_43	M21079	CCc1cccc(C)c1O	CIRRFAQIWQFQSS-UHFFFAOYSA-N	249	1583345385680
participant_43	M21080	CCc1cccc(c1O)O	UUCQGNWZASKXNN-UHFFFAOYSA-N	228	1583345387092
participant_43	M21081	CCc1cccc(c1N)O	LVIDDVVDZXNNRD-UHFFFAOYSA-N	229	1583345403359
participant_43	M21082	CCc1cccc(c1Cl)O	UNRRZPJVYQDQPL-UHFFFAOYSA-N	240	1583345407862
participant_43	M21083	CCc1cc(ccc1C)O	BTRPJOHXPQOVLS-UHFFFAOYSA-N	260	1583345422439
participant_43	M21084	CCc1cc(C)cc(c1)O	XTCHLXABLZQNNN-UHFFFAOYSA-N	233	1583345433572
participant_43	M10017	CCc1cc(C)cc(C)c1	LMAUULKNZLEMGN-UHFFFAOYSA-N	243	1583345441594
participant_43	M21085	CCc1cc(C)ccc1C	AXIUBBVSOWPLDA-UHFFFAOYSA-N	276	1583345465574
participant_43	M15446	CCc1ccc(C)c(C)c1	SBUYFICWQNHBCM-UHFFFAOYSA-N	274	1583345491290
participant_43	M21086	CCc1ccc(CC)c(C)c1	ZEHGGUIGEDITMM-UHFFFAOYSA-N	268	1583345513632
participant_43	M21087	CCc1ccc(CC)c(CC)c1	WNLWIOJSURYFIB-UHFFFAOYSA-N	247	1583345517110
participant_43	M21088	CCc1ccc2CCCCc2c1	DLHGUEXPTGUBGR-UHFFFAOYSA-N	294	1583345519631
participant_43	M602	CCc1ccc2ccccc2c1	RJTJVVYSTUQWNI-UHFFFAOYSA-N	339	1583345523907
participant_43	M603	CCc1cc2ccccc2cc1C	OKUXCOASJUSADT-UHFFFAOYSA-N	344	1583345533466
participant_43	M604	CCc1cc2ccccc2cc1CC	SCHHNCZIQBZPMA-UHFFFAOYSA-N	322	1583345535012
participant_43	M21089	CCCc1cc2ccccc2cc1CC	DDFCMPVDNLGURA-UHFFFAOYSA-N	326	1583345536136
participant_43	M21090	C1CCc2cc3ccccc3cc2CC1	WKMWUZWJERWDKH-UHFFFAOYSA-N	348	1583345537981
participant_43	M605	c1ccc2cc3CCCCc3cc2c1	XBDYBAVJXHJMNQ-UHFFFAOYSA-N	347	1583345548051
participant_43	M606	c1ccc2cc3ccccc3cc2c1	MWPLVEDNUUSJAV-UHFFFAOYSA-N	313	1583345551859
participant_43	M21091	C=Cc1cc2ccccc2cc1C=C	NJQWIEPATFQIBE-UHFFFAOYSA-N	283	1583345560069
participant_43	M608	C=Cc1cc2ccccc2cc1C	CMXSWRSSTPMRKT-UHFFFAOYSA-N	325	1583345561429
participant_43	M609	Cc1cc2ccccc2cc1C	WWGUMAYGTYQSGA-UHFFFAOYSA-N	337	1583345562442
participant_43	M21092	c1ccc2cc3CCCc3cc2c1	VEWAWZXAARZEAN-UHFFFAOYSA-N	349	1583345570076
participant_43	M10294	c1ccc2cc3CC=Cc3cc2c1	LJVOKUMRGBIJGP-UHFFFAOYSA-N	346	1583345575526
participant_43	M21093	C=CCc1ccc2ccccc2c1	SPOPFXRSBQPLLV-UHFFFAOYSA-N	319	1583345589571
participant_43	M601	Cc1ccc2ccccc2c1	QIMMUPPBPVKWKM-UHFFFAOYSA-N	343	1583345591885
participant_43	M600	c1ccc2ccccc2c1	UFWIBTONFRDIAS-UHFFFAOYSA-N	264	1583345593764
participant_43	M4632	CC(C)c1ccc2ccccc2c1	TVYVQNHYIHAJTD-UHFFFAOYSA-N	346	1583345606351
participant_43	M21094	CC(C)c1cc2ccccc2cc1C	XNQPCWHFJPOUQB-UHFFFAOYSA-N	333	1583345609053
participant_43	M5072	c1ccc2cc(ccc2c1)O	JWAZRIHNYRIHIV-UHFFFAOYSA-N	321	1583345623301
participant_43	M9652	Cc1ccc2ccccc2c1C	QNLZIZAQLLYXTC-UHFFFAOYSA-N	365	1583345632487
participant_43	M21095	Cc1ccc2cccc(C)c2c1C	BVGOHNFOXOLDAO-UHFFFAOYSA-N	390	1583345635989
participant_43	M21096	CCc1cccc2ccc(C)c(C)c12	NMZBCGBYGRRXDB-UHFFFAOYSA-N	389	1583345638893
participant_43	M21097	Cc1ccc2cccc3CCCc1c32	GFKKGIFDDRIRNH-UHFFFAOYSA-N	415	1583345641264
participant_43	M21098	Cc1ccc2cccc3CCC(C)c1c23	XBYQIVHVYBSLFC-UHFFFAOYSA-N	407	1583345645812
participant_43	M21099	CCc1ccc2cccc3CCCc1c32	ICKLLYVDJIVYMS-UHFFFAOYSA-N	410	1583345674804
participant_43	M21100	CCCc1ccc2cccc3CCCc1c32	BAGSTJWUQYOHGW-UHFFFAOYSA-N	407	1583345679702
participant_43	M21101	c1cc2ccc3CCCC4CCc(c1)c2c34	AEFBNJXWRHSZGO-UHFFFAOYSA-N	402	1583345681041
participant_43	M21102	c1cc2ccc3=CCCc4ccc(c1)c2c34	UUSUFQUCLACDTA-UHFFFAOYSA-N	458	1583345684007
participant_43	M14571	c1cc2ccc3cccc4ccc(c1)c2c34	BBEAQIROQSPTKN-UHFFFAOYSA-N	354	1583345685037
participant_43	M21103	C1Cc2ccc3CCCc4ccc(C1)c2c34	MBAIEZXRGAOPKH-UHFFFAOYSA-N	332	1583345692119
participant_43	M21104	C1=Cc2ccc3CCCC4CCC(C1)c2c34	RPYCIQDVJBOTJT-UHFFFAOYSA-N	327	1583345697010
participant_43	M21105	C1=CC2CCC3CCCC4CCC(C1)C2C34	NFHXYCRZEWZAQO-UHFFFAOYSA-N	139	1583345698337
participant_43	M21106	c1cc2CCC3CCCC4CCc(c1)c2C34	LKUVEBJTKDFOEK-UHFFFAOYSA-N	252	1583345701909
participant_43	M14570	Cc1ccc2ccc3cccc4ccc1c2c34	KBSPJIWZDWBDGM-UHFFFAOYSA-N	406	1583345796588
participant_43	M21107	CCc1ccc2ccc3cccc4ccc1c2c34	ZWAMZDRREBOHIO-UHFFFAOYSA-N	403	1583345798110
participant_43	M21108	CCCc1ccc2ccc3cccc4ccc1c2c34	HIOZPFGGCXEPAP-UHFFFAOYSA-N	401	1583345799831
participant_43	M21109	c1cc2ccc3ccc4CCCc5cc(c1)c2c3c45	SRCXESQVMOUPNZ-UHFFFAOYSA-N	447	1583345800710
participant_43	M21110	Cc1ccc2ccc3ccc4CCCc5cc1c2c3c45	VOZVNAOLIMMRMD-UHFFFAOYSA-N	467	1583345803332
participant_43	M21111	Cc1ccc2ccc3ccc4CCCc5c(C)c1c2c3c45	IQQWNIKTQYQYFZ-UHFFFAOYSA-N	470	1583345805410
participant_43	M21112	CCc1ccc2ccc3ccc4CCCc5c(C)c1c2c3c45	HSITWDSQHDBNOP-UHFFFAOYSA-N	468	1583345816996
participant_43	M21113	C1Cc2ccc3ccc4ccc5CCCc6c(C1)c2c3c4c56	HCIGQLPDFLTZMS-UHFFFAOYSA-N	423	1583345818833
participant_43	M21114	CC1CCc2ccc3ccc4ccc5CCCc6c1c2c3c4c56	OGOGREPFESJUEM-UHFFFAOYSA-N	444	1583345820945
participant_43	M21115	CCC1CCc2ccc3ccc4ccc5CCCc6c1c2c3c4c56	GASKKJLFFUNVJO-UHFFFAOYSA-N	448	1583345822022
participant_43	M21116	c1cc2ccc3CCC4CCC5CCc6ccc1c7c2c3c4c5c67	MTCMWUOPMNKNGM-UHFFFAOYSA-N	418	1583345822937
participant_43	M21117	c1cc2ccc3CCc4ccc5CCc6ccc1c7c2c3c4c5c67	KLUZDTPPAYRXED-UHFFFAOYSA-N	358	1583345828022
participant_43	M21118	c1cc2CCc3ccc4CCc5ccc6CCc1c7c2c3c4c5c67	YOJHTZQFWKWZGM-UHFFFAOYSA-N	295	1583345848216
participant_43	M21119	CCc1ccc2CCc3ccc4CCc5cccc6c1c2c3c4c56	BXKNVXXDNNTWBE-UHFFFAOYSA-N	400	1583345855420
participant_43	M21120	Cc1ccc2CCc3ccc4CCc5cccc6c1c2c3c4c56	IDHPKNWOAWDGER-UHFFFAOYSA-N	396	1583345857470
participant_43	M21121	c1cc2CCc3ccc4CCc5cccc6c(c1)c2c3c4c56	LHZJGHOQJMSPOM-UHFFFAOYSA-N	395	1583345858791
participant_43	M21122	Cc1cccc2c3cccc4CCc5ccc(C)c(c12)c5c43	FYPVRSMQINWQPO-UHFFFAOYSA-N	453	1583345861654
participant_43	M21123	Cc1cccc2c3cccc4CCc5cccc(c12)c5c43	KEKGHBDGPATEKC-UHFFFAOYSA-N	431	1583345863586
participant_43	M21124	c1ccc2c(c1)c3cccc4CCc5cccc2c5c43	FRHXXNIMSPVTPK-UHFFFAOYSA-N	396	1583345865515
participant_43	M21125	C=C/C=C\c1cc2cccc3CCc4cccc1c4c32	YXVSPSUUFNSZFQ-UTCJRWHESA-N	394	1583345867419
participant_43	M21126	C/C=C\c1cc2cccc3CCc4cccc1c4c32	BATRPVPQARDLDJ-DJWKRKHSSA-N	416	1583345869130
participant_43	M21127	C=Cc1cc2cccc3CCc4cccc1c4c32	QXULHSMTYMZHHI-UHFFFAOYSA-N	413	1583345870082
participant_43	M21128	Cc1cc2cccc3CCc4cccc1c4c32	SWKNAKXNMCLWAU-UHFFFAOYSA-N	438	1583345870787
participant_43	M21129	c1cc2ccc3cccc4CCc(c1)c2c34	WPCIUCNVWJNRCD-UHFFFAOYSA-N	403	1583345871929
participant_43	M21130	Cc1ccc2CCc3cccc4ccc1c2c34	XBQIZOFITDULJR-UHFFFAOYSA-N	450	1583345876253
participant_43	M21131	CCc1ccc2CCc3cccc4ccc1c2c34	QUSOCWQFGABPSH-UHFFFAOYSA-N	446	1583345877120
participant_43	M21132	c1cc2CCc3ccc4CCc5cc(c1)c2c3c45	OJSWGNOZRXXDGP-UHFFFAOYSA-N	390	1583345879386
participant_43	M21133	Cc1ccc2CCc3cccc4cc(C)c1c2c34	QUVCYSVEBHKWSF-UHFFFAOYSA-N	448	1583345914206
participant_43	M21134	CC1Cc2cccc3ccc4cccc1c4c32	ICVBVEQNXAPECX-UHFFFAOYSA-N	414	1583345921557
participant_43	M21135	CCC1Cc2cccc3ccc4cccc1c4c32	BGZGNNMJDWYRAQ-UHFFFAOYSA-N	417	1583345922805
participant_43	M21136	CCCC1Cc2cccc3ccc4cccc1c4c32	QBLRSXCWCUNVLL-UHFFFAOYSA-N	418	1583345923883
participant_43	M21137	c1cc2ccc3ccc4CCCC5Cc(c1)c2c3c45	WYMAEMACJRHDGY-UHFFFAOYSA-N	443	1583345924866
participant_43	M21138	c1cc2ccc3ccc4CC=Cc5cc(c1)c2c3c45	LFBJZFWBDRYIIY-UHFFFAOYSA-N	427	1583345936171
participant_43	M21139	C=Cc1cc2cccc3ccc4ccc(C)c1c4c32	DKYGUPCRWNZOHL-UHFFFAOYSA-N	427	1583345948636
participant_43	M21140	Cc1ccc2ccc3cccc4cc(C)c1c2c34	QWJSHIUGSDFZSK-UHFFFAOYSA-N	440	1583345950246
participant_43	M21141	Cc1cc2cccc3ccc4cccc1c4c32	IXAFAYIIDHDJHN-UHFFFAOYSA-N	421	1583345984092
participant_43	M21142	Cc1cc2cccc3cc(C)c4cccc1c4c23	UWIWZSLEMPLXBZ-UHFFFAOYSA-N	435	1583345986857
participant_43	M21143	Cc1cc2cc(C)c3cccc4c(C)cc(c1)c2c34	GWLDSFOXGOYJHB-UHFFFAOYSA-N	428	1583345988578
participant_43	M21144	Cc1cc2cc(C)c3cccc4c(C)cc(c1C)c2c34	RVBMXRQBZKLLEB-UHFFFAOYSA-N	420	1583345990423
participant_43	M21145	Cc1cc2cc(C)c3cccc4c(C)c(C)c(c1C)c2c34	DSBBERCWZGSWNV-UHFFFAOYSA-N	418	1583345992120
participant_43	M21146	Cc1cc2c(C)c(C)c(C)c3c(C)c(C)c4cccc1c4c23	RJYIHQUBPWAGLD-UHFFFAOYSA-N	363	1583345993668
participant_43	M21147	Cc1cc2c(C)cc3c(C)c(C)c(C)c4c(C)c(C)c(c1)c2c34	NFJWHBXJGLTZGX-UHFFFAOYSA-N	325	1583346000099
participant_43	M21148	Cc1cc2c(C)cc3c(C)c(C)c(C)c4c(C)c(C)c(c1C)c2c34	YAKCUCFTCPBGQL-UHFFFAOYSA-N	288	1583346001520
participant_43	M21149	Cc1cc2c(C)c(C)c(C)c3c(C)c(C)c4c(C)c(C)c(C)c1c4c23	QQXQTFJNLXCZAZ-UHFFFAOYSA-N	247	1583346003206
participant_43	M21150	Cc1c(C)c2ccc3c(C)c(C)c(C)c4c(C)c(C)c(c1C)c2c34	BQJIEFWJMMOLFP-UHFFFAOYSA-N	278	1583346029183
participant_43	M21151	Cc1cc2ccc3c(C)c(C)c(C)c4c(C)c(C)c(c1C)c2c34	JJSWELUPVZOBJK-UHFFFAOYSA-N	343	1583346030274
participant_43	M21152	Cc1ccc2ccc3c(C)c(C)c(C)c4c(C)c(C)c1c2c34	QLKSIAONEHCBCT-UHFFFAOYSA-N	382	1583346031063
participant_43	M21153	Cc1c(C)c2ccc3cccc4c(C)c(C)c(c1C)c2c34	YVAIJNYSDIHXKE-UHFFFAOYSA-N	393	1583346031846
participant_43	M21154	Cc1cc2cccc3ccc4c(C)c(C)c(C)c1c4c32	XLQNSSLKAYVGOY-UHFFFAOYSA-N	436	1583346032976
participant_43	M21155	Cc1c(C)c2ccc3cccc4ccc(c1C)c2c34	BYYRPCUKZCBJLB-UHFFFAOYSA-N	437	1583346034971
participant_43	M14569	Cc1cc2ccc3cccc4ccc(c1C)c2c34	UOUUKBKHBOFSJV-UHFFFAOYSA-N	444	1583346036112
participant_43	M21156	Cc1cc2ccc3cccc4ccc(c1)c2c34	VIRFPLJXRDHVEI-UHFFFAOYSA-N	409	1583346069250
participant_43	M21157	Cc1cc2cccc3c(C)cc4cccc1c4c23	MNLPPIOTFDNHMQ-UHFFFAOYSA-N	427	1583346147853
participant_43	M21158	Cc1cc2cccc3c(C)c(C)c4cccc1c4c23	YQLCDHVFJAAZCA-UHFFFAOYSA-N	435	1583346150541
participant_43	M21159	Cc1ccc2c(C)cc3cccc4c(C)c(C)c1c2c34	IAJSSXLVDHYUNX-UHFFFAOYSA-N	442	1583346155255
participant_43	M21160	Cc1cc2c(C)cc3cccc4c(C)c(C)c(c1C)c2c34	NZTYUXZPFQSGMB-UHFFFAOYSA-N	406	1583346159241
participant_43	M21161	Cc1cc(C)c2c(C)c(C)c3cccc4cc(C)c1c2c43	GFLFXAOYVIDOIL-UHFFFAOYSA-N	395	1583346168095
participant_43	M21162	Cc1ccc2c(cc3cccc4c(C)c(C)c1c2c34)N	AFPQCHFAFPAPLY-UHFFFAOYSA-N	443	1583346177887
participant_43	M21163	Cc1ccc2c(cc3cccc4c(C)c(C)c1c2c34)O	BTLWJEUVPRHLMC-UHFFFAOYSA-N	443	1583346183129
participant_43	M21164	Cc1ccc2c(cc3cccc4c(C)c(C)c1c2c34)S	MQDDVTHUDRYVAC-UHFFFAOYSA-N	452	1583346186401
participant_43	M21165	Cc1ccc2c(cc3cccc4c(C)c(C)c1c2c34)F	RHJNRKMTBOCIHN-UHFFFAOYSA-N	443	1583346189636
participant_43	M21166	Cc1ccc2c(cc3cccc4c(C)c(C)c1c2c34)Cl	DYFKZEVIZULHEN-UHFFFAOYSA-N	457	1583346192910
participant_43	M21167	Cc1ccc2c(cc3cccc4c(C)c(C)c1c2c34)Br	BWALJOSDIXJAIA-UHFFFAOYSA-N	448	1583346195416
participant_43	M21168	Cc1c(C)c2c(ccc3c(cc4cccc1c4c32)O)O	JFIYPKANNJPURF-UHFFFAOYSA-N	427	1583346204838
participant_43	M21169	Cc1ccc2c(cc3cccc4c(C)c(c1c2c34)O)O	JYSVDPUNARKRPT-UHFFFAOYSA-N	433	1583346216918
participant_43	M21170	Cc1ccc2c(cc3cccc4c3c2c1c(C)c4O)O	FNXKRNIHRWVXIP-UHFFFAOYSA-N	433	1583346222808
participant_43	M21171	Cc1ccc2c(C)cc3cccc4c3c2c1c(C)c4O	AEMASHQLVXHQIH-UHFFFAOYSA-N	443	1583346230420
participant_43	M21172	Cc1ccc2c(C)cc3cccc4c(C)c(c1c2c34)O	INDJVTXVBKYMOO-UHFFFAOYSA-N	443	1583346239000
participant_43	M21173	Cc1cc2cccc3c(C)c(C)c4c(ccc1c4c23)O	QBZZQPZBKXJYGD-UHFFFAOYSA-N	443	1583346244902
participant_43	M21174	Cc1ccc2c(cc3cccc4c(C)c(c1c2c34)S)O	DUGBIFUTQLBYMA-UHFFFAOYSA-N	439	1583346257086
participant_43	M21175	Cc1ccc2c(cc3cccc4c3c2c1c(c4S)S)O	QVMKIZRPDBNWJC-UHFFFAOYSA-N	417	1583346258409
participant_43	M21176	c1cc2cc(c3ccc(c4c3c2c(c1)c(c4S)S)S)O	MBCPQKXKJYQSGY-UHFFFAOYSA-N	397	1583346259819
participant_43	M21177	c1cc2cc(c3ccc(c4c3c2c(c1)c(c4S)S)N)O	KAIOURVMFHQPSH-UHFFFAOYSA-N	396	1583346265085
participant_43	M21178	c1cc2cc(c3ccc(c4c3c2c(c1)c(c4N)S)N)O	KPYNQDMTRFZQHY-UHFFFAOYSA-N	401	1583346266217
participant_43	M21179	c1cc2cc(c3ccc(c4c3c2c(c1)c(c4N)N)N)O	XTNFURMBLVLEIZ-UHFFFAOYSA-N	395	1583346267235
participant_43	M21180	c1cc2cc(c3ccc(c4c3c2c(c1)c(c4N)N)O)O	GEPSAFSFGJTWJB-UHFFFAOYSA-N	397	1583346270786
participant_43	M21181	c1cc2cc(c3ccc(c4c3c2c(c1)c(c4O)N)O)O	SSYHSAGDVGXZBQ-UHFFFAOYSA-N	395	1583346272054
participant_43	M21182	c1cc2cc(c3ccc(c4c3c2c(c1)c(c4O)O)O)O	BLGLXGIOYMKQOI-UHFFFAOYSA-N	372	1583346273143
participant_43	M21183	c1cc2cc(c3ccc(c4c3c2c(c1)c(c4O)O)Cl)O	BMWOWGPZLLRWSI-UHFFFAOYSA-N	390	1583346277288
participant_43	M21184	c1cc2cc(c3ccc(c4c3c2c(c1)c(c4Cl)O)Cl)O	RPYSEDWUKGMFMG-UHFFFAOYSA-N	409	1583346278074
participant_43	M21185	c1cc2cc(c3ccc(c4c3c2c(c1)c(c4Cl)Cl)Cl)O	NFBKUAZHTSJRKJ-UHFFFAOYSA-N	413	1583346279094
participant_43	M21186	c1cc2cc(c3ccc(c4c3c2c(c1)c(c4Cl)Cl)Br)O	SLENFCWAJXZTPM-UHFFFAOYSA-N	417	1583346281728
participant_43	M21187	c1cc2cc(c3ccc(c4c3c2c(c1)c(c4Br)Cl)Br)O	PLPOMORUYOMFCZ-UHFFFAOYSA-N	410	1583346282600
participant_43	M21188	c1cc2cc(c3ccc(c4c3c2c(c1)c(c4Br)Br)Br)O	PGVUWMLRYJZXRG-UHFFFAOYSA-N	393	1583346283488
participant_43	M21189	c1cc2cc(c3ccc(c4c3c2c(c1)c(c4Br)Br)F)O	PFLFYGLYBHXZIS-UHFFFAOYSA-N	403	1583346286142
participant_43	M21190	c1cc2cc(c3ccc(c4c3c2c(c1)c(c4F)Br)F)O	MRCVDXZAGARKDB-UHFFFAOYSA-N	406	1583346287373
participant_43	M21191	c1cc2cc(c3ccc(c4c3c2c(c1)c(c4F)F)F)O	IBHMGXBHSPVRSC-UHFFFAOYSA-N	386	1583346288157
participant_43	M21192	Cc1ccc2c(cc3cccc4c3c2c1c(c4F)F)O	YKMLFPWLOIGYGT-UHFFFAOYSA-N	414	1583346300483
participant_43	M21193	Cc1ccc2c(cc3cccc4c3c2c1c(C)c4F)O	CXIFMGFTMVJPID-UHFFFAOYSA-N	439	1583346301303
participant_43	M21194	Cc1cc2cccc3c(C)c4CCc5ccc1c(c54)c23	WIIILNYQKXYRHF-UHFFFAOYSA-N	468	1583346311646
participant_43	M21195	CCc1c2cccc3cc(C)c4ccc5CCc1c5c4c32	YTAJNTQLHXUVEU-UHFFFAOYSA-N	467	1583346315788
participant_43	M21196	Cc1cc2cccc3c4CCC5Cc6ccc1c(c23)c6c54	ARGGEJBNEBIPLU-UHFFFAOYSA-N	470	1583346317583
participant_43	M21197	CCc1cc2cccc3c4CCC5Cc6ccc1c(c23)c6c54	DOQUJICELGQPSH-UHFFFAOYSA-N	465	1583346322934
participant_43	M21198	c1cc2cc3CCc4cc5CC6CCc7c(c1)c2c(c34)c5c67	OTTACMXHOHKFBF-UHFFFAOYSA-N	406	1583346324758
participant_43	M21199	Cc1ccc2c(C)cc3cccc4c5CCCc5c1c2c34	NTWRPVHUWOFPQT-UHFFFAOYSA-N	472	1583346332901
participant_43	M21200	CCc1c(C)c2c(C)ccc3c(C)cc4cccc1c4c32	HSKDESNVDCXDFD-UHFFFAOYSA-N	449	1583346334770
participant_43	M21201	Cc1ccc2c(C)cc3cccc4cc(C)c1c2c34	KDMOZQPLAULPDK-UHFFFAOYSA-N	442	1583346337969
participant_43	M21202	Cc1ccc2c(C)cc3cccc4ccc1c2c43	FIYJFKWLIYPQKK-UHFFFAOYSA-N	454	1583346339397
participant_43	M21203	Cc1ccc2c(C)cc3cccc4c(C)cc1c2c34	GDCSAMWWBDRFDB-UHFFFAOYSA-N	450	1583346346391
participant_43	M21204	CCc1ccc2c(C)cc3cccc4ccc1c2c43	PWMKBPHPLRJRNN-UHFFFAOYSA-N	459	1583346370710
participant_43	M21205	CCc1cc2cccc3ccc4cccc1c4c32	VPVWBPBGSPWPEI-UHFFFAOYSA-N	417	1583346382141
participant_43	M21206	CCCc1cc2cccc3ccc4cccc1c4c32	IUYLAWYVXDQKEM-UHFFFAOYSA-N	415	1583346386677
participant_43	M21207	CCCc1c(C)c2cccc3ccc4cccc1c4c32	DBNKPJIFHFOVIR-UHFFFAOYSA-N	428	1583346389144
participant_43	M21208	C1CCc2c(C1)c3cccc4ccc5cccc2c5c43	CTLXNLBPMPOAOC-UHFFFAOYSA-N	427	1583346390781
participant_43	M21209	c1ccc2c(c1)c3cccc4ccc5cccc2c5c43	TXVHTIQJNYSSKO-UHFFFAOYSA-N	376	1583346394780
participant_43	M21210	C=Cc1c(C=C)c2cccc3ccc4cccc1c4c32	UDVDYTPSFMNZJX-UHFFFAOYSA-N	375	1583346402547
participant_43	M21211	C=Cc1c(C)c2cccc3ccc4cccc1c4c32	YGWMLZFABLYQCL-UHFFFAOYSA-N	415	1583346403537
participant_43	M21212	Cc1c(C)c2cccc3ccc4cccc1c4c32	MCZKPUHBCIHFBZ-UHFFFAOYSA-N	424	1583346404998
participant_43	M21213	CCc1cc2cccc3c(C)cc4cccc1c4c23	UOGIIZWJIDJMLL-UHFFFAOYSA-N	437	1583346429525
participant_43	M21214	CC(C)c1cc2cccc3c(C)cc4cccc1c4c23	IYBLRHVAFRMVRO-UHFFFAOYSA-N	426	1583346431206
participant_43	M21215	Cc1cc2cccc3c(cc4cccc1c4c23)C(C)O	DUVLGTWHULDDJU-UHFFFAOYSA-N	430	1583346433871
participant_43	M21216	Cc1cc2cccc3c(cc4cccc1c4c23)C(N)O	KSRZQCRKXUEOCS-UHFFFAOYSA-N	418	1583346438799
participant_43	M21217	Cc1cc2cccc3c(cc4cccc1c4c23)C(NC)O	WRNVRFCSIDYREL-UHFFFAOYSA-N	425	1583346449154
participant_43	M21218	CCNC(c1cc2cccc3c(C)cc4cccc1c4c23)O	HQCBNJSGVXXYQR-UHFFFAOYSA-N	426	1583346451205
participant_43	M21219	CCCNC(c1cc2cccc3c(C)cc4cccc1c4c23)O	HWVLZYGVLCNKRM-UHFFFAOYSA-N	428	1583346452374
participant_43	M21220	CCCCNC(c1cc2cccc3c(C)cc4cccc1c4c23)O	KRHTXFOTHSAMLE-UHFFFAOYSA-N	423	1583346454928
participant_43	M21221	CCCCCNC(c1cc2cccc3c(C)cc4cccc1c4c23)O	HVTFXPJKABRFFC-UHFFFAOYSA-N	413	1583346456664
participant_43	M21222	CCCC(C)CNC(c1cc2cccc3c(C)cc4cccc1c4c23)O	BOFPGJUYCDBAHO-UHFFFAOYSA-N	418	1583346460080
participant_43	M21223	CCCC(CC)CNC(c1cc2cccc3c(C)cc4cccc1c4c23)O	CDGCATUTPHUEOU-UHFFFAOYSA-N	412	1583346461593
participant_43	M21224	Cc1cc2cccc3c(cc4cccc1c4c23)C(NCC5CCCCC5)O	PZLBAMMIYISOTN-UHFFFAOYSA-N	440	1583346462335
participant_43	M21225	Cc1cc2cccc3c(cc4cccc1c4c23)C(NCc5ccccc5)O	MRXAPGDIMWCIFZ-UHFFFAOYSA-N	400	1583346465328
participant_43	M21226	C/C=C\C=C(/C)\CNC(c1cc2cccc3c(C)cc4cccc1c4c23)O	UGGPOAQESUDUNY-GJEPDWHPSA-N	405	1583346471692
participant_43	M21227	C/C=C\C=C\CNC(c1cc2cccc3c(C)cc4cccc1c4c23)O	UHHDWZPFJNWPOC-DNVGVPOPSA-N	384	1583346472475
participant_43	M21228	CCNC(c1cc2cccc3ccc4cccc1c4c32)O	CSHFPRYJCMVCPX-UHFFFAOYSA-N	407	1583346475314
participant_43	M21229	C/C=c\1/ccc2cccc3ccc(C)c1c32	NDFNXNGRLNRDME-BASWHVEKSA-N	412	1583346516500
participant_43	M21230	C/C=c\1/ccc2cccc3cccc1c32	XAFZEGLZXQSGIZ-FUQNDXKWSA-N	374	1583346517923
participant_43	M21231	C=c1ccc2cccc3cccc1c32	URDHYXQUZWJGRS-UHFFFAOYSA-N	381	1583346519119
participant_43	M21232	c1cc2ccc3=CCc4ccc(c1)c2c34	YUCHOKRYSXJJRC-UHFFFAOYSA-N	413	1583346524916
participant_43	M21233	C=c1ccc2cccc3ccc(C)c1c23	NUYJZTLRJDPCNH-UHFFFAOYSA-N	420	1583346534065
participant_43	M21234	CCc1ccc2cccc3ccc(=C)c1c32	YLMIVGGBIJMBHI-UHFFFAOYSA-N	420	1583346541089
participant_43	M21235	CC1C=c2ccc3cccc4ccc(C1)c2c34	IHSNEDKMOFZWKM-UHFFFAOYSA-N	419	1583346547292
participant_43	M21236	CC1C=c2ccc3cccc4ccc(C1C)c2c34	KIIKPJJZHSEAMP-UHFFFAOYSA-N	396	1583346550684
participant_43	M21237	CC1CC=c2ccc3cccc4ccc1c2c34	NRZQQZPIHSHDQB-UHFFFAOYSA-N	415	1583346557882
participant_43	M55	CNC	ROSDSFDQCJNGOL-UHFFFAOYSA-N	17	1583346595773
participant_43	M468	CCNC	LIWAQLJGPBVORC-UHFFFAOYSA-N	25	1583346617621
participant_43	M8523	CCCNC	GVWISOJSERXQBM-UHFFFAOYSA-N	29	1583346619487
participant_43	M21238	CCC(C)NC	PYFSCIWXNSXGNS-UHFFFAOYSA-N	36	1583346622490
participant_43	M13889	CCC(NC)O	PCXJASANFWPUMO-UHFFFAOYSA-N	29	1583346628349
participant_43	M21239	CCC(O)OC	LHENQXAPVKABON-UHFFFAOYSA-N	29	1583346631533
participant_43	M21240	CCCC(O)OC	APFRUMUZEFOCFO-UHFFFAOYSA-N	32	1583346646040
participant_43	M21241	C1CCOC(C1)O	CELWCAITJAEQNL-UHFFFAOYSA-N	64	1583346650610
participant_43	M68	C1CCC(CC1)O	HPXRVTGHNJAIIH-UHFFFAOYSA-N	75	1583346659293
participant_43	M104	c1ccc(cc1)O	ISWSIDIOOBJBQZ-UHFFFAOYSA-N	188	1583346662822
participant_43	M8592	c1ccc(cc1)N	PAYRUJLWNCNPSJ-UHFFFAOYSA-N	188	1583346670534
participant_43	M103	c1ccc(cc1)S	RMVRSNDYEFQCLF-UHFFFAOYSA-N	188	1583346674267
participant_43	M21242	c1ccc(cc1)F	PYLWMHQQBFSUBP-UHFFFAOYSA-N	188	1583346677183
participant_43	M627	c1ccc(cc1)Cl	MVPPADPHJFYWMZ-UHFFFAOYSA-N	203	1583346679649
participant_43	M2743	c1ccc(cc1)Br	QARVLSVVCXYDNA-UHFFFAOYSA-N	188	1583346682765
participant_43	M106	Cc1ccc(C)cc1	URLKBWYHVLBVBO-UHFFFAOYSA-N	259	1583346695628
participant_43	M1575	Cc1ccc(C)c(C)c1	GWHJZXXIDMPWGX-UHFFFAOYSA-N	272	1583346698576
participant_43	M2283	Cc1ccc(C)c(C)c1C	UOHMMEJUHBCKEE-UHFFFAOYSA-N	261	1583346700822
participant_43	M2282	Cc1cccc(C)c1C	FYGHSUNMUKGBRK-UHFFFAOYSA-N	257	1583346704813
participant_43	M594	Cc1ccccc1C	CTQNGGLPUBDAKN-UHFFFAOYSA-N	234	1583346707361
participant_43	M110	c1ccccc1	UHOVQNZJYSORNB-UHFFFAOYSA-N	118	1583346709480
participant_43	M3039	Cc1cccc(C)c1	IVSZLXZYQVIEFR-UHFFFAOYSA-N	249	1583346726432
participant_43	M10016	Cc1cc(C)cc(C)c1	AUHZEENZYGFFBQ-UHFFFAOYSA-N	230	1583346781180
participant_43	M4448	CCc1ccc(C)cc1C	MEMBJMDZWKVOTB-UHFFFAOYSA-N	276	1583346815861
participant_43	M21243	Cc1ccc(c(C)c1)O	KUFFULVDNCHOFZ-UHFFFAOYSA-N	261	1583346833684
participant_43	M21244	Cc1cc(ccc1O)O	CNHDIAIOKMXOLK-UHFFFAOYSA-N	239	1583346837285
participant_43	M21245	c1cc(c(cc1O)O)O	GGNQRNBDZQJCCN-UHFFFAOYSA-N	206	1583346838609
participant_43	M21246	Cc1ccc(c(c1)O)O	ZBCATMYQYDCTIZ-UHFFFAOYSA-N	237	1583346843679
participant_43	M21247	Cc1ccc(c(C)c1)N	CZZZABOKJQXEBO-UHFFFAOYSA-N	261	1583346853992
participant_43	M21248	Cc1cc(ccc1N)N	OBCSAIDCZQSFQH-UHFFFAOYSA-N	239	1583346856883
participant_43	M21249	c1cc(c(cc1N)N)N	JSYBAZQQYCNZJE-UHFFFAOYSA-N	208	1583346858065
participant_43	M21250	Cc1ccc(c(c1)N)N	DGRGLKZMKWPMOH-UHFFFAOYSA-N	237	1583346863585
participant_43	M21251	Cc1ccc(C)c(c1)N	VOWZNBNDMFLQGM-UHFFFAOYSA-N	261	1583346864645
participant_43	M21252	Cc1ccc(C)c(c1)S	NHAUBUMQRJWWAT-UHFFFAOYSA-N	273	1583346869038
participant_43	M21253	Cc1ccc(cc1S)S	GBBLFSCHCKNJGW-UHFFFAOYSA-N	250	1583346870714
participant_43	M21254	c1cc(c(cc1S)S)S	UKLXGHUHPLLTKD-UHFFFAOYSA-N	228	1583346871740
participant_43	M21255	Cc1ccc(c(c1)S)S	NIAAGQAEVGMHPM-UHFFFAOYSA-N	259	1583346878741
participant_43	M21256	Cc1ccc(cc1C)S	IDKCKPBAFOIONK-UHFFFAOYSA-N	259	1583346885583
participant_43	M21257	Cc1ccc(c(C)c1)S	AMNLXDDJGGTIPL-UHFFFAOYSA-N	273	1583346892418
participant_43	M21258	Cc1ccc(C)c(c1)Cl	KZNRNQGTVRTDPN-UHFFFAOYSA-N	273	1583346947450
participant_43	M21259	Cc1ccc(cc1C)Cl	HNQLMBJUMVLFCF-UHFFFAOYSA-N	288	1583346954258
participant_43	M21260	Cc1ccc(cc1C)CCl	UBQRAAXAHIKWRI-UHFFFAOYSA-N	267	1583346963807
participant_43	M21261	Cc1ccc(c(C)c1)Cl	UIEVCEQLNUHDIF-UHFFFAOYSA-N	273	1583346988602
participant_43	M21262	Cc1ccc(C)c(c1)Br	QXISTPDUYKNPLU-UHFFFAOYSA-N	261	1583346995377
participant_43	M1576	Cc1ccc(cc1C)Br	QOGHRLGTXVMRLM-UHFFFAOYSA-N	259	1583347002580
participant_43	M21263	CCc1ccc(cc1C)Cl	NIBYGGNLNNWOJX-UHFFFAOYSA-N	290	1583347033436
participant_43	M21264	C1Cc2ccc(cc2C1)Cl	ZEPFMUDJBSAEJR-UHFFFAOYSA-N	303	1583347036120
participant_43	M21265	CCc1ccc(cc1CC)Cl	WJRNWMKDJJYBCD-UHFFFAOYSA-N	273	1583347053078
participant_43	M21266	C1CCc2cc(ccc2C1)Cl	NPGSSYDNCMYGPK-UHFFFAOYSA-N	303	1583347056173
participant_43	M21267	c1ccc2cc(ccc2c1)Cl	CGYGETOMCSJHJU-UHFFFAOYSA-N	348	1583347059870
participant_43	M21268	c1ccc2CC(CCc2c1)Cl	UVEFBIXRIMIWTK-UHFFFAOYSA-N	250	1583347075615
participant_43	M21269	C1CCC2CC(CCC2C1)Cl	YVKQROYKWSWNEX-UHFFFAOYSA-N	95	1583347077177
participant_43	M21270	Cc1cc2ccccc2cc1Cl	YZMYXWNTNLVDIY-UHFFFAOYSA-N	340	1583347088998
participant_43	M21271	Cc1cc(cc2ccccc12)Cl	OXAHAOCNSXWPED-UHFFFAOYSA-N	355	1583347101002
participant_43	M21272	Cc1c2ccccc2ccc1Cl	PETFQBPMSMMWNM-UHFFFAOYSA-N	360	1583347117356
participant_43	M21273	c1ccc2c(c1)ccc(c2O)Cl	WONRDHPFOHAWOG-UHFFFAOYSA-N	335	1583347123834
participant_43	M21274	c1ccc2c(c1)ccc(c2Br)Cl	NDXQDKJSFNZMJK-UHFFFAOYSA-N	337	1583347132957
participant_43	M21275	c1ccc2c(c1)ccc(c2Cl)Cl	MOXLHAPKZWTHEX-UHFFFAOYSA-N	343	1583347135517
participant_43	M21276	c1ccc2c(c1)ccc(c2S)Cl	OJXZZXTXYABERT-UHFFFAOYSA-N	337	1583347140281
participant_43	M21277	c1ccc2c(c1)ccc(c2N)Cl	UWIWGZCNYRBVJL-UHFFFAOYSA-N	337	1583347143858
participant_43	M21278	CCc1c2ccccc2ccc1Cl	SCSCBACPTPRTGK-UHFFFAOYSA-N	355	1583347156185
participant_43	M21279	CC(C)c1c2ccccc2ccc1Cl	UQCARRAVOGRVRO-UHFFFAOYSA-N	347	1583347158530
participant_43	M21280	Cc1ccc2c(C)c(ccc2c1)Cl	OZGWMXWNJKMDCS-UHFFFAOYSA-N	401	1583347178038
participant_43	M21281	Cc1ccc2ccc(c(C)c2c1)Cl	RFDNAQXPGUGJKN-UHFFFAOYSA-N	397	1583347190704
participant_43	M21282	Cc1cccc2ccc(c(C)c12)Cl	KBZBFQQQFVAFED-UHFFFAOYSA-N	395	1583347202386
participant_43	M21283	Cc1cccc2c(C)c(ccc12)Cl	JQWYRBFEWGEGNC-UHFFFAOYSA-N	386	1583347218959
participant_43	M21284	Cc1cc(c(C)c2ccccc12)Cl	VLIKAWZNZAJCJH-UHFFFAOYSA-N	357	1583347229208
participant_43	M21285	Cc1cc2ccc(c(C)c2cc1C)Cl	BVFWCYHNPFZVOF-UHFFFAOYSA-N	382	1583347345934
participant_43	M21286	Cc1c2ccc(cc2ccc1Cl)Cl	GNGIIDQXAHGDOF-UHFFFAOYSA-N	407	1583347355290
participant_43	M21287	Cc1ccc2c(ccc(c2Cl)Cl)c1	XEYYQUNEVMIWLU-UHFFFAOYSA-N	389	1583347399625
participant_43	M21288	Cc1ccc2c(ccc(C)c2Cl)c1	JBSKLZDEEUTKLK-UHFFFAOYSA-N	401	1583347403495
participant_43	M21289	Cc1ccc2c(C)c(C)ccc2c1	GQYLQOBVKLBZPU-UHFFFAOYSA-N	399	1583347408567
participant_43	M21290	Cc1ccc2cc(ccc2c1C)Cl	IFXSJXSWOIIFMG-UHFFFAOYSA-N	419	1583347411871
participant_43	M21291	CCc1c(C)ccc2cc(ccc21)Cl	TVTMSWHBGFMHHI-UHFFFAOYSA-N	417	1583347422708
participant_43	M21292	C1Cc2ccc3cc(ccc3c2C1)Cl	QFDPNHLEJCJJOF-UHFFFAOYSA-N	433	1583347424146
participant_43	M21293	CCCc1cccc2cc(ccc12)Cl	VQISZRWPKJLBHU-UHFFFAOYSA-N	388	1583347429648
participant_43	M21294	CCc1cccc2cc(ccc12)Cl	KKYTYMNAWCEDBN-UHFFFAOYSA-N	391	1583347430649
participant_43	M21295	Cc1cccc2cc(ccc12)Cl	LLLASKZQHWKQLN-UHFFFAOYSA-N	396	1583347432055
participant_43	M21296	CCc1ccc2cc(ccc2c1C)Cl	KTTJETSMLFHDQY-UHFFFAOYSA-N	417	1583347445230
participant_43	M21297	CCCc1ccc2cc(ccc2c1C)Cl	AXRIHYDPELBKBV-UHFFFAOYSA-N	415	1583347446754
participant_43	M21298	C1CCc2c(C1)ccc3cc(ccc32)Cl	HQOVSCSPOZLXNX-UHFFFAOYSA-N	428	1583347447853
participant_43	M21299	c1ccc2c(c1)ccc3cc(ccc32)Cl	HJNAELFLZXCHQK-UHFFFAOYSA-N	412	1583347451849
participant_43	M21300	C1Cc2cc3C(C1)c2c4ccc(cc43)Cl	MZHRYKRZMXRZRF-UHFFFAOYSA-N	403	1583347469728
participant_43	M21301	CC1CCCc2c1ccc3cc(ccc32)Cl	CCNNCDRULNNADD-UHFFFAOYSA-N	434	1583347479928
participant_43	M21302	CC1CCCc2c3ccc(cc3cc(C)c12)Cl	KYGKHVHRQYMYKY-UHFFFAOYSA-N	432	1583347483423
participant_43	M21303	CCc1cc2cc(ccc2c3CCCC(C)c13)Cl	POOIEWZMOFQTNJ-UHFFFAOYSA-N	426	1583347485629
participant_43	M21304	C1CC2CCCc3c4ccc(cc4cc(C1)c23)Cl	BHRPLURTFCTKNK-UHFFFAOYSA-N	414	1583347486813
participant_43	M21305	CCC1CCCc2c3ccc(cc3cc(C)c12)Cl	MVYGSRCRLNVZIB-UHFFFAOYSA-N	438	1583347491739
participant_43	M21306	CCC1CCCc2c1ccc3cc(ccc32)Cl	HCCABMPAFKJUGG-UHFFFAOYSA-N	441	1583347492767
participant_43	M21307	CC1CCCc2ccc3cc(ccc3c12)Cl	HHBQMOGSHIEVHQ-UHFFFAOYSA-N	434	1583347505331
participant_43	M21308	CC1CCCc2ccc3cc(cc(C)c3c12)Cl	STXZYQCABVUMLL-UHFFFAOYSA-N	419	1583347507754
participant_43	M21309	C1Cc2ccc3cc(cc4CCC(C1)c2c34)Cl	YBRPKWAXTVWARP-UHFFFAOYSA-N	409	1583347509645
participant_43	M21310	C1C=c2ccc3cc(cc4ccc(C1)c2c34)Cl	WZEBMERZCNTHTD-UHFFFAOYSA-N	473	1583347516674
participant_43	M21311	c1cc2ccc3cc(cc4ccc(c1)c2c34)Cl	DFVQWJMAJLJZAA-UHFFFAOYSA-N	405	1583347528901
participant_43	M21312	c1cc2ccc3cc(cc4CCc(c1)c2c34)Cl	GOSFYUMRLNXPPR-UHFFFAOYSA-N	444	1583347544306
participant_43	M21313	CCCc1ccc2cc(cc3C=CCc1c32)Cl	ADCWTDXVKMUFQK-UHFFFAOYSA-N	415	1583347558283
participant_43	M21314	CCc1ccc2cc(cc3C=CCc1c32)Cl	SQQDEUYYCYDHJC-UHFFFAOYSA-N	417	1583347559826
participant_43	M21315	Cc1ccc2cc(cc3C=CCc1c32)Cl	ROLJMUAJAFSPAD-UHFFFAOYSA-N	423	1583347560835
participant_43	M21316	c1cc2CC=Cc3cc(cc(c1)c23)Cl	ZMKAJAPBTPDZDL-UHFFFAOYSA-N	393	1583347561945
participant_43	M21317	CC1C=c2ccc3cc(cc4ccc(C1)c2c34)Cl	PDPZREKVWNICIA-UHFFFAOYSA-N	428	1583347583333
participant_43	M21318	C1C=c2ccc3cc(cc4ccc(C1)c2c34)O	RLVABRWKDFPFJW-UHFFFAOYSA-N	456	1583347593614
participant_43	M21319	C1C=c2ccc3cc(cc4ccc(C1)c2c34)S	APGKEMGOSHWZMI-UHFFFAOYSA-N	456	1583347596745
participant_43	M21320	C1C=c2ccc3cc(cc4ccc(C1)c2c34)F	VBUFWMBUBMPUCJ-UHFFFAOYSA-N	456	1583347599798
participant_43	M21321	C1C=c2ccc3cc(cc4ccc(C1)c2c34)Br	QPFPYRACWFDVBS-UHFFFAOYSA-N	456	1583347603160
participant_43	M21322	c1cc2=CC(Cc3ccc4cc(cc1c4c23)Cl)Cl	LWKXRVABVJNTMR-UHFFFAOYSA-N	423	1583347626396
participant_43	M21323	Cc1cc2=CCCc3ccc4cc(cc1c4c32)Cl	QIXYKCQYEXKNHV-UHFFFAOYSA-N	508	1583347640632
participant_43	M21324	C1Cc2ccc3cc(cc4c(cc(=C1)c2c34)Cl)Cl	IHEDPDNIBNYMCJ-UHFFFAOYSA-N	488	1583347651559
participant_43	M21325	Cc1c2ccc3CCC=c4ccc(cc1Cl)c2c43	XWESYWKIJLXRKA-UHFFFAOYSA-N	475	1583347679939
participant_43	M21326	Cc1cc2CCC=c3ccc4cc(cc1c4c32)Cl	NDOMVLCTRPWQPS-UHFFFAOYSA-N	445	1583347692109
participant_43	M21327	Cc1cc2=CCCc3cc(C)c4cc(cc1c4c23)Cl	PYPDWFUVEKLVMU-UHFFFAOYSA-N	470	1583347698614
participant_43	M21328	Cc1cc2CCC=c3cc(C)c4c(C)c(cc1c4c23)Cl	RCMGQQZQBYULCW-UHFFFAOYSA-N	440	1583347704292
participant_43	M21329	Cc1cc2CCC=c3cc4CCc5c(cc1c(c23)c45)Cl	SEMRDMPAGQLNCW-UHFFFAOYSA-N	436	1583347706459
participant_43	M21330	Cc1cc2=CCCc3cc(C)c4c(C)c(cc1c4c23)Cl	ABOGYNSXUUPQNK-UHFFFAOYSA-N	450	1583347718928
participant_43	M21331	CCc1c(cc2c(C)cc3=CCCc4cc(C)c1c2c34)Cl	GMPULASRQOWTCT-UHFFFAOYSA-N	452	1583347721122
participant_43	M21332	Cc1cc2=CCCc3cc4CCCc5c(cc1c(c23)c45)Cl	KIHOSNQBKFRFHU-UHFFFAOYSA-N	446	1583347721998
participant_43	M21333	Cc1cc2cccc3cc4CCCc5c(cc1c(c23)c45)Cl	IDNJPDOGDYLFDH-UHFFFAOYSA-N	459	1583347727694
participant_43	M21334	Cc1cc2cccc3ccc4cc(cc1c4c32)Cl	QPDYGMOFNDEWLT-UHFFFAOYSA-N	449	1583347742671
participant_43	M21335	CC1CC2CCCc3ccc4cc(cc1c4c32)Cl	BQIMFBFQXVPJAJ-UHFFFAOYSA-N	399	1583347749172
participant_43	M21336	Cc1cc2ccc3CCC=c4cc(C)c(c1)c2c34	CZJQEVOXKPLMSF-UHFFFAOYSA-N	500	1583347760388
participant_43	M21337	Cc1cc2ccc3CCC=c4cc(c(c1)c2c34)Cl	CCKLCTKMRGDKET-UHFFFAOYSA-N	496	1583347765904
participant_43	M21338	C1Cc2ccc3cc(cc4c(cc(=C1)c2c34)O)Cl	HFSPSEMYKNQENH-UHFFFAOYSA-N	484	1583347776295
participant_43	M21339	CC1CC=c2cc(C)c3cc(cc4ccc1c2c43)Cl	ZNPXLLHQCRFUDM-UHFFFAOYSA-N	458	1583347793618
participant_43	M21340	CC1C=c2cc(C)c3cc(cc4ccc(C1C)c2c43)Cl	FKXIKEDUURVDTH-UHFFFAOYSA-N	432	1583347797194
participant_43	M21341	CCC1C=c2cc(C)c3cc(cc4ccc(C1C)c2c43)Cl	SQJSHCCHQXMZLY-UHFFFAOYSA-N	441	1583347798726
participant_43	M21342	CCCC1C=c2cc(C)c3cc(cc4ccc(C1C)c2c43)Cl	YUNPKGZLAOSTMX-UHFFFAOYSA-N	438	1583347799540
participant_43	M21343	Cc1cc2=CC3CCCCC3c4ccc5cc(cc1c5c24)Cl	SFYFETJBBDSARB-UHFFFAOYSA-N	466	1583347802620
participant_43	M21344	Cc1cc2cc3ccccc3c4ccc5cc(cc1c5c24)Cl	WFWHGYULJPCBIZ-UHFFFAOYSA-N	451	1583347806878
participant_43	M21345	Cc1cccc2cc3cc(C)c4cc(cc5ccc(c12)c3c54)Cl	ZEBWXXGEENZCOW-UHFFFAOYSA-N	457	1583347813654
participant_43	M21346	CCc1cccc2cc3cc(C)c4cc(cc5ccc(c12)c3c54)Cl	KUBUSGRZCBKAOY-UHFFFAOYSA-N	459	1583347814696
participant_43	M21347	Cc1cc2cc3cccc4CCc5cc6cc(cc1c6c2c5c43)Cl	OIDSCOGUONOHIS-UHFFFAOYSA-N	436	1583347815540
participant_43	M21348	Cc1cc2cc3cccc4ccc5cc6cc(cc1c6c2c5c43)Cl	TXTAOWCCTKCIOR-UHFFFAOYSA-N	418	1583347819980
participant_43	M21349	Cc1cc2=COCc3ccc4cc(cc1c4c32)Cl	JRXGDGYZIBMLPN-UHFFFAOYSA-N	453	1583347841144
participant_30	M21350	C/C=C\N=C/1\Cc2ccc3C(CC4=CCCc5cc(C1)c2c3c54)C(C(=O)CC)C(=O)CC	NYWLOMHYQJRURK-KKPYNUPHSA-N	494	1583347841830
participant_30	M21351	CCC(=O)C(C1CC2=CCCc3cc4C/C(=N\C=C)/Cc5ccc1c(c32)c54)C(=O)CC	XEKKFTYGULGWAZ-BRPDVVIDSA-N	503	1583347842756
participant_30	M21352	CCC(=O)C(C1CC2=CCCc3cc4CCCc5ccc1c(c54)c32)C(=O)CC	KTQQBSIYRKHPSF-UHFFFAOYSA-N	500	1583347844206
participant_43	M21353	Cc1cc2=CNCc3ccc4cc(cc1c4c32)Cl	AHGWFDOMEPSQGH-UHFFFAOYSA-N	456	1583347846916
participant_43	M21354	Cc1cc2=CSCc3ccc4cc(cc1c4c32)Cl	HLCKCEKONKPCFV-UHFFFAOYSA-N	456	1583347852881
participant_30	M21355	CCC(=O)C(C1CC2=CCCc3cc4CCCc5c(C)cc1c(c32)c45)C(=O)CC	KTWVEBUMTDVXCL-UHFFFAOYSA-N	479	1583347856118
participant_30	M21356	CCc1cc2C(CC3=CCCc4cc5CCCc1c5c2c43)C(C(=O)CC)C(=O)CC	CDKVQQPTTRJVGO-UHFFFAOYSA-N	463	1583347857775
participant_30	M21357	CCCc1cc2C(CC3=CCCc4cc5CCCc1c5c2c43)C(C(=O)CC)C(=O)CC	KICKCACIFGUJLP-UHFFFAOYSA-N	455	1583347859162
participant_30	M21358	CCC(=O)C(C1CC2=CCCc3cc4CCC5CCCc6cc1c(c32)c4c56)C(=O)CC	GPYLHSZVIOYCHR-UHFFFAOYSA-N	444	1583347860343
participant_43	M21359	CCc1cc2=CCCc3ccc4cc(cc1c4c32)Cl	FHVZAOWFNZNOCR-UHFFFAOYSA-N	502	1583347862432
participant_30	M21360	CCC(=O)C(C1CC2=CCCc3cc4CCC5CC=Cc6cc1c(c32)c4c56)C(=O)CC	XBFBWXDERKPMNS-UHFFFAOYSA-N	488	1583347864809
participant_30	M21361	CCC(=O)C(C1CC2=CCCc3cc4CCc5cccc6cc1c(c32)c4c56)C(=O)CC	LLJLIDFIEZRARG-UHFFFAOYSA-N	503	1583347865624
participant_43	M21362	CCCc1cc2=CCCc3ccc4cc(cc1c4c32)Cl	MKICNGMOKJCXPD-UHFFFAOYSA-N	498	1583347866212
participant_43	M21363	CCC(C)c1cc2=CCCc3ccc4cc(cc1c4c32)Cl	SLGSWGYJKRACAM-UHFFFAOYSA-N	500	1583347868870
participant_30	M21365	CCCc1cc2CCc3cccc4cc5C(CCc1c5c2c34)C(C(=O)CC)C(=O)CC	GPHCTVYNJOSPRB-UHFFFAOYSA-N	463	1583347878774
participant_43	M21366	CC(C)C(C)c1cc2=CCCc3ccc4cc(cc1c4c32)Cl	PBSZGHUIXKZGMY-UHFFFAOYSA-N	480	1583347878794
participant_43	M21367	CCC(C)C(C)c1cc2=CCCc3ccc4cc(cc1c4c32)Cl	KMFPFPGMEQMSIK-UHFFFAOYSA-N	493	1583347880716
participant_30	M21368	CCC(=O)C(C1CCc2ccc3CCc4cccc5cc1c2c3c45)C(=O)CC	OYEJPFOENPCZPL-UHFFFAOYSA-N	480	1583347883652
participant_43	M21369	CCC(C)C(c1cc2=CCCc3ccc4cc(cc1c4c32)Cl)O	XLKNWNXNWCRACK-UHFFFAOYSA-N	483	1583347886069
participant_43	M21370	CCC(C(c1cc2=CCCc3ccc4cc(cc1c4c32)Cl)O)O	ABCFBWRIVKJXOM-UHFFFAOYSA-N	465	1583347889116
participant_43	M21371	COC(C(c1cc2=CCCc3ccc4cc(cc1c4c32)Cl)O)O	KQTSHUUFPNXMDC-UHFFFAOYSA-N	460	1583347890972
participant_30	M21372	CCC(=O)C(C1CCc2ccc3CCc4cc(C)cc5cc1c2c3c45)C(=O)CC	DNZLLHJUCBINEY-UHFFFAOYSA-N	479	1583347892808
participant_30	M21373	CCc1cc2CCc3ccc4CCC(c5cc(c1)c2c3c45)C(C(=O)CC)C(=O)CC	TXSUEKCZKZZQDV-UHFFFAOYSA-N	463	1583347894143
participant_30	M21374	CCCc1cc2CCc3ccc4CCC(c5cc(c1)c2c3c45)C(C(=O)CC)C(=O)CC	JZYABQCOPJWWML-UHFFFAOYSA-N	455	1583347894823
participant_30	M21375	CCCCc1cc2CCc3ccc4CCC(c5cc(c1)c2c3c45)C(C(=O)CC)C(=O)CC	ONRRXHQPIQJECV-UHFFFAOYSA-N	445	1583347895641
participant_30	M21376	CCC(=O)C(C1CCc2ccc3CCc4c5CCCCc5cc6cc1c2c3c64)C(=O)CC	HWPYLAWUHOVEGB-UHFFFAOYSA-N	434	1583347896793
participant_43	M21377	CCC(C(C)c1cc2=CCCc3ccc4cc(cc1c4c32)Cl)O	YQTQJXSMLXZWDA-UHFFFAOYSA-N	492	1583347900819
participant_30	M21378	CCC(=O)C(C1CCc2ccc3CCc4c5CCC=Cc5cc6cc1c2c3c64)C(=O)CC	RPDAYAKMDDYXTJ-UHFFFAOYSA-N	479	1583347902106
participant_30	M21379	CCC(=O)C(C1CCc2ccc3CCc4c5ccccc5cc6cc1c2c3c64)C(=O)CC	KJRGRMGWXJFRAI-UHFFFAOYSA-N	504	1583347902893
participant_30	M21380	CCc1ccc2CCC(c3cc4cc5ccccc5cc4c1c23)C(C(=O)CC)C(=O)CC	ZUCGGYOQVMQEFR-UHFFFAOYSA-N	518	1583347914440
participant_30	M21381	CCC(=O)C(C1CCc2cccc3c4cc5ccccc5cc4cc1c23)C(=O)CC	JYMOULTWRAORBO-UHFFFAOYSA-N	509	1583347915480
participant_43	M21382	CCCC(C)c1cc2=CCCc3ccc4cc(cc1c4c32)Cl	UMOYKTITKXZCGP-UHFFFAOYSA-N	496	1583347919846
participant_43	M21383	CCOC(C)c1cc2=CCCc3ccc4cc(cc1c4c32)Cl	GJMWSXVQJUOKPR-UHFFFAOYSA-N	508	1583347923799
participant_30	M21384	CCC(=O)C(C1CCc2cccc3c4cc5ccc(C)cc5cc4cc1c23)C(=O)CC	XQEFBHNYNVNBDB-UHFFFAOYSA-N	543	1583347926221
participant_30	M21385	CCc1ccc2cc3c(cc2c1)cc4C(CCc5cccc3c54)C(C(=O)CC)C(=O)CC	VDXHOVZTOPDOMM-UHFFFAOYSA-N	526	1583347927236
participant_30	M21386	CCCc1ccc2cc3c(cc2c1)cc4C(CCc5cccc3c54)C(C(=O)CC)C(=O)CC	LYNIHCMIFXYOPY-UHFFFAOYSA-N	517	1583347930207
participant_30	M21387	CCCCc1ccc2cc3c(cc2c1)cc4C(CCc5cccc3c54)C(C(=O)CC)C(=O)CC	HHUKPWUZOGMJGW-UHFFFAOYSA-N	505	1583347930860
participant_30	M21388	CCC(=O)C(C1CCc2cccc3c4cc5cc6CCCCc6cc5cc4cc1c23)C(=O)CC	NXDDOALGNGWPGW-UHFFFAOYSA-N	490	1583347932396
participant_43	M21389	CCOC(c1cc2=CCCc3ccc4cc(cc1c4c32)Cl)O	HEZYKXCHSODZSB-UHFFFAOYSA-N	500	1583347935530
participant_43	M21390	C1Cc2ccc3cc(cc4c(cc(=C1)c2c34)C(O)O)Cl	IDUKGTVJRQKHLA-UHFFFAOYSA-N	468	1583347941506
participant_30	M21391	CCCCc1ccc2cc3cc4C(CCc5cccc(c3cc2c1)c54)C(C(=O)CC)C(=O)CC	RQKZDCOONOYRMH-UHFFFAOYSA-N	505	1583347943380
participant_43	M21392	CC(c1cc2=CCCc3ccc4cc(cc1c4c32)Cl)O	RASWHMIVGHIZQP-UHFFFAOYSA-N	486	1583347946340
participant_43	M21393	CC(c1cc2=CCCc3ccc4cc(cc1c4c32)Cl)(O)O	XLXHJXXJNYQQFG-UHFFFAOYSA-N	475	1583347953825
participant_30	M21394	CCC(C)c1ccc2cc3c(cc2c1)cc4C(CCc5cccc3c54)C(C(=O)CC)C(=O)CC	IVMSBONGXMJAMP-UHFFFAOYSA-N	521	1583347955347
participant_30	M21395	CCC(CC)c1ccc2cc3c(cc2c1)cc4C(CCc5cccc3c54)C(C(=O)CC)C(=O)CC	MRMSFGPAAPWTOE-UHFFFAOYSA-N	503	1583347957873
participant_43	M21396	C1Cc2ccc3cc(cc4c(cc(=C1)c2c34)C(O)(O)O)Cl	UHXWZWLCMGEUSZ-UHFFFAOYSA-N	453	1583347960025
participant_30	M21397	CCC(=O)C(C1CCc2cccc3c4cc5ccc(cc5cc4cc1c23)C(CC)OC)C(=O)CC	FUFVLKSOFIZLFQ-UHFFFAOYSA-N	520	1583347962299
participant_30	M21398	CCC(=O)C(C1CCc2cccc3c4cc5ccc(cc5cc4cc1c23)C(OC)OC)C(=O)CC	MSTOQKHTUYFGMC-UHFFFAOYSA-N	516	1583347964693
participant_30	M21399	CCC(=O)C(C1CCc2cccc3c4cc5ccc(cc5cc4cc1c23)COC)C(=O)CC	XXPAQYIHSUQJQI-UHFFFAOYSA-N	529	1583347974372
participant_43	M21400	CC(C)c1cc2=CCCc3ccc4cc(cc1c4c32)Cl	VGKOOHGHYLNTDS-UHFFFAOYSA-N	490	1583347991303
participant_43	M21401	CC(C)(C)c1cc2=CCCc3ccc4cc(cc1c4c32)Cl	FUDTZLZUUYXPRK-UHFFFAOYSA-N	483	1583347994674
participant_43	M21402	CCC(C)(C)c1cc2=CCCc3ccc4cc(cc1c4c32)Cl	PPPIEDJHEBUVBB-UHFFFAOYSA-N	496	1583347997689
participant_30	M21403	CCC(=O)C(C1C=Cc2cccc3c4cc5ccc(C)cc5cc4cc1c23)C(=O)CC	HVJWIEZYFOCEDW-UHFFFAOYSA-N	507	1583347998741
participant_43	M21404	CCCC(C)(C)c1cc2=CCCc3ccc4cc(cc1c4c32)Cl	PYKVKTKFTQRCCQ-UHFFFAOYSA-N	489	1583348000476
participant_30	M21405	CCC(=O)C(=c1ccc2cccc3c4cc5ccc(C)cc5cc4cc1c23)C(=O)CC	IKWQISHSQNOBJC-UHFFFAOYSA-N	474	1583348002031
participant_30	M21406	C=CC(=O)/C(=c\1/ccc2cccc3c4cc5ccc(C)cc5cc4cc1c23)/C(=O)CC	GGXKRCVFUUSMPG-BYNJWEBRSA-N	482	1583348004155
participant_30	M21407	C=CC(=O)C(=c1ccc2cccc3c4cc5ccc(C)cc5cc4cc1c23)C(=O)C=C	CHXIOPXNZGVCFL-UHFFFAOYSA-N	456	1583348004912
participant_30	M21408	CCC(=O)C(C1CCC2=CCCc3c4cc5ccc(C)cc5cc4cc1c23)C(=O)CC	DZDCHPVADGFKJD-UHFFFAOYSA-N	541	1583348022688
participant_30	M21409	CCC(=O)C(C1CCC2CCCc3c4cc5ccc(C)cc5cc4cc1c23)C(=O)CC	NWXRFPWTQRZECG-UHFFFAOYSA-N	514	1583348026036
participant_30	M21410	CCC(=O)C(C1CCC2CC=Cc3c4cc5ccc(C)cc5cc4cc1c23)C(=O)CC	DDLQCHIOIMOZLS-UHFFFAOYSA-N	515	1583348030177
participant_43	M21411	CCC(c1cc2=CCCc3ccc4cc(cc1c4c32)Cl)O	YWEQJFVXQKVDCX-UHFFFAOYSA-N	492	1583348033561
participant_30	M21412	CCC(=O)C(C1CCc2cccc3c4CC5C=CC(=CC5=Cc4cc1c23)C)C(=O)CC	VOFRUEXUFRSNKA-UHFFFAOYSA-N	518	1583348040129
participant_43	M21413	CC(c1cc2=CCCc3ccc4cc(cc1c4c32)Cl)OC	IZKINJNINVPWKE-UHFFFAOYSA-N	494	1583348045571
participant_30	M21414	CCC(=O)C(C1CCc2cccc3c4cc5cc(C)ccc5cc4cc1c23)C(=O)CC	DWEYLXPKYMNEGM-UHFFFAOYSA-N	543	1583348062075
participant_30	M21415	CCc1ccc2cc3cc4C(CCc5cccc(c3cc2c1)c54)C(C(=O)CC)C(=O)CC	RIPGQJZVMBMPHI-UHFFFAOYSA-N	526	1583348066762
participant_30	M21416	CCC(=O)C(C1CCc2cncc3c4cc5cc(C)ccc5cc4cc1c23)C(=O)CC	TWRJBYRKTJDNGH-UHFFFAOYSA-N	517	1583348085332
participant_30	M21417	CCC(=O)C(C1CNc2cncc3c4cc5cc(C)ccc5cc4cc1c32)C(=O)CC	PFJUCTFPJFNHNS-UHFFFAOYSA-N	502	1583348088158
participant_30	M21418	CCC(=O)C(C1CNc2cncc3c4cc5cc(C)ccc5cc4nc1c32)C(=O)CC	WYZIYAXWMNPBKA-UHFFFAOYSA-N	508	1583348091043
participant_30	M21419	CCC(=O)C(C1CCc2cncc3c4cc5cc(C)ccc5cc4nc1c23)C(=O)CC	WTNNZPRHLZAVDH-UHFFFAOYSA-N	519	1583348096438
participant_30	M21420	CCC(=O)C(C1CCc2cccc3c4cc5cc(C)ccc5cc4nc1c23)C(=O)CC	HPECTRPUDQGQSL-UHFFFAOYSA-N	553	1583348097334
participant_30	M21421	CCc1ccc2cc3c(cc2c1)c4cccc5CCC(C(C(=O)CC)C(=O)CC)c(c54)n3	XVDSVZNJKQJUSQ-UHFFFAOYSA-N	535	1583348214116
participant_30	M21422	CCCc1ccc2cc3c(cc2c1)c4cccc5CCC(C(C(=O)CC)C(=O)CC)c(c54)n3	GCMLDOFHKDVMKF-UHFFFAOYSA-N	525	1583348215756
participant_30	M21423	CCc1ccnc2Cc3ccc4C(C=Cc5ccc(-c12)c3c54)C(C(=O)CC)C(=O)CC	PUAATKCWNVBGPH-UHFFFAOYSA-N	531	1583348239248
participant_30	M21424	CCCc1ccnc2Cc3ccc4C(C=Cc5ccc(-c12)c3c54)C(C(=O)CC)C(=O)CC	JXWOSLUQTPDSID-UHFFFAOYSA-N	516	1583348241994
participant_30	M21425	CCCCc1ccnc2Cc3ccc4C(C=Cc5ccc(-c12)c3c54)C(C(=O)CC)C(=O)CC	URAPWFVJGSDKQL-UHFFFAOYSA-N	496	1583348243381
participant_30	M21426	CCC(=O)C(C1C=Cc2ccc3-c4cccnc4Cc5ccc1c2c53)C(=O)CC	PZZPLPDBLBYJMF-UHFFFAOYSA-N	535	1583348248322
participant_30	M21427	C1CCC(=O)C(C2C=Cc3ccc4-c5cccnc5Cc6ccc2c3c64)C(=O)C1	QLZMUNCRRSDBGK-UHFFFAOYSA-N	459	1583348266272
participant_43	M21428	Cc1cc2cc(cc3ccc4CCC=c1c4c32)Cl	QOAVPVOYJJQEPC-UHFFFAOYSA-N	502	1583348290713
participant_30	M21429	CCCC(C1C=Cc2ccc3-c4c(C)ccnc4Cc5ccc1c2c53)C(=O)CC	HILRGLJLUCSTNS-UHFFFAOYSA-N	529	1583348295637
participant_43	M21430	CC1=c2ccc3cc(cc4ccc(CC1)c2c43)Cl	RGFXWSQEMLHILG-UHFFFAOYSA-N	471	1583348303338
participant_30	M21431	Cc1ccnc2Cc3ccc4CC=Cc5ccc(-c12)c3c45	UKVVBIMNQHEQRC-UHFFFAOYSA-N	488	1583348324025
participant_30	M21432	CCc1ccnc2Cc3ccc4CC=Cc5ccc(-c12)c3c45	NIZFMBIJZXGSKP-UHFFFAOYSA-N	482	1583348337100
participant_30	M21433	CC(C)c1ccnc2Cc3ccc4CC=Cc5ccc(c3c45)-c12	DRPOXTPASOZUHK-UHFFFAOYSA-N	470	1583348339216
participant_30	M21434	CCC(C)c1ccnc2Cc3ccc4CC=Cc5ccc(c3c45)-c12	HXJGCMYIJKLQKA-UHFFFAOYSA-N	478	1583348343093
participant_30	M21435	CCC(CC)c1ccnc2Cc3ccc4CC=Cc5ccc(c3c45)-c12	WQQDNJKEANALIT-UHFFFAOYSA-N	470	1583348346103
participant_30	M21436	CCC(C(C)C)c1ccnc2Cc3ccc4CC=Cc5ccc(c3c45)-c12	JZJXTXKEMUKSGM-UHFFFAOYSA-N	467	1583348349528
participant_30	M21437	CC(C)C(C(C)C)c1ccnc2Cc3ccc4CC=Cc5ccc(c3c45)-c12	UKCPEMCSHPWZAU-UHFFFAOYSA-N	433	1583348351304
participant_30	M21438	CC(C)C(C(C)O)c1ccnc2Cc3ccc4CC=Cc5ccc(c3c45)-c12	JRHPMGYADMXTLW-UHFFFAOYSA-N	445	1583348354061
participant_30	M21439	CC(C(C(C)O)c1ccnc2Cc3ccc4CC=Cc5ccc(c3c45)-c12)O	KPHFHKXQKLDCLR-UHFFFAOYSA-N	436	1583348355057
participant_30	M21440	CC(C(C(=O)C)c1ccnc2Cc3ccc4CC=Cc5ccc(c3c45)-c12)O	XNEQMEDOGIQNNK-UHFFFAOYSA-N	483	1583348358957
participant_30	M21441	CC(=O)C(C(=O)C)c1ccnc2Cc3ccc4CC=Cc5ccc(c3c45)-c12	ZUOIZCSCBPHQAI-UHFFFAOYSA-N	489	1583348361615
participant_30	M21442	CC1C=Cc2ccc-3c4c(ccc1c24)Cc5c3c(ccn5)C(C(=O)C)C(=O)C	NCHMQSSILPLWKZ-UHFFFAOYSA-N	480	1583348386453
participant_30	M21443	C/C=C\c1c2CCCC(C(C(=O)CC)C(=O)CC)c2nc3cc4ccc(C)cc4cc13	VRQMMTGSFVYKJH-UITAMQMPSA-N	505	1583348430283
participant_30	M21444	CCC(=O)C(C1CCCc2cc3cc4cc(C)ccc4cc3nc21)C(=O)CC	BJPRFEAOXSSEKW-UHFFFAOYSA-N	517	1583348432288
participant_30	M21445	CCC(=O)C(C1CC(C)Cc2cc3cc4cc(C)ccc4cc3nc21)C(=O)CC	SOANPBVINNHFAR-UHFFFAOYSA-N	502	1583348436034
participant_30	M21446	CCC1Cc2cc3cc4cc(C)ccc4cc3nc2C(C1)C(C(=O)CC)C(=O)CC	KVTGIWHSGMDPGI-UHFFFAOYSA-N	493	1583348437911
participant_30	M21447	CCCC1Cc2cc3cc4cc(C)ccc4cc3nc2C(C1)C(C(=O)CC)C(=O)CC	HYBJAGJEUJUCJD-UHFFFAOYSA-N	481	1583348438869
participant_30	M21448	CCCCC1Cc2cc3cc4cc(C)ccc4cc3nc2C(C1)C(C(=O)CC)C(=O)CC	IFSCBQMIGSZYEC-UHFFFAOYSA-N	469	1583348440696
participant_30	M21449	CCC(=O)C(C(=O)CC)C1C2CCCCC2Cc3cc4cc5cc(C)ccc5cc4nc31	NDCNQVBQFNCHGQ-UHFFFAOYSA-N	516	1583348442398
participant_30	M21450	CCC(=O)C(C(=O)CC)C1C2=CCCCC2Cc3cc4cc5cc(C)ccc5cc4nc31	LKUINBGRZGMICE-UHFFFAOYSA-N	525	1583348447865
participant_30	M21451	CCC(=O)C(C(=O)CC)C1C2=CC=CCC2Cc3cc4cc5cc(C)ccc5cc4nc31	BEVSOCYLPNHVPA-UHFFFAOYSA-N	510	1583348451129
participant_30	M21452	CCC(=O)C(C(=O)CC)C1c2ccccc2Cc3cc4cc5cc(C)ccc5cc4nc31	MQPDYLRBWQHDMA-UHFFFAOYSA-N	517	1583348452591
participant_30	M21453	CCC(=O)C(=C1c2ccccc2Cc3cc4cc5cc(C)ccc5cc4nc31)C(=O)CC	AVSKTSSSUOGBRR-UHFFFAOYSA-N	487	1583348464414
participant_30	M21454	CCC(=O)C(C(=O)CC)C1c2ccccc2Cc3ccc(/C=c\4/ccc(C)cc4=C)nc31	PNVWXLZTLQEVGV-JZJYNLBNSA-N	508	1583348487639
participant_30	M21455	CCC(=O)C(C(=O)CC)C1c2ccccc2Cc3cccnc31	QDWJNWBHDDMVIR-UHFFFAOYSA-N	429	1583348488817
participant_30	M21456	CCC(=O)C(C(=O)CC)C1c2ccccc2C(C)c3cccnc31	HAGUFZHSHWNDMO-UHFFFAOYSA-N	387	1583348502915
participant_30	M21457	CCC1c2ccccc2C(C(C(=O)CC)C(=O)CC)c3c1cccn3	GYIORSNKSCRZAR-UHFFFAOYSA-N	394	1583348503844
participant_30	M21458	CCCC1c2ccccc2C(C(C(=O)CC)C(=O)CC)c3c1cccn3	WPASINDWTKJGMO-UHFFFAOYSA-N	387	1583348504739
participant_30	M21459	CCC(=O)C(C(=O)CC)C1c2ccccc2C3CCCc4ccnc1c43	TVYQJKHUSYHULH-UHFFFAOYSA-N	472	1583348506535
participant_30	M21460	CCC(=O)C(C(=O)CC)C1c2ccccc2C3CCC(C)c4ccnc1c43	HERMJBJEWVPYGB-UHFFFAOYSA-N	452	1583348512608
participant_30	M21461	CCC1CCC2c3ccccc3C(C(C(=O)CC)C(=O)CC)c4c2c1ccn4	AIACLTGKHLCXPG-UHFFFAOYSA-N	445	1583348513824
participant_30	M21462	CCCC1CCC2c3ccccc3C(C(C(=O)CC)C(=O)CC)c4c2c1ccn4	DZOHTLAODXIXGN-UHFFFAOYSA-N	437	1583348514788
participant_30	M21463	CCC(=O)C(C(=O)CC)C1c2ccccc2C3CCC4CCCc5cnc1c3c45	QCZXRSCUIAVQGY-UHFFFAOYSA-N	452	1583348515995
participant_30	M21464	CCC(=O)C(C(=O)CC)C1c2ccccc2C3C=CC4CCCc5cnc1c3c45	SETHXQKRGPRCME-UHFFFAOYSA-N	463	1583348524269
participant_30	M21465	CCC(=O)C(C(=O)CC)C1c2ccccc2C3C=CC4=CCCc5cnc1c3c45	LGYWXRCBTKYCGU-UHFFFAOYSA-N	498	1583348525435
participant_30	M21466	CCC(=O)C(C(=O)CC)C1c2ccccc2C3C=Cc4cccc5cnc1c3c45	JYFUAQWIYMQNFZ-UHFFFAOYSA-N	467	1583348526899
participant_30	M21467	C/C=C\C=C\1/CC(C(C(=O)CC)C(=O)CC)c2c3C1C=CC4=CCCc(cn2)c43	WNWIRULKYRGJIO-ZAGPVUTBSA-N	410	1583348553968
participant_30	M21469	CCC(=O)C(C1CCC2C=CC3=CCCc4cnc1c2c34)C(=O)CC	MOTGTYOOIYVWHW-UHFFFAOYSA-N	424	1583348556072
participant_30	M21470	CCC(=O)C(C1CCC2C=CC3=CC(C)Cc4cnc1c2c34)C(=O)CC	QKBQJSOGDFCDAB-UHFFFAOYSA-N	387	1583348561088
participant_30	M21471	CCC(=O)C(C1CCC2C=CC3=CC(C)C(C)c4cnc1c2c34)C(=O)CC	KAFJYRLORKRNKI-UHFFFAOYSA-N	361	1583348563719
participant_30	M21472	CCC1C(C)C=C2C=CC3CCC(C(C(=O)CC)C(=O)CC)c4c3c2c1cn4	PQWWFAMCLMVLSV-UHFFFAOYSA-N	360	1583348564705
participant_30	M21473	CCCC1C(C)C=C2C=CC3CCC(C(C(=O)CC)C(=O)CC)c4c3c2c1cn4	SHRVPXBBMUSYER-UHFFFAOYSA-N	358	1583348565595
participant_30	M21474	CCC(=O)C(C1CCC2C=CC3=CC4CCCCC4c5cnc1c2c35)C(=O)CC	VYCPVRDPNYIAJN-UHFFFAOYSA-N	370	1583348566733
participant_30	M21475	CCC(=O)C(C1CCC2C=CC3=CC4CCCC=C4c5cnc1c2c35)C(=O)CC	DROZHWMLUYHJJV-UHFFFAOYSA-N	424	1583348574402
participant_30	M21476	CCC(=O)C(C1CCC2C=CC3=CC4CC=CC=C4c5cnc1c2c35)C(=O)CC	LKEFEBQRAFBCCP-UHFFFAOYSA-N	436	1583348576557
participant_30	M21477	CCC(=O)C(C1CCC2C=Cc3cc4ccccc4c5cnc1c2c35)C(=O)CC	CNGQMAQBOWZYPC-UHFFFAOYSA-N	488	1583348578316
participant_30	M21478	CCC(=O)C(C1CCC2C=Cc3cc4ccccc4c5ccc1c2c35)C(=O)CC	ZRFKBJZKXFHLJY-UHFFFAOYSA-N	514	1583348589539
participant_30	M21479	CCC(=O)C(C1CCC2C=Cc3cc4c(cccn4)c5ccc1c2c35)C(=O)CC	WRYISILDJCQELV-UHFFFAOYSA-N	510	1583348596396
participant_30	M21480	CCC(=O)C(C1CCC2C=Cc3c4c(ccc1c24)c5cccnc5n3)C(=O)CC	AFBFPIZWGMUJQF-UHFFFAOYSA-N	495	1583348599619
participant_30	M21481	CCC(=O)C(C1CCC2C=Nc3c4c(ccc1c24)c5cccnc5n3)C(=O)CC	CELUHSNZPVBHFB-UHFFFAOYSA-N	478	1583348601290
participant_30	M21482	CCC(=O)C(C1CNC2C=Nc3c4c(ccc1c24)c5cccnc5n3)C(=O)CC	BAFVGJOMRUHINL-UHFFFAOYSA-N	464	1583348603727
participant_30	M21483	CCC(=O)C(C1CNC2C=Nc3c4c(ccc1c24)c5c(nccn5)n3)C(=O)CC	QYDXUPSLDXTMGF-UHFFFAOYSA-N	442	1583348606351
participant_30	M21484	CCC(=O)C(C1CNC2C=Cc3c4c(ccc1c24)c5c(nccn5)n3)C(=O)CC	HOYHGKBQAZDFON-UHFFFAOYSA-N	461	1583348611296
participant_30	M21485	CCC(=O)C(C1CNC2C=Cc3cc4c(c5ccc1c2c35)nccn4)C(=O)CC	AXWGAKBPRXESPF-UHFFFAOYSA-N	483	1583348612201
participant_30	M21486	CCC(=O)C(C1CCC2C=Cc3cc4c(c5ccc1c2c35)nccn4)C(=O)CC	PQTVZVSSGNVMGH-UHFFFAOYSA-N	502	1583348613345
participant_30	M21487	C=Cc1c2ccccc2cc3C=CC4CCC(C=C4c31)C(C(=O)CC)C(=O)CC	PHXMODFIXXHARV-UHFFFAOYSA-N	473	1583348626065
participant_30	M21488	CCC(=O)C(C1CCC2C=Cc3cc4ccccc4cc3C2=C1)C(=O)CC	WYGJROANGQUHPS-UHFFFAOYSA-N	468	1583348628649
participant_30	M21489	CCC(=O)C(C1CCC2C(=Cc3cc4ccccc4cc3C2=C1)C)C(=O)CC	KOSDXXUPCHXKOJ-UHFFFAOYSA-N	493	1583348635349
participant_30	M21490	CCC1=Cc2cc3ccccc3cc2C4=CC(CCC14)C(C(=O)CC)C(=O)CC	JIFQOFBWVOQYPV-UHFFFAOYSA-N	476	1583348636854
participant_30	M21491	CCCC1=Cc2cc3ccccc3cc2C4=CC(CCC14)C(C(=O)CC)C(=O)CC	JWRRVTNTRDIQEC-UHFFFAOYSA-N	467	1583348637903
participant_30	M21492	CCCCC1=Cc2cc3ccccc3cc2C4=CC(CCC14)C(C(=O)CC)C(=O)CC	NVZIJCOGGHQCIT-UHFFFAOYSA-N	460	1583348638849
participant_30	M21493	CCC(=O)C(C1CCC2C3=C(CCCC3)c4cc5ccccc5cc4C2=C1)C(=O)CC	BUUPCMMHJWUCHY-UHFFFAOYSA-N	491	1583348640394
participant_30	M21494	CCC(=O)C(C1CCC2C3=C(CCC=C3)c4cc5ccccc5cc4C2=C1)C(=O)CC	YQYSJROBABGWPB-UHFFFAOYSA-N	503	1583348649752
participant_30	M21495	CCC(=O)C(C1CCC2c3ccccc3-c4cc5ccccc5cc4C2=C1)C(=O)CC	IWOISTWUOQSUKA-UHFFFAOYSA-N	472	1583348651000
participant_30	M21496	CCC(=O)C(C1CCC2c3ccccc3-c4cc5c(cccn5)cc4C2=C1)C(=O)CC	KZPRMRIJOGIRRR-UHFFFAOYSA-N	512	1583348658557
participant_30	M21497	CCC(=O)C(C1CCC2c3ccccc3-c4cc5c(cc4C2=C1)cncn5)C(=O)CC	GHSXAEUHMJTXJQ-UHFFFAOYSA-N	513	1583348663181
participant_30	M21498	CCC(=O)C(C1CCC2c3ccccc3-c4cc5c(cc(C)cn5)cc4C2=C1)C(=O)CC	QNDHFACIMVZJHS-UHFFFAOYSA-N	526	1583348677814
participant_30	M21499	CCc1cc2cc3C4=CC(CCC4c5ccccc5-c3cc2nc1)C(C(=O)CC)C(=O)CC	NAUBWBRJJCNXSP-UHFFFAOYSA-N	512	1583348682274
participant_30	M21500	CCCc1cc2cc3C4=CC(CCC4c5ccccc5-c3cc2nc1)C(C(=O)CC)C(=O)CC	DWKIEJVJZHZXQG-UHFFFAOYSA-N	500	1583348684271
participant_30	M21501	CCCCc1cc2cc3C4=CC(CCC4c5ccccc5-c3cc2nc1)C(C(=O)CC)C(=O)CC	FGVAIYXOLXANHR-UHFFFAOYSA-N	489	1583348685685
participant_30	M21502	CCCCCc1cc2cc3C4=CC(CCC4c5ccccc5-c3cc2nc1)C(C(=O)CC)C(=O)CC	XKKPIOKOHYRSQP-UHFFFAOYSA-N	473	1583348686703
participant_30	M21503	CCC(=O)C(C1CCC2c3ccccc3-c4cc5c(cc4C2=C1)c6CCCCCc6cn5)C(=O)CC	ZSOFSMIMFNQHQU-UHFFFAOYSA-N	512	1583348688247
participant_30	M21504	CCCc1cnc2cc3-c4ccccc4C5CCC(C=C5c3cc2c1CC)C(C(=O)CC)C(=O)CC	BBCCPANZAOUGEJ-UHFFFAOYSA-N	486	1583348697116
participant_30	M21505	CCc1cnc2cc3-c4ccccc4C5CCC(C=C5c3cc2c1CC)C(C(=O)CC)C(=O)CC	LXXFRGJJXRWXFF-UHFFFAOYSA-N	494	1583348700458
participant_30	M21506	CCC(=O)C(C1CCC2c3ccccc3-c4cc5c(cc4C2=C1)c6CCCCc6cn5)C(=O)CC	BMDGXMTVAUDLHS-UHFFFAOYSA-N	523	1583348705672
participant_30	M21507	CCC(=O)C(C1CCC2c3ccccc3-c4cc5c(cc4C2=C1)c6C=CCCc6cn5)C(=O)CC	WFFCTKHRJOIYDD-UHFFFAOYSA-N	538	1583348713783
participant_30	M21508	CCC(=O)C(C1CCC2c3ccccc3-c4cc5c(cc4C2=C1)c6ccccc6cn5)C(=O)CC	QRVANQHHHWRWTQ-UHFFFAOYSA-N	488	1583348715950
participant_30	M21509	CCC(=O)C(C1CCC2c3ccccc3-c4cc5c(cc4C2=C1)c6CCC=Cc6cn5)C(=O)CC	RXZCHWLXVOBMGD-UHFFFAOYSA-N	523	1583348722475
participant_43	M7	C1CCCCC1	XDTMQSROBMDMFD-UHFFFAOYSA-N	76	1583348736048
participant_30	M21510	CCC(=O)C(C1CCC2c3ccccc3-c4cc5c(cc4C2=C1)c6c(CCC=N6)cn5)C(=O)CC	DCMKRTGVFSEWEH-UHFFFAOYSA-N	543	1583348746659
participant_30	M21511	CCC(=O)C(C1CCC2c3ccccc3-c4cc5c(cc4C2=C1)c6c(CNC=N6)cn5)C(=O)CC	HAZQVNFLHWBSRQ-UHFFFAOYSA-N	513	1583348751451
participant_30	M21512	CCC(=O)C(C1CCC2c3ccccc3-c4cc5c(cc4C2=C1)c6c(cn5)NNC=N6)C(=O)CC	NTZNISLSKDNKTC-UHFFFAOYSA-N	504	1583348754104
participant_43	M2491	COc1ccccc1	RDOXTESZEPMUJZ-UHFFFAOYSA-N	205	1583348756281
participant_30	M21513	CCC(=O)C(C1CCC2c3ccccc3-c4cc5c(cc4C2=C1)c6c(cn5)NNN=N6)C(=O)CC	GAUXDCQDDNSURI-UHFFFAOYSA-N	509	1583348756932
participant_30	M21514	CCC(=O)C(C1CCC2c3ccccc3-c4cc5c(cc4C2=C1)c6c(cn5)CNN=N6)C(=O)CC	HHKOGHZOVATNRY-UHFFFAOYSA-N	521	1583348762276
participant_30	M21515	CCC(=O)C(C1CCC2c3ccccc3-c4cc5c(cc4C2=C1)c6c(CCN=N6)cn5)C(=O)CC	OIRKROZSSFHLDX-UHFFFAOYSA-N	533	1583348765591
participant_43	M21516	Cc1cccc(c1)OC	OSIGJGFTADMDOB-UHFFFAOYSA-N	255	1583348768253
participant_30	M21517	CCC(=O)C(C1CCC2c3ccccc3-c4cc5c(cc4C2=C1)c6C=NCCc6cn5)C(=O)CC	ZIKOTOSNVORRJF-UHFFFAOYSA-N	524	1583348769890
participant_43	M21518	Cc1ccc(cc1C)OC	LVUBSVWMOWKPDJ-UHFFFAOYSA-N	274	1583348771174
participant_43	M21519	Cc1cc(ccc1N)OC	CDGNLUSBENXDGG-UHFFFAOYSA-N	260	1583348779838
participant_43	M21520	COc1ccc(c(c1)N)N	AGAHETWGCFCMDK-UHFFFAOYSA-N	233	1583348780635
participant_43	M21521	CNc1cc(ccc1N)OC	XCLCHGDNINANNQ-UHFFFAOYSA-N	251	1583348788066
participant_30	M21522	CCC(=O)C(C1CCC2c3ccccc3-c4cc5ccc6CCC=Nc6c5cc4C2=C1)C(=O)CC	IOZBNPVZWJWNQK-UHFFFAOYSA-N	551	1583348791068
participant_43	M21523	COc1ccc2c(c1)NCN2	FQCKRRFRPJIGCJ-UHFFFAOYSA-N	270	1583348792278
participant_30	M21524	CCC(=O)C(C1CCC2c3ccccc3-c4cc5ccc6CCC=Cc6c5cc4C2=C1)C(=O)CC	PVLCCOKKDZSJGB-UHFFFAOYSA-N	540	1583348797966
participant_43	M21525	CC1Nc2ccc(cc2N1)OC	ZXSCWXNIKOUZGJ-UHFFFAOYSA-N	231	1583348801418
participant_43	M21526	Cc1nc2ccc(cc2[nH]1)OC	KNQUHMCADKEUNP-UHFFFAOYSA-N	302	1583348805483
participant_30	M21527	CCC(=O)C(C1CCC2c3cccnc3-c4cc5ccc6CCC=Nc6c5cc4C2=C1)C(=O)CC	MOLGRMMXUFDWFY-UHFFFAOYSA-N	554	1583348807950
participant_30	M21528	CCC(=O)C(C1CCC2C(=C1)c3cc4c(ccc5CCC=Nc54)cc3-c6c2nccn6)C(=O)CC	HEDBVDLHTFUJCT-UHFFFAOYSA-N	523	1583348812369
participant_43	M21529	COc1ccc2c(c1)[nH]c(n2)S	KOFBRZWVWJCLGM-UHFFFAOYSA-N	279	1583348814643
participant_30	M21530	CCC(=O)C(C1CCC2C(=C1)c3c(cc4ccc5CCC=Nc5c4n3)-c6c2nccn6)C(=O)CC	NQAPLPQLVFDACW-UHFFFAOYSA-N	510	1583348815695
participant_30	M21531	CCC(=O)C(C1CCC2C(=C1)c3c(-c4c2nccn4)nc5ccc6CCC=Nc6c5n3)C(=O)CC	SUPTZASZAWETGR-UHFFFAOYSA-N	460	1583348818309
participant_30	M21532	CCC(=O)C(C1C=C2C(c3c(-c4c2nc5c(ccc6CCC=Nc65)n4)nccn3)NC1)C(=O)CC	RMTBTBOFUKTOFS-UHFFFAOYSA-N	460	1583348820324
participant_30	M21533	CCC(=O)C(C1CNC2c3c(-c4c(C2=N1)nc5c(ccc6CCC=Nc65)n4)nccn3)C(=O)CC	DEYLIQDUDGWSKB-UHFFFAOYSA-N	426	1583348821445
participant_30	M21534	CCC(=O)C(C1CNC2c3c(-c4c(C2=N1)nc5c6c(CCC=N6)cnc5n4)nccn3)C(=O)CC	YPJFEGBODJRONL-UHFFFAOYSA-N	364	1583348824327
participant_30	M21535	CCC(=O)C(C1CNC2c3c(-c4c(C2=N1)nc5c6c(cnc5n4)NCC=N6)nccn3)C(=O)CC	OUGSRGMFVCSJEN-UHFFFAOYSA-N	340	1583348826722
participant_43	M21536	COc1ccc2c(c1)[nH]c(n2)SC	PWMHKUVMHMOAIF-UHFFFAOYSA-N	286	1583348830183
participant_43	M21537	COc1ccc2c(c1)[nH]c(n2)SO	BJQLWKUTUKJELK-UHFFFAOYSA-N	278	1583348833567
participant_43	M21538	COc1ccc2c(c1)[nH]c(CO)n2	VFKGGGIPGOQNRO-UHFFFAOYSA-N	283	1583348837327
participant_43	M21539	COc1ccc2c(c1)[nH]c(n2)S(=O)O	AZUQLFOUEPRHJL-UHFFFAOYSA-N	286	1583348854375
participant_43	M21540	COc1ccc2c(c1)[nH]c(n2)S(=O)C	WWEMNCUDSJJANZ-UHFFFAOYSA-N	295	1583348862450
participant_43	M21541	CCS(=O)c1nc2ccc(cc2[nH]1)OC	DTMOJXLUVKLOQE-UHFFFAOYSA-N	300	1583348879643
participant_43	M21542	CCCS(=O)c1nc2ccc(cc2[nH]1)OC	PLCFPWNHAYKMMT-UHFFFAOYSA-N	319	1583348883098
participant_43	M21543	CCCCS(=O)c1nc2ccc(cc2[nH]1)OC	JBHNDHIAQGKGNA-UHFFFAOYSA-N	301	1583348884735
participant_43	M21544	CCCCCS(=O)c1nc2ccc(cc2[nH]1)OC	WUOJKZCXRDLHON-UHFFFAOYSA-N	291	1583348887802
participant_43	M21545	CCCCCCS(=O)c1nc2ccc(cc2[nH]1)OC	OSSVIOYDYHGTMM-UHFFFAOYSA-N	277	1583348889658
participant_43	M21546	CCCCCCCS(=O)c1nc2ccc(cc2[nH]1)OC	JIVAQGNWFUIVJG-UHFFFAOYSA-N	260	1583348891661
participant_43	M21547	COc1ccc2c(c1)[nH]c(n2)S(=O)CC3CCCCC3	RLNJDIFEEPJCDW-UHFFFAOYSA-N	335	1583348893218
participant_43	M21548	CC1CCCC(C1)CS(=O)c2nc3ccc(cc3[nH]2)OC	DZGSOYLAQUNUCU-UHFFFAOYSA-N	337	1583348906610
participant_43	M21549	CC1CCC(CC1C)CS(=O)c2nc3ccc(cc3[nH]2)OC	HIKHWGZNVUFIAX-UHFFFAOYSA-N	314	1583348910121
participant_43	M21550	CC1CC(CC(C)C1C)CS(=O)c2nc3ccc(cc3[nH]2)OC	ISFHYXGMJDYQKD-UHFFFAOYSA-N	281	1583348911702
participant_30	M21551	CCC(=O)C(C1CCC2c3cccnc3-c4cc5ccc6CCC=Nc6c5cc4C2C1)C(=O)CC	VHDSMYVZAGTHEJ-UHFFFAOYSA-N	533	1583348934950
participant_30	M21552	CCC(=O)C(C1CCC2C3=CCCN=C3c4cc5ccc6CCC=Nc6c5cc4C2C1)C(=O)CC	UJVYSFZVIJJARE-UHFFFAOYSA-N	509	1583348939504
participant_30	M21553	CCC(=O)C(C1CCC2C3CCCN=C3c4cc5ccc6CCC=Nc6c5cc4C2C1)C(=O)CC	YNZXAFRDVZDIHG-UHFFFAOYSA-N	471	1583348942933
participant_30	M21554	CCC(=O)C(C1CCC2C3CC=CN=C3c4cc5ccc6CCC=Nc6c5cc4C2C1)C(=O)CC	BJZHPNYNPGFNKE-UHFFFAOYSA-N	497	1583348947012
participant_30	M21555	CCC(=O)C(C1CC=C2c3cccnc3-c4cc5ccc6CCC=Nc6c5cc4C2C1)C(=O)CC	FZURJRCTASNFEZ-UHFFFAOYSA-N	550	1583348951018
participant_30	M21556	CCC(=O)C(C1=CC2C(=CC1)c3cccnc3-c4cc5ccc6CCC=Nc6c5cc24)C(=O)CC	GGIFRTGZKPDUGC-UHFFFAOYSA-N	548	1583348952203
participant_30	M21557	CCC(=O)C(C1=CC=C2c3cccnc3-c4cc5ccc6CCC=Nc6c5cc4C2C1)C(=O)CC	QQEFYNUXQAWDIM-UHFFFAOYSA-N	543	1583348961570
participant_30	M21558	CCC(=O)C(c1ccc2c3cccnc3c4cc5ccc6CCC=Nc6c5cc4c2c1)C(=O)CC	ZFJJILWLJMDLFR-UHFFFAOYSA-N	510	1583348963568
participant_30	M21559	CCC(=O)C(C1CC=c2c3cccnc3c4cc5ccc6CCC=Nc6c5cc4c2=C1)C(=O)CC	SMMVYHAJALHEEC-UHFFFAOYSA-N	548	1583348968548
participant_43	M21560	Cc1cc(cc(C)c1C)CS(=O)c2nc3ccc(cc3[nH]2)OC	FVUIGXSBXIFGTN-UHFFFAOYSA-N	431	1583348971706
participant_43	M21561	Cc1cc(cc(C)c1O)CS(=O)c2nc3ccc(cc3[nH]2)OC	LTOWQRBMZHOOGO-UHFFFAOYSA-N	426	1583348981422
participant_43	M21562	Cc1cc(cc(C)c1OC)CS(=O)c2nc3ccc(cc3[nH]2)OC	TZVRPDBNKBBZCY-UHFFFAOYSA-N	416	1583348988725
participant_43	M21563	Cc1cc(CS(=O)c2nc3ccc(cc3[nH]2)OC)nc(C)c1OC	FRWKZKGAMJXRMR-UHFFFAOYSA-N	404	1583349004770
participant_30	M21564	CCC(=O)C(C1CCC2c3cccnc3-c4cc5ccc(CCC=N)cc5cc4C2=C1)C(=O)CC	IZXJQJJHHCMORB-UHFFFAOYSA-N	509	1583349039460
participant_30	M21565	CCC(=O)C(C1CCC2c3cccnc3-c4cc5ccccc5cc4C2=C1)C(=O)CC	FDQYRCRGXQHFJP-UHFFFAOYSA-N	493	1583349041345
participant_43	M21567	Cc1cc(CS(=O)c2nc3ccc(cc3[nH]2)OC)ncc1OC	WWYCTGJEFNLXSC-UHFFFAOYSA-N	405	1583349047463
participant_30	M21568	CCC(=O)C(C1CCC2C(=C1)c3cc4ccccc4cc3-c5c2c(C)ccn5)C(=O)CC	CPMDFAIAUPFVNI-UHFFFAOYSA-N	524	1583349048192
participant_43	M21569	Cc1ccnc(c1)CS(=O)c2nc3ccc(cc3[nH]2)OC	XJPARPSJEAGHBX-UHFFFAOYSA-N	426	1583349050139
participant_30	M21570	CCc1ccnc2-c3cc4ccccc4cc3C5=CC(CCC5c12)C(C(=O)CC)C(=O)CC	FATRDIUSNOBPQS-UHFFFAOYSA-N	501	1583349050448
participant_30	M21571	CCC(=O)C(C1CC2CCc3ccnc4-c5cc6ccccc6cc5C(=C1)C2c34)C(=O)CC	LXINLFVIUCFKOU-UHFFFAOYSA-N	509	1583349051623
participant_43	M21572	COc1ccc2c(c1)[nH]c(n2)S(=O)Cc3ccccn3	FHORRYRBKDSHNQ-UHFFFAOYSA-N	391	1583349052485
participant_30	M21573	CCC(=O)C(C1CC2C=Cc3ccnc4-c5cc6ccccc6cc5C(=C1)C2c34)C(=O)CC	ULQXRAVWNLKRDI-UHFFFAOYSA-N	481	1583349059359
participant_30	M21574	CCC(=O)C(C1Cc2ccc3ccnc4c5cc6ccccc6cc5c(=C1)c2c34)C(=O)CC	BBHAVTZQMJWLAF-UHFFFAOYSA-N	508	1583349060572
participant_43	M21575	Cc1cccnc1CS(=O)c2nc3ccc(cc3[nH]2)OC	AZECJRDWXAAMCY-UHFFFAOYSA-N	418	1583349062813
participant_43	M21576	Cc1ccnc(CS(=O)c2nc3ccc(cc3[nH]2)OC)c1C	HZEQIVKFECVCMW-UHFFFAOYSA-N	435	1583349065499
participant_43	M21577	Cc1cnc(CS(=O)c2nc3ccc(cc3[nH]2)OC)c(C)c1C	DXFSPTKKSHFNBY-UHFFFAOYSA-N	409	1583349067337
participant_43	M21578	Cc1cnc(CS(=O)c2nc3ccc(cc3[nH]2)OC)c(C)c1O	VSOAYQZFYNZNKR-UHFFFAOYSA-N	407	1583349073032
participant_43	M21579	Cc1cnc(CS(=O)c2nc3ccc(cc3[nH]2)OC)c(C)c1OC	SUBDBMMJDZJVOS-UHFFFAOYSA-N	392	1583349079469
participant_30	M21580	CCC(=O)C(C1Cc2cnc3ccnc4c5cc6ccccc6cc5c(=C1)c2c34)C(=O)CC	HKTLPFZNMSLCRM-UHFFFAOYSA-N	501	1583349082209
participant_30	M21581	CCC(=O)C(C1Cc2cnc3ccnc4c5cc6ccncc6cc5c(=C1)c2c34)C(=O)CC	QANSITLOGQGGSW-UHFFFAOYSA-N	494	1583349085352
participant_30	M21582	CCC(=O)C(C1Cc2cnc3ccnc4c3c2c(=C1)c5cc6cnccc6nc54)C(=O)CC	VFUCLMSZFUESGY-UHFFFAOYSA-N	481	1583349088171
participant_30	M21583	CCC(=O)C(C1Cc2cnc3ccnc4c3c2c(=C1)c5c4nc6ccncc6n5)C(=O)CC	BZWRPFQPGZWHQT-UHFFFAOYSA-N	439	1583349089356
participant_30	M21584	CCC(=O)C(C1Cc2cnc3ccnc4c3c2c(=N1)c5c4nc6ccncc6n5)C(=O)CC	CHPGMLWJQSCVMI-UHFFFAOYSA-N	410	1583349090929
participant_30	M21585	CCC(=O)C(C1CCC2c3cccc(C)c3-c4cc5ccccc5cc4C2=C1)C(=O)CC	SRCUSXYHWIQHNU-UHFFFAOYSA-N	516	1583349141478
participant_30	M21586	CCc1cccc2C3CCC(C=C3c4cc5ccccc5cc4-c12)C(C(=O)CC)C(=O)CC	FECHTOGTNCNXSH-UHFFFAOYSA-N	505	1583349143197
participant_30	M21587	CCC(=O)C(C1CCC2c3cccc4CCc5c6ccccc6cc(C2=C1)c5-c43)C(=O)CC	XLOLIQXECVPFFW-UHFFFAOYSA-N	523	1583349147581
participant_30	M21588	CCC(=O)C(C1CCC2c3ccnc4CCc5c6ccccc6cc(C2=C1)c5-c34)C(=O)CC	QFCIOLMILQLYNV-UHFFFAOYSA-N	535	1583349160177
participant_30	M21589	CCC(=O)C(C1CCC2c3ccnc4CCc5c6cccnc6cc(C2=C1)c5-c34)C(=O)CC	CJOOYFOIAQGEGQ-UHFFFAOYSA-N	525	1583349164199
participant_30	M21590	CCC(=O)C(C1CCC2c3ccnc4CCc5c6cncnc6cc(C2=C1)c5-c34)C(=O)CC	KBTFDSYEGUTWPV-UHFFFAOYSA-N	509	1583349166272
participant_30	M21591	CCC(=O)C(C1CCC2c3cccc4CCc5c6cncnc6cc(C2=C1)c5-c43)C(=O)CC	FIKXMFXGBCOXHG-UHFFFAOYSA-N	526	1583349170351
participant_43	M21592	Cc1ccnc(CS(=O)c2nc3ccc(cc3[nH]2)OC)c1Cl	BYRGOYZRTUVRAV-UHFFFAOYSA-N	434	1583349171551
participant_30	M21593	CCC(=O)C(C1CCC2c3cccc4CCc5c6cnccc6cc(C2=C1)c5-c43)C(=O)CC	DBBPNFLABDJXKD-UHFFFAOYSA-N	529	1583349176308
participant_43	M21594	Cc1cccc(CS(=O)c2nc3ccc(cc3[nH]2)OC)c1C	UJKNNRIEURBOMZ-UHFFFAOYSA-N	455	1583349181750
participant_30	M21595	CCC(=O)C(C1CCC2c3cccc4c3-c5c(cc6ccccc6c5CN4)C2=C1)C(=O)CC	FIWNNDSBPLFBJU-UHFFFAOYSA-N	523	1583349183387
participant_30	M21596	CCC(=O)C(C1CCC2c3cccc4c3-c5c(cc6cccnc6c5CN4)C2=C1)C(=O)CC	XGCYMUBLOURYCR-UHFFFAOYSA-N	540	1583349187932
participant_43	M21597	Cc1c(cccc1Cl)CS(=O)c2nc3ccc(cc3[nH]2)OC	MCBZNXVVCVRHDU-UHFFFAOYSA-N	454	1583349189559
participant_43	M21598	Cc1cccc(CS(=O)c2nc3ccc(cc3[nH]2)OC)c1Cl	DVWVFXSZDHSFIP-UHFFFAOYSA-N	454	1583349197678
participant_30	M21599	CCC(=O)C(C1CCC2C(=C1)c3cc4cccnc4c5CNc6ccnc2c6-c35)C(=O)CC	IGNZNELAYAVATL-UHFFFAOYSA-N	525	1583349203063
participant_43	M21600	Cc1ccc(CS(=O)c2nc3ccc(cc3[nH]2)OC)c(C)c1C	SYHZHPICTRNUPY-UHFFFAOYSA-N	448	1583349211670
participant_30	M21601	CCC(=O)C(C1CCC2C(=C1)c3cc4ccccc4c5CCc6cncc2c6-c53)C(=O)CC	LOHVKSLPULMXFO-UHFFFAOYSA-N	503	1583349214130
participant_43	M21602	CCc1ccc(CS(=O)c2nc3ccc(cc3[nH]2)OC)c(C)c1C	NMZNXZNKWLTNKW-UHFFFAOYSA-N	434	1583349214286
participant_43	M21603	CCCc1ccc(CS(=O)c2nc3ccc(cc3[nH]2)OC)c(C)c1C	WNGSSMPKRBKSMW-UHFFFAOYSA-N	429	1583349218167
[truncated: 2,686 more rows]
