# Supplementary material for: Individual and collective human intelligence in drug design: evaluating the search strategy
Source: J Cheminform. 2021 Oct 11;13:80. doi: 10.1186/s13321-021-00556-6 (PMC8507178; doi:10.1186/s13321-021-00556-6)
Supplement: Supplementary file 3 — Additional file 3. raw data of case study experiments. [file 13321_2021_556_MOESM3_ESM.zip › experiments_raw_data/L3_collective_smiles.csv]

participant_code	mol_id	smiles	inchikey	score	timestamp
participant_09	M1	C	VNWKTOKETHGBQD-UHFFFAOYSA-N	0	1584954758396
participant_09	M2	CC	OTMSDBZUPAUEDD-UHFFFAOYSA-N	36	1584954768387
participant_09	M3	CCC	ATUOYWHBWRKTHZ-UHFFFAOYSA-N	39	1584954771360
participant_09	M4	CCCC	IJDNQMDRQITEOD-UHFFFAOYSA-N	43	1584954773392
participant_09	M5	CCCCC	OFBQJSOFQDEBGM-UHFFFAOYSA-N	45	1584954775709
participant_09	M244	C1CCCC1	RGSFGYAAUTVSQA-UHFFFAOYSA-N	99	1584954777867
participant_09	M189	CC1CCCC1	GDOPTJXRTPNYNR-UHFFFAOYSA-N	108	1584954781570
participant_09	M245	CCC1CCCC1	IFTRQJLVEBNKJK-UHFFFAOYSA-N	111	1584954784523
participant_09	M322	CCCC1CCCC1	KDIAMAVWIJYWHN-UHFFFAOYSA-N	118	1584954786671
participant_09	M14114	CCCCC1CCCC1	ZAGHKONXGGSVDV-UHFFFAOYSA-N	119	1584954789534
participant_09	M310	C1CCC2CCCC2C1	BNRNAKTVFSZAFA-UHFFFAOYSA-N	125	1584954791740
participant_09	M15765	C1CCC2C(C1)CCN2	PDELQDSYLBLPQO-UHFFFAOYSA-N	134	1584954848021
participant_09	M47209	C1CCC2C(C1)CNN2	LVJPACZOEKXFAY-UHFFFAOYSA-N	104	1584954849923
participant_09	M47210	CC1CCC2C(CCN2)C1	SBLGZDPPNSRSAU-UHFFFAOYSA-N	125	1584954913940
participant_09	M47211	CC1CC2CCNC2CC1C	DUMSHSXQQKDSHL-UHFFFAOYSA-N	123	1584954917849
participant_09	M47212	CC1CC2CCNC2C(C)C1C	HZHPIFSPMFYYNF-UHFFFAOYSA-N	119	1584954924422
participant_09	M47213	CC1C(C)C(C)C2C(CCN2)C1C	FEUABRLQMRFPRK-UHFFFAOYSA-N	107	1584954929029
participant_09	M47214	CC1CNC2C(C)C(C)C(C)C(C)C12	VXNKEESHLYPYTK-UHFFFAOYSA-N	98	1584954933559
participant_09	M47215	CC1C(C)C(C)C2C(C1C)C(C)C(C)N2	JBQUIFRVHHOMSZ-UHFFFAOYSA-N	86	1584954936990
participant_09	M47216	CC1CC2C(C(C)C1C)C(C)C(C)N2	FUBXJKFXSIFMSH-UHFFFAOYSA-N	100	1584954946041
participant_09	M47217	CC1CCC2C(C1C)C(C)C(C)N2	ZBXQKSVFGMEAHT-UHFFFAOYSA-N	110	1584954948006
participant_09	M47218	CC1CCCC2C1C(C)C(C)N2	CCGVKIPNKXRSBX-UHFFFAOYSA-N	119	1584954949997
participant_09	M47219	CC1C(C)NC2CCCCC12	DXBUSWVXOXAGOW-UHFFFAOYSA-N	123	1584954951803
participant_09	M47220	CC1CC2CCCCC2N1	ZJHBAERTGJSGHX-UHFFFAOYSA-N	125	1584954954260
participant_09	M47221	C1C=CC2C(C1)CCN2	MFOUWLGLIHXCOZ-UHFFFAOYSA-N	153	1584954966716
participant_09	M47222	C1=CC2CCNC2C=C1	OOBYUIUXJJERFA-UHFFFAOYSA-N	174	1584954968660
participant_09	M16058	c1ccc2c(c1)CCN2	LPAGFVYQRIESJQ-UHFFFAOYSA-N	314	1584954970571
participant_09	M17707	c1ccc2c(c1)cc[nH]2	SIKJAQJRHWYJAI-UHFFFAOYSA-N	301	1584954983826
participant_09	M47223	C1C=Cc2c(C1)cc[nH]2	MDZDEBKCEOKKHL-UHFFFAOYSA-N	212	1584955092115
participant_09	M17709	C1CCc2c(C1)cc[nH]2	KQBVVLOYXDVATK-UHFFFAOYSA-N	190	1584955094092
participant_09	M47224	C1Cc2c(cc[nH]2)OC1	FAZQJLWRLQPSIB-UHFFFAOYSA-N	172	1584955099153
participant_09	M47225	c1c[nH]c2c1OCCO2	RCXUFGSXIWDCQI-UHFFFAOYSA-N	145	1584955101124
participant_09	M47226	C1=CCc2c(C1)cc[nH]2	WHQBSWIGKPPVGR-UHFFFAOYSA-N	203	1584955124517
participant_09	M47227	C1=COc2cc[nH]c2C1	HLWBJOANCINLFM-UHFFFAOYSA-N	196	1584955129317
participant_09	M47228	c1c[nH]c2c1OC=CO2	LSTQQRYHNGDIBU-UHFFFAOYSA-N	160	1584955131671
participant_09	M47229	c1ccc2c(c1)cn[nH]2	BAXOFTOLAUCFNW-UHFFFAOYSA-N	274	1584955180532
participant_09	M47230	c1ccc2c(c1)[nH]nn2	QRUDEWIWKLJBPS-UHFFFAOYSA-N	255	1584955182331
participant_09	M47231	c1cc[n+]2c(c1)[nH]nn2	BPDSGGQFORKTMY-UHFFFAOYSA-O	189	1584955184236
participant_09	M47232	c1cc[n+]2nn[nH][n+]2c1	OZQPNTMSNZNCDQ-UHFFFAOYSA-N	136	1584955186102
participant_09	M47233	c1cn[n+]2[nH]nn[n+]2c1	IZAWJERLRPWMHE-UHFFFAOYSA-N	98	1584955187859
participant_09	M47234	c1c[n+]2nn[nH][n+]2nn1	ADVJAOFAIYWBAF-UHFFFAOYSA-N	59	1584955189752
participant_09	M47235	c1nnn[n+]2[nH]nn[n+]12	PLZFPQSKXZBWFA-UHFFFAOYSA-N	38	1584955191511
participant_09	M47236	n1nn[n+]2nn[nH][n+]2n1	UVGDGNBTZIXGIB-UHFFFAOYSA-N	7	1584955193190
participant_09	M47237	c1cc[n+]2N=NC[n+]2c1	UJPJMXCIJQJNHR-UHFFFAOYSA-N	160	1584955203303
participant_09	M47238	c1cc[n+]2N=CC[n+]2c1	KFJZTKJZBHLHCA-UHFFFAOYSA-N	190	1584955204400
participant_09	M47239	c1cc[n+]2c(c1)CC=N2	NDYQFGDQNGCCNS-UHFFFAOYSA-N	255	1584955206124
participant_09	M47240	c1ccc2c(c1)CC=N2	RKJUIXBNRJVNHR-UHFFFAOYSA-N	324	1584955207618
participant_09	M47241	Cc1ccc2CC=Nc2c1	PGMFDLQNPMCWIV-UHFFFAOYSA-N	321	1584955229809
participant_09	M47242	CCc1ccc2CC=Nc2c1	HTIOWBCIWUJLNN-UHFFFAOYSA-N	329	1584955233055
participant_09	M47243	CCCc1ccc2CC=Nc2c1	DTXZJYWKAMYLAA-UHFFFAOYSA-N	327	1584955236362
participant_09	M47244	CCCCc1ccc2CC=Nc2c1	VQEKGTYKFVMAEW-UHFFFAOYSA-N	338	1584955241009
participant_09	M47245	CCCC(C)c1ccc2CC=Nc2c1	OXFJGMABBVDHID-UHFFFAOYSA-N	317	1584955260481
participant_09	M47246	CCC(C)Cc1ccc2CC=Nc2c1	NLCMPMVPIKMVPL-UHFFFAOYSA-N	347	1584955282972
participant_09	M47247	CCC(=C)Cc1ccc2CC=Nc2c1	LQENBHJSDGDCBQ-UHFFFAOYSA-N	323	1584955291551
participant_09	M47248	CCC(=O)Cc1ccc2CC=Nc2c1	RRSCZJXONVCVPQ-UHFFFAOYSA-N	329	1584955299211
participant_39	M1	C	VNWKTOKETHGBQD-UHFFFAOYSA-N	0	1584955325720
participant_39	M2	CC	OTMSDBZUPAUEDD-UHFFFAOYSA-N	36	1584955333591
participant_39	M3	CCC	ATUOYWHBWRKTHZ-UHFFFAOYSA-N	39	1584955335275
participant_39	M4	CCCC	IJDNQMDRQITEOD-UHFFFAOYSA-N	43	1584955336256
participant_39	M5	CCCCC	OFBQJSOFQDEBGM-UHFFFAOYSA-N	45	1584955337063
participant_39	M6	CCCCCC	VLKZOEOYAKHREP-UHFFFAOYSA-N	47	1584955338670
participant_39	M7	C1CCCCC1	XDTMQSROBMDMFD-UHFFFAOYSA-N	98	1584955340046
participant_39	M304	C1CCNCC1	NQRYJNQNLNOLGT-UHFFFAOYSA-N	99	1584955351428
participant_39	M4136	C1CNCCN1	GLUUGHFHXGJENI-UHFFFAOYSA-N	75	1584955354947
participant_39	M47249	C1CNCNC1	DKYBVKMIZODYKL-UHFFFAOYSA-N	81	1584955361839
participant_39	M47250	C1NCNCN1	LKLLNYWECKEQIB-UHFFFAOYSA-N	56	1584955362640
participant_39	M110	c1ccccc1	UHOVQNZJYSORNB-UHFFFAOYSA-N	192	1584955371473
participant_39	M448	C1=CCCC=C1	MGNZXYYWBUKAII-UHFFFAOYSA-N	163	1584955377422
participant_39	M447	C1=CCCCC1	HGCIXCUEYOPUTN-UHFFFAOYSA-N	143	1584955378165
participant_39	M47251	C1COCCN1	YNAVUWVOSKDBBP-UHFFFAOYSA-N	82	1584955387993
participant_39	M105	Cc1ccccc1	YXFVVABEGXRONW-UHFFFAOYSA-N	304	1584955413670
participant_39	M255	CCc1ccccc1	YNQLUTRBYVCPMQ-UHFFFAOYSA-N	300	1584955414541
participant_39	M449	CCCc1ccccc1	ODLMAHJVESYWTB-UHFFFAOYSA-N	299	1584955415651
participant_39	M450	CCCCc1ccccc1	OCKPCBLVNKHBMX-UHFFFAOYSA-N	313	1584955416619
participant_39	M599	c1ccc2CCCCc2c1	CXWXQJXEFPUFDZ-UHFFFAOYSA-N	347	1584955417450
participant_39	M600	c1ccc2ccccc2c1	UFWIBTONFRDIAS-UHFFFAOYSA-N	364	1584955421464
participant_39	M12376	c1ccc2c(c1)cccn2	SMWDFEZZVXVKRB-UHFFFAOYSA-N	343	1584955426090
participant_39	M12377	c1ccc2cnccc2c1	AWJUIBRHMBBTKR-UHFFFAOYSA-N	335	1584955430661
participant_39	M47252	c1cc2cccnc2nc1	FLBAYUMRQUHISI-UHFFFAOYSA-N	274	1584955441740
participant_39	M601	Cc1ccc2ccccc2c1	QIMMUPPBPVKWKM-UHFFFAOYSA-N	422	1584955458630
participant_39	M602	CCc1ccc2ccccc2c1	RJTJVVYSTUQWNI-UHFFFAOYSA-N	435	1584955460613
participant_39	M1551	CCCc1ccc2ccccc2c1	LQBNOHAXLHRIQW-UHFFFAOYSA-N	432	1584955461949
participant_39	M1552	CCCCc1ccc2ccccc2c1	UKAMWVYNAVUZEA-UHFFFAOYSA-N	443	1584955463347
participant_39	M6267	CCCCCc1ccc2ccccc2c1	QCMRTPFHMFJUDP-UHFFFAOYSA-N	429	1584955464520
participant_39	M11845	CCCCCCc1ccc2ccccc2c1	ZGHJVWFEQWVPTB-UHFFFAOYSA-N	410	1584955465684
participant_09	M47253	CCC(C)Cc1cccc(c1)/N=C\C	NXWHKEHTRBXPLR-RZNTYIFUSA-N	295	1584955470254
participant_39	M1555	C1CCC(CC1)c2ccc3ccccc3c2	LFOAKQQHKCCFNY-UHFFFAOYSA-N	448	1584955475604
participant_09	M47254	CC/C=N\c1cccc(CC(C)CC)c1	UVMDEDNFPVPVNG-DHDCSXOGSA-N	300	1584955477549
participant_39	M1556	c1ccc(cc1)-c2ccc3ccccc3c2	TURIHPLQSRVWHU-UHFFFAOYSA-N	434	1584955479275
participant_09	M47255	CCC(C)Cc1ccc2CCC=Nc2c1	XUKKFHSVONCPRK-UHFFFAOYSA-N	364	1584955479878
participant_09	M47256	CCC(C)Cc1ccc2cccnc2c1	GYHIQPWGIDYAJL-UHFFFAOYSA-N	386	1584955490227
participant_39	M47257	c1ccc2cc(ccc2c1)C3CCOCC3	ORLRCRPCUJQABM-UHFFFAOYSA-N	434	1584955504464
participant_39	M47258	c1ccc2cc(ccc2c1)N3CCOCC3	LHKYRIHPZFWSFK-UHFFFAOYSA-N	494	1584955507168
participant_39	M47259	c1cc(cc2ccncc12)N3CCOCC3	SGOCNLYKKLFHFN-UHFFFAOYSA-N	424	1584955513235
participant_39	M47260	Cc1ccc2cc(ccc2c1)N3CCOCC3	RFKLZUCGJCDESH-UHFFFAOYSA-N	496	1584955532298
participant_39	M47261	CCc1ccc2cc(ccc2c1)N3CCOCC3	YUFKLNHYUBZMFB-UHFFFAOYSA-N	508	1584955536042
participant_39	M47262	CCCc1ccc2cc(ccc2c1)N3CCOCC3	FHGRDAPLRQHARZ-UHFFFAOYSA-N	504	1584955540487
participant_39	M47263	CCCCc1ccc2cc(ccc2c1)N3CCOCC3	PILWIWIKFIXDQQ-UHFFFAOYSA-N	514	1584955543936
participant_39	M47264	CCCCCc1ccc2cc(ccc2c1)N3CCOCC3	NXBWHCSPACFEMN-UHFFFAOYSA-N	498	1584955545315
participant_39	M47265	C1CCC(C1)c2ccc3cc(ccc3c2)N4CCOCC4	SNTWYWKYQMENDL-UHFFFAOYSA-N	467	1584955547217
participant_39	M47266	C1CC(c2ccc3cc(ccc3c2)N4CCOCC4)SC1	OVTGULBYYXQFCJ-UHFFFAOYSA-N	476	1584955550631
participant_39	M47267	C1C=C(c2ccc3cc(ccc3c2)N4CCOCC4)SC1	HITNRQAPSITQCU-UHFFFAOYSA-N	495	1584955553667
participant_39	M47268	c1cc(-c2ccc3cc(ccc3c2)N4CCOCC4)sc1	RKAJJAISDVXYFI-UHFFFAOYSA-N	495	1584955554714
participant_39	M47269	c1cc(cc2ccc(cc12)N3CCOCC3)-c4nccs4	CTTCDJAESDZJAP-UHFFFAOYSA-N	485	1584955557955
participant_39	M47270	c1cc(cc2ccc(cc12)N3CCOCC3)-c4nncs4	UYGNETOHJNXIRC-UHFFFAOYSA-N	465	1584955558856
participant_39	M47271	CC(C)c1ccc2cc(ccc2c1)N3CCOCC3	MQPONVLYZPJDTP-UHFFFAOYSA-N	492	1584955571094
participant_09	M47272	CCCC(C)Cc1ccc2cccnc2c1	NNLRBNFILAOMMJ-UHFFFAOYSA-N	380	1584955574063
participant_09	M47273	CC(C)CC(C)Cc1ccc2cccnc2c1	QLRCMKBZGLLREZ-UHFFFAOYSA-N	382	1584955577091
participant_09	M47274	CCC(C)CC(C)Cc1ccc2cccnc2c1	YEKUZFPRQJVCIH-UHFFFAOYSA-N	385	1584955583560
participant_09	M47275	CC1CCCC(C1)Cc2ccc3cccnc3c2	ARLXNGGNDBFNPF-UHFFFAOYSA-N	451	1584955585795
participant_39	M47276	C(Cc1ccc2cc(ccc2c1)N3CCOCC3)CO	WVVNITNYWXPJPN-UHFFFAOYSA-N	490	1584955591079
participant_09	M47277	CC1CCC=C(C1)Cc2ccc3cccnc3c2	CHZDNMGOEXIIKL-UHFFFAOYSA-N	472	1584955595641
participant_39	M47278	C(Cc1ccc2cc(ccc2c1)N3CCOCC3)CN	CUOVHGUSHGGRCM-UHFFFAOYSA-N	490	1584955595689
participant_09	M47279	CC1C=CC=C(C1)Cc2ccc3cccnc3c2	XITZQVFWNXJMJF-UHFFFAOYSA-N	451	1584955597519
participant_09	M47280	Cc1cccc(c1)Cc2ccc3cccnc3c2	IKWSOFFLKGCNAP-UHFFFAOYSA-N	482	1584955599198
participant_39	M47281	C(Cc1ccc2cc(ccc2c1)N3CCOCC3)CCl	KHNONCDSCMISQA-UHFFFAOYSA-N	490	1584955600018
participant_39	M47282	C(Cc1ccc2cc(ccc2c1)N3CCOCC3)CBr	KIFQJAOZALCKPC-UHFFFAOYSA-N	490	1584955604195
participant_09	M47283	Cc1cccc(c1)C(C)c2ccc3cccnc3c2	FGGSHSYYTPLCOS-UHFFFAOYSA-N	457	1584955624865
participant_09	M47284	Cc1cccc(c1)C(=C)c2ccc3cccnc3c2	ZFCFCRSYWOPARY-UHFFFAOYSA-N	448	1584955630557
participant_09	M47285	Cc1cccc(c1)C(=O)c2ccc3cccnc3c2	PQPMRVXBPPPXJE-UHFFFAOYSA-N	463	1584955636058
participant_09	M47286	c1cc(cc(c1)O)C(=O)c2ccc3cccnc3c2	VDNUULHMCKDIKY-UHFFFAOYSA-N	429	1584955638206
participant_23	M1	C	VNWKTOKETHGBQD-UHFFFAOYSA-N	0	1584958178703
participant_23	M2	CC	OTMSDBZUPAUEDD-UHFFFAOYSA-N	36	1584958247295
participant_23	M3	CCC	ATUOYWHBWRKTHZ-UHFFFAOYSA-N	39	1584958251437
participant_23	M4	CCCC	IJDNQMDRQITEOD-UHFFFAOYSA-N	43	1584958252412
participant_23	M5	CCCCC	OFBQJSOFQDEBGM-UHFFFAOYSA-N	45	1584958252982
participant_23	M6	CCCCCC	VLKZOEOYAKHREP-UHFFFAOYSA-N	47	1584958253459
participant_23	M65	CCCCCCC	IMNFDUFMRHMDMM-UHFFFAOYSA-N	48	1584958254151
participant_23	M66	CCCCCCCC	TVMXDCGIABBOFY-UHFFFAOYSA-N	48	1584958255172
participant_23	M368	CCCCCCCCC	BKIMMITUMNQMOS-UHFFFAOYSA-N	48	1584958255889
participant_23	M369	CCCCCCCCCC	DIOQZVSQGTUSAI-UHFFFAOYSA-N	46	1584958258631
participant_23	M370	CCCCCCCCCCC	RSJKGSCJYJTIGS-UHFFFAOYSA-N	44	1584958259588
participant_23	M7934	CCCCCCCCCCCC	SNRUBQQJIBEYMU-UHFFFAOYSA-N	42	1584958260851
participant_23	M7935	CCCCCCCCCCCCC	IIYFAKIEWZDVMP-UHFFFAOYSA-N	40	1584958261497
participant_23	M7936	CCCCCCCCCCCCCC	BGHCVCJVXZWKCC-UHFFFAOYSA-N	37	1584958262239
participant_23	M22498	CCCCCCCCC1CCCCC1	FBXWCEKQCVOOLT-UHFFFAOYSA-N	115	1584958263561
participant_23	M16861	CCCCCCCCc1ccccc1	CDKDZKXSXLNROY-UHFFFAOYSA-N	252	1584958269402
participant_23	M47287	CCCCCCCCc1cccc(C)c1	QMUTZNRXAKMEBK-UHFFFAOYSA-N	254	1584958279804
participant_23	M47288	CCCCCCCCc1cccc(CC)c1	GVIOSAHZQTVCTM-UHFFFAOYSA-N	233	1584958285501
participant_23	M47289	CCCCCCCCc1cccc(CCC)c1	FYUODANCRJOATJ-UHFFFAOYSA-N	218	1584958289360
participant_23	M47290	CCCCCCCCc1cccc(CCCC)c1	SNIFYYAUSHNUQL-UHFFFAOYSA-N	210	1584958290439
participant_23	M47291	CCCCCCCCc1cccc(CCCCC)c1	CMLJIGAAABTFFC-UHFFFAOYSA-N	193	1584958293225
participant_23	M47292	CCCCCCCCc1cccc(CCCCCC)c1	UNXQINIGOLAUEP-UHFFFAOYSA-N	176	1584958296245
participant_23	M47293	CCCCCCCCc1cccc(c1)C2CCCCC2	RYWGBQXRISTFJA-UHFFFAOYSA-N	293	1584958297325
participant_23	M47294	CCCCCCCCc1cccc(c1)-c2ccccc2	JAFIWAUYENFTET-UHFFFAOYSA-N	359	1584958304070
participant_23	M47295	CCCCCCCNc1cccc(c1)-c2ccccc2	HSPXYOCEHIYVQD-UHFFFAOYSA-N	364	1584958314789
participant_23	M47296	CCCCCCC(C)Nc1cccc(c1)-c2ccccc2	TZUBGLLDEQFJEU-UHFFFAOYSA-N	399	1584958319500
participant_23	M47297	CCCCCCC(Nc1cccc(c1)-c2ccccc2)O	WCVQMOWUPILQOX-UHFFFAOYSA-N	394	1584958322373
participant_23	M47298	CCCCCCC(=O)Nc1cccc(c1)-c2ccccc2	CCTZWQCOXOGYCT-UHFFFAOYSA-N	390	1584958325926
participant_23	M47299	CCCCCC(C)C(=O)Nc1cccc(c1)-c2ccccc2	URVGEFSXRHWQQB-UHFFFAOYSA-N	414	1584958345941
participant_23	M47300	CCCCCC(CC)C(=O)Nc1cccc(c1)-c2ccccc2	DXANYKOKTONVRM-UHFFFAOYSA-N	404	1584958346920
participant_23	M47301	CCCC1CCC(C1)C(=O)Nc2cccc(c2)-c3ccccc3	LWHFIXWHNTUINQ-UHFFFAOYSA-N	472	1584958348141
participant_23	M47302	CCCC1CC=C(C1)C(=O)Nc2cccc(c2)-c3ccccc3	OCKOSPQTZNHHPC-UHFFFAOYSA-N	481	1584958358282
participant_23	M47303	CCCC1=CC=C(C1)C(=O)Nc2cccc(c2)-c3ccccc3	CROBEZKWDOAFLI-UHFFFAOYSA-N	462	1584958360190
participant_23	M47304	CCCCC/C(=C\C)/C(=O)Nc1cccc(c1)-c2ccccc2	GZSMQNSDCBPAPS-HAVNEIBRSA-N	417	1584958396423
participant_23	M47305	CCCCCC(=C)C(=O)Nc1cccc(c1)-c2ccccc2	XGRQNMIAGKJNPE-UHFFFAOYSA-N	397	1584958398740
participant_23	M47306	CCCCCC(=O)C(=O)Nc1cccc(c1)-c2ccccc2	UEGLXBSXFHQCOU-UHFFFAOYSA-N	404	1584958404881
participant_23	M47307	CCC(C)C1CC=C(C1)C(=O)Nc2cccc(c2)-c3ccccc3	HCVJRCXOIDUULD-UHFFFAOYSA-N	493	1584958424857
participant_23	M47308	CCC(CC)C1CC=C(C1)C(=O)Nc2cccc(c2)-c3ccccc3	AWSWBVVJCMLULO-UHFFFAOYSA-N	480	1584958425886
participant_23	M47309	CCCC(CC)C1CC=C(C1)C(=O)Nc2cccc(c2)-c3ccccc3	VEZBYCWZJTVZJH-UHFFFAOYSA-N	493	1584958427089
participant_23	M47310	c1ccc(cc1)-c2cccc(c2)NC(=O)C3=CCC(C3)C4CCCCC4	NXIKTPUMCPRDCJ-UHFFFAOYSA-N	476	1584958429273
participant_23	M47311	c1ccc(cc1)-c2cccc(c2)NC(=O)C3=CCC(C3)c4ccccc4	VVNLFMOCVCPWCG-UHFFFAOYSA-N	440	1584958433928
participant_23	M47312	C=C/C=C\C=C\C1CC=C(C1)C(=O)Nc2cccc(c2)-c3ccccc3	IUKMZYAGXAVFDB-GEEJUIKGSA-N	397	1584958439947
participant_23	M47313	C/C=C/C1CC=C(C1)C(=O)Nc2cccc(c2)-c3ccccc3	KAOAULPOQFTOEB-FARCUNLSSA-N	470	1584958447353
participant_23	M47314	C=C(C)/C=C\C=C\C1CC=C(C1)C(=O)Nc2cccc(c2)-c3ccccc3	LFTZYVNRUASYSY-PCCLLEMOSA-N	440	1584958462011
participant_23	M47315	C/C=C\C=C\C1CC=C(C1)C(=O)Nc2cccc(c2)-c3ccccc3	KVSULHNURVZBSX-KRCYNEMASA-N	438	1584958462121
participant_23	M47316	C=C/C=C/C1CC=C(C1)C(=O)Nc2cccc(c2)-c3ccccc3	CHKDDOAASRVKTE-FPYGCLRLSA-N	435	1584958521574
participant_23	M47317	CCCCC1CC=C(C1)C(=O)Nc2cccc(c2)-c3ccccc3	NWDOVCBXWFQZFE-UHFFFAOYSA-N	475	1584958556993
participant_23	M47318	CCCC(C)C1CC=C(C1)C(=O)Nc2cccc(c2)-c3ccccc3	UKJWPCMLFYQEGN-UHFFFAOYSA-N	490	1584958561027
participant_23	M47319	CCC(C1CC=C(C1)C(=O)Nc2cccc(c2)-c3ccccc3)NCC	NNTUDFRERBYTFK-UHFFFAOYSA-N	493	1584958575819
participant_23	M47320	CCNC(C1CC=C(C1)C(=O)Nc2cccc(c2)-c3ccccc3)NC	LBDPRIUSHMJTMT-UHFFFAOYSA-N	482	1584958577667
participant_23	M47321	CCCC(C1CC=C(C1)C(=O)Nc2cccc(c2)-c3ccccc3)NC	NTJNWVYOKZRMPY-UHFFFAOYSA-N	485	1584958582057
participant_23	M47322	CCC(CCCl)C1CC=C(C1)C(=O)Nc2cccc(c2)-c3ccccc3	FAIOYNADUBDDLO-UHFFFAOYSA-N	463	1584958605308
participant_23	M47323	c1ccc(cc1)-c2cccc(c2)NC(=O)C3=CCC(C3)C(CCCl)CCl	GTYLUIJQZQNYMD-UHFFFAOYSA-N	438	1584958607394
participant_23	M47324	CCCC(CCl)C1CC=C(C1)C(=O)Nc2cccc(c2)-c3ccccc3	IVDCBBXVIKJGAZ-UHFFFAOYSA-N	483	1584958609722
participant_23	M47325	C/C=C\C=C/Cc1cccc(c1)NC(=O)C2=CCC(C2)C(CC)CCC	XCQSAZLVIOMNOO-UHWGBUKQSA-N	385	1584958695294
participant_23	M47326	CC/C=C\C=C/Cc1cccc(c1)NC(=O)C2=CCC(C2)C(CC)CCC	MIMZJFVFCZAUPJ-QRLRYFCNSA-N	363	1584958707551
participant_23	M47327	CCC/C=C\C=C/Cc1cccc(c1)NC(=O)C2=CCC(C2)C(CC)CCC	YMRINMWJOVWNPC-XESWYYRISA-N	352	1584958708379
participant_23	M47328	CCCC(CC)C1CC=C(C1)C(=O)Nc2cccc(C/C=C\3/C=CCCC3)c2	OOPBHRBRVKFMNT-ZHZULCJRSA-N	469	1584958716570
participant_23	M47329	CCCC(CC)C1CC=C(C1)C(=O)Nc2cccc(CCC3C=CCCC3)c2	BFCWYJKCFXXXDB-UHFFFAOYSA-N	449	1584958732526
participant_23	M47330	CCCC(CC)C1CC=C(C1)C(=O)Nc2cccc(C#CC3C=CCCC3)c2	QFFQCDOOPKROHO-UHFFFAOYSA-N	456	1584958736537
participant_23	M47331	CCCC(CC)C1CC=C(C1)C(=O)Nc2cccc(C#CC3C=CC(C)CC3)c2	WDHRNJZWCOPRGH-UHFFFAOYSA-N	438	1584958760115
participant_23	M47332	CCCC(CC)C1CC=C(C1)C(=O)Nc2cccc(C#CCCCC(C)C=C)c2	DCODSNJMOHYUEH-UHFFFAOYSA-N	346	1584958767589
participant_23	M47333	CCCC(CC)C1CC=C(C1)C(=O)Nc2cccc(C#Cc3ccccc3)c2	LELDINZRERXOMD-UHFFFAOYSA-N	484	1584958794130
participant_23	M47334	CCCC(CC)C1CC=C(C1)C(=O)Nc2cccc(C)c2	NVCBFQQRRRIVOZ-UHFFFAOYSA-N	418	1584958820743
participant_23	M47335	CCCC(CC)C1CC=C(C1)C(=O)Nc2cccc(CC)c2	WRYWRHMTQCSHSA-UHFFFAOYSA-N	396	1584958829629
participant_23	M47336	CCCc1cccc(c1)NC(=O)C2=CCC(C2)C(CC)CCC	RPGVWRFCBXNYDF-UHFFFAOYSA-N	382	1584958830375
participant_23	M47337	CCCCc1cccc(c1)NC(=O)C2=CCC(C2)C(CC)CCC	QCBKGEQTSOSOGF-UHFFFAOYSA-N	384	1584958831175
participant_23	M47338	CCCC(CC)C1CC=C(C1)C(=O)Nc2ccc3CCCCc3c2	MBCXLXKFVOXYPJ-UHFFFAOYSA-N	414	1584958832385
participant_23	M47339	CCCC(CC)C1CC=C(C1)C(=O)Nc2ccc3ccccc3c2	RHRJFNHUQGGXPM-UHFFFAOYSA-N	498	1584958836067
participant_23	M47340	CCCC(CC)C1CC=C(C1)C(=O)Nc2ccc3cc(C)ccc3c2	ISPBDFITHNYQBE-UHFFFAOYSA-N	489	1584958854046
participant_23	M47341	CCCC(CC)C1CC=C(C1)C(=O)Nc2ccc3cc(CC)ccc3c2	JEJSQZFOVNDFDB-UHFFFAOYSA-N	482	1584958854688
participant_23	M47342	CCCc1ccc2cc(ccc2c1)NC(=O)C3=CCC(C3)C(CC)CCC	GWCPUWZVVJJNKG-UHFFFAOYSA-N	466	1584958855532
participant_23	M47343	CCCCc1ccc2cc(ccc2c1)NC(=O)C3=CCC(C3)C(CC)CCC	ZEXMUMGVJOEYHD-UHFFFAOYSA-N	465	1584958856575
participant_23	M47344	CCCC(CC)C1CC=C(C1)C(=O)Nc2ccc3cc4CCCCc4cc3c2	BNMNPSBSMLBUHD-UHFFFAOYSA-N	452	1584958860111
participant_23	M47345	CCCC(CC)C1CC=C(C1)C(=O)Nc2ccc3cc4ccccc4cc3c2	RSYXMPDBDBJAFO-UHFFFAOYSA-N	483	1584958863549
participant_23	M47346	CCCC(CC)C1CC=C(C1)C(=O)Nc2ccc3cc4ccccc4c(C)c3c2	ONUHTRLGMFLKLD-UHFFFAOYSA-N	526	1584958870740
participant_23	M47347	CCCC(CC)C1CC=C(C1)C(=O)Nc2ccc3c(C)c4ccccc4c(C)c3c2	AFMPCRQETOXSIS-UHFFFAOYSA-N	485	1584958872799
participant_23	M47348	CCCC(CC)C1CC=C(C1)C(=O)Nc2ccc3c(C)c4ccccc4c(c3c2)O	HTGRFOSVCASLEM-UHFFFAOYSA-N	489	1584958875861
participant_23	M47349	CCCC(CC)C1CC=C(C1)C(=O)Nc2ccc3c(c2)c(c4ccccc4c3O)O	CWXIGRIAQACFMT-UHFFFAOYSA-N	458	1584958876924
participant_23	M47350	CCCC(CC)C1CC=C(C1)C(=O)Nc2ccc3c(c2)C(C4C=CC=CC4=C3O)O	VJGYZYNKATXTJU-UHFFFAOYSA-N	439	1584958885925
participant_23	M47351	CCCC(CC)C1CC=C(C1)C(=O)Nc2ccc3c(c2)C(C4C=CC=CC4C3O)O	DFIXGUKNFBCSHF-UHFFFAOYSA-N	392	1584958886783
participant_23	M47352	CCCC(CC)C1CC=C(C1)C(=O)Nc2ccc3c(c2)C(=O)C4C=CC=CC4C3O	SHZKBRGMWPILHI-UHFFFAOYSA-N	422	1584958892798
participant_23	M47353	CCCC(CC)C1CC=C(C1)C(=O)Nc2ccc3c(c2)C(=O)C4C=CC=CC4C3=O	NNPOANSKGBXFCW-UHFFFAOYSA-N	398	1584958894099
participant_23	M47354	CCCC(CC)C1CC=C(C1)C(=O)Nc2ccc3c(c2)C(=O)c4ccccc4C3=O	FPRSIZOCIHIMKK-UHFFFAOYSA-N	456	1584958898098
participant_23	M47355	CCCC(CC)C1CC=C(C1)C(=O)Nc2ccc3Cc4ccccc4C(=O)c3c2	GCNRICRVIMHDER-UHFFFAOYSA-N	523	1584958904794
participant_23	M47356	CCCC(CC)C1CC=C(C1)C(=O)Nc2cccc(c2)C(=O)c3ccccc3C	NCCOPRSYDMCVTP-UHFFFAOYSA-N	519	1584958937341
participant_23	M47357	CCCC(CC)C1CC=C(C1)C(=O)Nc2cccc(c2)C(=O)c3ccccc3	QYGVLVHCFSGVAC-UHFFFAOYSA-N	483	1584958941240
participant_23	M47358	CCCC(CC)C1CC=C(C1)C(=O)Nc2ccc3Cc4ccccc4C(=C)c3c2	ICHYAJMWSKXXRN-UHFFFAOYSA-N	522	1584958966510
participant_23	M47359	CCCC(CC)C1CC=C(C1)C(=O)Nc2ccc3Cc4ccccc4C(C)c3c2	BCUOETZQSCJGHP-UHFFFAOYSA-N	540	1584958972329
participant_23	M47360	CCCC(CC)C1CC=C(C1)C(=O)Nc2ccc3CC4=CC=CCC4C(C)c3c2	PEMVWKYWRLMWIJ-UHFFFAOYSA-N	468	1584959012599
participant_23	M47361	CCCC(CC)C1CC=C(C1)C(=O)Nc2ccc3Cc4ccccc4Cc3c2	AZMGSTVYBNMSAK-UHFFFAOYSA-N	516	1584959032852
participant_23	M47362	CCCC(CC)C1CC=C(C1)C(=O)Nc2ccc(Cc3ccccc3)c(C)c2	QXJSVUUERWOZKK-UHFFFAOYSA-N	519	1584959039884
participant_23	M47363	CCCC(CC)C1CC=C(C1)C(=O)Nc2ccc(cc2)Cc3ccccc3	MTVGGSPLMPFEQJ-UHFFFAOYSA-N	517	1584959041898
participant_23	M47364	CCCC(CC)C1CC=C(C1)C(=O)Nc2ccc(cc2)C(C)c3ccccc3	PCHVOQIVIBPACB-UHFFFAOYSA-N	494	1584959049155
participant_23	M47365	CCCC(CC)C1CC=C(C1)C(=O)Nc2ccc(c(C)c2)C(C)c3ccccc3	CMAJDNLNWBDFBE-UHFFFAOYSA-N	522	1584959053575
participant_23	M47366	CCCC(CC)C1CC=C(C1)C(=O)Nc2ccc3C(C)c4ccccc4Cc3c2	FCVVHFVOFHMWIY-UHFFFAOYSA-N	540	1584959054916
participant_23	M47367	CCCC(CC)C1CC=C(C1)C(=O)Nc2ccc(cc2)C(C)c3ccccc3C	MQBXQHSGOHYHIV-UHFFFAOYSA-N	544	1584959070562
participant_23	M47368	CCCC(CC)C1CC=C(C1)C(=O)Nc2ccc(cc2)C(c3ccccc3)O	VWBCQNKQGPECSX-UHFFFAOYSA-N	473	1584959075549
participant_23	M47369	CCCC(CC)C1CC=C(C1)C(=O)Nc2ccc(cc2)C(=O)c3ccccc3	ZUESHTCGCAZVSB-UHFFFAOYSA-N	482	1584959078505
participant_23	M47370	CCCC(CC)C1CC=C(C1)C(=O)Nc2ccc(cc2)Cc3ccccc3C	ISSJUGQWCQAAHK-UHFFFAOYSA-N	536	1584959093110
participant_23	M47371	CCCC(CC)C1CC=C(C1)C(=O)Nc2ccc3c(Cc4ccccc4C3CC)c2	KUELWBIBDQWLFU-UHFFFAOYSA-N	526	1584959132068
participant_23	M47372	CCCC(CC)C1CC=C(C1)C(=O)Nc2ccc3c(Cc4ccccc4C3CCC)c2	BNKFASAHOPJBJH-UHFFFAOYSA-N	503	1584959133288
participant_23	M47373	CCCC(CC)C1CC=C(C1)C(=O)Nc2ccc3c(Cc4cccc5CCCC3c54)c2	BKCQADUTWUGMNI-UHFFFAOYSA-N	523	1584959135226
participant_23	M47374	CCCC(CC)C1CC=C(C1)C(=O)Nc2ccc-3c(Cc4cccc5cccc3c54)c2	VGKQLSVGGDRBOC-UHFFFAOYSA-N	513	1584959141193
participant_23	M47375	CCCC(CC)C1CC=C(C1)C(=O)Nc2ccc-3c(CC4CCCc5cccc3c54)c2	URYJDXGXFRVLQH-UHFFFAOYSA-N	520	1584959158836
participant_23	M47376	CCCC(CC)C1CC=C(C1)C(=O)Nc2ccc3c(CC4CCCC5CCCC3C54)c2	YEZMSMZNXXGGKI-UHFFFAOYSA-N	377	1584959159485
participant_23	M47377	CCCC(CC)C1CC=C(C1)C(=O)NC2CCC3C(CC4CCCC5CCCC3C54)C2	AVSXMBSHFUIRHK-UHFFFAOYSA-N	213	1584959161949
participant_23	M47378	CCCC(CC)C1CC=C(C1)C(=O)Nc2ccc3c(cc4CCCC5CCCc3c54)c2	FAXLOCZOGABPNM-UHFFFAOYSA-N	443	1584959167942
participant_23	M47379	CCCC(CC)C1CC=C(C1)C(=O)Nc2ccc3c(cc4cccc5CCCc3c54)c2	ZLFCADYCMOSHJA-UHFFFAOYSA-N	522	1584959168899
participant_23	M47380	CCCC(CC)C1CC=C(C1)C(=O)Nc2ccc3c(cc4cccc(C)c4c3CC)c2	VDKQCUSIUPWCAV-UHFFFAOYSA-N	482	1584959184297
participant_23	M47381	CCCC(CC)C1CC=C(C1)C(=O)Nc2ccc3c(C)c4c(C)cccc4cc3c2	MYMGSXRTXVFAOC-UHFFFAOYSA-N	498	1584959185483
participant_23	M47382	CCCC(CC)C1CC=C(C1)C(=O)Nc2ccc(c(C)c2)/C(=C/3\CC=CC=C3C)/C	LLKVBLDJDJJDCS-YYADALCUSA-N	481	1584959189958
participant_23	M47383	CCCC(CC)C1CC=C(C1)C(=O)Nc2ccc(cc2)/C(=C/3\CC=CC=C3C)/C	JWICLHSGGLNUHU-LHLOQNFPSA-N	492	1584959191259
participant_23	M47384	CCCC(CC)C1CC=C(C1)C(=O)Nc2ccc(cc2)C(C)C3CC=CC=C3C	LFKOAASYGDGKSN-UHFFFAOYSA-N	478	1584959196180
participant_23	M47385	CCCC(CC)C1CC=C(C1)C(=O)Nc2ccc(cc2)C(C)c3ccccc3O	NRRCCKNPZLZBTL-UHFFFAOYSA-N	508	1584959215511
participant_23	M47386	CCCC(CC)C1CC=C(C1)C(=O)Nc2ccc(cc2)C(c3ccccc3O)O	WUFQKCBZAFXRGH-UHFFFAOYSA-N	489	1584959217616
participant_23	M47387	CCCC(CC)C1CC=C(C1)C(=O)Nc2ccc(cc2)C(c3ccccc3C)O	OAWJBOAYSATOAQ-UHFFFAOYSA-N	523	1584959221323
participant_23	M47388	CCCC(CC)C1CC=C(C1)C(=O)Nc2ccc(cc2)C(=O)c3ccccc3C	FHQKITIDDHCIGT-UHFFFAOYSA-N	510	1584959226337
participant_23	M47389	CCCC(CC)C1CC=C(C1)C(=O)Nc2ccc(cc2)C(=C)c3ccccc3C	QGIQTYOVDCQMRT-UHFFFAOYSA-N	506	1584959232358
participant_23	M47390	CCCC(CC)C1CC=C(C1)C(=O)Nc2ccc(cc2)C(C)c3cc(C)ccc3C	DTSVBFWJBLJLBD-UHFFFAOYSA-N	514	1584959368953
participant_23	M47391	CCCC(CC)C1CC=C(C1)C(=O)Nc2ccc(cc2)C(C)c3cc(C)c(C)cc3C	CMVKNQBARDTHFP-UHFFFAOYSA-N	459	1584959374331
participant_23	M47392	CCCC(CC)C1CC=C(C1)C(=O)Nc2ccc(cc2)C(C)c3ccc(C)cc3C	PYPAJJGNEYKOTG-UHFFFAOYSA-N	497	1584959379545
participant_23	M47393	CCCC(CC)C1CC=C(C1)C(=O)Nc2ccc(cc2)C(CC)c3ccccc3C	PASXPXRASIPEPP-UHFFFAOYSA-N	519	1584959408259
participant_23	M47394	CCCC(CC)C1CC=C(C1)C(=O)Nc2ccc(cc2)C(CCC)c3ccccc3C	SXZQBVIOEFIVCS-UHFFFAOYSA-N	500	1584959409180
participant_23	M47395	CCCCC(c1ccc(cc1)NC(=O)C2=CCC(C2)C(CC)CCC)c3ccccc3C	WNUBPHQFFCEUBM-UHFFFAOYSA-N	488	1584959409866
participant_23	M47396	CCCCCC(c1ccc(cc1)NC(=O)C2=CCC(C2)C(CC)CCC)c3ccccc3C	KMAIGFLKRILVLQ-UHFFFAOYSA-N	469	1584959410662
participant_23	M47397	CCCCCCC(c1ccc(cc1)NC(=O)C2=CCC(C2)C(CC)CCC)c3ccccc3C	MKQYVGJPRRKRTR-UHFFFAOYSA-N	447	1584959411280
participant_23	M47398	CCCC(CC)C1CC=C(C1)C(=O)Nc2ccc(cc2)C(C3CCCCC3)c4ccccc4C	WEKJBBHTYOVFBK-UHFFFAOYSA-N	531	1584959412459
participant_23	M47399	CCCC(CC)C1CC=C(C1)C(=O)Nc2ccc(cc2)C(c3ccccc3C)N4CCCCC4	GBHVGMUTFRTXBB-UHFFFAOYSA-N	588	1584959416918
participant_23	M47400	CCCC(CC)C1CC=C(C1)C(=O)Nc2ccc(cc2)C(c3ccccc3C)N4CCOCC4	GSBGEWBEVNMOHV-UHFFFAOYSA-N	582	1584959421287
participant_23	M47401	CCCC(CC)C1CC=C(C1)C(=O)Nc2ccc(cc2)C(c3ccccc3C)N4C=CCCC4	OWIRXZUDORJCAS-UHFFFAOYSA-N	575	1584959432552
participant_23	M47402	CCCC(CC)C1CC=C(C1)C(=O)Nc2ccc(cc2)C(c3ccccc3C)N4C=CC=CC4	KBXGONSBOWEUME-UHFFFAOYSA-N	525	1584959434602
participant_23	M47403	CCCC(CC)C1CC=C(C1)C(=O)Nc2ccc(cc2)C(c3ccccc3C)N4CC=CCC4	DNSNPPQLGFFLGG-UHFFFAOYSA-N	571	1584959445359
participant_23	M47404	CCCC(CC)C1CC=C(C1)C(=O)Nc2ccc(cc2)C(c3ccccc3C)N4CCSCC4	NSUDHVNRMBEYQT-UHFFFAOYSA-N	587	1584959490910
participant_23	M47405	CCCCCNC(c1ccc(cc1)NC(=O)C2=CCC(C2)C(CC)CCC)c3ccccc3C	PITQAPPKZLRFNH-UHFFFAOYSA-N	475	1584959525812
participant_23	M47406	CCCCCCCC(c1ccc(cc1)NC(=O)C2=CCC(C2)C(CC)CCC)c3ccccc3C	BTNXPMODBNATBB-UHFFFAOYSA-N	421	1584959538745
participant_23	M47407	CCCC(CC)C1CC=C(C1)C(=O)Nc2ccc(cc2)C(CC3CCCCC3)c4ccccc4C	XBAFYJZHZBZOIB-UHFFFAOYSA-N	525	1584959539496
participant_23	M47408	CCCC(CC)C1CC=C(C1)C(=O)Nc2ccc(cc2)C(c3ccccc3C)OC4CCCCC4	FAPUVEAAZHORPT-UHFFFAOYSA-N	528	1584959542711
participant_23	M47409	CCCC(CC)C1CC=C(C1)C(=O)Nc2ccc(cc2)C(c3ccccc3C)ON4CCCCC4	QLEPGUACWKEZLF-UHFFFAOYSA-N	574	1584959544903
participant_23	M47410	CCCC(CC)C1CC=C(C1)C(=O)Nc2ccc(cc2)C(c3cc(C)ccc3C)N4CCCCC4	TUKITVBAJYUGCW-UHFFFAOYSA-N	570	1584959572836
participant_23	M47411	CCCC(CCC)C1CC=C(C1)C(=O)Nc2ccc(cc2)C(c3cc(C)ccc3C)N4CCCCC4	LYPPYGNNVGYZIH-UHFFFAOYSA-N	549	1584959589771
participant_23	M47412	CCCC(CCC)C1CC=C(C1)C(=O)Nc2ccc(cc2)C(c3ccccc3C)N4CCCCC4	ZTRVLZMORZKYRM-UHFFFAOYSA-N	569	1584959598029
participant_23	M47698	CCCC(CC)C1CC=C(C1)C(=O)Nc2ccc(cc2)C(c3ccccc3C)N4CCCC(C)C4	FIJPSDBWOLGFMV-UHFFFAOYSA-N	588	1584966149501
participant_23	M47699	CCCC(CC)C1CC=C(C1)C(=O)Nc2ccc(cc2)C(c3ccccc3C)N4CCCC(CC)C4	MAZZQRPOXSINMG-UHFFFAOYSA-N	571	1584966157550
participant_23	M47700	CCCC1CCCN(C1)C(c2ccc(cc2)NC(=O)C3=CCC(C3)C(CC)CCC)c4ccccc4C	TYFLOBPFBKCPLV-UHFFFAOYSA-N	551	1584966161197
participant_23	M47701	CCCCC1CCCN(C1)C(c2ccc(cc2)NC(=O)C3=CCC(C3)C(CC)CCC)c4ccccc4C	UWQXIOVKSDCFOP-UHFFFAOYSA-N	538	1584966161952
participant_23	M47702	CCCC(CC)C1CC=C(C1)C(=O)Nc2ccc(cc2)C(c3ccccc3C)N4CCC5CCCCC5C4	WQBKRBNAZSZCCI-UHFFFAOYSA-N	533	1584966164049
participant_23	M47703	CCCC(CC)C1CC=C(C1)C(=O)Nc2ccc(cc2)C(c3ccccc3C)N4CCc5ccccc5C4	GGVSDHUWHUCGDF-UHFFFAOYSA-N	559	1584966169188
participant_23	M47704	CCCC(CC)C1CC=C(C1)C(=O)Nc2ccc(cc2)C(c3ccccc3C)N4CCc5cccnc5C4	CNEQAJOFWIOHAN-UHFFFAOYSA-N	567	1584966178105
participant_23	M47705	CCCC(CC)C1CC=C(C1)C(=O)Nc2ccc(cc2)C(c3ccccc3C)N4CCc5cncnc5C4	JFQSWHLRZIKPGQ-UHFFFAOYSA-N	563	1584966181769
participant_23	M47706	CCCC(CC)C1CC=C(C1)C(=O)Nc2ccc(cc2)C(c3ccccc3C)N4CCc5cnccc5C4	VEAMKIRJESBAFT-UHFFFAOYSA-N	562	1584966184116
participant_23	M47707	C=C/C=C\C1=CCCN(C1)C(c2ccc(cc2)NC(=O)C3=CCC(C3)C(CC)CCC)c4ccccc4C	BZVFYSSPDKJZOH-ZSOIEALJSA-N	545	1584966192906
participant_23	M47708	CCCC(CC)C1CC=C(C1)C(=O)Nc2ccc(cc2)C(c3ccccc3C)N4CCC=C(C=C)C4	RXICRXTUVOAZOJ-UHFFFAOYSA-N	571	1584966194676
participant_23	M47709	CCCC(CC)C1CC=C(C1)C(=O)Nc2ccc(cc2)C(c3ccccc3C)N4CCC=C(CC)C4	LDWSWJSLSLGVNM-UHFFFAOYSA-N	564	1584966203086
participant_23	M47710	CCCC(CC)C1CC=C(C1)C(=O)Nc2ccc(cc2)C(c3ccccc3C)N4CCC=C(C4)NC	OHAOFLBJPVEQOM-UHFFFAOYSA-N	573	1584966207098
participant_23	M47711	CCCC(CC)C1CC=C(C1)C(=O)Nc2ccc(cc2)C(c3ccccc3C)N4CCC=C(C4)NCC	LTWIAJYCMCVYOZ-UHFFFAOYSA-N	560	1584966211387
participant_23	M47712	CCCC(CC)C1CC=C(C1)C(=O)Nc2ccc(cc2)C(c3ccccc3C)N4CCC=C(C4)NCO	VJVBQIOGAUUWGJ-UHFFFAOYSA-N	558	1584966214281
participant_23	M47713	CCCC(CC)C1CC=C(C1)C(=O)Nc2ccc(cc2)C(c3ccccc3C)N4CCC=C(C4)NC=O	VPKDIMPNWIHGHB-UHFFFAOYSA-N	565	1584966217451
participant_23	M47714	CCCC(CC)C1CC=C(C1)C(=O)Nc2ccc(cc2)C(c3ccccc3C)N4CCC=C(C4)NC(=O)C	FNMXTERDXHTJOA-UHFFFAOYSA-N	578	1584966222063
participant_23	M47715	CCCC(CC)C1CC=C(C1)C(=O)Nc2ccc(cc2)C(c3ccccc3C)N4CCC=C(C4)NC(=O)O	TZDYIVVYKJMFAM-UHFFFAOYSA-N	564	1584966230111
participant_23	M47716	CCCC(CC)C1CC=C(C1)C(=O)Nc2ccc(cc2)C(c3ccccc3C)N4CCC=C(C4)NC(=O)S	LLVMZHKEXLABIU-UHFFFAOYSA-N	564	1584966235780
participant_23	M47717	CCCC(CC)C1CC=C(C1)C(=O)Nc2ccc(cc2)C(c3ccccc3C)N4CCC=C(C4)NC(=S)S	WFIGPIAAIBVORL-UHFFFAOYSA-N	558	1584966238380
participant_23	M47718	CCCC(CC)C1CC=C(C1)C(=O)Nc2ccc(cc2)C(c3ccccc3C)N4CCC=C(C4)NS(=S)S	OJQSQSUFBPAYBK-UHFFFAOYSA-N	564	1584966240057
participant_23	M47719	CCCC(CC)C1CC=C(C1)C(=O)Nc2ccc(cc2)C(c3ccccc3C)N4CCC=C(C4)NC(=S)Cl	JGOIYGLWWHLSDN-UHFFFAOYSA-N	558	1584966258510
participant_23	M47720	CCCC(CC)C1CC=C(C1)C(=O)Nc2ccc(cc2)C(c3ccccc3C)N4CCC=C(C4)N	XVDXETHPOQHDSN-UHFFFAOYSA-N	576	1584966269150
participant_36	M47698	CCCC(CC)C1CC=C(C1)C(=O)Nc2ccc(cc2)C(c3ccccc3C)N4CCCC(C)C4	FIJPSDBWOLGFMV-UHFFFAOYSA-N	588	1584966675860
participant_36	M47721	CC1CCCN(C1)C(c2ccc(cc2)NC(=O)C3=CCCC3)c4ccccc4C	ZOXWZPYDFGLJTQ-UHFFFAOYSA-N	592	1584966693404
participant_36	M47722	CC1CCCN(C1)C(c2ccc(cc2)NC=O)c3ccccc3C	UZEJAJGLXIVXQP-UHFFFAOYSA-N	571	1584966699615
participant_36	M47723	CC1CCCN(C1)C(c2ccc(cc2)N)c3ccccc3C	VQNDBQNYBRZFDL-UHFFFAOYSA-N	573	1584966703973
participant_36	M47724	Cc1ccccc1C(c2ccc(cc2)N)N3CCCCC3	IBQPUFQOUZNOKD-UHFFFAOYSA-N	564	1584966709206
participant_36	M47725	Cc1ccccc1C(c2ccc(cc2)NC(=O)C3=CCCC3)N4CCCC(C4)O	NUPABNHKQAMYLC-UHFFFAOYSA-N	585	1584966739338
participant_36	M47726	Cc1ccccc1C(c2ccc(cc2)NC(=O)C3=CCCC3)N4CCCC(C4)Cl	KDSKGPWMUYJCKP-UHFFFAOYSA-N	575	1584966744951
participant_36	M47727	Cc1ccccc1C(c2ccc(cc2)NC(=O)C3=CCCC3)N4CCCC(C4)N	NCTXTBSSICDAHQ-UHFFFAOYSA-N	575	1584966750506
participant_36	M47728	Cc1ccccc1C(c2ccc(cc2)NC(=O)C3=CCCC3)N4CCCC(C4)Br	FLWSRLQBTOOGNT-UHFFFAOYSA-N	575	1584966755288
participant_36	M47729	CC1CCCN(C1)C(c2ccc(cc2)NC(=O)C3=CCCC3)c4c(C)cccc4C	JOCDNYSVGDPDBS-UHFFFAOYSA-N	547	1584966775659
participant_36	M47730	CC1CCCN(C1)C2c3ccc(cc3Cc4cccc(C)c42)NC(=O)C5=CCCC5	BWNNLKOBQSYFSM-UHFFFAOYSA-N	556	1584966777951
participant_36	M47731	CC1CCCN(C1)c2c3ccc(cc3cc4cccc(C)c42)NC(=O)C5=CCCC5	SLEIMJTVYNQIBG-UHFFFAOYSA-N	539	1584966783797
participant_36	M47732	CC1CCCN(C1)c2c3ccccc3cc4cc(ccc42)NC(=O)C5=CCCC5	WPSNTUDBHFMGSO-UHFFFAOYSA-N	544	1584966795703
participant_36	M47733	CC1CCCN(C1)c2c3ccccc3cc4ccccc42	IVVPSQDBEWKALR-UHFFFAOYSA-N	526	1584966797763
participant_36	M47734	CC1CCCN(C1)C2=C3C=CC=CC3Cc4ccccc42	SVKCZBUGKIVKCK-UHFFFAOYSA-N	518	1584966830041
participant_36	M47735	CC1CCCN(C1)C2=C3C=CC=CC3C(C)c4ccccc42	WALJMJKUZVCWSP-UHFFFAOYSA-N	508	1584966835719
participant_36	M47736	CC1CCCN(C1)C2=C3C=CC=CC3C(=C)c4ccccc42	WSLOFOGOBWYJDG-UHFFFAOYSA-N	489	1584966838980
participant_36	M47737	CC1CCCN(C1)C2=C3C=CC=CC3C(=O)c4ccccc42	LRYXKPYZZQWJCT-UHFFFAOYSA-N	500	1584966841467
participant_36	M47738	CC1CCCN(C1)[N+]2=C3C=CC=CC3C(=O)c4ccccc42	HHWVIWSNYQYVSW-UHFFFAOYSA-N	488	1584966844986
participant_36	M47739	CC1CCCN(C1)N2C3C=CC=CC3C(=O)c4ccccc42	NBIXQNYVNJDFDD-UHFFFAOYSA-N	466	1584966850486
participant_36	M47740	CC1CCCC(C1)N2C3C=CC=CC3C(=O)c4ccccc42	VORKGNSBNCXVRX-UHFFFAOYSA-N	426	1584966854001
participant_36	M47741	CC1CCCN(C1)C(c2ccc(cc2)NC(=O)C3=CCC=C3)c4ccccc4C	UEDFEBYCRQZHSZ-UHFFFAOYSA-N	585	1584966877064
participant_36	M47742	CC1C=CCN(C1)C(c2ccc(cc2)NC(=O)C3=CCCC3)c4ccccc4C	IUBZSRXQCYEMBG-UHFFFAOYSA-N	561	1584966891593
participant_36	M47743	CC1=CN(CC=C1)C(c2ccc(cc2)NC(=O)C3=CCCC3)c4ccccc4C	CBVRDEHIFZAQST-UHFFFAOYSA-N	553	1584966894726
participant_36	M47744	Cc1ccc(C)c(c1)C(c2ccc(cc2)NC(=O)C3=CCCC3)N4CCCC(C)C4	NTCHPRRLPGGAFT-UHFFFAOYSA-N	580	1584966911319
participant_36	M47745	CC1CCCN(C1)C(c2ccc(cc2)NC(=O)C3=CCCC3)c4cc(ccc4C)O	ZLEWVCMYJUJVPJ-UHFFFAOYSA-N	548	1584966919021
participant_36	M47746	CC1CCCN(C1)C(c2ccccc2)c3ccc(cc3)NC(=O)C4=CCCC4	XGZXMHYSFJBGEP-UHFFFAOYSA-N	537	1584966934591
participant_36	M47747	Cc1cccc(c1)C(c2ccc(cc2)NC(=O)C3=CCCC3)N4CCCC(C)C4	UVUXVTMLGLADHQ-UHFFFAOYSA-N	558	1584966940724
participant_36	M47748	CC1CCCN(C1)C(c2ccc(cc2)NC(=O)C3=CCCC3)c4cc(C)cc(C)c4	XZSIFUSUBZDKMN-UHFFFAOYSA-N	550	1584966943600
participant_36	M47749	Cc1ccc(cc1)C(c2ccc(cc2)NC(=O)C3=CCCC3)N4CCCC(C)C4	NIGQRACUDJRAEX-UHFFFAOYSA-N	516	1584966956500
participant_36	M47750	CC/C=C(\C)/C(=O)Nc1ccc(cc1)C(c2ccccc2C)N3CCCC(C)C3	TZUIPHJKEUQSEA-ZVBGSRNCSA-N	599	1584967028443
participant_36	M47751	C/C=C(\C)/C(=O)Nc1ccc(cc1)C(c2ccccc2C)N3CCCC(C)C3	ZRKHIPJLSMIHCA-PTXOJBNSSA-N	600	1584967032916
participant_36	M47752	C=C(C)C(=O)Nc1ccc(cc1)C(c2ccccc2C)N3CCCC(C)C3	MAUXCVIAPYRAEH-UHFFFAOYSA-N	596	1584967035043
participant_36	M47753	CC1CCCN(C1)C(c2ccc3c(cc(C)c(=O)[nH]3)c2)c4ccccc4C	LGWBJMTZCLYAQR-UHFFFAOYSA-N	594	1584967053147
participant_36	M47754	CC1CCCN(C1)C(c2cccc(/C=C(/C)\C(=O)N)c2)c3ccccc3C	CIVDSGBBQOPEAD-RGEXLXHISA-N	607	1584967064331
participant_36	M47755	CC1CCCN(C1)C(c2cccc(c2)/C(=C(/C)\C(=O)N)/C)c3ccccc3C	WLVMLAPETOJDTO-VXPUYCOJSA-N	613	1584967078160
participant_36	M47756	CC/C(=C(\C)/C(=O)N)/c1cccc(c1)C(c2ccccc2C)N3CCCC(C)C3	JUORWYBXMDNXFE-ATJXCDBQSA-N	610	1584967082868
participant_36	M47757	CC1CCCN(C1)C(c2cccc(c2)C3=C(CCC3)C(=O)N)c4ccccc4C	SQJOASWVDPNPBD-UHFFFAOYSA-N	590	1584967086965
participant_36	M47758	CCC/C(=C(\C)/C(=O)N)/c1cccc(c1)C(c2ccccc2C)N3CCCC(C)C3	HXUIRHPVDPTQCN-DAFNUICNSA-N	605	1584967095005
participant_36	M47759	CC1CCCN(C1)C(c2cccc(c2)C3=C(CCCC3)C(=O)N)c4ccccc4C	ZTLYFKUYCCDBCX-UHFFFAOYSA-N	572	1584967096158
participant_36	M47760	CC1CCCN(C1)C(c2cccc(c2)C3=C(C=CCC3)C(=O)N)c4ccccc4C	RBUGGHZPRVEFBC-UHFFFAOYSA-N	593	1584967100348
participant_36	M47761	CC1CCCN(C1)C(c2cccc(c2)-c3ccccc3C(=O)N)c4ccccc4C	KNACRTHFEAESHB-UHFFFAOYSA-N	585	1584967103743
participant_36	M47762	CC1CCCN(C1)C(c2cccc(c2)/C(=C\C(=O)N)/C)c3ccccc3C	SQUKEQJIVGFIRK-RGEXLXHISA-N	598	1584967135294
participant_36	M47763	CC1CCCN(C1)C(c2cccc(c2)C(C)CC(=O)N)c3ccccc3C	BAGXANJAECOEHE-UHFFFAOYSA-N	580	1584967141685
participant_36	M47764	CC1CCCN(C1)C(c2cccc(c2)C(C)C(C)C(=O)N)c3ccccc3C	FEUDDIUTVRTREZ-UHFFFAOYSA-N	579	1584967147126
participant_36	M47765	CC1CCCN(C1)C2c3cccc(/C(=C(/C)\C(=O)N)/C)c3-c4cccc(C)c42	PNNCYBJDSMASAA-ZCXUNETKSA-N	556	1584967164088
participant_36	M47766	Cc1cccc(c1)-c2c(cccc2/C(=C(/C)\C(=O)N)/C)CN3CCCC(C)C3	YQULHDBAOFCUEA-VXPUYCOJSA-N	572	1584967173856
participant_36	M47767	Cc1ccccc1Cc2cccc(c2)/C(=C(/C)\C(=O)N)/C	KGILABMBFJCKLP-PFONDFGASA-N	494	1584967223096
participant_36	M47768	CC1CCCN(C1)Cc2cccc(c2)/C(=C(/C)\C(=O)N)/C	JHYMLQNNEBUCFB-PFONDFGASA-N	437	1584967237980
participant_36	M47769	CC1CCCN(C1)C(c2ccnc(c2)/C(=C(/C)\C(=O)N)/C)c3ccccc3C	KEXJGMFDSNYZMV-HNENSFHCSA-N	599	1584967271334
participant_36	M47770	CC1CCCN(C1)C(c2ccccc2C)c3cc(/C(=C(/C)\C(=O)N)/C)ncn3	QNBFMLGLGJQMSF-ZCXUNETKSA-N	554	1584967275063
participant_36	M47771	CC1CCCN(C1)C(c2ccccc2C)s3cccc(c3)/C(=C(/C)\C(=O)N)/C	TVCUXCGTOYEWNC-VXPUYCOJSA-N	584	1584967286909
participant_36	M47772	CC1CCCN(C1)C(c2ccc/3c(c2)\C3=C(/C)\C(=O)N)c4ccccc4C	OBRHHGZSYUBJGM-OQKWZONESA-N	609	1584967330379
participant_36	M47773	CC1CCCN(C1)C(c2ccc(cc2)/C=C(/C)\C(=O)N)c3ccccc3C	AKNVDWKAURIPQW-CYVLTUHYSA-N	590	1584967334045
participant_36	M47774	CC1CCCN(C1)C(c2ccc(cc2)/C(=C(/C)\C(=O)N)/C)c3ccccc3C	LCDMMORZTZCBPO-VXPUYCOJSA-N	601	1584967345387
participant_36	M47775	Cc1ccc(C)c(c1)C(c2ccc(cc2)/C(=C(/C)\C(=O)N)/C)N3CCCC(C)C3	DYYZTNZONKWQES-MRCUWXFGSA-N	580	1584967354865
participant_36	M47776	CC1CCCN(C1)C(c2ccc(cc2)/C(=C(/C)\C(=O)N)/C)c3cc(C)c(C)cc3C	BHCNHCRQVHIZEK-DQRAZIAOSA-N	519	1584967357633
participant_36	M47777	CCc1cc(C)c(cc1C)C(c2ccc(cc2)/C(=C(/C)\C(=O)N)/C)N3CCCC(C)C3	UWMPJDUOYIWXGS-DQRAZIAOSA-N	527	1584967359145
participant_36	M47778	CC1CCCN(C1)C(c2ccc(cc2)/C(=C(/C)\C(=O)N)/C)c3cc4CCCc4cc3C	HAGLZDVRQBZQJQ-MRCUWXFGSA-N	528	1584967361130
participant_36	M47779	CC1CCCN(C1)C(c2ccc(cc2)/C(=C(/C)\C(=O)N)/C)c3cc4C(C)CCc4cc3C	LROWONPVWQWJAM-DQRAZIAOSA-N	547	1584967366179
participant_36	M47780	Cc1ccccc1C(c2cccc(c2)/C(=C(/C)\C(=O)N)/C)N3CCCCC3	FPYRCSJFKVPWJT-HNENSFHCSA-N	611	1584967384679
participant_36	M47781	CC1CCN(CC1)C(c2cccc(c2)/C(=C(/C)\C(=O)N)/C)c3ccccc3C	WZYVTPWXXJWZFM-VXPUYCOJSA-N	608	1584967393127
participant_36	M47782	Cc1ccccc1C(c2cccc(c2)/C(=C(/C)\C(=O)N)/C)N3CCC(CC3)O	IAAZNXBKMZPGHZ-ZCXUNETKSA-N	598	1584967396217
participant_36	M47783	Cc1ccccc1C(c2cccc(c2)/C(=C(/C)\C(=O)N)/C)N3CCC(=O)CC3	SQQLOUYEOQJVBK-ZCXUNETKSA-N	601	1584967398460
participant_36	M47784	Cc1ccccc1C(c2cccc(c2)/C(=C(/C)\C(=O)N)/C)N3C=CC(=O)CC3	HNJALVRDWINNMW-ZCXUNETKSA-N	587	1584967400446
participant_36	M47785	Cc1ccccc1C(c2cccc(c2)/C(=C(/C)\C(=O)N)/C)n3ccc(=O)cc3	CZVNBPGFBNYGES-ZCXUNETKSA-N	501	1584967403249
participant_36	M47786	Cc1ccccc1C(c2cccc(c2)/C(=C(/C)\C(=O)N)/C)N3C=CCC=C3	DXKKDXNSOASTGW-HNENSFHCSA-N	515	1584967409505
participant_36	M47787	CC1C=CN(C=C1)C(c2cccc(c2)/C(=C(/C)\C(=O)N)/C)c3ccccc3C	CAPFWLRVRMYBGW-VXPUYCOJSA-N	503	1584967416355
participant_36	M47788	CC1CCCN(C1)C(C)(c2cccc(c2)/C(=C(/C)\C(=O)N)/C)c3ccccc3C	IJFWZUIFXJGWKF-MRCUWXFGSA-N	617	1584967613320
participant_36	M47789	CC1CCCN(C1)C2(Cc3cccc(C)c32)c4cccc(c4)/C(=C(/C)\C(=O)N)/C	AINXGPHMPMKFDK-VXPUYCOJSA-N	578	1584967635216
participant_36	M47790	Cc1cccc(c1)CC(c2cccc(c2)/C(=C(/C)\C(=O)N)/C)N3CCCC(C)C3	ZDMOZACIJDHAHX-MRCUWXFGSA-N	581	1584967639434
participant_36	M47791	Cc1cccc(c1)/C=C(/c2cccc(c2)/C(=C(/C)\C(=O)N)/C)\N3CCCC(C)C3	RNDDSMUKGDLUJG-YXSMKAOSSA-N	563	1584967644565
participant_36	M47792	CCC(c1cccc(c1)/C(=C(/C)\C(=O)N)/C)(c2ccccc2C)N3CCCC(C)C3	UYIWEJHQOJOYBZ-DQRAZIAOSA-N	599	1584967667651
participant_36	M47793	CC1CCCN(C1)C2(CCCc3ccccc32)c4cccc(c4)/C(=C(/C)\C(=O)N)/C	QTRACMDDIUVFQG-MRCUWXFGSA-N	585	1584967670876
participant_36	M47794	CC1CCCN(C1)C2(CCc3ccccc32)c4cccc(c4)/C(=C(/C)\C(=O)N)/C	AXXIMFFNYQSQLY-VXPUYCOJSA-N	588	1584967678924
participant_36	M47795	CC1CCCN(C1)C(C)(c2ccccc2)c3cccc(c3)/C(=C(/C)\C(=O)N)/C	WHNAPSZTCUNNQG-VXPUYCOJSA-N	570	1584967685772
participant_36	M47796	Cc1cccc(c1)C(C)(c2cccc(c2)/C(=C(/C)\C(=O)N)/C)N3CCCC(C)C3	CEQICDZKVHPSPQ-MRCUWXFGSA-N	579	1584967690917
participant_36	M47797	CC1CCCN(C1)C(C)(c2cccc(c2)/C(=C(/C)\C(=O)N)/C)c3c(C)cccc3C	RFFCURJDNORGOZ-DQRAZIAOSA-N	567	1584967704077
participant_36	M47798	CC1CCCN(C1)C2(CCc3cccc(C)c32)c4cccc(c4)/C(=C(/C)\C(=O)N)/C	VIIQWPJRLCWMTP-MRCUWXFGSA-N	575	1584967705672
participant_36	M47799	CC1CCCN(C1)C(c2cccc(c2)/C(=C(/C)\C(=O)N)/C)(c3ccccc3C)O	REIGXKPEZILNDQ-VXPUYCOJSA-N	589	1584967732845
participant_36	M47800	CC1CCCC(C1)C(c2cccc(c2)/C(=C(/C)\C(=O)N)/C)(c3ccccc3C)O	IVRNCNCVXWPJIG-VXPUYCOJSA-N	556	1584967744144
participant_36	M47801	CC1CCCC(C1)C(c2cccc(c2)/C(=C(/C)\C(=O)N)/C)(c3ccccc3C)N	BUQIUAYDDQXMMF-VXPUYCOJSA-N	558	1584967747639
participant_36	M47802	CC1CCCC(C1)C(c2cccc(c2)/C(=C(/C)\C(=O)N)/C)(c3ccccc3C)NC	FPALNDZILCFQCN-MRCUWXFGSA-N	562	1584967753379
participant_36	M47803	CC1CCCC(C1)C(c2cccc(c2)/C(=C(/C)\C(=O)N)/C)(c3ccccc3C)N(C)C	MIZJSTMLNYTSIU-DQRAZIAOSA-N	550	1584967755591
participant_36	M47804	CC1CCCN(C1)C(c2cccc(c2)/C(=C(/C)\C(=O)N)/C)(c3ccccc3C)N(C)C	BXGYOQFXKPOQMH-DQRAZIAOSA-N	589	1584967761206
participant_36	M47805	CC(C)C(c1cccc(c1)/C(=C(/C)\C(=O)N)/C)(c2ccccc2C)N3CCCC(C)C3	RWWTVDUIQYRSKG-FCQUAONHSA-N	582	1584967768300
participant_36	M47806	CC1CCCN(C1)C(C)(c2cccc(c2)/C(=C(/C)\C(=O)NC)/C)c3ccccc3C	PAISYMSFNMTLRP-DQRAZIAOSA-N	613	1584967783683
participant_36	M47807	CC1CCCN(C1)C(C)(c2cccc(c2)/C(=C(/C)\C(=O)N(C)C)/C)c3ccccc3C	DGFKTBUCTAMFJM-FCQUAONHSA-N	603	1584967788163
participant_23	M47788	CC1CCCN(C1)C(C)(c2cccc(c2)/C(=C(/C)\C(=O)N)/C)c3ccccc3C	IJFWZUIFXJGWKF-MRCUWXFGSA-N	617	1584970200525
participant_23	M47808	CC1CCCN(C1)C(C)(c2cccc(c2)/C(=C(/C)\C(=O)N)/C)c3cnccc3C	KTMMNIJWFFLCHX-VXPUYCOJSA-N	565	1584970229244
participant_23	M47809	CC1CCCN(C1)C(C)(c2cccc(c2)/C(=C(/C)\C(=O)N)/C)c3cncc[n+]3C	KGVAMZOIGVGXEA-HNENSFHCSA-O	515	1584970231894
participant_23	M47810	CC1CCCN(C1)C(C)(c2cccc(c2)/C(=C(/C)\C(=O)N)/C)c3cccc[n+]3C	QJTTZZJLVVDYJN-VXPUYCOJSA-O	564	1584970235254
participant_23	M47811	CC1CCCN(C1)C(C)(c2cccc(c2)/C(=C(/C)\C(=O)N)/C)c3ccccc3O	PENQGBMUFPIODK-HNENSFHCSA-N	593	1584970241356
participant_23	M47812	CC/C(=C(\C)/c1cccc(c1)C(C)(c2ccccc2C)N3CCCC(C)C3)/C(=O)N	JYEJZGUABBQZMH-FLFQWRMESA-N	609	1584970260990
participant_23	M47813	CC(C)/C(=C(\C)/c1cccc(c1)C(C)(c2ccccc2C)N3CCCC(C)C3)/C(=O)N	HTRGOADVAQHGEB-ROMGYVFFSA-N	596	1584970263434
participant_23	M47814	CC1CCCN(C1)C(C)(c2cccc(c2)/C(=C(\C(=O)N)/N(C)C)/C)c3ccccc3C	BTRFSILDHLZKBT-NJNXFGOHSA-N	599	1584970269193
participant_23	M1487	CC(C)C	NNPPMTNAJDCUHE-UHFFFAOYSA-N	51	1584970303887
participant_23	M1488	CC(C)(C)C	CRSOQBOWXPBRES-UHFFFAOYSA-N	125	1584970305251
participant_23	M1497	CCC(C)(C)C	HNRMPXKDFBEGFZ-UHFFFAOYSA-N	117	1584970305956
participant_23	M1498	CCCC(C)(C)C	CXOWYJMDMMMMJO-UHFFFAOYSA-N	119	1584970306441
participant_23	M1499	CCCCC(C)(C)C	FLTJDUOFAQWHDF-UHFFFAOYSA-N	120	1584970307718
participant_23	M856	CCCCCC(C)(C)C	PSABUFWDVWCFDP-UHFFFAOYSA-N	119	1584970309292
participant_23	M857	CCCCCCC(C)(C)C	GPBUTTSWJNPYJL-UHFFFAOYSA-N	117	1584970311114
participant_23	M47815	CC(C)(C)C1CCCCC1	XTVMZZBLCLWBPM-UHFFFAOYSA-N	206	1584970311946
participant_23	M47816	CCC(C)(C)C1CCCCC1	HEOYZKPYPRYIAR-UHFFFAOYSA-N	183	1584970313474
participant_23	M47817	CCCC(C)(C)C1CCCCC1	DDVRLMMILXINEF-UHFFFAOYSA-N	184	1584970314333
participant_23	M47818	CCCCC(C)(C)C1CCCCC1	NVBHUTMNKJCZJT-UHFFFAOYSA-N	184	1584970315609
participant_23	M32507	CCCCCC(C)(C)C1CCCCC1	NHJQAPBAAGXDEH-UHFFFAOYSA-N	181	1584970316760
participant_23	M47819	CCCCCCC(C)(C)C1CCCCC1	HZHBLCZFXMTHTN-UHFFFAOYSA-N	175	1584970317549
participant_23	M47820	CC(C)(C1CCCCC1)C2CCCCC2	CCXLOQVMDTWRSP-UHFFFAOYSA-N	184	1584970318922
participant_23	M47821	CCC(C)(C1CCCCC1)C2CCCCC2	AXABZNLJYTXFRF-UHFFFAOYSA-N	174	1584970320273
participant_23	M47822	CCCC(C)(C1CCCCC1)C2CCCCC2	PURHCWVEOAELGC-UHFFFAOYSA-N	175	1584970322707
participant_23	M47823	CCCCC(C)(C1CCCCC1)C2CCCCC2	BSLXPABVGOGWGK-UHFFFAOYSA-N	174	1584970324026
participant_23	M47824	CCCCCC(C)(C1CCCCC1)C2CCCCC2	VQJSGXGZYADIBP-UHFFFAOYSA-N	173	1584970325855
participant_23	M47825	CCCCCCC(C)(C1CCCCC1)C2CCCCC2	IPKLJFCTFZIMJX-UHFFFAOYSA-N	169	1584970326653
participant_23	M47826	CC(C1CCCCC1)(C2CCCCC2)C3CCCCC3	QHKJFQLANOMNOP-UHFFFAOYSA-N	144	1584970327553
participant_23	M47827	CC(c1ccccc1)(C2CCCCC2)C3CCCCC3	LDFRCPTXDNXABV-UHFFFAOYSA-N	324	1584970333478
participant_23	M47828	CC(c1ccccc1)(c2ccccc2)C3CCCCC3	AIVGFVPAXYVKLH-UHFFFAOYSA-N	456	1584970334621
participant_23	M47829	CC(c1ccccc1)(c2ccccc2)c3ccccc3	QIDUHGHFWAMMPV-UHFFFAOYSA-N	364	1584970335693
participant_23	M47830	c1ccc(cc1)C(c2ccccc2)(c3ccccc3)O	LZTRCELOJRDYMQ-UHFFFAOYSA-N	345	1584970340212
participant_23	M47831	COC(c1ccccc1)(c2ccccc2)c3ccccc3	IRMNIXXVOOMKKP-UHFFFAOYSA-N	354	1584970344745
participant_23	M47832	CCOC(c1ccccc1)(c2ccccc2)c3ccccc3	HEXJOZGCQASJOM-UHFFFAOYSA-N	354	1584970346588
participant_23	M47833	CCOC(c1ccccc1)(c2ccccc2)c3ccc(C)cc3	NNQZUVFISXNRTD-UHFFFAOYSA-N	421	1584970352064
participant_23	M47834	CCOC(c1ccccc1)(c2ccc(C)cc2)c3ccc(C)cc3	JUUMJRNTRXQGAS-UHFFFAOYSA-N	429	1584970354139
participant_23	M47835	CCc1ccc(cc1)C(c2ccccc2)(c3ccc(C)cc3)OCC	ZMASKPMOXZBMKA-UHFFFAOYSA-N	449	1584970355556
participant_23	M47836	CCc1ccc(cc1)C(c2ccccc2)(c3ccc(CC)cc3)OCC	QUOPZQUIPFQVQG-UHFFFAOYSA-N	435	1584970359564
participant_23	M47837	CCc1ccc(cc1)C(c2ccccc2)(c3ccc(cc3)OC)OCC	PYKUMPNTMYWMHN-UHFFFAOYSA-N	432	1584970362011
participant_23	M47838	CCOC(c1ccccc1)(c2ccc(cc2)OC)c3ccc(cc3)OC	XWGLOAMJDGKGBR-UHFFFAOYSA-N	391	1584970363528
participant_23	M47839	CCOC(c1ccccc1)(c2ccccc2)c3ccc(cc3)OC	KYVFNTCNROWLOI-UHFFFAOYSA-N	404	1584970379156
participant_23	M47840	CCOC(c1ccccc1)c2ccccc2	LYWASOZKZYKPQR-UHFFFAOYSA-N	390	1584970421149
participant_23	M47841	CC1CCCN(C1)C(C)(c2ccccc2)c3cccc(c3)/C(=C(\C(=O)N)/N(C)C)/C	QXGGYTXLQZVZMD-HIXSDJFHSA-N	559	1584970441346
participant_23	M47842	CC(C)/C(=C(\C)/c1cccc(c1)C(C)(c2ccccc2C)N3CCCC(C)C3)/C(=O)C	LKRLPEDDWLVSSZ-NFFVHWSESA-N	600	1584970455178
participant_23	M47843	CC(C)/C(=C(\C)/c1cccc(c1)C(C)(c2ccccc2C)N3CCCC(C)C3)/C(=O)O	VVEBJSMWABKTHD-ROMGYVFFSA-N	596	1584970460121
participant_23	M47844	CC1CCCN(C1)C(C)(c2cccc(c2)/C(=C(/C(C)O)\C(=O)O)/C)c3ccccc3C	HXPNZMOEPIHLMQ-QQTULTPQSA-N	594	1584970463531
participant_23	M47845	CC1CCCN(C1)C(C)(c2cccc(c2)/C(=C(/C(O)O)\C(=O)O)/C)c3ccccc3C	AKKYEFOVBZQSJP-NMWGTECJSA-N	576	1584970465334
participant_23	M47846	CC1CCCN(C1)C(C)(c2cccc(c2)C(=C(C(=O)O)C(=O)O)C)c3ccccc3C	UOVVQAPCEURWFX-UHFFFAOYSA-N	564	1584970469576
participant_23	M47847	CC1CCCN(C1)C(C)(c2cccc(c2)/C(=C\C(=O)O)/C)c3ccccc3C	NDCZBRYWFIMTSY-HKWRFOASSA-N	607	1584970480170
participant_23	M47848	C=C(C)c1cccc(c1)C(C)(c2ccccc2C)N3CCCC(C)C3	OQUKHKYQVRYNKF-UHFFFAOYSA-N	617	1584970483164
participant_23	M47849	CC1CCCN(C1)C(C)(c2cccc(c2)C(=N)C)c3ccccc3C	ZNIGDVUKSKYFCZ-UHFFFAOYSA-N	612	1584970545631
participant_23	M47850	CC1CCCN(C1)C(C)(c2cccc(c2)C(=N)N)c3ccccc3C	QPIYLDXGGVATNS-UHFFFAOYSA-N	588	1584970551873
participant_23	M47851	CC1CCCN(C1)C(C)(c2cccc(c2)C(=C)N)c3ccccc3C	HWCDCVJGJRCSOM-UHFFFAOYSA-N	593	1584970554663
participant_23	M47852	C/C=C(\C)/c1cccc(c1)C(C)(c2ccccc2C)N3CCCC(C)C3	DKLYQLJMYNSXJQ-CGOBSMCZSA-N	615	1584970565613
participant_23	M47853	CC/C=C(\C)/c1cccc(c1)C(C)(c2ccccc2C)N3CCCC(C)C3	YKWSBCPCEGXQQC-SRZZPIQSSA-N	615	1584970568091
participant_23	M47854	CC(C)/C=C(\C)/c1cccc(c1)C(C)(c2ccccc2C)N3CCCC(C)C3	XHDIRPYAZWCMFP-HAVVHWLPSA-N	606	1584970570128
participant_23	M47855	CC1CCCN(C1)C(C)(c2cccc(c2)/C(=C/C(C)O)/C)c3ccccc3C	BDVPTSRYSFNRDT-LTGZKZEYSA-N	604	1584970572779
participant_23	M47856	CC1CCCN(C1)C(C)(c2cccc(c2)/C(=C/C(=O)C)/C)c3ccccc3C	PTKCZZKHKPFTLG-LTGZKZEYSA-N	620	1584970580074
participant_23	M47857	CC1CCCN(C1)C(C)(c2cccc(c2)/C(=C/C(=O)O)/C)c3ccccc3C	NDCZBRYWFIMTSY-HMMYKYKNSA-N	607	1584970585070
participant_23	M47858	CC1CCCN(C1)C(C)(c2cccc(c2)/C(=C(\C)/C(=O)C)/C)c3ccccc3C	CPKFWQLVAHPVNX-QURGRASLSA-N	621	1584970601413
participant_23	M47859	CC/C(=C(/C)\c1cccc(c1)C(C)(c2ccccc2C)N3CCCC(C)C3)/C(=O)C	HITADIMESMFVDT-XTCLZLMSSA-N	617	1584970611060
participant_23	M47860	CCC/C(=C(/C)\c1cccc(c1)C(C)(c2ccccc2C)N3CCCC(C)C3)/C(=O)C	IYZIEWDQUKGVBQ-SLEBQGDGSA-N	612	1584970614553
participant_23	M47861	CCO/C(=C(/C)\c1cccc(c1)C(C)(c2ccccc2C)N3CCCC(C)C3)/C(=O)C	GNIPOTABLWGCLZ-QYQHSDTDSA-N	606	1584970620064
participant_23	M47862	CC1CCCN(C1)C(C)(c2cccc(c2)/C(=C(/C(=O)C)\OOC)/C)c3ccccc3C	UFJRJWJNMJJZBV-QLYXXIJNSA-N	596	1584970621977
participant_23	M47863	CC1CCCN(C1)C(C)(c2cccc(c2)/C(=C(/C(=O)C)\OOO)/C)c3ccccc3C	KZDACQXZDQINBK-QQTULTPQSA-N	599	1584970623526
participant_23	M47864	CC1CCCN(C1)C(C)(c2cccc(c2)/C(=C(\COO)/C(=O)C)/C)c3ccccc3C	AWWGNJLWMAGQQB-NJNXFGOHSA-N	605	1584970638380
participant_23	M47865	CC1CCCN(C1)C(C)(c2cccc(c2)/C(=C(\CCO)/C(=O)C)/C)c3ccccc3C	IZYKGQNPDXIPQT-XTCLZLMSSA-N	611	1584970639898
participant_23	M9	CCC1CCCCC1	IIEWJVIFRVWJOD-UHFFFAOYSA-N	124	1584970791198
participant_23	M255	CCc1ccccc1	YNQLUTRBYVCPMQ-UHFFFAOYSA-N	300	1584970795362
participant_23	M449	CCCc1ccccc1	ODLMAHJVESYWTB-UHFFFAOYSA-N	299	1584970799888
participant_23	M450	CCCCc1ccccc1	OCKPCBLVNKHBMX-UHFFFAOYSA-N	313	1584970809830
participant_23	M451	CCCCCc1ccccc1	PWATWSYOIIXYMA-UHFFFAOYSA-N	303	1584970812827
participant_23	M8599	c1ccc(cc1)C2CCCC2	VDIHFNQRHGYISG-UHFFFAOYSA-N	348	1584970816961
participant_23	M47866	CC1CCCC1c2ccccc2	HUBOCMUMJWHHEY-UHFFFAOYSA-N	351	1584970819347
participant_23	M189	CC1CCCC1	GDOPTJXRTPNYNR-UHFFFAOYSA-N	108	1584970828213
participant_23	M2195	CN1CCCC1	AVFZOVWCLRSYKC-UHFFFAOYSA-N	174	1584970839454
participant_23	M46618	CN1CCCN1	NFHQYWPOTLXIQP-UHFFFAOYSA-N	128	1584970840740
participant_23	M46617	CN1CCNN1	TXRZHPBOQQKCSV-UHFFFAOYSA-N	99	1584970841728
participant_23	M47867	CN1C=CNN1	SSSZCYHEMKEQJP-UHFFFAOYSA-N	109	1584970845682
participant_23	M47868	Cn1ccnn1	JWAWEQBUZOGIBZ-UHFFFAOYSA-N	99	1584970847467
participant_23	M47869	c1cn(nn1)O	FQKFPGMGQXQHLP-UHFFFAOYSA-N	70	1584970855340
participant_23	M19110	Cn1ccnc1	MCTWTZJPVLRJOU-UHFFFAOYSA-N	138	1584970863956
participant_23	M47870	Cn1cccc1	OXHNLMTVIGZXSG-UHFFFAOYSA-N	163	1584970865284
participant_23	M24256	CC1C=CC=C1	QVRBGKYLLCLCHL-UHFFFAOYSA-N	147	1584970867895
participant_23	M24258	C1=CC(C=C1)O	GRZIHXUWTOPZRY-UHFFFAOYSA-N	127	1584970872305
participant_23	M452	CCCCCCc1ccccc1	LTEQMZWBSYACLV-UHFFFAOYSA-N	290	1584970898771
participant_23	M453	CCCCCCCc1ccccc1	LBNXAWYDQUGHGX-UHFFFAOYSA-N	272	1584970899414
participant_23	M47871	CCCSCCCc1ccccc1	BLMCNYUKAPTYQQ-UHFFFAOYSA-N	300	1584970904310
participant_23	M47872	CCCS(=O)CCCc1ccccc1	VEQJCTAVCGOFSB-UHFFFAOYSA-N	294	1584970907764
participant_23	M47873	CCCS(=O)(=O)CCCc1ccccc1	JFMQPUNSJZQEBZ-UHFFFAOYSA-N	292	1584970909368
participant_23	M47874	c1ccc(cc1)CCCS	IUSDGVJFDZRIBR-UHFFFAOYSA-N	295	1584970924220
participant_23	M47875	CSCCCc1ccccc1	OUDRWNCUQNVVQR-UHFFFAOYSA-N	314	1584970927223
participant_23	M47876	CCSCCCc1ccccc1	ZZRLBYXLMOATEA-UHFFFAOYSA-N	308	1584970932220
participant_23	M47877	CCSCCC(C)c1ccccc1	AJDBBLLDHYAGQZ-UHFFFAOYSA-N	305	1584970937225
participant_23	M47878	CCSCCC(c1ccccc1)O	CROMZYCNKXTBSA-UHFFFAOYSA-N	296	1584970941224
participant_23	M47879	CCOCCC(c1ccccc1)O	FCNLXBFQNHVTIR-UHFFFAOYSA-N	285	1584970946225
participant_23	M47880	c1ccc(cc1)CCC=S	UAMDWTCVJDBESC-UHFFFAOYSA-N	272	1584970965370
participant_23	M47881	c1ccc(cc1)CCC=O	YGCZTXZTJXYWCO-UHFFFAOYSA-N	289	1584970975791
participant_23	M47882	c1ccc(cc1)CCCO	VAJVDSVGBWFCLW-UHFFFAOYSA-N	289	1584970986119
participant_23	M1180	CC(CCc1ccccc1)O	GDWRKZLROIFUML-UHFFFAOYSA-N	292	1584970988078
participant_23	M1179	c1ccc(cc1)CCC(O)O	FJMFHOANOVUSQL-UHFFFAOYSA-N	265	1584970991185
participant_23	M2308	c1ccc(cc1)CCC(=O)O	XMIIGOLPHOKFCH-UHFFFAOYSA-N	286	1584970994047
participant_23	M47883	CC(=O)CCc1ccccc1	AKGGYBADQZYZPD-UHFFFAOYSA-N	321	1584970997733
participant_23	M47884	c1ccc(cc1)CCC(=O)N	VYIBCOSBNVFEIW-UHFFFAOYSA-N	286	1584971003015
participant_23	M47885	CC(CC(=O)C)c1ccccc1	SYOVWIRLZABVDO-UHFFFAOYSA-N	324	1584971008357
participant_23	M47886	C=C(CC(=O)C)c1ccccc1	DFKKDUXNFSECIY-UHFFFAOYSA-N	307	1584971011799
participant_23	M47887	CC(=O)CC(=O)c1ccccc1	CVBUKMMMRLOKQR-UHFFFAOYSA-N	313	1584971015420
participant_23	M47888	CCCC(=O)c1ccccc1	FFSAXUULYPJSKH-UHFFFAOYSA-N	298	1584971022249
participant_23	M24760	CCNC(=O)c1ccccc1	SDIDYFBTIZOPLA-UHFFFAOYSA-N	312	1584971039257
participant_23	M45288	CC(=O)NCc1ccccc1	UZJLYRRDVFWSGA-UHFFFAOYSA-N	346	1584971076623
participant_23	M47889	CC(c1ccccc1)NC(=O)C	PAVMRYVMZLANOQ-UHFFFAOYSA-N	324	1584971123025
participant_23	M47890	C=C(c1ccccc1)NC(=O)C	IXRNQIKIVWWFBH-UHFFFAOYSA-N	318	1584971127371
participant_23	M47891	CC(=O)NC(=O)c1ccccc1	KGGRQKDGRGUWAT-UHFFFAOYSA-N	313	1584971130294
participant_23	M47892	CC(=O)NC(=S)c1ccccc1	ILRCQDKJLFSVDX-UHFFFAOYSA-N	307	1584971135287
participant_23	M47893	CC(=O)NS(=S)c1ccccc1	MJWDZUCBHYDCLH-UHFFFAOYSA-N	304	1584971136426
participant_23	M47894	CC(=O)NS(=O)c1ccccc1	PZQSBOALUGBIOD-UHFFFAOYSA-N	307	1584971139887
participant_23	M47895	CC(=O)NS(=O)(=O)c1ccccc1	JHKCSRBLMSDCML-UHFFFAOYSA-N	302	1584971144669
participant_23	M47896	C/C=C(/C)\c1cccc(c1)C(C)(c2ccccc2C)N3CCCC(C)C3	DKLYQLJMYNSXJQ-IOXNKQMXSA-N	615	1584971179259
participant_23	M47897	CCC(=C)c1cccc(c1)C(C)(c2ccccc2C)N3CCCC(C)C3	FYNZTVLBYODHEF-UHFFFAOYSA-N	603	1584971186553
participant_23	M47898	CCC(=O)c1cccc(c1)C(C)(c2ccccc2C)N3CCCC(C)C3	KAZCDJCQVCKDEW-UHFFFAOYSA-N	616	1584971189874
participant_23	M47899	CC1CCCN(C1)C(C)(c2cccc(c2)C(=O)NC)c3ccccc3C	RRPIMGIKHYCBCZ-UHFFFAOYSA-N	617	1584971193238
participant_23	M47900	CCNC(=O)c1cccc(c1)C(C)(c2ccccc2C)N3CCCC(C)C3	CPHLXQNQEGTTPY-UHFFFAOYSA-N	627	1584971207608
participant_23	M47901	CC(C)NC(=O)c1cccc(c1)C(C)(c2ccccc2C)N3CCCC(C)C3	KNUGKYHBPJFGDG-UHFFFAOYSA-N	605	1584971208820
participant_23	M47902	C=C(C)NC(=O)c1cccc(c1)C(C)(c2ccccc2C)N3CCCC(C)C3	BFVZDUAQAQJMDE-UHFFFAOYSA-N	618	1584971211069
participant_23	M47903	CC1CCCN(C1)C(C)(c2cccc(c2)C(=O)NC(=O)C)c3ccccc3C	NAUIALFWRNUOOC-UHFFFAOYSA-N	621	1584971214537
participant_23	M47904	CC1CCCN(C1)C(C)(c2cccc(c2)CNC(=O)C)c3ccccc3C	HOKUNVODQZGDJB-UHFFFAOYSA-N	668	1584971221264
participant_23	M47905	CC1CCCN(C1)C(C)(c2cccc(c2)CNC(=O)N)c3ccccc3C	WTGRUDQAEUJLEU-UHFFFAOYSA-N	644	1584971250886
participant_23	M47906	CC1CCCN(C1)C(C)(c2cccc(c2)CNC(=O)O)c3ccccc3C	QYYJGHGHMCJQKQ-UHFFFAOYSA-N	644	1584971253684
participant_23	M47907	CC1CCCN(C1)C(C)(c2cccc(c2)CNC(=O)S)c3ccccc3C	UUNCFXMDGFTJCZ-UHFFFAOYSA-N	644	1584971256655
participant_23	M47908	CC1CCCN(C1)C(C)(c2cccc(c2)CNC(=O)Cl)c3ccccc3C	XSBYHTDLOVJALQ-UHFFFAOYSA-N	651	1584971261136
participant_23	M47909	CC1CCCN(C1)C(c2cccc(c2)CNC(=O)Cl)(c3ccccc3C)Cl	GTISRDDGFWSDLY-UHFFFAOYSA-N	610	1584971265447
participant_23	M47910	CC1CCCN(C1)C(c2cccc(c2)CNC(=O)Cl)(c3ccccc3Cl)Cl	PRMPPIYFFQJQCS-UHFFFAOYSA-N	563	1584971268055
participant_23	M47911	c1ccc(c(c1)C(c2cccc(c2)CNC(=O)Cl)(Cl)N3CCCC(C3)Cl)Cl	FDJHJHCPUZWBAT-UHFFFAOYSA-N	527	1584971269854
participant_23	M47912	CC1CCCN(C1)C(C)(c2cccc(c2)CNC(=O)Cl)c3ccccc3Cl	GBXIAEKAKGWONP-UHFFFAOYSA-N	610	1584971274729
participant_23	M47913	CCC(=O)NCc1cccc(c1)C(C)(c2ccccc2C)N3CCCC(C)C3	NNUJLWAJUKGPLN-UHFFFAOYSA-N	648	1584971284490
participant_23	M47914	CCCC(=O)NCc1cccc(c1)C(C)(c2ccccc2C)N3CCCC(C)C3	JHAYRXCXYZYZGV-UHFFFAOYSA-N	637	1584971287951
participant_23	M47915	CC1CCCN(C1)C(C)(c2cccc(c2)CNC(=O)CCO)c3ccccc3C	HDGMWTUHSLFCAG-UHFFFAOYSA-N	627	1584971292513
participant_23	M47916	CC1CCCN(C1)C(C)(c2cccc(c2)CNC(=O)COO)c3ccccc3C	AIYSHEQQUHIHRQ-UHFFFAOYSA-N	625	1584971294540
participant_23	M47917	CC1CCCN(C1)C(C)(c2cccc(c2)CNC(=O)OOO)c3ccccc3C	SDOOTUOQCFZALW-UHFFFAOYSA-N	624	1584971298465
participant_23	M47918	CC1CCCN(C1)C(C)(c2cccc(c2)CNC(=O)OCO)c3ccccc3C	HGUPDEMCKDCCIL-UHFFFAOYSA-N	630	1584971300985
participant_23	M47919	CC1CCCN(C1)C(C)(c2cccc(c2)CNC(=O)OC=O)c3ccccc3C	LJZJWRMWJCAQID-UHFFFAOYSA-N	625	1584971304182
participant_23	M47920	CC1CCCN(C1)C(C)(c2cccc(c2)CNC(=O)CC=O)c3ccccc3C	UHXRBZYBHFRUSV-UHFFFAOYSA-N	638	1584971306583
participant_23	M47921	C=CCC(=O)NCc1cccc(c1)C(C)(c2ccccc2C)N3CCCC(C)C3	ZAZNJPIAXRBVEQ-UHFFFAOYSA-N	630	1584971308219
participant_23	M47922	C/C=C/CC(=O)NCc1cccc(c1)C(C)(c2ccccc2C)N3CCCC(C)C3	DBKVZSZQXAPEPW-AATRIKPKSA-N	630	1584971310214
participant_23	M47923	CC/C=C/CC(=O)NCc1cccc(c1)C(C)(c2ccccc2C)N3CCCC(C)C3	FMRVYZDFJUWZOE-VOTSOKGWSA-N	614	1584971311428
participant_23	M47924	Cc1ccccc1S(=O)NC(=O)C	BMTPMDLOBTWWKF-UHFFFAOYSA-N	324	1584971339858
participant_23	M47925	Cc1cccc(c1)S(=O)NC(=O)C	GAFJPAFSGDAPMM-UHFFFAOYSA-N	312	1584971349025
participant_23	M47926	Cc1ccc(cc1)S(=O)NC(=O)C	BJYCWYBPPSDPCW-UHFFFAOYSA-N	321	1584971355807
participant_23	M47927	Cc1ccc(c(C)c1)S(=O)NC(=O)C	WZBUXCICGFDGQX-UHFFFAOYSA-N	318	1584971361272
participant_23	M47928	CCc1ccccc1S(=O)NC(=O)C	PPAWGRZARKWPJD-UHFFFAOYSA-N	320	1584971368997
participant_23	M47929	CC(=O)NS(=O)c1ccccc1Br	JJODLEHYCZDEPQ-UHFFFAOYSA-N	297	1584971378950
participant_23	M47930	CC(=O)NS(=O)c1ccccc1Cl	FIFIARJNQMMCIW-UHFFFAOYSA-N	303	1584971382190
participant_23	M47931	CC(=O)NS(=O)c1ccccc1F	IWFFTSFZALLMAM-UHFFFAOYSA-N	297	1584971385651
participant_23	M47932	CC(=O)NS(=O)c1ccccc1S	MDSZZSDFKWSXMM-UHFFFAOYSA-N	303	1584971388836
participant_23	M47933	CC(=O)NS(=O)c1ccccc1O	DRYXSHNKWFJMDJ-UHFFFAOYSA-N	297	1584971392257
participant_23	M47934	CC(=O)NS(=O)c1ccccc1N	NVUBMZGTAVRAOA-UHFFFAOYSA-N	297	1584971395027
participant_23	M47935	CCCc1ccccc1S(=O)NC(=O)C	ZKDOCZLMPIEKTP-UHFFFAOYSA-N	316	1584971410587
participant_23	M47936	CCCCc1ccccc1S(=O)NC(=O)C	CCHQNBVRTNWHQP-UHFFFAOYSA-N	309	1584971411736
participant_23	M47937	CCCCc1c(C)cccc1S(=O)NC(=O)C	IQCRZAGFGPPPRL-UHFFFAOYSA-N	295	1584971416948
participant_23	M47938	CC1CCc2c(cccc2S(=O)NC(=O)C)C1	KWROCRYKAPJNNV-UHFFFAOYSA-N	367	1584971419074
participant_23	M47939	CC(=O)NS(=O)c1cccc2CCCCc21	IYVKPRGXROSSSP-UHFFFAOYSA-N	354	1584971424288
participant_23	M47940	CC(=O)NS(=O)c1cccc2ccccc21	SDKOQSGRJBYIMP-UHFFFAOYSA-N	416	1584971446497
participant_23	M47941	CC(=O)NC(=O)c1cccc2ccccc21	PICSGJQJGXZSSM-UHFFFAOYSA-N	426	1584971456933
participant_23	M47942	CC(=O)NCc1cccc2ccccc21	SSOWOQCKTBJMET-UHFFFAOYSA-N	441	1584971467425
participant_23	M47943	Cc1cc2ccccc2c(c1)CNC(=O)C	FZRKUTKTDQEIIJ-UHFFFAOYSA-N	453	1584971478084
participant_23	M47944	CCc1cc2ccccc2c(c1)CNC(=O)C	XIXWTFSXRYMHHP-UHFFFAOYSA-N	445	1584971481983
participant_23	M47945	CCCc1cc2ccccc2c(c1)CNC(=O)C	RXZZSBNOLGKFAA-UHFFFAOYSA-N	438	1584971483373
participant_23	M47946	CCCCc1cc2ccccc2c(c1)CNC(=O)C	LRHGKTCQNNYZMD-UHFFFAOYSA-N	446	1584971487055
participant_23	M47947	CC(=O)NCc1c2ccccc2cc3CCCCc31	LFHMGHBORQPLEY-UHFFFAOYSA-N	479	1584971488619
participant_23	M47948	CC(=O)NCc1c2ccccc2cc3ccccc31	QYTXWKITVSDCTI-UHFFFAOYSA-N	470	1584971492006
participant_23	M47949	C=C/C=C\c1cc2ccccc2c(c1)CNC(=O)C	RIRUMABGCITTOO-DAXSKMNVSA-N	384	1584971502289
participant_23	M47950	C/C=C\c1cc2ccccc2c(c1)CNC(=O)C	FVJKTYWBXWLGRS-UTCJRWHESA-N	421	1584971505362
participant_23	M47951	Cc1ccc(CNC(=O)C)c2ccccc12	GOUZXZOVLWHKJL-UHFFFAOYSA-N	455	1584971521586
participant_23	M47952	CCc1ccc(CNC(=O)C)c2ccccc12	HYDMCLAMSZUOCG-UHFFFAOYSA-N	434	1584971523414
participant_23	M47953	CCCc1ccc(CNC(=O)C)c2ccccc12	AWBHDBLRIWYIQH-UHFFFAOYSA-N	427	1584971525019
participant_23	M47954	CC(=O)NCc1ccc2CCCc3cccc1c32	QZKBIQPYNWBOGL-UHFFFAOYSA-N	468	1584971526138
participant_23	M47955	CC(=O)NCc1ccc2CC=Cc3cccc1c32	CWHGFSLMQGDYOC-UHFFFAOYSA-N	465	1584971537426
participant_23	M47956	C=CCc1ccc(CNC(=O)C)c2ccccc12	YLSGYEDFOXWUDF-UHFFFAOYSA-N	409	1584971542455
participant_23	M47957	C=C/C=C\c1ccccc1CNC(=O)C	VAXCEJOOTIQOFH-DAXSKMNVSA-N	297	1584971620298
participant_23	M47958	C=C(C)/C=C\c1ccccc1CNC(=O)C	YILLDTSLPBEXTK-HJWRWDBZSA-N	335	1584971628523
participant_23	M47959	C=Cc1ccccc1CNC(=O)C	KHKXDWDERSMNPZ-UHFFFAOYSA-N	316	1584971634299
participant_23	M47960	CCc1ccccc1CNC(=O)C	JBPSMSQOOATVEG-UHFFFAOYSA-N	335	1584971644127
participant_23	M47961	CC(=O)NCc1ccc2CCc1c2	YSUGVPVULIWKRM-UHFFFAOYSA-N	330	1584971647174
participant_23	M47962	Cc1ccccc1C(C)c2cccc(c2)CNC(=O)C	AAYSKYXVMGALRE-UHFFFAOYSA-N	560	1584971681316
participant_23	M47963	Cc1ccccc1C(C)(c2cccc(c2)CNC(=O)C)N3CCOC(C)C3	DBACLCMGUVSEDY-UHFFFAOYSA-N	645	1584971704775
participant_23	M47964	Cc1ccccc1C(c2cccc(c2)CNC(=O)C)(N3CCOC(C)C3)O	PHPZUZWSYKSQKL-UHFFFAOYSA-N	615	1584971707826
participant_23	M47965	Cc1ccccc1C(c2cccc(c2)CNC(=O)C)N3CCOC(C)C3	UTTURHBJHMCSQI-UHFFFAOYSA-N	633	1584971722326
participant_23	M47966	CC1CCCN(C1)C(c2cccc(c2)CNC(=O)C)c3ccccc3C	HDQWBJKIQRFUON-UHFFFAOYSA-N	657	1584971729584
participant_23	M47967	CCC(c1cccc(c1)CNC(=O)C)(c2ccccc2C)N3CCCC(C)C3	ZGRCMIHRGVNICW-UHFFFAOYSA-N	642	1584971736967
participant_23	M47968	CCC(C1CCCC(C)C1)(c2cccc(c2)CNC(=O)C)c3ccccc3C	BSALNQWNNLUBSI-UHFFFAOYSA-N	602	1584971749561
participant_23	M47969	CC1CCCC(C1)C(c2cccc(c2)CNC(=O)C)c3ccccc3C	MCROODMNGDLGRQ-UHFFFAOYSA-N	621	1584971760330
participant_23	M47970	Cc1cccc(c1)C(c2cccc(c2)CNC(=O)C)c3ccccc3C	BOMWBWJQQKTHIV-UHFFFAOYSA-N	550	1584971792004
participant_23	M47971	CC1CCCC(C1)C(c2cccc(c2)CNC(=O)C)C3CCCCC3C	DQNDVTZWNXZKDD-UHFFFAOYSA-N	404	1584971799676
participant_23	M47972	CC1CCCC(C1)C(C2CCCC(C2)CNC(=O)C)C3CCCCC3C	PEBBCEKHWPWFQC-UHFFFAOYSA-N	201	1584971802256
participant_23	M47973	CC1CCCC(C1)C(C2CCCC(C2)CNC(=O)C)c3ccccc3C	VGIMEZMFYWRATC-UHFFFAOYSA-N	426	1584971805336
participant_23	M47974	Cc1cccc(c1)C(C2CCCC(C2)CNC(=O)C)c3ccccc3C	WSNIUPCZMYXOOR-UHFFFAOYSA-N	601	1584971806218
participant_23	M47975	CCCC(C)CCC(c1cccc(c1)CNC(=O)C)c2ccccc2C	BCTULHFEQJDUCV-UHFFFAOYSA-N	500	1584971860341
participant_23	M47976	CC1CC(C)C(C1)C(c2cccc(c2)CNC(=O)C)c3ccccc3C	NDJCHIDBTWOXPC-UHFFFAOYSA-N	576	1584971867291
participant_23	M47977	CC1CCC(C1)C(c2cccc(c2)CNC(=O)C)c3ccccc3C	SIDFIRSKALKFMS-UHFFFAOYSA-N	618	1584971879343
participant_23	M47978	CC1=CN(CCC1)C(c2cccc(c2)CNC(=O)C)c3ccccc3C	NQJWVGHOTRROHD-UHFFFAOYSA-N	645	1584971910356
participant_23	M47979	CC1=CN(C=CC1)C(c2cccc(c2)CNC(=O)C)c3ccccc3C	PWMKSZORKHLQOS-UHFFFAOYSA-N	575	1584971916452
participant_23	M47980	CC1CC=CN(C1)C(c2cccc(c2)CNC(=O)C)c3ccccc3C	GIFOPXPOFXOEHV-UHFFFAOYSA-N	595	1584971923350
participant_23	M47981	CC1=CC=CN(C1)C(c2cccc(c2)CNC(=O)C)c3ccccc3C	FZLKFFJLCWNQAP-UHFFFAOYSA-N	579	1584971929360
participant_23	M47982	CC1=CCCN(C1)C(c2cccc(c2)CNC(=O)C)c3ccccc3C	HDSKFWRLOZLBLU-UHFFFAOYSA-N	646	1584971938369
participant_23	M47983	CCCN(CCC)C(c1cccc(c1)CNC(=O)C)c2ccccc2C	XCFBYCQGVMSZRL-UHFFFAOYSA-N	495	1584971949527
participant_23	M47984	Cc1ccccc1C(c2cccc(c2)CNC(=O)C)N3CCCCCC3	AHVFMBWDMSZYGL-UHFFFAOYSA-N	629	1584971953540
participant_23	M47985	CCCCN(CC)C(c1cccc(c1)CNC(=O)C)c2ccccc2C	UAQFLILHVKCIFO-UHFFFAOYSA-N	509	1584971962353
participant_23	M47986	CCC(C)CN(CC)C(c1cccc(c1)CNC(=O)C)c2ccccc2C	LPTURKLACMMCNX-UHFFFAOYSA-N	523	1584971968355
participant_23	M47987	CCC(CC)CN(CC)C(c1cccc(c1)CNC(=O)C)c2ccccc2C	LUDNIQTULODLQP-UHFFFAOYSA-N	490	1584971971490
participant_23	M47988	CCC1CCCCN(C1)C(c2cccc(c2)CNC(=O)C)c3ccccc3C	AQRHUCSCOPKNBN-UHFFFAOYSA-N	650	1584971972469
participant_23	M47989	CC1CCCN(C1)C(c2ccccc2C)c3cc(ccc3C)CNC(=O)C	CHPDYQFQDYMEJD-UHFFFAOYSA-N	683	1584972008759
participant_23	M47990	CC1CCCN(C1)C(c2ccccc2C)c3cc(cc(C)c3C)CNC(=O)C	BXXFNQHJNPGRAD-UHFFFAOYSA-N	621	1584972013260
participant_23	M47991	CC1CCCN(C1)C(c2cc(C)cc(c2)CNC(=O)C)c3ccccc3C	YMZGCHQUUQEAJQ-UHFFFAOYSA-N	654	1584972018381
participant_23	M47992	CC1CCCN(C1)C(c2cc(C)c(C)c(c2)CNC(=O)C)c3ccccc3C	YKUYWXHFCOUZJR-UHFFFAOYSA-N	599	1584972021325
participant_23	M47993	CC1CCCN(C1)C(c2ccc(C)c(c2)CNC(=O)C)c3ccccc3C	NFEXKPFUEQNGTC-UHFFFAOYSA-N	637	1584972024436
participant_23	M47994	CC1CCCN(C1)C(c2ccccc2C)c3ccc(C)c(CNC(=O)C)c3C	GWEVVSKEXVARSD-UHFFFAOYSA-N	626	1584972028869
participant_23	M47995	CC1CCCN(C1)C(c2ccccc2C)c3cccc(CNC(=O)C)c3C	VRWHBIQRDNHNEF-UHFFFAOYSA-N	646	1584972034369
participant_23	M47996	CCc1c(cccc1C(c2ccccc2C)N3CCCC(C)C3)CNC(=O)C	ZGANDSNGKNDLSM-UHFFFAOYSA-N	628	1584972037024
participant_23	M47997	CCc1c(ccc(C)c1C(c2ccccc2C)N3CCCC(C)C3)CNC(=O)C	JBVQYDPAUNAWBE-UHFFFAOYSA-N	618	1584972038842
participant_23	M47998	CC1CCCN(C1)C(c2ccccc2)c3cc(ccc3C)CNC(=O)C	BVDLQRVQYWXWIU-UHFFFAOYSA-N	659	1584972052493
participant_23	M47999	CC1CC(C)CN(C1)C(c2ccccc2)c3cc(ccc3C)CNC(=O)C	JOEULKHMPMRNPF-UHFFFAOYSA-N	598	1584972472352
participant_23	M48000	CCC1CC(C)CN(C1)C(c2ccccc2)c3cc(ccc3C)CNC(=O)C	WCZZQXPCPOKUIW-UHFFFAOYSA-N	611	1584972473505
participant_23	M48001	CC1CC(CN(C1)C(c2ccccc2)c3cc(ccc3C)CNC(=O)C)CS	LMLSZBFFTFOGJK-UHFFFAOYSA-N	619	1584972476927
participant_23	M48002	CC1CC(CN(C1)C(c2ccccc2)c3cc(ccc3C)CNC(=O)S)CS	CUAOGKYWDJNQRA-UHFFFAOYSA-N	586	1584972480840
participant_23	M48003	CC1CCCN(C1)C(c2ccccc2C)c3cc(ccc3C)CNC(C)O	WHRCZILYACTMKT-UHFFFAOYSA-N	630	1584972496536
participant_23	M48004	CC1CCCN(C1)C(c2ccccc2C)c3cc(ccc3C)CNC(C)OC	GFIRPAVJJBTGKX-UHFFFAOYSA-N	630	1584972500400
participant_23	M48005	CCOC(C)NCc1ccc(C)c(c1)C(c2ccccc2C)N3CCCC(C)C3	UMLZUFKIMHXVCR-UHFFFAOYSA-N	623	1584972503402
participant_23	M48006	CCCOC(C)NCc1ccc(C)c(c1)C(c2ccccc2C)N3CCCC(C)C3	QWNZYROZKFRSHM-UHFFFAOYSA-N	613	1584972504409
participant_23	M48007	CC1CCCN(C1)C(c2ccccc2C)c3cc(ccc3C)CNC4CCCCO4	OPTLPGWQAVXQPU-UHFFFAOYSA-N	605	1584972505404
participant_23	M48008	CCC(=O)NCc1ccc(C)c(c1)C(c2ccccc2C)N3CCCC(C)C3	NKLSHXWIDALCDX-UHFFFAOYSA-N	663	1584972527407
participant_23	M48009	CCCC(=O)NCc1ccc(C)c(c1)C(c2ccccc2C)N3CCCC(C)C3	WYXVICYRMVTUNZ-UHFFFAOYSA-N	651	1584972528405
participant_23	M48010	CCCCC(=O)NCc1ccc(C)c(c1)C(c2ccccc2C)N3CCCC(C)C3	UJZFUROASDWQFU-UHFFFAOYSA-N	636	1584972529406
participant_23	M48011	CC1CCCN(C1)C(c2ccccc2C)c3cc(ccc3C)CN4CCCCC4=O	LVDNOGGAHMYKAO-UHFFFAOYSA-N	626	1584972530404
participant_23	M48012	Cc1ccccc1Cc2cc(ccc2C)CN3CCCCC3=O	GQHXKHQUWDGMKD-UHFFFAOYSA-N	578	1584972538409
participant_23	M48013	CC1CCCN(C1)C(c2ccccc2C)c3cc(ccc3C)CNC(=O)CCS	DTQROYDTBKXESP-UHFFFAOYSA-N	647	1584972680514
participant_28	M47989	CC1CCCN(C1)C(c2ccccc2C)c3cc(ccc3C)CNC(=O)C	CHPDYQFQDYMEJD-UHFFFAOYSA-N	683	1584975900277
participant_28	M48014	CC1CCCN(C1)C(c2ccccc2C)c3cc(ccc3C)CN(C)C(=O)C	OWXINCWHCYXULT-UHFFFAOYSA-N	655	1584975916310
participant_28	M48015	CCN(Cc1ccc(C)c(c1)C(c2ccccc2C)N3CCCC(C)C3)C(=O)C	CESYCYASRIYWJI-UHFFFAOYSA-N	643	1584975918636
participant_28	M48016	CC1CCCN(C1)C(c2ccccc2C)c3cc4CN(CCc4cc3C)C(=O)C	DGENKHPSHHKPGR-UHFFFAOYSA-N	604	1584975923305
participant_28	M48017	CCC(=O)N1CCc2cc(C)c(cc2C1)C(c3ccccc3C)N4CCCC(C)C4	BGGGJBVPPAAALL-UHFFFAOYSA-N	592	1584975929975
participant_28	M48018	CCCC(=O)N1CCc2cc(C)c(cc2C1)C(c3ccccc3C)N4CCCC(C)C4	BGDVWFDEXBEXCD-UHFFFAOYSA-N	587	1584975947462
participant_28	M48019	CCCCC(=O)N1CCc2cc(C)c(cc2C1)C(c3ccccc3C)N4CCCC(C)C4	YDOGRJRVVQTBFR-UHFFFAOYSA-N	578	1584975950971
participant_28	M48020	CCCCCC(=O)N1CCc2cc(C)c(cc2C1)C(c3ccccc3C)N4CCCC(C)C4	HGOCJANUSLJZLB-UHFFFAOYSA-N	563	1584975952066
participant_28	M48021	CCCCCCC(=O)N1CCc2cc(C)c(cc2C1)C(c3ccccc3C)N4CCCC(C)C4	JYGNIZPSTZXMLY-UHFFFAOYSA-N	541	1584975954002
participant_28	M48022	CCCCCCCC(=O)N1CCc2cc(C)c(cc2C1)C(c3ccccc3C)N4CCCC(C)C4	IYMNLGQOESDHIJ-UHFFFAOYSA-N	512	1584975956141
participant_28	M48023	CCCCCCCCC(=O)N1CCc2cc(C)c(cc2C1)C(c3ccccc3C)N4CCCC(C)C4	YXPKPBGRBHTNCI-UHFFFAOYSA-N	478	1584975957937
participant_28	M48024	CC1CCCN(C1)C(c2ccccc2C)c3cc4CN(CCc4cc3C)C(=O)CCC5CCCCC5	MPMBDPOLJZTILT-UHFFFAOYSA-N	494	1584975966481
participant_28	M48025	CC1CCCN(C1)C(c2ccccc2C)c3cc4CN(CCc4cc3C)C(=O)CSC5CCCCC5	WHWLFNDUVSJRIF-UHFFFAOYSA-N	486	1584975985937
participant_28	M48026	CC1CCCN(C1)C(c2ccccc2C)c3cc4CN(CCc4cc3C)C(=O)SSC5CCCCC5	HELJQNNRBRSODF-UHFFFAOYSA-N	479	1584976025825
participant_28	M48027	CC1CCCN(C1)C(c2ccccc2C)c3cc4CN(CCc4cc3C)C(=O)C(C)SC5CCCCC5	GSVBCNZXMXBWLP-UHFFFAOYSA-N	487	1584976035813
participant_28	M48028	CC1CCCN(C1)C(c2ccccc2C)c3cc4CN(CCc4cc3C)[N+](=O)C(C)SC5CCCCC5	JMODQJYVOLNKOA-UHFFFAOYSA-N	484	1584976051749
participant_28	M48029	CC1CCCN(C1)C(c2ccccc2C)c3c[n+]4CN(CCc4cc3C)[N+](=O)C(C)SC5CCCCC5	KAMHWGHFGYJMHU-UHFFFAOYSA-N	473	1584976055586
participant_28	M48030	CC1CCCN(C1)C(c2ccccc2C)[n+]3c[n+]4CN(CCc4cc3C)[N+](=O)C(C)SC5CCCCC5	KTGNHINJPCOGJE-UHFFFAOYSA-N	466	1584976058712
participant_28	M48031	CC1CCCN(C1)C(c2ccccc2C)[n+]3c[n+]4CN(CNc4cc3C)[N+](=O)C(C)SC5CCCCC5	YDOMVLDHZIZVEJ-UHFFFAOYSA-O	463	1584976060499
participant_28	M48032	CC1CCCN(C1)C(c2ccccc2C)[n+]3c[n+]4CN(CNc4cc3C)[N+](=O)C(S)SC5CCCCC5	MRAOYHGNRPMXFU-UHFFFAOYSA-P	455	1584976073869
participant_28	M48033	CC1CCCN(C1)C(c2ccccc2C)[n+]3c[n+]4CN(CNc4cc3C)[N+](=O)C(O)SC5CCCCC5	DLSBEFBSQCLGOJ-UHFFFAOYSA-O	459	1584976077374
participant_28	M48034	CC1CCCN(C1)C(c2ccccc2C)[n+]3c[n+]4CN(CNc4cc3C)S(=O)C(S)SC5CCCCC5	PTSINUGNLWTQGH-UHFFFAOYSA-P	459	1584976092263
participant_28	M48035	CC1CCCN(C1)C(c2ccccc2C)[n+]3c[n+]4CN(CNc4cc3C)S(=O)C(C)SC5CCCCC5	JUCVBPRADRNNES-UHFFFAOYSA-O	465	1584976100438
participant_28	M48036	CC1CCCN(C1)C(c2ccccc2C)[n+]3c[n+]4CN(CNc4cc3C)S(=O)C(SC)SC5CCCCC5	UCCKAYNWKMWZNZ-UHFFFAOYSA-O	458	1584976113154
participant_28	M48037	CC1CCCN(C1)C(c2ccccc2C)[n+]3c[n+]4CN(CNc4cc3C)S(=O)C(SC5CCCCC5)S(=O)C	XVHZJJZGRCWBSY-UHFFFAOYSA-O	461	1584976115940
participant_28	M48038	CC1CCCN(C1)C(c2ccccc2C)[n+]3c[n+]4CN(CNc4cc3C)S(=O)C(S(=O)C)S(=O)C5CCCCC5	GPIWOXXYYBFFAC-UHFFFAOYSA-O	457	1584976119532
participant_28	M48039	CC1CCCN(C1)C(c2ccccc2C)[n+]3c[n+]4CN(CNc4cc3C)S(=O)C(S(=O)C)S(=O)(=O)C5CCCCC5	MJDZDERJIBUDBD-UHFFFAOYSA-O	450	1584976122639
participant_28	M48040	CC1CCCN(C1)C(c2ccccc2C)c3cc(ccc3C)CCC(=O)C	PWCBLNYESVWTJQ-UHFFFAOYSA-N	650	1584976163511
participant_28	M48041	CC1CCCN(C1)C(c2ccccc2C)c3cc(ccc3C)CC(C)C(=O)C	OPARCUSIVZLQJE-UHFFFAOYSA-N	644	1584976173642
participant_28	M48042	CCC(Cc1ccc(C)c(c1)C(c2ccccc2C)N3CCCC(C)C3)C(=O)C	XDMFHQKIVSFSDO-UHFFFAOYSA-N	647	1584976187674
participant_28	M48043	CCC(Cc1ccc(C)c(c1)C(c2ccccc2C)N3CCCC(C)C3)S(=O)C	OFBWFGONDDOKBC-UHFFFAOYSA-N	619	1584976196796
participant_28	M48044	CC1CCCN(C1)C(c2ccccc2C)c3cc(ccc3C)CC(SC)S(=O)C	PSBGYTWYYTTXHN-UHFFFAOYSA-N	618	1584976203448
participant_28	M48045	CC1CCCN(C1)C(c2ccccc2C)c3cc(ccc3C)CC(SO)S(=O)C	BBVMXEOPALHFQP-UHFFFAOYSA-N	608	1584976214720
participant_28	M48046	CC1CCCN(C1)C(c2ccccc2C)c3cc(ccc3C)CC(S(=O)C)S(=O)O	VBAWEWMWDGBVOP-UHFFFAOYSA-N	600	1584976219338
participant_28	M48047	CC1CCCN(C1)C(c2ccccc2C)c3cc(ccc3C)CC(S(=O)O)S(=O)(=O)C	QKOXGKOULNIPSK-UHFFFAOYSA-N	591	1584976223867
participant_28	M48048	Cc1ccccc1C(c2cc(ccc2C)CC(S(=O)O)S(=O)(=O)C)N3CCCC(C3)Cl	IBYAYIKYVPGWJS-UHFFFAOYSA-N	581	1584976237564
participant_28	M48049	CCCC(C)CNC(c1ccccc1C)c2cc(ccc2C)CCC(=O)C	UCHMHSVNNMBCPV-UHFFFAOYSA-N	517	1584976267392
participant_28	M48050	Cc1ccccc1Cc2cc(ccc2C)CCC(=O)C	OFPOUVDWWDZARR-UHFFFAOYSA-N	488	1584976270385
participant_28	M48051	CCc1ccc(C)c(c1)Cc2ccccc2C	UYHRDNKEJPKOOB-UHFFFAOYSA-N	476	1584976277385
participant_28	M48052	CCc1ccc(C)c(c1)Nc2ccccc2C	QAJSKOCTRDKBKA-UHFFFAOYSA-N	480	1584976287515
participant_28	M48053	CCc1ccc(C)c(c1)C(C)c2ccccc2C	DQUWFHUPGCYBNW-UHFFFAOYSA-N	543	1584976297127
participant_28	M48054	CCc1ccc(C)c(c1)C(C)c2ccccc2O	FPWLFBOENOBQFJ-UHFFFAOYSA-N	506	1584976305610
participant_28	M48055	CC1CCCN(C1)C(c2ccccc2C)c3cc(ccc3C)CN(C)S(=O)C	FZYZGDQOJJSEMT-UHFFFAOYSA-N	630	1584976468348
participant_28	M48056	CC1CCCN(C1)C(c2ccccc2C)c3cc(ccc3C)CN(C)S(=O)(=O)C	MSVYFHHBEKIQQZ-UHFFFAOYSA-N	622	1584976473999
participant_28	M48057	Cc1ccccc1C(c2cc(ccc2C)CN(C)S(=O)(=O)C)N3CCCC(C3)Cl	IWUIIQVDKWFQFS-UHFFFAOYSA-N	616	1584976482977
participant_28	M48058	Cc1ccccc1C(c2cc(ccc2C)CN(C)S(=O)C)N3CCCC(C3)Cl	FLPPCAVXEAJXJW-UHFFFAOYSA-N	624	1584976492426
participant_28	M48059	Cc1ccccc1C(c2cc(ccc2C)CN(C)C(=O)C)N3CCCC(C3)Cl	DHGKLUHUXDVKKM-UHFFFAOYSA-N	650	1584976505934
participant_28	M48060	Cc1ccccc1C(c2cc(ccc2C)CN(C)C(C)O)N3CCCC(C3)Cl	ICSYYDURIMJUCF-UHFFFAOYSA-N	613	1584976509809
participant_28	M48061	CC1CCCN(C1)C(c2ccccc2C)c3cc(ccc3C)CN(C)C(C)O	BCRHLKBWGBQNTP-UHFFFAOYSA-N	619	1584976516196
participant_28	M48062	CC1CCCN(C1)C(c2ccccc2C)[n+]3cc(ccc3C)CN(C)C(C)O	AGUHMTUTLTUHGL-UHFFFAOYSA-N	601	1584976528560
participant_28	M48063	CC1CCCN(C1)C(c2ccccc2C)[n+]3c(C)ccc(CN(C)C(C)O)n3	NKEYRZSUWCIVOQ-UHFFFAOYSA-N	566	1584976533878
participant_28	M48064	CC1CCCN(C1)C(c2ccccc2C)c3c(C)ccc(CN(C)C(C)O)n3	ACNYKFLCSOKJLJ-UHFFFAOYSA-N	563	1584976539014
participant_28	M48065	CC1CCCC(C1)C(c2ccccc2C)c3cc(ccc3C)CN(C)C(C)O	RUVKJKSPMZTRDB-UHFFFAOYSA-N	595	1584976554371
participant_28	M48066	Cc1cccc(c1)C(c2ccccc2C)c3cc(ccc3C)CN(C)C(C)O	AUVAWAUNMJNRKJ-UHFFFAOYSA-N	545	1584976560208
participant_28	M48067	Cc1ccc[n+](c1)C(c2ccccc2C)c3cc(ccc3C)CN(C)C(C)O	XQDVEWIWQLKNRW-UHFFFAOYSA-N	541	1584976568754
participant_28	M48068	Cc1ccc[n+](c1)C(c2cc(ccc2C)CN(C)C(C)O)[n+]3ccccc3C	LPJWHWOQLFBZLH-UHFFFAOYSA-N	502	1584976574796
participant_28	M48069	Cc1ccc[n+](c1)C(c2cc(ccc2C)CN(C)C(C)O)[n+]3ccncc3C	PFBYGRQRTSHYJE-UHFFFAOYSA-N	471	1584976577660
participant_28	M48070	Cc1ccc[n+](c1)C(c2ccncc2C)c3cc(ccc3C)CN(C)C(C)O	QSNWZCHIKVALAG-UHFFFAOYSA-N	489	1584976581929
participant_28	M48071	Cc1cccc(c1)C(c2ccncc2C)c3cc(ccc3C)CN(C)C(C)O	YUIUSAKZZKLPGE-UHFFFAOYSA-N	498	1584976583166
participant_28	M48072	CC1CCCC(C1)C(c2ccncc2C)c3cc(ccc3C)CN(C)C(C)O	AHSILNWPCMRNMB-UHFFFAOYSA-N	507	1584976598081
participant_28	M48073	CC1CCCC(C1)C(c2ccncc2C)c3cc(ccc3C)CNC	RDGZHDAZFFIDHI-UHFFFAOYSA-N	529	1584976607431
participant_28	M48074	CC1CCCC(C1)C(c2ccncc2C)c3cc(C)ccc3C	CFYPERJSCTVTLT-UHFFFAOYSA-N	504	1584976610531
participant_28	M48075	CC1CCCC(C1)C(c2ccncc2C)[n+]3cc(C)ccc3C	GFFUMKFUAOEFDF-UHFFFAOYSA-N	469	1584976623820
participant_28	M48076	CC1CCCC(C1)C(c2ccncc2C)[n+]3cccc(C)c3	ZVSWSMAZJDDTBP-UHFFFAOYSA-N	459	1584976630469
participant_28	M48077	Cc1cccc(c1)C(C2CCCC(C)C2)c3ccncc3C	GFSUFMNPDXDTGM-UHFFFAOYSA-N	498	1584976639194
participant_28	M48078	Cc1cccc(c1)C(C2CCCC(C)C2)c3ccccc3C	OEEWBEBYFZHWPM-UHFFFAOYSA-N	583	1584976640582
participant_28	M48079	CCc1cccc(c1)C(C2CCCC(C)C2)c3ccccc3C	DLTZNRAJRNJWAU-UHFFFAOYSA-N	581	1584976655063
participant_28	M48080	CCCc1cccc(c1)C(C2CCCC(C)C2)c3ccccc3C	MFSJXPAZSPPAGB-UHFFFAOYSA-N	576	1584976656833
participant_28	M48081	CCCCc1cccc(c1)C(C2CCCC(C)C2)c3ccccc3C	WRZQWLWPRVXWRL-UHFFFAOYSA-N	584	1584976659515
participant_28	M48082	CC1CCCC(C1)C(c2ccc3CCCCc3c2)c4ccccc4C	RKCBBUKIISGGDL-UHFFFAOYSA-N	526	1584976664885
participant_28	M48083	CC1CCCC(C1)C(c2ccc3CCCC(C)c3c2)c4ccccc4C	QHBOZQRVAZVVRJ-UHFFFAOYSA-N	547	1584976673857
participant_28	M48084	CCC1CCCc2ccc(cc12)C(C3CCCC(C)C3)c4ccccc4C	AGGWQUDIRDDDNE-UHFFFAOYSA-N	561	1584976675065
participant_28	M48085	CC1CCCC(C1)C(c2ccc3CCCC(CO)c3c2)c4ccccc4C	UOYMHQVACLPTLD-UHFFFAOYSA-N	544	1584976683810
participant_28	M48086	CC1CCCC(C1)C(c2ccc3CCCC(CN)c3c2)c4ccccc4C	WUVWKXJROCJSDZ-UHFFFAOYSA-N	548	1584976694352
participant_28	M48087	CC1CCCC(C1)C(c2ccc3CCOC(CN)c3c2)c4ccccc4C	KNKAYZXMCQSLNY-UHFFFAOYSA-N	554	1584976717149
participant_28	M48088	CCc1ccc(cc1C(CN)O)C(C2CCCC(C)C2)c3ccccc3C	GITURXNLVNDPPL-UHFFFAOYSA-N	539	1584976724449
participant_28	M48089	CC1CCCC(C1)C(c2ccc(C)c(c2)C(CN)O)c3ccccc3C	IZLZWEJCCDFFHS-UHFFFAOYSA-N	560	1584976731495
participant_28	M48090	Cc1ccccc1C(C2CCCCC2)c3ccc(C)c(c3)C(CN)O	GKCZVXZGMZSJFI-UHFFFAOYSA-N	527	1584976739564
participant_28	M48091	CC1CCC(CC1C)C(c2ccc(C)c(c2)C(CN)O)c3ccccc3C	SHEIPHOXQRDIKJ-UHFFFAOYSA-N	527	1584976752621
participant_28	M48092	CC1CCC(CC1)C(c2ccc(C)c(c2)C(CN)O)c3ccccc3C	DHMGCPHRUSPLJW-UHFFFAOYSA-N	520	1584976756454
participant_28	M48093	CC1CCC(CC1)C(c2ccc(C)c(c2)C(=O)CN)c3ccccc3C	MWUSOPCPXAVMKN-UHFFFAOYSA-N	527	1584976782279
participant_28	M48094	CC1CCC(CC1)C(c2ccc(C)c(c2)C(=O)C=N)c3ccccc3C	GOAJEHIWQIHNKH-UHFFFAOYSA-N	526	1584976787569
participant_28	M48095	CC1CC=C(CC1)C(c2ccc(C)c(c2)C(=O)C=N)c3ccccc3C	ZNPPOGDIKIWVJS-UHFFFAOYSA-N	560	1584976791925
participant_28	M48096	CC1C=CC(=CC1)C(c2ccc(C)c(c2)C(=O)C=N)c3ccccc3C	VTDUDPDXHIKKSF-UHFFFAOYSA-N	527	1584976793140
participant_28	M48097	Cc1ccc(cc1)C(c2ccc(C)c(c2)C(=O)C=N)c3ccccc3C	KULGXDYOJPVURF-UHFFFAOYSA-N	501	1584976795440
participant_28	M48098	Cc1cc[n+](cc1)C(c2ccc(C)c(c2)C(=O)C=N)c3ccccc3C	CQYCTHFKWMMHJM-UHFFFAOYSA-N	506	1584976805377
participant_28	M48099	Cc1cc[n+](cc1)C(c2ccc(C)c(c2)C(=O)C=N)[n+]3ccccc3C	IOJYPJIKRNTECD-UHFFFAOYSA-N	460	1584976808223
participant_28	M48100	Cc1cc[n+](cc1)C([n+]2ccc(C)c(c2)C(=O)C=N)[n+]3ccccc3C	YJWBZLHKJLXGNV-UHFFFAOYSA-N	410	1584976809311
participant_28	M47784	Cc1ccccc1C(c2cccc(c2)/C(=C(/C)\C(=O)N)/C)N3C=CC(=O)CC3	HNJALVRDWINNMW-ZCXUNETKSA-N	587	1584976891509
participant_28	M47783	Cc1ccccc1C(c2cccc(c2)/C(=C(/C)\C(=O)N)/C)N3CCC(=O)CC3	SQQLOUYEOQJVBK-ZCXUNETKSA-N	601	1584976908317
participant_28	M47782	Cc1ccccc1C(c2cccc(c2)/C(=C(/C)\C(=O)N)/C)N3CCC(CC3)O	IAAZNXBKMZPGHZ-ZCXUNETKSA-N	598	1584976914268
participant_28	M47781	CC1CCN(CC1)C(c2cccc(c2)/C(=C(/C)\C(=O)N)/C)c3ccccc3C	WZYVTPWXXJWZFM-VXPUYCOJSA-N	608	1584976919621
participant_28	M48101	CC1CCN(CC1)C(c2cccc(c2)C(=S(C)C(=O)N)C)c3ccccc3C	XKXKFZAVGURKCH-UHFFFAOYSA-N	599	1584976930445
participant_28	M48102	CC1CCN(CC1)C(c2cccc(c2)[N+](=S(C)C(=O)N)C)c3ccccc3C	YHRMVOGARHSJIU-UHFFFAOYSA-O	585	1584976936309
participant_28	M48103	CC1CCN(CC1)C(c2cccc(c2)/[N+](=[N+](/C)\C(=O)N)/C)c3ccccc3C	HSFUAUYKWKOJLF-QPLCGJKRSA-N	580	1584976939265
participant_28	M48104	CC1CCN(CC1)C(c2cccc(c2)/[N+](=C(/C)\C(=O)N)/C)c3ccccc3C	ZFGCQYTVJGSQDJ-XHPQRKPJSA-O	602	1584976945417
participant_28	M48105	CC1CCN(CC1)C(c2cccc(c2)N(C)C(C)C(=O)N)c3ccccc3C	XCVLMZWIUMEXGV-UHFFFAOYSA-N	590	1584976951346
participant_28	M48106	CCC(C(=O)N)N(C)c1cccc(c1)C(c2ccccc2C)N3CCC(C)CC3	KTSKIGZVMJMDOC-UHFFFAOYSA-N	590	1584976957556
participant_28	M48107	CC1CCN(CC1)C(c2cccc(c2)N(C)C(CS)C(=O)N)c3ccccc3C	WZDNMRGGDVXJLN-UHFFFAOYSA-N	585	1584976968829
participant_28	M48108	CC1CCN(CC1)C(c2cccc(c2)N(C)C(CSC)C(=O)N)c3ccccc3C	HZLNXWOOJLTQPV-UHFFFAOYSA-N	583	1584976974436
participant_28	M48109	CCSCC(C(=O)N)N(C)c1cccc(c1)C(c2ccccc2C)N3CCC(C)CC3	DIYSQBKAAKSXQX-UHFFFAOYSA-N	579	1584976975377
participant_28	M48110	CCS(=O)CC(C(=O)N)N(C)c1cccc(c1)C(c2ccccc2C)N3CCC(C)CC3	YGPJOZGMQWEMOQ-UHFFFAOYSA-N	576	1584976977471
participant_28	M48111	CC1CCN(CC1)C(c2cccc(c2)N(C)C(CS(=O)C)C(=O)N)c3ccccc3C	WILLLNQRBGFDQA-UHFFFAOYSA-N	581	1584976986490
participant_28	M48112	CC1CCN(CC1)C(c2ccccc2C)c3cc(ccn3)N(C)C(CS(=O)C)C(=O)N	MQAQYOJMWJDGOC-UHFFFAOYSA-N	556	1584977006582
participant_28	M48113	CC1CCN(CC1)C(c2ccccc2C)c3cc(ccn3)N(C)CC(=O)N	ONXDUYJNGYSGPV-UHFFFAOYSA-N	569	1584977020596
participant_28	M48114	CC1CCN(CC1)C(c2ccccc2C)c3cc(ccn3)N(C)CC(N)O	KXEIBQJZVMUUNS-UHFFFAOYSA-N	542	1584977035634
participant_28	M48115	CC1CCN(CC1)C(c2ccccc2C)c3cc(ccn3)N(C)CCO	ZEVRVABCDPXIHR-UHFFFAOYSA-N	553	1584977046496
participant_28	M48116	CC1CCN(CC1)C(c2ccccc2C)c3cc(ccn3)N(CCO)O	BPBTWQLSSPENKD-UHFFFAOYSA-N	527	1584977054718
participant_28	M48117	CC1CCN(CC1)C(c2ccccc2C)c3cc(ccn3)NCCO	OXRKDIMFXRSZRK-UHFFFAOYSA-N	541	1584977067489
participant_28	M48118	CC1CCN(CC1)C(c2cccc(c2)NCCO)c3ccccc3C	YZOJLKCEKSWDEI-UHFFFAOYSA-N	568	1584977094131
participant_28	M48119	CC1CCN(CC1)C(c2ccccc2C)c3cccc(NCCO)n3	AYTZVLCOIHSNOV-UHFFFAOYSA-N	562	1584977098506
participant_28	M48120	CC1CCN(CC1)C(c2ccccc2C)c3cccc(CCCO)n3	JQJUGDQASFYWOX-UHFFFAOYSA-N	554	1584977109982
participant_28	M48121	CC1CCN(CC1)C(c2ccccc2C)c3cccc(CNCO)n3	CXOOKMUSNNLXSO-UHFFFAOYSA-N	556	1584977116549
participant_28	M48122	CC1CCN(CC1)C(c2ccccc2C)c3cccc(CN(C)CO)n3	HKANCFCGXQJJJM-UHFFFAOYSA-N	561	1584977122527
participant_28	M48123	CC1CCN(C(C)C1)C(c2ccccc2C)c3cccc(CN(C)CO)n3	FTNPESUMRLMTBN-UHFFFAOYSA-N	558	1584977138572
participant_28	M48124	CC1CCN(C(C)C1)C(c2ccccc2)c3cccc(CN(C)CO)n3	RSAYHLJRGCLGQO-UHFFFAOYSA-N	516	1584977161507
participant_28	M48125	CC1CCN(C(C)C1)C2c3ccccc3Cc4ccc(CN(C)CO)nc42	UKQAWOKAWYEAQC-UHFFFAOYSA-N	533	1584977200274
participant_28	M48126	CC1CCN(C(C)C1)c2c3ccccc3cc4ccc(CN(C)CO)nc42	FXWUQDLLCPVXHI-UHFFFAOYSA-N	532	1584977204681
participant_28	M48127	CC1CCN(C(C)C1)c2c3ccccc3cc4ccc(C)nc42	CAMVNTISQVTWQR-UHFFFAOYSA-N	538	1584977226518
participant_28	M48128	CC1CCN(C(C1)O)c2c3ccccc3cc4ccc(C)nc42	DXQAFBHSAJVZQI-UHFFFAOYSA-N	531	1584977243315
participant_28	M48129	CC1CCN(C(C1)O)c2c3ccccc3cc4cc(C)c(C)nc42	XUPQZEKTGDFBEH-UHFFFAOYSA-N	506	1584977267054
participant_28	M48130	Cc1ccc2cc3cc(C)c(C)nc3c(c2c1)N4CCC(C)CC4O	APAXJBOPCZDRBV-UHFFFAOYSA-N	471	1584977269943
participant_28	M48131	CC1CCN(C(C1)O)c2c3cc(C)c(C)cc3cc4cc(C)c(C)nc42	SADZSPAGGCRGAG-UHFFFAOYSA-N	384	1584977271804
participant_28	M48132	CC1CCN(C(C1)O)c2c3cc(C)c(cc3cc4cc(C)c(C)nc42)Cl	SIICGFZTENGBRF-UHFFFAOYSA-N	386	1584977284195
participant_28	M48133	CC1CCN(C(C1)O)c2c3cc(C)c(cc3cc4cc(C)c(Cl)nc42)Cl	RZYSOIFQTGRWDU-UHFFFAOYSA-N	376	1584977288678
participant_28	M48134	CC1CCN(C(C1)O)c2c3cc(C)c(C)cc3cc4cc(C)c(Cl)nc42	BGSRTLAVFTUOMX-UHFFFAOYSA-N	383	1584977293896
participant_28	M48135	CC1CCN(C(C1)O)c2c3cc(C)c(C)cc3nc4cc(C)c(C)nc42	OPRDVIJLZWRVJV-UHFFFAOYSA-N	359	1584977299722
participant_28	M48136	CC1CCN(C(C1)O)c2c3c(cc(C)c(C)n3)nc4cc(C)c(C)nc42	SAHFTECQWGELCS-UHFFFAOYSA-N	319	1584977303245
participant_28	M48137	CC1CCN(C(C1)O)c2c3cc(C)c(C)cc3cc4cc(C)c(C)cc42	FHORVJNJBBEJOR-UHFFFAOYSA-N	372	1584977315486
participant_28	M48138	C/C=C(\C)/C=c\1/cc2cc(C)c(C)cc2c(c1=C)N3CCC(C)CC3O	WBZBFZVNYRVOJM-JRTLMRLOSA-N	389	1584977328601
participant_28	M48139	C/C=C(\C)/C=c\1/cc(/C=C(/C)\C(=C)C)cc(c1=C)N2CCC(C)CC2O	JJCDPAHTGQOTOC-REUYVOLASA-N	337	1584977333525
participant_28	M48140	Cc1cc2cc3cc(C)c(C)cc3cc2cc1C	JGJWRGCEYNJFQJ-UHFFFAOYSA-N	291	1584977356529
participant_28	M48141	CC1=CC/C(=C\c2cc(C)c(C)cc2C)/C=C1C	GSNXMINLLAMRJU-GZTJUZNOSA-N	331	1584977360519
participant_28	M48142	CC1=CC/C(=C(/C)\c2cc(C)c(C)cc2C)/C=C1C	WGZKQGXJWFJUDB-ISLYRVAYSA-N	349	1584977371147
participant_28	M48143	CC/C(=C\1/CC=C(C)C(=C1)C)/c2cc(C)c(C)cc2C	DJRZHFHGSQZTIQ-VHEBQXMUSA-N	341	1584977373680
participant_28	M48144	CCC/C(=C\1/CC=C(C)C(=C1)C)/c2cc(C)c(C)cc2C	DRYQZMOYQFYJCA-FMQUCBEESA-N	340	1584977375047
participant_28	M48145	CCCC/C(=C\1/CC=C(C)C(=C1)C)/c2cc(C)c(C)cc2C	QGAPUOWGIFMYAI-QZQOTICOSA-N	337	1584977376791
participant_28	M48146	CCCCC/C(=C\1/CC=C(C)C(=C1)C)/c2cc(C)c(C)cc2C	AXLZJIOLZWJWEP-QURGRASLSA-N	329	1584977378799
participant_28	M48147	CC1=CC/C(=C(/C2CCCC2)\c3cc(C)c(C)cc3C)/C=C1C	KAZVPCICIVKHDW-XTQSDGFTSA-N	387	1584977381978
participant_28	M48148	CC1=CC/C(=C(/C2CCCC2)\c3cc(C)c(C)cc3C)/C(=C1C)C	GVIGQRUTMBHILA-ZNTNEXAZSA-N	365	1584977385919
participant_28	M48149	CC1=CC/C(=C(/C2CCCC2)\c3cc(C)c(C)cc3C)/C(=C1)C	OGWYLWROGVQUHY-XTQSDGFTSA-N	390	1584977389531
participant_28	M48150	CC/1=CC=CC\C1=C(\C2CCCC2)/c3cc(C)c(C)cc3C	DRQQFNFBIIQHPX-LSDHQDQOSA-N	411	1584977392526
participant_28	M48151	Cc1ccc(cc1C)/C(=C/2\CC=CC=C2C)/C3CCCC3	AXHSNUNORQOPQL-QZQOTICOSA-N	465	1584977396544
participant_28	M48152	CC1=CC=C(C)/C(=C(\C2CCCC2)/c3ccc(C)c(C)c3)/C1	NYVGIIJWHUHOJT-QURGRASLSA-N	454	1584977409442
participant_28	M1	C	VNWKTOKETHGBQD-UHFFFAOYSA-N	0	1584977707606
participant_28	M2	CC	OTMSDBZUPAUEDD-UHFFFAOYSA-N	36	1584977718013
participant_28	M3	CCC	ATUOYWHBWRKTHZ-UHFFFAOYSA-N	39	1584977719739
participant_28	M4	CCCC	IJDNQMDRQITEOD-UHFFFAOYSA-N	43	1584977721148
participant_28	M5	CCCCC	OFBQJSOFQDEBGM-UHFFFAOYSA-N	45	1584977722156
participant_28	M6	CCCCCC	VLKZOEOYAKHREP-UHFFFAOYSA-N	47	1584977723298
participant_28	M7	C1CCCCC1	XDTMQSROBMDMFD-UHFFFAOYSA-N	98	1584977725619
participant_28	M8	CC1CCCCC1	UAEPNZWRGJTJPN-UHFFFAOYSA-N	120	1584977726947
participant_28	M9	CCC1CCCCC1	IIEWJVIFRVWJOD-UHFFFAOYSA-N	124	1584977728334
participant_28	M10	CCCC1CCCCC1	DEDZSLCZHWTGOR-UHFFFAOYSA-N	130	1584977729738
participant_28	M11	CCCCC1CCCCC1	GGBJHURWWWLEQH-UHFFFAOYSA-N	131	1584977731641
participant_28	M12	CCCCCC1CCCCC1	HLTMUYBTNSVOFY-UHFFFAOYSA-N	130	1584977732625
participant_28	M83	CCCCCCC1CCCCC1	QHWAQXOSHHKCFK-UHFFFAOYSA-N	127	1584977733558
participant_28	M84	C1CCC(CC1)C2CCCCC2	WVIIMZNLDWSIRH-UHFFFAOYSA-N	139	1584977738070
participant_28	M616	CC1CCC(CC1)C2CCCCC2	KBZQJAMUYAMVEK-UHFFFAOYSA-N	153	1584977746853
participant_28	M723	CCC1CCC(CC1)C2CCCCC2	GOTAHZOPIWLFOQ-UHFFFAOYSA-N	155	1584977748613
participant_28	M724	CCCC1CCC(CC1)C2CCCCC2	FALLTGVTJOEUFL-UHFFFAOYSA-N	160	1584977749966
participant_28	M725	CCCCC1CCC(CC1)C2CCCCC2	IOXUFGXMKDSYHX-UHFFFAOYSA-N	160	1584977750952
participant_28	M731	CCCCCC1CCC(CC1)C2CCCCC2	XUTQLMKDSUFGIQ-UHFFFAOYSA-N	158	1584977752102
participant_28	M48153	CCCCCCC1CCC(CC1)C2CCCCC2	GGHMACNYEVJZJG-UHFFFAOYSA-N	155	1584977754416
participant_28	M48154	CCCCCCCC1CCC(CC1)C2CCCCC2	PPSWWNSHTUJDMQ-UHFFFAOYSA-N	150	1584977756069
participant_28	M48155	C1CCC(CC1)CC2CCC(CC2)C3CCCCC3	BLMNHBKBPRXLPG-UHFFFAOYSA-N	149	1584977756925
participant_28	M48156	CC1CCCC(C1)CC2CCC(CC2)C3CCCCC3	IRHATPZTZIRPCZ-UHFFFAOYSA-N	165	1584977771972
participant_28	M48157	CCC1CCCC(C1)CC2CCC(CC2)C3CCCCC3	ABGVNERNOVZZAM-UHFFFAOYSA-N	164	1584977773049
participant_28	M48158	CCCC1CCCC(C1)CC2CCC(CC2)C3CCCCC3	JNUPQNAKTYMAOV-UHFFFAOYSA-N	164	1584977779898
participant_28	M48159	CCCCC1CCCC(C1)CC2CCC(CC2)C3CCCCC3	DTLWQKDERXWTQR-UHFFFAOYSA-N	163	1584977780977
participant_28	M48160	CCCCCC1CCCC(C1)CC2CCC(CC2)C3CCCCC3	HHWLHPWUXSSJNC-UHFFFAOYSA-N	161	1584977782318
participant_28	M48161	CCCCCCC1CCCC(C1)CC2CCC(CC2)C3CCCCC3	SVLFDXZDCUPHBZ-UHFFFAOYSA-N	158	1584977783475
participant_28	M48162	CCCCCCCC1CCCC(C1)CC2CCC(CC2)C3CCCCC3	UHNDOEONGUHCMC-UHFFFAOYSA-N	153	1584977784204
participant_28	M48163	CCCCCCCCC1CCCC(C1)CC2CCC(CC2)C3CCCCC3	QLUJVRFKHGJOOO-UHFFFAOYSA-N	148	1584977785146
participant_28	M48164	C1CCC(CC1)CCC2CCCC(C2)CC3CCC(CC3)C4CCCCC4	WZYQZJYFMCVUSA-UHFFFAOYSA-N	139	1584977787284
participant_28	M48165	CC1CCC(CC1)CCC2CCCC(C2)CC3CCC(CC3)C4CCCCC4	OGBGPMMVJCEJGR-UHFFFAOYSA-N	143	1584977791060
participant_28	M48166	CC1CCC(CC1)CCC2CC(C)CC(CC3CCC(CC3)C4CCCCC4)C2	APDCTLJRBHJHAQ-UHFFFAOYSA-N	154	1584977805883
participant_28	M48167	CCC1CC(CCC2CCC(C)CC2)CC(C1)CC3CCC(CC3)C4CCCCC4	UAQJEPURYXKGLB-UHFFFAOYSA-N	152	1584977814762
participant_28	M48168	CCC1CC(CCC2CCC(C)CC2)CC(C1)CC3CCC(CC3)C4CCCCC4C	FECNAZLABAOPDP-UHFFFAOYSA-N	156	1584977824468
participant_28	M48169	CCC1CC(CCC2CCC(C)CC2)CC(C1)CC3CCC(C(C)C3)C4CCCCC4C	FITOEBHALOKCEM-UHFFFAOYSA-N	162	1584977830363
participant_28	M48170	CC1CCC(CC1)CCC2CC(CC3CCC(C(C)C3)C4CCCCC4C)CC(C2)SC	XAPMQUDZDCXKRN-UHFFFAOYSA-N	165	1584977853361
participant_28	M48171	CC1CCC(CC1)SCC2CC(CC3CCC(C(C)C3)C4CCCCC4C)CC(C2)SC	IROFAUGMPCFFRY-UHFFFAOYSA-N	165	1584977856151
participant_28	M48172	CC1CCC(CC1)SCC2CC(CC3CCC(C(C)C3)C4CCCNC4C)CC(C2)SC	LQIGIFLVUUVMDF-UHFFFAOYSA-N	169	1584977871429
participant_28	M48173	CC1CCC(CC1)SCC2CC(CC3CCC(C(C)C3)N4CCCNC4C)CC(C2)SC	JNWQPBXZDULEAH-UHFFFAOYSA-N	191	1584977872195
participant_28	M48174	CC1CCC(CC1)SCC2CC(CC(C2)SC)NC3CCC(C(C)C3)N4CCCNC4C	YFNSGLKQKSVADI-UHFFFAOYSA-N	190	1584977874711
participant_28	M48175	CC1CCC(CC1)SNC2CC(CC(C2)SC)NC3CCC(C(C)C3)N4CCCNC4C	XLUAZIWNQWBUOX-UHFFFAOYSA-N	190	1584977886926
participant_28	M48176	CC1CCC(CC1)SNC2CC(CC(NC3CCC(C(C)C3)N4CCCNC4C)N2)SC	DFKCGBWDRBASDI-UHFFFAOYSA-N	190	1584977900411
participant_28	M48177	CC1CCC(CC1)SNC2CC(NC(NC3CCC(C(C)C3)N4CCCNC4C)N2)SC	WIPVJOPZKWDPLB-UHFFFAOYSA-N	187	1584977901461
participant_28	M48178	CC1CCC(CC1)SNc2cc(nc(NC3CCC(C(C)C3)N4CCCNC4C)n2)SC	KFLPCYNPHLGWDI-UHFFFAOYSA-N	268	1584977917356
participant_28	M48179	CC1CCC(CC1)SNc2cc(nc(Nc3ccc(c(C)c3)N4CCCNC4C)n2)SC	SRHSSTKJPWSFOQ-UHFFFAOYSA-N	418	1584977918423
participant_28	M48180	Cc1ccc(cc1)SNc2cc(nc(Nc3ccc(c(C)c3)N4CCCNC4C)n2)SC	XLWIVVJYJJHIJT-UHFFFAOYSA-N	509	1584977920485
participant_28	M48181	Cc1ccc(cc1)S(=O)Nc2cc(nc(Nc3ccc(c(C)c3)N4CCCNC4C)n2)SC	BJFBSGJAVXDTFH-UHFFFAOYSA-N	506	1584977939194
participant_28	M48182	Cc1ccc(cc1)S(=O)(=O)Nc2cc(nc(Nc3ccc(c(C)c3)N4CCCNC4C)n2)SC	VBHIKHHTWDAFTF-UHFFFAOYSA-N	509	1584977941108
participant_28	M48183	Cc1ccc(cc1)S(=O)(=O)Nc2cc(nc(Nc3ccc(c(C)c3)N4CCCNC4C)n2)S(=O)C	NJDOZTRBEALXNT-UHFFFAOYSA-N	499	1584977944012
participant_28	M48184	Cc1ccc(cc1)S(=O)(=O)Nc2cc(nc(Nc3ccc(c(C)c3)N4CCCNC4C)n2)S(=O)(=O)C	NGIBCEXHUZYEGI-UHFFFAOYSA-N	480	1584977947026
participant_28	M48185	Cc1cc(ccc1N2CCCNC2C)Nc3nc(cc(n3)S(=O)(=O)C)NS(=O)(=O)c4ccc(cc4)Cl	FGAYXHNXLNHHRB-UHFFFAOYSA-N	462	1584977964266
participant_28	M48186	Cc1cc(ccc1N2CCCNC2C)N(C)c3nc(cc(n3)S(=O)(=O)C)NS(=O)(=O)c4ccc(cc4)Cl	QWIIMVGXARVLFA-UHFFFAOYSA-N	471	1584978021709
participant_28	M48187	Cc1cc(ccc1N2CCCNC2C)C(C)c3nc(cc(n3)S(=O)(=O)C)NS(=O)(=O)c4ccc(cc4)Cl	AXWLOYRSOHWIAC-UHFFFAOYSA-N	466	1584978027744
participant_28	M48188	CCC(c1ccc(c(C)c1)N2CCCNC2C)c3nc(cc(n3)S(=O)(=O)C)NS(=O)(=O)c4ccc(cc4)Cl	NJDSUKFHAUIZCL-UHFFFAOYSA-N	471	1584978031876
participant_28	M48189	CCCC(c1ccc(c(C)c1)N2CCCNC2C)c3nc(cc(n3)S(=O)(=O)C)NS(=O)(=O)c4ccc(cc4)Cl	PTXBMBFYXCZJQX-UHFFFAOYSA-N	466	1584978034217
participant_28	M48190	CCCCC(c1ccc(c(C)c1)N2CCCNC2C)c3nc(cc(n3)S(=O)(=O)C)NS(=O)(=O)c4ccc(cc4)Cl	LCDYUDOOMDBYIF-UHFFFAOYSA-N	461	1584978036236
participant_28	M48191	CCCCCC(c1ccc(c(C)c1)N2CCCNC2C)c3nc(cc(n3)S(=O)(=O)C)NS(=O)(=O)c4ccc(cc4)Cl	RZYRPACSAKFPDJ-UHFFFAOYSA-N	451	1584978037373
participant_28	M48192	CCCCCCC(c1ccc(c(C)c1)N2CCCNC2C)c3nc(cc(n3)S(=O)(=O)C)NS(=O)(=O)c4ccc(cc4)Cl	KESZDQJTVLZEHQ-UHFFFAOYSA-N	438	1584978039085
participant_28	M48193	Cc1cc(ccc1N2CCCNC2C)C(C3CCCCC3)c4nc(cc(n4)S(=O)(=O)C)NS(=O)(=O)c5ccc(cc5)Cl	GTQJCQLPHNGNLV-UHFFFAOYSA-N	454	1584978040357
participant_28	M48194	Cc1cc(ccc1N2CCCNC2C)C(c3nc(cc(n3)S(=O)(=O)C)NS(=O)(=O)c4ccc(cc4)Cl)N5CCCCC5	OBMYZTMDMMVJEO-UHFFFAOYSA-N	489	1584978044410
participant_28	M48195	Cc1cc(ccc1N2CCCNC2C)C(c3nc(cc(n3)S(=O)C)NS(=O)(=O)c4ccc(cc4)Cl)N5CCCCC5	BYXODNJZFXNYMS-UHFFFAOYSA-N	508	1584978052647
participant_28	M48196	Cc1cc(ccc1N2CCCNC2C)C(c3nccc(n3)NS(=O)(=O)c4ccc(cc4)Cl)N5CCCCC5	VVHGDTMXBZKMRP-UHFFFAOYSA-N	517	1584978057641
participant_28	M48197	Cc1cc(ccc1N2CCCNC2C)C(c3cccc(n3)NS(=O)(=O)c4ccc(cc4)Cl)N5CCCCC5	FRBKWJMKZRRVGF-UHFFFAOYSA-N	525	1584978063651
participant_28	M48198	Cc1cc(ccc1C2CCCNC2C)C(c3cccc(n3)NS(=O)(=O)c4ccc(cc4)Cl)N5CCCCC5	NLGXMLCKMFMEMK-UHFFFAOYSA-N	514	1584978070431
participant_28	M48199	Cc1ccc(cc1)S(=O)(=O)Nc2cccc(C(c3ccc(c(C)c3)C4CCCNC4C)N5CCCCC5)n2	CFFHZFUYIKRDMM-UHFFFAOYSA-N	532	1584978074964
participant_28	M48200	Cc1ccc(cc1)S(=O)(=O)Cc2cccc(C(c3ccc(c(C)c3)C4CCCNC4C)N5CCCCC5)n2	YNFXUKCEFDMSQT-UHFFFAOYSA-N	532	1584978092776
participant_28	M48201	Cc1ccc(cc1)S(=O)(=O)Cc2cccc(C(c3ccc(cc3)C4CCCNC4C)N5CCCCC5)n2	MGHAOXRSQQUFNV-UHFFFAOYSA-N	494	1584978114643
participant_28	M48202	Cc1ccc(cc1)S(=O)(=O)Nc2cccc(Cc3ccc(c(C)c3)C4CCCNC4C)n2	NTRRVCLNRQKOLW-UHFFFAOYSA-N	523	1584978173643
participant_28	M48203	Cc1ccc(cc1)S(=O)(=O)Nc2cccc(Nc3ccc(c(C)c3)C4CCCNC4C)n2	ZVFVGNJGZBMJIP-UHFFFAOYSA-N	497	1584978189132
participant_28	M48204	Cc1ccc(cc1)S(=O)(=O)Nc2cccc(n2)N(C)c3ccc(c(C)c3)C4CCCNC4C	BHMJUDVOECBYFO-UHFFFAOYSA-N	511	1584978194318
participant_28	M48205	Cc1ccc(cc1)S(=O)(=O)Nc2cccc(n2)N(c3ccc(c(C)c3)C4CCCNC4C)O	PCWSVUUCADKGJL-UHFFFAOYSA-N	499	1584978199612
participant_28	M48206	Cc1ccc(cc1)S(=O)(=O)Nc2cccc(C(C)c3ccc(c(C)c3)C4CCCNC4C)n2	FSOPFWCKQTVZCK-UHFFFAOYSA-N	508	1584978208476
participant_28	M48207	Cc1ccc(cc1)S(=O)(=O)Nc2cccc(C(c3ccc(c(C)c3)C4CCCNC4C)N)n2	WLUYQMPJDUFHCG-UHFFFAOYSA-N	499	1584978215600
participant_28	M48208	Cc1ccc(cc1)S(=O)(=O)Nc2cccc(C(c3ccc(c(C)c3)-c4cccnc4C)N)n2	AEDONALIDFFXHL-UHFFFAOYSA-N	439	1584978232228
participant_28	M48209	Cc1ccc(cc1)S(=O)(=O)NC2CCCC(C(c3ccc(c(C)c3)-c4cccnc4C)N)N2	YABRBJNBSCBSEK-UHFFFAOYSA-N	500	1584978243028
participant_28	M48210	Cc1ccc(cc1)S(=O)(=O)NC2CCCC(C(c3ccc(c(C)c3)C4CCCNC4C)N)N2	VNKSSNYZVWBASV-UHFFFAOYSA-N	479	1584978247037
participant_28	M48211	Cc1ccc(cc1)S(=O)(=O)NC2CCCC(C2)C(c3ccc(c(C)c3)C4CCCNC4C)N	YWBPGKQYSSUOBQ-UHFFFAOYSA-N	486	1584978255021
participant_28	M48212	Cc1ccc(cc1)S(=O)(=O)Nc2cccc(c2)C(c3ccc(c(C)c3)C4CCCNC4C)N	JYNQWHSCWKXHCY-UHFFFAOYSA-N	496	1584978259467
participant_28	M48213	Cc1ccc(cc1)S(=O)(=O)Nc2cccc(c2)C(c3ccc(c(C)c3)-c4cccnc4C)N	AREISQYPACFSFW-UHFFFAOYSA-N	435	1584978262019
participant_28	M48214	C=C/C(=C\C=C\S(=O)(=O)Nc1cccc(n1)N(C)c2ccc(c(C)c2)C3CCCNC3C)/C	DQGXFTRREXTFJG-IHHRCPEVSA-N	442	1584978402672
participant_28	M48215	Cc1cc(ccc1C2CCCNC2C)N(C)c3cccc(n3)NS(=O)(=O)C	DELYNUKQGZUFJK-UHFFFAOYSA-N	481	1584978405666
participant_28	M48216	Cc1cc(ccc1C2CCCNC2C)N(C)c3cccc(n3)NS(=O)C	VRQLOGCBVNCOFB-UHFFFAOYSA-N	477	1584978410667
participant_28	M48217	Cc1cc(ccc1C2CCCNC2C)N(C)c3cccc(n3)NSC	LNUSJNWCIYZZCZ-UHFFFAOYSA-N	481	1584978413668
participant_28	M48218	Cc1cc(ccc1C2CCCNC2C)N(C)c3cccc(N)n3	NSWMYPKGVGLQHG-UHFFFAOYSA-N	472	1584978418667
participant_28	M48219	Cc1cc(ccc1C2CCCNC2C)N(C)c3ccccn3	RJENQLBDZUCQKB-UHFFFAOYSA-N	484	1584978421662
participant_28	M48220	Cc1cc(ccc1C2CCCNC2C)Nc3ccccn3	KPBQCKOHPUNSID-UHFFFAOYSA-N	475	1584978426664
participant_28	M48221	Cc1cc(ccc1-c2cccnc2C)Nc3ccccn3	WGGXQSKGRSJFQA-UHFFFAOYSA-N	447	1584978459365
participant_28	M48222	CCc1c(cccn1)-c2ccc(cc2C)Nc3ccccn3	WPJHUVYOZCHHMB-UHFFFAOYSA-N	443	1584978468202
participant_28	M48223	CC1Cc2cc(ccc2-c3cccnc13)Nc4ccccn4	RVSSWHOUSUSAFN-UHFFFAOYSA-N	462	1584978471594
participant_28	M48224	Cc1cc2cc(ccc2c3cccnc13)Nc4ccccn4	XIKYYTVGQKTHFT-UHFFFAOYSA-N	431	1584978478010
participant_28	M48225	c1ccnc(c1)Nc2ccc3c(c2)cc(c4c3cccn4)O	HZUAJEBWGIDGIQ-UHFFFAOYSA-N	410	1584978484934
participant_28	M48226	c1ccnc(c1)Oc2ccc3c(c2)cc(c4c3cccn4)O	GJNXYRPJDVVPLX-UHFFFAOYSA-N	414	1584978487408
participant_28	M48227	Cc1ccc(cc1)S(=O)(=O)Nc2cc(C)cc(n2)N(C)c3ccc(c(C)c3)C4CCCNC4C	KADIINXKBGPRLB-UHFFFAOYSA-N	510	1584978587035
participant_28	M48228	CCc1cc(nc(c1)N(C)c2ccc(c(C)c2)C3CCCNC3C)NS(=O)(=O)c4ccc(C)cc4	GNWNSJCFLOMIHW-UHFFFAOYSA-N	523	1584978589097
participant_28	M48229	CCCc1cc(nc(c1)N(C)c2ccc(c(C)c2)C3CCCNC3C)NS(=O)(=O)c4ccc(C)cc4	DDAHNDDAEUTDDS-UHFFFAOYSA-N	520	1584978595535
participant_28	M48230	CCCCc1cc(nc(c1)N(C)c2ccc(c(C)c2)C3CCCNC3C)NS(=O)(=O)c4ccc(C)cc4	UBVDFTYFQWZIFV-UHFFFAOYSA-N	527	1584978599702
participant_28	M48231	CCCCCc1cc(nc(c1)N(C)c2ccc(c(C)c2)C3CCCNC3C)NS(=O)(=O)c4ccc(C)cc4	QNBNCQZYJQPFFV-UHFFFAOYSA-N	515	1584978607363
participant_28	M48232	CC/C=C\c1cc(nc(c1)N(C)c2ccc(c(C)c2)C3CCCNC3C)NS(=O)(=O)c4ccc(C)cc4	HFQHZCDUFQNQGR-CLFYSBASSA-N	494	1584978620058
participant_28	M48233	C=C/C=C\c1cc(nc(c1)N(C)c2ccc(c(C)c2)C3CCCNC3C)NS(=O)(=O)c4ccc(C)cc4	ORDOHTDOWYQPPX-CLFYSBASSA-N	476	1584978624984
participant_28	M48234	C=CCCc1cc(nc(c1)N(C)c2ccc(c(C)c2)C3CCCNC3C)NS(=O)(=O)c4ccc(C)cc4	TWYJFVRHEWCNAY-UHFFFAOYSA-N	510	1584978641489
participant_28	M48235	CCCCc1cc(nc(c1)N(C)c2cccc(C)c2)NS(=O)(=O)c3ccc(C)cc3	ZZZBSQJPYWSURX-UHFFFAOYSA-N	501	1584978650701
participant_28	M48236	CCc1cc(nc(c1)N(C)c2cccc(C)c2)NS(=O)(=O)c3ccc(C)cc3	DZMPXDJPBOZOBC-UHFFFAOYSA-N	497	1584978655696
participant_28	M7437	Cc1ccc(cc1)S(=O)(=O)N	LMYRWZFENFIFIT-UHFFFAOYSA-N	278	1584978673687
participant_28	M48237	CCCCc1cc(nc(c1)N(C)c2ccc(c(C)c2)C3CCCNC3C)NS(=O)c4ccc(C)cc4	KKJZGJLIENATNK-UHFFFAOYSA-N	530	1584978709730
participant_28	M48238	CCCCc1cc(nc(c1)N(C)c2ccc(c(C)c2)C3CCCNC3C)NSc4ccc(C)cc4	OFLZJOKTJBOLLA-UHFFFAOYSA-N	530	1584978711375
participant_28	M48239	CCCCc1cc(N)nc(c1)N(C)c2ccc(c(C)c2)C3CCCNC3C	MNRRQBVKQYZJNV-UHFFFAOYSA-N	449	1584978712849
participant_28	M48240	CCCCc1ccnc(c1)N(C)c2ccc(c(C)c2)C3CCCNC3C	LXGYXEQBFRBLRA-UHFFFAOYSA-N	481	1584978715353
participant_28	M48241	CCCc1ccnc(c1)N(C)c2ccc(c(C)c2)C3CCCNC3C	HJNCCIWKTMIGLZ-UHFFFAOYSA-N	471	1584978719715
participant_28	M48242	CCCc1ccnc(c1)N(C)c2cccc(C)c2	DPLMJGTYLFXVMX-UHFFFAOYSA-N	432	1584978724919
participant_28	M48243	CCNc1ccnc(c1)N(C)c2cccc(C)c2	CDEGERGXFUYBOE-UHFFFAOYSA-N	430	1584978734062
participant_28	M48244	CCNc1ccnc(n1)N(C)c2cccc(C)c2	KAMADDAVSFGKGL-UHFFFAOYSA-N	415	1584978735953
participant_28	M47280	Cc1cccc(c1)Cc2ccc3cccnc3c2	IKWSOFFLKGCNAP-UHFFFAOYSA-N	482	1584978901133
participant_28	M48245	CCc1cccc(c1)Cc2ccc3cccnc3c2	FGGMUMQXGHIEJT-UHFFFAOYSA-N	464	1584978907885
participant_28	M48246	CCc1cccc(c1)Cc2cc3c(cccn3)cc2C	UXOIHTTVJSLRLU-UHFFFAOYSA-N	447	1584978913092
participant_28	M48247	CCc1cccc(c1)Oc2cc3c(cccn3)cc2C	XWLHFPWGDCVQBC-UHFFFAOYSA-N	444	1584978919030
participant_28	M48248	CCc1cccc(c1)Oc2cc3c(cccn3)cc2N	LWKVXKUEGHPZQF-UHFFFAOYSA-N	422	1584978927350
participant_28	M48249	CNc1cccc(c1)Oc2cc3c(cccn3)cc2N	TUMKQEKYYWORHN-UHFFFAOYSA-N	409	1584978929352
participant_28	M48250	CNc1cccc(c1)Nc2cc3c(cccn3)cc2N	JAUCTMGBYASEHJ-UHFFFAOYSA-N	405	1584978935427
participant_28	M48251	CNc1cccc(Cc2cc3c(cccn3)cc2N)c1	RDXCPAZFYZFMJG-UHFFFAOYSA-N	424	1584978939516
participant_28	M48252	CC(c1cccc(c1)NC)c2cc3c(cccn3)cc2N	ZZEXXQMJAXOUNS-UHFFFAOYSA-N	423	1584978943767
participant_28	M48253	CCC(c1cccc(c1)NC)c2cc3c(cccn3)cc2N	OIHISZMPOPHCRS-UHFFFAOYSA-N	421	1584978946222
participant_28	M48254	CCCC(c1cccc(c1)NC)c2cc3c(cccn3)cc2N	TVWPLODKDGCDCZ-UHFFFAOYSA-N	418	1584978948249
participant_28	M48255	CCCCC(c1cccc(c1)NC)c2cc3c(cccn3)cc2N	URUKTBNXGYVZSZ-UHFFFAOYSA-N	413	1584978950341
participant_28	M48256	CCCCCC(c1cccc(c1)NC)c2cc3c(cccn3)cc2N	LDMNHDABKFKLFL-UHFFFAOYSA-N	403	1584978953837
participant_28	M48257	CCCCCCC(c1cccc(c1)NC)c2cc3c(cccn3)cc2N	OYMLSJWITLKPHB-UHFFFAOYSA-N	389	1584978955883
participant_28	M48258	CNc1cccc(c1)C(C2CCCCC2)c3cc4c(cccn4)cc3N	DVWMMXCZBXRXOP-UHFFFAOYSA-N	461	1584978958868
participant_28	M48259	CNc1cccc(c1)C(c2ccccc2)c3cc4c(cccn4)cc3N	FCZQVXVKNDIEKQ-UHFFFAOYSA-N	427	1584978966657
participant_28	M48260	Cc1ccccc1C(c2cccc(c2)NC)c3cc4c(cccn4)cc3N	STVNSAUGJKNGLY-UHFFFAOYSA-N	474	1584978974291
participant_28	M48261	CCc1ccccc1C(c2cccc(c2)NC)c3cc4c(cccn4)cc3N	NZKJBUPHPRFPKE-UHFFFAOYSA-N	455	1584978976679
participant_28	M48262	Cc1ccccc1C(c2cccc(c2)NC)c3c(cc4cccnc4n3)N	RNKOWJQMANKQAA-UHFFFAOYSA-N	475	1584978986558
participant_28	M48263	Cc1ccccc1C(c2cccc(c2)NC)c3c(cc4ccccc4n3)N	KCEXPAMOWPHUMR-UHFFFAOYSA-N	481	1584978989359
participant_28	M48264	C/C=C\c1c(C)cc(c(C(c2cccc(c2)NC)c3ccccc3C)n1)N	NURCHQKBAIDFPI-UITAMQMPSA-N	489	1584978994676
participant_28	M48265	Cc1ccccc1C(c2cccc(c2)NC)c3c(cc(C)c(C)n3)N	WMOOITDPCFJCMD-UHFFFAOYSA-N	498	1584978996699
participant_28	M48266	Cc1ccccc1C(c2cccc(c2)NC)c3c(cc(C)c(n3)O)N	YDNAQGGGCPZPRP-UHFFFAOYSA-N	490	1584979006282
participant_28	M48267	Cc1ccccc1C(c2cccc(c2)NO)c3c(cc(C)c(n3)O)N	ONUUYYMBOLLGEN-UHFFFAOYSA-N	477	1584979015596
participant_28	M48268	Cc1ccccc1C(c2cc(ccn2)NO)c3c(cc(C)c(n3)O)N	IBUMHEWGKMAXGG-UHFFFAOYSA-N	451	1584979027028
participant_28	M48269	Cc1ccccc1C(c2cc(ccn2)CO)c3c(cc(C)c(n3)O)N	RQOUCOSGMDXSOE-UHFFFAOYSA-N	463	1584979035218
participant_28	M48270	Cc1ccc(c(C)c1)C(c2cccc(c2)NC)c3c(cc(C)c(C)n3)N	LRHQYDDDUPDARS-UHFFFAOYSA-N	449	1584979053070
participant_28	M48271	Cc1cc(c(C(c2cccc(c2)NC)c3ccc(cc3C)Cl)nc1C)N	CKAJKXBTRYYMRE-UHFFFAOYSA-N	437	1584979057399
participant_28	M48272	Cc1cc(ccc1C(c2cccc(c2)NC)c3c(cc(C)c(Cl)n3)N)Cl	MZHMUVBTLNBGOW-UHFFFAOYSA-N	427	1584979060889
participant_28	M48273	Cc1cc(ccc1C(c2cccc(c2)NC)c3c(cc(c(Cl)n3)Cl)N)Cl	LKWTXOIPXBFJIG-UHFFFAOYSA-N	401	1584979062738
participant_28	M48274	Cc1ccc(c(C)c1)C(c2cccc(c2)NC)c3c(cc(c(Cl)n3)Cl)N	PCTNVTDOAJXNJD-UHFFFAOYSA-N	434	1584979065627
participant_28	M48275	Cc1ccc(c(C)c1)N(c2cccc(c2)NC)c3c(cc(c(Cl)n3)Cl)N	SRNLJNOCVZYPGY-UHFFFAOYSA-N	433	1584979077759
participant_28	M48276	Cc1ccc(c(C)c1)N(c2cccc(c2)NC)c3c(cc(c(C)n3)Cl)N	CSBDUNZHPVGZIC-UHFFFAOYSA-N	445	1584979084057
participant_28	M48277	Cc1ccc(c(C)c1)N(c2cccc(c2)NC)c3c(cc(C)c(C)n3)N	FIQSXWVJCVRCLT-UHFFFAOYSA-N	442	1584979085067
participant_28	M48278	CCc1cccc(c1)C(c2ccc(C)cc2C)c3c(cc(C)c(C)n3)N	OREKOMOXJXSPMP-UHFFFAOYSA-N	460	1584979090465
participant_28	M48279	CCc1cccc(c1)C(c2ccc(cc2C)O)c3c(cc(C)c(C)n3)N	BCPOKBMXIIPYTH-UHFFFAOYSA-N	449	1584979100027
participant_28	M48280	CCc1cccc(c1)C(c2ccc(cc2O)O)c3c(cc(C)c(C)n3)N	BCLPEUZCGLJRLM-UHFFFAOYSA-N	434	1584979102667
participant_28	M48281	CCc1cccc(c1)C(c2ccc(C)cc2O)c3c(cc(C)c(C)n3)N	AXLIZEOJEAVWKA-UHFFFAOYSA-N	461	1584979106092
participant_28	M48282	Cc1ccc(c(C)c1)C(c2cc(ccc2C)CN(C)C(=O)C)N3CCCC(C)C3	MVFVTAIIAUAMFU-UHFFFAOYSA-N	593	1584979280063
participant_28	M48283	CCc1ccc(c(C)c1)C(c2cc(ccc2C)CN(C)C(=O)C)N3CCCC(C)C3	ASPKVJNVEKFTJK-UHFFFAOYSA-N	594	1584979281102
participant_28	M48284	CCCc1ccc(c(C)c1)C(c2cc(ccc2C)CN(C)C(=O)C)N3CCCC(C)C3	KYMUVXAHGFSXNF-UHFFFAOYSA-N	585	1584979282533
participant_28	M48285	CCCCc1ccc(c(C)c1)C(c2cc(ccc2C)CN(C)C(=O)C)N3CCCC(C)C3	YMCBVJDPBISMRU-UHFFFAOYSA-N	589	1584979283538
participant_28	M48286	CCCCCc1ccc(c(C)c1)C(c2cc(ccc2C)CN(C)C(=O)C)N3CCCC(C)C3	USAZILLZPZTAEH-UHFFFAOYSA-N	569	1584979285523
participant_28	M48287	CCCCCCc1ccc(c(C)c1)C(c2cc(ccc2C)CN(C)C(=O)C)N3CCCC(C)C3	RMWXMFSQLIEJDT-UHFFFAOYSA-N	543	1584979286433
participant_28	M48288	CCCCCCCc1ccc(c(C)c1)C(c2cc(ccc2C)CN(C)C(=O)C)N3CCCC(C)C3	MYPYTDSVWSBKBG-UHFFFAOYSA-N	510	1584979287696
participant_28	M48289	CC1CCCN(C1)C(c2ccc(cc2C)C3CCCCC3)c4cc(ccc4C)CN(C)C(=O)C	AXBIZBZHVTTXFJ-UHFFFAOYSA-N	532	1584979299445
participant_28	M48290	CC1CCCN(C1)C(c2ccc(cc2C)-c3ccccc3)c4cc(ccc4C)CN(C)C(=O)C	BVVPONLYOUGNGE-UHFFFAOYSA-N	609	1584979303383
participant_28	M48291	CC1CCCN(C1)C(c2ccc(cc2C)-c3ccccc3C)c4cc(ccc4C)CN(C)C(=O)C	LRPRDRFDYGCMMN-UHFFFAOYSA-N	606	1584979306972
participant_28	M48292	CC1CCCN(C1)C(c2cc(C)c(cc2C)-c3ccccc3C)c4cc(ccc4C)CN(C)C(=O)C	WBRQQPLGGOJNIU-UHFFFAOYSA-N	569	1584979312290
participant_28	M48293	CC1CCCN(C1)C(c2cc(ccc2C)CN(C)C(=O)C)c3c(C)cc(c(C)c3C)-c4ccccc4C	FNZPDDVLFDOKMO-UHFFFAOYSA-N	553	1584979315041
participant_28	M48294	CC1CCCN(C1)C(c2cc(ccc2C)CN(C)C(=O)C)c3c(C)cc(cc3C)-c4ccccc4C	IUNCBDWRFJCRSJ-UHFFFAOYSA-N	577	1584979318279
participant_28	M48295	CC1CCCN(C1)C(c2cc(cc(C)c2C)CN(C)C(=O)C)c3c(C)cc(cc3C)-c4ccccc4C	OOSRYIPKVOOVPW-UHFFFAOYSA-N	512	1584979333691
participant_28	M48296	CCc1cc(cc(c1C)C(c2c(C)cc(cc2C)-c3ccccc3C)N4CCCC(C)C4)CN(C)C(=O)C	JMEFCQUMUNCUHU-UHFFFAOYSA-N	520	1584979334963
participant_28	M48297	CC1CCCN(C1)C(c2cc(cc(c2C)SC)CN(C)C(=O)C)c3c(C)cc(cc3C)-c4ccccc4C	TYQFABVXACBWNA-UHFFFAOYSA-N	523	1584979341045
participant_28	M48298	CC1CCCN(C1)C(c2cc(cc(c2C)S(=O)C)CN(C)C(=O)C)c3c(C)cc(cc3C)-c4ccccc4C	IIIXPWZWHWWZAY-UHFFFAOYSA-N	513	1584979356292
participant_28	M48299	CC1CCCN(C1)C(c2cc(cc(c2C)S(=O)(=O)C)CN(C)C(=O)C)c3c(C)cc(cc3C)-c4ccccc4C	XRUUXWYHSGTRMD-UHFFFAOYSA-N	509	1584979358302
participant_28	M48300	CC1CCCN(C1)C(c2cc(cc(c2C)S(=O)(=O)C)CN(C)S(=O)C)c3c(C)cc(cc3C)-c4ccccc4C	IUTDFUNOKGQKQI-UHFFFAOYSA-N	501	1584979366417
participant_28	M48301	CC1CCCN(C1)C(c2c[n+](cc(c2C)S(=O)(=O)C)CN(C)S(=O)C)c3c(C)cc(cc3C)-c4ccccc4C	UESSAKNSISOCOF-UHFFFAOYSA-N	495	1584979387557
participant_28	M48302	CC1CCCN(C1)C(c2c(C)cc(cc2C)-c3ccccc3C)c4c(C)c(c[n+](CN(C)S(=O)C)n4)S(=O)(=O)C	VCAUPIIZNBCOTN-UHFFFAOYSA-N	501	1584979389583
participant_28	M48303	CC1CCCN(C1)C(c2c(C)cc(cc2C)-c3ccccc3C)c4c(C)c(cc(CN(C)S(=O)C)n4)S(=O)(=O)C	HBDCPXBZCORRTH-UHFFFAOYSA-N	487	1584979393785
participant_28	M48304	CC1CCCN(C1)C(c2c(C)cc(cc2C)-c3ccccc3C)c4nc(cc([n+]4C)S(=O)(=O)C)CN(C)S(=O)C	DOFQCPVYFXOULQ-UHFFFAOYSA-N	499	1584979398382
participant_28	M48305	CC1CCCN(C1)C(c2c(C)cc(cc2C)-c3ccccc3C)c4nc(cc([n+]4C)S(=O)C)CN(C)S(=O)C	LYPSOPVMNMPQKE-UHFFFAOYSA-N	500	1584979404687
participant_28	M48306	CC1CCCN(C1)C(c2c(C)cc(cc2C)-c3ccccc3C)c4nc(cc([n+]4C)SC)CN(C)S(=O)C	ODAHURCFCILMIE-UHFFFAOYSA-N	514	1584979406900
participant_28	M48307	CC1CCCN(C1)C(c2c(C)cc(cc2C)-c3ccccc3C)c4nc(cc[n+]4C)CN(C)S(=O)C	XCCWHLWFYLLYIF-UHFFFAOYSA-N	551	1584979408663
participant_28	M48308	CCCCCN(C)C(c1c(C)cc(cc1C)-c2ccccc2C)c3nc(cc[n+]3C)CN(C)S(=O)C	OXAMCRYXPGFNRK-UHFFFAOYSA-N	429	1584979410868
participant_28	M48309	Cc1ccccc1-c2cc(C)c(c(C)c2)C(c3nc(cc[n+]3C)CN(C)S(=O)C)N(C)C	ZHVQRBXXYOFKOW-UHFFFAOYSA-N	455	1584979413269
participant_28	M48310	Cc1cccc(C)c1C(c2nc(cc[n+]2C)CN(C)S(=O)C)N(C)C	SIXBLGNLDSUQRY-UHFFFAOYSA-N	377	1584979416471
participant_28	M48311	CC1CCCN(C1)C(c2c(C)cc(cc2C)-c3ccccc3C)c4nc(cc[n+]4O)CN(C)S(=O)C	KLJBQNRXFBVTLD-UHFFFAOYSA-N	547	1584979442078
participant_28	M48312	Cc1ccccc1-c2cc(C)c(c(C)c2)C(c3nc(cc[n+]3O)CN(C)S(=O)C)N4CCCC(C4)O	IYGDNHUXQIJWLO-UHFFFAOYSA-N	551	1584979445643
participant_28	M48313	Cc1ccccc1-c2cc(C)c(c(C)c2)C(c3nc(cc[n+]3O)CN(C)S(=O)C)N4CCCC(O)O4	ANFWFTFFKNLBGW-UHFFFAOYSA-N	523	1584979447584
participant_28	M48314	Cc1ccccc1-c2cc(C)c(c(C)c2)C(c3nc(cc[n+]3O)CN(C)S(=O)C)N4CCCC(C)O4	HJDTXMHNXPIBPV-UHFFFAOYSA-N	529	1584979451107
participant_28	M48315	Cc1ccccc1-c2cc(C)c(c(C)c2)C(c3nc(cc[n+]3C)CN(C)S(=O)C)N4CCCC(C)O4	VXJGQHNQBQRGOC-UHFFFAOYSA-N	533	1584979453136
participant_28	M48316	Cc1ccccc1-c2cc(C)c(c(C)c2)C(c3nc(cc[n+]3C)CN(C)S(=O)C)N4CCCCO4	CKWNBMZGWGYING-UHFFFAOYSA-N	542	1584979466712
participant_28	M48317	CCCCN(C(c1c(C)cc(cc1C)-c2ccccc2C)c3nc(cc[n+]3C)CN(C)S(=O)C)O	YJCFKAVYHWWAFY-UHFFFAOYSA-N	442	1584979469590
participant_28	M48318	CCCCNC(c1c(C)cc(cc1C)-c2ccccc2C)c3nc(cc[n+]3C)CN(C)S(=O)C	PWGIRMIVYZYVOX-UHFFFAOYSA-N	451	1584979471391
participant_28	M48319	Cc1ccccc1-c2cc(C)c(Cc3nc(cc[n+]3C)CN(C)S(=O)C)c(C)c2	IFEPAKSATPCVDQ-UHFFFAOYSA-N	474	1584979473292
participant_28	M48320	CC1CCCN(C1)C(c2ccc(cc2C)-c3ccccc3C)c4nc(cc[n+]4C)CN(C)S(=O)C	BXELPZVCKKAJPM-UHFFFAOYSA-N	571	1584979527657
participant_28	M48321	CC1CCCN(C1)C(c2cc(C)c(cc2C)-c3ccccc3C)c4nc(cc[n+]4C)CN(C)S(=O)C	RQCQUSLALYRMIN-UHFFFAOYSA-N	536	1584979535591
participant_28	M48322	CC1CCCN(C1)C(c2ccc(cc2C)-c3ccccc3C)c4nc(cc[n+]4C)C(C)N(C)S(=O)C	YSLYHQUEZPCGAN-UHFFFAOYSA-N	558	1584979546499
participant_28	M48323	CC1CCCN(C1)C(c2ccc(cc2C)-c3ccccc3C)c4c(C)ccc(CN(C)S(=O)C)n4	QTCOASYYFIPGHZ-UHFFFAOYSA-N	556	1584979554147
participant_28	M48324	CC1CCCN(C1)C(c2ccc(cc2C)-c3ccccc3C)c4cc(ccc4C)CN(C)S(=O)C	GINSUPTYODRZSR-UHFFFAOYSA-N	588	1584979556168
participant_28	M48325	CC1CCCN(C1)C(c2ccc(cc2C)-c3ccccc3C)c4c(C)ccc(CN(C)S(=O)C)c4C	FECYAMLUAYHRAE-UHFFFAOYSA-N	541	1584979563202
participant_28	M48326	CC1CCCN(C1)C(c2cccc(c2)CN(C)S(=O)C)c3ccc(cc3C)-c4ccccc4C	RTRRCCCCKKNTCK-UHFFFAOYSA-N	583	1584979576294
participant_28	M48327	CC1CCCN(C1)C(c2cccc(c2)CN(C)S(=O)C)c3cnc(cc3C)-c4ccccc4C	RENQYVOPBDRFSD-UHFFFAOYSA-N	575	1584979592675
participant_28	M48328	CC1CCCN(C1)C(c2cnc(cc2C)-c3ccccc3C)c4cccc(CN(C)S(=O)C)n4	HVGMMQPTIXTBOG-UHFFFAOYSA-N	562	1584979598961
participant_28	M48329	CC1CCCN(C1)C(c2ccc(cc2C)-c3ccccc3C)c4cccc(CN(C)S(=O)C)n4	IWLXLLBIMYZPLR-UHFFFAOYSA-N	574	1584979605106
participant_28	M48330	CC1CCCC(C1)C(c2cccc(c2)CN(C)S(=O)C)c3ccc(cc3C)-c4ccccc4C	QMIRQBAAWYCDDZ-UHFFFAOYSA-N	560	1584979610016
participant_28	M48331	Cc1ccccc1-c2ccc(c(C)c2)C(c3cccc(c3)CN(C)S(=O)C)N4CCCCC4	ADLJFQLAHBYLOU-UHFFFAOYSA-N	589	1584979618731
participant_28	M48332	CC1CCN(CC1)C(c2cccc(c2)CN(C)S(=O)C)c3ccc(cc3C)-c4ccccc4C	NWDALIFCIPSWMX-UHFFFAOYSA-N	584	1584979628741
participant_28	M48333	Cc1ccccc1-c2ccc(c(C)c2)C(c3cccc(c3)CN(C)S(=O)C)N4CCC(CC4)O	NBASKKLABCROHW-UHFFFAOYSA-N	575	1584979636973
participant_28	M48334	CC1C=CN(CC1)C(c2cccc(c2)CN(C)S(=O)C)c3ccc(cc3C)-c4ccccc4C	AGBOXSNHGPGNFQ-UHFFFAOYSA-N	541	1584979649166
participant_28	M48335	CC1C=CN(C=C1)C(c2cccc(c2)CN(C)S(=O)C)c3ccc(cc3C)-c4ccccc4C	JHTPSBBDPRNDEI-UHFFFAOYSA-N	470	1584979650715
participant_28	M48336	CC1CCN(C(c2cccc(c2)CN(C)S(=O)C)c3ccc(cc3C)-c4ccccc4C)OC1	ZUWUQZKUXZLJOI-UHFFFAOYSA-N	566	1584979677559
participant_28	M48337	CC(C)CCN(C(c1cccc(c1)CN(C)S(=O)C)c2ccc(cc2C)-c3ccccc3C)O	AOXKICMEOYOUPB-UHFFFAOYSA-N	479	1584979685305
participant_28	M48338	C=C(C)CCN(C(c1cccc(c1)CN(C)S(=O)C)c2ccc(cc2C)-c3ccccc3C)O	SMCAIFSMWBWXRE-UHFFFAOYSA-N	493	1584979690363
participant_28	M48339	C=C(C)/C=C\N(C(c1cccc(c1)CN(C)S(=O)C)c2ccc(cc2C)-c3ccccc3C)O	WKYNHQDDPQCLOU-MSUUIHNZSA-N	490	1584979696727
participant_28	M48340	C=C(C)/C=C\N(C)C(c1cccc(c1)CN(C)S(=O)C)c2ccc(cc2C)-c3ccccc3C	PEDAMNHAIZFVRX-ZCXUNETKSA-N	499	1584979700900
participant_28	M48341	CC1=CCN(C=C1)C(c2cccc(c2)CN(C)S(=O)C)c3ccc(cc3C)-c4ccccc4C	TWUOPNNVQGAPSL-UHFFFAOYSA-N	495	1584979709041
participant_28	M48342	CC1=CC2Cc3cc(ccc3C(c4cccc(c4)CN(C)S(=O)C)N2C=C1)-c5ccccc5C	YIMKYPAQEWMGHY-UHFFFAOYSA-N	511	1584979712982
participant_28	M48343	CC1=CC2Cc3cc(ccc3C(c4cccc(c4)CN(C)S(=O)C)N2CC1)-c5ccccc5C	SZUZMSLPBAOKMF-UHFFFAOYSA-N	569	1584979722764
participant_28	M48344	CC1CCN2C(C1)Cc3cc(ccc3C2c4cccc(c4)CN(C)S(=O)C)-c5ccccc5C	CRBMODRWPRVAAH-UHFFFAOYSA-N	587	1584979723798
participant_28	M48345	CC1CCN(C(C)C1)C(c2ccc(cc2)-c3ccccc3C)c4cccc(c4)CN(C)S(=O)C	XSJGKCPXPSSFCX-UHFFFAOYSA-N	547	1584979750639
participant_28	M48346	CC1CCN(CC1)C(c2ccc(cc2)-c3ccccc3C)c4cccc(c4)CN(C)S(=O)C	DZRBUFJJXVYYIC-UHFFFAOYSA-N	560	1584979754993
participant_28	M48347	CC1CCCN(C1)C(c2ccc(-c3ccccc3C)nc2C)c4cc(ccc4C)CN(C)S(=O)C	CNDOCGDSFAFNQO-UHFFFAOYSA-N	596	1584979791648
participant_28	M48348	CC1CCCN(C1)C(c2cc(ccc2C)CN(C)S(=O)C)c3c(C)nc(cn3)-c4ccccc4C	HSBVVWARHLMOJY-UHFFFAOYSA-N	584	1584979792933
participant_28	M48349	CC1CCCN(C1)C(c2ccc(-c3ccccc3C)nc2C)c4c(C)ccc(CN(C)S(=O)C)n4	QSYAPNAUCIPQRI-UHFFFAOYSA-N	549	1584979810637
participant_28	M48350	CC1CCCN(C1)C(c2ccc(-c3ccccc3C)nc2)c4cc(ccc4C)CN(C)S(=O)C	VNXGYNLLQVUQIV-UHFFFAOYSA-N	607	1584979849058
participant_28	M48351	CC1CCCN(C1)C(c2ccc(-c3ccccc3C)nc2)c4cc(cnc4C)CN(C)S(=O)C	HTQDUVUZNPKJMF-UHFFFAOYSA-N	570	1584979860236
participant_28	M47268	c1cc(-c2ccc3cc(ccc3c2)N4CCOCC4)sc1	RKAJJAISDVXYFI-UHFFFAOYSA-N	495	1584979896806
participant_28	M48352	Cc1c2ccc(cc2ccc1N3CCOCC3)-c4cccs4	CXFYYVGTTBOFKO-UHFFFAOYSA-N	522	1584979909298
participant_28	M48353	CCc1c2ccc(cc2ccc1N3CCOCC3)-c4cccs4	BTOFBEPHPMSOIH-UHFFFAOYSA-N	517	1584979911461
participant_28	M48354	CCCc1c2ccc(cc2ccc1N3CCOCC3)-c4cccs4	PRDRIAIKZLNNHR-UHFFFAOYSA-N	513	1584979912859
participant_28	M48355	CCCCc1c2ccc(cc2ccc1N3CCOCC3)-c4cccs4	NQAKHSXCLUDSRO-UHFFFAOYSA-N	505	1584979914826
participant_28	M48356	CCCCCc1c2ccc(cc2ccc1N3CCOCC3)-c4cccs4	DEUJJLIOMBYSTR-UHFFFAOYSA-N	491	1584979915860
participant_28	M48357	CCCCCCc1c2ccc(cc2ccc1N3CCOCC3)-c4cccs4	KKSIZJXXBBPJHE-UHFFFAOYSA-N	472	1584979918104
participant_28	M48358	C1CCC(CC1)c2c3ccc(cc3ccc2N4CCOCC4)-c5cccs5	VMSZETZOZBJDNV-UHFFFAOYSA-N	489	1584979923021
participant_28	M48359	c1ccc(cc1)-c2c3ccc(cc3ccc2N4CCOCC4)-c5cccs5	BRQGVQJMWYZOLA-UHFFFAOYSA-N	522	1584979928065
participant_28	M48360	Cc1cc(c(-c2ccccc2)c3ccc(cc13)-c4cccs4)N5CCOCC5	JOPINSVPZBIJTP-UHFFFAOYSA-N	532	1584979935851
participant_28	M48361	CCc1cc(c(-c2ccccc2)c3ccc(cc13)-c4cccs4)N5CCOCC5	VHMNHSAUNUZXQK-UHFFFAOYSA-N	525	1584979937748
participant_28	M48362	CC(C)c1cc(c(-c2ccccc2)c3ccc(cc31)-c4cccs4)N5CCOCC5	LBMSRVKWLGNXOZ-UHFFFAOYSA-N	532	1584979943058
participant_28	M48363	CN(C)c1cc(c(-c2ccccc2)c3ccc(cc31)-c4cccs4)N5CCOCC5	BOCDMLJRCZFJJN-UHFFFAOYSA-N	540	1584979946631
participant_28	M48364	CN(c1cc(c(-c2ccccc2)c3ccc(cc31)-c4cccs4)N5CCOCC5)O	BSYNMKZVHYCPSK-UHFFFAOYSA-N	529	1584979950049
participant_28	M47788	CC1CCCN(C1)C(C)(c2cccc(c2)/C(=C(/C)\C(=O)N)/C)c3ccccc3C	IJFWZUIFXJGWKF-MRCUWXFGSA-N	617	1584980008378
participant_28	M48365	CC1CCCN(C1)C(C)(c2cccc(c2)C(=S(C)C(=O)N)C)c3ccccc3C	JDIWUHMTWMCWLZ-UHFFFAOYSA-N	608	1584980020074
participant_28	M48366	CC1CCCN(C1)C(C)(c2cccc(c2)C(=S(C(=O)N)O)C)c3ccccc3C	AAPQMOLBHVYJAE-UHFFFAOYSA-N	608	1584980029711
participant_28	M48367	CC1CCCN(C1)C(c2cccc(c2)C(=S(C(=O)N)O)C)(c3ccccc3C)O	RIFLCZQKYWMGLE-UHFFFAOYSA-N	571	1584980053569
participant_28	M48368	CC1CCCN(C1)C(c2cccc(c2)C(=S(C(=O)N)O)C)(c3ccccc3O)O	MYWUTNUHSZTFKE-UHFFFAOYSA-N	535	1584980056194
participant_28	M48369	CC1CCCN(C1)C(c2cccc(c2)C(=S(C(=O)N)O)O)(c3ccccc3O)O	AHZLYTPTCQRARD-UHFFFAOYSA-N	483	1584980060662
participant_44	M47989	CC1CCCN(C1)C(c2ccccc2C)c3cc(ccc3C)CNC(=O)C	CHPDYQFQDYMEJD-UHFFFAOYSA-N	683	1585032195498
participant_44	M48457	CC1CC=CN(C1)C(c2ccccc2C)c3cc(ccc3C)CNC(=O)C	LJWSZZBMWPIUKR-UHFFFAOYSA-N	635	1585032235159
participant_44	M48458	CC1=CN(C=CC1)C(c2ccccc2C)c3cc(ccc3C)CNC(=O)C	KUUFPFVIAGEXHX-UHFFFAOYSA-N	605	1585032237099
participant_44	M48008	CCC(=O)NCc1ccc(C)c(c1)C(c2ccccc2C)N3CCCC(C)C3	NKLSHXWIDALCDX-UHFFFAOYSA-N	663	1585032267552
participant_44	M48459	CCC(=O)NCc1ccc(C)c2c1Cc3ccccc3C2N4CCCC(C)C4	VJBJLSUKPHLLKP-UHFFFAOYSA-N	602	1585032282961
participant_09	M1487	CC(C)C	NNPPMTNAJDCUHE-UHFFFAOYSA-N	51	1585052172833
participant_09	M220	CCC(C)C	QWTDNUCVQCZILF-UHFFFAOYSA-N	56	1585052177084
participant_09	M221	CC(C)C(C)C	ZFFMLCVRJBZUDZ-UHFFFAOYSA-N	63	1585052181945
participant_09	M222	CCC(C)C(C)C	WGECXQBGLLYSFP-UHFFFAOYSA-N	69	1585052184153
participant_09	M48853	CCC(CC)C(C)C	DUPUVYJQZSLSJB-UHFFFAOYSA-N	75	1585052187705
participant_09	M48854	CCCC(CC)C(C)C	MVLOWDRGPHBNNF-UHFFFAOYSA-N	79	1585052193205
participant_09	M11129	CC(C)C1CCCCC1	GWESVXSMPKAFAS-UHFFFAOYSA-N	138	1585052195239
participant_09	M11130	CCC(C)C1CCCCC1	QTYARKOMFKRPSY-UHFFFAOYSA-N	147	1585052200340
participant_09	M48855	CC(C)C(C)C1CCCCC1	FGMIBQACCWIIBU-UHFFFAOYSA-N	143	1585052203122
participant_09	M48856	CCC(C)C(C)C1CCCCC1	KRDFMOZMKWQTEB-UHFFFAOYSA-N	148	1585052206134
participant_09	M48857	CCCC(C)C(C)C1CCCCC1	WLOFQLZFINVHLM-UHFFFAOYSA-N	150	1585052208576
participant_09	M48858	CCCCC(C)C(C)C1CCCCC1	PRXLGOFCIUOROH-UHFFFAOYSA-N	150	1585052211374
participant_09	M19706	CC(C1CCCCC1)C2CCCCC2	FUZBYNWONHYNOB-UHFFFAOYSA-N	152	1585052214312
participant_09	M19707	CCC(C1CCCCC1)C2CCCCC2	ROFWOEQFASWFTK-UHFFFAOYSA-N	151	1585052218159
participant_09	M19708	CCCC(C1CCCCC1)C2CCCCC2	HYUXMTCTXARFET-UHFFFAOYSA-N	152	1585052220431
participant_09	M19709	CCCCC(C1CCCCC1)C2CCCCC2	VSDFUDGIBYCRIM-UHFFFAOYSA-N	152	1585052222271
participant_09	M19710	CCCCCC(C1CCCCC1)C2CCCCC2	QDXQNQHDJRBQIE-UHFFFAOYSA-N	151	1585052224346
participant_09	M19711	CCCCCCC(C1CCCCC1)C2CCCCC2	HPTHOHVOEWQDAX-UHFFFAOYSA-N	148	1585052227408
participant_09	M26414	C1CCC(CC1)C(C2CCCCC2)C3CCCCC3	SQDGPLNZHYWEOB-UHFFFAOYSA-N	130	1585052230033
participant_09	M48859	CC1CCCC(C1)C(C2CCCCC2)C3CCCCC3	OHKSAGABXBBKOD-UHFFFAOYSA-N	154	1585052303736
participant_09	M48860	CC1CCCC(C1)C(C2CCCCC2)C3CCCC(C)C3	FQIPKDAXZIRBBH-UHFFFAOYSA-N	171	1585052310439
participant_09	M48861	CC1CCCC(C1)C(C2CCCC(C)C2)C3CCCC(C)C3	DQVQUXTZIJCMAG-UHFFFAOYSA-N	174	1585052313886
participant_09	M48862	CC1=CC(CCC1)C(C2CCCC(C)C2)C3CCCC(C)C3	HYHSIBDURPSCBK-UHFFFAOYSA-N	226	1585052318432
participant_09	M48863	CC1=CC(CC=C1)C(C2CCCC(C)C2)C3CCCC(C)C3	GQVFIKIXWVRKLT-UHFFFAOYSA-N	271	1585052323334
participant_09	M48864	Cc1cccc(c1)C(C2CCCC(C)C2)C3CCCC(C)C3	XGTODMLJHLIPJX-UHFFFAOYSA-N	360	1585052325603
participant_09	M48865	Cc1cccc(c1)C(C2=CCCC(C)C2)C3CCCC(C)C3	QAKJHOAGKGNACK-UHFFFAOYSA-N	435	1585052329896
participant_09	M48866	Cc1cccc(c1)C(C2=CC=CC(C)C2)C3CCCC(C)C3	HYGGSRWHTSZJPL-UHFFFAOYSA-N	470	1585052331833
participant_09	M48867	Cc1cccc(c1)C(c2cccc(C)c2)C3CCCC(C)C3	UTOXYUMIORALLR-UHFFFAOYSA-N	513	1585052333854
participant_09	M48868	Cc1cccc(c1)C(c2cccc(C)c2)C3=CCCC(C)C3	WWQAJNOUYBPWSC-UHFFFAOYSA-N	512	1585052336289
participant_09	M48869	Cc1cccc(c1)C(c2cccc(C)c2)C3=CC=CC(C)C3	YEOIYSQZILMTRO-UHFFFAOYSA-N	479	1585052338636
participant_09	M48870	Cc1cccc(c1)C(c2cccc(C)c2)c3cccc(C)c3	BUYYHQOOXPQEBR-UHFFFAOYSA-N	435	1585052341006
participant_09	M48871	Cc1cccc(c1)C(C)(c2cccc(C)c2)c3cccc(C)c3	LNYCELJRUODEAF-UHFFFAOYSA-N	456	1585052362743
participant_09	M48872	CCC(c1cccc(C)c1)(c2cccc(C)c2)c3cccc(C)c3	GGGNGXNYZBZMDW-UHFFFAOYSA-N	445	1585052366848
participant_09	M48873	CCCC(c1cccc(C)c1)(c2cccc(C)c2)c3cccc(C)c3	KXLYHNADTUDVFM-UHFFFAOYSA-N	440	1585052372473
participant_09	M48874	CCCCC(c1cccc(C)c1)(c2cccc(C)c2)c3cccc(C)c3	FOTWLUGRAFVAHD-UHFFFAOYSA-N	432	1585052375936
participant_09	M48875	CCC1CCCC(C1)C(c2cccc(C)c2)c3cccc(C)c3	QRKLSRMRHJNZJX-UHFFFAOYSA-N	500	1585052494853
participant_09	M48876	CCCC1CCCC(C1)C(c2cccc(C)c2)c3cccc(C)c3	ZEPGVZWKQNDZDH-UHFFFAOYSA-N	496	1585052497290
participant_09	M48877	CCCCC1CCCC(C1)C(c2cccc(C)c2)c3cccc(C)c3	XVRVYPQESHIQQZ-UHFFFAOYSA-N	480	1585052500482
participant_09	M48878	CCC(C)CC1CCCC(C1)C(c2cccc(C)c2)c3cccc(C)c3	POHNTEQSDAOXPF-UHFFFAOYSA-N	493	1585052508280
participant_09	M48879	CCC(CC)CC1CCCC(C1)C(c2cccc(C)c2)c3cccc(C)c3	SPMIZXDNXKQAMQ-UHFFFAOYSA-N	479	1585052512529
participant_09	M48880	CCC1CCC2CCC(CC2C1)C(c3cccc(C)c3)c4cccc(C)c4	TVKBSWKJVQXCRB-UHFFFAOYSA-N	469	1585052516317
participant_09	M48881	CC(C)CC1CCCC(C1)C(c2cccc(C)c2)c3cccc(C)c3	MPNCNSHWLOPYIZ-UHFFFAOYSA-N	481	1585052540751
participant_09	M48882	CC(C)CC1CCCC(C1)C(c2ccccc2)c3cccc(C)c3	AQJTVJTTXZAXAR-UHFFFAOYSA-N	495	1585052555121
participant_09	M48883	CC(C)CC1CCCC(C1)C(c2ccccc2)c3ccccc3	ALMXZGOWRXVTFQ-UHFFFAOYSA-N	441	1585052559128
participant_09	M48884	CC(C)CC1CCCC(C(c2ccccc2)c3ccccc3)N1	GJYQVRNVDPWZIU-UHFFFAOYSA-N	428	1585052570251
participant_09	M48885	CC(C)CC1CNCC(C(c2ccccc2)c3ccccc3)N1	KJDGEOSICRWSCF-UHFFFAOYSA-N	409	1585052573406
participant_09	M48886	CC(C)CC1CCCC(C1)C(c2ccccc2)c3ccccn3	QXWNDHGEPXQGRU-UHFFFAOYSA-N	452	1585052587723
participant_09	M48887	CC(C)CC1CCCC(C1)C(c2ccccn2)c3ccccn3	DIZCCKXNCZTVTQ-UHFFFAOYSA-N	402	1585052591179
participant_09	M48888	CC(C)CC1=CC(CCC1)C(c2ccccc2)c3ccccn3	JUQDZKWVYJRQST-UHFFFAOYSA-N	463	1585052601004
participant_09	M48889	CC(C)CC1=CC(CC=C1)C(c2ccccc2)c3ccccn3	QQNZFBFRFYKUBL-UHFFFAOYSA-N	430	1585052603187
participant_09	M48890	CC(C)Cc1cccc(c1)C(c2ccccc2)c3ccccn3	GFDWCJYGROMVQX-UHFFFAOYSA-N	434	1585052605357
participant_09	M48891	C=C(C)Cc1cccc(c1)C(c2ccccc2)c3ccccn3	OKJMCOBXRBKMAW-UHFFFAOYSA-N	437	1585052612670
participant_09	M48892	CC(=O)Cc1cccc(c1)C(c2ccccc2)c3ccccn3	VHZCGVAGVJGBNF-UHFFFAOYSA-N	445	1585052618168
participant_09	M48893	CC(=O)Nc1cccc(c1)C(c2ccccc2)c3ccccn3	KWHYLOYJZGHQAC-UHFFFAOYSA-N	437	1585052625168
participant_09	M48894	CC(=O)Cc1cccc(c1)C(c2ccccc2)c3ccccc3	FVUJHWHINKMVAH-UHFFFAOYSA-N	416	1585052634268
participant_09	M48895	Cc1ccccc1C(c2ccccc2)c3cccc(CC(=O)C)c3	BPEOWWNQGZXJJW-UHFFFAOYSA-N	493	1585052648391
participant_09	M48896	Cc1ccccc1C(c2cccc(CC(=O)C)c2)c3ccccc3C	HZLMFCKXCVWJLV-UHFFFAOYSA-N	535	1585052652275
participant_09	M48897	Cc1ccccc1C(c2ccccc2C)c3cc(ccc3C)CC(=O)C	SYAAMYNRDTWWSI-UHFFFAOYSA-N	557	1585052658939
participant_09	M48898	CCC(=O)Cc1ccc(C)c(c1)C(c2ccccc2C)c3ccccc3C	RFRNAUKSWDVXJD-UHFFFAOYSA-N	542	1585052675373
participant_09	M48899	CC(C)C(=O)Cc1ccc(C)c(c1)C(c2ccccc2C)c3ccccc3C	IIVLFVGZTNBPFC-UHFFFAOYSA-N	540	1585052682550
participant_09	M48900	CCC(C)C(=O)Cc1ccc(C)c(c1)C(c2ccccc2C)c3ccccc3C	PWWIDFQGARTXAS-UHFFFAOYSA-N	539	1585052685416
participant_09	M48901	CCC(CC)C(=O)Cc1ccc(C)c(c1)C(c2ccccc2C)c3ccccc3C	ARZMJFZXKPWCMJ-UHFFFAOYSA-N	525	1585052689260
participant_09	M48902	CCCC(CC)C(=O)Cc1ccc(C)c(c1)C(c2ccccc2C)c3ccccc3C	IBWOXQNPQAADAN-UHFFFAOYSA-N	522	1585052692677
participant_09	M48903	CCCCC(=O)Cc1ccc(C)c(c1)C(c2ccccc2C)c3ccccc3C	MVAFKJUUNPZIRF-UHFFFAOYSA-N	530	1585052706566
participant_09	M48904	Cc1ccccc1C(c2ccccc2C)c3cc(ccc3C)CC(=O)O	YEPZGGTVDQODIW-UHFFFAOYSA-N	541	1585052718426
participant_09	M48905	Cc1ccccc1C(c2ccccc2C)c3cc(ccc3C)CC(=O)N	QSIIKDGTJXRILI-UHFFFAOYSA-N	540	1585052726894
participant_09	M48906	Cc1ccccc1N(c2ccccc2C)c3cc(ccc3C)CC(=O)C	FWIURLBXWCOWOH-UHFFFAOYSA-N	497	1585052739800
participant_09	M48907	Cc1ccccc1N(c2cc(ccc2C)CC(=O)C)[n+]3ccccc3C	BDPSAPRKTYGENA-UHFFFAOYSA-N	517	1585052742480
participant_09	M48908	Cc1ccccc1C(c2cc(ccc2C)CC(=O)C)[n+]3ccccc3C	SZQMRFSBIXLHDC-UHFFFAOYSA-N	584	1585052748735
participant_09	M48909	Cc1ccccc1C(c2cc(ccc2C)CC(=O)C)N3C=CC=CC3C	MPORYGKOGQZGEM-UHFFFAOYSA-N	555	1585052756023
participant_09	M48910	Cc1ccc(CC(=O)C)cc1C(c2ccccc2N)[n+]3ccccc3C	AHYDEDKQEXBBHP-UHFFFAOYSA-N	569	1585052793811
participant_09	M48911	Cc1ccc(CC(=O)C)cc1C(c2cccc[n+]2N)[n+]3ccccc3C	LDJKCFQPJCLOMF-UHFFFAOYSA-N	536	1585052796510
participant_09	M48912	Cc1ccc(CC(=O)C)cc1C(c2cccn[n+]2N)[n+]3ccccc3C	JGMLPFOWAUGTJE-UHFFFAOYSA-N	537	1585052798932
participant_09	M48913	Cc1ccc(CC(=O)C)cc1C(c2cccnc2N)[n+]3ccccc3C	HLXNDHKTTIHCSL-UHFFFAOYSA-N	550	1585052805305
participant_09	M48914	Cc1ccc(CC(=O)C)cc1C(c2cccnc2C)[n+]3ccccc3C	UBEIHAPEMCNCSS-UHFFFAOYSA-N	558	1585052807264
participant_09	M48915	Cc1ccc(CC(=O)C)cc1C(c2ccccc2Cl)[n+]3ccccc3C	JHTRTZFXAYPRJQ-UHFFFAOYSA-N	564	1585052830126
participant_09	M48916	Cc1ccc(CC(=O)C)cc1C(c2ccccc2Cl)[n+]3ccccc3Cl	BGUAGLBWLNGQLR-UHFFFAOYSA-N	519	1585052832280
participant_09	M48917	CC(=O)Cc1ccc(c(c1)C(c2ccccc2Cl)[n+]3ccccc3Cl)Cl	AFENPTRMUADNPC-UHFFFAOYSA-N	463	1585052834987
participant_09	M48918	c1ccc(c(c1)C(c2cc(ccc2Cl)CC(=O)Cl)[n+]3ccccc3Cl)Cl	AXHLMYCORPJRAF-UHFFFAOYSA-N	430	1585052837410
participant_09	M48919	Cc1ccccc1C(c2cc(ccc2C)CC(=O)C)[n+]3ccccc3Cl	HVXYOFRWRCLJQS-UHFFFAOYSA-N	552	1585052846557
participant_09	M48920	Cc1ccccc1C(c2cc(ccc2C)NC(=O)C)[n+]3ccccc3C	ARXPEKOWTNJODQ-UHFFFAOYSA-O	560	1585052857968
participant_09	M48921	Cc1ccccc1N(c2cc(ccc2C)NC(=O)C)[n+]3ccccc3C	GFXULUJPKRVLLQ-UHFFFAOYSA-O	499	1585052860853
participant_09	M48922	Cc1ccccc1N([n+]2ccccc2C)[n+]3cc(ccc3C)NC(=O)C	YFVJIQVEBUFVJS-UHFFFAOYSA-O	483	1585052863240
participant_09	M48923	Cc1ccccc1N([n+]2ccccc2C)[n+]3cc(ccc3C)CC(=O)C	KWYSBKRVZMQWDT-UHFFFAOYSA-N	502	1585052870845
participant_09	M48924	Cc1ccccc1C([n+]2ccccc2C)[n+]3cc(ccc3C)CC(=O)C	BNKQPHUCCXYOGS-UHFFFAOYSA-N	521	1585052872830
participant_09	M48925	Cc1cccc[n+]1C([n+]2ccccc2C)[n+]3cc(ccc3C)CC(=O)C	JYAFRMXDDLBRTH-UHFFFAOYSA-N	445	1585052878176
participant_09	M48926	Cc1ccc(CC(=O)C)cc1C(c2ccccc2O)[n+]3ccccc3C	QUCDOSMORWYOIU-UHFFFAOYSA-O	564	1585052901661
participant_09	M48927	Cc1cccc[n+]1C(c2ccccc2O)c3cc(ccc3O)CC(=O)C	HZAPSMSXUQEWOC-UHFFFAOYSA-O	517	1585052904319
participant_09	M48928	CC(=O)Cc1ccc(c(c1)C(c2ccccc2O)[n+]3ccccc3O)O	DGTDTXBRTMWHOB-UHFFFAOYSA-O	463	1585052907451
participant_09	M48929	CC(=O)Oc1ccc(c(c1)C(c2ccccc2O)[n+]3ccccc3O)O	SSJYCMSSECDIEH-UHFFFAOYSA-O	442	1585052910314
participant_09	M48930	c1ccc(c(c1)C(c2cc(ccc2O)OC(=O)O)[n+]3ccccc3O)O	JTWHBFOGFFYSRG-UHFFFAOYSA-O	410	1585052913252
participant_09	M48931	Cc1ccc[n+](c1C)C(c2ccccc2C)c3cc(ccc3C)CC(=O)C	JUOHZLPGEHQOMH-UHFFFAOYSA-N	547	1585053063464
participant_09	M48932	Cc1ccc[n+](c1)C(c2ccccc2C)c3cc(ccc3C)CC(=O)C	XMYLIJLVVRTMJV-UHFFFAOYSA-N	567	1585053079470
participant_09	M48933	CC1=CN(CC=C1)C(c2ccccc2C)c3cc(ccc3C)CC(=O)C	UESADJQOBDHUEI-UHFFFAOYSA-N	586	1585053095503
participant_09	M48934	CC1=CN(CCC1)C(c2ccccc2C)c3cc(ccc3C)CC(=O)C	PXEMCGJWTLXQCX-UHFFFAOYSA-N	639	1585053099150
participant_09	M48935	CC1CCCN(C1)C(c2ccccc2C)c3cc(ccc3C)CC(=O)C	OCFBQUHJUMOZRH-UHFFFAOYSA-N	656	1585053105334
participant_09	M48936	CC1CCCN(C1)C(c2ccccc2C)c3cc(ccc3C)NC(=O)C	OAMBNPTTZJWBFE-UHFFFAOYSA-N	630	1585053121663
participant_09	M48937	Cc1ccccc1C(c2cc(ccc2C)NC(=O)C)N3CCNC(C)C3	OPXGKQYWCKZPDW-UHFFFAOYSA-N	606	1585053154037
participant_09	M48938	CC1CCCN(C1)C(c2ccccc2C)c3cc(ccc3N)CC(=O)C	OUAWOOUUQMNHCU-UHFFFAOYSA-N	628	1585053180580
participant_09	M48939	CC1CCCN(C1)C(c2ccccc2C)c3cc(cc[n+]3N)CC(=O)C	CQLBEWGSPZUEHI-UHFFFAOYSA-N	600	1585053182652
participant_09	M48940	CC1CCCN(C1)C(c2ccccc2C)c3cc(CC(=O)C)cn[n+]3N	SRABNDJEQZAOQH-UHFFFAOYSA-N	566	1585053185374
participant_09	M48941	CCC(=O)Cc1ccc(C)c(c1)C(c2ccccc2C)N3CCCC(C)C3	MWDYUYOJCOMALA-UHFFFAOYSA-N	632	1585053326896
participant_09	M48942	CCCC(=O)Cc1ccc(C)c(c1)C(c2ccccc2C)N3CCCC(C)C3	DKYLYUWBVIRRGK-UHFFFAOYSA-N	626	1585053330561
participant_09	M48943	CCC(C)C(=O)Cc1ccc(C)c(c1)C(c2ccccc2C)N3CCCC(C)C3	HNYDBFMNHGACCL-UHFFFAOYSA-N	625	1585053335409
participant_09	M48944	CCC(C)C(=O)C(C)c1ccc(C)c(c1)C(c2ccccc2C)N3CCCC(C)C3	YFGAGUBRQGPMEZ-UHFFFAOYSA-N	585	1585053342867
participant_09	M48945	CCC(C)C(=O)C(C)c1ccc(CC)c(c1)C(c2ccccc2C)N3CCCC(C)C3	BLDUXUINTOKZAN-UHFFFAOYSA-N	561	1585053349139
participant_09	M48946	CCCc1ccc(cc1C(c2ccccc2C)N3CCCC(C)C3)C(C)C(=O)C(C)CC	UTHSQWWYERHZSQ-UHFFFAOYSA-N	549	1585053354890
participant_36	M47989	CC1CCCN(C1)C(c2ccccc2C)c3cc(ccc3C)CNC(=O)C	CHPDYQFQDYMEJD-UHFFFAOYSA-N	683	1585061633061
participant_36	M49385	CC1CCCN(C1)C(c2ccccc2C)c3cc(ccc3C)CNC(=O)N	VFZSNARNSARGLC-UHFFFAOYSA-N	659	1585061651031
participant_36	M49389	CC1CCCN(C1)C(c2ccccc2C)c3cc(ccc3C)CNC(=O)O	KZYLQIZNDQAQFH-UHFFFAOYSA-N	659	1585061663431
participant_36	M49392	CC1CCCN(C1)C(c2ccccc2C)c3cc(ccc3C)CNC(=O)Cl	LRHHKFMNDFAEFQ-UHFFFAOYSA-N	665	1585061671214
participant_36	M48040	CC1CCCN(C1)C(c2ccccc2C)c3cc(ccc3C)CCC(=O)C	PWCBLNYESVWTJQ-UHFFFAOYSA-N	650	1585061688399
participant_36	M49394	CC1CCCN(C1)C(c2ccccc2C)c3cc(ccc3C)NCC(=O)C	YRQQDFLJFKTGPG-UHFFFAOYSA-N	648	1585061691837
participant_36	M49395	CC1CCCN(C1)C(c2ccccc2C)c3cc(ccc3C)NNC(=O)C	YXHAMHZQZNNUHJ-UHFFFAOYSA-N	624	1585061696990
participant_36	M49396	CC1CCCN(C1)C(c2ccccc2C)c3cc(ccc3C)CCC(=O)N	KQMOAONJXAIQSD-UHFFFAOYSA-N	626	1585061739872
participant_36	M49397	CC1CCCN(C1)C(c2ccccc2C)c3cc4CCC(=O)Nc4cc3C	PAUGPCROOWBVLM-UHFFFAOYSA-N	561	1585061745885
participant_36	M49398	CC1CCCN(C1)C(c2ccccc2C)c3cc4CNC(=O)Nc4cc3C	PGGCMTUBXFRMKV-UHFFFAOYSA-N	553	1585061753159
participant_36	M49399	CC1CCCN(C1)C(c2ccccc2C)c3cc4CNC(=O)Cc4cc3C	LCTABVQBVUKCFF-UHFFFAOYSA-N	560	1585061757598
participant_36	M49400	Cc1ccccc1C(c2cc(ccc2C)CNC(=O)C)N3CCCCC3	ACFIMJCHSWQBLL-UHFFFAOYSA-N	673	1585061807191
participant_36	M49401	CC1CCN(CC1)C(c2ccccc2C)c3cc(ccc3C)CNC(=O)C	JFWQFIBSOXUFSH-UHFFFAOYSA-N	671	1585061814995
participant_36	M49402	CC1CC(C)CN(C1)C(c2ccccc2C)c3cc(ccc3C)CNC(=O)C	APTDKGOICAYWPI-UHFFFAOYSA-N	620	1585061849058
participant_36	M49403	CC1C=C(C)CN(C1)C(c2ccccc2C)c3cc(ccc3C)CNC(=O)C	AIDOYPVLGCPGMS-UHFFFAOYSA-N	631	1585061856623
participant_36	M49404	CC1C=C(CN(C1)C(c2ccccc2C)c3cc(ccc3C)CNC(=O)C)N	OUPAHSLXQLFYBQ-UHFFFAOYSA-N	633	1585061863040
participant_36	M49405	Cc1ccccc1C(c2cc(ccc2C)CNC(=O)C)N3CCC=C(C3)N	GOQILXPUWUOKRG-UHFFFAOYSA-N	658	1585061871258
participant_36	M49406	Cc1ccccc1C(c2cc(ccc2C)CNC(=O)C)N3CCC=C(C3)O	AAOQMGMUCCKAQK-UHFFFAOYSA-N	658	1585061877565
participant_36	M49407	Cc1ccccc1C(c2cc(ccc2C)CNC(=O)C)N3CCCC(C3)N	BPFQPOLHVPYXCA-UHFFFAOYSA-N	672	1585061896233
participant_36	M49408	CC1CC(CN(C1)C(c2ccccc2C)c3cc(ccc3C)CNC(=O)C)N	CMHRJZPBAGOCFS-UHFFFAOYSA-N	634	1585061904384
participant_36	M49409	CCc1ccccc1C(c2cc(ccc2C)CNC(=O)C)N3CCCC(C3)N	RWRVFBOVRNJBRH-UHFFFAOYSA-N	648	1585061922815
participant_36	M49410	CC1CCCN(C1)C(C)(c2ccccc2C)c3cc(ccc3C)CNC(=O)C	NPPOYZBOWHEROT-UHFFFAOYSA-N	680	1585061953131
participant_36	M49411	Cc1ccccc1C(c2cc(ccc2C)CNC(=O)C)N3CCCC(C)(C)C3	OBMLGSXEFAKSAW-UHFFFAOYSA-N	665	1585061962626
participant_36	M49412	CCCN(CCC)C(c1ccccc1C)c2cc(ccc2C)CNC(=O)C	KDUHLCIWZFNDBN-UHFFFAOYSA-N	517	1585061976865
participant_36	M49413	CCCNC(c1ccccc1C)c2cc(ccc2C)CNC(=O)C	BOYCXISJQPCLRV-UHFFFAOYSA-N	564	1585061984927
participant_36	M49414	Cc1ccccc1C(c2cc(ccc2C)CNC(=O)C)N	OQBKBZALYVCLER-UHFFFAOYSA-N	573	1585061986930
participant_36	M49415	Cc1ccccc1C(c2cc(ccc2C)CNC(=O)C)NC	MKIMDBZWCNBVKL-UHFFFAOYSA-N	581	1585061992809
participant_36	M49416	Cc1ccccc1C(c2cc(ccc2C)CNC(=O)C)N(C)C	VGPNGIUMODFRTJ-UHFFFAOYSA-N	587	1585061994283
participant_36	M49417	CCN(C)C(c1ccccc1C)c2cc(ccc2C)CNC(=O)C	XYEBDNJMKWBOFE-UHFFFAOYSA-N	580	1585061996568
participant_36	M49418	CCCN(C)C(c1ccccc1C)c2cc(ccc2C)CNC(=O)C	QHVZRRMHJPMXRI-UHFFFAOYSA-N	571	1585061997936
participant_36	M49419	Cc1ccccc1C(c2cc(ccc2C)CNC(=O)C)N3CCCC3	GOONNRNOCNCQTR-UHFFFAOYSA-N	690	1585061999289
participant_36	M49420	Cc1ccccc1C(c2cc(ccc2C)CNC(=O)C)N3CCCC3C	PWBZOLVZGVLYFS-UHFFFAOYSA-N	673	1585062005669
participant_36	M49421	CC1CCN(C1)C(c2ccccc2C)c3cc(ccc3C)CNC(=O)C	LPCNMXJGWVRGDP-UHFFFAOYSA-N	669	1585062018372
participant_36	M49422	Cc1ccccc1C(c2cc(ccc2C)CNC(=O)C)N3CCCN3	XMUJFWDQDVXPHK-UHFFFAOYSA-N	660	1585062033160
participant_36	M49423	Cc1ccccc1C(c2cc(ccc2C)CNC(=O)C)N3CCNC3	OMGSKZWHILLYSX-UHFFFAOYSA-N	660	1585062044531
participant_36	M49424	Cc1ccccc1C(c2cc(ccc2C)CN(C)C(=O)C)N3CCCC3	FUQAFYSQTOOLKC-UHFFFAOYSA-N	667	1585062062861
participant_36	M49425	Cc1ccccc1C(c2cc3CN(Cc3cc2C)C(=O)C)N4CCCC4	RNEDBXRQNQAJDU-UHFFFAOYSA-N	593	1585062064149
participant_36	M49426	CCN(Cc1ccc(C)c(c1)C(c2ccccc2C)N3CCCC3)C(=O)C	NYESANMJVWBJAP-UHFFFAOYSA-N	654	1585062077986
participant_36	M49427	Cc1ccccc1C(c2cc3CN(CCc3cc2C)C(=O)C)N4CCCC4	UKSBRFRWVDEKID-UHFFFAOYSA-N	613	1585062079050
participant_36	M49428	CCC1CCN(C1)C(c2ccccc2C)c3cc(ccc3C)CNC(=O)C	MBFFBRVDAVELAU-UHFFFAOYSA-N	660	1585062151025
participant_36	M49429	CCCC1CCN(C1)C(c2ccccc2C)c3cc(ccc3C)CNC(=O)C	HRAGJOBYGJHZNF-UHFFFAOYSA-N	648	1585062152206
participant_36	M49430	CCCCC1CCN(C1)C(c2ccccc2C)c3cc(ccc3C)CNC(=O)C	YWUPXEFDLPMLRK-UHFFFAOYSA-N	633	1585062153318
participant_36	M49431	Cc1ccccc1C(c2cc(ccc2C)CNC(=O)C)N3CC4CCCCC4C3	ZSSOCTSAYUEXJH-UHFFFAOYSA-N	614	1585062154635
participant_36	M49432	Cc1ccccc1C(c2cc(ccc2C)CNC(=O)C)N3Cc4ccccc4C3	NGBSBVQJOKLAAA-UHFFFAOYSA-N	619	1585062157617
participant_36	M49433	Cc1ccccc1C(c2cc(ccc2C)CNC(=O)C)n3cc4CCCCc4c3	RQUPOOXSFZGGID-UHFFFAOYSA-N	609	1585062166475
participant_36	M49434	CCCCc1ccn(c1)C(c2ccccc2C)c3cc(ccc3C)CNC(=O)C	CMGNTDFKCVHIMJ-UHFFFAOYSA-N	562	1585062175719
participant_36	M49435	Cc1ccccc1C(c2cc(ccc2C)CNC(=O)C)n3cccc3	MPSAVFMZFRDKHD-UHFFFAOYSA-N	573	1585062179721
participant_36	M49436	CC1CCCCC1C(c2cc(ccc2C)CNC(=O)C)N3CCCC3	SCNQXUZCDSWZFZ-UHFFFAOYSA-N	496	1585062187870
participant_36	M49437	CCCCNC(c1ccccc1C)c2cc(ccc2C)CNC(=O)C	QYWSLUNMMMMEFV-UHFFFAOYSA-N	551	1585062224722
participant_36	M49438	Cc1ccccc1C2(CCCN2)c3cc(ccc3C)CNC(=O)C	YQQZHPOQYYWVAP-UHFFFAOYSA-N	578	1585062234928
participant_36	M49439	Cc1ccccc1C2(CCCC2)c3cc(ccc3C)CNC(=O)C	YBRQGGXGUQASTL-UHFFFAOYSA-N	587	1585062242921
participant_36	M49440	Cc1ccccc1C(c2cc(ccc2C)C(C)NC(=O)C)N3CCCC3	GLIZIUKUHRBMBR-UHFFFAOYSA-N	625	1585062348632
participant_36	M49441	CCC(c1ccc(C)c(c1)C(c2ccccc2C)N3CCCC3)NC(=O)C	CSKQTMRPHJQBKS-UHFFFAOYSA-N	624	1585062355008
participant_36	M49442	CCCC(c1ccc(C)c(c1)C(c2ccccc2C)N3CCCC3)NC(=O)C	DHDBMAGUMLSBGZ-UHFFFAOYSA-N	625	1585062358544
participant_36	M49443	Cc1ccccc1C(c2c(C)ccc3c2CCCC3NC(=O)C)N4CCCC4	LRQSBMQPBRYYPP-UHFFFAOYSA-N	612	1585062360031
participant_36	M49444	Cc1ccccc1C(c2c(C)ccc3c2cccc3NC(=O)C)N4CCCC4	XNLSAOCBKVLRCD-UHFFFAOYSA-N	630	1585062364495
participant_36	M49445	C/C=C(\c1ccc(C)c(c1C)C(c2ccccc2C)N3CCCC3)/NC(=O)C	AXTRJBZBOAIZLB-TXNBCWFRSA-N	607	1585062377691
participant_36	M49446	Cc1ccccc1C(c2c(C)ccc(c2C)C(=C)NC(=O)C)N3CCCC3	HFXDQCBXXWFIFO-UHFFFAOYSA-N	614	1585062380679
participant_36	M49447	Cc1ccccc1C(c2c(C)ccc3c2CCC=C3NC(=O)C)N4CCCC4	VDRLDGCSQPIPBZ-UHFFFAOYSA-N	629	1585062390081
participant_36	M49448	CCc1c(ccc(C)c1C(c2ccccc2C)N3CCCC3)C(=C)NC(=O)C	MZHTXXGBSWASOP-UHFFFAOYSA-N	623	1585062400680
participant_36	M49449	Cc1ccccc1C(c2c(C)ccc3c2CC=C3NC(=O)C)N4CCCC4	JDLZCRGBYDNKHU-UHFFFAOYSA-N	625	1585062407968
participant_36	M49450	Cc1ccccc1C(c2c(C)ccc3c(c[nH]c32)NC(=O)C)N4CCCC4	DFLPFJYMPJMTIR-UHFFFAOYSA-N	618	1585062410986
participant_36	M49451	Cc1ccccc1C(c2c(C)ccc3c(csc32)NC(=O)C)N4CCCC4	DJPAYSKWZSCOMU-UHFFFAOYSA-N	618	1585062417875
participant_36	M49452	Cc1cccc2Cc3ccc(cc3C(c12)N4CCCC4)CNC(=O)C	ANCJQMGTQJHYHY-UHFFFAOYSA-N	663	1585062479333
participant_36	M49453	Cc1cccc2c1C(c3cc(ccc3S2)CNC(=O)C)N4CCCC4	QZGHZSUOIONASZ-UHFFFAOYSA-N	688	1585062483261
participant_36	M49454	CC(=O)NCc1ccc2c(c1)C(c3ccccc3S2)N4CCCC4	JXJJYVDKDYZDIU-UHFFFAOYSA-N	705	1585062491761
participant_36	M49455	CC(=O)NCc1ccc2c(c1)N(c3ccccc3S2)N4CCCC4	QQPXWBKCUWLBAC-UHFFFAOYSA-N	664	1585062500331
participant_36	M49456	CC(=O)NCc1ccc2c(c1)Nc3ccccc3S2	ADUXYQFWIDFJPD-UHFFFAOYSA-N	535	1585062505752
participant_36	M49457	CC(=O)NCc1ccc2c(c1)C(c3ccccc3S2=O)N4CCCC4	WVSYMLUQZDJUQX-UHFFFAOYSA-N	631	1585062547467
participant_36	M49458	CC(=O)NCc1ccc2c(c1)C(c3ccccc3S2(=O)=O)N4CCCC4	CLENCVSPASEGRV-UHFFFAOYSA-N	602	1585062549871
participant_36	M49459	CC(=O)NCc1ccc2c(c1)C(c3ccccc3N2)N4CCCC4	LUPLMZYAMDQKKV-UHFFFAOYSA-N	630	1585062562437
participant_36	M49460	CCNCc1ccc2c(c1)C(c3ccccc3S2)N4CCCC4	YGLMLVDFMXHXAE-UHFFFAOYSA-N	661	1585062663976
participant_36	M49461	CCNC(C)c1ccc2c(c1)C(c3ccccc3S2)N4CCCC4	VTPRQLKDDICZPX-UHFFFAOYSA-N	635	1585062672384
participant_36	M49462	CCNC(c1ccc2c(c1)C(c3ccccc3S2)N4CCCC4)O	AFSVEPQTNHVIKG-UHFFFAOYSA-N	607	1585062675324
participant_36	M49463	CCNC(=O)c1ccc2c(c1)C(c3ccccc3S2)N4CCCC4	DQVPHTPETZIXEQ-UHFFFAOYSA-N	640	1585062678284
participant_36	M49464	CNC(=O)c1ccc2c(c1)C(c3ccccc3S2)N4CCCC4	ONNAPKSZQUZRSL-UHFFFAOYSA-N	635	1585062682422
participant_36	M49465	c1ccc2c(c1)C(c3cc(ccc3S2)C(=O)N)N4CCCC4	XEPUJZZBLOFWHY-UHFFFAOYSA-N	602	1585062689423
participant_36	M49466	CC(=O)NCc1ccc2c(c1)N(C3CCCC3)c4ccccc4S2	NBPKCLKIIXCTNC-UHFFFAOYSA-N	609	1585063044392
participant_36	M49467	CC(=O)NCc1ccc2c(c1)N(c3ccccc3S2)N4C=CCC4	YFHHFBPLKCRVFW-UHFFFAOYSA-N	623	1585063064913
participant_36	M49468	CC(=O)NCc1ccc2c(c1)N(c3ccccc3S2)n4cccc4	KCIFJXDJLZZDRG-UHFFFAOYSA-N	539	1585063066389
participant_36	M49469	CC(=O)NCc1ccc2c(c1)N(C3C=CC=C3)c4ccccc4S2	VOBZPLVLGGVUTG-UHFFFAOYSA-N	537	1585063071469
participant_36	M49470	CC(=O)NCc1ccc2c(c1)C(C3C=CC=C3)c4ccccc4S2	GNRJKCSHDCVTQC-UHFFFAOYSA-N	558	1585063074418
participant_36	M49471	CC(=O)NCc1ccc2c(c1)C(c3ccccc3S2)n4cccc4	GRBNWUZLIVXAAD-UHFFFAOYSA-N	567	1585063079318
participant_36	M49472	Cc1ccc2c(c1)C(c3cc(ccc3S2)CNC(=O)C)N4CCCC4	QPEWFHCIFNVHJZ-UHFFFAOYSA-N	679	1585063209046
participant_36	M49473	CC(=O)NCc1ccc2c(c1)C(c3cc(ccc3S2)Cl)N4CCCC4	QMBBMKBHGXFXCV-UHFFFAOYSA-N	642	1585063214701
participant_36	M49474	CC(=O)NCc1ccc2c(c1)C(c3cc(ccc3S2)O)N4CCCC4	SHBDGQPNDLWHDC-UHFFFAOYSA-N	642	1585063231698
participant_36	M48058	Cc1ccccc1C(c2cc(ccc2C)CN(C)S(=O)C)N3CCCC(C3)Cl	FLPPCAVXEAJXJW-UHFFFAOYSA-N	624	1585063348575
participant_36	M49475	CCS(=O)N(C)Cc1ccc(C)c(c1)C(c2ccccc2C)N3CCCC(C3)Cl	JGNZKMPSRDDDDH-UHFFFAOYSA-N	618	1585063356773
participant_36	M49476	CCCS(=O)N(C)Cc1ccc(C)c(c1)C(c2ccccc2C)N3CCCC(C3)Cl	VLJXWXFYQJXNJU-UHFFFAOYSA-N	608	1585063357844
participant_36	M49477	CCCCS(=O)N(C)Cc1ccc(C)c(c1)C(c2ccccc2C)N3CCCC(C3)Cl	NEVFEKVTZJTCDC-UHFFFAOYSA-N	594	1585063360712
participant_36	M49478	CCCCCS(=O)N(C)Cc1ccc(C)c(c1)C(c2ccccc2C)N3CCCC(C3)Cl	LRHRVAGHCUSJDI-UHFFFAOYSA-N	573	1585063362024
participant_36	M49479	CCCCCCS(=O)N(C)Cc1ccc(C)c(c1)C(c2ccccc2C)N3CCCC(C3)Cl	MEFQQEJUVWPPAH-UHFFFAOYSA-N	546	1585063364626
participant_36	M49480	Cc1ccccc1C(c2cc(ccc2C)CN(C)S(=O)C3CCCCC3)N4CCCC(C4)Cl	WLPDBXOJCQNEEV-UHFFFAOYSA-N	555	1585063365824
participant_36	M49481	CC1CCC(CC1)S(=O)N(C)Cc2ccc(C)c(c2)C(c3ccccc3C)N4CCCC(C4)Cl	CKNXCWCIESNCIS-UHFFFAOYSA-N	558	1585063368245
participant_36	M49482	Cc1ccc(cc1)S(=O)N(C)Cc2ccc(C)c(c2)C(c3ccccc3C)N4CCCC(C4)Cl	JJDVOYWJOFMLKU-UHFFFAOYSA-N	599	1585063371373
participant_36	M49483	Cc1ccc(cc1)S(=O)(=O)N(C)Cc2ccc(C)c(c2)C(c3ccccc3C)N4CCCC(C4)Cl	UGQSKEQJXYVKMD-UHFFFAOYSA-N	599	1585063377161
participant_36	M49484	Cc1ccc(cc1)S(=O)(=O)NCc2ccc(C)c(c2)C(c3ccccc3C)N4CCCC(C4)Cl	XRQKBHOXXYCYMG-UHFFFAOYSA-N	599	1585063387853
participant_36	M49486	Cc1ccc(cc1)S(=O)(=O)NCc2ccc(C)c(c2)C(c3ccccc3C)N4CCCCC4	CVMHYCKDNGDXBP-UHFFFAOYSA-N	603	1585063399859
participant_36	M49487	CCCN(CC)C(c1ccccc1C)c2cc(ccc2C)CNS(=O)(=O)c3ccc(C)cc3	PPASCHQFDAOONL-UHFFFAOYSA-N	517	1585063403856
participant_36	M49488	CCN(CC)C(c1ccccc1C)c2cc(ccc2C)CNS(=O)(=O)c3ccc(C)cc3	IZWXMTSIJQLJOD-UHFFFAOYSA-N	520	1585063406858
participant_36	M49490	Cc1ccc(cc1)S(=O)(=O)NCc2ccc(C)c(c2)C(c3ccccc3C)N4CCCC4	IVAITIMNJROYIS-UHFFFAOYSA-N	611	1585063423544
participant_36	M49491	Cc1ccc(cc1)S(=O)(=O)NC(C)c2ccc(C)c(c2)C(c3ccccc3C)N4CCCC4	UDLNLBOQAQSLPC-UHFFFAOYSA-N	589	1585063432514
participant_36	M49492	Cc1ccc(cc1)S(=O)(=O)NC(c2ccc(C)c(c2)C(c3ccccc3C)N4CCCC4)O	BEVAVHASIUIVDY-UHFFFAOYSA-N	582	1585063435241
participant_36	M49493	Cc1ccc(cc1)S(=O)(=O)NC(=O)c2ccc(C)c(c2)C(c3ccccc3C)N4CCCC4	HSMBNOAYBWNRKQ-UHFFFAOYSA-N	587	1585063437314
participant_36	M49494	Cc1ccc(cc1)S(=O)NCc2ccc(C)c(c2)C(c3ccccc3C)N4CCCC4	SLDYJVYONPHTBW-UHFFFAOYSA-N	620	1585064944533
participant_36	M49495	Cc1ccc(cc1)SNCc2ccc(C)c(c2)C(c3ccccc3C)N4CCCC4	LFJLWYRDSYRENB-UHFFFAOYSA-N	619	1585064946651
participant_36	M49496	Cc1ccccc1C(c2cc(ccc2C)CNS)N3CCCC3	AHQSTGYQLODGTQ-UHFFFAOYSA-N	638	1585064949534
participant_36	M49497	Cc1ccccc1C(c2cc(ccc2C)CNN)N3CCCC3	QPVPWBMQJNLAGY-UHFFFAOYSA-N	638	1585064955426
participant_36	M49498	Cc1ccccc1C(c2cc(ccc2C)CNC)N3CCCC3	ZLCXTRKXQWEMHI-UHFFFAOYSA-N	654	1585064965365
participant_36	M49499	CCCc1ccc(C)c(c1)C(c2ccccc2C)N3CCCC3	IEVMGKYSHCBNBK-UHFFFAOYSA-N	636	1585064971665
participant_36	M49500	CCNc1ccc(C)c(c1)C(c2ccccc2C)N3CCCC3	DPSQKIDATSKUEH-UHFFFAOYSA-N	615	1585064979551
participant_36	M49501	Cc1ccccc1C(c2cc(ccc2C)CCN)N3CCCC3	FBJDJAQPJYGOEB-UHFFFAOYSA-N	620	1585064988205
participant_36	M49502	Cc1ccccc1C(c2cc(ccc2C)CN(C)C)N3CCCC3	DRFLMAZZSWOFJW-UHFFFAOYSA-N	648	1585065003340
participant_36	M49503	CCNCc1ccc(C)c(c1)C(c2ccccc2C)N3CCCC3	ZIPPVVXVVCXCGJ-UHFFFAOYSA-N	648	1585065021528
participant_36	M49504	Cc1ccccc1C(c2cc(ccc2C)CNCO)N3CCCC3	RZAHVKWLLXTJBY-UHFFFAOYSA-N	622	1585065023897
participant_36	M49505	Cc1ccccc1C(c2cc(ccc2C)CNC=O)N3CCCC3	HXAKPXFEHHVWNJ-UHFFFAOYSA-N	637	1585065029130
participant_36	M49506	Cc1ccccc1C(c2cc(ccc2C)C3CC(=O)N3)N4CCCC4	QVRLZNSSVXUJTH-UHFFFAOYSA-N	614	1585065062225
participant_36	M49507	CCC(=O)NCc1ccc(C)c(c1)C(c2ccccc2C)N3CCCC3	CDHCVBQYGRNFRT-UHFFFAOYSA-N	669	1585065080109
participant_36	M49508	Cc1ccccc1C(c2cc(ccc2C)C3CCC(=O)N3)N4CCCC4	YKFSBTXMPULGRR-UHFFFAOYSA-N	608	1585065081263
participant_28	M49845	CC1CCCC(C1)C(c2ccccc2C)c3cc(ccc3C)CNC(=O)C	TUKPUVKURXNQMY-UHFFFAOYSA-N	650	1585125793802
participant_28	M49846	Cc1cccc(c1)C(c2ccccc2C)c3cc(ccc3C)CNC(=O)C	NNSSVMFINJZDOZ-UHFFFAOYSA-N	593	1585125797494
participant_28	M49847	Cc1ccccc1C(c2ccccc2)c3cc(ccc3C)CNC(=O)C	POROKQOUENJTDX-UHFFFAOYSA-N	565	1585125805963
participant_28	M49848	Cc1ccccc1C2c3ccccc3Cc4ccc(cc42)CNC(=O)C	QDKOOQJWYRPENR-UHFFFAOYSA-N	574	1585125815887
participant_28	M49849	Cc1ccccc1C2c3ccccc3Sc4ccc(cc42)CNC(=O)C	OZRRNWGPMPVGHI-UHFFFAOYSA-N	584	1585125820209
participant_28	M49850	Cc1ccccc1C2c3ccccc3Sc4ccc(cc42)CNS(=O)C	ABUGIKPKPJDFDT-UHFFFAOYSA-N	555	1585125825028
participant_28	M49851	Cc1ccccc1C2c3ccccc3Sc4ccc(cc42)CNS(=O)(=O)C	NUCFXUPGJMFSHU-UHFFFAOYSA-N	550	1585125832294
participant_28	M49852	Cc1cccc[n+]1C2c3ccccc3Sc4ccc(cc42)CNS(=O)(=O)C	MVMYCNWSQFWMMH-UHFFFAOYSA-N	550	1585125838481
participant_28	M49853	CC1=CC=CCN1C2c3ccccc3Sc4ccc(cc42)CNS(=O)(=O)C	IWFMBULPUVAHOJ-UHFFFAOYSA-N	576	1585125850995
participant_28	M49854	CC1=CCCCN1C2c3ccccc3Sc4ccc(cc42)CNS(=O)(=O)C	CENURUNBQUUHAN-UHFFFAOYSA-N	635	1585125853178
participant_28	M49855	CC1CCCCN1C2c3ccccc3Sc4ccc(cc42)CNS(=O)(=O)C	JBUATZLQNCLCJH-UHFFFAOYSA-N	635	1585125854895
participant_28	M49856	CS(=O)(=O)NCc1ccc2c(c1)C(c3ccccc3S2)N4CCCCC4	DIZDYBGTYXQXHK-UHFFFAOYSA-N	631	1585125858480
participant_28	M49857	CS(=O)(=O)NCc1ccc2c(c1)C(c3ccccc3S2=O)N4CCCCC4	PPOQSAWPRGCHPB-UHFFFAOYSA-N	564	1585125886988
participant_28	M49858	CCCN(CC)C1c2ccccc2S(=O)c3ccc(cc31)CNS(=O)(=O)C	OMVWCCCAEFPWAI-UHFFFAOYSA-N	465	1585125894092
participant_28	M49859	CCN(CC)C1c2ccccc2S(=O)c3ccc(cc31)CNS(=O)(=O)C	NNKMXRVUEBWOKK-UHFFFAOYSA-N	463	1585125907142
participant_28	M49860	CS(=O)(=O)NCc1ccc2c(c1)C(c3ccccc3S2=O)N4CCCC4	LZXNWXXRBBZLJW-UHFFFAOYSA-N	580	1585125913950
participant_28	M49861	CS(=O)(=O)NCc1ccc2c(c1)C(c3ccccc3S2)N4CCCC4	ILZNRTCUWFKQTJ-UHFFFAOYSA-N	652	1585125920742
participant_28	M49862	CS(=O)NCc1ccc2c(c1)C(c3ccccc3S2)N4CCCC4	KPDKHQMDWUZVPP-UHFFFAOYSA-N	661	1585125924949
participant_28	M49863	CSNCc1ccc2c(c1)C(c3ccccc3S2)N4CCCC4	PTGMRUNTPGWCPD-UHFFFAOYSA-N	660	1585125936249
participant_28	M49864	C=CC1=C(C=C)Sc2ccc(cc2C1N3CCCC3)CNSC	ZATJXPNPYHTTKL-UHFFFAOYSA-N	453	1585125945227
participant_28	M49865	C=CC1=C(C)C(c2cc(ccc2S1)CNSC)N3CCCC3	LXBSCDFTFRRUIJ-UHFFFAOYSA-N	500	1585125947114
participant_28	M49866	CC1=C(C)Sc2ccc(cc2C1N3CCCC3)CNSC	OOCURBWYIORYOY-UHFFFAOYSA-N	532	1585125948512
participant_28	M49867	CC1=C(C)Sc2ccc(cc2C1n3cccc3)CNSC	AKYXDUFAWCQTDS-UHFFFAOYSA-N	470	1585125956290
participant_28	M49868	CCC1=C(C)C(c2cc(ccc2S1)CNSC)n3cccc3	GLCIPBFPZRJXBK-UHFFFAOYSA-N	464	1585125962463
participant_28	M49869	CCCC1=C(C)C(c2cc(ccc2S1)CNSC)n3cccc3	UQLUNXBWZICYBS-UHFFFAOYSA-N	457	1585125963823
participant_28	M49870	CCCCC1=C(C)C(c2cc(ccc2S1)CNSC)n3cccc3	RZVCDMWIYWIMCF-UHFFFAOYSA-N	447	1585125965109
participant_28	M49871	CSNCc1ccc2c(c1)C(C3=C(CCCC3)S2)n4cccc4	FYIYTXJGVUVYLQ-UHFFFAOYSA-N	494	1585125974869
participant_28	M49872	CSNCc1ccc2c(c1)C(c3ccccc3S2)n4cccc4	AUWYHLPTHNYUMR-UHFFFAOYSA-N	529	1585125979261
participant_28	M49873	CCNCc1ccc2c(c1)C(c3ccccc3S2)n4cccc4	GNMMCNLLWVZTCQ-UHFFFAOYSA-N	534	1585125988276
participant_28	M49875	CCNCc1ccc2c(c1)Cc3ccccc3S2	ZFULIXYSDDKSGN-UHFFFAOYSA-N	557	1585126002163
participant_28	M49878	CCNCc1ccc2c(c1)Sc3ccccc3S2	IKEVFOODTSOIIC-UHFFFAOYSA-N	502	1585126020589
participant_28	M49879	CCNCc1ccc2Cc3ccccc3Sc2c1	JHJRPMFIWMFLHP-UHFFFAOYSA-N	544	1585126024599
participant_28	M49880	CCNCc1ccc2C(C)c3ccccc3Sc2c1	PEPDCPXXOBOIFG-UHFFFAOYSA-N	529	1585126031800
participant_28	M49881	CCC1c2ccccc2Sc3cc(ccc13)CNCC	GXNDXAFFSZDHAC-UHFFFAOYSA-N	522	1585126032966
participant_28	M49882	CCCC1c2ccccc2Sc3cc(ccc13)CNCC	FSAFPBXPSYFUBF-UHFFFAOYSA-N	510	1585126034167
participant_28	M49883	CCCCC1c2ccccc2Sc3cc(ccc13)CNCC	ZFRYVIDTNLEDGG-UHFFFAOYSA-N	494	1585126035886
participant_28	M49884	CCCCCC1c2ccccc2Sc3cc(ccc13)CNCC	LCKOXYJPBURPKX-UHFFFAOYSA-N	473	1585126037880
participant_28	M49885	CCCCCCC1c2ccccc2Sc3cc(ccc13)CNCC	BJZCLIGMEQWKSV-UHFFFAOYSA-N	448	1585126039219
participant_28	M49886	CCNCc1ccc2c(c1)Sc3ccccc3C2C4CCCCC4	SVYSYLCDAZNQGI-UHFFFAOYSA-N	560	1585126040333
participant_28	M49887	CCNCc1cc2c(C(C3CCCCC3)c4ccccc4S2)nc1	UXAYUEIVIBSVHC-UHFFFAOYSA-N	508	1585126046892
participant_28	M49888	CCNCc1cc2c(nc1)N(C3CCCCC3)c4ccccc4S2	UKEJXNMKYUYUIP-UHFFFAOYSA-N	500	1585126048644
participant_28	M49889	CCNCc1cc2c(nc1)N(C3CCCCC3)c4c(cccn4)S2	HYFBGVMHNBQCLG-UHFFFAOYSA-N	420	1585126050244
participant_28	M49890	CCNCc1cc2c(nc1)N(c3c(cccn3)S2)N4CCCCC4	CVOQVSWDWGBHJD-UHFFFAOYSA-N	466	1585126052607
participant_28	M49891	CCNCc1cc2c(C(c3c(cccn3)S2)N4CCCCC4)nc1	QGPOVJQWDYWVLK-UHFFFAOYSA-N	475	1585126056206
participant_28	M49892	CCNCc1cc2c(C(c3ccccc3S2)N4CCCCC4)nc1	LGNZRULUVSDSRK-UHFFFAOYSA-N	562	1585126058109
participant_28	M49893	CCNCc1ccc2c(c1)Sc3ccccc3C2N4CCCCC4	VZOAPSZNQXGZJX-UHFFFAOYSA-N	620	1585126059105
participant_28	M49894	CCNCc1ccc2c(c1)Sc3ccccc3C2N4CCCC(C)C4	SFWDZYYIJHXTHJ-UHFFFAOYSA-N	624	1585126075908
participant_28	M49895	CCNCc1ccc2c(c1)Sc3ccccc3C2N4CCC(C)C(C)C4	VGSZOKUARGBNQK-UHFFFAOYSA-N	614	1585126079340
participant_28	M49896	CC(C)NCc1ccc2c(c1)Sc3ccccc3C2N4CCC(C)C(C)C4	LGZOWOXEQYCHTJ-UHFFFAOYSA-N	614	1585126089222
participant_28	M49897	CC1CCN(CC1C)C2c3ccccc3Sc4cc(ccc42)CNC(C)O	ZIXCJDUTPPLZOD-UHFFFAOYSA-N	608	1585126091712
participant_28	M49898	CC1CCN(CC1C)C2c3ccccc3Sc4cc(ccc42)CNC(=O)C	QWOYONCGLPGHJE-UHFFFAOYSA-N	655	1585126096550
participant_28	M49899	CC1CCN(CC1C)C2c3ccccc3Sc4cc(ccc42)/C=N/C(=O)C	SZVDRAJTOLDWON-ZMOGYAJESA-N	591	1585126098503
participant_28	M49900	CC1CCN(CC1)C2c3ccccc3Sc4cc(ccc42)CNC(=O)C	UZNXUDDMRCZTIF-UHFFFAOYSA-N	676	1585126117836
participant_28	M49901	CC(=O)NCc1ccc2c(c1)Sc3ccccc3C2N4CCC(CC4)Cl	XTMUJTCARKBWLI-UHFFFAOYSA-N	655	1585126135305
participant_28	M49902	c1ccc2c(c1)C(c3ccc(cc3S2)CNC(=O)Cl)N4CCC(CC4)Cl	UDWWFWHUWASESW-UHFFFAOYSA-N	617	1585126140003
participant_28	M49903	CC1CCN(CC1)C2c3ccccc3Sc4cc(ccc42)CNC(=O)Cl	UFAXODYYZGYCJT-UHFFFAOYSA-N	648	1585126144197
participant_28	M49904	CC1CCN(CC1)C2c3ccccc3Sc4cc(ccc42)CNC(=C)Cl	JGZNPOLYHBDNTQ-UHFFFAOYSA-N	628	1585126146877
participant_28	M49905	CC1CCN(CC1)C2c3ccccc3Sc4cc(ccc42)CNC(=S)Cl	NTHHZAUBPDIXSA-UHFFFAOYSA-N	619	1585126158964
participant_28	M49906	CC1CCN(CC1)C2c3ccccc3Sc4cc(ccc42)CNC(=S)C	DYVUYYBCYPUJEG-UHFFFAOYSA-N	657	1585126163410
participant_28	M49907	C=C(C)NCc1ccc2c(c1)Sc3ccccc3C2N4CCC(C)CC4	UETOQMJCVAADAZ-UHFFFAOYSA-N	663	1585126165659
participant_28	M49908	C=C(C)NC(C)c1ccc2c(c1)Sc3ccccc3C2N4CCC(C)CC4	YWEOBIGTYASSGF-UHFFFAOYSA-N	620	1585126192530
participant_28	M49909	CCC(c1ccc2c(c1)Sc3ccccc3C2N4CCC(C)CC4)NC(=C)C	WHRHHULSGZMXCD-UHFFFAOYSA-N	619	1585126196538
participant_28	M49910	CCCC(c1ccc2c(c1)Sc3ccccc3C2N4CCC(C)CC4)NC(=C)C	XDRHNFUVKODDCC-UHFFFAOYSA-N	626	1585126197934
participant_28	M49911	C=C(C)NC(CCO)c1ccc2c(c1)Sc3ccccc3C2N4CCC(C)CC4	FWZPBQUDLWNDOU-UHFFFAOYSA-N	605	1585126207196
participant_28	M49912	CC1CCN(CC1)C2c3ccccc3Sc4cc(ccc42)C5CCC=C(C)N5	ZLBIGGKOACHPDY-UHFFFAOYSA-N	593	1585126215648
participant_28	M49913	CC1CCN(CC1)C2c3ccccc3Sc4cc(ccc42)-c5cccc(C)n5	SCHHHWVSLIUXIV-UHFFFAOYSA-N	596	1585126220056
participant_28	M49914	CCC(C)CCNC1c2ccccc2Sc3cc(ccc31)-c4cccc(C)n4	IUNLLTRYFVIGNE-UHFFFAOYSA-N	509	1585126241923
participant_28	M49916	CCCC(C)CCNC1c2ccccc2Sc3cc(ccc31)-c4cccc(C)n4	YFAHRGBLNLECOH-UHFFFAOYSA-N	497	1585126280250
participant_28	M49917	CCCCC(C)CCNC1c2ccccc2Sc3cc(ccc31)-c4cccc(C)n4	FSTWCSXAEYAHQA-UHFFFAOYSA-N	486	1585126281926
participant_28	M49918	CC1CCCCC1CNC2c3ccccc3Sc4cc(ccc42)-c5cccc(C)n5	VHJHENPGYBVWQL-UHFFFAOYSA-N	547	1585126283819
participant_28	M49919	CC1CCCCC1SNC2c3ccccc3Sc4cc(ccc42)-c5cccc(C)n5	RNOHQTWYNNPAJK-UHFFFAOYSA-N	547	1585126291925
participant_28	M49921	Cc1cccc(-c2ccc3c(c2)Sc4ccccc4C3NSC5CCCCC5)n1	FIGBLBJFILKHED-UHFFFAOYSA-N	535	1585126297803
participant_28	M49926	C=C/C=C(/C)\N=C\c1ccc2c(c1)Sc3ccccc3C2NSC4CCCCC4	MONQBKRYNMJLEX-ZAKSKWHESA-N	509	1585126312552
participant_28	M49927	C=C(C)/N=C/c1ccc2c(c1)Sc3ccccc3C2NSC4CCCCC4	CPYBJKKZYMDTHA-BUVRLJJBSA-N	532	1585126315892
participant_28	M49928	CC/N=C/c1ccc2c(c1)Sc3ccccc3C2NSC4CCCCC4	VQVUWUGXBDXAJW-HZHRSRAPSA-N	523	1585126318625
participant_28	M49930	CC/N=N/c1ccc2c(c1)Sc3ccccc3C2NSC4CCCCC4	OUQKXJCGEVHPNZ-GHVJWSGMSA-N	516	1585126345429
participant_28	M49931	CCNNc1ccc2c(c1)Sc3ccccc3C2NSC4CCCCC4	WSQKSJNMPJOYDS-UHFFFAOYSA-N	518	1585126363036
participant_28	M49932	CCSNc1ccc2c(c1)Sc3ccccc3C2NSC4CCCCC4	NPBZYOXCJIPCNB-UHFFFAOYSA-N	516	1585126367263
participant_28	M49933	C1CCC(CC1)SNC2c3ccccc3Sc4ccccc42	RSEXYKJXYWNCJC-UHFFFAOYSA-N	512	1585126411163
participant_28	M49934	c1ccc(cc1)C(c2ccccc2S)NSC3CCCCC3	OOUSXQGAKIDAQU-UHFFFAOYSA-N	460	1585126423170
participant_28	M49935	c1ccc(cc1)C(c2ccccc2)NSC3CCCCC3	UBEJQJZBMSTYQH-UHFFFAOYSA-N	420	1585126425549
participant_28	M49936	Cc1ccccc1C(c2ccccc2)NSC3CCCCC3	FQENTGKBAKIHHX-UHFFFAOYSA-N	497	1585126434185
participant_28	M49937	C1CCC(CC1)SNC2c3ccccc3Cc4ccccc42	PERCTADTOBPZHE-UHFFFAOYSA-N	485	1585126436847
participant_28	M49938	C1CCC(CC1)SNN2c3ccccc3Cc4ccccc42	VRTYEEYWBMDKHQ-UHFFFAOYSA-N	479	1585126442188
participant_28	M49939	C1CCC(CC1)SCN2c3ccccc3Cc4ccccc42	ZWEKNTABEODSFC-UHFFFAOYSA-N	479	1585126449022
participant_28	M49940	C1CCC(CC1)SCN2c3ccccc3Sc4ccccc42	LRPLHWSDNSKNRL-UHFFFAOYSA-N	495	1585126454208
participant_28	M49941	CC1CCCN(C1)C(c2ccccc2C)c3cc(ccc3S)CNC(=O)C	JPRYIGKZVQZRGU-UHFFFAOYSA-N	667	1585126523002
participant_28	M49942	Cc1ccccc1C2c3cc(ccc3SC4C(C)CCCN24)CNC(=O)C	BNTLCVLCRMUFBE-UHFFFAOYSA-N	650	1585126529252
participant_28	M49943	CC1CCCN(C1)C(c2ccccc2C)c3cc(ccc3S)CNS(=O)C	GLNGKCWZAKIOHC-UHFFFAOYSA-N	620	1585126550216
participant_28	M49944	CC1CCCN(C1)C(c2cc(ccc2S)CNS(=O)C)[n+]3ccccc3C	IHJNHCNNIJPGPL-UHFFFAOYSA-O	571	1585126557194
participant_28	M49945	CC1CCCC(C1)C(c2cc(ccc2S)CNS(=O)C)[n+]3ccccc3C	HDFFIQYHHLYLIL-UHFFFAOYSA-O	533	1585126564224
participant_28	M49946	Cc1cccc(c1)C(c2cc(ccc2S)CNS(=O)C)[n+]3ccccc3C	SAILLIINJZOENB-UHFFFAOYSA-O	537	1585126567122
participant_28	M49947	Cc1cccc2C(c3cc(ccc3Sc12)CNS(=O)C)[n+]4ccccc4C	GVWHLFOORNOOIN-UHFFFAOYSA-N	548	1585126571315
participant_28	M49948	Cc1ccccc1C2c3cccc(C)c3Sc4ccc(cc42)CNS(=O)C	YRGIRPFJKGPPDK-UHFFFAOYSA-N	544	1585126577804
participant_28	M49949	CC1CCCCC1C2c3cccc(C)c3Sc4ccc(cc42)CNS(=O)C	YRRIOLBUNNVFAI-UHFFFAOYSA-N	551	1585126588240
participant_28	M49950	Cc1cccc2C(c3cc(ccc3Sc12)CNS(=O)C)N4CCCCC4C	JCLBKGHFYKYCRD-UHFFFAOYSA-N	602	1585126591867
participant_28	M49951	Cc1cccc2C(c3cc(ccc3Sc12)CNS(=O)C)N4CCCCC4O	PVDXARMCYZNICI-UHFFFAOYSA-N	586	1585126597679
participant_28	M49952	Cc1cccc2C(c3cc(ccc3Sc12)CNS(=O)O)N4CCCCC4O	LYQYGYCFFZCUJW-UHFFFAOYSA-N	561	1585126603103
participant_28	M49953	Cc1cccc2C(c3cc(ccc3Sc12)CN(C)S(=O)O)N4CCCCC4O	KKJWNCQHBKYJET-UHFFFAOYSA-N	564	1585126611912
participant_28	M49954	Cc1cccc2C(c3cc(ccc3Sc12)C[N+](C)(C)S(=O)O)N4CCCCC4O	DCBOXSBSACEJPE-UHFFFAOYSA-O	565	1585126614570
participant_28	M49955	CC1CCCN(C1)C(c2ccccc2C)s3cc(ccc3C)CNC(=O)C	PHEUKTMXRMPPOA-UHFFFAOYSA-N	652	1585126651731
participant_28	M49956	Cc1ccccc1C2C3CCCC(C)C3Cc4ccc(cc42)CNC(=O)C	VQXCRTNQEGDDMW-UHFFFAOYSA-N	603	1585126671560
participant_28	M49957	Cc1ccccc1C2C3CCCCC3Cc4ccc(cc42)CNC(=O)C	NMJLVPZTVMACFT-UHFFFAOYSA-N	608	1585126675927
participant_28	M49958	C/C=C\C=C(\C)/CC1C2CCCCC2Cc3ccc(cc31)CNC(=O)C	KMKTUTFXDJLIJH-NWZNLSGDSA-N	430	1585126718274
participant_28	M49959	CC1C2CCCCC2Cc3ccc(cc13)CNC(=O)C	PJABJMRHYUASTR-UHFFFAOYSA-N	433	1585126720277
participant_28	M49960	Cc1cc2c(C)c(ccc2cc1-c3cccs3)N4CCOCC4	LJFYHMNGBBPODS-UHFFFAOYSA-N	515	1585126763197
participant_28	M49961	CCc1cc2c(C)c(ccc2cc1-c3cccs3)N4CCOCC4	OJJBKTVXFVJTJZ-UHFFFAOYSA-N	513	1585126764316
participant_28	M49962	CCCc1cc2c(C)c(ccc2cc1-c3cccs3)N4CCOCC4	ZJCRPAKMRPJJIQ-UHFFFAOYSA-N	509	1585126765534
participant_28	M49963	CCCCc1cc2c(C)c(ccc2cc1-c3cccs3)N4CCOCC4	KBVCFQXLJNBXRF-UHFFFAOYSA-N	498	1585126766497
participant_28	M49964	Cc1c(ccc2cc(c3CCCCc3c12)-c4cccs4)N5CCOCC5	GKVOQGFITIOZEM-UHFFFAOYSA-N	470	1585126767373
participant_28	M49965	Cc1c(ccc2cc(c3ccccc3c12)-c4cccs4)N5CCOCC5	GJTXMARFFJRVCB-UHFFFAOYSA-N	547	1585126773217
participant_28	M49966	Cc1c(ccc2cc(c3ccccc3s12)-c4cccs4)N5CCOCC5	JPJCZSCUYPITHB-UHFFFAOYSA-N	558	1585126785102
participant_28	M49967	c1ccc2c(c1)c(cc3ccc(cs32)N4CCOCC4)-c5cccs5	XWLQIDCADPPEOW-UHFFFAOYSA-N	527	1585126792616
participant_28	M49968	C1CCN(CC1)c2ccc3cc(c4ccccc4s3c2)-c5cccs5	OBAWOCAZLWWJRB-UHFFFAOYSA-N	531	1585126818219
participant_28	M49969	c1ccc2c(c1)c(cc3ccccs32)-c4cccs4	VGSOLARQKAEOTD-UHFFFAOYSA-N	436	1585126821968
participant_28	M49970	Cc1cccc2cc(c3ccccc3s12)-c4cccs4	POFNFQAKVKYTJK-UHFFFAOYSA-N	470	1585126829693
participant_28	M49971	Cc1cccs2c3ccccc3c(cc12)-c4cccs4	VSEFJOCXAVURCR-UHFFFAOYSA-N	457	1585126867689
participant_28	M49972	CCc1cccs2c3ccccc3c(cc12)-c4cccs4	BUJOFLCVZYTEAD-UHFFFAOYSA-N	462	1585126870368
participant_28	M49973	CCCc1cccs2c3ccccc3c(cc12)-c4cccs4	CYZCVIIJRUUXCA-UHFFFAOYSA-N	450	1585126871585
participant_28	M49974	CCCCc1cccs2c3ccccc3c(cc12)-c4cccs4	ZQHYWILDDXXXFY-UHFFFAOYSA-N	442	1585126872974
participant_28	M49975	CCCCCc1cccs2c3ccccc3c(cc12)-c4cccs4	BTNISLOXZKSJLU-UHFFFAOYSA-N	431	1585126874307
participant_28	M49976	C1CCC(C1)c2cccs3c4ccccc4c(cc23)-c5cccs5	AHXYNUUABNWPHE-UHFFFAOYSA-N	497	1585126877460
participant_28	M49977	C1CCC(C1)s2cccs3c4ccccc4c(cc23)-c5cccs5	CHOMYDDCUBCSKY-UHFFFAOYSA-N	481	1585126883850
participant_28	M49454	CC(=O)NCc1ccc2c(c1)C(c3ccccc3S2)N4CCCC4	JXJJYVDKDYZDIU-UHFFFAOYSA-N	705	1585126907703
participant_28	M49978	CC(=O)NCc1ccc2c(c1)C(C3CCCC3)c4ccccc4S2	SQVWRGKDNAKZCL-UHFFFAOYSA-N	635	1585126919201
participant_28	M49979	CC(=O)NCc1ccc2c(c1)C(c3ccccc3S2)C4CCCS4	LIKXBHFDYDNCCB-UHFFFAOYSA-N	629	1585126923789
participant_28	M49980	CC(=O)NCc1ccc2c(c1)C(c3ccccc3S2)c4cccs4	KXZMBRCUHCTHBD-UHFFFAOYSA-N	575	1585126928430
participant_28	M49981	CC(=O)NCc1ccc2c(c1)C(c3ccccc3N2)c4cccs4	MOUNGEPMMODPLW-UHFFFAOYSA-N	526	1585126932215
participant_28	M49982	CC(=O)NCc1ccc2c(C(c3ccccc3N2)c4cccs4)n1	YTPCFCSCIVAHJD-UHFFFAOYSA-N	484	1585126934518
participant_28	M49983	CC(=O)NCc1ccc2c(C(c3cccs3)c4c(cccn4)N2)n1	NDVBWIBXGIRBAX-UHFFFAOYSA-N	420	1585126937040
participant_28	M49984	CC(=O)NCc1ccc2c(C(c3ccc[nH]3)c4c(cccn4)N2)n1	NXDUBGJMYMWRPF-UHFFFAOYSA-N	412	1585126950890
participant_28	M49985	CC(=O)NCc1ccc2c(C(C3=CC=CC3)c4c(cccn4)N2)n1	RRDHMVIBXIXWSK-UHFFFAOYSA-N	440	1585126969044
participant_28	M49986	CC(=O)NCc1ccc2Cc3cccnc3C(C4=CC=CC4)c2n1	LABRNVNKEFIGCK-UHFFFAOYSA-N	478	1585126970994
participant_28	M49987	CC(=O)NCc1ccc2Cc3cccnc3C(C4=CC=CC4)c2c1	RZRASHKHUAISIQ-UHFFFAOYSA-N	549	1585126972655
participant_28	M49988	CC(=O)NCc1ccc2Cc3ccccc3C(C4=CC=CC4)c2c1	WAHSYUNOITVCCP-UHFFFAOYSA-N	581	1585126973753
participant_28	M49989	CC(=O)CCc1ccc2Cc3ccccc3C(C4=CC=CC4)c2c1	LILSRACQGGUXFJ-UHFFFAOYSA-N	553	1585126975581
participant_28	M49990	C=C(C)CCc1ccc2Cc3ccccc3C(C4=CC=CC4)c2c1	WTGJXNOWBUZLPU-UHFFFAOYSA-N	542	1585126977070
participant_28	M49991	C=C(C)CCc1ccc2Cc3ccccc3C(c2c1)c4ccco4	PXQHXWNAQAMLTH-UHFFFAOYSA-N	519	1585126989554
participant_28	M49992	C=C(C)CCc1ccc2c(c1)C(c3ccccc3S2)c4ccco4	IZHOJCPJHMIRCJ-UHFFFAOYSA-N	535	1585126996173
participant_28	M49993	C=C(C)NCc1ccc2c(c1)C(c3ccccc3S2)c4ccco4	QFERQSPHWJXHIT-UHFFFAOYSA-N	562	1585127001563
participant_28	M49994	C=C(NCc1ccc2c(c1)C(c3ccccc3S2)c4ccco4)O	QRMDCPUEQJQWIW-UHFFFAOYSA-N	530	1585127009444
participant_28	M49995	CC(NCc1ccc2c(c1)C(c3ccccc3S2)c4ccco4)O	KZDIHVFQGKNXAD-UHFFFAOYSA-N	533	1585127013121
participant_28	M49996	CC(NCc1ccc2c(c1)N(c3ccccc3S2)c4ccco4)O	HJBORPAUFWMQMA-UHFFFAOYSA-N	512	1585127025105
participant_28	M49997	CCNCc1cc(nc(c1)N(C)c2ccc(c(C)c2)C3CCCNC3C)NSc4ccc(C)cc4	LVHQEDQNBJXNJZ-UHFFFAOYSA-N	533	1585127091409
participant_28	M49998	CC(C)NCc1cc(nc(c1)N(C)c2ccc(c(C)c2)C3CCCNC3C)NSc4ccc(C)cc4	JSJRQKMKCPNXKC-UHFFFAOYSA-N	528	1585127098237
participant_28	M49999	Cc1ccc(cc1)SNc2cc(cc(n2)N(C)c3ccc(c(C)c3)C4CCCNC4C)CNC(C)O	LDSLRLAJPGWEPE-UHFFFAOYSA-N	526	1585127102362
participant_28	M50000	Cc1ccc(cc1)SNc2cc(cc(n2)N(C)c3ccc(c(C)c3)C4CCCNC4C)CNC(=O)C	QAHIHIOKFXZPDH-UHFFFAOYSA-N	558	1585127107624
participant_28	M50001	Cc1ccc(cc1)SNc2cc(cc(n2)N(C)c3ccc(c(C)c3)C4CCCNC4C)/C=N/C(=O)C	SQEMBKPHFQAVGE-FDAWAROLSA-N	511	1585127113301
participant_28	M50002	Cc1ccc(cc1)SNc2cc(cc(c2)N(C)c3ccc(c(C)c3)C4CCCNC4C)CNC(=O)C	LHZAJHPOWHJGLP-UHFFFAOYSA-N	547	1585127143773
participant_28	M50003	Cc1ccc(cc1)SNc2cc(cc(c2)N(C)c3ccc(c(C)c3)C4CCCCC4C)CNC(=O)C	OGZZGZWSRGWXPA-UHFFFAOYSA-N	550	1585127149912
participant_28	M50004	CCN(c1ccc(c(C)c1)C2CCCNC2C)c3cc(cc(c3)NSc4ccc(C)cc4)CNC(=O)C	JNSYHLABUMBMEV-UHFFFAOYSA-N	540	1585127166718
participant_28	M50005	CCCN(c1ccc(c(C)c1)C2CCCNC2C)c3cc(cc(c3)NSc4ccc(C)cc4)CNC(=O)C	VJGNAVJGLAJLCK-UHFFFAOYSA-N	534	1585127167558
participant_28	M50006	CCCCN(c1ccc(c(C)c1)C2CCCNC2C)c3cc(cc(c3)NSc4ccc(C)cc4)CNC(=O)C	UFUGXZSKEKZIPW-UHFFFAOYSA-N	525	1585127169749
participant_28	M50007	CCCCCN(c1ccc(c(C)c1)C2CCCNC2C)c3cc(cc(c3)NSc4ccc(C)cc4)CNC(=O)C	UCLVBAZIGZSUHI-UHFFFAOYSA-N	512	1585127172435
participant_28	M50008	Cc1ccc(cc1)SNc2cc(cc(c2)N(C3CCCC3)c4ccc(c(C)c4)C5CCCNC5C)CNC(=O)C	WNYGAABPTNVDSU-UHFFFAOYSA-N	538	1585127174087
participant_28	M50009	Cc1ccc(cc1)SNc2cc(cc(c2)N(c3ccc(c(C)c3)C4CCCNC4C)C5CCCS5)CNC(=O)C	PQTCMUADTFRAMC-UHFFFAOYSA-N	547	1585127177585
participant_28	M50010	Cc1ccc(cc1)SNc2cc(cc(c2)N(c3ccc(c(C)c3)C4CCCNC4C)c5cccs5)CNC(=O)C	PBZQBXRMRPPAHI-UHFFFAOYSA-N	518	1585127181814
participant_28	M50011	Cc1ccc(cc1)SNc2cc(cc(c2)N(c3ccc(c(C)c3)-c4cccnc4C)c5cccs5)CNC(=O)C	XIGSGANDRCYOSY-UHFFFAOYSA-N	445	1585127185445
participant_28	M50012	Cc1ccc(cc1)SNc2cc(cc(c2)N(c3ccc(c(C)c3)-c4cccnc4C)c5ccco5)CNC(=O)C	CUMYBFIYJNILPY-UHFFFAOYSA-N	438	1585127204849
participant_28	M50013	Cc1ccc(cc1)SNc2cc(cc(c2)N(C3=CC=CC3)c4ccc(c(C)c4)-c5cccnc5C)CNC(=O)C	MTEHSHCDFJOZKT-UHFFFAOYSA-N	456	1585127208913
participant_28	M50014	Cc1ccc(cc1)SNc2cc(cc(c2)N(c3ccc(c(C)c3)-c4cccnc4C)S5=CC=CC5)CNC(=O)C	FCFQTWWXGKNNTH-UHFFFAOYSA-N	459	1585127214724
participant_28	M50015	Cc1ccc(cc1)SNc2cc(cc(c2)C(c3ccc(c(C)c3)-c4cccnc4C)S5=CC=CC5)CNC(=O)C	SKWBFAJDRMEVCE-UHFFFAOYSA-N	459	1585127218688
participant_28	M50016	Cc1ccc(cc1)SNc2cc(cc(c2)C(c3ccc(c(C)c3)-c4cccnc4C)S5=CCCC5)CNC(=O)C	OXAYBSXFCYDBHV-UHFFFAOYSA-N	498	1585127228709
participant_28	M50017	Cc1cc(ccc1-c2cccnc2C)C(c3cc(cc(c3)NSc4ccc(cc4)Cl)CNC(=O)C)S5=CCCC5	YZXBSXPHPLYYIS-UHFFFAOYSA-N	486	1585127247694
participant_28	M50018	Cc1c(cccn1)-c2ccc(cc2)C(c3cc(cc(c3)NSc4ccc(cc4)Cl)CNC(=O)C)S5=CCCC5	HQTMQCUEXPSGAH-UHFFFAOYSA-N	470	1585127255147
participant_28	M50019	Cc1cccc(c1)C(c2cc(cc(c2)NSc3ccc(cc3)Cl)CNC(=O)C)S4=CCCC4	FKLLIKISFSZKJG-UHFFFAOYSA-N	526	1585127265420
participant_28	M50020	Cc1cccc2c1-c3c(cc(cc3NSc4ccc(cc4)Cl)CNC(=O)C)C2S5=CCCC5	WQQRNZRPULJZLJ-UHFFFAOYSA-N	540	1585127274372
participant_28	M50021	Cc1cccc2c1C3=C(C=C(CC3C2S4=CCCC4)CNC(=O)C)NSc5ccc(cc5)Cl	FKCFSTDZFBOODA-UHFFFAOYSA-N	526	1585127285062
participant_28	M50022	Cc1cccc2c1C3=C(CC(CC3C2S4=CCCC4)CNC(=O)C)NSc5ccc(cc5)Cl	ABCCFBZKDYLDKE-UHFFFAOYSA-N	527	1585127287482
participant_28	M50023	Cc1cccc2c1C3C(CC(CC3NSc4ccc(cc4)Cl)CNC(=O)C)C2S5=CCCC5	WANOOMTVJAKEGA-UHFFFAOYSA-N	506	1585127288713
participant_28	M50024	CC1C=CC=C2C1C3C(CC(CC3NSc4ccc(cc4)Cl)CNC(=O)C)C2S5=CCCC5	DDCFCAINCLFYTF-UHFFFAOYSA-N	425	1585127290397
participant_28	M50025	CC1CCC=C2C1C3C(CC(CC3NSc4ccc(cc4)Cl)CNC(=O)C)C2S5=CCCC5	ZPQSCQFQJWTYIB-UHFFFAOYSA-N	406	1585127291910
participant_28	M50026	CC1CCCC2C1C3C(CC(CC3NSc4ccc(cc4)Cl)CNC(=O)C)C2S5=CCCC5	XBQNOGHECBQOOD-UHFFFAOYSA-N	361	1585127294033
participant_28	M50027	CC1CCCC2=C1C3C(CC(CC3NSc4ccc(cc4)Cl)CNC(=O)C)C2S5=CCCC5	BSELACUYSXSXSX-UHFFFAOYSA-N	419	1585127297251
participant_28	M50028	CC1CCCC2=C1C3=C(CC(CC3NSc4ccc(cc4)Cl)CNC(=O)C)C2S5=CCCC5	JGNAOGRMVMXBSU-UHFFFAOYSA-N	456	1585127298801
participant_28	M50029	CC1CCCC2=C1C3=C(C=C(CC3NSc4ccc(cc4)Cl)CNC(=O)C)C2S5=CCCC5	WBDMNJPPLZKFFZ-UHFFFAOYSA-N	487	1585127303235
participant_28	M50030	CC1CCCC2=C1C3=C(C=C(CC3NSc4ccc(cc4)Cl)/C=N/C(=O)C)C2S5=CCCC5	KPPHCXMHJQEASK-MUFRIFMGSA-N	464	1585127305248
participant_28	M50031	CC1CCCC2=C1c3c(cc(cc3NSc4ccc(cc4)Cl)/C=N/C(=O)C)C2S5=CCCC5	JHHXDLIWGSCPAX-MUFRIFMGSA-N	472	1585127307818
participant_28	M50032	CC1C=CCC2=C1c3c(cc(cc3NSc4ccc(cc4)Cl)/C=N/C(=O)C)C2S5=CCCC5	MTLOFTYPSAYULL-MUFRIFMGSA-N	483	1585127311287
participant_28	M50033	C=C1C=CCC2=C1c3c(cc(cc3NSc4ccc(cc4)Cl)/C=N/C(=O)C)C2S5=CCCC5	VTJUISLSYKIDKS-MUFRIFMGSA-N	472	1585127314078
participant_28	M50034	C=C1C=CCC2=C1c3c(cc(cc3NSc4ccc(cc4)Cl)/C=N/C(=O)C)C2S5=CCC=C5	DVZXTLOKSLJKSP-MUFRIFMGSA-N	454	1585127316894
participant_28	M50035	C=C1CCCC2=C1c3c(cc(cc3NSc4ccc(cc4)Cl)/C=N/C(=O)C)C2S5=CCC=C5	ZCGNQGPUTGCTBC-MUFRIFMGSA-N	468	1585127326466
participant_28	M50036	CC1CCCC2=C1c3c(cc(cc3NSc4ccc(cc4)Cl)/C=N/C(=O)C)C2S5=CCC=C5	JAVFEEMDICUTBI-MUFRIFMGSA-N	480	1585127328519
participant_28	M50037	CC(=O)/N=C/c1cc2c(c(c1)NSc3ccc(cc3)Cl)C4=C(CCCC4O)C2S5=CCC=C5	CXOAKTVKCXMSBT-RWPZCVJISA-N	468	1585127332967
participant_28	M50038	CC(=O)/N=C/c1cc2c(c(c1)NSc3ccc(cc3)Cl)C4=C(C=CCC4O)C2S5=CCC=C5	COLDVQYMCGAMFC-RWPZCVJISA-N	445	1585127339031
participant_28	M50039	CC(=O)/N=C/c1cc2c(c(c1)NSc3ccc(cc3)Cl)-c4c(cccc4O)C2S5=CCC=C5	YYRXSMPLNNIZIL-RWPZCVJISA-N	450	1585127341059
participant_28	M50040	Cc1ccc(cc1)SNc2cc(cc3c2-c4c(cccc4O)C3S5=CCC=C5)/C=N/C(=O)C	RGPQJXDUIKBUCR-LQKURTRISA-N	479	1585127364011
participant_28	M50041	Cc1ccc(cc1)SNc2cc(cc(n2)N(C)c3ccc4c(CCC5C4CCCN5)c3)CNC(=O)C	BVVMKVUWUWPCDK-UHFFFAOYSA-N	569	1585127393554
participant_28	M50042	Cc1ccc(cc1)SNc2cc(cc(n2)N(C)c3ccc4c(CCC5CCCCC54)c3)CNC(=O)C	SWSIWXZLQWYSQO-UHFFFAOYSA-N	562	1585127397557
participant_28	M50043	CC(=O)NCc1ccnc(c1)N(C)c2ccc3c(CCC4CCCCC43)c2	LJSVAAUDCHVIJU-UHFFFAOYSA-N	515	1585127406131
participant_28	M50044	CN(c1ccc2c(CCC3CCCCC32)c1)c4ccccn4	JUPRLSARGHGWTK-UHFFFAOYSA-N	474	1585127410128
participant_28	M18965	c1ccc2c(c1)CCC3CCCCC32	KFGROPZLGDSAPK-UHFFFAOYSA-N	368	1585127420130
participant_28	M50045	c1ccc-2c(c1)CCc3ccccc32	XXPBFNVKTVJZKF-UHFFFAOYSA-N	454	1585127436846
participant_28	M17085	c1ccc2c(c1)ccc3ccccc32	YNPNZTXNASCQKK-UHFFFAOYSA-N	430	1585127437668
participant_28	M47267	C1C=C(c2ccc3cc(ccc3c2)N4CCOCC4)SC1	HITNRQAPSITQCU-UHFFFAOYSA-N	495	1585127540737
participant_28	M50054	Cc1c2ccc(cc2ccc1N3CCOCC3)C4=CCCS4	ZXQGWCKDILRVNB-UHFFFAOYSA-N	515	1585127549918
participant_28	M50055	CCc1c2ccc(cc2ccc1N3CCOCC3)C4=CCCS4	RBDBWSJYLXFBQS-UHFFFAOYSA-N	509	1585127553213
participant_28	M50059	COc1c2ccc(cc2ccc1N3CCOCC3)C4=CCCS4	MWHFARHOULJDNF-UHFFFAOYSA-N	504	1585127560535
participant_28	M50060	C1C=C(c2ccc3c(ccc(c3O)N4CCOCC4)c2)SC1	LSGBHEZKEDNOAL-UHFFFAOYSA-N	487	1585127565958
participant_28	M50064	Cc1c2ccc(cc2ccc1N3CCCCC3)C4=CCCS4	NACFJCHYQXAODY-UHFFFAOYSA-N	513	1585127585192
participant_28	M50066	Cc1c2ccc(cc2ccc1N3CCCCO3)C4=CCCS4	MDHZBBPCFXLFNQ-UHFFFAOYSA-N	500	1585127589762
participant_28	M50068	Cc1c2ccc(cc2ccc1N3CCCCC3)C4=CCCC4	ADUQVSASJZZMNH-UHFFFAOYSA-N	498	1585127599089
participant_28	M50069	Cc1c2ccc(cc2ccc1N3CCCCC3)S4=CCCC4	CSFAKMRXLANXAN-UHFFFAOYSA-N	486	1585127603526
participant_28	M50074	C1CCN(CC1)c2ccc3cc(ccc3c2F)C4=CCCC4	IGZJRAJVVCPFFX-UHFFFAOYSA-N	473	1585127623212
participant_28	M50080	c1ccc2c(c1)C(c3cc(ccc3S2)CNC(=O)F)N4CCCC4	FKVGVDRBSORTTE-UHFFFAOYSA-N	663	1585127678382
participant_28	M50082	c1ccc2c(c1)C(c3cc(ccc3S2)CNC(=O)S)N4CCCC4	CERLTQUGIACKHN-UHFFFAOYSA-N	663	1585127686233
participant_28	M50084	C=C(C)NCc1ccc2c(c1)C(c3ccccc3S2)N4CCCC4	FPZYJCLOUWLRFC-UHFFFAOYSA-N	691	1585127701551
participant_28	M50086	C=C(NCc1ccc2c(c1)C(c3ccccc3S2)N4CCCC4)O	RPMYMCWBYYGNEY-UHFFFAOYSA-N	649	1585127714465
participant_28	M50087	c1ccc2c(c1)C(c3cc(ccc3S2)CNC(=O)O)N4CCCC4	XGJBURMSFKJWQA-UHFFFAOYSA-N	663	1585127717967
participant_28	M50089	CC(C)NCc1ccc2c(c1)C(c3ccccc3S2)N4CCCC4	AMMFPBYIPHMVFN-UHFFFAOYSA-N	671	1585127737212
participant_28	M50094	C=C(C)NOc1ccc2c(c1)C(c3ccccc3S2)N4CCCC4	OMCDFJMEZKBPQV-UHFFFAOYSA-N	615	1585127767952
participant_28	M50097	CCC(=C)NCc1ccc2c(c1)C(c3ccccc3S2)N4CCCC4	QFQFBMXLDBDYEV-UHFFFAOYSA-N	669	1585127775559
participant_28	M50099	CCCC(=C)NCc1ccc2c(c1)C(c3ccccc3S2)N4CCCC4	BIYCSLNWDTUGOD-UHFFFAOYSA-N	657	1585127781494
participant_28	M50100	CCCCC(=C)NCc1ccc2c(c1)C(c3ccccc3S2)N4CCCC4	KATOEDITDSYMGA-UHFFFAOYSA-N	636	1585127785715
participant_28	M50101	C1CC=C(CC1)NCc2ccc3c(c2)C(c4ccccc4S3)N5CCCC5	ZOZKLXSKUWQTLX-UHFFFAOYSA-N	610	1585127789105
participant_28	M50103	c1ccc(cc1)NCc2ccc3c(c2)C(c4ccccc4S3)N5CCCC5	LEHCOCGOPUAKRN-UHFFFAOYSA-N	608	1585127794390
participant_28	M50105	C/C=C\C=C(/C)\NCc1ccc2c(c1)C(c3ccccc3S2)N4CCCC4	IGOQMMGBMBMYNU-QCWDNYPCSA-N	672	1585127802560
participant_28	M50106	C/C=C(\C)/NCc1ccc2c(c1)C(c3ccccc3S2)N4CCCC4	IUAXOQHSAAEZST-HQYXKAPLSA-N	705	1585127806516
participant_28	M50107	C/C(=C\O)/NCc1ccc2c(c1)C(c3ccccc3S2)N4CCCC4	SYVXSGQSATXEDT-CCEZHUSRSA-N	682	1585127815649
participant_28	M50108	c1ccc2c(c1)C(c3cc(ccc3S2)CN/C(=C/O)/O)N4CCCC4	KHIBQWIMNIGQAE-UYRXBGFRSA-N	636	1585127825641
participant_28	M50111	C/C=C(\C)/NCc1ccc2Cc3ccccc3C(c2c1)N4CCCC4	NGRZRLUNMXTNSH-IJUHEHPCSA-N	661	1585127839516
participant_28	M50113	C/C=C(\C)/NCc1ccc2Cc3ccccc3C(c2c1)N4CCCS4	ZKLQLOYKXBAHNV-HQYXKAPLSA-N	638	1585127847048
participant_28	M50114	C/C=C(\C)/NCc1ccc2c(c1)C(c3ccccc3N2)N4CCCS4	WNNBKUVPPRFMTD-CRKCGEKBSA-N	602	1585127851351
participant_28	M50115	C/C=C(\C)/NCc1ccc2c(c1)C(c3ccccc3N2)C4CCCS4	BBAWFSKTJSVHTO-CRKCGEKBSA-N	565	1585127857885
participant_28	M50116	C/C=C(\C)/NCc1ccc2Cc3ccccc3C(c2c1)C4CCCS4	MMLDZGMLLYVOAS-HQYXKAPLSA-N	600	1585127861415
participant_28	M50117	C/C=C(\C)/NCc1ccc2Cc3ccccc3C(C4CCCC4)c2c1	KOYHASCUPQPPLX-IJUHEHPCSA-N	597	1585127864365
participant_28	M50121	C/C=C(\CC)/NCc1ccc2Cc3ccccc3C(C4CCCC4)c2c1	IUDPJTCYGLEDEU-HEQWTUPCSA-N	580	1585127872973
participant_28	M50123	C/C=C(\C)/NCc1ccc2C(C)c3ccccc3C(C4CCCC4)c2c1	VTBIJBJRMSWJQG-HAVNEIBRSA-N	565	1585127883855
participant_28	M50124	C/C=C(\C)/NCc1ccc2C(CC)c3ccccc3C(C4CCCC4)c2c1	ROICGJSCYFTIAR-JJPRUIFNSA-N	569	1585127886936
participant_28	M50125	CCCC1c2ccccc2C(C3CCCC3)c4cc(ccc14)CN/C(=C/C)/C	PGDJVDHZISCUTP-PTXOJBNSSA-N	560	1585127889054
participant_28	M50126	CCCCC1c2ccccc2C(C3CCCC3)c4cc(ccc14)CN/C(=C/C)/C	WLBIPHWOQIXGEU-DENHBWNVSA-N	548	1585127897315
participant_28	M50127	CCCCCC1c2ccccc2C(C3CCCC3)c4cc(ccc14)CN/C(=C/C)/C	OLSMHUYFUVURRL-IGCPIRJNSA-N	530	1585127899420
participant_28	M50128	C/C=C(\C)/NCc1ccc2c(c1)C(C3CCCC3)c4ccccc4C2C5CCCC5	MLLYYGZGZNDENI-BIMFAAKUSA-N	490	1585127901143
participant_28	M50129	C/C=C(\C)/NCc1ccc2c(c1)C(C3CCCC3)c4ccccc4C2C5CCCS5	VNBCYTNMNGPXEB-QBROUFQSSA-N	527	1585127909565
participant_28	M50130	C/C=C(\C)/NCc1ccc2c(c1)N(C3CCCC3)c4ccccc4C2C5CCCS5	OZOHPBDIAWPJDL-QBROUFQSSA-N	561	1585127923793
participant_28	M50132	CCCCCN1c2ccccc2C(c3ccc(cc31)CN/C(=C/C)/C)C4CCCS4	BDDMZCOQUQTUSJ-DENHBWNVSA-N	534	1585127928535
participant_28	M50134	C/C=C(\C)/NCc1ccc2c(c1)N(C)c3ccccc3C2C4CCCS4	GPOJSFGJFVTBBZ-AYSLTRBKSA-N	592	1585127931533
participant_28	M50137	C/C=C(\C)/NCc1ccc2c(c1)N(C)c3ccccc3C2C4CCCC4	PLWVFKXHBFXURW-HAVNEIBRSA-N	598	1585127963394
participant_28	M50138	C/C=C(\C)/NCc1ccc2c(c1)C(C)c3ccccc3C2C4CCCC4	IXGTVZCNSQBRMS-HAVNEIBRSA-N	565	1585127966474
participant_28	M50139	C/C=C(\C)/NCc1ccc2c(c1)C(c3ccccc3C2C4CCCC4)S	LUADXPVGUJAALU-HQYXKAPLSA-N	550	1585127972610
participant_28	M50140	C/C=C(\C)/NCc1ccc2c(c1)Cc3ccccc3C2C4CCCC4	YNBLKLNGHSGHEH-IJUHEHPCSA-N	591	1585127978042
participant_28	M50141	C/C=C(\C)/NCc1ccc2c(c1)Sc3ccccc3C2C4CCCC4	AFOHHFNKQIRBAN-HQYXKAPLSA-N	616	1585127983190
participant_28	M50144	C/C=C(\C)/NCc1ccc2c(c1)Sc3ccccc3C2N4CCCC4	ZWBSLMMWWSODKQ-HQYXKAPLSA-N	683	1585127990746
participant_28	M50145	C/C=C(/NCc1ccc2c(c1)Sc3ccccc3C2N4CCCC4)\O	ZHTAEJLSPAWSFA-HPXVKFQKSA-N	648	1585128003224
participant_28	M50147	C/C=C/NCc1ccc2c(c1)Sc3ccccc3C2N4CCCC4	KEZIUIUVXHSWIW-BIIKFXOESA-N	628	1585128008426
participant_28	M50149	C/C=C(\C)/N(C)Cc1ccc2c(c1)Sc3ccccc3C2N4CCCC4	UQAUYQNJXVQGHQ-HAVNEIBRSA-N	665	1585128020208
participant_28	M50150	C/C=C(\C)/N(Cc1ccc2c(c1)Sc3ccccc3C2N4CCCC4)O	HCYUXYIMBQTAJU-HQYXKAPLSA-N	642	1585128026128
participant_28	M50152	CCCN(C)C1c2ccccc2Sc3cc(ccc31)CN(/C(=C/C)/C)O	SNPVZHHJVGUTCU-OMCISZLKSA-N	519	1585128034581
participant_28	M50153	C/C=C(\C)/N(Cc1ccc2c(c1)Sc3ccccc3C2N(C)C)O	BLUYRFDDGLDTFW-LHHJGKSTSA-N	533	1585128038443
participant_28	M50155	C/C=C(\C)/N(Cc1ccc2c(c1)S/C(=C/C)/C(=C\C)/C2N(C)C)O	IMJPXLDAYAUAHA-VOTICQLPSA-N	348	1585128043432
participant_28	M50156	C/C=C(\C)/N(CC1=CC=CC(/C(=C/C)/C(=C\C)/SC=C1)N(C)C)O	SXAVIKCEQJVYSL-CLQONPGWSA-N	289	1585128046537
participant_28	M50157	C/C=C/C(/C=C/C=C(\C=C\S/C=C/C)/CN(/C(=C/C)/C)O)N(C)C	DUGXXUBHILFKAX-ICWCDWBRSA-N	103	1585128049437
participant_28	M50158	C/C=C/C(C=C)N(C)C	HXPRZVJQXPBSEC-FNORWQNLSA-N	91	1585128056471
participant_28	M50166	CC(=C(C)NCc1ccc2c(c1)C(c3ccccc3S2)N4CCCC4)C	RSUKTCZIHSYGRS-UHFFFAOYSA-N	727	1585128117995
participant_28	M50169	C/C(=C(\C)/O)/NCc1ccc2c(c1)C(c3ccccc3S2)N4CCCC4	GBMUWQGGXQRORL-NXVVXOECSA-N	708	1585128134083
participant_28	M50170	C/C(=C(\C)/NCc1ccc2c(c1)C(c3ccccc3S2)N4CCCC4)/N	QXUZWEJVTUNCKS-NXVVXOECSA-N	708	1585128142126
participant_28	M50173	C/C(=C(/C)\O)/NCc1ccc2c(c1)C(c3ccccc3S2)N4CCCC4	GBMUWQGGXQRORL-FOCLMDBBSA-N	708	1585128162488
participant_28	M50174	C/C(=C(/C)\NCc1ccc2c(c1)C(c3ccccc3S2)N4CCCC4)/N	QXUZWEJVTUNCKS-FOCLMDBBSA-N	708	1585128166149
participant_28	M50179	CC(=[N+](C)C)NCc1ccc2c(c1)C(c3ccccc3S2)N4CCCC4	FRZXAMZNLDNERO-UHFFFAOYSA-O	710	1585128184641
participant_28	M50181	C[N+](=C(N)NCc1ccc2c(c1)C(c3ccccc3S2)N4CCCC4)C	UGDMOBBFQOYHAY-UHFFFAOYSA-O	679	1585128194938
participant_28	M50182	CC(=C(N)NCc1ccc2c(c1)C(c3ccccc3S2)N4CCCC4)C	GSKSTNUDUPYGOW-UHFFFAOYSA-N	708	1585128200571
participant_28	M50185	CC(=C(C)CCc1ccc2c(c1)C(c3ccccc3S2)N4CCCC4)C	QCQWUGHCPUWLPV-UHFFFAOYSA-N	692	1585128217762
participant_28	M50187	CC(=C(C)CNc1ccc2c(c1)C(c3ccccc3S2)N4CCCC4)C	FWVJZYRROYWCCC-UHFFFAOYSA-N	671	1585128223218
participant_28	M50188	CC(=[N+](C)CNc1ccc2c(c1)C(c3ccccc3S2)N4CCCC4)C	JSADORNUPAEMSL-UHFFFAOYSA-N	660	1585128226195
participant_28	M50190	CC(=[N+](C)SNc1ccc2c(c1)C(c3ccccc3S2)N4CCCC4)C	LJQOLHRLFRHRTP-UHFFFAOYSA-N	661	1585128232384
participant_28	M50191	CC(=[N+](C)SCc1ccc2c(c1)C(c3ccccc3S2)N4CCCC4)C	UCNKRVKHHMZCKC-UHFFFAOYSA-N	687	1585128237405
participant_28	M50192	CC(=C(C)SCc1ccc2c(c1)C(c3ccccc3S2)N4CCCC4)C	QLAFVFQSKDZBGQ-UHFFFAOYSA-N	691	1585128239763
participant_28	M50195	CC(=C(N)SCc1ccc2c(c1)C(c3ccccc3S2)N4CCCC4)C	CKIZJLFRYRCVMJ-UHFFFAOYSA-N	686	1585128248788
participant_28	M50196	CC(=C(N)SC[n+]1ccc2c(c1)C(c3ccccc3S2)N4CCCC4)C	RIONRKCWUXZHFH-UHFFFAOYSA-N	610	1585128254783
participant_28	M50198	CC(C)C(C)SCc1ccc2c(c1)C(c3ccccc3S2)N4CCCC4	RRVGSYVCVYXSJL-UHFFFAOYSA-N	638	1585128265659
participant_28	M50199	CC(C)N(C)SCc1ccc2c(c1)C(c3ccccc3S2)N4CCCC4	QVRNMWPXCZKWNU-UHFFFAOYSA-N	661	1585128277326
participant_28	M50202	C=C(C)N(C)SCc1ccc2c(c1)C(c3ccccc3S2)N4CCCC4	HBVLMGIOOMZXPX-UHFFFAOYSA-N	669	1585128286985
participant_28	M50203	C=C(C)N(C)SCc1ccc2c(c1)C(c3ccccc3S2)N4C=CCC4	JFLURQBFBNFTOL-UHFFFAOYSA-N	622	1585128289583
participant_28	M50204	C=C(C)N(C)SCc1ccc2c(c1)C(c3ccccc3S2)n4cccc4	RYGWGQOZIHUSRY-UHFFFAOYSA-N	542	1585128291517
participant_28	M50209	CC(C)C(C)NCc1ccc2c(c1)C(c3ccccc3S2)N4CCCC4	QSOVYYVGZCAFEV-UHFFFAOYSA-N	657	1585128350800
participant_28	M50211	CC(C)C(=C)NCc1ccc2c(c1)C(c3ccccc3S2)N4CCCC4	LQQZHPBJJREUPK-UHFFFAOYSA-N	679	1585128361003
participant_28	M50213	C=C(C(C)O)NCc1ccc2c(c1)C(c3ccccc3S2)N4CCCC4	UNLRMFXCLZEORV-UHFFFAOYSA-N	663	1585128370625
participant_28	M50214	C=C(C(O)O)NCc1ccc2c(c1)C(c3ccccc3S2)N4CCCC4	LFPXISMLQXIPLA-UHFFFAOYSA-N	625	1585128372986
participant_28	M50217	c1ccc2c(c1)C(c3cc(ccc3S2)CNC(=O)C(O)O)N4CCCC4	PXGWMPQPILRYRL-UHFFFAOYSA-N	639	1585128378084
participant_28	M50218	CC(C(=O)NCc1ccc2c(c1)C(c3ccccc3S2)N4CCCC4)O	PTBHTOAEIFQYRP-UHFFFAOYSA-N	676	1585128382487
participant_28	M50219	CC(C)C(=O)NCc1ccc2c(c1)C(c3ccccc3S2)N4CCCC4	FCORNEQOEMKVBG-UHFFFAOYSA-N	707	1585128383202
participant_28	M50222	CC(=C(C)/N=C/c1ccc2c(c1)C(c3ccccc3S2)N4CCCC4)C	WWCSARNLWWNQNF-BUVRLJJBSA-N	651	1585128399235
participant_28	M50223	C/C=C(/C)\NCc1ccc2c(c1)C(c3ccccc3S2)N4CCCC4	IUAXOQHSAAEZST-XFQLMFQHSA-N	705	1585128410717
participant_28	M49460	CCNCc1ccc2c(c1)C(c3ccccc3S2)N4CCCC4	YGLMLVDFMXHXAE-UHFFFAOYSA-N	661	1585128435710
participant_28	M50228	C#CNCc1ccc2c(c1)C(c3ccccc3S2)N4CCCC4	AYQPJWVBWDCJCT-UHFFFAOYSA-N	632	1585128440400
participant_28	M50233	CC(=C(C)NCc1ccc2c(c1)C(c3ccc(C)cc3S2)N4CCCC4)C	DTKIFEVWJMIXAN-UHFFFAOYSA-N	694	1585128488108
participant_28	M50236	CC(=C(C)NCc1ccc2c(c1)C(c3cc(C)c(C)cc3S2)N4CCCC4)C	SQSZKPWYKXWODE-UHFFFAOYSA-N	627	1585128495344
participant_28	M50238	CC(=C(C)NCc1ccc2c(c1)C(c3cc(C)c(C)c(C)c3S2)N4CCCC4)C	ISFBLPMGLGCSSV-UHFFFAOYSA-N	603	1585128498972
participant_28	M50240	CC(=C(C)NCc1ccc2c(c1)C(c3cc(C)cc(C)c3S2)N4CCCC4)C	UAMPLHFPYRZMLO-UHFFFAOYSA-N	637	1585128503727
participant_28	M50241	CC(=C(C)NCc1ccc2c(c1)C(c3cccc(C)c3S2)N4CCCC4)C	IFCUMOJVQDTTDB-UHFFFAOYSA-N	677	1585128506726
participant_28	M50244	CC(=C(C)NCc1cc2c(cc1C)Sc3ccccc3C2N4CCCC4)C	CNFIOJCIFFVJOD-UHFFFAOYSA-N	656	1585128520961
participant_28	M50245	CC/C(=C(/C)\NCc1cc2c(cc1C)Sc3ccccc3C2N4CCCC4)/C	OHHFACKFBUHVPA-ZPHPHTNESA-N	647	1585128531332
participant_28	M50246	CCC/C(=C(/C)\NCc1cc2c(cc1C)Sc3ccccc3C2N4CCCC4)/C	ZJPPRZLHFKDFIH-ZZEZOPTASA-N	636	1585128533540
participant_28	M50247	CCCC/C(=C(/C)\NCc1cc2c(cc1C)Sc3ccccc3C2N4CCCC4)/C	SUROTNSEWVGKNB-VZCXRCSSSA-N	620	1585128534806
participant_28	M50248	CCCCC/C(=C(/C)\NCc1cc2c(cc1C)Sc3ccccc3C2N4CCCC4)/C	XDGBHNWHSWQXEO-XDOYNYLZSA-N	597	1585128536914
participant_28	M50250	CCCCCC/C(=C(/C)\NCc1cc2c(cc1C)Sc3ccccc3C2N4CCCC4)/C	QEXZAGUEXCKVJS-LNVKXUELSA-N	568	1585128542772
participant_28	M50252	Cc1cc2c(cc1CN/C(=C(/C)\C3CCCCC3)/C)C(c4ccccc4S2)N5CCCC5	XXRPQLYBGRYQFP-DQRAZIAOSA-N	571	1585128546587
participant_28	M50254	Cc1cc2c(cc1CN/C(=C(/C)\c3ccccc3)/C)C(c4ccccc4S2)N5CCCC5	SPGNZBFWPPFLHJ-DQRAZIAOSA-N	643	1585128551740
participant_28	M50255	C/C(=C(\C)/NCc1ccc2c(c1)C(c3ccccc3S2)N4CCCC4)/c5ccccc5	QJABASIFPGNTAO-MRCUWXFGSA-N	659	1585128560737
participant_28	M50257	C/C=C\C=C/C/C(=C(/C)\NCc1ccc2c(c1)C(c3ccccc3S2)N4CCCC4)/C	OEYOJBMSUPYXIN-DUQDJTLISA-N	649	1585128571737
participant_28	M50258	CC/C(=C(\C)/NCc1ccc2c(c1)C(c3ccccc3S2)N4CCCC4)/C	FCLXBSGLAFOVCC-ISLYRVAYSA-N	717	1585128580431
participant_28	M50259	CCC/C(=C(\C)/NCc1ccc2c(c1)C(c3ccccc3S2)N4CCCC4)/C	FTEVNWHRWQCHPA-VHEBQXMUSA-N	704	1585128582982
participant_28	M50260	CCCC/C(=C(\C)/NCc1ccc2c(c1)C(c3ccccc3S2)N4CCCC4)/C	ISMZBHMMEUCLNW-FMQUCBEESA-N	686	1585128589472
participant_28	M50261	CCCCC/C(=C(\C)/NCc1ccc2c(c1)C(c3ccccc3S2)N4CCCC4)/C	TWVNJIYKDXAWIL-QZQOTICOSA-N	659	1585128590901
participant_28	M50262	CCCCCC/C(=C(\C)/NCc1ccc2c(c1)C(c3ccccc3S2)N4CCCC4)/C	TXYUDRZDMWZIQT-QURGRASLSA-N	626	1585128592273
participant_28	M50263	C/C(=C(/C)\NCc1ccc2c(c1)C(c3ccccc3S2)N4CCCC4)/C5CCCCC5	ASDYLTMVVKUTDD-QZQOTICOSA-N	620	1585128593794
participant_28	M50266	CC/C(=C(/C)\NCc1ccc2c(c1)C(c3ccccc3S2)N4CCCC4)/C5CCCCC5	CJPWYAFVAOCPGN-DARPEHSRSA-N	614	1585128605433
participant_28	M50267	CCC/C(=C(/C)\NCc1ccc2c(c1)C(c3ccccc3S2)N4CCCC4)/C5CCCCC5	JZRWOJQWCQCYPU-YYDJUVGSSA-N	606	1585128607351
participant_28	M50268	C1CCC(CC1)C2=C(CCCC2)NCc3ccc4c(c3)C(c5ccccc5S4)N6CCCC6	OIEMAYVSQJXVBN-UHFFFAOYSA-N	478	1585128610316
participant_28	M50273	CCN(CC)C1c2ccccc2Sc3ccc(cc31)CNC(=C(C)C)C	CMWWFNFQAVDHKU-UHFFFAOYSA-N	572	1585128641746
participant_28	M50274	CCN(C)C1c2ccccc2Sc3ccc(cc31)CNC(=C(C)C)C	XUOYUAKOJLOOFJ-UHFFFAOYSA-N	601	1585128644744
participant_28	M50275	CC(=C(C)NCc1ccc2c(c1)C(c3ccccc3S2)N(C)C)C	ULODJHKLYBCUOE-UHFFFAOYSA-N	608	1585128647740
participant_28	M50276	CC(=C(C)NCc1ccc2c(c1)C(c3ccccc3S2)NC)C	FZQGNKKQKGFBTM-UHFFFAOYSA-N	600	1585128650743
participant_28	M50277	CC(=C(C)NCc1ccc2c(c1)C(c3ccccc3S2)N)C	WATNJUUPHBJEGX-UHFFFAOYSA-N	594	1585128656742
participant_28	M50283	CC(=C(C)N(C)Cc1cc2c(cc1C)Sc3ccccc3C2N4CCCC4)C	BEVYMZVPZKKXHQ-UHFFFAOYSA-N	651	1585128703439
participant_28	M50284	CC(=C(C)N(C)Cc1ccc2c(c1)C(c3ccccc3S2)N4CCCC4)C	YGWTWVRDSFPBOJ-UHFFFAOYSA-N	700	1585128708749
participant_28	M50286	C/C=C(\C)/N(C)Cc1ccc2c(c1)C(c3ccccc3S2)N4CCCC4	TVOUNVIOCWEJDF-HAVNEIBRSA-N	686	1585128714755
participant_28	M50287	C=C(C)N(C)Cc1ccc2c(c1)C(c3ccccc3S2)N4CCCC4	NTTYYSPADFIBPV-UHFFFAOYSA-N	678	1585128717751
participant_28	M50288	C=CNCc1ccc2c(c1)C(c3ccccc3S2)N4CCCC4	QOXWGQPQUQVOCG-UHFFFAOYSA-N	632	1585128728753
participant_28	M50290	CCC(=O)NCc1ccc2c(c1)C(c3ccccc3S2)N4CCCC4	NLJUZYZZIHNPKR-UHFFFAOYSA-N	683	1585128756033
participant_28	M50291	CCCC(=O)NCc1ccc2c(c1)C(c3ccccc3S2)N4CCCC4	LIUGFGOUVMCXPO-UHFFFAOYSA-N	671	1585128763175
participant_28	M50292	CC(C)CC(=O)NCc1ccc2c(c1)C(c3ccccc3S2)N4CCCC4	IOBIAJGYKXJLPT-UHFFFAOYSA-N	686	1585128766663
participant_28	M50293	CC(=CC(=O)NCc1ccc2c(c1)C(c3ccccc3S2)N4CCCC4)C	CACGKUFPFYXLCY-UHFFFAOYSA-N	714	1585128773705
participant_28	M50296	CC(=C(C)C(=O)NCc1ccc2c(c1)C(c3ccccc3S2)N4CCCC4)C	DSOVMOYNVLANNP-UHFFFAOYSA-N	722	1585128788861
participant_28	M50297	C/C(=C(\C)/O)/C(=O)NCc1ccc2c(c1)C(c3ccccc3S2)N4CCCC4	KVKLEOYYTMSRSK-NXVVXOECSA-N	703	1585128802370
participant_28	M50300	CC1=C(C)OC(c2ccc3c(c2)C(c4ccccc4S3)N5CCCC5)NC1=O	UIEINLKFRHTKGI-UHFFFAOYSA-N	610	1585128809087
participant_28	M50301	Cc1c(C)oc(-c2ccc3c(c2)C(c4ccccc4S3)N5CCCC5)nc1=O	UJRJSTLAPJHBJN-UHFFFAOYSA-N	604	1585128815454
participant_28	M50302	CC1=C(C)C(=O)N=C(C1)c2ccc3c(c2)C(c4ccccc4S3)N5CCCC5	FHMNICSKWFSJGV-UHFFFAOYSA-N	600	1585128822465
participant_28	M50304	CC1=C(CC(=NC1=O)c2ccc3c(c2)C(c4ccccc4S3)N5CCCC5)O	FBVLIFMNPPPSRW-UHFFFAOYSA-N	593	1585128833728
participant_28	M50305	CC1=C(C(=O)N=C(C1)c2ccc3c(c2)C(c4ccccc4S3)N5CCCC5)Cl	BYNDTRMECWBRLZ-UHFFFAOYSA-N	593	1585128843169
participant_28	M50307	c1ccc2c(c1)C(c3cc(ccc3S2)C4=NC(=O)C(=C(C4)Cl)Cl)N5CCCC5	MKNMVUFHUYWNCO-UHFFFAOYSA-N	559	1585128845945
participant_28	M50308	C/C(=C(\C(=O)/N=C/c1ccc2c(c1)C(c3ccccc3S2)N4CCCC4)/Cl)/Cl	VEGSQIPLAKKMKP-GUZQCPEJSA-N	598	1585128853860
participant_28	M50309	C/C(=C(\C(=O)NCc1ccc2c(c1)C(c3ccccc3S2)N4CCCC4)/Cl)/Cl	SQQOULXMYNEOKY-ZHZULCJRSA-N	671	1585128859936
participant_28	M50311	CC(C(C(=O)NCc1ccc2c(c1)C(c3ccccc3S2)N4CCCC4)Cl)Cl	DVURIOGSXHFOCT-UHFFFAOYSA-N	647	1585128865622
participant_28	M50315	C/C(=C(\C(NCc1ccc2c(c1)C(c3ccccc3S2)N4CCCC4)O)/Cl)/Cl	IAVLGQMMSUEBHA-ZHZULCJRSA-N	639	1585128887725
participant_28	M50316	C/C(=C(\CNCc1ccc2c(c1)C(c3ccccc3S2)N4CCCC4)/Cl)/Cl	ROCCVLPNRSQONM-CYVLTUHYSA-N	657	1585128892778
participant_28	M50318	C/C(=C(/C)\Cl)/CNCc1ccc2c(c1)C(c3ccccc3S2)N4CCCC4	OQNMDHLMGPQYNM-WUKNDPDISA-N	680	1585128898218
participant_28	M50319	CC(=C(C)CNCc1ccc2c(c1)C(c3ccccc3S2)N4CCCC4)C	FFLWSHPAMNNTCL-UHFFFAOYSA-N	699	1585128901100
participant_28	M50320	CC(=C(CNCc1ccc2c(c1)C(c3ccccc3S2)N4CCCC4)O)C	KENNXUDNAHWAFH-UHFFFAOYSA-N	686	1585128909108
participant_28	M50321	C/C(=C(\CNCc1ccc2c(c1)C(c3ccccc3S2)N4CCCC4)/O)/O	IGUGLDSLFZKNOO-CYVLTUHYSA-N	645	1585128911099
participant_28	M50323	C/C(=C(\CNCc1ccc2c(c1)C(c3ccccc3S2)N4CCCC4)/O)/N	LPOTZDLZERBXLM-CYVLTUHYSA-N	663	1585128919173
participant_28	M50325	C/C(=C(\CNCc1ccc2c(c1)C(c3ccccc3S2)N4CCCC4)/N)/N	BYUOTRAGSYRJDN-CYVLTUHYSA-N	642	1585128929344
participant_28	M50326	CC(=C(CNCc1ccc2c(c1)C(c3ccccc3S2)N4CCCC4)N)C	HZIMILKYRAQFRT-UHFFFAOYSA-N	686	1585128934716
participant_28	M50327	CC(=C(C)C(C)NCc1ccc2c(c1)C(c3ccccc3S2)N4CCCC4)C	FDRFNWSABSWXHH-UHFFFAOYSA-N	708	1585128938479
participant_28	M50328	CC(=C(C)C(NCc1ccc2c(c1)C(c3ccccc3S2)N4CCCC4)O)C	ROGHRDQYYQJUNS-UHFFFAOYSA-N	698	1585128943002
participant_28	M50331	CC(=S(C)C(NCc1ccc2c(c1)C(c3ccccc3S2)N4CCCC4)O)C	PMUPFUDFUVTXTB-UHFFFAOYSA-N	694	1585128954636
participant_28	M50333	CC(=S(C)C(=O)NCc1ccc2c(c1)C(c3ccccc3S2)N4CCCC4)C	XMJHWYGNTGZVMG-UHFFFAOYSA-N	724	1585128959423
participant_28	M50335	CC(=S(C(=O)NCc1ccc2c(c1)C(c3ccccc3S2)N4CCCC4)O)C	NQQPYPJGXFIISX-UHFFFAOYSA-N	708	1585128968987
participant_28	M50336	CC(=S(C(=O)NCc1ccc2c(c1)C(c3ccccc3S2)N4CCCC4)O)O	OVWAAKJYDNMCNX-UHFFFAOYSA-N	672	1585128973482
participant_28	M50338	c1ccc2c(c1)C(c3cc(ccc3S2)CNC(=O)S(=C(O)O)O)N4CCCC4	JWOGXQCRLCYZLO-UHFFFAOYSA-N	619	1585128976060
participant_28	M50339	CC(=S(C(NCc1ccc2c(c1)C(c3ccccc3S2)N4CCCC4)O)O)C	AKCPESSBPMQTIK-UHFFFAOYSA-N	681	1585128994138
participant_28	M50341	CC(=S(C(NCc1ccc2c(c1)C(c3ccccc3S2)N4C=CCC4)O)O)C	MFJBVKSHURAJHE-UHFFFAOYSA-N	630	1585129006495
participant_28	M50343	CC(=S(C(NCc1ccc2c(c1)C(c3ccccc3S2)N4C=COC4)O)O)C	CXZOUEIVMSWRJM-UHFFFAOYSA-N	582	1585129013522
participant_28	M50345	CC(=S(C(NCc1ccc2c(c1)C(c3ccccc3S2)N4C=COO4)O)O)C	KLRVISGQUCTYQV-UHFFFAOYSA-N	551	1585129015636
participant_28	M50346	CC(=S(C(NCc1ccc2c(c1)C(c3ccccc3S2)N4C=CCO4)O)O)C	ZAGUOLXNUOPQTI-UHFFFAOYSA-N	582	1585129019964
participant_28	M50348	CC(=C(C(NCc1ccc2c(c1)C(c3ccccc3S2)N4C=CCC4)O)O)C	URGLQQNAOIZZTI-UHFFFAOYSA-N	626	1585129028295
participant_28	M50349	CC(=C(C)C(NCc1ccc2c(c1)C(c3ccccc3S2)N4C=CCC4)O)C	OCJUQRMVMLONQY-UHFFFAOYSA-N	654	1585129030311
participant_28	M50350	CC(C)C(C)C(NCc1ccc2c(c1)C(c3ccccc3S2)N4C=CCC4)O	YUUHRUFGIJTQQQ-UHFFFAOYSA-N	592	1585129034819
participant_28	M50352	CC(C)CC(NCc1ccc2c(c1)C(c3ccccc3S2)N4C=CCC4)O	KSBUNJQBDKPCET-UHFFFAOYSA-N	605	1585129045792
participant_28	M50355	CC(C)SC(NCc1ccc2c(c1)C(c3ccccc3S2)N4C=CCC4)O	DBXMVCUMVAMHMU-UHFFFAOYSA-N	604	1585129052539
participant_28	M50357	CC(S)SC(NCc1ccc2c(c1)C(c3ccccc3S2)N4C=CCC4)O	FYZBWGWZUHMTJN-UHFFFAOYSA-N	589	1585129054846
participant_28	M50359	CC(CC(NCc1ccc2c(c1)C(c3ccccc3S2)N4C=CCC4)O)S	PPBRWFSEZQOJOU-UHFFFAOYSA-N	590	1585129058999
participant_28	M50360	CC(C(C)S)C(NCc1ccc2c(c1)C(c3ccccc3S2)N4C=CCC4)O	DLDWXQMRPQQRIM-UHFFFAOYSA-N	590	1585129063877
participant_28	M50361	C/C(=C(\C)/S)/C(NCc1ccc2c(c1)C(c3ccccc3S2)N4C=CCC4)O	HHTAISIYMPYBGP-NXVVXOECSA-N	631	1585129068162
participant_28	M50362	C/C(=C(\C)/S)/C(=O)NCc1ccc2c(c1)C(c3ccccc3S2)N4C=CCC4	MXMSQRQAHORFEX-NXVVXOECSA-N	659	1585129071860
participant_28	M50364	C/C(=C(\C)/S)/C(=O)/N=C/c1ccc2c(c1)C(c3ccccc3S2)N4C=CCC4	BDUJUNKTXASCCN-QIQXCUPMSA-N	586	1585129074588
participant_28	M50367	Cc1cc(cc2C(c3ccccc3Sc12)N4C=CCC4)CNC(=O)/C(=C(/C)\S)/C	KQDUFFCMFRTZNH-MSUUIHNZSA-N	621	1585129094617
participant_28	M50371	CC(=C(C)NCc1cc(C)c2c(c1)C(c3ccccc3S2)N4CCCC4)C	MMUQDCVANDXHRO-UHFFFAOYSA-N	669	1585129126630
participant_28	M50372	CC(=C(C)NCc1cc(C)c2c(c1)C(c3c(C)cccc3S2)N4CCCC4)C	FGNOMNHUMHTESZ-UHFFFAOYSA-N	618	1585129136066
participant_28	M50373	CC(=C(C)NCc1ccc2c(c1)C(c3c(C)cccc3S2)N4CCCC4)C	AUJLXHBWTHUBQV-UHFFFAOYSA-N	699	1585129142810
participant_28	M50377	CC(=C(C)NCc1ccc2c(c1)C(c3ccccc3S2=O)N4CCCC4)C	DQNZHQXTSVXJKK-UHFFFAOYSA-N	659	1585129152219
participant_28	M50378	CC(=C(C)NCc1ccc2c(c1)C(c3ccccc3S2(=O)=O)N4CCCC4)C	KHWKYFGYMZRESH-UHFFFAOYSA-N	635	1585129154913
participant_28	M49447	Cc1ccccc1C(c2c(C)ccc3c2CCC=C3NC(=O)C)N4CCCC4	VDRLDGCSQPIPBZ-UHFFFAOYSA-N	629	1585129227820
participant_28	M50385	C=C(C)NC1=CCCc2c1ccc(C)c2C(c3ccccc3C)N4CCCC4	BMBNJFSZQCLWFU-UHFFFAOYSA-N	618	1585129244717
participant_28	M50387	C/C=C(/C)\NC1=CCCc2c1ccc(C)c2C(c3ccccc3C)N4CCCC4	LUNWWQPFVSLBKC-SQFVCTCFSA-N	621	1585129255509
participant_28	M50391	CC/C=C(\c1ccc(C)c(c1)C(c2ccccc2C)N3CCCC3)/N/C(=C\C)/C	FFDGLKPURWVOLD-RGHLEXSXSA-N	609	1585129265830
participant_28	M50394	C/C=C(/C)\N/C(=C/C)/c1ccc(C)c(c1)C(c2ccccc2C)N3CCCC3	CAXAMJFGMSHXQQ-MVVDUKQKSA-N	601	1585129268820
participant_28	M50395	C/C=C(/C)\NC(=C)c1ccc(C)c(c1)C(c2ccccc2C)N3CCCC3	PGWMYWZTVAMJDM-IOXNKQMXSA-N	616	1585129272827
participant_28	M50397	C/C=C(/C)\NC(=C)c1ccc(c(c1)C(c2ccccc2C)N3CCCC3)S	PTTVNUCPCZUNMH-DVZOWYKESA-N	595	1585129280476
participant_28	M50401	C/C=C(/C)\NC(=C)c1ccc2c(c1)C(c3c(C)cccc3S2)N4CCCC4	UCGQUKVWWLQQJV-ZWSORDCHSA-N	610	1585129287914
participant_28	M50404	C/C=C(/C)\NC(=C)c1ccc2c(c1)C(c3ccccc3S2)N4CCCC4	OEMKDXHKQWEXNF-XRVIQIRUSA-N	631	1585129293821
participant_28	M50409	CCC(=C(C)C)NCc1ccc2c(c1)C(c3ccccc3S2)N4CCCC4	WFUMXIIERXFWHA-UHFFFAOYSA-N	717	1585129322693
participant_28	M50412	CC(=C1CCc2cc3c(cc2CN1)C(c4ccccc4S3)N5CCCC5)C	UYVZFJAQOKZJSO-UHFFFAOYSA-N	615	1585129328844
participant_28	M50419	CC(=C1Cc2cc3c(cc2CN1)C(c4ccccc4S3)N5CCCC5)C	SAOFFWMDGGIIMQ-UHFFFAOYSA-N	624	1585129368819
participant_28	M50421	CC(=C1Cc2ccc(cc2CN1)C(c3ccccc3S)N4CCCC4)C	KBFVYAPUOAYUHL-UHFFFAOYSA-N	615	1585129376831
participant_28	M50422	CC(=C1Cc2ccc(cc2CN1)C(c3ccccc3S)n4cccc4)C	QHOHUERWCIZQPW-UHFFFAOYSA-N	534	1585129387036
participant_28	M50423	CC(=C1Cc2ccc(cc2CN1)C(c3ccccc3SC)n4cccc4)C	ZKJNJYAIEAYMBF-UHFFFAOYSA-N	534	1585129392800
participant_28	M50424	CC(=C1Cc2ccc(cc2CN1)C(c3ccccc3S(=O)C)n4cccc4)C	AXBXDTCKEWKKQQ-UHFFFAOYSA-N	539	1585129400503
participant_28	M50425	CC(=C1Cc2ccc(cc2CN1)C(c3ccccc3S(=O)(=O)C)n4cccc4)C	GEMAGZYJXGDXJH-UHFFFAOYSA-N	538	1585129403019
participant_28	M50427	CC(=C1CC2=CCC(C=C2CN1)C(c3ccccc3S(=O)(=O)C)n4cccc4)C	ZZVNCNCQFYOSKI-UHFFFAOYSA-N	515	1585129421280
participant_28	M50428	CC(=C1CC2=CCC(C=C2CN1)C(c3ccccc3S(=O)C)n4cccc4)C	OWRLERNYTHGTLD-UHFFFAOYSA-N	515	1585129433850
participant_28	M50432	CC(=C1CC2=CCC3(C=C2CN1)CS(=O)c4ccccc4C3n5cccc5)C	JOJSVHOCOBMOQZ-UHFFFAOYSA-N	525	1585129452786
participant_28	M50437	CC(=C1CC2=CCC3(C=C2CN1)CSc4ccccc4C3n5cccc5)C	PHAXKNONJCCDEW-UHFFFAOYSA-N	543	1585129482858
participant_28	M50438	CC(=C1CC(=C)/C(=C\C2(C)CSc3ccccc3C2n4cccc4)/CN1)C	BMUVQGJKPRRQCI-RGEXLXHISA-N	532	1585129485863
participant_28	M50442	CC(=C1CC(=C)C(=C)CN1)C	USHNVYBMRZYWFX-UHFFFAOYSA-N	166	1585129490840
participant_36	M50166	CC(=C(C)NCc1ccc2c(c1)C(c3ccccc3S2)N4CCCC4)C	RSUKTCZIHSYGRS-UHFFFAOYSA-N	727	1585130898765
participant_36	M50480	CC(=C(C)NCc1ccc(cc1)Sc2ccccc2CN3CCCC3)C	QSVFTQKKXCJUPW-UHFFFAOYSA-N	636	1585130909449
participant_36	M50481	CC(=C(C)NCc1ccc(c(c1)CN2CCCC2)Sc3ccccc3)C	XVXCCYWEWVOJSE-UHFFFAOYSA-N	637	1585130918808
participant_36	M50482	CC(=C(C)NCc1ccc(cc1)Sc2ccccc2)C	GWAPMHQBSPCVSI-UHFFFAOYSA-N	511	1585130923376
participant_36	M50483	CC(=C(C)NCc1ccc2c(c1)c3ccccc3s2)C	WUVAMDRUJOQBNS-UHFFFAOYSA-N	574	1585130927504
participant_36	M50484	CC(=C(C)NCc1ccc2c(c1)C(c3ccccc3S2)N4CCNC4)C	CHJSHRMZQJBBQE-UHFFFAOYSA-N	699	1585130953659
participant_36	M50485	c1ccc2c(c1)C(c3cc(ccc3S2)CN)N4CCCC4	QKWQWESZFNTOAX-UHFFFAOYSA-N	628	1585130975383
participant_36	M50486	CNCc1ccc2c(c1)C(c3ccccc3S2)N4CCCC4	WXGSGDGHMOSJDQ-UHFFFAOYSA-N	668	1585130979088
participant_36	M50258	CC/C(=C(\C)/NCc1ccc2c(c1)C(c3ccccc3S2)N4CCCC4)/C	FCLXBSGLAFOVCC-ISLYRVAYSA-N	717	1585130995213
participant_36	M50259	CCC/C(=C(\C)/NCc1ccc2c(c1)C(c3ccccc3S2)N4CCCC4)/C	FTEVNWHRWQCHPA-VHEBQXMUSA-N	704	1585130996550
participant_36	M50487	CC1=C(CCCC1)NCc2ccc3c(c2)C(c4ccccc4S3)N5CCCC5	WDQSPHQCDPKKJB-UHFFFAOYSA-N	614	1585131000534
participant_36	M50488	Cc1ccccc1NCc2ccc3c(c2)C(c4ccccc4S3)N5CCCC5	DNTRZYQJTMJECG-UHFFFAOYSA-N	642	1585131004204
participant_36	M50489	CC(=S(C)NCc1ccc2c(c1)C(c3ccccc3S2)N4CCCC4)C	PGHNXDKUPSLRHQ-UHFFFAOYSA-N	708	1585131028213
participant_36	M50490	CS(=S(C)NCc1ccc2c(c1)C(c3ccccc3S2)N4CCCC4)C	CYKIKIYCIQRSLN-UHFFFAOYSA-N	657	1585131030753
participant_36	M50491	CC(=S(C)C)NCc1ccc2c(c1)C(c3ccccc3S2)N4CCCC4	ZGLOFLBAJSEJQN-UHFFFAOYSA-N	710	1585131041691
participant_36	M50492	CC(=C(C)NSc1ccc2c(c1)C(c3ccccc3S2)N4CCCC4)C	WPAFKGUHSFIBDF-UHFFFAOYSA-N	657	1585131047900
participant_36	M50493	CC(=C(C)NS(=O)c1ccc2c(c1)C(c3ccccc3S2)N4CCCC4)C	VYKNEZQIYZRRDW-UHFFFAOYSA-N	659	1585131053520
participant_36	M50494	CC(=C(C)NS(=O)(=O)c1ccc2c(c1)C(c3ccccc3S2)N4CCCC4)C	IIIGVLOPNKDSMC-UHFFFAOYSA-N	656	1585131055032
participant_28	M50491	CC(=S(C)C)NCc1ccc2c(c1)C(c3ccccc3S2)N4CCCC4	ZGLOFLBAJSEJQN-UHFFFAOYSA-N	710	1585132846127
participant_28	M50489	CC(=S(C)NCc1ccc2c(c1)C(c3ccccc3S2)N4CCCC4)C	PGHNXDKUPSLRHQ-UHFFFAOYSA-N	708	1585132858314
participant_28	M50490	CS(=S(C)NCc1ccc2c(c1)C(c3ccccc3S2)N4CCCC4)C	CYKIKIYCIQRSLN-UHFFFAOYSA-N	657	1585132860260
participant_28	M50495	C/C(=C(/C)\NCc1ccc2c(c1)C(c3ccccc3S2)N4CCCC4)/Cl	XOAAPYWIXFYDLE-FOCLMDBBSA-N	708	1585132868144
participant_28	M50496	CC(=C(Cl)Cl)NCc1ccc2c(c1)C(c3ccccc3S2)N4CCCC4	OTRTZDZDGOZDBC-UHFFFAOYSA-N	667	1585132870489
participant_28	M50497	C/C(=C(/Cl)\NCc1ccc2c(c1)C(c3ccccc3S2)N4CCCC4)/Cl	XLKHBLJWWLVALM-KGENOOAVSA-N	667	1585132880334
participant_28	M50498	CC(=C(Cl)NCc1ccc2c(c1)C(c3ccccc3S2)N4CCCC4)C	IQUUOUCDHBYFMZ-UHFFFAOYSA-N	708	1585132884750
participant_28	M50499	CC/C(=C(/C)\NCc1ccc2c(c1)C(c3ccccc3S2)N4CCCC4)/C	FCLXBSGLAFOVCC-ZCXUNETKSA-N	717	1585132899004
participant_28	M50500	CCC/C(=C(/C)\NCc1ccc2c(c1)C(c3ccccc3S2)N4CCCC4)/C	FTEVNWHRWQCHPA-HNENSFHCSA-N	704	1585132905140
participant_28	M50501	CCS(=C(C)NCc1ccc2c(c1)C(c3ccccc3S2)N4CCCC4)C	CZFGSYBUXVSGRG-UHFFFAOYSA-N	708	1585132925163
participant_28	M50502	CCC(=C(C)NCc1ccc2c(c1)C(c3ccccc3S2)N4CCCC4)CC	CJVPDYFCCVAAOE-UHFFFAOYSA-N	690	1585132972962
participant_28	M50503	C/C(=C(\C)/NCc1ccc2c(c1)C(c3ccccc3S2)N4CCCC4)/CO	JTYLGXQVCJUOSW-MSUUIHNZSA-N	701	1585132991390
participant_28	M50504	C/C(=C(\C)/NO)/NCc1ccc2c(c1)C(c3ccccc3S2)N4CCCC4	RCKYTYIHKXVHSC-NXVVXOECSA-N	695	1585133000139
participant_28	M50505	CC/C(=C(\C)/NCc1ccc2c(c1)C(c3ccccc3S2)N4CCCC4)/NO	ZJHNGKUUYQLQCL-SILNSSARSA-N	692	1585133005559
participant_28	M50506	CCC/C(=C(\C)/NCc1ccc2c(c1)C(c3ccccc3S2)N4CCCC4)/NO	YNDLZKJXMZBNCQ-FXBPSFAMSA-N	673	1585133010967
participant_28	M50507	CCCC/C(=C(\C)/NCc1ccc2c(c1)C(c3ccccc3S2)N4CCCC4)/NO	GLJCIZXPYNLVMP-PYCFMQQDSA-N	656	1585133012986
participant_28	M50508	C/C(=C/1\CCCCN1O)/NCc2ccc3c(c2)C(c4ccccc4S3)N5CCCC5	OXWNMSPWAVZUDM-PYCFMQQDSA-N	659	1585133015900
participant_28	M50509	C/C(=C/1\CCCCN1O)/NCc2ccc(c(c2)C(c3ccccc3)N4CCCC4)S	QWYPDYHFXNEZDW-NMWGTECJSA-N	599	1585133024381
participant_28	M50510	C/C(=C/1\CCCCN1O)/NCc2ccc(c(Cc3ccccc3)c2)S	JNCJVJWXGQRZPU-SILNSSARSA-N	590	1585133028378
participant_28	M50511	C/C(=C\CCCCNO)/NCc1ccc(c(Cc2ccccc2)c1)S	GJXQNPVFYNDJOW-CAOOACKPSA-N	435	1585133034381
participant_36	M50273	CCN(CC)C1c2ccccc2Sc3ccc(cc31)CNC(=C(C)C)C	CMWWFNFQAVDHKU-UHFFFAOYSA-N	572	1585138602866
participant_36	M50681	CCCN(CC)C1c2ccccc2Sc3ccc(cc31)CNC(=C(C)C)C	FRRNOZSFJPOEMJ-UHFFFAOYSA-N	573	1585138608219
participant_36	M50682	CC(=C(C)NCc1ccc2c(c1)C(c3ccccc3S2)N4CCCCC4)C	GZKHFJCOVNVQQK-UHFFFAOYSA-N	702	1585138609173
participant_36	M50685	CC(=C(C)NCc1ccc2c(c1)C(c3ccccc3S2)N4CCNCC4)C	FQTVCJQTYQQPHF-UHFFFAOYSA-N	701	1585138616187
participant_36	M50688	CC(=C(C)NCc1ccc2c(c1)C(c3ccccc3S2)N4CCN(C)CC4)C	RQKRGYZSEMRIMA-UHFFFAOYSA-N	792	1585138623553
participant_23	M50688	CC(=C(C)NCc1ccc2c(c1)C(c3ccccc3S2)N4CCN(C)CC4)C	RQKRGYZSEMRIMA-UHFFFAOYSA-N	792	1585139459002
participant_23	M50776	CC(=C(C)NCc1ccc2c(c1)C(c3ccccc3O2)N4CCN(C)CC4)C	OYXLNMLMRWTOCQ-UHFFFAOYSA-N	739	1585139479978
participant_23	M50779	CC(=C(C)NCc1ccc2c(c1)C(c3cc(C)ccc3S2)N4CCN(C)CC4)C	AXXFUOSPIIWEAY-UHFFFAOYSA-N	743	1585139493496
participant_23	M50781	CCc1ccc2c(c1)C(c3cc(ccc3S2)CNC(=C(C)C)C)N4CCN(C)CC4	WOFMIOLXWVLVNC-UHFFFAOYSA-N	738	1585139496646
participant_23	M50782	CCCc1ccc2c(c1)C(c3cc(ccc3S2)CNC(=C(C)C)C)N4CCN(C)CC4	KZAWCKHQRZSSRH-UHFFFAOYSA-N	726	1585139497959
participant_23	M50783	CC(C)Cc1ccc2c(c1)C(c3cc(ccc3S2)CNC(=C(C)C)C)N4CCN(C)CC4	CSMSLYMRLSKUMQ-UHFFFAOYSA-N	719	1585139499700
participant_23	M50785	CC(=C(C)NCc1ccc2c(c1)C(c3cc(ccc3S2)NC(C)C)N4CCN(C)CC4)C	NQNALDSLYHYLOJ-UHFFFAOYSA-N	709	1585139504190
participant_23	M50786	CC(=C(C)NCc1ccc2c(c1)C(c3cc(ccc3S2)NC(C)O)N4CCN(C)CC4)C	BSAXQDOZXOAFHM-UHFFFAOYSA-N	715	1585139507773
participant_23	M50789	CC(=C(C)NCc1ccc2c(c1)C(c3cc(ccc3S2)NC(=O)C)N4CCN(C)CC4)C	HSZQIMXHBHLXQO-UHFFFAOYSA-N	710	1585139515905
participant_23	M50794	C/C(=C(/C)\O)/NCc1ccc2c(c1)C(c3ccccc3S2)N4CCN(C)CC4	RDLQICXRXRLYRM-WUKNDPDISA-N	794	1585139535202
participant_23	M50795	CC/C(=C(/C)\NCc1ccc2c(c1)C(c3ccccc3S2)N4CCN(C)CC4)/O	ZHGAPPDSJNWSTM-HEHNFIMWSA-N	784	1585139547055
participant_23	M50798	CCC/C(=C(/C)\NCc1ccc2c(c1)C(c3ccccc3S2)N4CCN(C)CC4)/O	MKPWJAUJRNQIHT-RELWKKBWSA-N	775	1585139553978
participant_23	M50801	CCCC/C(=C(/C)\NCc1ccc2c(c1)C(c3ccccc3S2)N4CCN(C)CC4)/O	ZOGVHXRJSMQKQH-FCDQGJHFSA-N	755	1585139567522
participant_23	M50802	CCCCC/C(=C(/C)\NCc1ccc2c(c1)C(c3ccccc3S2)N4CCN(C)CC4)/O	CKPYBGKNWJFWAO-HIXSDJFHSA-N	725	1585139571261
participant_23	M50803	C/C(=C(/C1CCCC1)\O)/NCc2ccc3c(c2)C(c4ccccc4S3)N5CCN(C)CC5	GHLTUXDYUPVFNS-ZXVVBBHZSA-N	746	1585139572465
participant_23	M50804	CCCC(C)/C(=C(/C)\NCc1ccc2c(c1)C(c3ccccc3S2)N4CCN(C)CC4)/O	UAVFSNOQENPLRE-NHFJDJAPSA-N	769	1585139581934
participant_23	M50806	CCCCC(C)/C(=C(/C)\NCc1ccc2c(c1)C(c3ccccc3S2)N4CCN(C)CC4)/O	OCHBLCBJWFPKRK-SGWCAAJKSA-N	750	1585139588627
participant_23	M50808	CCCCCC(C)/C(=C(/C)\NCc1ccc2c(c1)C(c3ccccc3S2)N4CCN(C)CC4)/O	QMKJVNFNJAGYTG-QUPMIFSKSA-N	721	1585139589776
participant_23	M50809	C/C(=C(/C1CCCCC1)\O)/NCc2ccc3c(c2)C(c4ccccc4S3)N5CCN(C)CC5	QGNYMOZZPMYLMX-VFCFBJKWSA-N	704	1585139600438
participant_23	M50810	C/C(=C(/c1ccccc1)\O)/NCc2ccc3c(c2)C(c4ccccc4S3)N5CCN(C)CC5	WWYIDXUQKIDWFD-VFCFBJKWSA-N	711	1585139605168
participant_23	M50811	C/C(=C\O)/NCc1ccc2c(c1)C(c3ccccc3S2)N4CCN(C)CC4	SLSCGXDTWZARAW-FOCLMDBBSA-N	788	1585139620913
participant_23	M50812	C/C(=C(/C)\O)/NC(C)c1ccc2c(c1)C(c3ccccc3S2)N4CCN(C)CC4	ZJJIQYJHFGUNTK-FBMGVBCBSA-N	728	1585139644034
participant_23	M50813	C/C(=C(/C)\O)/NC(c1ccc2c(c1)C(c3ccccc3S2)N4CCN(C)CC4)O	LBNHBBLKKHFLBH-FOCLMDBBSA-N	713	1585139648723
participant_23	M50814	C/C(=C(/C)\O)/NC(=O)c1ccc2c(c1)C(c3ccccc3S2)N4CCN(C)CC4	CABLPOVLXIMQOG-FOCLMDBBSA-N	726	1585139653632
participant_23	M50817	Cc1ccc2c(c1)Sc3ccc(cc3C2N4CCN(C)CC4)CN/C(=C(\C)/O)/C	OCPUTGHTECAGIP-ISLYRVAYSA-N	753	1585139664027
participant_23	M50818	CCc1ccc2c(c1)Sc3ccc(cc3C2N4CCN(C)CC4)CN/C(=C(\C)/O)/C	LGQTXCZTSONXAC-ISLYRVAYSA-N	746	1585139666146
participant_23	M50819	CCCc1ccc2c(c1)Sc3ccc(cc3C2N4CCN(C)CC4)CN/C(=C(\C)/O)/C	WPHPXCSBOPUYQB-VHEBQXMUSA-N	733	1585139668210
participant_23	M50820	CCCCc1ccc2c(c1)Sc3ccc(cc3C2N4CCN(C)CC4)CN/C(=C(\C)/O)/C	OECFYYGCMHKLRS-FMQUCBEESA-N	734	1585139671966
participant_23	M50822	CC(C)CCc1ccc2c(c1)Sc3ccc(cc3C2N4CCN(C)CC4)CN/C(=C(\C)/O)/C	QCWJMFMJJJGKFA-QZQOTICOSA-N	718	1585139674300
participant_23	M50824	CC(C)NCc1ccc2c(c1)Sc3ccc(cc3C2N4CCN(C)CC4)CN/C(=C(\C)/O)/C	ACPVTHMVIPUCOJ-FMQUCBEESA-N	726	1585139678126
participant_23	M50825	C/C(=C(/C)\O)/NCc1ccc2c(c1)C(c3ccc(cc3S2)CNC(C)O)N4CCN(C)CC4	GTAAMRVOSFTJAS-ISLYRVAYSA-N	722	1585139682561
participant_23	M50826	C/C(=C(/C)\O)/NCc1ccc2c(c1)C(c3ccc(cc3S2)CNC(=O)C)N4CCN(C)CC4	FVPHCKGRJMMOLJ-ISLYRVAYSA-N	724	1585139686382
participant_23	M50829	C/C(=C(/C)\O)/NCc1ccc2c(c1)C(c3ccc(cc3S2)CNC(=O)O)N4CCN(C)CC4	UPPQNGGLIPMBFV-WUKNDPDISA-N	713	1585139692028
participant_36	M50794	C/C(=C(/C)\O)/NCc1ccc2c(c1)C(c3ccccc3S2)N4CCN(C)CC4	RDLQICXRXRLYRM-WUKNDPDISA-N	794	1585145923667
participant_36	M50984	C/C(=C(/C)\O)/NCc1ccc2c(c1)C(c3ccccc3S2)N4CCNCC4	VJPAUBPWDOPJPD-FOCLMDBBSA-N	683	1585145932488
participant_36	M50985	C/C(=C(/C)\O)/NCc1ccc2c(c1)C(c3ccccc3S2)N4CCOCC4	DPAIBWNFBPYDPK-FOCLMDBBSA-N	683	1585145937404
participant_36	M50986	C/C(=C(/C)\O)/NCc1ccc2c(c1)C(c3ccccc3S2)N4CCCCC4	OZQVOMUDUSAPCR-WUKNDPDISA-N	684	1585145949202
participant_36	M50987	CC1CCCN(C1)C2c3ccccc3Sc4ccc(cc42)CN/C(=C(\C)/O)/C	COSJPMOLGPVBRC-ISLYRVAYSA-N	690	1585145961795
participant_36	M50988	C/C(=C(/C)\O)/NCc1ccc2c(c1)C(c3ccccc3S2)N4CCCN(C)C4	XDVVOYMGKOAKJP-WUKNDPDISA-N	746	1585145965321
participant_36	M50989	CC1CCCCN1C2c3ccccc3Sc4ccc(cc42)CN/C(=C(\C)/O)/C	NEUQCZGGQDREEC-ISLYRVAYSA-N	684	1585145985735
participant_36	M50990	C/C(=C(/C)\O)/NCc1ccc2c(c1)C(c3ccccc3S2)N4CCCCN4C	SNRAAPMWHOQGHX-WUKNDPDISA-N	721	1585145990182
participant_36	M50991	C/C(=C(/C)\O)/NCc1ccc2c(c1)C(c3ccccc3S2)N4CC=CN(C)C4	NMCUUCIVRLBDGM-WUKNDPDISA-N	663	1585146008315
participant_36	M50992	C/C(=C(/C)\O)/NCc1ccc2c(c1)C(c3ccccc3S2)N4C=CCN(C)C4	LUKCVGRINCGYDT-WUKNDPDISA-N	662	1585146023442
participant_36	M50993	C/C(=C(/C)\O)/NCc1ccc2c(c1)C(c3ccccc3S2)N4C=CN(C)CC4	UAGKNUHSRVRVPY-WUKNDPDISA-N	696	1585146077939
participant_36	M50994	C/C(=C(/C)\O)/NCc1ccc2c(c1)C(c3ccccc3S2)N4C=CN(C)C=C4	MCVUDWYPZYBUBO-WUKNDPDISA-N	567	1585146079769
participant_36	M50995	CC(C(C)O)NCc1ccc2c(c1)C(c3ccccc3S2)N4CCN(C)CC4	VACWCFQLUHCPLD-UHFFFAOYSA-N	760	1585146107854
participant_36	M50996	CC(C(=O)C)NCc1ccc2c(c1)C(c3ccccc3S2)N4CCN(C)CC4	HZWVAAVZBBPUNA-UHFFFAOYSA-N	797	1585146114262
participant_36	M50997	C/C(=N\Cc1ccc2c(c1)C(c3ccccc3S2)N4CCN(C)CC4)/C(=O)C	YAYSYVKQUJARBF-LFVJCYFKSA-N	778	1585146118526
participant_36	M50998	C=C(C(=O)C)NCc1ccc2c(c1)C(c3ccccc3S2)N4CCN(C)CC4	NNRYNOKQHGIGNT-UHFFFAOYSA-N	797	1585146126078
participant_36	M50999	C/C=C(/C(=O)C)\NCc1ccc2c(c1)C(c3ccccc3S2)N4CCN(C)CC4	IVOXRWIIBJUPLO-IGLQUIOVSA-N	804	1585146130462
participant_36	M51000	CC(=O)C1=CCC(c2ccc3c(c2)C(c4ccccc4S3)N5CCN(C)CC5)N1	KSPPNPBWODUNKQ-UHFFFAOYSA-N	730	1585146132682
participant_36	M51001	CC(=O)c1ccc(-c2ccc3c(c2)C(c4ccccc4S3)N5CCN(C)CC5)[nH]1	IANFBBPOBFFUFE-UHFFFAOYSA-N	715	1585146139710
participant_36	M51002	CC(=O)C1CCC(c2ccc3c(c2)C(c4ccccc4S3)N5CCN(C)CC5)N1	BQXCLBYZIYPHDU-UHFFFAOYSA-N	719	1585146151690
participant_36	M51003	CC(=C(C(=O)C)NCc1ccc2c(c1)C(c3ccccc3S2)N4CCN(C)CC4)C	LTCQMJKSYGNIEK-UHFFFAOYSA-N	792	1585146165979
participant_36	M51004	CC(=O)/C(=C/O)/NCc1ccc2c(c1)C(c3ccccc3S2)N4CCN(C)CC4	STJBSFQSLIOSJO-HKWRFOASSA-N	787	1585146180047
participant_36	M51005	CC(=O)/C(=C/Cl)/NCc1ccc2c(c1)C(c3ccccc3S2)N4CCN(C)CC4	HJNIZFICFURMAK-ZHZULCJRSA-N	798	1585146184505
participant_36	M51006	CC(=O)/C(=C/F)/NCc1ccc2c(c1)C(c3ccccc3S2)N4CCN(C)CC4	NCHYZEFDBSASCN-ZHZULCJRSA-N	787	1585146189367
participant_36	M51007	CC(=O)/C(=C/Br)/NCc1ccc2c(c1)C(c3ccccc3S2)N4CCN(C)CC4	HTPUZFOKCBKUGL-ZHZULCJRSA-N	780	1585146199674
participant_36	M51008	CN1CCN(CC1)C2c3ccccc3Sc4ccc(cc42)CN/C(=C\Cl)/C(=O)Cl	KWOLAHYYSOOFSL-AQTBWJFISA-N	768	1585146208031
participant_36	M51009	C/C=C(/C(=O)Cl)\NCc1ccc2c(c1)C(c3ccccc3S2)N4CCN(C)CC4	JQEYNOMWTWGWBV-OQOIWIOPSA-N	787	1585146212556
participant_36	M51010	C/C=C(/C(=O)C)\NCc1ccc2c(c1)C(c3cc(C)ccc3S2)N4CCN(C)CC4	MJHPTYTYZMERAU-IOMHPIHLSA-N	759	1585146230628
participant_36	M51011	C/C=C(/C(=O)C)\NCc1ccc2c(c1)C(c3cc(ccc3S2)Cl)N4CCN(C)CC4	VCILSLRJDKUQKI-IGLQUIOVSA-N	740	1585146233896
participant_36	M51012	C/C=C(/C(=O)C)\SCc1ccc2c(c1)C(c3ccccc3S2)N4CCN(C)CC4	NJXYJTDNAODNNP-IGLQUIOVSA-N	766	1585146250684
participant_36	M51013	C/C=C(/C(=O)C)\SSc1ccc2c(c1)C(c3ccccc3S2)N4CCN(C)CC4	HOVGKWLMKKKZSY-YQLNASGTSA-N	719	1585146252283
participant_36	M51014	C/C=C(/C(=O)C)\NSc1ccc2c(c1)C(c3ccccc3S2)N4CCN(C)CC4	GMAOVAIFAIZNRU-YQLNASGTSA-N	732	1585146260897
participant_36	M51015	C/C=C(/C(=O)C)\NNc1ccc2c(c1)C(c3ccccc3S2)N4CCN(C)CC4	IMZNCADFDIEHAJ-YQLNASGTSA-N	733	1585146262071
participant_36	M51016	CN1CCN(CC1)C2c3ccccc3Sc4ccc(cc42)CNC5=CCCC5=O	ITPXQEOSDOTMRR-UHFFFAOYSA-N	753	1585147026880
participant_36	M51017	CN1CCN(CC1)C2c3ccccc3Sc4ccc(cc42)CNC5=CC=CC5=O	RVEZNFNHXILHDT-UHFFFAOYSA-N	735	1585147034257
participant_36	M51018	C/C=C(\C(=O)C)/NCc1ccc2c(c1)C(c3ccccc3S2)N4CCN(C)CC4	IVOXRWIIBJUPLO-IPBDZQFASA-N	804	1585147040371
participant_36	M51019	CC/C=C(/C(=O)C)\NCc1ccc2c(c1)C(c3ccccc3S2)N4CCN(C)CC4	SVCGPXVCYUINKR-HOEBFWFUSA-N	794	1585147045132
participant_36	M51020	CN1CCN(CC1)C2c3ccccc3Sc4ccc(cc42)CNC5=CCCCC5=O	OCLZNUSVHDOWPG-UHFFFAOYSA-N	740	1585147047687
participant_36	M51021	CN1CCN(CC1)C2c3ccccc3Sc4ccc(cc42)CNC5=CCC=CC5=O	JBFDQHQTIIROFO-UHFFFAOYSA-N	737	1585147051235
participant_36	M51022	CN1CCN(CC1)C2c3ccccc3Sc4ccc(cc42)CNc5c[nH]ccc5=O	MTZDJBIUUQPFEY-UHFFFAOYSA-N	734	1585147055052
participant_36	M51023	CN1CCN(CC1)C2c3ccccc3Sc4ccc(cc42)CNc5coccc5=O	YLDLFIBJCCIXNG-UHFFFAOYSA-N	723	1585147062116
participant_36	M51024	C/C=C(\C(=O)C)/NC(C)c1ccc2c(c1)C(c3ccccc3S2)N4CCN(C)CC4	NZQHAVIPCPNCLR-RREIPUBJSA-N	736	1585147079052
participant_36	M51025	C/C=C(/C(=O)C)\OCc1ccc2c(c1)C(c3ccccc3S2)N4CCN(C)CC4	VLLNGUOINKMAPP-IGLQUIOVSA-N	776	1585147220118
participant_36	M51026	C/C=C(/C(=O)C)\NCc1ccc2c(c1)C(c3ccccc3O2)N4CCN(C)CC4	GSGUJEBWOQBYSW-IGLQUIOVSA-N	748	1585147227438
participant_36	M51027	C/C=C(/C(=O)C)\NCc1ccc2c(c1)C(c3ccccc3N2)N4CCN(C)CC4	DUSCUNIYTGXJQQ-IGLQUIOVSA-N	728	1585147231968
participant_36	M51028	CN1CCN(CC1)C2c3ccccc3Sc4ccccc42	QTSDYZKXMXPDKS-UHFFFAOYSA-N	688	1585151201829
participant_36	M8254	c1ccc2c(c1)Cc3ccccc3S2	PQJUJGAVDBINPI-UHFFFAOYSA-N	498	1585151208765
participant_36	M51029	Cc1ccc2c(c1)Cc3ccccc3S2	ATTLFLQPHSUNBK-UHFFFAOYSA-N	539	1585151215772
participant_36	M51030	CCc1ccc2c(c1)Cc3ccccc3S2	OTPXQTYBTFXYJS-UHFFFAOYSA-N	550	1585151217572
participant_36	M51031	CCCc1ccc2c(c1)Cc3ccccc3S2	JMHRUARCGJHRHA-UHFFFAOYSA-N	545	1585151218675
participant_36	M51032	CCCCc1ccc2c(c1)Cc3ccccc3S2	QWWWSEZUSMGMPR-UHFFFAOYSA-N	555	1585151219705
participant_36	M51033	CCCCCc1ccc2c(c1)Cc3ccccc3S2	KXWFZPSQEFJZFE-UHFFFAOYSA-N	536	1585151221239
participant_36	M51034	CC(C)CCCc1ccc2c(c1)Cc3ccccc3S2	OGYIAIMLIHHGJJ-UHFFFAOYSA-N	560	1585151222842
participant_36	M51035	CCC(C)CCCc1ccc2c(c1)Cc3ccccc3S2	ARCOAUXSROPTBO-UHFFFAOYSA-N	552	1585151223951
participant_36	M51036	CC1CCC(CC1)c2ccc3c(c2)Cc4ccccc4S3	PTWXPKIKUBIVDY-UHFFFAOYSA-N	539	1585151225057
participant_36	M51037	CC1CCN(CC1)c2ccc3c(Cc4ccccc4S3)c2	WNGVFGGHTPEUBD-UHFFFAOYSA-N	617	1585151228756
participant_36	M51038	CN1CCN(CC1)c2ccc3c(Cc4ccccc4S3)c2	BTFYOGVDLIRKOZ-UHFFFAOYSA-N	694	1585151229610
participant_36	M51039	CN1CCN(CC1)c2ccc3c(c2)Nc4ccccc4S3	CVBTURVHBJKTSL-UHFFFAOYSA-N	654	1585151232492
participant_36	M51040	CN1CCN(CC1)c2ccc3c(c2)N(C)c4ccccc4S3	BMAWNTNICTXTMC-UHFFFAOYSA-N	675	1585151235737
participant_36	M51041	CCN1c2ccccc2Sc3ccc(cc31)N4CCN(C)CC4	VTVVQNOVTUHNKV-UHFFFAOYSA-N	672	1585151237556
participant_36	M51042	CN1CCN(CC1)c2ccc3c(c2)N(CO)c4ccccc4S3	CGEAQPLZEBHBJZ-UHFFFAOYSA-N	639	1585151240408
participant_36	M51043	CN1CCN(CC1)c2ccc3c(c2)N(C=O)c4ccccc4S3	DOEAWUJCMADNBV-UHFFFAOYSA-N	644	1585151243093
participant_36	M51044	CC(=O)N1c2ccccc2Sc3ccc(cc31)N4CCN(C)CC4	SRAYPKPGCBQZEI-UHFFFAOYSA-N	687	1585151247117
participant_36	M51045	CCC(=O)N1c2ccccc2Sc3ccc(cc31)N4CCN(C)CC4	LOJRRDZVPSMYDK-UHFFFAOYSA-N	672	1585151248188
participant_36	M51046	C=CC(=O)N1c2ccccc2Sc3ccc(cc31)N4CCN(C)CC4	ATCJUQIXGACEAO-UHFFFAOYSA-N	647	1585151251089
participant_36	M51047	C=C(C)C(=O)N1c2ccccc2Sc3ccc(cc31)N4CCN(C)CC4	NKJQJBRRNTZAMB-UHFFFAOYSA-N	675	1585151254539
participant_36	M51048	CC1c2ccccc2Sc3ccc(cc13)N4CCN(C)CC4	NILYYRQTOKRUBO-UHFFFAOYSA-N	698	1585151276505
participant_36	M51049	CN1CCN(CC1)c2ccc3c(c2)C(c4ccccc4S3)N	NJSUZBLUPMJPPC-UHFFFAOYSA-N	676	1585151281284
participant_36	M51050	CCC1c2ccccc2Sc3ccc(cc13)N4CCN(C)CC4	OOAKIHATSOWSMR-UHFFFAOYSA-N	698	1585151293614
participant_36	M51051	CN1CCN(CC1)c2ccc3c(c2)C(CN)c4ccccc4S3	RNMBWOBJVUHHJB-UHFFFAOYSA-N	676	1585151296115
participant_36	M51052	CNCC1c2ccccc2Sc3ccc(cc13)N4CCN(C)CC4	OWWONHCRFIWDAR-UHFFFAOYSA-N	696	1585151299796
participant_36	M51053	CCNCC1c2ccccc2Sc3ccc(cc13)N4CCN(C)CC4	JWESSNFZVTUVJQ-UHFFFAOYSA-N	689	1585151302279
participant_36	M51054	CC(C)NCC1c2ccccc2Sc3ccc(cc13)N4CCN(C)CC4	XDEXJZZJBJADMW-UHFFFAOYSA-N	688	1585151322645
participant_36	M51055	C=C(C)NCC1c2ccccc2Sc3ccc(cc13)N4CCN(C)CC4	PRUHGHCHMJTGBX-UHFFFAOYSA-N	717	1585151324903
participant_36	M51056	CCC(=C)NCC1c2ccccc2Sc3ccc(cc13)N4CCN(C)CC4	HEEZXMIIMDHFKK-UHFFFAOYSA-N	690	1585151330815
participant_36	M51057	C=C(CO)NCC1c2ccccc2Sc3ccc(cc13)N4CCN(C)CC4	YTFYQHXBMOIHLI-UHFFFAOYSA-N	675	1585151334213
participant_36	M51058	C=C(C=O)NCC1c2ccccc2Sc3ccc(cc13)N4CCN(C)CC4	BRUXZVOVRAGSOH-UHFFFAOYSA-N	675	1585151337445
participant_36	M51059	C=C(C(=O)C)NCC1c2ccccc2Sc3ccc(cc13)N4CCN(C)CC4	SHIFISWKFVLBPZ-UHFFFAOYSA-N	717	1585151344928
participant_36	M51060	C/C=C(/C(=O)C)\NCC1c2ccccc2Sc3ccc(cc13)N4CCN(C)CC4	GWUZYPLVFPCZLV-OZDWGKQUSA-N	720	1585151347347
participant_36	M51061	CC(=C(C(=O)C)NCC1c2ccccc2Sc3ccc(cc13)N4CCN(C)CC4)C	WKZHSWRHUPBLBK-UHFFFAOYSA-N	740	1585151350015
participant_36	M51062	CC/C(=C(/C(=O)C)\NCC1c2ccccc2Sc3ccc(cc13)N4CCN(C)CC4)/C	VJUQBGJRXOEPLV-ITYLOYPMSA-N	725	1585151365404
participant_36	M51063	CCCC1c2ccccc2Sc3ccc(cc13)N4CCN(C)CC4	UDACPONCULNIJQ-UHFFFAOYSA-N	691	1585151442213
participant_36	M51064	CN1CCN(CC1)c2ccc3c(c2)C4CCCc5cccc(c54)S3	ZHOBDDZDKAJEOE-UHFFFAOYSA-N	654	1585151447425
participant_36	M51065	CC(C)CC1c2ccccc2Sc3ccc(cc13)N4CCN(C)CC4	CUFABEZYFFDQLY-UHFFFAOYSA-N	694	1585151458108
participant_36	M51066	CN(C)CC1c2ccccc2Sc3ccc(cc13)N4CCN(C)CC4	RBPVRAVGTVZNAE-UHFFFAOYSA-N	708	1585151466921
participant_36	M51067	CCN(C)CC1c2ccccc2Sc3ccc(cc13)N4CCN(C)CC4	OHWSNWILTGEQEU-UHFFFAOYSA-N	700	1585151475128
participant_36	M51068	C=CN(C)CC1c2ccccc2Sc3ccc(cc13)N4CCN(C)CC4	UFVJROYJZKOOSW-UHFFFAOYSA-N	683	1585151482757
participant_36	M51069	CCN1Cc2ccc3c(c2)C(C1)c4cc(ccc4S3)N5CCN(C)CC5	DIBWHKRXKRUCAO-UHFFFAOYSA-N	637	1585151518595
participant_36	M51070	CCN(C)Cc1ccc2c(c1)Cc3cc(ccc3S2)N4CCN(C)CC4	QJHUIVDADYLPCF-UHFFFAOYSA-N	670	1585151522948
participant_36	M51435	C/C=C(/C(=O)C)\NCc1ccc2c(c1)C(c3ccccc3S2)N4CC[N+](C)(C)CC4	QUQBIUBZWXWNKP-IOMHPIHLSA-N	696	1585161157387
participant_36	M51436	C/C=C(/C(=O)O)\NCc1ccc2c(c1)C(c3ccccc3S2)N4CCN(C)CC4	DHNBEZXEGICXJB-OQOIWIOPSA-N	794	1585161244405
participant_36	M51437	C/C=C(/C(=O)OC)\NCc1ccc2c(c1)C(c3ccccc3S2)N4CCN(C)CC4	QILNFHZSPNAUKX-YQLNASGTSA-N	794	1585161253631
participant_36	M51438	CC1=C(C(=O)OC1)NCc2ccc3c(c2)C(c4ccccc4S3)N5CCN(C)CC5	SCSSKKVUTYPEFU-UHFFFAOYSA-N	751	1585161261537
participant_36	M51439	CC(=C(C(=O)O)NCc1ccc2c(c1)C(c3ccccc3S2)N4CCN(C)CC4)C	YWBCXRBOLCCHPA-UHFFFAOYSA-N	787	1585161277584
participant_36	M51440	CC/C(=C(\C(=O)C)/NCc1ccc2c(c1)C(c3ccccc3S2)N4CCN(C)CC4)/C	NSIQUNGTWHZEDK-XIEYBQDHSA-N	788	1585161299706
participant_36	M51441	CC1=C(C(=O)CCC1)NCc2ccc3c(c2)C(c4ccccc4S3)N5CCN(C)CC5	OKBPOHGSGAIPQK-UHFFFAOYSA-N	742	1585161300704
participant_36	M51442	CC1=C(C(=O)OCC1)NCc2ccc3c(c2)C(c4ccccc4S3)N5CCN(C)CC5	PCDBZGTXECXAJS-UHFFFAOYSA-N	747	1585161306818
participant_36	M51443	CC1=C(C(=O)NCC1)NCc2ccc3c(c2)C(c4ccccc4S3)N5CCN(C)CC5	FDHIWCCHXLKIKE-UHFFFAOYSA-N	747	1585161312265
participant_36	M51444	C/C=C(/C(=O)NCC)\NCc1ccc2c(c1)C(c3ccccc3S2)N4CCN(C)CC4	XYVYRHJEKVXBDJ-IGLQUIOVSA-N	787	1585161319550
participant_36	M51445	C/C=C(/C(=O)NC)\NCc1ccc2c(c1)C(c3ccccc3S2)N4CCN(C)CC4	ZQWGQKRHAFDTIT-YQLNASGTSA-N	794	1585161324621
participant_36	M51446	C/C=C(/C(=O)N)\NCc1ccc2c(c1)C(c3ccccc3S2)N4CCN(C)CC4	QQXHMTUQUSOMBK-OQOIWIOPSA-N	786	1585161327784
participant_36	M51447	C/C=C\1/C(=O)NCCN2CCN(CC2)C3c4ccccc4Sc5ccc(cc53)CN1	RICDLHGWINZDOM-HPXVKFQKSA-N	630	1585161340710
participant_36	M51448	C/C=C(/C(=O)NC)\N(C)Cc1ccc2c(c1)C(c3ccccc3S2)N4CCN(C)CC4	ZWJUSTFZICLFMB-SQFVCTCFSA-N	773	1585161350582
participant_36	M51449	C/C=C(\NCc1ccc2c(c1)C(c3ccccc3S2)N4CCN(C)CC4)/S(=O)NC	HUYVFISFYWDRMO-LKNXVUQUSA-N	785	1585161362615
participant_36	M51450	C/C=C(\NCc1ccc2c(c1)C(c3ccccc3S2)N4CCN(C)CC4)/S(=O)(=O)NC	FAWJKOBGOSKCEP-LKNXVUQUSA-N	779	1585161375177
participant_36	M51451	C/C=C(/C(=O)CC)\NCc1ccc2c(c1)C(c3ccccc3S2)N4CCN(C)CC4	QNOQEUVAYWGMPG-IGLQUIOVSA-N	794	1585161398972
participant_36	M51452	C/C=C(/C(=O)C=C)\NCc1ccc2c(c1)C(c3ccccc3S2)N4CCN(C)CC4	QFQORNKSGHFXFP-IGLQUIOVSA-N	771	1585161409896
participant_36	M51453	CC1(c2ccccc2Sc3ccccc31)N4CCN(C)CC4	WEXWCVROAWLESM-UHFFFAOYSA-N	643	1585161461477
participant_36	M51454	C/C=C(/C(=O)N(C)C)\NCc1ccc2c(c1)C(c3ccccc3S2)N4CCN(C)CC4	SZKUXRQXKLNQCG-SQFVCTCFSA-N	804	1585161527818
participant_36	M51455	C/C=C(/C(=O)N(C)CC)\NCc1ccc2c(c1)C(c3ccccc3S2)N4CCN(C)CC4	VBMIJGNTSYNIID-IOMHPIHLSA-N	794	1585161529193
participant_36	M51456	CCCN(C)C(=O)/C(=C/C)/NCc1ccc2c(c1)C(c3ccccc3S2)N4CCN(C)CC4	VBELTCSRVBIZTG-OUBWWKSTSA-N	780	1585161530383
participant_36	M51457	C/C=C(/C(=O)N1CCCC1)\NCc2ccc3c(c2)C(c4ccccc4S3)N5CCN(C)CC5	DHCSCMHALWUXKH-LNQJRUQSSA-N	757	1585161531662
participant_36	M51458	CN1CCN(CC1)C2c3ccccc3Sc4ccc(cc42)CN/C(=C\Cl)/C(=O)N5CCCC5	BWOZFMRBNDWQFP-XLNRJJMWSA-N	727	1585161550406
participant_36	M51459	CCCCNC(=O)/C(=C/Cl)/NCc1ccc2c(c1)C(c3ccccc3S2)N4CCN(C)CC4	WSAPPRNAFWOVOO-XLNRJJMWSA-N	747	1585161556247
participant_36	M51460	CN1CCN(CC1)C2c3ccccc3Sc4ccc(cc42)CN/C(=C\Cl)/C(=O)N	PPHPLBQMCVXVJZ-AQTBWJFISA-N	773	1585161557862
participant_36	M51461	C/C=C(/C(=O)C)\NCc1cc2c(cc1C)Sc3ccccc3C2N4CCN(C)CC4	PGOJYNYMYINFAE-IOMHPIHLSA-N	731	1585161576274
participant_36	M51462	C/C=C(/C(=O)C)\NCc1cc(C)c2c(c1)C(c3ccccc3S2)N4CCN(C)CC4	OSHPUDHWEDUKFN-IOMHPIHLSA-N	745	1585161584805
participant_36	M51463	C/C=C(/C(=O)C)\NCc1ccc2c(c1)C(c3c(C)cccc3S2)N4CCN(C)CC4	MPXIFDRQLFROAO-SQFVCTCFSA-N	775	1585161592024
participant_36	M51464	C/C=C(/C(=O)C)\NCc1ccc2c(c1)C3c4c(cccc4S2)CC5CN(C)CCN53	VOBIEIQSQRAAAN-IGLQUIOVSA-N	729	1585161598286
participant_36	M51465	C/C=C(/C(=O)C)\NCc1ccc2c(c1)Cc3c(cccc3S2)CC4CN(C)CCN4	ISLZYMJMZWRPEE-WVHIBCRRSA-N	657	1585161614229
participant_36	M51466	C/C=C(/C(=O)C)\NCc1ccc2c(c1)C3c4c(cccc4S2)C5CN(C)CCN53	BFAGCDNJKRRLSY-PVOVUMCXSA-N	708	1585161640459
participant_36	M51467	C/C=C(/C(=O)C)\NCc1ccc2c(c1)Cc3c(cccc3S2)C4CN(C)CCN4	AYMZUOTUDQAXOX-IGLQUIOVSA-N	671	1585161644781
participant_36	M51468	C/C=C(/C(=O)C)\NCc1ccc2c(c1)Cc3c(cccc3S2)C4CCCN(C)C4	RQTHDZJBIUKTKV-WVHIBCRRSA-N	690	1585161649360
participant_36	M51469	C/C=C(/C(=O)C)\NCc1ccc2c(c1)Cc3c(cccc3S2)N4CCCN(C)C4	IDISGRAXZQNAOW-IGLQUIOVSA-N	706	1585161653361
participant_36	M51470	C/C=C(/C(=O)C)\NCc1ccc2c(c1)Cc3c(cccc3S2)N4CCNN(C)C4	MQACKFXJGVCNOO-YQLNASGTSA-N	655	1585161657024
participant_36	M51471	C/C=C(/C(=O)C)\NCc1ccc2c(c1)Cc3c(cccc3S2)N4CCNC(C)C4	LYQJNZMYEIVZBK-IGLQUIOVSA-N	639	1585161660260
participant_36	M51472	C/C=C(/C(=O)C)\NCc1ccc2c(c1)Cc3c(cccc3S2)N4CCNCC4	MLTRIBHKGMHOOY-DYUKFFQPSA-N	644	1585161664271
participant_36	M51473	C/C=C(/C(=O)C)\NCc1ccc2c(c1)Cc3c(cccc3S2)N4CCN(C)CC4	ZNFGKJQHEWGLPX-IGLQUIOVSA-N	743	1585161668199
participant_36	M51474	C/C=C(/C(=O)C)\NCc1ccc(c(C)c1)Sc2cccc(c2)N3CCN(C)CC3	PAVXMYTWPZSIHC-FPQMYIDKSA-N	681	1585161688254
participant_36	M51475	C/C=C(/C(=O)C)\NCc1ccc(cc1)Sc2cccc(c2)N3CCN(C)CC3	FLNLNQCLSUTDMT-WVHIBCRRSA-N	662	1585161689567
participant_36	M51476	C/C=C(/C(=O)C)\NCc1ccc2c(c1)c3c(cccc3s2)N4CCN(C)CC4	RGPSYQNWRBXTAR-PVOVUMCXSA-N	727	1585161693702
participant_36	M51477	C/C=C(/C(=O)C)\NCc1ccc2c(c1)Oc3c(cccc3S2)N4CCN(C)CC4	QKVQBKGBVVFXCG-LMXLVEHLSA-N	729	1585161717703
participant_36	M51478	C/C=C(/C(=O)C)\NCc1ccc2c(c1)Nc3c(cccc3S2)N4CCN(C)CC4	BSTSHXKVNZLPFH-LMXLVEHLSA-N	718	1585161721684
participant_36	M51479	C/C=C(/C(=O)C)\NCc1ccc2c(c1)Cc3c(cccc3S2)C4CCN(C)CC4	CQCAKOPEKDTPAB-WVHIBCRRSA-N	696	1585161736352
participant_36	M51480	C/C=C(/C(=O)C)\NCc1ccc2c(c1)Cc3c(ccc4c3C54CCN(C)CC5)S2	NQWWJKOJDNLYKJ-IGLQUIOVSA-N	640	1585161746145
participant_36	M51481	C/C=C(/C(=O)C)\NCc1ccc2c(c1)Cc3cc(ccc3S2)C4CCN(C)CC4	BCEBZTAATLDPMP-WVHIBCRRSA-N	663	1585161750682
participant_36	M51482	C/C=C(/C(=O)C)\NCc1ccc2c(c1)Cc3cc(ccc3S2)N4CCN(C)CC4	ACZPJPNDOWSTQF-OZDWGKQUSA-N	710	1585161755286
participant_36	M51483	C/C=C(/C(=O)C)\NCc1ccc2c(c1)C(C)c3cc(ccc3S2)N4CCN(C)CC4	CXXHXUYLXYCZPR-FPQMYIDKSA-N	716	1585161764296
participant_36	M51484	C/C=C(/C(=O)C)\NCc1ccc2c(c1)C(c3cc(ccc3S2)N4CCN(C)CC4)N	UWSHRFNOALAABM-IGLQUIOVSA-N	707	1585161777436
participant_36	M51485	C/C=C(/C(=O)C)\NCc1ccc2c(c1)C(c3cc(ccc3S2)N4CCN(C)CC4)O	SERIHFRZIQMHGO-IGLQUIOVSA-N	707	1585161788658
participant_36	M51486	CCC1c2cc(ccc2Sc3ccc(cc13)N4CCN(C)CC4)CN/C(=C\C)/C(=O)C	XDRKUJZJCRZIQU-UMDHDWCXSA-N	705	1585161814692
participant_36	M51487	C/C=C(/C(=O)C)\NCc1ccc2c(c1)C(CN)c3cc(ccc3S2)N4CCN(C)CC4	HTZUHBXUYFQKIF-WVHIBCRRSA-N	695	1585161817594
participant_36	M51488	CCN(CC)C(c1ccccc1C)c2cc(ccc2C)CNC(=O)C	CJGSVCKWYIOGJO-UHFFFAOYSA-N	552	1585162195045
participant_36	M51489	CCCN(CC)C(c1ccccc1C)c2cc(ccc2C)CNC(=O)C	NDTOYKVSPFMGEK-UHFFFAOYSA-N	548	1585162199042
participant_36	M51490	Cc1ccccc1C(c2cc(ccc2C)CNC(=O)C)N3CCN(C)CC3	OREYAJCGNQCUBD-UHFFFAOYSA-N	734	1585162205787
participant_36	M51491	CCC(=O)NCc1ccc(C)c(c1)C(c2ccccc2C)N3CCN(C)CC3	APHCQIARBJDQGK-UHFFFAOYSA-N	713	1585162212307
participant_36	M51492	C=CC(=O)NCc1ccc(C)c(c1)C(c2ccccc2C)N3CCN(C)CC3	ZNOAZMMHEYLNIR-UHFFFAOYSA-N	702	1585162215582
participant_36	M51493	C/C=C\C(=O)NCc1ccc(C)c(c1)C(c2ccccc2C)N3CCN(C)CC3	LTBUJAJDJAKOMZ-YVMONPNESA-N	700	1585162218437
participant_36	M51494	C/C=C\C(=O)NCc1ccc2Cc3cccc(C)c3C(c2c1)N4CCN(C)CC4	SQZKZXIWAJICNG-XQRVVYSFSA-N	736	1585162222254
participant_36	M51495	C/C=C\C(=O)NCc1ccc2c(c1)C(c3c(C)cccc3S2)N4CCN(C)CC4	SQUBIYNUUIDLKD-XQRVVYSFSA-N	762	1585162234258
participant_36	M51496	C/C=C\C(=O)NCc1ccc2c(c1)C(c3ccccc3S2)N4CCN(C)CC4	PGNORZSQYWMUNL-UTCJRWHESA-N	785	1585162240214
participant_36	M51497	CCCC(=O)NCc1ccc2c(c1)C(c3ccccc3S2)N4CCN(C)CC4	HBHLEEWCQXPFDL-UHFFFAOYSA-N	786	1585162249101
participant_36	M51498	CCNC(=O)NCc1ccc2c(c1)C(c3ccccc3S2)N4CCN(C)CC4	TVAPUVMNRLCDBU-UHFFFAOYSA-N	794	1585162255244
participant_36	M51499	C=CNC(=O)NCc1ccc2c(c1)C(c3ccccc3S2)N4CCN(C)CC4	BNPUJYKSFMNCMF-UHFFFAOYSA-N	769	1585162280379
participant_36	M51500	C/C=C/NC(=O)NCc1ccc2c(c1)C(c3ccccc3S2)N4CCN(C)CC4	NZFKETIVOVZDPZ-XCVCLJGOSA-N	770	1585162285729
participant_36	M51501	C/C=C(\C)/NC(=O)NCc1ccc2c(c1)C(c3ccccc3S2)N4CCN(C)CC4	PCMYKVQKMSRIGY-HAVNEIBRSA-N	794	1585162293648
participant_36	M51502	C/C=C(\C)/N(C)C(=O)NCc1ccc2c(c1)C(c3ccccc3S2)N4CCN(C)CC4	VTVXJPBVBRVLLD-BLLMUTORSA-N	805	1585162298928
participant_36	M51503	CC(=C(C)N(C)C(=O)NCc1ccc2c(c1)C(c3ccccc3S2)N4CCN(C)CC4)C	MWCHUQRYBVLTHH-UHFFFAOYSA-N	782	1585162308697
participant_36	M51504	CC1=C(C)N(C)C(=O)N(C1)Cc2ccc3c(c2)C(c4ccccc4S3)N5CCN(C)CC5	BHFTVOKJEIUVLV-UHFFFAOYSA-N	742	1585162311649
participant_36	M51505	C/C=C(\C)/N(C)C(=O)OCc1ccc2c(c1)C(c3ccccc3S2)N4CCN(C)CC4	IWXCZASHZUMSHO-BLLMUTORSA-N	768	1585162329832
participant_36	M51506	CC/C=C(\C)/N(C)C(=O)NCc1ccc2c(c1)C(c3ccccc3S2)N4CCN(C)CC4	LPTLQRHJWSDFBN-UFWORHAWSA-N	796	1585162402369
participant_36	M51507	CC1=CCCN1C(=O)NCc2ccc3c(c2)C(c4ccccc4S3)N5CCN(C)CC5	RCCIJTPKMQEYSF-UHFFFAOYSA-N	793	1585162415290
participant_36	M51508	CC1CCCN1C(=O)NCc2ccc3c(c2)C(c4ccccc4S3)N5CCN(C)CC5	YJPJEHPRRXORGQ-UHFFFAOYSA-N	781	1585162422522
participant_36	M51509	CC1C=CCN1C(=O)NCc2ccc3c(c2)C(c4ccccc4S3)N5CCN(C)CC5	HECBQDSNUOETAJ-UHFFFAOYSA-N	776	1585162428745
participant_36	M51510	C=C1CCCN1C(=O)NCc2ccc3c(c2)C(c4ccccc4S3)N5CCN(C)CC5	AWILJGYFSFEUIT-UHFFFAOYSA-N	765	1585162437492
participant_36	M51511	C=C1CCCN1C(=O)/N=C/c2ccc3c(c2)C(c4ccccc4S3)N5CCN(C)CC5	DXCYQUWDZJWNHU-YZSQISJMSA-N	702	1585162441434
participant_36	M51512	C=C1CCCN1C(=O)SCc2ccc3c(c2)C(c4ccccc4S3)N5CCN(C)CC5	FBSFJPSWICCTGL-UHFFFAOYSA-N	728	1585162454530
participant_36	M51513	CCC(=C)N(C)C(=O)NCc1ccc2c(c1)C(c3ccccc3S2)N4CCN(C)CC4	JZYWEIDMOJMAMT-UHFFFAOYSA-N	794	1585162465854
participant_36	M51514	C=C(C)N(C)C(=O)NCc1ccc2c(c1)C(c3ccccc3S2)N4CCN(C)CC4	IVINCEVKKWNREQ-UHFFFAOYSA-N	805	1585162469172
participant_36	M51515	C/C=C(/C)\N(C)C(=O)NCc1ccc2c(c1)C(c3ccccc3S2)N4CCN(C)CC4	VTVXJPBVBRVLLD-DVZOWYKESA-N	805	1585162479926
participant_36	M51516	CC/C=C(/C)\N(C)C(=O)NCc1ccc2c(c1)C(c3ccccc3S2)N4CCN(C)CC4	LPTLQRHJWSDFBN-UWVJOHFNSA-N	796	1585162484563
participant_36	M51517	CCC/C=C(/C)\N(C)C(=O)NCc1ccc2c(c1)C(c3ccccc3S2)N4CCN(C)CC4	UMZZESGFZFAONW-UKWGHVSLSA-N	782	1585162486717
participant_36	M51518	CN1CCN(CC1)C2c3ccccc3Sc4ccc(cc42)CNC(=O)N(C)C5=CCCC5	APHSHALTSSXCCC-UHFFFAOYSA-N	789	1585162495028
participant_36	M51519	CN1CCN(CC1)C2c3ccccc3Sc4ccc(cc42)CNC(=O)N(C)C5=CCC=C5	CHWHIMJJLXSVNY-UHFFFAOYSA-N	781	1585162504889
participant_36	M51520	C=C/C(=C\C)/N(C)C(=O)NCc1ccc2c(c1)C(c3ccccc3S2)N4CCN(C)CC4	CIOMBMWHBTUUCN-CGOBSMCZSA-N	778	1585162512065
participant_36	M51521	C/C=C\C(=C\C)\N(C)C(=O)NCc1ccc2c(c1)C(c3ccccc3S2)N4CCN(C)CC4	WXOQIGXSAPBNSS-GHRCCMIDSA-N	761	1585162515524
participant_36	M51522	CC/C=C\C(=C\C)\N(C)C(=O)NCc1ccc2c(c1)C(c3ccccc3S2)N4CCN(C)CC4	HCTBZXJDEHKENK-DIEBCPRJSA-N	758	1585162515850
participant_36	M51523	C/C=C/C(=C/C)/N(C)C(=O)NCc1ccc2c(c1)C(c3ccccc3S2)N4CCN(C)CC4	WXOQIGXSAPBNSS-DVNCPFOQSA-N	761	1585162519964
participant_36	M51524	CN1CCN(CC1)C2c3ccccc3Sc4ccc(cc42)CNC(=O)N(C)C5=CCCC=C5	BPDZTBFBGXRQEL-UHFFFAOYSA-N	766	1585162523813
participant_36	M51525	CN1CCN(CC1)C2c3ccccc3Sc4ccc(cc42)CNC(=O)N(C)c5ccccc5	QZKXJEAYKNEUAH-UHFFFAOYSA-N	723	1585162528189
participant_36	M50385	C=C(C)NC1=CCCc2c1ccc(C)c2C(c3ccccc3C)N4CCCC4	BMBNJFSZQCLWFU-UHFFFAOYSA-N	618	1585162599282
participant_36	M51526	C=C(C)NC1=CCCc2c1ccc3Cc4cccc(C)c4C(c32)N5CCCC5	PFWJYJPWKLUWEZ-UHFFFAOYSA-N	563	1585162607461
participant_36	M51527	C=C(C)NC1=CCCc2c1ccc3Cc4ccccc4C(c32)N5CCCC5	HYBVONJJCWQOJP-UHFFFAOYSA-N	587	1585162614465
participant_36	M51528	C=C(C)NC1=CCCc2c1ccc3c2C(c4ccccc4S3)N5CCCC5	LPXBHHKTJFEHME-UHFFFAOYSA-N	625	1585162618026
participant_36	M51529	CCN(CC)C1c2ccccc2Sc3ccc4c(CCC=C4NC(=C)C)c31	JFHUMSOCOFBPKI-UHFFFAOYSA-N	546	1585162622852
participant_36	M51530	CCCN(CC)C1c2ccccc2Sc3ccc4c(CCC=C4NC(=C)C)c31	LLRRRPOFONLKQM-UHFFFAOYSA-N	551	1585162626412
participant_36	M51531	C=C(C)NC1=CCCc2c1ccc3c2C(c4ccccc4S3)N5CCCCC5	KNWYYSCKMLTPQK-UHFFFAOYSA-N	599	1585162627408
participant_36	M51532	C=C(C)NC1=CCCc2c1ccc3c2C(c4ccccc4S3)N5CCC(C)CC5	JHYMMWUENAUIRJ-UHFFFAOYSA-N	621	1585162630037
participant_36	M51533	C=C(C)NC1=CCCc2c1ccc3c2C(c4ccccc4S3)N5CCN(C)CC5	AJPOXYJSNUBYCC-UHFFFAOYSA-N	718	1585162632854
participant_36	M51534	CC(=O)NC1=CCCc2c1ccc3c2C(c4ccccc4S3)N5CCN(C)CC5	MCHPRJDYEMRWSB-UHFFFAOYSA-N	731	1585162639757
participant_36	M51535	CN1CCN(CC1)C2c3ccccc3Sc4ccc5c(CCC=C5NC(=O)N)c42	QJIRXWUNRIIQNZ-UHFFFAOYSA-N	708	1585162652216
participant_36	M51536	CNC(=O)NC1=CCCc2c1ccc3c2C(c4ccccc4S3)N5CCN(C)CC5	PPEIAPPGXGJNMK-UHFFFAOYSA-N	724	1585162660446
participant_36	M51537	CCNC(=O)NC1=CCCc2c1ccc3c2C(c4ccccc4S3)N5CCN(C)CC5	FXCLNTPSPYFOBR-UHFFFAOYSA-N	735	1585162664859
participant_36	M51538	CCN(C)C(=O)NC1=CCCc2c1ccc3c2C(c4ccccc4S3)N5CCN(C)CC5	OOEIUUHYOIRBTQ-UHFFFAOYSA-N	736	1585162667040
participant_36	M51539	C=CN(C)C(=O)NC1=CCCc2c1ccc3c2C(c4ccccc4S3)N5CCN(C)CC5	OAMAYBWQEOZBAD-UHFFFAOYSA-N	715	1585162669748
participant_36	M51540	C/C=C/N(C)C(=O)NC1=CCCc2c1ccc3c2C(c4ccccc4S3)N5CCN(C)CC5	PPPRZLVYEQYQGE-LNKIKWGQSA-N	726	1585162673489
participant_36	M51541	C/C=C(\C)/N(C)C(=O)NC1=CCCc2c1ccc3c2C(c4ccccc4S3)N5CCN(C)CC5	XSNJOBKYYCLYRG-PTXOJBNSSA-N	728	1585162679140
participant_36	M51542	C/C=C(\C)/N(C)C(=O)Nc1cccc2c1ccc3c2C(c4ccccc4S3)N5CCN(C)CC5	YEMFFMJULTZGDO-PTXOJBNSSA-N	716	1585162686921
participant_36	M51543	C/C=C(\C)/N(C)C(=O)NC1CC=Cc2c1ccc3c2C(c4ccccc4S3)N5CCN(C)CC5	XIROBRYDBNLXFS-PTXOJBNSSA-N	725	1585162702901
participant_36	M51544	C/C=C(\C)/N(C)C(=O)NC1CCCc2c1ccc3c2C(c4ccccc4S3)N5CCN(C)CC5	YGEKYTUEKOPAEP-PTXOJBNSSA-N	711	1585162704891
participant_36	M51545	C/C=C(\C)/N(C)C(=O)NC(CC)c1ccc2c(c1C)C(c3ccccc3S2)N4CCN(C)CC4	QWPIUJVFTMVTMY-FBCYGCLPSA-N	715	1585162714627
participant_36	M51546	C/C=C(\C)/N(C)C(=O)NC(C)c1ccc2c(c1C)C(c3ccccc3S2)N4CCN(C)CC4	BOIPSMDCUJSIJX-CNHKJKLMSA-N	717	1585162716506
participant_36	M51547	C/C=C(\C)/N(C)C(=O)NC(C)c1ccc2c(c1)C(c3ccccc3S2)N4CCN(C)CC4	VFLXWZPCQDAPMO-NGYBGAFCSA-N	732	1585162718945
participant_36	M52405	C/C=C(/C(=O)CC)\NCC1=CCC2C(=C1)C(c3ccccc3S2)N4CCN(C)CC4	VJQMNFJBXCZLPB-IGLQUIOVSA-N	661	1585209207416
participant_36	M52406	C/C=C(/C(=O)CC)\NCC1CCC2C(=C1)C(c3ccccc3S2)N4CCN(C)CC4	QIWXELCLPFWNTB-IGLQUIOVSA-N	616	1585209208913
participant_36	M52407	C/C=C(/C(=O)CC)\NCC(C)/C=C/1\C(C)Sc2ccccc2C1N3CCN(C)CC3	HYWOHKJGCRLZQP-RGLDZGIESA-N	596	1585209220024
participant_36	M52408	C/C=C(/C(=O)CC)\NCC(C)/C=C/1\C(=C)Sc2ccccc2C1N3CCN(C)CC3	OWGYINHDUSFYBK-RGLDZGIESA-N	631	1585209224185
participant_36	M52409	C/C=C(/C(=O)CC)\N/C=C(\C)/C=C/1\C(=C)Sc2ccccc2C1N3CCN(C)CC3	YKZFILMJXCLXAI-BOFXNLKVSA-N	631	1585209227969
participant_36	M52410	C/C=C(/C(=O)CC)\N/C=C(\C)/C=C/1\CSc2ccccc2C1N3CCN(C)CC3	MUAHWLZDAPBDER-SIMNVOPHSA-N	612	1585209233775
participant_36	M52411	C/C=C(/C(=O)CC)\N/C=C(\C)/CC1CSc2ccccc2C1N3CCN(C)CC3	MZORZTDMAUZEIV-FYFNPKQKSA-N	582	1585209238587
participant_36	M52412	C/C=C(/C(=O)CC)\NCC(C)CC1CSc2ccccc2C1N3CCN(C)CC3	BFNBWWISEARXLN-SQFVCTCFSA-N	598	1585209239775
participant_36	M52413	C/C=C(/C(=O)CC)\NCC(C)CC1=CSc2ccccc2C1N3CCN(C)CC3	SARYQSVHCTXCRI-SQFVCTCFSA-N	627	1585209243800
participant_36	M52414	C/C=C(/C(=O)CC)\NC/C(=C/C1=CSc2ccccc2C1N3CCN(C)CC3)/C	GHTSMJWCCGNDLW-JGTSFZDESA-N	637	1585209245126
participant_36	M52415	C/C=C(/C(=O)CC)\N=C\C(=C\C1=CSc2ccccc2C1N3CCN(C)CC3)\C	UZNQMMDTIHAONX-ZBFHMRIMSA-N	598	1585209249026
participant_36	M52416	C/C=C(/C(=O)CC)\N=C\C=C\C1=CSc2ccccc2C1N3CCN(C)CC3	JNFQMIAPFAYYEN-WGVZLYKLSA-N	577	1585209253041
participant_36	M52417	C/C=C(/C(=O)CC)\N=C\C=C(/C)\C1=CSc2ccccc2C1N3CCN(C)CC3	HKUDHOYIOWFCAE-JFFUQDDDSA-N	604	1585209261017
participant_36	M52418	CC/C(=C\C=N\C(=C/C)\C(=O)CC)/C1=CSc2ccccc2C1N3CCN(C)CC3	YAFNJCCXCJZWSV-CUCGKHTFSA-N	580	1585209262507
participant_36	M52419	CCC/C(=C\C=N\C(=C/C)\C(=O)CC)/C1=CSc2ccccc2C1N3CCN(C)CC3	LSAZLIOVMRCYSD-PTZQZVJOSA-N	575	1585209266941
participant_36	M52420	C/C=C(/C(=O)CC)\N=C\1/CCCC(=C1)C2=CSc3ccccc3C2N4CCN(C)CC4	QNPZPJTWOQFSAA-DDZVMXDUSA-N	635	1585209270203
participant_36	M52421	C/C=C(/C(=O)CC)\NC1CCCC(=C1)C2=CSc3ccccc3C2N4CCN(C)CC4	CBYVYZAVJDSPIG-WVHIBCRRSA-N	647	1585209285454
participant_36	M52422	C/C=C(/C(=O)CC)\Nc1cccc(c1)C2=CSc3ccccc3C2N4CCN(C)CC4	VMZZSOFSPWMWDR-WVHIBCRRSA-N	697	1585209288109
participant_36	M52423	CCC(=O)C1=CCc2ccc(cc2N1)C3=CSc4ccccc4C3N5CCN(C)CC5	YEJKUWSDYABEKG-UHFFFAOYSA-N	692	1585209301111
participant_36	M52424	CCC(=O)C1CCc2ccc(cc2N1)C3=CSc4ccccc4C3N5CCN(C)CC5	NYIJRPONCVIRKK-UHFFFAOYSA-N	695	1585209312036
participant_36	M52425	CCC(=O)c1ccc2ccc(cc2n1)C3=CSc4ccccc4C3N5CCN(C)CC5	RWXUFIYLLHLHJP-UHFFFAOYSA-N	685	1585209320691
participant_36	M52426	C/C=C(/C(=O)CC)\Nc1cccc(c1C)C2=CSc3ccccc3C2N4CCN(C)CC4	ZQMOUSQPLUIKQP-FPQMYIDKSA-N	710	1585209350836
participant_36	M52427	CCc1c(cccc1N/C(=C\C)/C(=O)CC)C2=CSc3ccccc3C2N4CCN(C)CC4	GOHATSXUOQCTML-UMDHDWCXSA-N	682	1585209354600
participant_36	M52428	C/C=C(/C(=O)CC)\Nc1cccc2c1CCC3=C2C(c4ccccc4S3)N5CCN(C)CC5	RMQJNSXQCWLVID-OZDWGKQUSA-N	694	1585209355895
participant_36	M52429	C/C=C(/C(=O)CC)\Nc1cccc2c1ccc3c2C(c4ccccc4S3)N5CCN(C)CC5	GVKYAJWMUXAGFT-OZDWGKQUSA-N	711	1585209363114
participant_36	M52430	C/C=C(/C(=O)CC)\Nc1cccc2c1ccc3Cc4ccccc4C(c32)N5CCN(C)CC5	PILWMMFCLIOPER-UJOWUYHQSA-N	683	1585209381689
participant_36	M52431	C/C=C(/C(=O)CC)\Nc1cccc2c1ccc3cc4ccccc4c(c32)N5CCN(C)CC5	VMQZEZKYOLMMLF-UJOWUYHQSA-N	626	1585209388158
participant_36	M52432	CCC(=O)C1=CCc2ccc3c(ccc4c3C(c5ccccc5S4)N6CCN(C)CC6)c2N1	VDOPUQXXYQDSFB-UHFFFAOYSA-N	689	1585209418785
participant_36	M52433	CCC(=O)C1=CCC2C=Cc3c(ccc4c3C(c5ccccc5S4)N6CCN(C)CC6)C2N1	MPEMGFFHUINRKC-UHFFFAOYSA-N	695	1585209431929
participant_36	M52434	CCC(=O)C1=CCC2CCc3c(ccc4c3C(c5ccccc5S4)N6CCN(C)CC6)C2N1	WWPVPOKYLAJDDF-UHFFFAOYSA-N	686	1585209433444
participant_36	M52435	CCC(=O)c1ccc2CCc3c(ccc4c3C(c5ccccc5S4)N6CCN(C)CC6)-c2n1	ZJHYQASOWCPIDA-UHFFFAOYSA-N	686	1585209436750
participant_36	M52436	CCC(=O)c1ccc(C)c(-c2ccc3c(c2C)C(c4ccccc4S3)N5CCN(C)CC5)n1	FVTHPASXAPRWBM-UHFFFAOYSA-N	699	1585209452866
participant_36	M52437	CCC(=O)c1ccc(C)c(-c2ccc3c(c2)C(c4ccccc4S3)N5CCN(C)CC5)n1	AYRIFNHDRDJVBF-UHFFFAOYSA-N	712	1585209454959
participant_36	M52438	CCC(=O)c1cccc(-c2ccc3c(c2)C(c4ccccc4S3)N5CCN(C)CC5)n1	GYDBHFBGZMWQSU-UHFFFAOYSA-N	711	1585209468062
participant_36	M52439	C=CC(=O)c1cccc(-c2ccc3c(c2)C(c4ccccc4S3)N5CCN(C)CC5)n1	AOOUVTGVRGGVPW-UHFFFAOYSA-N	688	1585209479190
participant_36	M52440	CC(=O)c1cccc(-c2ccc3c(c2)C(c4ccccc4S3)N5CCN(C)CC5)n1	WKQZEANYVVJLHT-UHFFFAOYSA-N	714	1585209483259
participant_36	M52441	Cc1ccc(-c2ccc3c(c2)C(c4ccccc4S3)N5CCN(C)CC5)nc1C(=O)C	LEVYXPAVUCHPND-UHFFFAOYSA-N	721	1585209487953
participant_36	M52442	Cc1cc(C)c(-c2ccc3c(c2)C(c4ccccc4S3)N5CCN(C)CC5)nc1C(=O)C	BXZIQPFTAGEOQZ-UHFFFAOYSA-N	708	1585209497098
participant_36	M52443	Cc1ccc(C(=O)C)nc1-c2ccc3c(c2)C(c4ccccc4S3)N5CCN(C)CC5	MMRUULDHEUHBGN-UHFFFAOYSA-N	715	1585209503259
participant_36	M53797	CCN1CCN(CC1)C2c3ccccc3Sc4ccc(cc42)CNC(=O)N(C)C(=C)C	HKNFXIVIALEWIX-UHFFFAOYSA-N	740	1585222198026
participant_36	M53798	C=C(C)N(C)C(=O)NCc1ccc2c(c1)C(c3ccccc3S2)N4CCN(CC4)C(C)C	VCTLPBQCSJTTAZ-UHFFFAOYSA-N	743	1585222204491
participant_36	M53799	CCC(C)N1CCN(CC1)C2c3ccccc3Sc4ccc(cc42)CNC(=O)N(C)C(=C)C	AXVAYAUUOZRIJK-UHFFFAOYSA-N	741	1585222220063
participant_36	M53800	CCCC(C)N1CCN(CC1)C2c3ccccc3Sc4ccc(cc42)CNC(=O)N(C)C(=C)C	KCPFADODRDHTAO-UHFFFAOYSA-N	731	1585222220984
participant_36	M53801	CCCCC(C)N1CCN(CC1)C2c3ccccc3Sc4ccc(cc42)CNC(=O)N(C)C(=C)C	HPQJFDIJTJNUKK-UHFFFAOYSA-N	711	1585222222142
participant_36	M53802	C=C(C)N(C)C(=O)NCc1ccc2c(c1)C(c3ccccc3S2)N4CCN(CC4)C5CCCCC5	GADRBMVSAIIYJQ-UHFFFAOYSA-N	668	1585222223399
participant_36	M53803	C=C(C)N(C)C(=O)NCc1ccc2c(c1)C(c3ccccc3S2)N4CCN(CC4)c5ccccc5	OYHOGFOTBHYVLP-UHFFFAOYSA-N	682	1585222226422
participant_36	M53804	CCN(C)Cc1ccc(cc1)Sc2ccc(cc2C)N3CCN(C)CC3	HUVSRFMNEFDKRG-UHFFFAOYSA-N	636	1585222455998
participant_36	M53805	CCN(C)Cc1ccc(cc1)Sc2ccc(cc2)N3CCN(C)CC3	CUOJWNIXVHZZQA-UHFFFAOYSA-N	582	1585222457122
participant_36	M53806	CCN(C)Cc1ccc2c(c1)c3cc(ccc3s2)N4CCN(C)CC4	APEHELRNGYQEGU-UHFFFAOYSA-N	654	1585222461317
participant_36	M53807	CC(C)N(C)Cc1ccc2c(c1)c3cc(ccc3s2)N4CCN(C)CC4	GVIODKXNKOCKRY-UHFFFAOYSA-N	653	1585222470225
participant_36	M53808	C=C(C)N(C)Cc1ccc2c(c1)c3cc(ccc3s2)N4CCN(C)CC4	XCBHMUXBKMDIJJ-UHFFFAOYSA-N	667	1585222473712
participant_36	M53809	CC(=O)N(C)Cc1ccc2c(c1)c3cc(ccc3s2)N4CCN(C)CC4	BWVDIFMXKXGNJN-UHFFFAOYSA-N	680	1585222477096
participant_36	M53810	CN1CCN(CC1)c2ccc3c(c2)c4cc(ccc4s3)CN(C)C(=O)N	IZHXDEPAGXBKCQ-UHFFFAOYSA-N	651	1585222480464
participant_36	M53811	CNC(=O)N(C)Cc1ccc2c(c1)c3cc(ccc3s2)N4CCN(C)CC4	ILABBZRZKBVMPR-UHFFFAOYSA-N	665	1585222483883
participant_36	M53812	CCNC(=O)N(C)Cc1ccc2c(c1)c3cc(ccc3s2)N4CCN(C)CC4	QBKJNSRGZYSUIE-UHFFFAOYSA-N	667	1585222486768
participant_36	M53813	C=CNC(=O)N(C)Cc1ccc2c(c1)c3cc(ccc3s2)N4CCN(C)CC4	YNYVMWNIZDNSCB-UHFFFAOYSA-N	644	1585222489478
participant_36	M53814	C=C(C)NC(=O)N(C)Cc1ccc2c(c1)c3cc(ccc3s2)N4CCN(C)CC4	ZBNOGVITFJAXLX-UHFFFAOYSA-N	667	1585222492829
participant_36	M53815	C=C(C)N(C)C(=O)N(C)Cc1ccc2c(c1)c3cc(ccc3s2)N4CCN(C)CC4	NCZMKNFLGTUDGX-UHFFFAOYSA-N	647	1585222494728
participant_36	M53816	C=C(C)N(C)C(=O)NCc1ccc2c(c1)c3cc(ccc3s2)N4CCN(C)CC4	UBRLRYFNIVRBRK-UHFFFAOYSA-N	695	1585222497892
participant_36	M53817	C=C(C)N(C)C(=O)NCc1ccc2c(c3cc(ccc3s2)N4CCN(C)CC4)n1	XDQHVEXBDZJOAS-UHFFFAOYSA-N	643	1585222511844
participant_36	M53818	C=C(C)N(C)C(=O)NCc1ccc2c(c1)c3cc(ccc3[nH]2)N4CCN(C)CC4	LDEZMHUYECEKML-UHFFFAOYSA-N	627	1585222523485
participant_36	M53819	C=C(C)N(C)C(=O)NCc1ccc2c(c1)c3cc4c(cc3s2)[N+]54CCN(C)CC5	INLXCQDHCUOKJW-UHFFFAOYSA-O	589	1585222539123
participant_36	M53820	C=C(C)N(C)C(=O)NCc1ccc2c(c1)c3ccc(cc3s2)N4CCN(C)CC4	FWSRHFFZQABVEO-UHFFFAOYSA-N	698	1585222543214
participant_36	M53821	C=C(C)N(C)C(=O)NC1c2cc3c4ccc(cc4sc3cc21)N5CCN(C)CC5	BIMBIAWRRSFMOZ-UHFFFAOYSA-N	602	1585222559535
participant_36	M53822	C=C(C)N(C)C(=O)NCc1ccc2c3ccc(cc3sc2c1)N4CCN(C)CC4	AQSUBKRLOQCYKW-UHFFFAOYSA-N	669	1585222562650
participant_36	M53823	CNC(=O)/C(=C/Cl)/NCc1ccc2c(c1)C(c3ccccc3S2)N4CCN(C)CC4	LFNPGBMLEZHJSK-RGEXLXHISA-N	787	1585222653854
participant_36	M53824	CN1CCN(CC1)C2c3ccccc3Sc4ccc(cc42)CNC5=C(CNC5=O)Cl	QHVUFDOJIPKDGV-UHFFFAOYSA-N	736	1585222656822
participant_36	M53825	CCNC(=O)/C(=C/Cl)/NCc1ccc2c(c1)C(c3ccccc3S2)N4CCN(C)CC4	ZRCGLDLPTQJJBZ-HKWRFOASSA-N	780	1585222665581
participant_36	M53826	C=CNC(=O)/C(=C/Cl)/NCc1ccc2c(c1)C(c3ccccc3S2)N4CCN(C)CC4	OWPMWUQAPWNELQ-HKWRFOASSA-N	750	1585222669078
participant_36	M53827	CCN(C)C(=O)/C(=C/Cl)/NCc1ccc2c(c1)C(c3ccccc3S2)N4CCN(C)CC4	JHJVLJMBZQXQCW-PGMHBOJBSA-N	794	1585222679298
participant_36	M53828	CCN(CC)C(=O)/C(=C/Cl)/NCc1ccc2c(c1)C(c3ccccc3S2)N4CCN(C)CC4	VGZZUZQYNIQPHB-XLNRJJMWSA-N	756	1585222683090
participant_36	M53829	CC(C)N(C)C(=O)/C(=C/Cl)/NCc1ccc2c(c1)C(c3ccccc3S2)N4CCN(C)CC4	DEBNLFMUJGCJAK-JWGURIENSA-N	786	1585222711085
participant_36	M53830	CC(C)(C)N(C)C(=O)/C(=C/Cl)/NCc1ccc2c(c1)C(c3ccccc3S2)N4CCN(C)CC4	TVJWNUOLNRPBDK-XLNRJJMWSA-N	839	1585222714193
participant_36	M53831	C/C=C(/C(=O)N(C)C(C)(C)C)\NCc1ccc2c(c1)C(c3ccccc3S2)N4CCN(C)CC4	GFXYGHGHVLWUNB-FINSYCMTSA-N	826	1585222731523
participant_36	M53832	C/C=C(/C(=O)N(C)C(C)(C)Cl)\NCc1ccc2c(c1)C(c3ccccc3S2)N4CCN(C)CC4	VUSBNVRNEIUUTG-HCDFXORVSA-N	821	1585222736992
participant_36	M53833	C/C=C(/C(=O)N(C)C(C)(Cl)Cl)\NCc1ccc2c(c1)C(c3ccccc3S2)N4CCN(C)CC4	AXLYQOAXHTYJGV-SQFVCTCFSA-N	791	1585222738999
participant_36	M53834	C/C=C(/C(=O)N(C)C(Cl)(Cl)Cl)\NCc1ccc2c(c1)C(c3ccccc3S2)N4CCN(C)CC4	QHBXEYIVUOGFAY-YQLNASGTSA-N	738	1585222740579
participant_36	M53835	CCN(C(=O)/C(=C/Cl)/NCc1ccc2c(c1)C(c3ccccc3S2)N4CCN(C)CC4)C(C)(C)C	BYLWLKUTSXEKFY-NKFKGCMQSA-N	836	1585222776998
participant_36	M53836	CC(C)N(C(=O)/C(=C/Cl)/NCc1ccc2c(c1)C(c3ccccc3S2)N4CCN(C)CC4)C(C)(C)C	OAZJVGPNDMYJJI-MOHJPFBDSA-N	813	1585222779409
participant_36	M53837	CC(C)(C)N(C(=O)/C(=C/Cl)/NCc1ccc2c(c1)C(c3ccccc3S2)N4CCN(C)CC4)C(C)(C)C	SMSDPGVPHCFBBA-CLCOLTQESA-N	789	1585222781395
participant_36	M53838	C/C(=C(\C(=O)N(C)C(C)(C)C)/NCc1ccc2c(c1)C(c3ccccc3S2)N4CCN(C)CC4)/Cl	GMGLAVACSASVHO-PLRJNAJWSA-N	815	1585222809012
participant_36	M53839	CC(C)(C)N1CCC(=C(C1=O)NCc2ccc3c(c2)C(c4ccccc4S3)N5CCN(C)CC5)Cl	AFHRMWNTIJRQJS-UHFFFAOYSA-N	795	1585222810409
participant_36	M53840	CC(C)(C)NC(=O)/C(=C/Cl)/NCc1ccc2c(c1)C(c3ccccc3S2)N4CCN(C)CC4	GYBIBXWQXNGXLU-PGMHBOJBSA-N	843	1585222932789
participant_36	M53841	CCN1CCN(CC1)C2c3ccccc3Sc4ccc(cc42)CN/C(=C\Cl)/C(=O)NC(C)(C)C	VINBXLMYVVYOSV-XLNRJJMWSA-N	772	1585223070371
participant_36	M53842	CC(C)N1CCN(CC1)C2c3ccccc3Sc4ccc(cc42)CN/C(=C\Cl)/C(=O)NC(C)(C)C	IVUFAXIYBAQLJF-QJOMJCCJSA-N	769	1585223075629
participant_36	M53843	CC(C)(C)NC(=O)/C(=C/Cl)/NCc1ccc2c(c1)C(c3ccccc3S2)N4CCN(CC4)C(C)(C)C	VYCJPSSMUWFGSA-NKFKGCMQSA-N	771	1585223078646
participant_36	M53844	CC(C)(C)NC(=O)/C(=C/Cl)/NCc1ccc2c(c1)C(c3ccccc3S2)N4CCNCC4	MFIJLCJGTYUXAZ-HKWRFOASSA-N	718	1585223086234
participant_09	M53840	CC(C)(C)NC(=O)/C(=C/Cl)/NCc1ccc2c(c1)C(c3ccccc3S2)N4CCN(C)CC4	GYBIBXWQXNGXLU-PGMHBOJBSA-N	843	1585225714846
participant_09	M53845	CCC(C)(C)NC(=O)/C(=C/Cl)/NCc1ccc2c(c1)C(c3ccccc3S2)N4CCN(C)CC4	BQPPVGFJFMSSCE-XLNRJJMWSA-N	832	1585225741957
participant_09	M53846	CCCC(C)(C)NC(=O)/C(=C/Cl)/NCc1ccc2c(c1)C(c3ccccc3S2)N4CCN(C)CC4	ZRZXXNXIVDFBOK-NKFKGCMQSA-N	810	1585225753039
participant_09	M53847	CCCC(C)(C)NC(=O)/C(=C/Br)/NCc1ccc2c(c1)C(c3ccccc3S2)N4CCN(C)CC4	SROXEVKOHMRLEL-NKFKGCMQSA-N	794	1585225762422
participant_09	M53848	CCCC(C)(C)NC(=O)/C(=C/F)/NCc1ccc2c(c1)C(c3ccccc3S2)N4CCN(C)CC4	FBXFFAWHNQAKPX-NKFKGCMQSA-N	802	1585225767004
participant_09	M53849	CCCC(C)(C)NC(=O)/C(=C/Cl)/NCc1ccc2c(c1)C(c3ccccc3O2)N4CCN(C)CC4	GTBFVILTCJLKSP-NKFKGCMQSA-N	746	1585225778935
participant_09	M53850	CCCC(C)(CC)NC(=O)/C(=C/Cl)/NCc1ccc2c(c1)C(c3ccccc3S2)N4CCN(C)CC4	HLVWPSOEVMFPRO-CLCOLTQESA-N	770	1585225795881
participant_09	M53851	CCCC(CC)(CC)NC(=O)/C(=C/Cl)/NCc1ccc2c(c1)C(c3ccccc3S2)N4CCN(C)CC4	OLQAUZKGHDRKFV-QQTULTPQSA-N	708	1585225801917
participant_09	M53852	CCC(C)(C)NC(=O)C(CCl)NCc1ccc2c(c1)C(c3ccccc3S2)N4CCN(C)CC4	DYZIGMYSQKBIEB-UHFFFAOYSA-N	801	1585225848132
participant_09	M53853	CCC(C)(C)NC(=O)C(C(C)Cl)NCc1ccc2c(c1)C(c3ccccc3S2)N4CCN(C)CC4	CQPZGRJGQRKBPY-UHFFFAOYSA-N	797	1585225858469
participant_09	M53854	CCC(C)(C)NC(=O)C(C(C)Cl)NCc1ccc2c(c1)C(c3ccccc3S2)N4CCN(CC)CC4	QBRXTUCSBGUKRU-UHFFFAOYSA-N	715	1585225955498
participant_09	M53855	CCC(C)(C)NC(=O)/[N+](=C/Cl)/NCc1ccc2c(c1)C(c3ccccc3S2)N4CCN(C)CC4	CVRYNNIARCAFMW-CAQPMQTCSA-O	807	1585225998858
participant_09	M53856	CCC(C)(C)NC(=O)/[N+](=C/Cl)/CCc1ccc2c(c1)C(c3ccccc3S2)N4CCN(C)CC4	GHKQFGZSYRYMCJ-BIZUNTBRSA-O	787	1585226004721
participant_09	M53857	CCC(C)(C)NC(=O)NCCc1ccc2c(c1)C(c3ccccc3S2)N4CCN(C)CC4	SSJLYYMTOYUJQX-UHFFFAOYSA-N	810	1585226016293
[truncated: 1,873 more rows]
