# Supplementary material for: Individual and collective human intelligence in drug design: evaluating the search strategy
Source: J Cheminform. 2021 Oct 11;13:80. doi: 10.1186/s13321-021-00556-6 (PMC8507178; doi:10.1186/s13321-021-00556-6)
Supplement: Supplementary file 3 — Additional file 3. raw data of case study experiments. [file 13321_2021_556_MOESM3_ESM.zip › experiments_raw_data/L2_individual_smiles.csv]

participant_code	mol_id	smiles	inchikey	score	timestamp
participant_39	M1	C	VNWKTOKETHGBQD-UHFFFAOYSA-N	0	1583240478986
participant_39	M2	CC	OTMSDBZUPAUEDD-UHFFFAOYSA-N	20	1583240509238
participant_39	M3	CCC	ATUOYWHBWRKTHZ-UHFFFAOYSA-N	19	1583240518386
participant_39	M4	CCCC	IJDNQMDRQITEOD-UHFFFAOYSA-N	19	1583240532463
participant_39	M5	CCCCC	OFBQJSOFQDEBGM-UHFFFAOYSA-N	18	1583240540011
participant_39	M6	CCCCCC	VLKZOEOYAKHREP-UHFFFAOYSA-N	17	1583240545370
participant_39	M65	CCCCCCC	IMNFDUFMRHMDMM-UHFFFAOYSA-N	16	1583240545563
participant_39	M8	CC1CCCCC1	UAEPNZWRGJTJPN-UHFFFAOYSA-N	16	1583240553388
participant_39	M14474	CC1CCNCC1	UZOFELREXGAFOI-UHFFFAOYSA-N	17	1583240560619
participant_06	M1	C	VNWKTOKETHGBQD-UHFFFAOYSA-N	0	1583240607244
participant_06	M2	CC	OTMSDBZUPAUEDD-UHFFFAOYSA-N	20	1583240631335
participant_39	M14475	CC1CCNCC1C	YNKUJUOSWZNSJW-UHFFFAOYSA-N	35	1583240636609
participant_06	M3	CCC	ATUOYWHBWRKTHZ-UHFFFAOYSA-N	19	1583240637527
participant_06	M4	CCCC	IJDNQMDRQITEOD-UHFFFAOYSA-N	19	1583240638490
participant_06	M5	CCCCC	OFBQJSOFQDEBGM-UHFFFAOYSA-N	18	1583240639412
participant_06	M6	CCCCCC	VLKZOEOYAKHREP-UHFFFAOYSA-N	17	1583240642042
participant_06	M7	C1CCCCC1	XDTMQSROBMDMFD-UHFFFAOYSA-N	0	1583240643772
participant_39	M14476	CCC1CNCCC1C	SORSGGFKUBXRQA-UHFFFAOYSA-N	26	1583240644247
participant_39	M14477	CC1CCNCC1OC	IQBKJJJAWSBSAH-UHFFFAOYSA-N	26	1583240647008
participant_39	M14478	CC1CCNCC1(C)OC	XDDKXTJFVMYUOS-UHFFFAOYSA-N	34	1583240657103
participant_06	M8	CC1CCCCC1	UAEPNZWRGJTJPN-UHFFFAOYSA-N	16	1583240658847
participant_06	M14479	CC1CCCCO1	YBDQLHBVNXARAU-UHFFFAOYSA-N	26	1583240663110
participant_06	M14480	CC1COCCO1	IRTCJFCIQKNFPP-UHFFFAOYSA-N	36	1583240665959
participant_39	M14481	CCC1CCNCC1OC	FMDYFQPWAPZFGT-UHFFFAOYSA-N	17	1583240685452
participant_06	M14482	CCC1COCCO1	VOULXUUJOVRFHR-UHFFFAOYSA-N	26	1583240685627
participant_06	M14483	CCCC1COCCO1	BKFVVZSAJWYCGH-UHFFFAOYSA-N	30	1583240689664
participant_06	M14484	CCCCC1COCCO1	MZJQJNOEIWVZHP-UHFFFAOYSA-N	29	1583240690543
participant_06	M14485	C1CCC2C(C1)OCCO2	NPRAEQKJCWHOCK-UHFFFAOYSA-N	14	1583240691458
participant_06	M14486	c1ccc2c(c1)OCCO2	BNBQRQQYDMDJAH-UHFFFAOYSA-N	265	1583240694065
participant_06	M14487	c1ccc2c(c1)OC=CO2	HPARLNRMYDSBNO-UHFFFAOYSA-N	377	1583240700717
participant_39	M14488	CCOC1CNCCC1C	RORXZAUSPKJUNM-UHFFFAOYSA-N	25	1583240710560
participant_39	M14489	CCCOC1CNCCC1C	HBQGFGODGGATRW-UHFFFAOYSA-N	25	1583240713853
participant_39	M14490	CC1CCNC2CCCOC12	NJFRTNDWMWSDGR-UHFFFAOYSA-N	24	1583240716658
participant_06	M14491	c1cc2c(nc1)OC=CO2	QWRYXSDXSBMOOL-UHFFFAOYSA-N	352	1583240732773
participant_06	M14492	C1=CCC2C(=C1)OC=CO2	GILOHIBIAZSGGH-UHFFFAOYSA-N	279	1583240743923
participant_06	M14493	C1=COC2C(=C1)OC=CO2	FWDWVHBHIYYWJW-UHFFFAOYSA-N	284	1583240747323
participant_39	M14494	CC1CCNC2CNCOC12	LZKQFBKDXPCYLU-UHFFFAOYSA-N	28	1583240747605
participant_39	M14495	CC1CCNC2CNCCC12	FOPGDOTVBDPHPD-UHFFFAOYSA-N	23	1583240753254
participant_39	M14496	CC1CCNC2C1CCNN2	PCQSIISIADWOJX-UHFFFAOYSA-N	15	1583240755988
participant_06	M14497	c1ccc2c(c1)CC=CO2	JCIDEANDDNSHQC-UHFFFAOYSA-N	365	1583240758492
participant_39	M14498	CC1CCNC2CNNCC12	ADEDEHWJRGJSMJ-UHFFFAOYSA-N	19	1583240760723
participant_09	M1	C	VNWKTOKETHGBQD-UHFFFAOYSA-N	0	1583240761622
participant_06	M14499	CC1=CCc2ccccc2O1	JBTARXYMIAGRIE-UHFFFAOYSA-N	365	1583240768575
participant_39	M14500	CC1CCNC2CNCCN12	NZHSVGAZQWXHJO-UHFFFAOYSA-N	16	1583240768804
participant_09	M2	CC	OTMSDBZUPAUEDD-UHFFFAOYSA-N	20	1583240777279
participant_09	M3	CCC	ATUOYWHBWRKTHZ-UHFFFAOYSA-N	19	1583240779393
participant_09	M4	CCCC	IJDNQMDRQITEOD-UHFFFAOYSA-N	19	1583240781292
participant_06	M14501	CCC1=CCc2ccccc2O1	HQQDMKFVDMLEMV-UHFFFAOYSA-N	347	1583240782436
participant_06	M14502	CCCC1=CCc2ccccc2O1	GPTIXZMUNPLGIV-UHFFFAOYSA-N	338	1583240783476
participant_09	M5	CCCCC	OFBQJSOFQDEBGM-UHFFFAOYSA-N	18	1583240784316
participant_06	M14503	CCCCC1=CCc2ccccc2O1	FPYHLXRKSSXKLH-UHFFFAOYSA-N	327	1583240785693
participant_06	M14504	c1ccc2c(c1)CC3=C(CCCC3)O2	MXUYOGZRRIOESL-UHFFFAOYSA-N	277	1583240786708
participant_09	M6	CCCCCC	VLKZOEOYAKHREP-UHFFFAOYSA-N	17	1583240787610
participant_06	M14505	c1ccc2c(c1)OC3=C(CCCC3)O2	YXRTZFKBXGMZHT-UHFFFAOYSA-N	265	1583240793295
participant_06	M14506	c1ccc2c(c1)OC3=C(COCC3)O2	WWMVTNHNBWHUQO-UHFFFAOYSA-N	304	1583240797117
participant_06	M14507	c1ccc2c(c1)OC3=C(OCOC3)O2	WXFVWCAYAWXLHB-UHFFFAOYSA-N	335	1583240799032
participant_06	M14508	c1ccc2c(c1)CC3=C(OCOC3)O2	DGOLKPGTXWQJTE-UHFFFAOYSA-N	329	1583240802028
participant_06	M14509	C1CC=C2C(=C1)OC3=C(OCOC3)O2	LMMIRGTUSAFESZ-UHFFFAOYSA-N	214	1583240812535
participant_39	M14510	CC1CCNC2CCCCC12	WPBVRISDNZUAEU-UHFFFAOYSA-N	22	1583240820193
participant_39	M14511	CC1CCCC2CCCCC12	NHCREQREVZBOCH-UHFFFAOYSA-N	13	1583240821166
participant_09	M64	CCCCCN	DPBLXKKOBLCELK-UHFFFAOYSA-N	9	1583240822652
participant_06	M14512	c1ccc2c(c1)CC3=C(COCO3)O2	LYELHGADYKTPIL-UHFFFAOYSA-N	332	1583240827060
participant_39	M14513	CC1CCCC2CCCNC12	UUNKAGONMZHCIP-UHFFFAOYSA-N	15	1583240827590
participant_39	M14514	C1CCC2C(C1)CCCC2N	RCURQHDMKQNLQF-UHFFFAOYSA-N	3	1583240838939
participant_39	M14515	C1CCC2C(C1)CCCC2O	NDZOISQLWLWLEW-UHFFFAOYSA-N	0	1583240845219
participant_06	M14516	c1ccc2c(c1)CC3=C(COCO3)S2	OHVXUANEXVPOSS-UHFFFAOYSA-N	325	1583240849203
participant_06	M14517	c1ccc2c(c1)CC3=C(COCS3)S2	XFYHTFLVCMLQMQ-UHFFFAOYSA-N	304	1583240851621
participant_06	M14518	c1ccc2c(c1)CC3=C(CSCS3)S2	PBRDNPWOPDHIPN-UHFFFAOYSA-N	287	1583240852950
participant_39	M14519	CCC1CCCC2CCCCC12	HUMCBDCARGDFNV-UHFFFAOYSA-N	7	1583240856521
participant_39	M14520	CC(C)C1CCCC2CCCCC21	VIJJVIFWVZYBLO-UHFFFAOYSA-N	13	1583240859347
participant_39	M14521	C=C(C)C1CCCC2CCCCC21	PLVYYDDTOYQZCY-UHFFFAOYSA-N	10	1583240862400
participant_06	M14522	c1ccc2CC3=C(Cc2c1)COCO3	RQUPHPJAKCKBQY-UHFFFAOYSA-N	305	1583240862771
participant_06	M14523	c1ccc2CC3=C(CCOC3)Cc2c1	RPFUYXFGGDIWES-UHFFFAOYSA-N	276	1583240863636
participant_06	M14524	c1ccc2CC3=C(CCCC3)Cc2c1	HDGCDASGELNYIR-UHFFFAOYSA-N	245	1583240864181
participant_39	M14525	CC(=O)C1CCCC2CCCCC21	RVVSDLUTCAWSEU-UHFFFAOYSA-N	23	1583240865593
participant_06	M14526	c1ccc2CC3=C(C=CCC3)Cc2c1	LYUPKBAINXBNHG-UHFFFAOYSA-N	346	1583240872010
participant_06	M14527	c1ccc2Cc3ccccc3Cc2c1	WPDAVTSOEQEGMS-UHFFFAOYSA-N	365	1583240873058
participant_39	M14528	CC(=O)C1C2CCCCC2CCN1	AYKQJGYLHKBCDZ-UHFFFAOYSA-N	25	1583240873453
participant_39	M14529	CC(=O)C1C2CCCCC2CNN1	PIZPIFHWIUHOJV-UHFFFAOYSA-N	26	1583240876873
participant_39	M14530	CC(=O)C1C2CCCNC2CNN1	KMXOFRKCRAYARG-UHFFFAOYSA-N	27	1583240880545
participant_06	M14531	c1ccc2CC3CC=CC=C3Cc2c1	VYKLDGICYPOCDP-UHFFFAOYSA-N	377	1583240881906
participant_39	M14532	CC(=O)C1C2CNCNC2CNN1	PXJJVJMQWZVSIC-UHFFFAOYSA-N	27	1583240883383
participant_06	M14533	c1ccc2C=C3CC=CC=C3Cc2c1	BDCIZVMGTWOOIY-UHFFFAOYSA-N	452	1583240884973
participant_06	M14534	c1ccc2CC3CC=CCC3=Cc2c1	QLVWIYOREPBBNA-UHFFFAOYSA-N	361	1583240896313
participant_06	M14535	c1ccc2CC3CCCCC3=Cc2c1	ARPANWHHRGVXBN-UHFFFAOYSA-N	286	1583240897240
participant_06	M605	c1ccc2cc3CCCCc3cc2c1	XBDYBAVJXHJMNQ-UHFFFAOYSA-N	337	1583240899134
participant_06	M14536	c1ccc2cc3CCC=Cc3cc2c1	SSDCYRGPZNHDOL-UHFFFAOYSA-N	428	1583240900864
participant_06	M606	c1ccc2cc3ccccc3cc2c1	MWPLVEDNUUSJAV-UHFFFAOYSA-N	408	1583240901459
participant_09	M14487	c1ccc2c(c1)OC=CO2	HPARLNRMYDSBNO-UHFFFAOYSA-N	377	1583240914813
participant_06	M14537	Cc1cccc2cc3ccccc3cc12	KZNJSFHJUQDYHE-UHFFFAOYSA-N	498	1583240915982
participant_06	M14538	Cc1ccc(C)c2cc3ccccc3cc12	VQBRTNVYEIZVMP-UHFFFAOYSA-N	510	1583240922031
participant_39	M14539	CC(=O)C1C2(C)CCCNC2CNN1	DKWHRYGQKPIOFK-UHFFFAOYSA-N	35	1583240923921
participant_06	M14540	Cc1cccc2cc3c(C)ccc(C)c3cc12	UTXQLDLJAYFCFS-UHFFFAOYSA-N	498	1583240924632
participant_06	M14541	Cc1ccc(C)c2cc3c(C)ccc(C)c3cc12	OCFNRIXVFFNDKR-UHFFFAOYSA-N	402	1583240926378
participant_39	M14542	CC1CC2(C)C(CNNC2C(=O)C)NC1	FTTVGAVGRCTEQS-UHFFFAOYSA-N	51	1583240936026
participant_06	M14543	Cc1cccc2cc3cccc(C)c3cc12	WAPSEVALXZJQLL-UHFFFAOYSA-N	514	1583240936144
participant_06	M14544	Cc1cccc2cc3cccc(c3cc12)O	PQWDQBTYNJZOEG-UHFFFAOYSA-N	515	1583240941457
participant_06	M14545	Cc1cccc2cc3cccc(c3cc12)N	SVIOIHOMQSTTTQ-UHFFFAOYSA-N	515	1583240945357
participant_06	M14546	c1cc2cc3cccc(c3cc2c(c1)N)N	YLZGEUWNNPEHBA-UHFFFAOYSA-N	466	1583240946946
participant_09	M14547	Cc1ccc2c(c1)OC=CO2	YURBOLDRGSWDDK-UHFFFAOYSA-N	422	1583240947275
participant_39	M14548	CC1CC2(C)C(CNNC2C(=O)N)NC1	YCFLCFUBLWACHO-UHFFFAOYSA-N	43	1583240947650
participant_06	M14549	Cc1cccc2cc3cccc(c3cc12)S	ONKOPQHACVGWFL-UHFFFAOYSA-N	515	1583240951204
participant_09	M14550	c1cc2c(cc1O)OC=CO2	AEGLKVRGODYQQV-UHFFFAOYSA-N	393	1583240951999
participant_39	M14551	CC1CC2(C)C(CNNC2C(=O)O)NC1	MHXVRGKWXJCLNE-UHFFFAOYSA-N	43	1583240955956
participant_06	M14552	Cc1cccc2cc3cccc(C)c3c(C)c12	ZSENAIKMUOJESY-UHFFFAOYSA-N	508	1583240957449
participant_06	M14553	CCc1c2c(C)cccc2cc3cccc(C)c31	VUWZNNJTJMUGIU-UHFFFAOYSA-N	498	1583240960604
participant_06	M14554	Cc1ccc2cc3ccccc3cc2c1C	PLPFBVXTEJUIIT-UHFFFAOYSA-N	527	1583240972633
participant_39	M14555	CC12CC(CNC2CNNC1C(=O)O)Cl	WEWSBWHBMULNCK-UHFFFAOYSA-N	27	1583240983316
participant_06	M14556	CCc1c(C)ccc2cc3ccccc3cc21	SBTJTVNCVUBRBL-UHFFFAOYSA-N	512	1583241012709
participant_06	M14557	CCCc1c(C)ccc2cc3ccccc3cc21	QRUMUCSITLTMCY-UHFFFAOYSA-N	502	1583241014322
participant_06	M14558	Cc1ccc2cc3ccccc3c4CCCc1c24	IGODAALMAJSQDB-UHFFFAOYSA-N	478	1583241015559
participant_09	M14559	c1cc2c(cc1Br)OC=CO2	GAYDMZAMIRJBMY-UHFFFAOYSA-N	393	1583241021183
participant_06	M14560	Cc1ccc2cc3ccccc3c4C=CCc1c24	GPFFLMQJFXPYPS-UHFFFAOYSA-N	556	1583241024370
participant_09	M14561	c1cc2c(cc1N)OC=CO2	PVOANGZFTWGYDY-UHFFFAOYSA-N	393	1583241033750
participant_06	M14562	CCc1ccc2cc3ccccc3c4C=CCc1c24	QMJIKJATCOBAPE-UHFFFAOYSA-N	538	1583241042712
participant_06	M14563	CCCc1ccc2cc3ccccc3c4C=CCc1c24	ZWPDITIITMVXKU-UHFFFAOYSA-N	527	1583241044389
participant_06	M14564	c1ccc2c(c1)cc3ccc4CCCC5C=Cc2c3c45	OCMVKENFFWLAME-UHFFFAOYSA-N	496	1583241045957
participant_06	M14565	c1ccc2c(c1)cc3ccc4CCC=c5ccc2c3c45	OHFHDKJZFACOQR-UHFFFAOYSA-N	516	1583241049369
participant_06	M14566	c1ccc2c(c1)cc3ccc4cccc5ccc2c3c45	FMMWHPNWAFZXNH-UHFFFAOYSA-N	488	1583241050588
participant_06	M14567	C=Cc1cc2ccc3cccc4ccc(c1C=C)c2c34	FGDKBRJGHZNVNM-UHFFFAOYSA-N	472	1583241057063
participant_06	M14568	C=Cc1c(C)cc2ccc3cccc4ccc1c2c34	CADIENOQCZRXNL-UHFFFAOYSA-N	513	1583241058428
participant_06	M14569	Cc1cc2ccc3cccc4ccc(c1C)c2c34	UOUUKBKHBOFSJV-UHFFFAOYSA-N	533	1583241059655
participant_06	M14570	Cc1ccc2ccc3cccc4ccc1c2c34	KBSPJIWZDWBDGM-UHFFFAOYSA-N	502	1583241060813
participant_06	M14571	c1cc2ccc3cccc4ccc(c1)c2c34	BBEAQIROQSPTKN-UHFFFAOYSA-N	444	1583241062974
participant_39	M14572	CC1CC2(C)C(CNNC2C(C)O)NC1	JRTCXWMMGXKZDD-UHFFFAOYSA-N	31	1583241067302
participant_39	M14573	CCC(C1C2(C)CC(C)CNC2CNN1)O	KGEJEFHYYLGBFK-UHFFFAOYSA-N	30	1583241073335
participant_39	M14574	CCCC(C1C2(C)CC(C)CNC2CNN1)O	KAEINGXTRYPAGU-UHFFFAOYSA-N	30	1583241074982
participant_39	M14575	CCCCC(C1C2(C)CC(C)CNC2CNN1)O	MWEGEIOBBRDIGH-UHFFFAOYSA-N	29	1583241076126
participant_39	M14576	CCCCCC(C1C2(C)CC(C)CNC2CNN1)O	FGRNFZZZLQXWSV-UHFFFAOYSA-N	28	1583241077439
participant_39	M14577	CCCCCCC(C1C2(C)CC(C)CNC2CNN1)O	CDTXSTXYHNABMW-UHFFFAOYSA-N	27	1583241078750
participant_39	M14578	CCCCCCCC(C1C2(C)CC(C)CNC2CNN1)O	OFUYGQBAFGKHIT-UHFFFAOYSA-N	25	1583241083136
participant_39	M14579	CC1CC2(C)C(CNNC2C(CC3CCCCC3)O)NC1	WTAXRSURFGIZFA-UHFFFAOYSA-N	17	1583241084213
participant_39	M14580	CC1CC2(C)C(CNNC2C(=O)CC3CCCCC3)NC1	FHDAOJUONNZCMS-UHFFFAOYSA-N	32	1583241090549
participant_06	M14581	Cc1cc2ccc3cccc4ccc(c2c34)c1O	DSDTUGXRUJAIEY-UHFFFAOYSA-N	518	1583241094047
participant_39	M14582	CC1CC2(C)C(CN=NC2C(=O)CC3CCCCC3)NC1	AEPBWVJPRNZAKW-UHFFFAOYSA-N	45	1583241095779
participant_39	M14583	CC1CC2(C)C(CN=NC2C(=O)CC3=CCCCC3)NC1	KRDPXISRBPPMHX-UHFFFAOYSA-N	105	1583241102743
participant_06	M14584	Cc1cc2ccc3cccc4ccc(c1O)[n+]2c34	QBWLVGKLLJJYMU-UHFFFAOYSA-O	538	1583241102757
participant_39	M14585	CC1CC2(C)C(CN=NC2C(=O)CC3=CC=CCC3)NC1	LFMNGMAJOOBIFG-UHFFFAOYSA-N	188	1583241104144
participant_39	M14586	CC1CC2(C)C(CN=NC2C(=O)Cc3ccccc3)NC1	WYRAYPLRIMOLSI-UHFFFAOYSA-N	287	1583241104944
participant_06	M14587	Cc1cc2ccc3cccc4ccc(c1)[n+]2c34	UWNZRFAYWUNSHW-UHFFFAOYSA-N	536	1583241110898
participant_39	M14588	CC1=CNC2CN=NC(C(=O)Cc3ccccc3)C2(C)C1	BWRIRVAVBFSMMF-UHFFFAOYSA-N	367	1583241110957
participant_06	M14589	CC1=CC2C=Cc3cccc4C=CC(=C1)N2c34	WQRWJWYPJDXXPG-UHFFFAOYSA-N	475	1583241114982
participant_39	M14590	CC1=CNC2=CN=NC(C(=O)Cc3ccccc3)C2(C)C1	MWFXMHGXSQBHKR-UHFFFAOYSA-N	425	1583241116572
participant_06	M14591	CC1=CC2C=Cc3cccc4C=CC(=C1)C2c34	HYBRAISWMFFJMZ-UHFFFAOYSA-N	465	1583241120283
participant_06	M14592	CC1=CC2C=CC3=CC=CC4C=CC(=C1)C2C43	ZOXMYVUUOMYKMS-UHFFFAOYSA-N	367	1583241126612
participant_09	M14593	CCc1ccc2c(c1)OC=CO2	VNGOVUPVCFEQNS-UHFFFAOYSA-N	401	1583241127760
participant_06	M14594	CC1=CC2C=CC3=CC=CC4C=CC(=C1)C2=C43	YYLWFTAAWGRWJK-UHFFFAOYSA-N	431	1583241128805
participant_06	M14595	CC1=CC2C=CC3=CC=CC4C=CC(C1)C2=C34	ASCKCLGLFPSMBE-UHFFFAOYSA-N	395	1583241133285
participant_06	M14596	CC1CC2C=CC3C=CC=C4C=CC(C1)C2=C34	QDIGEZXAYHCZFO-UHFFFAOYSA-N	321	1583241134317
participant_06	M14597	CC1C=c2ccc3=CC=CC4C=CC(C1)c2c34	ZWYLWTYXTYKZEL-UHFFFAOYSA-N	389	1583241136782
participant_06	M14598	CC1C=C2C=CC3C=CC=c4ccc(=C1)c2c34	VCAOJXFAKUCWER-UHFFFAOYSA-N	422	1583241137788
participant_06	M14599	C=c1cc2C=CC3C=CC=c4ccc(c1)c2c34	SGAYBNPRWYJMTI-UHFFFAOYSA-N	420	1583241139912
participant_09	M14600	C=Cc1ccc2c(c1)OC=CO2	KURBKJLSZXRYSI-UHFFFAOYSA-N	387	1583241145080
participant_39	M14601	CC12CC(=CNC2=CN=NC1C(=O)Cc3ccccc3)O	NLKIVLJMFBDBQK-UHFFFAOYSA-N	404	1583241158556
participant_06	M14602	C1=CC2C=CC3=CCC=c4ccc(=C1)c2c34	YDGSPEAYXPFQFO-UHFFFAOYSA-N	407	1583241158573
participant_06	M14603	C1=CC2C=CC3=CCC=C(C=CC(=C1)C2)C3	DOHVYUZTIUVCOC-UHFFFAOYSA-N	347	1583241159946
participant_06	M14604	CC1C=CC=CC=CC2=CCC=C(C=C1)C2	BIOMYHYRVNVUHX-UHFFFAOYSA-N	373	1583241160850
participant_06	M14605	CC1=CC=CCC=CC2=CCC=C(C=C1)C2	ZQQFITUPRZLACP-UHFFFAOYSA-N	378	1583241161578
participant_39	M14606	CC12CC(=CNC2=CN=NC1C(=O)Cc3ccccc3)Cl	SBINTAOWEZYOAW-UHFFFAOYSA-N	410	1583241162218
participant_06	M14607	CC1=CC=CCC=CC(=CCC=CC=C1)C	ATCYVLAQBGCULK-UHFFFAOYSA-N	398	1583241163554
participant_06	M14608	CC1=CCC=CC=CCC=CC=C(C)C=C1	PNARFLKEWOLMGZ-UHFFFAOYSA-N	387	1583241163839
participant_39	M14609	CC12CC(=CNC2=CN=NC1C(=O)Cc3ccccc3)Br	NJGVQARHQMHIEO-UHFFFAOYSA-N	404	1583241168008
participant_09	M14610	c1cc2c(cc1CO)OC=CO2	NMVJBQHWIZYGPD-UHFFFAOYSA-N	387	1583241171901
participant_09	M14611	c1cc2c(cc1C=O)OC=CO2	CPXFEZVALJZKDT-UHFFFAOYSA-N	415	1583241176023
participant_06	M14612	CCC1=CCC=CC=CCC=CC=C(C)C=C1	CXEXRROYWWUBMF-UHFFFAOYSA-N	381	1583241179053
participant_06	M14613	CCC1=CCC=CC=CCC=CC=C(CC)C=C1	NKRXUOUPVJDOPS-UHFFFAOYSA-N	351	1583241181784
participant_06	M14614	CCCC1=CC=CCC=CC=CCC=C(CC)C=C1	QIYGUZGAQFLBED-UHFFFAOYSA-N	347	1583241185097
participant_09	M14615	CC(=O)c1ccc2c(c1)OC=CO2	XSYFMAXTDDQGHN-UHFFFAOYSA-N	440	1583241185830
participant_06	M14616	C1=CCC=CC=C2CCCCCC(=CCC=C1)C=C2	MFSZDDVUQWJHQJ-UHFFFAOYSA-N	279	1583241186505
participant_39	M14617	CCC1=CNC2=CN=NC(C(=O)Cc3ccccc3)C2(C)C1	MBCBMMKDWIIORP-UHFFFAOYSA-N	404	1583241219997
participant_39	M14618	CC(C)C1=CNC2=CN=NC(C(=O)Cc3ccccc3)C2(C)C1	CLSOSGOMEPEQJI-UHFFFAOYSA-N	399	1583241226864
participant_06	M14619	CC1=CC=CCC=CC=C2CCCCCC(=CC1)C=C2	ASRZTNVKNKQURS-UHFFFAOYSA-N	312	1583241227325
participant_09	M14620	C=C(C)c1ccc2c(c1)OC=CO2	DQIMRCUVYQPTOX-UHFFFAOYSA-N	411	1583241230087
participant_39	M14621	CC(C)(C)C1=CNC2=CN=NC(C(=O)Cc3ccccc3)C2(C)C1	OOWFISYDUPGWSJ-UHFFFAOYSA-N	398	1583241230189
participant_06	M14622	CC1=C(C)CC=C2CCCCCC(=CC=CCC=C1)C=C2	MAOUUYZLYGHSBL-UHFFFAOYSA-N	320	1583241232514
participant_39	M14623	CC(C)(C1=CNC2=CN=NC(C(=O)Cc3ccccc3)C2(C)C1)F	URTMQFMATLXFLI-UHFFFAOYSA-N	399	1583241233353
participant_06	M14624	CCC1=C(C)C=CCC=CC=C2CCCCCC(=CC1)C=C2	XZIOFRYIGGPAFX-UHFFFAOYSA-N	315	1583241234222
participant_39	M14625	CC12CC(=CNC2=CN=NC1C(=O)Cc3ccccc3)C(C)(F)F	JMKHSLKCEXCTDH-UHFFFAOYSA-N	419	1583241234357
participant_06	M14626	CCC1=CC=CCC=CC=C2CCCCCC(=CC1)C=C2	VRLLBPKWHXEZPD-UHFFFAOYSA-N	309	1583241237238
participant_06	M14627	C1=CCC=CC=C2CCCCCC(CCC=C1)C=C2	NSLNESXUBUPJFK-UHFFFAOYSA-N	247	1583241252007
participant_06	M14628	CC12CCC=CC=CCC=CC=C(CCCCC1)C=C2	UZNOJZNWXNFKKD-UHFFFAOYSA-N	253	1583241254317
participant_06	M14629	CCC12CCC=CC=CCC=CC=C(CCCCC1)C=C2	RLONBXUVSVTKPL-UHFFFAOYSA-N	253	1583241255446
participant_06	M14630	C1=CCCC23CCCCCC(=CC=CC(C=C1)CC2)C=C3	AKPRYTUWHFVBKJ-UHFFFAOYSA-N	234	1583241256319
participant_09	M14631	c1cc2c(cc1C(=O)O)OC=CO2	NQERPEZSJJWHGE-UHFFFAOYSA-N	426	1583241257517
participant_06	M14632	CC1CC23CCC=CC=CC1C=CC=C(CCCCC2)C=C3	KPVXIBXRHYHZTK-UHFFFAOYSA-N	261	1583241259901
participant_06	M14633	C1=CCCC23CCCCCC(=C4C=CC(C=C1)C(C4)C2)C=C3	KTERRVJWJBZPFX-UHFFFAOYSA-N	235	1583241260621
participant_06	M14634	CC1=C2CCCCCC3(CCC=CC=CC(C=C1)CC3)C=C2	GUIVCGYTOGWLID-UHFFFAOYSA-N	246	1583241263142
participant_06	M14635	CCC12CCC=CC=CCC=CC(=C(CCCCC1)C=C2)C	KZPAUBSKDNSEJW-UHFFFAOYSA-N	267	1583241264392
participant_06	M14636	CC1=C2CCCCCC(C)(CCC=CC=CCC=C1)C=C2	LGJAZTWFYGGVCL-UHFFFAOYSA-N	266	1583241265312
participant_06	M14637	CC1=C2CCCCCC(CCC=CC=CCC=C1)C=C2	UJNWMLXYWDDVQZ-UHFFFAOYSA-N	261	1583241268287
participant_39	M14638	Cc1ccc(cc1)CC(=O)C2C3(C)CC(=CNC3=CN=N2)C(C)(F)F	NBMLAIIRLOYXIU-UHFFFAOYSA-N	468	1583241288193
participant_39	M14639	CCc1ccc(cc1)CC(=O)C2C3(C)CC(=CNC3=CN=N2)C(C)(F)F	ZRAZBJZBXURBTF-UHFFFAOYSA-N	426	1583241293146
participant_06	M14640	CC1CCCCC2CCC=CC=CCC=CC=C1C=C2	SYCFWIFYQJAPER-UHFFFAOYSA-N	272	1583241293336
participant_39	M14641	CCCc1ccc(cc1)CC(=O)C2C3(C)CC(=CNC3=CN=N2)C(C)(F)F	FQBZGIRUTFGCHC-UHFFFAOYSA-N	414	1583241294384
participant_06	M14642	C1=CCC=CC=C2C=CC(CCC=C1)CC3CCC2C3	YSYATVKANHBSDT-UHFFFAOYSA-N	257	1583241294587
participant_39	M14643	CCC(C)c1ccc(cc1)CC(=O)C2C3(C)CC(=CNC3=CN=N2)C(C)(F)F	WMCJOCDHTGOCCZ-UHFFFAOYSA-N	432	1583241299538
participant_06	M14644	CC1C2CCC=CC=CCC=CC=C(C=C2)C3CCC1C3	WIDBDHBRHIWLLA-UHFFFAOYSA-N	286	1583241299926
participant_06	M14645	CCC1C2CCC=CC=CCC=CC=C(C=C2)C3CCC1C3	LVFBKKXTHJFJHD-UHFFFAOYSA-N	267	1583241300783
participant_06	M14646	CCCC1C2CCC=CC=CCC=CC=C(C=C2)C3CCC1C3	CWSKWUCMCRKYNL-UHFFFAOYSA-N	267	1583241302546
participant_06	M14647	C1=CCC=CC=C2C=CC(CCC=C1)C3CCCC4C2CCC34	QGMIZPWTFGDPFC-UHFFFAOYSA-N	216	1583241303490
participant_39	M14648	CC(C)C(C)c1ccc(cc1)CC(=O)C2C3(C)CC(=CNC3=CN=N2)C(C)(F)F	DZQNSNRGUJBIHR-UHFFFAOYSA-N	414	1583241306671
participant_39	M14649	CC(C)C(c1ccc(cc1)CC(=O)C2C3(C)CC(=CNC3=CN=N2)C(C)(F)F)O	NIPORVVDGNSYSS-UHFFFAOYSA-N	422	1583241310541
participant_39	M14650	CC(C)C(=O)c1ccc(cc1)CC(=O)C2C3(C)CC(=CNC3=CN=N2)C(C)(F)F	XMGHSODNRBVHND-UHFFFAOYSA-N	457	1583241312925
participant_06	M14651	CC12CCC3C4=CC=CCC=CC=CCCC(C=C4)C2CCCC31	RTHVICUANQKHBV-UHFFFAOYSA-N	231	1583241316322
participant_09	M14560	Cc1ccc2cc3ccccc3c4C=CCc1c24	GPFFLMQJFXPYPS-UHFFFAOYSA-N	556	1583241474859
participant_06	M14652	C1=CCC=CC=C2C=CC(CCC=C1)C3CCCCC2CCC3	WKBCEAZQWOKTSX-UHFFFAOYSA-N	203	1583241482867
participant_06	M14653	CCC1CCCCC(C)C2CCC=CC=CCC=CC=C1C=C2	NQJANEJVVAPZPB-UHFFFAOYSA-N	268	1583241483856
participant_06	M14654	CCCC(C)C1CCC=CC=CCC=CC=C(C=C1)C(C)CC	PIALHKUCKMMLGT-UHFFFAOYSA-N	306	1583241484278
participant_06	M14655	CCCC(C)C1CCC=CC=CCC=CC=C(CCC)C=C1	UKHPFNNMBDWGSZ-UHFFFAOYSA-N	301	1583241485886
participant_39	M14656	CC(C)C(=O)c1ccc(cc1)CC(=O)C2C3(C)CC(=CNC3=CN=N2)C(F)(F)F	HMRCUAPJHAFZIW-UHFFFAOYSA-N	417	1583241487019
participant_06	M14657	CCCCC1CCC=CC=CCC=CC=C(CCC)C=C1	QKEATCYHAYVWLE-UHFFFAOYSA-N	295	1583241487861
participant_09	M14658	Cc1cccc2c3C=CCc4c(C)ccc(cc12)c43	VVGHVNVQRXOFKT-UHFFFAOYSA-N	565	1583241491026
participant_39	M14659	CC12CC(=CNC2=CN=NC1C(=O)Cc3ccc(cc3)C(=O)N(C)C)C(F)(F)F	WSTOJUXWPQTUGY-UHFFFAOYSA-N	417	1583241496085
participant_09	M14660	CCc1cccc2c3C=CCc4c(C)ccc(cc12)c43	REYNVAKYJQTXHD-UHFFFAOYSA-N	554	1583241498630
participant_06	M14661	CCCC1=CC=CCC=CC=CCCC(CC)C=C1	SCGDGQBFWODONO-UHFFFAOYSA-N	314	1583241499049
participant_39	M14662	CC12CC(=CNC2=CN=NC1C(=O)Nc3ccc(cc3)C(=O)N(C)C)C(F)(F)F	MJHHDOVDRRDMTB-UHFFFAOYSA-N	474	1583241499330
participant_06	M14663	CCCC1=CC=CCC=CC=CCCCC=C1	QHSDGSARPGFFPV-UHFFFAOYSA-N	301	1583241500131
participant_06	M14664	C1=CC=CCCCC=CC=CCC=C1	YDFSRWZPASKDRF-UHFFFAOYSA-N	266	1583241501131
participant_09	M14665	CCc1cccc2c3C=CCc4c(C)ccc(c(C)c12)c43	ANKBHQOAAQVLLH-UHFFFAOYSA-N	523	1583241504484
participant_06	M14666	C/C=C\C=C/C/C=C\C=C/CCCC	PZDCIAVBENCLAJ-NYGBTVDZSA-N	18	1583241505121
participant_09	M14667	Cc1ccc2c3CCCc4cccc(c5C=CCc1c52)c43	LZQLWGDRJFZJCM-UHFFFAOYSA-N	471	1583241508902
participant_06	M14668	CCCC/C=C\C=C/CC1=CC=CC1	CWCASMFDPNVNBJ-ISTTXYCBSA-N	175	1583241514597
participant_09	M14669	CC1Cc2cccc3c4C=CCc5c(C)ccc(c(C1)c23)c54	GWZQJGIKFRFBQG-UHFFFAOYSA-N	496	1583241515279
participant_06	M14670	C1=CCC(=C1)C/C=C\C=C2CCCC2	LQWAFHQDQAYYEV-WAYWQWQTSA-N	194	1583241519363
participant_39	M14671	Cc1cc(ccc1NC(=O)C2C3(C)CC(=CNC3=CN=N2)C(F)(F)F)C(=O)N(C)C	PZLAPKPVWOQKDR-UHFFFAOYSA-N	422	1583241520639
participant_06	M14672	CC/1CCC\C1=C\C=C/CC2=CC=CC2	NSKJMYNVCDENRS-QGTPZENNSA-N	222	1583241523650
participant_39	M14673	Cc1cc(cc(C)c1NC(=O)C2C3(C)CC(=CNC3=CN=N2)C(F)(F)F)C(=O)N(C)C	QTFFOKQTDYZESU-UHFFFAOYSA-N	354	1583241524398
participant_06	M14674	CCC/1CCC\C1=C\C=C/CC2=CC=CC2	GSERNMFYUDHQPR-WAVPBWDPSA-N	207	1583241524904
participant_06	M14675	CCCC/1CCC\C1=C\C=C/CC2=CC=CC2	HSLAEZQVKHHCMB-FQYHQQJGSA-N	206	1583241526052
participant_06	M14676	C1=CC=C2CCCC2CCCC3C=CC=C3C1	SJFQYOVOEIQKDE-UHFFFAOYSA-N	230	1583241526916
participant_39	M14677	CCc1cc(cc(C)c1NC(=O)C2C3(C)CC(=CNC3=CN=N2)C(F)(F)F)C(=O)N(C)C	ZLEBUTJIUXTSAA-UHFFFAOYSA-N	351	1583241528739
participant_39	M14678	CCCc1cc(cc(C)c1NC(=O)C2C3(C)CC(=CNC3=CN=N2)C(F)(F)F)C(=O)N(C)C	UIHXXTKQDIYWDB-UHFFFAOYSA-N	345	1583241529872
participant_39	M14679	CCCCc1cc(cc(C)c1NC(=O)C2C3(C)CC(=CNC3=CN=N2)C(F)(F)F)C(=O)N(C)C	ZLVMLSYBPJYAFZ-UHFFFAOYSA-N	334	1583241530872
participant_39	M14680	Cc1cc(c2CCCCc2c1NC(=O)C3C4(C)CC(=CNC4=CN=N3)C(F)(F)F)C(=O)N(C)C	KPDZLODOZOPEAQ-UHFFFAOYSA-N	296	1583241532336
participant_06	M14681	CC1CC2C=CC=C2CC=CC=C3CCCC3C1	VHGRFGNUDCEBMD-UHFFFAOYSA-N	260	1583241533857
participant_06	M14682	C1=CC2CC3CC(=CCC2=C1)C=C4CCCC4C3	NWFNRKHTUUEPCH-UHFFFAOYSA-N	217	1583241534744
participant_39	M14683	Cc1cc(c2C=CCCc2c1NC(=O)C3C4(C)CC(=CNC4=CN=N3)C(F)(F)F)C(=O)N(C)C	CDAHQYASZKBTSO-UHFFFAOYSA-N	384	1583241536418
participant_39	M14684	Cc1cc(c2ccccc2c1NC(=O)C3C4(C)CC(=CNC4=CN=N3)C(F)(F)F)C(=O)N(C)C	MZFIKOUEGIDCFT-UHFFFAOYSA-N	464	1583241537231
participant_06	M14685	C1=CC2CC34CC(=CCC2=C1)C=C5CCCC54C3	RSOVEIIZXPAMSV-UHFFFAOYSA-N	225	1583241544264
participant_39	M14686	Cc1cc(c2ccncc2c1NC(=O)C3C4(C)CC(=CNC4=CN=N3)C(F)(F)F)C(=O)N(C)C	KPWKAJWNIVIXNP-UHFFFAOYSA-N	436	1583241547240
participant_39	M14687	Cc1cc(c2cnncc2c1NC(=O)C3C4(C)CC(=CNC4=CN=N3)C(F)(F)F)C(=O)N(C)C	DPRVTSQJNPYFSQ-UHFFFAOYSA-N	385	1583241548846
participant_06	M14688	CC12CC(=CCC3=CC=CC3C1)C=C4CCCC42	GABYRSSIORLOCK-UHFFFAOYSA-N	244	1583241550078
participant_06	M14689	C1=CC2CC3CC(=CCC2=C1)C=C4CCCC43	UJFGBEFMRYNONT-UHFFFAOYSA-N	233	1583241550885
participant_06	M14690	C1=CC2CC3=C4CCCC4=CC(=CCC2=C1)C3	HGVDEUJUUMJJNV-UHFFFAOYSA-N	291	1583241554602
participant_06	M14691	C1=CC2CC3=C4CCCC4=CC(CCC2=C1)C3	DULMMOHWMYFMLU-UHFFFAOYSA-N	227	1583241557597
participant_39	M14692	Cc1cc(c2cccnc2c1NC(=O)C3C4(C)CC(=CNC4=CN=N3)C(F)(F)F)C(=O)N(C)C	IAWAGRBIBYMMEI-UHFFFAOYSA-N	439	1583241559353
participant_06	M14693	C1=CC2Cc3cc(CCC2=C1)cc4CCCc43	QFDHGQNFLXXVKG-UHFFFAOYSA-N	278	1583241559770
participant_39	M14694	Cc1cc(c2c(c1NC(=O)C3C4(C)CC(=CNC4=CN=N3)C(F)(F)F)nccn2)C(=O)N(C)C	GVQPMUQOVBQPSO-UHFFFAOYSA-N	382	1583241561615
participant_06	M14695	C1=CC2Cc3cc(CCC2=C1)cc4CCC[n+]43	IVAFRPHOIAHYQL-UHFFFAOYSA-N	268	1583241563928
participant_06	M14696	C1=CC2Cc3cc(CCC2=C1)nc4CCC[n+]34	BHJJJZUCLUEURW-UHFFFAOYSA-N	258	1583241565126
participant_06	M14697	C1=CC2Cc3c[n+](CCC2=C1)nc4CCC[n+]34	HJQKBRAYPYSPQS-UHFFFAOYSA-N	224	1583241565697
participant_06	M14698	C1=CC2Cc3n[n+](CCC2=C1)nc4CCC[n+]43	QXQZJIPJUGHYSZ-UHFFFAOYSA-N	194	1583241566118
participant_06	M14699	C1=CC2C(=C1)CC[n+]3nc4CCC[n+]4c(N2)n3	KKAXQGBNCVEULQ-UHFFFAOYSA-O	203	1583241567544
participant_06	M14700	C1=CC2C(=C1)NC[n+]3nc4CCC[n+]4c(N2)n3	FLQIXEMCWODSPH-UHFFFAOYSA-O	207	1583241568561
participant_06	M14701	C1Cc2n[n+]3CNC4=NC=CC4Nc(n3)[n+]2C1	XOLJBXYXFIPKES-UHFFFAOYSA-O	167	1583241569107
participant_06	M14702	C1Cc2n[n+]3CNC4=NN=CC4Nc(n3)[n+]2C1	HLVSTYLWZLBJGM-UHFFFAOYSA-O	137	1583241569737
participant_09	M14703	CC(C)c1cccc2c3C=CCc4c(C)ccc(cc12)c43	HQEWPEMBJSNOCC-UHFFFAOYSA-N	549	1583241569833
participant_06	M14704	CCc1n[n+]2CNC3=NN=CC3Nc(n2)[n+]1C	NQXDZRVORLMQBR-UHFFFAOYSA-O	160	1583241572737
participant_06	M14705	CC[n+]1c(C)n[n+]2CNC3=NN=CC3Nc1n2	MUVOZARCIKGYMG-UHFFFAOYSA-O	168	1583241572888
participant_09	M14706	CCc1ccc2cc3c(cccc3c4C=CCc1c24)C(C)C	DKBBSSZYQGORMQ-UHFFFAOYSA-N	531	1583241573238
participant_06	M14707	CCc1nc2NC3C=NN=C3NC[n+](n1)n2	PGTPPJBPJFIJDU-UHFFFAOYSA-N	168	1583241573738
participant_06	M14708	Cc1nc2NC3C=NN=C3NC[n+](n1)n2	JZMBUEPUJIUTHG-UHFFFAOYSA-N	180	1583241574054
participant_39	M14709	Cc1cc(c2c(c1NC(=O)C3C4(C)CC(=CNC4=C(C)N=N3)C(F)(F)F)nccn2)C(=O)N(C)C	PRYHLVQFLQXIMJ-UHFFFAOYSA-N	373	1583241574131
participant_06	M14710	C1=NN=C2C1Nc3ncn[n+](CN2)n3	LJXHRGPCDDGSKU-UHFFFAOYSA-N	165	1583241575014
participant_09	M14712	CC(C)c1cccc2c3C=CCc4c(ccc(cc12)c43)C(C)C	LIMYPGNKDFBKPM-UHFFFAOYSA-N	493	1583241576648
participant_06	M14711	C=N[N+]1=NC(=N)NC2C=NN=C2NC1	BGABWQSKOOAXOM-UHFFFAOYSA-N	116	1583241576737
participant_39	M14713	CCC1=C2C(C)(CC(=CN2)C(F)(F)F)C(C(=O)Nc3c(C)cc(c4c3nccn4)C(=O)N(C)C)N=N1	YGMIITYWXTWFHW-UHFFFAOYSA-N	357	1583241576929
participant_39	M14714	CCCC1=C2C(C)(CC(=CN2)C(F)(F)F)C(C(=O)Nc3c(C)cc(c4c3nccn4)C(=O)N(C)C)N=N1	RLAUUBKQUVTFQO-UHFFFAOYSA-N	352	1583241579071
participant_09	M14715	CC(C)c1ccc2cc3c(cccc3c4C=CCc1c24)C(C)O	BGESMGSTHFBRNR-UHFFFAOYSA-N	507	1583241581880
participant_06	M14717	C1=NN=C2C1NC(=N)N=NCN2	NFQBVPHAVXKWBP-UHFFFAOYSA-N	124	1583241582161
participant_39	M14716	CCCCC1=C2C(C)(CC(=CN2)C(F)(F)F)C(C(=O)Nc3c(C)cc(c4c3nccn4)C(=O)N(C)C)N=N1	HQAUYHNWQFIZDJ-UHFFFAOYSA-N	344	1583241582590
participant_06	M14718	CNC1=NN=CC1NC(=N)N=N	BIEINMMLRFNAQS-UHFFFAOYSA-N	126	1583241583815
participant_39	M14719	CCCCCC1=C2C(C)(CC(=CN2)C(F)(F)F)C(C(=O)Nc3c(C)cc(c4c3nccn4)C(=O)N(C)C)N=N1	ODIIQIMONBQFOX-UHFFFAOYSA-N	333	1583241586234
participant_09	M14720	CC(C)c1ccc2cc3c(cccc3c4C=CCc1c24)C(=O)C	VGZSGOQOCXYSTK-UHFFFAOYSA-N	556	1583241587005
participant_06	M14721	C(=N)(N)N=N	FZJMSTZGWFCPCX-UHFFFAOYSA-N	5	1583241588079
participant_06	M14722	N=N	RAABOESOVLLHRU-UHFFFAOYSA-N	0	1583241591050
participant_39	M14723	Cc1cc(c2c(c1NC(=O)C3C4(C)CC(=CNC4=C(C5CCCC5)N=N3)C(F)(F)F)nccn2)C(=O)N(C)C	ITUIPSXLKWITKI-UHFFFAOYSA-N	325	1583241593653
participant_06	M59	N	QGZKDVFQNNGYKY-UHFFFAOYSA-N	0	1583241594756
participant_09	M14724	CC(C)c1ccc2cc3c(cccc3C(=O)O)c4C=CCc1c24	USHHXQYELQQYPJ-UHFFFAOYSA-N	549	1583241597868
participant_39	M14725	Cc1cc(c2c(c1NC(=O)C3C4(C)CC(=CNC4=C(C5CCCS5)N=N3)C(F)(F)F)nccn2)C(=O)N(C)C	MIEQUDSYMZDCMD-UHFFFAOYSA-N	344	1583241599972
participant_09	M14726	CC(c1ccc2cc3c(cccc3C(=O)O)c4C=CCc1c24)O	PYXDBGHSYSBGNO-UHFFFAOYSA-N	541	1583241607271
participant_39	M14727	Cc1cc(c2c(c1NC(=O)C3C4(C)CC(=CNC4=C(C5CC=CS5)N=N3)C(F)(F)F)nccn2)C(=O)N(C)C	WUILNIMXDNREAY-UHFFFAOYSA-N	395	1583241614268
participant_39	M14728	Cc1cc(c2c(c1NC(=O)C3C4(C)CC(=CNC4=C(c5cccs5)N=N3)C(F)(F)F)nccn2)C(=O)N(C)C	CCOZSHXABIVPMH-UHFFFAOYSA-N	429	1583241616048
participant_09	M14729	CC(=O)c1ccc2cc3c(cccc3C(=O)O)c4C=CCc1c24	FLKHZRMJKCZFQN-UHFFFAOYSA-N	558	1583241620837
participant_39	M14730	Cc1cc(c2c(c1NC(=O)C3C4(C)CC(=CNC4=C(c5ccc(C)s5)N=N3)C(F)(F)F)nccn2)C(=O)N(C)C	SADIZGHZCSRDTN-UHFFFAOYSA-N	412	1583241624187
participant_39	M14731	CCc1ccc(C2=C3C(C)(CC(=CN3)C(F)(F)F)C(C(=O)Nc4c(C)cc(c5c4nccn5)C(=O)N(C)C)N=N2)s1	LWVBLBRTUPCRDG-UHFFFAOYSA-N	399	1583241627699
participant_39	M14732	CC(C)c1ccc(C2=C3C(C)(CC(=CN3)C(F)(F)F)C(C(=O)Nc4c(C)cc(c5c4nccn5)C(=O)N(C)C)N=N2)s1	NVKRHVAUZPSUMX-UHFFFAOYSA-N	394	1583241630170
participant_39	M14733	Cc1cc(c2c(c1NC(=O)C3C4(C)CC(=CNC4=C(c5ccc(N(C)C)s5)N=N3)C(F)(F)F)nccn2)C(=O)N(C)C	HTIOWBISWTUZMM-UHFFFAOYSA-N	380	1583241632341
participant_39	M14734	CC12CC(=CNC2=C(c3ccc(N(C)C)s3)N=NC1C(=O)Nc4c(cc(c5c4nccn5)C(=O)N(C)C)N)C(F)(F)F	ZUTXQMUWXDTPEZ-UHFFFAOYSA-N	375	1583241638410
participant_39	M14735	CC12CC(=CNC2=C(c3ccc(N(C)C)s3)N=NC1C(=O)Nc4c5c(c(C(=O)N(C)C)nc4N)nccn5)C(F)(F)F	ONXUTPNBNXYXEQ-UHFFFAOYSA-N	358	1583241640836
participant_09	M14736	c1cc2c3C=CCc4c(ccc(cc2c(c1)C(=O)O)c34)C(=O)O	VJNIGJULISWYNL-UHFFFAOYSA-N	530	1583241644729
participant_09	M14737	c1cc2c3C=CCc4c(ccc(cc2c(c1)C(=O)O)c34)C(=O)N	RKEBPBVLACZUHW-UHFFFAOYSA-N	546	1583241654924
participant_39	M14738	Cc1cnc2c(cc(c(c2n1)NC(=O)C3C4(C)CC(=CNC4=C(c5ccc(N(C)C)s5)N=N3)C(F)(F)F)N)C(=O)N(C)C	USPBFGVJWLVOKW-UHFFFAOYSA-N	383	1583241661996
participant_39	M14739	CC12CC(=CNC2=C(c3ccc(N(C)C)s3)N=NC1C(=O)Nc4c(cc(c5c4nc(cn5)O)C(=O)N(C)C)N)C(F)(F)F	XLXWNAIEGYJGCO-UHFFFAOYSA-N	379	1583241664727
participant_09	M14740	CCC(=O)c1ccc2cc3c(cccc3C(=O)O)c4C=CCc1c24	HAQFLKOQRVIOFQ-UHFFFAOYSA-N	552	1583241666707
participant_09	M14741	CCC(=O)c1cc(C)c2cc3c(cccc3C(=O)O)c4C=CCc1c42	YUQRWGDAFWCRRJ-UHFFFAOYSA-N	507	1583241677798
participant_09	M14742	Cc1cc2C(=O)CCC3C=Cc4c5cccc(c5cc1c4c32)C(=O)O	VLDINQDMBKHZOG-UHFFFAOYSA-N	505	1583241689171
participant_39	M14743	CCC12CC(=CNC2=CN=NC1C(=O)Nc3ccc(cc3)C(=O)N(C)C)C(F)(F)F	IMZXSSKZIUDZJW-UHFFFAOYSA-N	475	1583241715221
participant_39	M14744	CCC12CC(=CNC2=CN=NC1C(=O)Nc3ccc(cc3)C(=O)N(C)CC)C(F)(F)F	BCSHFBWYTDHIAR-UHFFFAOYSA-N	466	1583241727123
participant_39	M14745	CCCN(C)C(=O)c1ccc(cc1)NC(=O)C2C3(CC)CC(=CNC3=CN=N2)C(F)(F)F	RKAICWIWSGSYAD-UHFFFAOYSA-N	461	1583241729266
participant_39	M14746	CCCCN(C)C(=O)c1ccc(cc1)NC(=O)C2C3(CC)CC(=CNC3=CN=N2)C(F)(F)F	RSWQKHNKMYACGR-UHFFFAOYSA-N	439	1583241730935
participant_39	M14747	CCC12CC(=CNC2=CN=NC1C(=O)Nc3ccc(cc3)C(=O)[N+]4(C)CCCC4)C(F)(F)F	FPVHFYXJQZLOGJ-UHFFFAOYSA-O	427	1583241739844
participant_39	M14748	CCC12CC(=CNC2=CN=NC1C(=O)Nc3ccc(cc3)C(=O)C4(C)CCCC4)C(F)(F)F	GMTPKUQUYOXPAL-UHFFFAOYSA-N	424	1583241745200
participant_39	M14749	CCC12CC(=CNC2=CN=NC1C(=O)Nc3ccc(cc3)C(=O)C4(C)CCCN4)C(F)(F)F	VTKDGRTXGHETSA-UHFFFAOYSA-N	433	1583241747626
participant_39	M14750	CCC12CC(=CNC2=CN=NC1C(=O)Nc3ccc(cc3)C(=O)C4(C)CNCN4)C(F)(F)F	VYVJODJJMPXROS-UHFFFAOYSA-N	440	1583241748706
participant_09	M14751	CCc1ccc(C)c2c3C=CCc4c(C)ccc(cc12)c43	ZDFGHYNEUAFAGS-UHFFFAOYSA-N	538	1583241752022
participant_39	M14752	CCC12CC(=CNC2=CN=NC1C(=O)Nc3ccc(cc3)C(=O)C4(C)CNC=N4)C(F)(F)F	AWZAHAOKPDBVBI-UHFFFAOYSA-N	480	1583241752642
participant_39	M14753	CCC12CC(=CNC2=CN=NC1C(=O)Nc3ccc(cc3)C(=O)C4(C)C=NC=N4)C(F)(F)F	DRYZLJZNHKTIDP-UHFFFAOYSA-N	505	1583241753450
participant_39	M14754	CCC12CC(=CNC2=CN=NC1C(=O)Nc3ccc(cc3)C(=O)C4C=NC=N4)C(F)(F)F	PEWWBWLNJGLDIW-UHFFFAOYSA-N	502	1583241769181
participant_39	M14755	CCC12CC(=CNC2=CN=NC1C(=O)Nc3ccc(cc3)C(=O)C4C=NC(=N4)C)C(F)(F)F	QUEIDAUPWACHSZ-UHFFFAOYSA-N	511	1583241782624
participant_39	M14756	CCC12CC(=CNC2=CN=NC1C(=O)Nc3ccc(cc3)C(=O)C4C(=NC(=N4)C)C)C(F)(F)F	ZIKLQGKHWAPNIO-UHFFFAOYSA-N	518	1583241786453
participant_39	M14757	CCC1=NC(=NC1C(=O)c2ccc(cc2)NC(=O)C3C4(CC)CC(=CNC4=CN=N3)C(F)(F)F)C	PFQCQHSKIRPYIJ-UHFFFAOYSA-N	500	1583241791369
participant_39	M14758	CCCC1=NC(=NC1C(=O)c2ccc(cc2)NC(=O)C3C4(CC)CC(=CNC4=CN=N3)C(F)(F)F)C	BUMHOEXAWWMXIG-UHFFFAOYSA-N	488	1583241792925
participant_39	M14759	CCCCC1=NC(=NC1C(=O)c2ccc(cc2)NC(=O)C3C4(CC)CC(=CNC4=CN=N3)C(F)(F)F)C	YJKUQEDLZQBOOX-UHFFFAOYSA-N	473	1583241794101
participant_39	M14760	CCC12CC(=CNC2=CN=NC1C(=O)Nc3ccc(cc3)C(=O)C4C5=[N+](CCCC5)C(=N4)C)C(F)(F)F	LUGUVCHUIQAANM-UHFFFAOYSA-O	454	1583241802679
participant_39	M14761	CCC12CC(=CNC2=CN=NC1C(=O)Nc3ccc(cc3)C(=O)C4C5CCCCN5C(=N4)C)C(F)(F)F	SMSBRUYQPFVJKO-UHFFFAOYSA-N	432	1583241806043
participant_09	M14762	Cc1cccc2c3C=CCc4c(ccc(cc12)c34)N	GDGKGPKACYAFHM-UHFFFAOYSA-N	559	1583241809176
participant_09	M14763	Cc1cccc2c3C=CCc4c(ccc(cc12)c34)O	XXGPZRDGVAZSIB-UHFFFAOYSA-N	553	1583241813222
participant_39	M14764	CCC12CC(=CNC2=CN=NC1C(=O)Nc3ccc(cc3)C(=O)C4C5CCC=CN5C(=N4)C)C(F)(F)F	IBGSYTVMHNEOCN-UHFFFAOYSA-N	492	1583241813801
participant_39	M14765	CCC12CC(=CNC2=CN=NC1C(=O)Nc3ccc(cc3)C(=O)C4C5C=CC=CN5C(=N4)C)C(F)(F)F	HHZYUUPVHGYKLW-UHFFFAOYSA-N	534	1583241815256
participant_39	M14766	CCC12CC(=CNC2=CN=NC1C(=O)Nc3ccc(cc3)C(=O)c4c5ccccn5c(C)n4)C(F)(F)F	RXKAZEZLSHFTJJ-UHFFFAOYSA-N	571	1583241816420
participant_09	M14767	Cc1cccc2c3C=CCc4c(ccc(cc12)c34)S	WMTSVTGPLLABIX-UHFFFAOYSA-N	553	1583241816993
participant_09	M14768	Cc1cccc2c3C=CCc4c(ccc(cc12)c34)F	UDBUHARUZQKORU-UHFFFAOYSA-N	553	1583241822793
participant_09	M14769	Cc1cccc2c3C=CCc4c(ccc(cc12)c34)Cl	DLKALSOQKAMDQY-UHFFFAOYSA-N	559	1583241827021
participant_39	M14770	CCC12CC(=CNC2=CN=NC1C(=O)Nc3ccc(cc3)C(=O)c4c5ccncn5c(C)n4)C(F)(F)F	GVTJRWUTZAEREQ-UHFFFAOYSA-N	556	1583241827280
participant_09	M14771	Cc1cccc2c3C=CCc4c(ccc(cc12)c34)Br	OJOUOVPYLGAVLA-UHFFFAOYSA-N	548	1583241831356
participant_39	M14772	CCC12CC(=CNC2=CN=NC1C(=O)Nc3ccc(cc3)C(=O)c4c5cnccn5c(C)n4)C(F)(F)F	OKICUIHRXLVZRQ-UHFFFAOYSA-N	556	1583241834105
participant_09	M14773	C1=Cc2c3cccc(c3cc4ccc(c(C1)c42)Br)Cl	TYXAGWHOFCHKAF-UHFFFAOYSA-N	530	1583241835246
participant_39	M14774	CCC12CC(=CNC2=CN=NC1C(=O)Nc3ccc(cc3)C(=O)c4c5ncccn5c(C)n4)C(F)(F)F	IEWZZSZZHAIBNS-UHFFFAOYSA-N	557	1583241838952
participant_39	M14775	CCC12CC(=CNC2=CN=NC1C(=O)Nc3ccc(cc3)C(=O)c4c5ccc(C)cn5c(C)n4)C(F)(F)F	DYQQMHBHLSCVRV-UHFFFAOYSA-N	564	1583241854587
participant_39	M14776	CCC12CC(=CNC2=CN=NC1C(=O)Nc3ccc(cc3)C(=O)c4c5ccc(cn5c(C)n4)O)C(F)(F)F	RCQZNYMRDRBNCA-UHFFFAOYSA-N	551	1583241857335
participant_09	M14777	Cc1ccc2c(C)c3c(C)cccc3c4C=CCc1c24	YIARJGGWPAEINM-UHFFFAOYSA-N	529	1583241858269
participant_09	M14778	CCc1c2ccc(C)c3CC=Cc(c4cccc(C)c14)c32	ZQZCSZRYIUHCHZ-UHFFFAOYSA-N	519	1583241865465
participant_39	M14779	CCC12CC(=CNC2=CN=NC1C(=O)Nc3ccc(cc3)C(=O)c4c5ccc(cn5c(C)n4)S)C(F)(F)F	LRGQEMWQSLQXCB-UHFFFAOYSA-N	554	1583241877780
participant_39	M14780	CCC12CC(=CNC2=CN=NC1C(=O)Nc3ccc(cc3)C(=O)c4c5ccc(cn5c(C)n4)Cl)C(F)(F)F	MSZXTLAJAJLHKN-UHFFFAOYSA-N	554	1583241881129
participant_39	M14781	CCC12CC(=CNC2=CN=NC1C(=O)Nc3ccc(cc3)C(=O)c4c5ccc(cn5c(C)n4)Br)C(F)(F)F	BVSAQYYQOJCXQZ-UHFFFAOYSA-N	557	1583241883733
participant_39	M14782	CCC12CC(=CNC2=CN=NC1C(=O)Nc3ccc(cc3)C(=O)c4c5ncc(cn5c(C)n4)Br)C(F)(F)F	VPRXCZJCYCOFIN-UHFFFAOYSA-N	540	1583241891869
participant_06	M244	C1CCCC1	RGSFGYAAUTVSQA-UHFFFAOYSA-N	0	1583241908429
participant_06	M13902	C1=CCCC1	LPIQUOYDBNQMRZ-UHFFFAOYSA-N	77	1583241912874
participant_09	M14783	Cc1ccc2cc3c(C)ccnc3c4C=CCc1c24	IQVSTFAFIGYRCA-UHFFFAOYSA-N	551	1583241913592
participant_06	M14784	C1=CCC=C1	ZSWFCLXCOIISFI-UHFFFAOYSA-N	175	1583241914983
participant_09	M14785	Cc1ccc2cc3c(C)ccn[n+]3c4C=CCc1c24	JMXXLAXUMPOHBG-UHFFFAOYSA-N	530	1583241917338
participant_09	M14786	Cc1ccc2c[n+]3c(C)ccn[n+]3c4C=CCc1c24	LKNUOZAKZFHLQR-UHFFFAOYSA-N	504	1583241920003
participant_06	M14787	c1ccoc1	YLQBMQCUIZJEEH-UHFFFAOYSA-N	200	1583241921165
participant_09	M14788	Cc1ccc2c[n+]3[n+](C)ccn[n+]3c4C=CCc1c24	OUMMLXPLIGDMOY-UHFFFAOYSA-N	451	1583241921840
participant_09	M14789	Cc1ccc2c[n+]3[n+](C)ncn[n+]3c4C=CCc1c24	KIWKPKNARVVISQ-UHFFFAOYSA-N	425	1583241923354
participant_09	M14790	Cc1ccc2c[n+]3[n+](C)nnn[n+]3c4C=CCc1c24	BILNLQDTSHNKSS-UHFFFAOYSA-N	398	1583241925457
participant_09	M14791	Cc1ccc2c[n+]3[n+](c4C=CCc1c24)nnn[n+]3N	LTNMQXYNEZCESY-UHFFFAOYSA-N	389	1583241927448
participant_09	M14792	Cc1ccc2c[n+]3c(c4C=CCc1c24)nnn[n+]3N	IUPBBAMZVWNCBG-UHFFFAOYSA-N	439	1583241932331
participant_09	M14793	Cc1ccc2c[n+]3c(cnn[n+]3N)c4C=CCc1c24	OQXCYFJVVGHQHW-UHFFFAOYSA-N	484	1583241933565
participant_09	M14794	Cc1ccc2c[n+]3c(ccn[n+]3N)c4C=CCc1c24	MXCMGIYWNRMFEP-UHFFFAOYSA-N	507	1583241934912
participant_09	M14795	Cc1ccc2c[n+]3c(ccc[n+]3N)c4C=CCc1c24	TYDDFJNCEAUVHB-UHFFFAOYSA-N	515	1583241935914
participant_09	M14796	Cc1ccc2c[n+]3c(cccc3N)c4C=CCc1c24	YRQDQQGECQXBHR-UHFFFAOYSA-O	559	1583241936811
participant_09	M14797	Cc1ccc2cc3c(cccc3N)c4C=CCc1c24	STMSWVDXUJEJDT-UHFFFAOYSA-N	553	1583241937876
participant_06	M14798	Cc1ccoc1	KJRRQXYWFQKJIP-UHFFFAOYSA-N	201	1583241941004
participant_06	M14799	CCc1ccoc1	RPCHNECSJGMRGP-UHFFFAOYSA-N	184	1583241944540
participant_09	M14800	Cc1ccc2c3C=CCc4c(C)ccc(cc2c1C)c43	GJLVULXHQHPOQG-UHFFFAOYSA-N	542	1583241945900
participant_06	M14801	CCCc1ccoc1	KEWDQLOCPSUFML-UHFFFAOYSA-N	179	1583241946200
participant_06	M14802	CCCCc1ccoc1	SBTKGYVVXLMMQE-UHFFFAOYSA-N	173	1583241948307
participant_06	M14803	C1CCc2cocc2C1	QSNLUGGQSCKAME-UHFFFAOYSA-N	150	1583241949420
participant_09	M14804	Cc1ccc2cc3c(C)c(C)c(C)cc3c4C=CCc1c24	DYSTWCAQZKCZCN-UHFFFAOYSA-N	491	1583241951836
participant_06	M14805	C1Cc2cocc2NC1	ORDPRKXZLOKVGZ-UHFFFAOYSA-N	154	1583241953968
participant_09	M14806	Cc1ccc2cc3c(C)c(C)c(C)c(C)c3c4C=CCc1c24	ZDKUGZKMDPQYEI-UHFFFAOYSA-N	438	1583241954904
participant_06	M14807	C1c2cocc2NCN1	ZKTKUYFNCLMBAV-UHFFFAOYSA-N	150	1583241956831
participant_06	M14808	C1c2cocc2N=CN1	OYHPCSOEYLLSBX-UHFFFAOYSA-N	208	1583241959652
participant_06	M14809	c1c2cocc2ncn1	WGBWKGXFYKPJOQ-UHFFFAOYSA-N	268	1583241960649
participant_09	M14810	Cc1ccc2cc3c(C)c(C)c(C)c(C)c3c4C(=CCc1c24)C	WVYUIOYGCJJTOS-UHFFFAOYSA-N	393	1583241960824
participant_09	M14811	Cc1ccc2cc3c(C)c(C)c(C)c(C)c3c4C(=C(C)Cc1c24)C	TTXBICONYPGOEM-UHFFFAOYSA-N	359	1583241964196
participant_09	M14812	Cc1ccc2cc3c(C)c(C)c(C)c(C)c3c4C(=C(C)C(C)c1c24)C	ZLKUFKYIKSEHAR-UHFFFAOYSA-N	358	1583241968199
participant_06	M14813	C1C=c2cncnc2=C1	LDQVPVDSLVVZHZ-UHFFFAOYSA-N	255	1583241970771
participant_09	M14814	CCc1ccc2cc3c(C)c(C)c(C)c(C)c3c4C(=C(C)C(C)c1c24)C	ZFZCRTBCTPEXOT-UHFFFAOYSA-N	359	1583241972239
participant_39	M14815	CCc1nc(c2ccccn21)C(=O)c3ccc(cc3)NC(=O)C4C5(CC)CC(=CNC5=CN=N4)C(F)(F)F	OVCBXQROZKYFQA-UHFFFAOYSA-N	550	1583241972999
participant_09	M14816	CCc1c(C)cc2cc3c(C)c(C)c(C)c(C)c3c4C(=C(C)C(C)c1c24)C	YBQLLHVHDAICMY-UHFFFAOYSA-N	302	1583241976221
participant_39	M14817	CCC12CC(=CNC2=CN=NC1C(=O)Nc3ccc(cc3)C(=O)c4c5ccccn5c(n4)OC)C(F)(F)F	OXYHIZLYKIJBKF-UHFFFAOYSA-N	552	1583241977986
participant_09	M14818	CCc1c(C)c(C)c2cc3c(C)c(C)c(C)c(C)c3c4C(=C(C)C(C)c1c24)C	KMYYETUGIRYRHY-UHFFFAOYSA-N	258	1583241979960
participant_06	M14819	CC1C=c2cncnc2=C1	ODAMBNMPRIMPTE-UHFFFAOYSA-N	278	1583241980205
participant_09	M14820	CCc1c(C)c(C)c2c(C)c3c(C)c(C)c(C)c(C)c3c4C(=C(C)C(C)c1c24)C	DPWCDXZZEQCBJU-UHFFFAOYSA-N	222	1583241983256
participant_06	M14821	C1=c2cncnc2=CC1F	RFHAUPUXEYNYOG-UHFFFAOYSA-N	253	1583241986133
participant_39	M14822	CCC12CC(=CNC2=CN=NC1C(=O)Nc3ccc(cc3)C(=O)c4c5ccccn5c(CO)n4)C(F)(F)F	IQDSGLSHHTYRGV-UHFFFAOYSA-N	546	1583241990515
participant_39	M14823	CCC12CC(=CNC2=CN=NC1C(=O)Nc3ccc(cc3)C(=O)c4c5ccccn5c(CN)n4)C(F)(F)F	DMKFPEMWERVLAP-UHFFFAOYSA-N	546	1583241993544
participant_39	M14824	CCC12CC(=CNC2=CN=NC1C(=O)Nc3ccc(cc3)C(=O)c4c5ccccn5c(CCl)n4)C(F)(F)F	RGNDUCJQCWEONO-UHFFFAOYSA-N	542	1583242000721
participant_06	M14825	CC1C=c2cnc(C)nc2=C1	DAKPQIYVMOHGTB-UHFFFAOYSA-N	276	1583242006800
participant_09	M14826	CCc1ccc2cc3c(C)cccc3c4C=CCc1c24	YEPSUZMMGYIEQJ-UHFFFAOYSA-N	554	1583242009881
participant_06	M14827	CC1C=c2cnc(Cl)nc2=C1	JFQBFENMYIIGTL-UHFFFAOYSA-N	256	1583242012775
participant_06	M14828	C1=c2cnc(Cl)nc2=CC1Cl	BVXRBGXSZCZQDG-UHFFFAOYSA-N	229	1583242014506
participant_06	M14829	c1cc(Cl)nc2=CC(C=c12)Cl	XTGOZXSRLQAQBI-UHFFFAOYSA-N	261	1583242023140
participant_06	M14830	c1cc(cc2=CC(C=c12)Cl)Cl	MQPFPRWSOFDCGY-UHFFFAOYSA-N	282	1583242024621
participant_09	M14831	CCc1ccc2cc3c(C)cccc3c4C=CC(C)c1c24	MXWQPHQGEJUDFM-UHFFFAOYSA-N	572	1583242025323
participant_09	M14832	CCc1ccc2cc3c(C)cccc3c4C=CC(CC)c1c24	PTQJTHZZQSKNET-UHFFFAOYSA-N	533	1583242031080
participant_06	M14833	Cc1c2=CC(C=c2ccc1Cl)Cl	PHAFZIGZIMSRDE-UHFFFAOYSA-N	300	1583242036455
participant_06	M14834	CCc1c2=CC(C=c2ccc1Cl)Cl	HQZFUNPOKGMWFC-UHFFFAOYSA-N	290	1583242037474
participant_06	M14835	CCCc1c2=CC(C=c2ccc1Cl)Cl	KXQMVKIBKUITQY-UHFFFAOYSA-N	283	1583242040501
participant_06	M14836	C1Cc2c(ccc3=CC(C(=c32)C1)Cl)Cl	XWKOZFHLEIOCMJ-UHFFFAOYSA-N	246	1583242041274
participant_06	M14837	C1=CC2=c3c(=CC2Cl)ccc(c3C1)Cl	DZQABTIEBHCYTD-UHFFFAOYSA-N	326	1583242048151
participant_06	M14838	CC1C=CC2=c3c(=CC2Cl)ccc(c13)Cl	AHMFYMMJPUHJGV-UHFFFAOYSA-N	341	1583242060660
participant_06	M14839	CCC1C=CC2=c3c(=CC2Cl)ccc(c13)Cl	UIIUKRIQBQVMJO-UHFFFAOYSA-N	327	1583242063186
participant_09	M14840	Cc1cccc2c3C=CC(C)c4c(C)ccc(cc12)c34	ISTPDQVPANAFEO-UHFFFAOYSA-N	570	1583242063321
participant_06	M14841	CCCC1C=CC2=c3c(=CC2Cl)ccc(c13)Cl	NCECVASHRJWYFZ-UHFFFAOYSA-N	326	1583242066882
participant_09	M14842	CCC1C=Cc2c3cccc(C)c3cc4ccc(C)c1c42	UBRGPZMFNFPWCI-UHFFFAOYSA-N	551	1583242067943
participant_06	M14843	CCCCC1C=CC2=c3c(=CC2Cl)ccc(c13)Cl	HUTBGDIGQANZDY-UHFFFAOYSA-N	316	1583242067987
participant_06	M14844	CCCCCC1C=CC2=c3c(=CC2Cl)ccc(c13)Cl	RNZKYQYCFSAJHR-UHFFFAOYSA-N	302	1583242068927
participant_06	M14845	CCCCCCC1C=CC2=c3c(=CC2Cl)ccc(c13)Cl	OUIGGNBVJVFVDW-UHFFFAOYSA-N	285	1583242078536
participant_06	M14846	C1CCC(CC1)C2C=CC3=c4c(=CC3Cl)ccc(c24)Cl	DVCGZJDDCIDXNK-UHFFFAOYSA-N	259	1583242079535
participant_06	M14847	C1CC=C(CC1)C2C=CC3=c4c(=CC3Cl)ccc(c24)Cl	NXABVRUHXMUALU-UHFFFAOYSA-N	335	1583242083751
participant_06	M14848	C1=CC=C(CC1)C2C=CC3=c4c(=CC3Cl)ccc(c24)Cl	FHPJCRFUFAAZIT-UHFFFAOYSA-N	406	1583242084920
participant_06	M14849	c1ccc(cc1)C2C=CC3=c4c(=CC3Cl)ccc(c24)Cl	YEFDJQQIKITZQS-UHFFFAOYSA-N	453	1583242086503
participant_06	M14850	Cc1ccc2=CC(C3=c2c1C(C=C3)c4ccccc4)Cl	KQGIWHJIKPQVRR-UHFFFAOYSA-N	472	1583242093518
participant_06	M14851	Cc1ccc2=CC(C)C3=c2c1C(C=C3)c4ccccc4	GJVYTFOYXHPEEV-UHFFFAOYSA-N	491	1583242094810
participant_39	M14852	CCC12CC(=CNC2=CN=NC1C(=O)Nc3ccc(cc3)C(=O)c4c5cccc(C)n5c(C)n4)C(F)(F)F	CZJOEEPTDCBMJR-UHFFFAOYSA-N	574	1583242098555
participant_39	M14853	CCc1cccc2c(C(=O)c3ccc(cc3)NC(=O)C4C5(CC)CC(=CNC5=CN=N4)C(F)(F)F)nc(C)n12	ZVZWQMUHKPBKFC-UHFFFAOYSA-N	549	1583242104048
participant_39	M14854	CCC12CC(=CNC2=CN=NC1C(=O)Nc3ccc(cc3)C(=O)c4c5cccc(C(C)C)n5c(C)n4)C(F)(F)F	SGMIUZRKNSFJTJ-UHFFFAOYSA-N	554	1583242106292
participant_06	M14855	CC1C=c2cccc3C(C=CC1=c23)c4ccccc4	UAHJNCHJHMJPEQ-UHFFFAOYSA-N	487	1583242112714
participant_09	M14856	Cc1cccc2c3C=CC(c4c(C)ccc(cc12)c34)N	NSWQMSKZAYZSDB-UHFFFAOYSA-N	554	1583242115399
participant_06	M14857	c1ccc(cc1)C2C=CC3=c4c(=CC3)cccc24	PJRIYDXNGZTIKG-UHFFFAOYSA-N	472	1583242115693
participant_39	M14858	CCC12CC(=CNC2=CN=NC1C(=O)Nc3ccc(cc3)C(=O)c4c5cccc(n5c(C)n4)O)C(F)(F)F	LAAXOFLEBWNYKR-UHFFFAOYSA-N	565	1583242117417
participant_09	M14859	Cc1cccc2c3C=CC(c4c(C)ccc(cc12)c34)O	CYSJTRLCCJOCBI-UHFFFAOYSA-N	554	1583242119228
participant_06	M14860	Cc1ccc(cc1)C2C=CC3=c4c(=CC3)cccc24	GTDIVIYIOJDVHE-UHFFFAOYSA-N	537	1583242119395
participant_06	M14861	CCc1ccc(cc1)C2C=CC3=c4c(=CC3)cccc24	LPUOUCMDFJEGKP-UHFFFAOYSA-N	519	1583242120556
participant_39	M14862	CCC12CC(=CNC2=CN=NC1C(=O)Nc3ccc(cc3)C(=O)c4c5cccc(F)n5c(C)n4)C(F)(F)F	YSRBVLPGXMWPEU-UHFFFAOYSA-N	550	1583242121217
participant_06	M14863	CCCc1ccc(cc1)C2C=CC3=c4c(=CC3)cccc24	WPHRCDWRCOSJOK-UHFFFAOYSA-N	509	1583242121787
participant_06	M14864	C1Cc2ccc(cc2C1)C3C=CC4=c5c(=CC4)cccc35	WUWBLTRGVBQVDW-UHFFFAOYSA-N	455	1583242122691
participant_09	M14865	Cc1cccc2c3C=CC(c4c(C)ccc(cc12)c34)S	FZHJJSJNZKABKF-UHFFFAOYSA-N	554	1583242122897
participant_39	M14866	CCC12CC(=CNC2=CN=NC1C(=O)Nc3ccc(cc3)C(=O)c4c5cccc(Br)n5c(C)n4)C(F)(F)F	XNQDUIBPWHJUHN-UHFFFAOYSA-N	565	1583242125444
participant_06	M14867	C1=Cc2cc(ccc2C1)C3C=CC4=c5c(=CC4)cccc35	ILQGMOBWGLLYMI-UHFFFAOYSA-N	491	1583242126619
participant_09	M14868	Cc1cccc2c3C=CC(c4c(C)ccc(cc12)c34)F	MFLTVFUDOVGXID-UHFFFAOYSA-N	554	1583242127618
participant_09	M14869	Cc1cccc2c3C=CC(c4c(C)ccc(cc12)c34)Cl	KCTGHKVJKHPCAO-UHFFFAOYSA-N	554	1583242132385
participant_06	M14870	Cc1cc2CC=Cc2cc1C3C=CC4=c5c(=CC4)cccc35	AZBUQIYDMVVFNR-UHFFFAOYSA-N	472	1583242135747
participant_06	M14872	C1=Cc2cc3c(cc2C1)Cc4ccc5=CCC6=c5c4C3C=C6	DEUDBUNYCKQDEW-UHFFFAOYSA-N	414	1583242136470
participant_09	M14871	Cc1cccc2c3C=CC(c4c(C)ccc(cc12)c34)Br	PVHAVGBUPITLQI-UHFFFAOYSA-N	554	1583242136525
participant_06	M14873	C1=Cc2cc3c(cc2C1)CC4C=CC5=CCC6=C5C4C3C=C6	NPCWRIGKVSGGAL-UHFFFAOYSA-N	413	1583242144909
participant_06	M14874	C1=Cc2cc3c(cc2C1)CC4CCC5=CCC6=C5C4C3C=C6	NYBOPIMVTQWAHZ-UHFFFAOYSA-N	356	1583242145402
participant_06	M14875	C1=Cc2cc-3c(cc2C1)CC4CCC5=CCc6ccc3c4c56	BPMXLKVGKUIGFI-UHFFFAOYSA-N	421	1583242148567
participant_06	M14876	C1=Cc2cc3c(cc2C1)cc4CCC5=CCc6ccc3c4c56	APQGKIGBVLMQKO-UHFFFAOYSA-N	442	1583242149336
participant_06	M14877	C1=Cc2cc3c(cc2C1)cc4ccc5=CCc6ccc3c4c56	VCRHZTCOWZDMNL-UHFFFAOYSA-N	474	1583242150203
participant_09	M14878	Cc1cccc2c1cc3ccc(C)c4C(C)C(=Cc2c34)C	BUWGVGCCQBASFX-UHFFFAOYSA-N	545	1583242150854
participant_06	M14879	Cc1c2C=CCc2cc3cc4ccc5=CCc6ccc(c13)c4c56	UDPVKABFHYXWMQ-UHFFFAOYSA-N	481	1583242159139
participant_06	M14880	CCc1c2C=CCc2cc3cc4ccc5=CCc6ccc(c31)c4c56	QJWQNORNEZMESE-UHFFFAOYSA-N	467	1583242161179
participant_06	M14881	C1=Cc2c(C1)cc3cc4ccc5=CCc6cc7CCc2c3c7c4c56	BOEVZLRPQYMQCA-UHFFFAOYSA-N	384	1583242161946
participant_06	M14882	CC1Cc2cc3CC=c4ccc5cc6cc7CC=Cc7c1c6c2c5c43	KHTFCYMWUBQZOQ-UHFFFAOYSA-N	406	1583242165628
participant_06	M14883	CCC1Cc2cc3CC=c4ccc5cc6cc7CC=Cc7c1c6c2c5c43	SCNJZMVQJPCPSY-UHFFFAOYSA-N	394	1583242167253
participant_06	M14884	C1=c2ccc3cc4cc5CC=C6CCC7Cc8cc(C1)c2c3c8c4c7c65	HGRJEYSCJYBURL-UHFFFAOYSA-N	349	1583242168333
participant_06	M14885	C1=c2ccc3cc4cc5CC=C6C=CC7Cc8cc(C1)c2c3c8c4c7c65	CWUZAAXONAQKAL-UHFFFAOYSA-N	384	1583242171781
participant_06	M14886	C1=c2ccc3cc4cc5CC=c6ccc7cc8cc(C1)c2c3c8c4c7c65	HUFBMMIRNNWHEJ-UHFFFAOYSA-N	373	1583242172372
participant_39	M14887	CCC12CC(=CNC2=CN=NC1C(=O)Nc3ccc(cc3)C(=O)c4c5ccc(C)c(C)n5c(C)n4)C(F)(F)F	UTAYLOOIXWIDGD-UHFFFAOYSA-N	546	1583242183987
participant_09	M14888	CCc1ccc2c(C)c3c(C)cccc3c4C=CC(C)c1c24	UUMJINPPPPBJMB-UHFFFAOYSA-N	548	1583242233625
participant_39	M14889	CCC12CC(=CNC2=CN=NC1C(=O)Nc3ccc(cc3)C(=O)c4c5cc(C)cc(C)n5c(C)n4)C(F)(F)F	TZOVDSCJKZCHPP-UHFFFAOYSA-N	549	1583242238087
participant_09	M14890	CCc1cc(C)c2c(C)c3c(C)cccc3c4C=CC(C)c1c42	SWLDRASJPMEZGS-UHFFFAOYSA-N	493	1583242239203
participant_39	M14891	CCC12CC(=CNC2=CN=NC1C(=O)Nc3ccc(cc3)C(=O)c4c5cc(cc(C)n5c(C)n4)Cl)C(F)(F)F	ZZUSPTKFZCPLAS-UHFFFAOYSA-N	548	1583242241279
participant_39	M14892	CCC12CC(=CNC2=CN=NC1C(=O)Nc3ccc(cc3)C(=O)c4c5cc(cc(C)n5c(C)n4)O)C(F)(F)F	DHBPUTMDHDMNNY-UHFFFAOYSA-N	547	1583242246186
participant_39	M14893	CCC12CC(=CNC2=CN=NC1C(=O)Nc3ccc(cc3)C(=O)c4c5cc(cc(C)n5c(C)n4)N)C(F)(F)F	GVEKZZMTNBHZRA-UHFFFAOYSA-N	547	1583242248523
participant_39	M14894	CCC12CC(=CNC2=CN=NC1C(=O)Nc3ccc(cc3)C(=O)c4c5cc(cc(C)n5c(C)n4)S)C(F)(F)F	PXHVJIBOHSQLOY-UHFFFAOYSA-N	547	1583242251737
participant_09	M14895	CCc1ccc2cc3c(C)cccc3c4C(=CC(C)c1c24)C	FSYGGSBNMWRNHT-UHFFFAOYSA-N	546	1583242281639
participant_09	M14896	CCc1ccc2cc3c(C)ccc(C)c3c4C(=CC(C)c1c24)C	QKSNFOUWVLODNW-UHFFFAOYSA-N	511	1583242285697
participant_09	M14897	CCc1ccc2cc3c(C)ccc(C)c3c4C=CC(C)c1c24	JOOXNKDIZXKOQI-UHFFFAOYSA-N	546	1583242313889
participant_09	M14898	CCc1ccc2cc3c(C)ccc4CCC5=CC(C)c1c2c5c43	RJSIKMUDAPRXEB-UHFFFAOYSA-N	505	1583242324625
participant_09	M14899	Cc1cccc2c3C=CC(C)c4c(ccc(cc12)c34)OC	MCQYBOZSLQDUHE-UHFFFAOYSA-N	560	1583242374535
participant_09	M14900	Cc1cccc2c3C=CC(c4c(ccc(cc12)c34)OC)O	IERUAYSMHAFKFO-UHFFFAOYSA-N	544	1583242377104
participant_09	M14901	Cc1cccc2c3C=CC(c4c(ccc(cc12)c34)OO)O	OCKJWYQWTZFXTJ-UHFFFAOYSA-N	527	1583242379055
participant_09	M14902	c1cc2c3C=CC(c4c(ccc(cc2c(c1)O)c34)OO)O	SAJGKUAARFGXPX-UHFFFAOYSA-N	496	1583242383006
participant_09	M14903	c1cc(c2C(C=Cc3c4ccnc(c4cc1c32)O)O)OO	PXHMHQMIBGMUQU-UHFFFAOYSA-N	473	1583242397557
participant_09	M14904	Cc1c2cc3ccc(c4C(C=Cc(c2ccn1)c34)O)OO	ZGERWGVKGQBFTL-UHFFFAOYSA-N	506	1583242402458
participant_09	M14905	CC1C=Cc2c3ccnc(C)c3cc4ccc(c1c42)OO	WATOXAFYSSOSJU-UHFFFAOYSA-N	535	1583242403779
participant_09	M14906	CC1C=Cc2c3ccnc(C)c3cc4ccc(CO)c1c42	GUJFKGGLGPUYRI-UHFFFAOYSA-N	561	1583242405096
participant_09	M14907	CCc1ccc2cc3c(C)nccc3c4C=CC(C)c1c24	ZHUZRVOUEGDIIK-UHFFFAOYSA-N	556	1583242406334
participant_09	M14908	CCc1ccc2cc3c(ccn[n+]3C)c4C=CC(C)c1c24	WYDXECVPUAXBNB-UHFFFAOYSA-N	539	1583242413682
participant_39	M14909	CCC12CC(=CNC2=CN=NC1C(=O)Nc3ccc(cc3)C(=O)c4c5c(C)ccc(C)n5c(C)n4)C(F)(F)F	SRHURRQLGYSOEH-UHFFFAOYSA-N	554	1583242414192
participant_09	M14910	CCc1ccc2c[n+]3c(ccn[n+]3C)c4C=CC(C)c1c24	VLQMUSSFWQMDFG-UHFFFAOYSA-N	515	1583242416849
participant_09	M14911	CCc1ccc2c[n+]3[n+](C)ncc[n+]3c4C=CC(C)c1c24	VRTSGBOPJZQMHN-UHFFFAOYSA-N	459	1583242419355
participant_39	M14912	CCc1ccc(C)n2c(C)nc(c12)C(=O)c3ccc(cc3)NC(=O)C4C5(CC)CC(=CNC5=CN=N4)C(F)(F)F	CLAUPCYSWHFVNI-UHFFFAOYSA-N	536	1583242419655
participant_39	M14913	CCCc1ccc(C)n2c(C)nc(c12)C(=O)c3ccc(cc3)NC(=O)C4C5(CC)CC(=CNC5=CN=N4)C(F)(F)F	WIAGWHFOGXGCFN-UHFFFAOYSA-N	525	1583242421942
participant_39	M14914	CCCCc1ccc(C)n2c(C)nc(c12)C(=O)c3ccc(cc3)NC(=O)C4C5(CC)CC(=CNC5=CN=N4)C(F)(F)F	SHXDURDCLIPESP-UHFFFAOYSA-N	511	1583242424142
participant_39	M14915	CCC12CC(=CNC2=CN=NC1C(=O)Nc3ccc(cc3)C(=O)c4c5c(ccc(C)n5c(C)n4)COCC)C(F)(F)F	DDSKYXNRWLZEGB-UHFFFAOYSA-N	517	1583242427702
participant_39	M14916	CCC12CC(=CNC2=CN=NC1C(=O)Nc3ccc(cc3)C(=O)c4c5c(ccc(C)n5c(C)n4)COCN)C(F)(F)F	XSTLEWZGYPLNSL-UHFFFAOYSA-N	524	1583242432740
participant_09	M14917	Cc1cccc2c3C=CC4CC(C)c5ccc(cc12)c3c45	JINMAQNOVAHWJR-UHFFFAOYSA-N	549	1583242448864
participant_09	M14918	Cc1cccc2c3C=CC4c5c(ccc(cc12)c35)C(C)O4	ZBBUHWCNTBDTFR-UHFFFAOYSA-N	574	1583242454597
participant_39	M14919	CCC12CC(=CNC2=CN=NC1C(=O)Nc3ccc(cc3)C(=O)c4c5c(ccc(C)n5c(C)n4)COC)C(F)(F)F	VJSIKSYFFFIRCI-UHFFFAOYSA-N	535	1583242475044
participant_39	M14920	CCC12CC(=CNC2=CN=NC1C(=O)Nc3ccc(cc3)C(=O)c4c5c(ccc(C)n5c(C)n4)CO)C(F)(F)F	OXVAPMLVPPMQJC-UHFFFAOYSA-N	543	1583242475957
participant_09	M14921	Cc1cccc2c3C=CC4c5c(ccc(c35)nc12)C(C)O4	FSYWVUATGIUSNX-UHFFFAOYSA-N	575	1583242484133
participant_39	M14922	CCC12CC=CNC2=CN=NC1C(=O)Nc3ccc(cc3)C(=O)c4c5c(ccc(C)n5c(C)n4)CO	JTFMAWZLLXSKRZ-UHFFFAOYSA-N	599	1583242528306
participant_39	M14923	CCCC12CC=CNC2=CN=NC1C(=O)Nc3ccc(cc3)C(=O)c4c5c(ccc(C)n5c(C)n4)CO	CWCVXGJYVTVVHI-UHFFFAOYSA-N	586	1583242632915
participant_09	M14924	Cc1cccc2c3C=CC4CC(C)c5ccc(c3c45)nc12	XFQCMBFGHOSRAM-UHFFFAOYSA-N	554	1583242637839
participant_39	M14925	Cc1ccc(CO)c2c(C(=O)c3ccc(cc3)NC(=O)C4C5(C)CC=CNC5=CN=N4)nc(C)n12	JMERUWHQKJVPJF-UHFFFAOYSA-N	597	1583242642210
participant_09	M14926	Cc1cccc2c3C=CC4c5c(ccc(c35)nc12)C(O)O4	OFZFIHMWSYTLTP-UHFFFAOYSA-N	552	1583242646448
participant_39	M14927	CC(C)C12CC=CNC2=CN=NC1C(=O)Nc3ccc(cc3)C(=O)c4c5c(ccc(C)n5c(C)n4)CO	RHRLTQUSXZZUBB-UHFFFAOYSA-N	582	1583242659788
participant_39	M14928	Cc1ccc(CO)c2c(C(=O)c3ccc(cc3)NC(=O)C4C5(CC=CNC5=CN=N4)C(C)(C)C)nc(C)n12	YDNWNUFQCGFEKV-UHFFFAOYSA-N	566	1583242660051
participant_39	M14929	Cc1ccc(CO)c2c(C(=O)c3ccc(cc3)NC(=O)C4C5(CC=CNC5=CN=N4)C6(C)CC6)nc(C)n12	HVOWJSDSVBLJDJ-UHFFFAOYSA-N	570	1583242667508
participant_39	M14930	Cc1ccc(CO)c2c(C(=O)c3ccc(cc3)NC(=O)C4C5(CC=CNC5=CN=N4)C6CC6)nc(C)n12	JXGFQBYUIHIWBJ-UHFFFAOYSA-N	571	1583242673837
participant_39	M14931	CCC12CC=C(C)NC2=CN=NC1C(=O)Nc3ccc(cc3)C(=O)c4c5c(ccc(C)n5c(C)n4)CO	IEVGPBLSTJVTKD-UHFFFAOYSA-N	567	1583242696741
participant_39	M14932	CCC12CC(=C(C)NC2=CN=NC1C(=O)Nc3ccc(cc3)C(=O)c4c5c(ccc(C)n5c(C)n4)CO)C	RFNVVDZCDGJCQC-UHFFFAOYSA-N	552	1583242701985
participant_39	M14933	CCC12C(C)C(=C(C)NC2=CN=NC1C(=O)Nc3ccc(cc3)C(=O)c4c5c(ccc(C)n5c(C)n4)CO)C	UUIKRFDSJNGKAM-UHFFFAOYSA-N	548	1583242703909
participant_39	M14934	CCC12C(=CN=NC1C(=O)Nc3ccc(cc3)C(=O)c4c5c(ccc(C)n5c(C)n4)CO)NC(=C(C)C2O)C	OTIWHZMMSGRVSD-UHFFFAOYSA-N	542	1583242709174
participant_39	M14935	CCC12C(=CN=NC1C(=O)Nc3ccc(cc3)C(=O)c4c5c(ccc(C)n5c(C)n4)CO)NC(=C(C2O)O)C	PQRAIMPJJGGECM-UHFFFAOYSA-N	540	1583242727906
participant_39	M14936	CCC12C(=CN=NC1C(=O)Nc3ccc(cc3)C(=O)c4c5c(ccc(C)n5c(C)n4)CO)NC(=C(C2O)O)O	WTSQFLQRIVQDJS-UHFFFAOYSA-N	525	1583242729347
participant_39	M14937	CCC12CC(=C(NC2=CN=NC1C(=O)Nc3ccc(cc3)C(=O)c4c5c(ccc(C)n5c(C)n4)CO)O)O	XZQBLQKPPPVVFD-UHFFFAOYSA-N	541	1583242734962
participant_09	M14938	CCc1cccc2c3C=CC4c5c(ccc(c35)nc12)C(C)O4	FLKWYSLOXKGCES-UHFFFAOYSA-N	560	1583242735103
participant_39	M14939	CCC12CC=C(NC2=CN=NC1C(=O)Nc3ccc(cc3)C(=O)c4c5c(ccc(C)n5c(C)n4)CO)O	NXZQGQPPNSRZTP-UHFFFAOYSA-N	558	1583242737152
participant_09	M14940	CCc1c(C)ccc2c3C=CC4c5c(ccc(c35)nc12)C(C)O4	ITLUUBRMCPDLRK-UHFFFAOYSA-N	550	1583242741082
participant_09	M14941	CCc1c(C)ccc2c3C=CC4c5c(ccc(c35)[n+](C)c12)C(C)O4	MOZXYNGARLQLRW-UHFFFAOYSA-N	521	1583242744520
participant_09	M14942	CCc1c(C)ccc2c3C(=CC4c5c(ccc(c35)[n+](C)c12)C(C)O4)C	CKVSQXDYLFOQTR-UHFFFAOYSA-N	479	1583242749861
participant_09	M14943	CCc1c(C)ccc2c3C(=C(C)C4c5c(ccc(c35)[n+](C)c12)C(C)O4)C	AABZPCNXFHRFHZ-UHFFFAOYSA-N	445	1583242753997
participant_39	M14944	CCC12CN=CNC2=CN=NC1C(=O)Nc3ccc(cc3)C(=O)c4c5c(ccc(C)n5c(C)n4)CO	JUWDBSYSWUJSGU-UHFFFAOYSA-N	580	1583242761069
participant_39	M14945	CCC12CN=NNC2=CN=NC1C(=O)Nc3ccc(cc3)C(=O)c4c5c(ccc(C)n5c(C)n4)CO	NALNLNWCTWESSJ-UHFFFAOYSA-N	558	1583242763603
participant_39	M14946	CCC12C(=CN=NC1C(=O)Nc3ccc(cc3)C(=O)c4c5c(ccc(C)n5c(C)n4)CO)NN=NN2	MUYNVTLLOMIFPF-UHFFFAOYSA-N	547	1583242765929
participant_09	M14947	CCc1c(C)ccc2c3C(=C(C)C4c5c(c(C)cc(c35)[n+](C)c12)C(C)O4)C	SBFSUDLAQAYNNN-UHFFFAOYSA-N	381	1583242768379
participant_39	M14948	CCC12C(=CN=NC1C(=O)Nc3ccc(cc3)C(=O)c4c5c(ccc(C)n5c(C)n4)CO)NN=CN2	HCEJTOCFMDXLHZ-UHFFFAOYSA-N	575	1583242769501
participant_39	M14949	CCC12C(=CN=NC1C(=O)Nc3ccc(cc3)C(=O)c4c5c(ccc(C)n5c(C)n4)CO)NC=CN2	JKABLVWJISRRGN-UHFFFAOYSA-N	583	1583242771513
participant_09	M14950	CCc1c(C)ccc2c3C(=C(C)C4c5c(c(C)c(C)c(c35)[n+](C)c12)C(C)O4)C	YJNJKMRGYLXKMU-UHFFFAOYSA-N	339	1583242772581
participant_39	M14951	CCC12C(=CN=NC1C(=O)Nc3ccc(cc3)C(=O)c4c5c(ccc(C)n5c(C)n4)CO)CC=CN2	UPWBQWPPAONOCS-UHFFFAOYSA-N	591	1583242774305
participant_39	M14952	CCC12C(=CN=NC1C(=O)Nc3ccc(cc3)C(=O)c4c5c(ccc(C)n5c(C)n4)CO)CC=NN2	STNDYRKKMXFEAO-UHFFFAOYSA-N	579	1583242779097
participant_39	M14953	CCC12C(=CN=NC1C(=O)Nc3ccc(cc3)C(=O)c4c5c(ccc(C)n5c(C)n4)CO)CN=NN2	PBMQTHXUMRENCR-UHFFFAOYSA-N	558	1583242782098
participant_39	M14954	CCC12CN=NCC2=CN=NC1C(=O)Nc3ccc(cc3)C(=O)c4c5c(ccc(C)n5c(C)n4)CO	CAUDMFUJTHOFAF-UHFFFAOYSA-N	551	1583242785947
participant_39	M14955	CCC12CC=NCC2=CN=NC1C(=O)Nc3ccc(cc3)C(=O)c4c5c(ccc(C)n5c(C)n4)CO	KIOLYSOPHJVDOL-UHFFFAOYSA-N	571	1583242787575
participant_39	M14956	CCC12CC=CCC2=CN=NC1C(=O)Nc3ccc(cc3)C(=O)c4c5c(ccc(C)n5c(C)n4)CO	PPERCIBACRNTMK-UHFFFAOYSA-N	578	1583242790173
participant_39	M14957	CCC12CC=CNC2=CN=NC1C(=O)Nc3ccc(cc3C)C(=O)c4c5c(ccc(C)n5c(C)n4)CO	DCLYNTIFWJAOMV-UHFFFAOYSA-N	542	1583242802620
participant_39	M14958	CCC12CC=CNC2=CN=NC1C(=O)Nc3ccc(cc3N)C(=O)c4c5c(ccc(C)n5c(C)n4)CO	KUVFEPITGPWJAZ-UHFFFAOYSA-N	543	1583242806073
participant_39	M14959	CCC12CC=CNC2=CN=NC1C(=O)Nc3ccc(cc3O)C(=O)c4c5c(ccc(C)n5c(C)n4)CO	AFJQHNPJSPKGPR-UHFFFAOYSA-N	536	1583242809178
participant_39	M14960	CCC12CC=CNC2=CN=NC1C(=O)Nc3ccc(cc3S)C(=O)c4c5c(ccc(C)n5c(C)n4)CO	BYTOYSCXWAUNEC-UHFFFAOYSA-N	543	1583242812232
participant_39	M14961	CCC12CC=CNC2=CN=NC1C(=O)Nc3ccc(cc3Cl)C(=O)c4c5c(ccc(C)n5c(C)n4)CO	DBRAYYMBLSNWCW-UHFFFAOYSA-N	545	1583242818408
participant_09	M14962	Cc1cccc2c3C=CC4c5c(cc(C)c(c35)nc12)C(C)O4	BXHBNEKSOJVGIG-UHFFFAOYSA-N	530	1583242820371
participant_39	M14963	CCC12CC=CNC2=CN=NC1C(=O)Nc3ccc(cn3)C(=O)c4c5c(ccc(C)n5c(C)n4)CO	OCAGOGZVZDKBJA-UHFFFAOYSA-N	539	1583242842167
participant_39	M14964	CCC12CC=CNC2=CN=NC1C(=O)Nc3cnc(cn3)C(=O)c4c5c(ccc(C)n5c(C)n4)CO	RPXADBNNTVLBOI-UHFFFAOYSA-N	466	1583242845405
participant_09	M14965	CCC1c2ccc3c4c(C=CC(c24)O1)c5cccc(C)c5n3	KGXIYRITZPLUDA-UHFFFAOYSA-N	555	1583242849217
participant_39	M14966	CCC12CC=CNC2=CN=NC1C(=O)Nc3ccc(C(=O)c4c5c(ccc(C)n5c(C)n4)CO)nc3	BDMBQQJMHAYWOY-UHFFFAOYSA-N	550	1583242851084
participant_09	M14967	CCC1c2c(C)cc3c4c(C=CC(c24)O1)c5cccc(C)c5n3	WCVCFZVPNMTWTI-UHFFFAOYSA-N	518	1583242854060
participant_09	M14968	CCC1c2c(C)c(C)c3c4c(C=CC(c24)O1)c5cccc(C)c5n3	WQXOIBSMNVZDJG-UHFFFAOYSA-N	477	1583242858173
participant_09	M14969	CCC1c2c(C)c(C)c3c4c(C=CC(c24)O1)c5cccc(C)c5[n+]3C	NLVHHMYNVCSEJF-UHFFFAOYSA-N	450	1583242862683
participant_09	M14970	CCC1c2c(C)cc3c4c(C=CC(c24)O1)c5cccc(C)c5[n+]3C	NAGZRONAROCMIQ-UHFFFAOYSA-N	491	1583242871977
participant_09	M14971	CCC1c2ccc3c4c(C=CC(c24)O1)c5cccc(C)c5[n+]3C	PZENCKHAHSBVCC-UHFFFAOYSA-N	530	1583242874158
participant_09	M14972	Cc1cccc2c3C=CC4c5c(ccc(c35)[n+](C)c12)C(C)O4	IAYROBNZCPJFAJ-UHFFFAOYSA-N	553	1583242877968
participant_39	M14973	CCC12CC=CNC2=CN=NC1C(=O)Nc3ccc(c(C)c3)C(=O)c4c5c(ccc(C)n5c(C)n4)CO	NIKOAKIULUQXQW-UHFFFAOYSA-N	557	1583242880970
participant_39	M14974	CCc1cc(ccc1C(=O)c2c3c(ccc(C)n3c(C)n2)CO)NC(=O)C4C5(CC)CC=CNC5=CN=N4	JQPQHLARJWXXAS-UHFFFAOYSA-N	532	1583242882950
participant_39	M14975	CCCc1cc(ccc1C(=O)c2c3c(ccc(C)n3c(C)n2)CO)NC(=O)C4C5(CC)CC=CNC5=CN=N4	QIYPSPLEFYWUFR-UHFFFAOYSA-N	514	1583242885062
participant_39	M14976	CCCCc1cc(ccc1C(=O)c2c3c(ccc(C)n3c(C)n2)CO)NC(=O)C4C5(CC)CC=CNC5=CN=N4	UHMSYCMGUALKRQ-UHFFFAOYSA-N	491	1583242886327
participant_39	M14977	CCC12CC=CNC2=CN=NC1C(=O)Nc3ccc(c4CCCCc43)C(=O)c5c6c(ccc(C)n6c(C)n5)CO	FYAWKSJNBXFZKB-UHFFFAOYSA-N	457	1583242889465
participant_39	M14978	CCC12CC=CNC2=CN=NC1C(=O)Nc3ccc(c4CCCNc43)C(=O)c5c6c(ccc(C)n6c(C)n5)CO	KBXAXVNYJOUXMT-UHFFFAOYSA-N	478	1583242896262
participant_39	M14979	CCC12CC=CNC2=CN=NC1C(=O)Nc3ccc(c4c3NCCN4)C(=O)c5c6c(ccc(C)n6c(C)n5)CO	KYKZPYWYQBDLMA-UHFFFAOYSA-N	468	1583242898977
participant_39	M14980	CCC12CC=CNC2=CN=NC1C(=O)Nc3ccc(c4c3NCNN4)C(=O)c5c6c(ccc(C)n6c(C)n5)CO	VIQGLBJCPDGINK-UHFFFAOYSA-N	476	1583242901181
participant_09	M14981	CCc1c(C)c(C)cc2c3C=CC4c5c(ccc(c35)nc12)C(C)O4	GSZBZHSKHORPLW-UHFFFAOYSA-N	504	1583242902145
participant_39	M14982	CCC12CC=CNC2=CN=NC1C(=O)Nc3ccc(c4c3[nH][nH][nH][nH]4)C(=O)c5c6c(ccc(C)n6c(C)n5)CO	MMBGYMHWKBZOAP-UHFFFAOYSA-N	457	1583242904345
participant_09	M14983	CCc1c(C)c(C)c(C)c2c3C=CC4c5c(ccc(c35)nc12)C(C)O4	BYKKIRHGOGGCKN-UHFFFAOYSA-N	446	1583242907060
participant_39	M14984	CCC12CC=CNC2=CN=NC1C(=O)Nc3ccc(c4c3CNNN4)C(=O)c5c6c(ccc(C)n6c(C)n5)CO	DZGQTLWLOYUCGC-UHFFFAOYSA-N	479	1583242910073
participant_09	M14985	CCc1c(C)c(C)c(C)c2c3C(=CC4c5c(ccc(c35)nc12)C(C)O4)C	QDLAOMABWRILTD-UHFFFAOYSA-N	401	1583242911651
participant_39	M14986	CCC12CC=CNC2=CN=NC1C(=O)Nc3ccc(c4c3CNCN4)C(=O)c5c6c(ccc(C)n6c(C)n5)CO	WNAJERKXQGUUDK-UHFFFAOYSA-N	482	1583242912273
participant_39	M14987	CCC12CC=CNC2=CN=NC1C(=O)Nc3ccc(c4CCNCc43)C(=O)c5c6c(ccc(C)n6c(C)n5)CO	LXXWBSHGILVGLN-UHFFFAOYSA-N	476	1583242915465
participant_09	M14988	CCc1c(C)c(C)c(C)c2c3C(=C(C)C4c5c(ccc(c35)nc12)C(C)O4)C	OJRJIUZPQPQLSR-UHFFFAOYSA-N	365	1583242916855
participant_09	M14989	Cc1c(C)c(C)c2c(c1C)c3C(=C(C)C4c5c(ccc(c35)n2)C(C)O4)C	RKBSPODANPPMSR-UHFFFAOYSA-N	358	1583242925976
participant_39	M14990	CCCCc1cc(ccc1NC(=O)C2C3(CC)CC=CNC3=CN=N2)C(=O)c4c5c(ccc(C)n5c(C)n4)CO	RCLPLFUNRSNZJA-UHFFFAOYSA-N	487	1583242928049
participant_09	M14991	Cc1cc(C)c2c(c1C)c3C(=C(C)C4c5c(ccc(c35)n2)C(C)O4)C	WMIHEYLDKWUCDD-UHFFFAOYSA-N	414	1583242929120
participant_09	M14992	Cc1ccc(C)c2c1c3C(=C(C)C4c5c(ccc(c35)n2)C(C)O4)C	ZIUGZERPCZGEHF-UHFFFAOYSA-N	470	1583242932985
participant_09	M14994	Cc1cccc2c3C(=C(C)C4c5c(ccc(c35)nc12)C(C)O4)C	XVJCMSXVGUIVKG-UHFFFAOYSA-N	509	1583242936079
participant_09	M14995	Cc1cccc2c3C=C(C)C4c5c(ccc(c35)nc12)C(C)O4	ZGRPEWFHSVWELN-UHFFFAOYSA-N	543	1583242939303
participant_09	M14996	Cc1cccc2c3C=CC4c5c(ccc(c35)nc12)C(N)O4	NQRQWLLBQWWOPW-UHFFFAOYSA-N	552	1583242959773
participant_09	M14997	Cc1cccc2c3C=CC4c5c(ccc(c35)nc12)N(N)O4	QFNVQOLDVPPGJM-UHFFFAOYSA-N	552	1583242962020
participant_09	M14998	Cc1cccc2c3C=CC4c5c3c(cc[n+]5N(N)O4)nc12	XZMZGGBHHUICMV-UHFFFAOYSA-N	532	1583242967000
participant_39	M14999	CCC12CC=CNC2=CN=NC1S(=O)Nc3ccc(cc3)C(=O)c4c5c(ccc(C)n5c(C)n4)CO	RBDPOZATXVZZTR-UHFFFAOYSA-N	590	1583242969477
participant_09	M15000	Cc1cccc2c3C=CC4c5c(ccc(c35)nc12)N(C)O4	ARGGKYMRQUJWSS-UHFFFAOYSA-N	565	1583242974153
participant_39	M15001	CCC12CC=CNC2=CN=NC1S(=O)(=O)Nc3ccc(cc3)C(=O)c4c5c(ccc(C)n5c(C)n4)CO	MCFVECGHDBRHQZ-UHFFFAOYSA-N	622	1583242977443
participant_09	M15002	Cc1cccc2c3C=CC4c5c3c(cnc5C(C)O4)nc12	BWAACHDPYGMQET-UHFFFAOYSA-N	523	1583242985428
participant_09	M15003	Cc1cccc2c3C=CC4c5c3c(nc12)nnc5C(C)O4	TXSBKFHLWWKFIE-UHFFFAOYSA-N	496	1583242988012
participant_09	M15004	Cc1cccc2c3C=NC4c5c3c(nc12)nnc5C(C)O4	WDJPTMXPXYEXIL-UHFFFAOYSA-N	473	1583242992163
participant_09	M15005	Cc1cccc2c1nc3c4c5c(C(C)OC5N=Nc24)nn3	YLZKXRZHCQOAEB-UHFFFAOYSA-N	427	1583242994938
participant_09	M15006	Cc1cccc2c1nc3cnc4C(C)OC5c4c3c2N=N5	KPWRHJJKIZLZMO-UHFFFAOYSA-N	464	1583243000518
participant_09	M15007	Cc1cccc2c1nc3ccc4C(C)OC5c4c3c2N=N5	WKMYBTZTHIYMQV-UHFFFAOYSA-N	534	1583243002026
participant_09	M15008	Cc1cccc2c1nc3ccc4C(C)OC5C=Nc2c3c45	LHJRPVXHYGVMQI-UHFFFAOYSA-N	540	1583243003969
participant_09	M15009	Cc1ccnc2c3C=CC4c5c(ccc(c35)nc12)C(C)O4	QBMWPMVHKAJDOK-UHFFFAOYSA-N	559	1583243011472
participant_09	M15010	Cc1cnnc2c3C=CC4c5c(ccc(c35)nc12)C(C)O4	HCJWYOZDIYFBFV-UHFFFAOYSA-N	517	1583243014988
participant_09	M15011	Cc1c2c(c3C=CC4c5c(ccc(c35)n2)C(C)O4)nnn1	ZJVWSYSTCMPGHR-UHFFFAOYSA-N	467	1583243016956
participant_09	M15012	CC1c2ccc3c4c(C=CC(c24)O1)c5c(n3)[n+](C)nnn5	VSRNSMLXYRCJRW-UHFFFAOYSA-N	452	1583243021851
participant_09	M15013	CC1c2ccc3c4c(C=CC(c24)O1)c5c(n3)[n+](C)cnn5	LNOKBGYLYRNMHK-UHFFFAOYSA-N	482	1583243028125
participant_09	M15014	CC1c2ccc3c4c(C=CC(c24)O1)c5c(n3)[n+](C)ccn5	ASQQJJOFSZBYNY-UHFFFAOYSA-N	513	1583243029535
participant_09	M15015	CC1c2ccc3c4c(C=CC(c24)O1)c5ccc[n+](C)c5n3	JTIWDRLKAXZWLU-UHFFFAOYSA-N	548	1583243031203
participant_09	M15016	CC1c2ccc3c4c(C=CC(c24)O1)c5cccc(c5n3)N	VHSPGDUTJHFINW-UHFFFAOYSA-N	558	1583243043195
participant_09	M15017	CC1c2ccc3c4c(C=CC(c24)O1)c5cccc(c5n3)S	OJWRKJDYGKEYFI-UHFFFAOYSA-N	558	1583243054024
participant_09	M15018	c1cc2c3C=CC4c5c(ccc(c35)nc2c(c1)S)C(O4)S	BKKLRCKNOUMMDS-UHFFFAOYSA-N	522	1583243057392
participant_09	M15019	Cc1cccc2c3C=CC4c5c(ccc(c35)nc12)C(F)O4	DVZPXJATRFPVGN-UHFFFAOYSA-N	552	1583243072837
participant_39	M15020	CCC12CC=CNC2=CN=NC1S(=O)(=O)Nc3ccc(cc3)C(=O)c4c5c(ccc(C)n5c(C)n4)C=O	IZYDFFPPPUADOQ-UHFFFAOYSA-N	636	1583243073251
participant_09	M15021	c1cc2c3C=CC4c5c(ccc(c35)nc2c(c1)F)C(F)O4	SEKDRZHPMWPPFE-UHFFFAOYSA-N	522	1583243076668
participant_09	M15022	Cc1cccc2c3C=CC4c5c(ccc(c35)nc12)C(Cl)O4	XSASQJDYZJJKAD-UHFFFAOYSA-N	552	1583243088871
participant_09	M15023	c1cc2c3C=CC4c5c(ccc(c35)nc2c(c1)Cl)C(Cl)O4	WEKPVAWPVUOHAP-UHFFFAOYSA-N	528	1583243091307
participant_09	M15024	c1cc2c3C=CC4c5c(ccc(c35)nc2c(c1)Br)C(Cl)O4	AMMSICYOSIAQJU-UHFFFAOYSA-N	529	1583243098085
participant_09	M15025	c1cc2c3C=CC4c5c(ccc(c35)nc2c(c1)Br)C(Br)O4	GUMLLQSHMNBBCG-UHFFFAOYSA-N	525	1583243100726
participant_09	M15026	CC1c2ccc3c4c(C=CC(c24)O1)c5cccc(c5n3)Br	IGELLAXEYMFSPO-UHFFFAOYSA-N	560	1583243107099
participant_39	M15027	CCC12CC=CNC2=CN=NC1S(=O)(=O)Nc3ccc(cc3)C(=O)c4c5c(ccc(C)n5c(C)n4)C(=O)C	KSSCOKJYOBOZEM-UHFFFAOYSA-N	627	1583243113040
participant_39	M15028	CCC12CC=CNC2=CN=NC1S(=O)(=O)Nc3ccc(cc3)C(=O)c4c5c(ccc(C)n5c(C)n4)C(=O)O	MLYHLIOFDAVVNJ-UHFFFAOYSA-N	629	1583243117917
participant_39	M15029	CCC12CC=CNC2=CN=NC1S(=O)(=O)Nc3ccc(cc3)C(=O)c4c5c(ccc(C)n5c(C)n4)C(=O)OC	LZDXWXXCRZUTHX-UHFFFAOYSA-N	621	1583243122567
participant_09	M15030	Cc1cccc2c3C=CC4C5C(C=Cc(c35)nc12)C(C)O4	KLKBBSZWPOTJOC-UHFFFAOYSA-N	490	1583243124311
participant_09	M15031	Cc1cccc2c3C=CC4C5C(CCc(c35)nc12)C(C)O4	JKSSAXLAMZFHGR-UHFFFAOYSA-N	431	1583243127899
participant_39	M15032	CCC12CC=CNC2=CN=NC1S(=O)(=O)Nc3ccc(cc3)C(=O)c4c5c(ccc(C)n5c(C)n4)C(=O)OCC	WXDHKSQAHWOEQG-UHFFFAOYSA-N	607	1583243130763
participant_09	M15033	Cc1cccc2=C3C=CC4C5C(CCC(C35)N=c12)C(C)O4	BZKCBRYGRWLJAX-UHFFFAOYSA-N	310	1583243131500
participant_39	M15034	CCCOC(=O)c1ccc(C)n2c(C)nc(c12)C(=O)c3ccc(cc3)NS(=O)(=O)C4C5(CC)CC=CNC5=CN=N4	OGKMJVZSTUDSGI-UHFFFAOYSA-N	594	1583243133008
participant_09	M15035	Cc1cccc2c3C=CC4C5=C(CCc(c35)nc12)C(C)O4	SUYWMUFWDGDKJA-UHFFFAOYSA-N	469	1583243138965
participant_09	M15036	Cc1cccc2c3C=CC4c5c(ccc(c35)nc12)C(=C)O4	FGYOZRZPWNDBDD-UHFFFAOYSA-N	556	1583243146466
participant_39	M15037	CCC12CC=CNC2=CN=NC1S(=O)(=O)Nc3ccc(cc3)C(=O)c4c5c(ccc(C)n5c(C)n4)C(=O)N	HOEWTSFSQYIBCT-UHFFFAOYSA-N	629	1583243157699
participant_09	M15038	Cc1cccc2c3CCC4c5c(ccc(c35)nc12)C(C)O4	QYMDWSZKEUJIJI-UHFFFAOYSA-N	498	1583243161491
participant_09	M15039	CC1=CC=CC2C3CCC4c5c(ccc(c35)N=C12)C(C)O4	DBEGYUZLHBQWKD-UHFFFAOYSA-N	424	1583243165593
participant_39	M15040	C#CC12CC=CNC2=CN=NC1S(=O)(=O)Nc3ccc(cc3)C(=O)c4c5c(ccc(C)n5c(C)n4)C=O	FFWXSKSYZPDHRA-UHFFFAOYSA-N	621	1583243187867
participant_39	M15041	Cc1ccc(C=O)c2c(C(=O)c3ccc(cc3)NS(=O)(=O)C4C5(CC=CNC5=CN=N4)C#N)nc(C)n12	GSEKEWIRNBRZBT-UHFFFAOYSA-N	621	1583243200979
participant_39	M15042	Cc1ccc(C=O)c2c(C(=O)c3ccc(cc3)NS(=O)(=O)C4C5(CC=CNC5=CN=N4)CN)nc(C)n12	FYGHDWYQVPWSIC-UHFFFAOYSA-N	629	1583243213833
participant_39	M15043	CCC12CC=CNC2=CN=NC1S(=O)(=O)Nc3ccc(cc3)C(=O)c4c5c(ccc(C)n5c(n4)S)C=O	NRFQPQXKJPOAFN-UHFFFAOYSA-N	627	1583243241926
participant_39	M15044	CCC12CC=CNC2=CN=NC1S(=O)(=O)Nc3ccc(cc3)C(=O)c4c5c(ccc(n5c(n4)S)S)C=O	LSSOVQCYBAZHKO-UHFFFAOYSA-N	597	1583243243847
participant_39	M15045	CCC12CC=CNC2=CN=NC1S(=O)(=O)Nc3ccc(cc3)C(=O)c4c5c(ccc(n5c(C)n4)S)C=O	CBHTVESOAJVVPY-UHFFFAOYSA-N	627	1583243246843
participant_39	M15046	CCC12CC=CNC2=C(C)N=NC1S(=O)(=O)Nc3ccc(cc3)C(=O)c4c5c(ccc(C)n5c(C)n4)C=O	MQHVVSXTMOYTKJ-UHFFFAOYSA-N	612	1583243284413
participant_39	M15047	CCC12CC=CNC2=C(Cl)N=NC1S(=O)(=O)Nc3ccc(cc3)C(=O)c4c5c(ccc(C)n5c(C)n4)C=O	CCRCWZSYWZOFFH-UHFFFAOYSA-N	613	1583243290989
participant_39	M15048	CCC12CC=CNC2=C(N=NC1S(=O)(=O)Nc3ccc(cc3)C(=O)c4c5c(ccc(C)n5c(C)n4)C=O)O	KKVGJEZXRLAHDJ-UHFFFAOYSA-N	611	1583243294034
participant_39	M15049	CCC12CC=CNC2=C(N=NC1S(=O)(=O)Nc3ccc(cc3)C(=O)c4c5c(ccc(C)n5c(C)n4)C=O)S	GPMCVYDLIRLYNL-UHFFFAOYSA-N	611	1583243296539
participant_39	M15050	CCc1ccc(C=O)c2c(C(=O)c3ccc(cc3)NS(=O)(=O)C4C5(CC)CC=CNC5=CN=N4)nc(C)n12	LPMBDMJSBDHXIS-UHFFFAOYSA-N	616	1583243313687
participant_39	M15051	CCC12CC=CNC2=CN=NC1S(=O)(=O)Nc3ccc(cc3)C(=O)c4c5c(ccc6CCCc(n4)n65)C=O	GQMPRYCNZYASJU-UHFFFAOYSA-N	568	1583243315144
participant_39	M15052	CCC12CC=CNC2=CN=NC1S(=O)(=O)Nc3ccc(cc3)C(=O)c4c5c(ccc6CCNc(n4)n65)C=O	CPRLIAZVOIGANZ-UHFFFAOYSA-N	583	1583243322809
participant_39	M15053	CCC12CC=CNC2=CN=NC1S(=O)(=O)Nc3ccc(cc3)C(=O)c4c5c(ccc6C=CNc(n4)n65)C=O	KAFJIDHFTZQUDV-UHFFFAOYSA-N	589	1583243325741
participant_39	M15054	CCC12CC=CNC2=CN=NC1S(=O)(=O)Nc3ccc(cc3)C(=O)c4c5c(ccc(/C=C\N)n5cn4)C=O	GKJIRLVQQZLVLK-BENRWUELSA-N	589	1583243332075
participant_39	M15055	CCC12CC=CNC2=CN=NC1S(=O)(=O)Nc3ccc(cc3)C(=O)c4c5c(cccn5cn4)C=O	RXVFEJIQZPFPMR-UHFFFAOYSA-N	618	1583243334143
participant_39	M15056	CCC12CC=CNC2=CN=NC1S(=O)(=O)Nc3ccc(cc3)C(=O)c4c5c(cccn5c(C)n4)C=O	ATLOGDRSBOXBER-UHFFFAOYSA-N	638	1583243341002
participant_39	M15057	CCc1nc(c2c(cccn12)C=O)C(=O)c3ccc(cc3)NS(=O)(=O)C4C5(CC)CC=CNC5=CN=N4	YANIYLYULKEYRZ-UHFFFAOYSA-N	617	1583243358854
participant_39	M15058	CCC12CC=CNC2=CN=NC1S(=O)(=O)Nc3ccc(cc3)C(=O)c4c5c(cccn5c(C(C)C)n4)C=O	DSAQBETXTYANEQ-UHFFFAOYSA-N	616	1583243361681
participant_39	M15059	CCC12CC=CNC2=CN=NC1S(=O)(=O)Nc3ccc(cc3)C(=O)c4c5c(cccn5c(C6CC6)n4)C=O	RHXOAYWKDMEQIF-UHFFFAOYSA-N	592	1583243363639
participant_39	M15060	CCCc1nc(c2c(cccn12)C=O)C(=O)c3ccc(cc3)NS(=O)(=O)C4C5(CC)CC=CNC5=CN=N4	KGMDCRHRKMIXHY-UHFFFAOYSA-N	598	1583243368083
participant_09	M15061	Cc1cccc2c3C=CC4c5c3c(cc[n+]5N(N)N4)nc12	ZLTUQPZCYYYUBI-UHFFFAOYSA-N	508	1583243422776
participant_09	M15062	Cc1cccc2c3ccn4-c5c3c(cc[n+]5n(N)[nH]4)nc12	KDUWBRXLAOCHFK-UHFFFAOYSA-N	502	1583243425489
participant_09	M15063	Cc1cccc2c3ccn-4[nH]n(N)[n+]5ccc(c3[n+]45)nc12	YMISJXJXLPLSIJ-UHFFFAOYSA-N	481	1583243428237
participant_39	M15064	CCC12CC=CNC2=CN=NC1S(=O)(=O)Nc3ccc(cc3)C(=O)C4=C5C(=CC=CC5C(=N4)C)C=O	KCRLPFJMLPAVDL-UHFFFAOYSA-N	629	1583243429128
participant_09	M15065	Cc1cccc2c3ccn-4[nH]n(N)[n+]5ncc(c3[n+]45)nc12	MGEPCUICCVOFMR-UHFFFAOYSA-N	442	1583243430462
participant_09	M15066	Cc1cccc2c3ccn-4[nH]n(N)[n+]5nnc(c3[n+]45)nc12	HNCBXLBUGYLBRS-UHFFFAOYSA-N	416	1583243434069
participant_39	M15067	CCC12CC=CNC2=CN=NC1S(=O)(=O)Nc3ccc(cc3)C(=O)c4cc(C)n5cccc(C=O)c45	TUCJFNXTCKYZTR-UHFFFAOYSA-N	632	1583243435101
participant_09	M15068	Cc1cccc2c3ccn-4[nH]n(N)[n+]5nn[n+](c3[n+]45)nc12	XHHRATAQMZWRKC-UHFFFAOYSA-N	391	1583243436155
participant_09	M15069	Cc1cccc2c3ccn-4[nH]n(N)[n+]5nn[n+](nc12)[n+]3[n+]45	ZRAVQDFODAITMR-UHFFFAOYSA-N	350	1583243438203
participant_39	M15070	CCC12CC=CNC2=CN=NC1S(=O)(=O)Nc3ccc(cc3)C(=O)c4cc(N)n5cccc(C=O)c45	CEOWNDNDQNOWRL-UHFFFAOYSA-N	615	1583243440435
participant_09	M15071	Cc1cccc2c1n[n+]3nn[n+]4n(N)[nH]n-5cc[n+]2[n+]3[n+]54	OWKQICZPQJDLHQ-UHFFFAOYSA-N	315	1583243441011
participant_09	M15072	Cc1cccc2c1n[n+]3nn[n+]4n(N)[nH]n-5cn[n+]2[n+]3[n+]54	RYBIVLCYOXBDES-UHFFFAOYSA-N	294	1583243443039
participant_09	M15073	Cc1cccc2c1n[n+]3nn[n+]4n(N)[nH]n-5nn[n+]2[n+]3[n+]54	GITSGAGSLRWBPL-UHFFFAOYSA-N	260	1583243445289
participant_09	M15074	Cc1ccc[n+]2c1n[n+]3nn[n+]4n(N)[nH]n-5nn[n+]2[n+]3[n+]54	HPQANHDXKZEWBK-UHFFFAOYSA-N	201	1583243447828
participant_09	M15075	Cc1ccc[n+]2[n+]1n[n+]3nn[n+]4n(N)[nH]n-5nn[n+]2[n+]3[n+]54	OYTIJFCWBDAWQB-UHFFFAOYSA-N	170	1583243449778
participant_09	M15076	Cc1ccn[n+]2[n+]1n[n+]3nn[n+]4n(N)[nH]n-5nn[n+]2[n+]3[n+]54	ZDPJQRWYBVVGPS-UHFFFAOYSA-N	143	1583243451362
participant_39	M15078	CCC12CC=CNC2=CC=NC1S(=O)(=O)Nc3ccc(cc3)C(=O)c4c5c(cccn5c(C)n4)C=O	SIJMOJXXMRQXCG-UHFFFAOYSA-N	638	1583243452688
participant_09	M15077	C[n+]1ccn[n+]2[n+]3nnn-4[nH]n(N)[n+]5nn[n+](n[n+]12)[n+]3[n+]45	QIKSHVDMHMPOIP-UHFFFAOYSA-N	95	1583243453066
participant_09	M15079	C[n+]1cnn[n+]2[n+]3nnn-4[nH]n(N)[n+]5nn[n+](n[n+]12)[n+]3[n+]45	YRMBZRWYPIMKKK-UHFFFAOYSA-N	73	1583243454806
participant_09	M15080	C[n+]1nnn[n+]2[n+]3nnn-4[nH]n(N)[n+]5nn[n+](n[n+]12)[n+]3[n+]45	QBKRYKDQQAHQQR-UHFFFAOYSA-N	52	1583243457008
participant_39	M15081	CCC12CC=CNC2=CC=CC1S(=O)(=O)Nc3ccc(cc3)C(=O)c4c5c(cccn5c(C)n4)C=O	MMAZMMNFIBUTPY-UHFFFAOYSA-N	621	1583243457888
participant_09	M15082	N[n+]1nnn[n+]2[n+]3nnn-4[nH]n(N)[n+]5nn[n+](n[n+]12)[n+]3[n+]45	IHZHXQRKDDVQJQ-UHFFFAOYSA-N	46	1583243459113
participant_09	M15083	Cc1nnn[n+]2[n+]1n[n+]3nn[n+]4n(N)[nH]n-5nn[n+]2[n+]3[n+]54	CIWRDSGFGDLNSH-UHFFFAOYSA-N	79	1583243466827
participant_09	M15084	Cc1cnn[n+]2[n+]1n[n+]3nn[n+]4n(N)[nH]n-5nn[n+]2[n+]3[n+]54	RFQUQEMHVRWCHA-UHFFFAOYSA-N	101	1583243467926
participant_09	M15085	Cc1cccc2[n+]1n[n+]3nn[n+]4n(N)[nH]n-5nn[n+]2[n+]3[n+]54	XAUONSYOQCEKMY-UHFFFAOYSA-N	216	1583243470928
participant_09	M15086	Cc1cccc2c1n[n+]3nn[n+]4n(N)[nH]n-5nnc2[n+]3[n+]54	SOALHHDWAGJGIH-UHFFFAOYSA-N	277	1583243472833
participant_09	M15087	Cc1cccc2c1n[n+]3c4c2nnn-5[nH]n(N)[n+](nn3)[n+]45	UZPPCFYGPDNNFH-UHFFFAOYSA-N	325	1583243473816
participant_09	M15088	Cc1cccc2c1nc3c4c2nnn-5[nH]n(N)[n+](nn3)[n+]45	STWJXSOQXJVWSP-UHFFFAOYSA-N	344	1583243475109
participant_09	M15089	Cc1cccc2c1nc3c4c2nnn-5[nH]n(N)[n+](cn3)[n+]45	RXHLMEQQFKROOA-UHFFFAOYSA-N	381	1583243476684
participant_09	M15090	Cc1cccc2c1nc3c4c2nnn-5[nH]n(c(cn3)[n+]45)N	ZXJLPXRSWQESQN-UHFFFAOYSA-N	397	1583243477615
participant_09	M15091	Cc1cccc2c1nc3c4c2nnn5-c4c(cn3)n(N)[nH]5	FQSUEYRUBXCOHH-UHFFFAOYSA-N	414	1583243478650
participant_09	M15092	Cc1cccc2c3cnn4-c5c(cnc(c35)nc12)n(N)[nH]4	GMWHRLQEYKZKQU-UHFFFAOYSA-N	449	1583243479713
participant_09	M15093	Cc1cccc2c3ccn4-c5c(cnc(c35)nc12)n(N)[nH]4	ZEFZXGGEOFCBDY-UHFFFAOYSA-N	481	1583243480657
participant_09	M15094	Cc1cccc2c3C=CC4c5c(cnc(c35)nc12)N(N)N4	YEOIFURYIJYNDA-UHFFFAOYSA-N	492	1583243481544
participant_09	M15095	Cc1cccc2c3C=CC4CN(c5cnc(c3c45)nc12)N	JPAGJMXZXLYVKP-UHFFFAOYSA-N	487	1583243482619
participant_09	M15096	Cc1cccc2c3C=CC4CC(c5cnc(c3c45)nc12)N	CEPTYXLLWQICIN-UHFFFAOYSA-N	487	1583243483573
participant_09	M15097	Cc1cccc2c3C=CC4CC(C)c5cnc(c3c45)nc12	LYHQEPPWTLZZJS-UHFFFAOYSA-N	508	1583243484694
participant_09	M15098	Cc1cccc2c3C=CC4c5c(cnc(c35)nc12)C(C)O4	CWHUPOXFWYGWNB-UHFFFAOYSA-N	530	1583243490107
participant_09	M15099	Cc1cccc2c3C=CC4c5c(cnc(c35)nc12)C(O)O4	YFHITCZYOUXLSL-UHFFFAOYSA-N	506	1583243493414
participant_09	M15100	c1cc2c3C=CC4c5c(cnc(c35)nc2c(c1)O)C(O)O4	DODGQNVXTIRXMN-UHFFFAOYSA-N	477	1583243496408
participant_09	M15101	Cc1cccc2c3C=CC4c5c(ccc(c35)nc12)C(O4)S	NISDMRUVGYVFLT-UHFFFAOYSA-N	552	1583243511243
participant_09	M15102	Cc1cccc2c3C=CC4c5c(ccc(c35)nc12)C(S)S4	MNUKGIZNHWGQPB-UHFFFAOYSA-N	533	1583243517396
participant_09	M15103	Cc1cccc2c3C=CC4c5c(ccc(c35)nc12)C(C)S4	IBNKFBKACPTCGN-UHFFFAOYSA-N	554	1583243527306
participant_09	M15104	CC1c2ccc3c4c(C=CC(c24)O1)c5cccs(c5n3)S	MSAZFAOQJQMJKR-UHFFFAOYSA-N	559	1583243549516
participant_09	M15105	CC1c2ccc3c4c(C=CC(c24)O1)c5cccs(C)c5n3	YIXCSEFNCMSEKY-UHFFFAOYSA-N	568	1583243555252
participant_09	M15106	CC1c2ccc3c4c(C=CC(c24)O1)c5cccs(C)s5n3	SHGAZTOLFGCRKE-UHFFFAOYSA-N	518	1583243567603
participant_09	M15107	CC1c2ccc3c4c(C=CC(c24)O1)s5cccs(C)s5n3	ZHFZKMLOORYSSH-UHFFFAOYSA-N	457	1583243570419
participant_09	M15108	CC1c2ccc3c4c2C(C=Cs4s5cccs(C)s5n3)O1	ALEDBLHLISFWQD-UHFFFAOYSA-N	424	1583243572974
participant_09	M15109	CC1c2ccc3ns4s(C)cccs4s5C=CC(c2s35)O1	VAUQTPPUUHHJAL-UHFFFAOYSA-N	397	1583243574915
participant_09	M15110	CC1c2ccs3ns4s(C)cccs4s5C=CC(c2s35)O1	XCVFKCLXJUYSSY-UHFFFAOYSA-N	341	1583243576736
participant_09	M15111	CC1c2ccs3ns4s(C)cccs4s5C=CC(O1)s2s35	PDANNBZIHNHTGN-UHFFFAOYSA-N	285	1583243578915
participant_09	M15112	CC1OC2C=Cs3s4cccs(C)s4ns5ccs1s2s53	JBMMYSDHVFCYRZ-UHFFFAOYSA-N	230	1583243580990
participant_09	M15113	Cs1cccs2s3C=CC4OC(S)s5ccs(ns12)s3s45	UOEQYOLARHATPJ-UHFFFAOYSA-N	210	1583243582977
participant_09	M15114	Cs1cccs2s3C=CC4SC(S)s5ccs(ns12)s3s45	SQEBKJFLFWQQRI-UHFFFAOYSA-N	206	1583243584822
participant_09	M15115	Cc1cccs2s3C=CC4SC(S)s5ccs(ns12)s3s45	UNZJWACFONEUDK-UHFFFAOYSA-N	276	1583243589518
participant_09	M15116	Cc1cccs2c1ns3ccs4C(S)SC5C=Cs2s3s54	ROOKIOXRWVSMFN-UHFFFAOYSA-N	301	1583243591494
participant_09	M15117	Cc1cccc2c1ns3ccs4C(S)SC5C=Cs2s3s54	VRYDILVFJUAUQH-UHFFFAOYSA-N	360	1583243592361
participant_09	M15118	Cc1cccc2c3C=CC4SC(S)s5ccs(nc12)s3s45	IGJYBCKTZPSQOQ-UHFFFAOYSA-N	385	1583243593882
participant_09	M15119	Cc1cccc2c3C=CC4SC(S)s5ccs(c3s45)nc12	RKSSLRZZMOTAMB-UHFFFAOYSA-N	442	1583243595247
participant_09	M15120	Cc1cccc2c3C=CC4SC(S)s5ccc(c3s45)nc12	IISBEFVWKRSFQB-UHFFFAOYSA-N	502	1583243596272
participant_09	M15121	Cc1cccc2c3C=CC4c5c3c(ccs5C(S)S4)nc12	UZLKQUXBVFSVPJ-UHFFFAOYSA-N	508	1583243597226
participant_09	M15122	Cc1ccc2c3=CC4c5c(ccc6c5c3c2c1n6)C(C)O4	XDOIWJPVYZLWCE-UHFFFAOYSA-N	518	1583243659753
participant_09	M15123	Cc1cccc2=C3CCC4C5C(CCC(C35)N=c12)C(C)O4	KNUKBAOETTVHQW-UHFFFAOYSA-N	232	1583243746664
participant_09	M15124	CC1=CC=CC2C3CCC4C5C(CCC(C35)N=C12)C(C)O4	MWYLNLJQFAPSPT-UHFFFAOYSA-N	162	1583243748000
participant_09	M15125	CC1=CC=CC2C3CCC4C5C(CCC(C35)NC12)C(C)O4	ITZRDWPIGWMZIQ-UHFFFAOYSA-N	127	1583243749376
participant_09	M15126	CC1=CCCC2C3CCC4C5C(CCC(C35)NC12)C(C)O4	HHJISKGNYFJSPN-UHFFFAOYSA-N	65	1583243750702
participant_09	M15127	CC1CCCC2C3CCC4C5C(CCC(C35)NC12)C(C)O4	GXMSBVIOJQVCQI-UHFFFAOYSA-N	23	1583243751960
participant_09	M15128	CC1CCCC2C3CCC4C5C(=CCC(C35)NC12)C(C)O4	SPMFTXMDVIXWTM-UHFFFAOYSA-N	67	1583243756420
participant_09	M15129	CC1CCCC2C3CCC4C5C(=CC=C(C35)NC12)C(C)O4	WSWMIPCLXIXALG-UHFFFAOYSA-N	127	1583243759483
participant_09	M15130	CC1CCCC2C3CCC4c5c(ccc(c35)NC12)C(C)O4	HLFUAFIMMLMMFL-UHFFFAOYSA-N	206	1583243762031
participant_09	M15131	CC1CCCC2=C3CCC4c5c(ccc(c35)NC12)C(C)O4	PYMYESXMPFMQNJ-UHFFFAOYSA-N	268	1583243766945
participant_09	M15132	CC1CCCc2c3CCC4c5c(ccc(c35)nc12)C(C)O4	XHDXAHDCOWLYOR-UHFFFAOYSA-N	308	1583243769345
participant_09	M15133	CC1CC=Cc2c3CCC4c5c(ccc(c35)nc12)C(C)O4	CLBYBTMOONSCJX-UHFFFAOYSA-N	415	1583243772679
participant_09	M15134	CCCc1cccc2c3C=CC4c5c(ccc(c35)nc12)C(C)O4	FIXTYDCJEVJLEF-UHFFFAOYSA-N	548	1583243890329
participant_09	M15135	CC1c2ccc3c4c(C=CC(c24)O1)c5cccc6CCC[n+]3c65	SKVHVJVEYNHPMW-UHFFFAOYSA-N	512	1583243894514
participant_09	M15136	CC1CCc2cccc3c4C=CC5c6c(ccc(c46)[n+]1c23)C(C)O5	PNFNPRGTTFWPGB-UHFFFAOYSA-N	517	1583243901575
participant_09	M15137	CCC1CCc2cccc3c4C=CC5c6c(ccc(c46)[n+]1c23)C(C)O5	RRYOKFQSFMUUSJ-UHFFFAOYSA-N	510	1583243905547
participant_09	M15138	CC1c2cc3CCC4CCc5cccc6c7C=CC(c2c7c3[n+]4c56)O1	LVRBCYSTCSNCTI-UHFFFAOYSA-N	425	1583243908306
participant_09	M15139	CCC1c2cc3CCC4CCc5cccc6c7C=CC(c2c7c3[n+]4c56)O1	HUHCNQIVVSTPED-UHFFFAOYSA-N	408	1583243913620
participant_09	M15140	CCC1c2cc3CCC4CCc5cccc6c7C(=CC(c2c7c3[n+]4c56)O1)C	JXCOWSPHUPDSSN-UHFFFAOYSA-N	388	1583243929165
participant_09	M15141	CCC1=CC2c3c(cc4CCC5CCc6cccc7c1c3c4[n+]5c67)C(CC)O2	NMBGJXQSYIZSLB-UHFFFAOYSA-N	370	1583243932240
participant_09	M15142	CCC1c2cc3CCC4CCc5ccc6CCC7=CC(c2c8c7c6c5[n+]4c38)O1	VJYCQWDDUCVYCU-UHFFFAOYSA-N	311	1583243934961
participant_09	M15143	Cc1cccc2c3C=CCc4c(ccc(c43)nc12)C(C)O	CEHRWMUDRZDLGM-UHFFFAOYSA-N	541	1583244001947
participant_09	M15144	C=Cc1c2cccc(C)c2nc3ccc(c(C)c13)C(C)O	IFUHQNZRTRLKDF-UHFFFAOYSA-N	498	1583244008073
participant_09	M15145	C=C/C=C(/C)\c1cc(C=C)c2c(C)c(ccc2n1)C(C)O	FSCVBZNCPFKKIO-WQLSENKSSA-N	395	1583244013078
participant_09	M15146	C=C/C=C(/C)\c1cc(C=C)c(cn1)/C(=C(\C=C)/C(C)O)/C	JVLIFUKCXNHWCV-ICMDQPEBSA-N	217	1583244017226
participant_09	M15147	CC1c2ccc3c4c(C=CC(c24)O1)c5cccc(c5n3)SC	QFDMTTIOEJOSSY-UHFFFAOYSA-N	555	1583244098510
participant_09	M15148	CCSc1cccc2c3C=CC4c5c(ccc(c35)nc21)C(C)O4	FXRIAIJRNUJZGZ-UHFFFAOYSA-N	548	1583244102491
participant_09	M15149	CCCSc1cccc2c3C=CC4c5c(ccc(c35)nc21)C(C)O4	QDZZKXLTWHFIKL-UHFFFAOYSA-N	538	1583244105822
participant_09	M15150	Cc1cccc2c3C=NC4c5c(ccc(c35)nc12)C(C)O4	NLZGDXSTPUVBEA-UHFFFAOYSA-N	566	1583244141273
participant_09	M15151	Cc1cccc2c1nc3ccc4C(C)OC5C=C[n+]2c3c45	UUQBHAMNJPZERT-UHFFFAOYSA-N	554	1583244154265
participant_09	M15152	Cc1cccc2c1cc3ccc4C(C)OC5C=C[n+]2c3c45	QTUOUOCTXVYHII-UHFFFAOYSA-N	554	1583244158816
participant_09	M15153	Cc1cccc2c1cc3c4c5c(cn3)C(C)OC5C=C[n+]24	FSEBJNMJCUNNCA-UHFFFAOYSA-N	517	1583244167022
participant_09	M15154	Cc1cccc2c3C=CC4c5c(cnc(cc12)c35)C(C)O4	GOUQWMPJQHVLTK-UHFFFAOYSA-N	540	1583244171203
participant_09	M15155	Cc1cccc2c3C=CC4C5=C(COc(c35)nc12)C(C)O4	CUDZQGLKTTWVOD-UHFFFAOYSA-N	485	1583244193818
participant_09	M15156	Cc1cccc2c3C=CC4C5=C(C(C)O4)OOc(c35)nc12	HXROLZBUTHTVIN-UHFFFAOYSA-N	494	1583244196934
participant_09	M15157	Cc1cccc2c3C=CC4C5=C(C(C)O4)OCc(c35)nc12	JFZMBHLZAJPRJW-UHFFFAOYSA-N	500	1583244201988
participant_09	M15158	Cc1cccc2c3C=CC4C5=C(C(=C)O4)OCc(c35)nc12	NKOWHEBQPUTGAQ-UHFFFAOYSA-N	488	1583244226812
participant_09	M15159	Cc1cccc2c3C=CC4C5=C(C(C)Cc(c35)nc12)C(C)O4	LOKOIRJPKTZVDV-UHFFFAOYSA-N	485	1583244260206
participant_09	M15160	Cc1cccc2c3C=CC4C5=C(C(C)C(C)c(c35)nc12)C(C)O4	TYURBDWRFNGTII-UHFFFAOYSA-N	477	1583244265018
participant_09	M15161	Cc1cccc2c3C=CC4C5=C6C(CCC6O4)C(C)c(c35)nc12	QLZITSNYJFIVHP-UHFFFAOYSA-N	456	1583244272145
participant_09	M15162	Cc1cccc2c3C=CC4C5=C6C(CC(C)C6C(C)c(c35)nc12)O4	HEUKGYSJNWWDPG-UHFFFAOYSA-N	457	1583244280630
participant_09	M15163	CCC1C2C(C)CC3C2=C4C(C=Cc5c6cccc(C)c6nc1c54)O3	KRYSNKPLPWJRKX-UHFFFAOYSA-N	439	1583244285931
participant_09	M15164	Cc1cccc2c3C=CC4C5=C6C(CC7CCCC(C76)c(c35)nc12)O4	RHBDHAXKISQAJT-UHFFFAOYSA-N	392	1583244292436
participant_09	M15165	CCCC1C2CCC3C2=C4C(C=Cc5c6cccc(C)c6nc1c54)O3	CHSRONSYAIQZSP-UHFFFAOYSA-N	431	1583244302111
participant_09	M15166	Cc1cccc2c3C=CC4C5=C6C(CCC6O4)Cc(c35)nc12	LCSMWNARASRRQX-UHFFFAOYSA-N	444	1583244305106
participant_09	M15167	Cc1cccc2c3C=CC4c5c6c(CCC6O4)cc(c35)nc12	YMGMTJMVABSWLF-UHFFFAOYSA-N	492	1583244311341
participant_09	M15168	Cc1cccc2c3C=CC4c5c6c(C=CC6O4)cc(c35)nc12	GHUVONMOPCRYSH-UHFFFAOYSA-N	524	1583244314706
participant_09	M15169	CC1=CCCc2c3C=CC4c5c(ccc(c35)nc12)C(C)O4	OTUCZINLRVXAOF-UHFFFAOYSA-N	491	1583244426929
participant_09	M15170	CC1CCCc2c3C=CC4c5c(ccc(c35)nc12)C(C)O4	ZSTFTUOFYVPDRX-UHFFFAOYSA-N	427	1583244428309
participant_09	M15171	CC1CCC(C)c2c1c3C=CC4c5c(ccc(c35)n2)C(C)O4	BDDZISFYIKIAHW-UHFFFAOYSA-N	416	1583244441611
participant_09	M15172	CC1c2ccc3c4c(C=CC(c24)O1)c5C6CCC(C)(C6)c5n3	NDHNQRNMBRWGMB-UHFFFAOYSA-N	410	1583244448060
participant_09	M15173	CC1CCC2CC3=CC4c5c(ccc6c5c3c2c1n6)C(C)O4	CWHKOWFGQDKDGJ-UHFFFAOYSA-N	376	1583244488022
participant_09	M15174	Cc1cccc2=CC=CC3c4cc(ccc4C(C)O3)N=c12	PHBCKKDZNLCCCH-UHFFFAOYSA-N	545	1583244601121
participant_09	M15175	C/C=C\C1c2cc(ccc2C(C)O1)/N=C/3\CC=CC=C3C	BKGZAFFPQNTTNU-CBUHKDQCSA-N	471	1583244609014
participant_09	M15176	CC/C=C\C1c2cc(ccc2C(C)O1)/N=C/3\CC=CC=C3C	STGMXSJTVIJMDY-SCGJFKJASA-N	451	1583244630640
participant_09	M15177	CC1=CC=CC2CCC=CC3c4cc(ccc4C(C)O3)N=C12	RBKAPGXQWXFYFT-UHFFFAOYSA-N	494	1583244633901
participant_09	M15178	CC1=CC=CC23CCC=C3C4c5cc(ccc5C(C)O4)N=C12	GNMGODBUMLMUFT-UHFFFAOYSA-N	515	1583244649250
participant_09	M15179	C/C=C/C1c2cc(ccc2C(C)O1)/N=C/3\C(C)C=CC=C3C	NLGBMRDYMPYEJQ-KRFGBJDWSA-N	468	1583244678276
participant_09	M15180	C=CC1c2cc(ccc2C(C)O1)/N=C/3\C(C)C=CC=C3C	YTMNYAABFCGASJ-FMQUCBEESA-N	464	1583244679975
participant_09	M15181	CC1=CC=CC2CC=CC3c4cc(ccc4C(C)O3)N=C12	RJBCQWQDNYABIL-UHFFFAOYSA-N	504	1583244705556
participant_09	M15182	CC1=CC=CC2C3C=CC4c5c(ccc(c35)N=C12)C(C)O4	QGOGPDFTVSAAJZ-UHFFFAOYSA-N	469	1583244718108
participant_09	M15183	C=CC1c2ccc3c4c(C=CC(c24)O1)c5cccc(C)c5n3	GYUPPCUQSMDMKN-UHFFFAOYSA-N	545	1583244752125
participant_09	M15184	CC1=CC=CC2=C3C=CC4c5c(ccc(c35)NC12)C(C)O4	CFVUONLYOSZDIV-UHFFFAOYSA-N	511	1583244824010
participant_09	M15185	CC1=CC=CC2C3C=CC4c5c(ccc(c35)NC12)C(C)O4	VUEBJTKHFDREBX-UHFFFAOYSA-N	423	1583244827403
participant_09	M15186	CC1=CC=CC2C3C=CC4c5c(ccc(c35)NC12C)C(C)O4	QKFKXRVJTJMLTQ-UHFFFAOYSA-N	438	1583244839297
participant_09	M15187	CC1=CC=CC23CC12Nc4ccc5C(C)OC6C=CC3c4c56	JRDUZAGXOOUBGL-UHFFFAOYSA-N	481	1583244842782
participant_09	M15188	CC1=CC=CC2(C)C3C=CC4c5c(ccc(c35)NC12)C(C)O4	NUSSCKBBCKGREO-UHFFFAOYSA-N	452	1583244893053
participant_09	M15189	CC1c2ccc3c4c2C(C=CC54CC6=CC=CC5C6N3)O1	QXAIBXLKZIETPU-UHFFFAOYSA-N	432	1583244926166
participant_09	M15190	C=C/C=C(/C)\c1cc2C=CC3c4c(ccc(c24)n1)C(C)O3	JRAAWZFMWCKIGJ-WZUFQYTHSA-N	489	1583245062552
participant_09	M15191	CC1c2ccc3c4c(C=CC(c24)O1)ccn3	FPKRBHUIYLSTFR-UHFFFAOYSA-N	485	1583245065823
participant_09	M15192	CC1c2ccc3c4C(C=CC(c24)O1)CC=N3	UKFJCEASFRGLHF-UHFFFAOYSA-N	390	1583245091645
participant_09	M15193	CC1c2ccc3c4C(C=CC(c24)O1)CCN3	YNHBHHYPRNYBGU-UHFFFAOYSA-N	330	1583245094545
participant_09	M15194	CC1c2ccc3CCCC4C=CC(c2c34)O1	ISFJGRQAOUHKAS-UHFFFAOYSA-N	324	1583245102864
participant_09	M15195	CC1c2ccc3CCCC4(C)C=CC(c2c34)O1	XMQTUIJNMFGEMG-UHFFFAOYSA-N	343	1583245117423
participant_09	M15196	CC1CCC2(C)C=CC3c4c(ccc1c42)C(C)O3	IECRHDPNHNCNIL-UHFFFAOYSA-N	355	1583245121420
participant_09	M15197	CC1c2ccc3C4CCC5(CC4)C=CC(c2c35)O1	SVDUKJXUGRSLPP-UHFFFAOYSA-N	297	1583245126012
participant_09	M14766	CCC12CC(=CNC2=CN=NC1C(=O)Nc3ccc(cc3)C(=O)c4c5ccccn5c(C)n4)C(F)(F)F	RXKAZEZLSHFTJJ-UHFFFAOYSA-N	571	1583245243649
participant_09	M15198	CCC12CC(=CNC2=CC=NC1C(=O)Nc3ccc(cc3)C(=O)c4c5ccccn5c(C)n4)C(F)(F)F	VLPJKYBEZHWOBX-UHFFFAOYSA-N	573	1583245259500
participant_09	M15199	CCC12CC(=CNC2=CC=CC1C(=O)Nc3ccc(cc3)C(=O)c4c5ccccn5c(C)n4)C(F)(F)F	QYQUNDUMYWDRFG-UHFFFAOYSA-N	555	1583245261718
participant_09	M15200	CCC12CC(=CCC2=CC=NC1C(=O)Nc3ccc(cc3)C(=O)c4c5ccccn5c(C)n4)C(F)(F)F	XSXCSHUVLSAWDU-UHFFFAOYSA-N	567	1583245271078
participant_09	M15201	CCC12CC(=CNC2=CC=NC1C(=O)Cc3ccc(cc3)C(=O)c4c5ccccn5c(C)n4)C(F)(F)F	GOOBVBHTKYADJB-UHFFFAOYSA-N	527	1583245280806
participant_09	M15202	CCC12CC(=CNC2=CC=NC1C(=O)Nc3ccc(cc3)C(=O)C4=C5C=CC=CC5C(=N4)C)C(F)(F)F	PEKPQHIWERJSMG-UHFFFAOYSA-N	558	1583245293014
participant_09	M15203	CCC12CC(=CNC2=CC=NC1C(=O)Nc3ccc(cc3)C(=O)C4=C5C=CC=CC5C(=C4)C)C(F)(F)F	AYSGBHMPBSIZOO-UHFFFAOYSA-N	553	1583245297551
participant_09	M15204	CCC12CC(=CNC2=CC=NC1C(=O)Nc3ccc(cc3)C(=O)c4c5cccnn5c(C)n4)C(F)(F)F	RQJVXZNNIUYFDG-UHFFFAOYSA-N	577	1583245305564
participant_09	M15205	CCC12CC(=CNC2=CC=NC1C(=O)Nc3ccc(cc3)C(=O)c4c5ccnnn5c(C)n4)C(F)(F)F	NHDISPSHYNGMLC-UHFFFAOYSA-N	564	1583245310458
participant_09	M15206	CCC12CC(=CNC2=CC=NC1C(=O)Nc3ccc(cc3)C(=O)c4c5cncnn5c(C)n4)C(F)(F)F	DLMISJQKXZQRBI-UHFFFAOYSA-N	562	1583245319326
participant_09	M15207	CCC12CC(=CNC2=CC=NC1C(=O)Nc3ccc(cc3)C(=O)c4c5nncnn5c(C)n4)C(F)(F)F	KSBIBDVKWFEADA-UHFFFAOYSA-N	538	1583245322085
participant_09	M15208	CCC12CC(=CNC2=CC=NC1C(=O)Nc3ccc(cc3)C(=O)c4nc(C)n5ncnn[n+]45)C(F)(F)F	RANIAHBBBQQIPI-UHFFFAOYSA-O	532	1583245324956
participant_09	M15209	CCC12CC(=CNC2=CC=NC1C(=O)Nc3ccc(cc3)C(=O)[n+]4nc(C)n5ncnn[n+]54)C(F)(F)F	CGWPRHWNJLIFHJ-UHFFFAOYSA-N	512	1583245327791
participant_09	M15210	CCC12CC(=CNC2=CC=NC1C(=O)Nc3ccc(cc3)C(=O)c4c5cccnn5c(N)n4)C(F)(F)F	FZZUMRQFXUWVLV-UHFFFAOYSA-N	561	1583245339015
participant_09	M15211	CCC12CC(=CNC2=CC=NC1C(=O)Nc3ccc(cc3)[N+](=O)c4c5cccnn5c(C)n4)C(F)(F)F	MDTRHQNQVITREW-UHFFFAOYSA-O	570	1583245346481
participant_09	M15212	CCC12CC(=CNC2=CC=NC1C(=O)Nc3cc[n+](cc3)[N+](=O)c4c5cccnn5c(C)n4)C(F)(F)F	ZZXBJACNCOBZNW-UHFFFAOYSA-N	530	1583245348651
participant_09	M15213	CCC12CC(=CNC2=CC=NC1C(=O)Nc3cc[n+](nc3)[N+](=O)c4c5cccnn5c(C)n4)C(F)(F)F	IMPBLDLGVINBCA-UHFFFAOYSA-N	512	1583245350493
participant_09	M15214	CCC12CC(=CNC2=CC=NC1C(=O)Nc3cc[n+](nn3)[N+](=O)c4c5cccnn5c(C)n4)C(F)(F)F	IZFAWUIGBFFNDY-UHFFFAOYSA-N	486	1583245352569
participant_09	M15215	CCC12CC(=CNC2=CC=NC1C(=O)N[n+]3cc[n+](nn3)[N+](=O)c4c5cccnn5c(C)n4)C(F)(F)F	YGSKREVTUFPRDX-UHFFFAOYSA-O	441	1583245357171
participant_09	M15216	CCC12CC(=CNC2=CC=NC1C(=O)N[n+]3nc[n+](nn3)[N+](=O)c4c5cccnn5c(C)n4)C(F)(F)F	MVYBUUUHIOQOET-UHFFFAOYSA-O	424	1583245359299
participant_09	M15217	CCC12CC(=CNC2=CC=NC1C(=O)N[n+]3nn[n+](nn3)[N+](=O)c4c5cccnn5c(C)n4)C(F)(F)F	DYTXWGOPEHWSHJ-UHFFFAOYSA-O	379	1583245361384
participant_09	M15218	CCC12CC(=CNC2=CC=NC1C(=O)N[n+]3nn[n+](C(=O)c4c5cccnn5c(C)n4)nn3)C(F)(F)F	OECBPYBBRQKKOP-UHFFFAOYSA-O	363	1583245365528
participant_09	M15219	CCC12CC(=CNC2=CC=NC1C(=O)N[n+]3nnc(C(=O)c4c5cccnn5c(C)n4)nn3)C(F)(F)F	AJVJNPOPFOLYOA-UHFFFAOYSA-O	384	1583245367332
participant_09	M15220	CCC12CC(=CNC2=CC=NC1C(=O)N[n+]3ncc(C(=O)c4c5cccnn5c(C)n4)nn3)C(F)(F)F	BNFCRLNMMUYKGO-UHFFFAOYSA-O	426	1583245368598
participant_09	M15221	CCC12CC(=CNC2=CC=NC1C(=O)N[n+]3ccc(C(=O)c4c5cccnn5c(C)n4)nn3)C(F)(F)F	GSUYHFGSDOKMNO-UHFFFAOYSA-O	468	1583245370063
participant_09	M15222	CCC12CC(=CNC2=CC=NC1C(=O)Nc3ccc(C(=O)c4c5cccnn5c(C)n4)nn3)C(F)(F)F	JEHQRQIJLXCKBX-UHFFFAOYSA-N	500	1583245372014
participant_09	M15223	CCC12CC(=CNC2=CC=NC1C(=O)Nc3ccc(C(=O)c4c5cccnn5c(C)n4)nc3)C(F)(F)F	CEPZQCXYCHVGJF-UHFFFAOYSA-N	537	1583245373678
participant_09	M15224	CCC12CC(=CNC2=CC=NC1C(=O)Cc3ccc(cc3)C(=O)c4c5cccnn5c(C)n4)C(F)(F)F	MDTHYHUHLCLCAV-UHFFFAOYSA-N	530	1583245377675
participant_09	M15225	CCC12CC(=CNC2=CC=NN1C(=O)Nc3ccc(cc3)C(=O)c4c5cccnn5c(C)n4)C(F)(F)F	JOJJRUOHPXLHII-UHFFFAOYSA-N	571	1583245390228
participant_09	M15226	CC[N+]12CC(=CNC2=CC=NN1C(=O)Nc3ccc(cc3)C(=O)c4c5cccnn5c(C)n4)C(F)(F)F	QXBDHDADSLMAML-UHFFFAOYSA-O	560	1583245393033
participant_09	M15227	CC[N+]12CC(=CNC2=CN=NN1C(=O)Nc3ccc(cc3)C(=O)c4c5cccnn5c(C)n4)C(F)(F)F	JJLMZYWFVFASCF-UHFFFAOYSA-O	549	1583245395279
participant_09	M15228	CC[N+]12CC(=CNC2=NN=NN1C(=O)Nc3ccc(cc3)C(=O)c4c5cccnn5c(C)n4)C(F)(F)F	OENCOOZXFLGKLU-UHFFFAOYSA-O	554	1583245397249
participant_09	M15229	CC[N+]12CC(=CNC2=NN=NC1C(=O)Nc3ccc(cc3)C(=O)c4c5cccnn5c(C)n4)C(F)(F)F	PQTILNBICXPRPL-UHFFFAOYSA-O	547	1583245401410
participant_09	M15230	CCC12CC(=CNC2=NN=NC1C(=O)Nc3ccc(cc3)C(=O)c4c5cccnn5c(C)n4)C(F)(F)F	WQHDAGRBUVLTSN-UHFFFAOYSA-N	547	1583245402536
participant_09	M15231	CCC12CC(=CNC2=CN=NC1C(=O)Nc3ccc(cc3)C(=O)c4c5cccnn5c(C)n4)C(F)(F)F	PCDCPZVUNZGION-UHFFFAOYSA-N	571	1583245403695
participant_09	M15232	CCC12C(=CC=NC1C(=O)Nc3ccc(cc3)C(=O)c4c5cccnn5c(C)n4)NC=C(C(F)(F)F)N2	UGGPLKVDMOOVCF-UHFFFAOYSA-N	584	1583245409196
participant_09	M15233	CCC12C(=CC=NC1C(=O)Nc3ccc(cc3)C(=O)c4c5cccnn5c(C)n4)NC=[N+](C(F)(F)F)N2	HICQRJRSUSNPRW-UHFFFAOYSA-O	592	1583245414567
participant_09	M15234	CCC12C(=CC=NC1C(=O)Nc3ccc(cc3)C(=O)c4c5cccnn5c(C)n4)NN=[N+](C(F)(F)F)N2	WASSQMIDIHZVOM-UHFFFAOYSA-O	575	1583245417368
participant_09	M15235	CCC12C(=CC=NC1C(=O)Nc3ccc(cc3)C(=O)c4c5cccnn5c(C)n4)NN=[N+](N2)[N+](F)(F)F	VVECLWPZDXRXCL-UHFFFAOYSA-N	581	1583245421160
participant_09	M15236	CCC12C(=CC=NC1C(=O)Nc3ccc(cc3)C(=O)c4c5cccnn5c(C)n4)NC=[N+](N2)[N+](F)(F)F	ZEVCAKMEQQVOKE-UHFFFAOYSA-N	580	1583245425732
participant_09	M15237	CCC12C(=CC=NC1C(=C)Nc3ccc(cc3)C(=O)c4c5cccnn5c(C)n4)NC=[N+](C(F)(F)F)N2	PNRQRTJYTLIDMR-UHFFFAOYSA-O	577	1583245442137
participant_09	M15238	CCC12C(=CC=NC1C(=C)Nc3ccc(cc3)C(=C)c4c5cccnn5c(C)n4)NC=[N+](C(F)(F)F)N2	YWQOKBPQALMXOX-UHFFFAOYSA-O	554	1583245444495
participant_09	M15239	CCC12C(=CC=NC1C(=O)Nc3ccc(cc3)C(=O)c4c5cccnn5c(n4)O)NC=[N+](C(F)(F)F)N2	XYEHQBCZNLMSFP-UHFFFAOYSA-O	571	1583245457328
participant_09	M15240	CCC12C(=CC=NC1C(=O)Oc3ccc(cc3)C(=O)c4c5cccnn5c(n4)O)NC=[N+](C(F)(F)F)N2	DNYMOGMXFMVALY-UHFFFAOYSA-O	531	1583245461259
participant_09	M15241	CCC12C(=CC=NC1C(=O)Nc3ccc(cc3)C(=O)c4c5cccnn5c(N)n4)NC=[N+](C(F)(F)F)N2	OWQNNAOLUVHJPL-UHFFFAOYSA-O	575	1583245470927
participant_09	M15242	Cc1nc(c2cccnn12)C(=O)c3ccc(cc3)NC(=O)C4C5(C(=CC=N4)NC=[N+](C(F)(F)F)N5)OC	DBHUGVKGTHOUSC-UHFFFAOYSA-O	585	1583245483928
participant_09	M15243	Cc1nc(c2cccnn12)C(=O)c3ccc(cc3)NC(=O)C4C5(C(=CC=N4)NC=[N+](C(F)(F)F)N5)OO	KVHCIGXHTRAOSF-UHFFFAOYSA-O	577	1583245486092
participant_09	M15244	Cc1nc(c2cccnn12)C(=O)c3ccc(cc3)NC(=O)C4C5(C(=CC=N4)NC=[N+](C(F)(F)F)O5)OO	IQGLVZHMAXWWLU-UHFFFAOYSA-O	571	1583245488831
participant_09	M15245	Cc1nc(c2cccnn12)C(=O)c3ccc(cc3)NC(=O)C4C5(C(=CC=N4)OC=[N+](C(F)(F)F)O5)OO	FDOCAJCWIXIASF-UHFFFAOYSA-O	593	1583245491306
participant_09	M15246	Cc1nc(c2cccnn12)C(=O)c3ccc(cc3)NC(=O)C4C5(C(=CC=N4)OC=[N+](C(F)(F)F)O5)OC	OKAOMZJMTQUDCB-UHFFFAOYSA-O	594	1583245497637
participant_09	M15247	CCC12C(=CC=NC1C(=O)Nc3ccc(cc3)C(=O)c4c5cccnn5c(C)n4)OC=[N+](C(F)(F)F)O2	VSXRAZVMAITCLF-UHFFFAOYSA-O	598	1583245506025
participant_09	M15248	CCC12C[N+](=COC2=CC=NC1C(=O)Nc3ccc(cc3)C(=O)c4c5cccnn5c(C)n4)C(F)(F)F	WWFXXDBBVRPWBP-UHFFFAOYSA-O	598	1583245511270
participant_09	M15249	CCC12CC(=COC2=CC=NC1C(=O)Nc3ccc(cc3)C(=O)c4c5cccnn5c(C)n4)C(F)(F)F	JUJFHTZCCCBBGT-UHFFFAOYSA-N	595	1583245517812
participant_09	M15250	CCC12C[N+](=COC2=CC=NC1C(=O)Nc3ccc(cc3)C(=O)c4c5cccnn5c(C)n4)C(F)(F)N	CZKPMVFYCMRXOF-UHFFFAOYSA-O	608	1583245526542
participant_09	M15251	CCC12C[N+](=COC2=CC=NC1C(=O)Nc3ccc(cc3)C(=O)c4c5cccnn5c(C)n4)C(F)(N)N	XQTDEDFXUGNBMW-UHFFFAOYSA-O	608	1583245532735
participant_09	M15252	CCC12C[N+](=COC2=CC=NC1C(=O)Nc3ccc(cc3)C(=O)c4c5cccnn5c(C)n4)C(N)(N)N	KFELOZGNSLRSOH-UHFFFAOYSA-O	591	1583245535823
participant_09	M15253	CCC12C[N+](=COC2=CC=NC1C(=O)Nc3ccc(cc3)C(=O)C4=C5C=CC=NN5C(C)N4)C(F)(N)N	OFRAQRCNUREXGF-UHFFFAOYSA-O	582	1583245556329
participant_09	M15254	CCC12C[N+](=COC2=CC=NC1C(=O)Nc3ccc(cc3)C(=O)C4C5C=CC=NN5C(=N4)C)C(F)(N)N	MFMSFRRBMQMKOY-UHFFFAOYSA-O	555	1583245566807
participant_09	M15255	CCC12C[N+](=COC2=CC=NC1C(=O)Nc3ccc(cc3)C(=O)C4C5CCC=NN5C(=N4)C)C(F)(N)N	DQALEIGUZLTCCW-UHFFFAOYSA-O	514	1583245569073
participant_09	M15256	CCC12C[N+](=COC2=CC=NC1C(=O)Nc3ccc(cc3)C(=O)C4C5CCCNN5C(=N4)C)C(F)(N)N	ZVMUTHRXSXDUFH-UHFFFAOYSA-O	470	1583245571641
participant_09	M15257	CCC12C[N+](=COC2=CC=NC1C(=O)Nc3ccc(cc3)C(=O)c4c5CCCNn5c(C)n4)C(F)(N)N	WNCXHHLBFAHZSD-UHFFFAOYSA-O	525	1583245578170
participant_09	M15258	CCC12C[N+](=COC2=CC=NC1C(=O)Nc3ccc(cc3)C(=O)c4c5C=CCNn5c(C)n4)C(F)(N)N	QGPFUHDHGWREOS-UHFFFAOYSA-O	577	1583245580033
participant_09	M15259	C=CC12C[N+](=COC2=CC=NC1C(=O)Nc3ccc(cc3)C(=O)c4c5cccnn5c(C)n4)C(F)(N)N	QIVDHKVHQGOQNA-UHFFFAOYSA-O	616	1583245589565
participant_09	M15260	C=CC12C[N+](=COC2=CC=NC1C(=O)Nc3ccc(cc3)C(c4c5cccnn5c(C)n4)O)C(F)(N)N	JCNYBJCQOHYPDJ-UHFFFAOYSA-O	584	1583245604548
participant_09	M15261	C=CC12C[N+](=COC2=CC=NC1C(=O)NC3=CCC(C=C3)C(=O)c4c5cccnn5c(C)n4)C(F)(N)N	LZXASOVLXJTIOW-UHFFFAOYSA-O	486	1583245613491
participant_09	M15262	C=CC12C[N+](=COC2=CC=NC1C(=O)NC3=CCC(CC3)C(=O)c4c5cccnn5c(C)n4)C(F)(N)N	KPQQQZFGVLBNLC-UHFFFAOYSA-O	439	1583245616088
participant_09	M15263	C=CC12C[N+](=COC2=CC=NC1C(=O)NC3CCC(CC3)C(=O)c4c5cccnn5c(C)n4)C(F)(N)N	MDGBEIULHVDASQ-UHFFFAOYSA-O	359	1583245618711
participant_09	M15264	C=CC12C[N+](=COC2=CCNC1C(=O)NC3CCC(CC3)C(=O)c4c5cccnn5c(C)n4)C(F)(N)N	PBFWMTXXWYOTOJ-UHFFFAOYSA-O	307	1583245621833
participant_09	M15265	C=CC12C[N+](=COC2CCNC1C(=O)NC3CCC(CC3)C(=O)c4c5cccnn5c(C)n4)C(F)(N)N	ZDYWTETYZQTSGN-UHFFFAOYSA-O	233	1583245624463
participant_09	M15266	C=CC12CN(COC2CCNC1C(=O)NC3CCC(CC3)C(=O)c4c5cccnn5c(C)n4)C(F)(N)N	UPMQJTBLUDCQBR-UHFFFAOYSA-N	198	1583245627781
participant_09	M15267	CCC12CN(COC2CCNC1C(=O)NC3CCC(CC3)C(=O)c4c5cccnn5c(C)n4)C(F)(N)N	MFFYIFCPVNBGTD-UHFFFAOYSA-N	204	1583245630783
participant_09	M15268	C=CC12CN(COC2=CC=NC1C(=O)Nc3ccc(cc3)C(=O)c4c5cccnn5c(C)n4)C(F)(N)N	FPHLKFJLIRMKMY-UHFFFAOYSA-N	591	1583245666646
participant_09	M15269	C=CC12CN(COC2CC=NC1C(=O)Nc3ccc(cc3)C(=O)c4c5cccnn5c(C)n4)C(F)(N)N	OXRXANHMNZXUFH-UHFFFAOYSA-N	534	1583245738065
participant_09	M15270	C=CC12CN(COC2CCNC1C(=O)Nc3ccc(cc3)C(=O)c4c5cccnn5c(C)n4)C(F)(N)N	OZWPTYHHOGFLRL-UHFFFAOYSA-N	498	1583245740001
participant_09	M15271	C=CC12C[N+](=COC2=CC=NC1C(=C)Nc3ccc(cc3)C(=O)c4c5cccnn5c(C)n4)C(F)(N)N	QSBJHRHZGDTYTI-UHFFFAOYSA-O	598	1583245808837
participant_09	M15272	C=CC12C[N+](=COC2=CC=NC1C(=C)Nc3ccc(cc3)C(=C)c4c5cccnn5c(C)n4)C(F)(N)N	DYOJHQNTBAYYNS-UHFFFAOYSA-N	566	1583245812579
participant_09	M15273	C=CC12C[N+](=COC2=CC=NC1C(=C)Nc3ccc(cc3)C(=C)c4cc(C)n5c4cccn5)C(F)(N)N	RNRVIAIBUVODMN-UHFFFAOYSA-N	567	1583245815190
participant_09	M15274	C=CC12C[N+](=COC2=CC=NC1C(=C)Nc3ccc(cc3)C(=C)C4=C5C=CC=NC5C(=C4)C)C(F)(N)N	WEWWMLDDZGPYNE-UHFFFAOYSA-N	553	1583245817974
participant_09	M15275	C=CC12C[N+](=COC2=CC=NC1C(=C)Nc3ccc(cc3)C(=C)C4=C5C=CC=CC5C(=C4)C)C(F)(N)N	NYTVGBZZZKPBOE-UHFFFAOYSA-N	548	1583245819749
participant_09	M15276	C=CC12C[N+](=COC2=CC=NC1C(=C)Cc3ccc(cc3)C(=C)C4=C5C=CC=CC5C(=C4)C)C(F)(N)N	PVCWHPKLKYORQC-UHFFFAOYSA-N	506	1583245821862
participant_09	M15277	C=CC12C[N+](=COC2=CC=CC1C(=C)Cc3ccc(cc3)C(=C)C4=C5C=CC=CC5C(=C4)C)C(F)(N)N	GAEBGGNVBQMDQL-UHFFFAOYSA-N	489	1583245824322
participant_09	M15278	C=CC12C[N+](=CCC2=CC=CC1C(=C)Cc3ccc(cc3)C(=C)C4=C5C=CC=CC5C(=C4)C)C(F)(N)N	IVWHSDKLHVAPBI-UHFFFAOYSA-N	470	1583245826801
participant_09	M15279	C=CC12CC(=CCC2=CC=CC1C(=C)Cc3ccc(cc3)C(=C)C4=C5C=CC=CC5C(=C4)C)C(F)(N)N	YQFPHUDKMWBDCT-UHFFFAOYSA-N	478	1583245829381
participant_09	M15280	C=CC12CC(=COC2=CC=NC1C(=O)Nc3ccc(cc3)C(=O)c4c5cccnn5c(C)n4)C(F)(N)N	YQEDEPNVYOSKHK-UHFFFAOYSA-N	624	1583245859893
participant_09	M15281	C=CC12CC(=COC2=CC=NC1C(=O)Nc3ccc(cc3)C(=O)c4c5cccnn5c(C)n4)C(C)(N)N	CTTYYGQCZBEOAF-UHFFFAOYSA-N	627	1583245868856
participant_09	M15282	C=CC12CC(=COC2=CC=NC1C(=O)Nc3ccc(cc3)C(=O)c4c5cccnn5c(C)n4)C(C)(C)N	GRPKHLCGLXOUIL-UHFFFAOYSA-N	639	1583245875338
participant_09	M15283	C=CC12CC(=COC2=CC=NC1C(=O)Nc3ccc(cc3)C(=O)c4c5cccnn5c(C)n4)C(C)(C)C	CFKHDLPUTAXHQQ-UHFFFAOYSA-N	628	1583245885379
participant_09	M15284	C=CC12CC(=COC2=CC=NC1C(=O)Nc3ccc(cc3)C(=O)c4c5cccnn5c(C)n4)C(C)(C)O	CKWSVKISVLQPKN-UHFFFAOYSA-N	634	1583245894787
participant_09	M15285	C=CC12CC(=COC2=CC=NC1C(=O)Nc3ccc(cc3)C(=O)c4c5cccnn5c(C)n4)C(C)(C)S	NERPXXFUGSJMAY-UHFFFAOYSA-N	638	1583245900106
participant_09	M15286	C=CC12CC(=COC2=CC=NC1C(=O)Nc3ccc(cc3)C(=O)c4c5cccnn5c(C)n4)C(C)(C)F	VLUSQEJURUHSSU-UHFFFAOYSA-N	638	1583245908526
participant_09	M15287	C=CC12CC(=COC2=CC=NC1C(=O)Nc3ccc(cc3)C(=O)c4c5cccnn5c(C)n4)C(C)(C)Cl	DQKOPNOKOJKBNH-UHFFFAOYSA-N	634	1583245912978
participant_09	M15288	C=CC12CC(=COC2=CC=NC1C(=O)Nc3ccc(cc3)C(=O)c4c5cccnn5c(C)n4)C(C)(C)Br	KTRXJCKNMGGXJB-UHFFFAOYSA-N	638	1583245918664
participant_09	M15289	C=CC12CC(=CCC2=CC=NC1C(=O)Nc3ccc(cc3)C(=O)c4c5cccnn5c(C)n4)C(C)(C)Br	HLTKWBQSLBGQDO-UHFFFAOYSA-N	603	1583245930644
participant_09	M15290	C=CC12CC(=CCC2=CC=NC1C(=C)Nc3ccc(cc3)C(=O)c4c5cccnn5c(C)n4)C(C)(C)Br	MEQGXWXESLPHTJ-UHFFFAOYSA-N	586	1583245933093
participant_09	M15291	C=CC12CC(=CCC2=CC=NC1C(=C)Cc3ccc(cc3)C(=O)c4c5cccnn5c(C)n4)C(C)(C)Br	IMECIVVHTKHSEO-UHFFFAOYSA-N	540	1583245935302
participant_09	M15292	C=CC12CC(=CCC2=CC=CC1C(=C)Cc3ccc(cc3)C(=O)c4c5cccnn5c(C)n4)C(C)(C)Br	RBPODNGHWOKFIR-UHFFFAOYSA-N	542	1583245937202
participant_09	M15293	C=CC12CC(=CCC2=CC=CC1C(=C)Cc3ccc(cc3)C(=O)C4=C5C=CC=NC5C(=N4)C)C(C)(C)Br	QRZWWWYGIBEHRA-UHFFFAOYSA-N	529	1583245940080
participant_09	M15294	C=CC12CC(=CCC2=CC=CC1C(=C)Cc3ccc(cc3)C(=O)C4=C5C=CC=CC5C(=N4)C)C(C)(C)Br	PMOJFAKFEHQYEJ-UHFFFAOYSA-N	516	1583245941796
participant_09	M15295	C=CC12CC(=CCC2=CC=CC1C(=C)Cc3ccc(cc3)C(=O)C4=C5C=CC=CC5C(=C4)C)C(C)(C)Br	KNIIWOFCJCNOOL-UHFFFAOYSA-N	510	1583245943633
participant_09	M15296	C=CC12CC(=CCC2=CC=CC1C(=C)Cc3ccc(cc3)C(=C)C4=C5C=CC=CC5C(=C4)C)C(C)(C)Br	LDJRXHGBDYTFPI-UHFFFAOYSA-N	489	1583245945450
participant_09	M15297	C=CC12CC(=COC2=CC=NC1C(=O)Nc3ccc(cc3)C(=O)c4c5cccnn5c(C)n4)C(C)(Br)Br	UJOKNYVJWJTOHR-UHFFFAOYSA-N	631	1583245976728
participant_09	M15298	C=CC12CC(=COC2=CC=NC1C(=O)Nc3ccc(cc3)C(=O)c4c5cccnn5c(C)n4)C(Br)(Br)Br	HGZQZJXOLJLGAW-UHFFFAOYSA-N	603	1583245978727
participant_09	M15299	C/C=C/C12CC(=COC2=CC=NC1C(=O)Nc3ccc(cc3)C(=O)c4c5cccnn5c(C)n4)C(C)(C)N	LAEAXNQDCWCQTK-WLRTZDKTSA-N	619	1583246031502
participant_09	M15300	C/C=C/C12CC(=COC2=CC=NC1C(=O)Nc3ccc(cc3)C(=O)c4c5cccnn5c(C)n4)C(C)(C)C	YJIFOFICHRTXDH-MKMNVTDBSA-N	604	1583246039744
participant_09	M15301	C=CC12CC(COC2=CC=NC1C(=O)Nc3ccc(cc3)C(=O)c4c5cccnn5c(C)n4)C(C)(C)N	KFEXWWSFWWCOIV-UHFFFAOYSA-N	599	1583246078049
participant_09	M15302	CCC12CC(COC2=CC=NC1C(=O)Nc3ccc(cc3)C(=O)c4c5cccnn5c(C)n4)C(C)(C)N	UISDTBTUWPCKTR-UHFFFAOYSA-N	583	1583246082143
participant_09	M15303	CCC12CC(COC2CC=NC1C(=O)Nc3ccc(cc3)C(=O)c4c5cccnn5c(C)n4)C(C)(C)N	GTADOEMOLSXSBO-UHFFFAOYSA-N	543	1583246088016
participant_09	M15304	CCC12CC(COC2CCNC1C(=O)Nc3ccc(cc3)C(=O)c4c5cccnn5c(C)n4)C(C)(C)N	SOEWPJYZRDIGQS-UHFFFAOYSA-N	511	1583246090057
participant_09	M15305	CCC12CC(COC2CCNC1C(Nc3ccc(cc3)C(=O)c4c5cccnn5c(C)n4)O)C(C)(C)N	BDOZMGIDGSUIEM-UHFFFAOYSA-N	482	1583246092816
participant_09	M15306	CCC12CC(COC2CCNC1C(NC3C=CC(=CC3)C(=O)c4c5cccnn5c(C)n4)O)C(C)(C)N	OKOGAVYATLABPM-UHFFFAOYSA-N	337	1583246095524
participant_09	M15307	CCC12CC(COC2CCNC1C(NC3CC=C(CC3)C(=O)c4c5cccnn5c(C)n4)O)C(C)(C)N	OUEZRMDFPHILFC-UHFFFAOYSA-N	260	1583246098366
participant_09	M15308	CCC12CC(COC2CCNC1C(NC3CCC(CC3)C(=O)c4c5cccnn5c(C)n4)O)C(C)(C)N	BCKLJOOXANGKIJ-UHFFFAOYSA-N	198	1583246100149
participant_09	M15309	CCC12CC(COC2CCNC1C(NC3CCC(CC3)C(c4c5cccnn5c(C)n4)O)O)C(C)(C)N	OZCLTUHUTLRRDI-UHFFFAOYSA-N	182	1583246101816
participant_09	M15310	CCC12CC(COC2CCNC1C(NC3CCC(CC3)C(C4C5C=CC=NN5C(=N4)C)O)O)C(C)(C)N	QIOCRRMWZQAPQY-UHFFFAOYSA-N	138	1583246103954
participant_09	M15311	CCC12CC(COC2CCNC1C(NC3CCC(CC3)C(C4C5C=CC=NN5C(C)N4)O)O)C(C)(C)N	LHCSRXNIJBWWEU-UHFFFAOYSA-N	110	1583246106083
participant_09	M15312	CCC12CC(COC2CCNC1C(NC3CCC(CC3)C(C4C5C=CCNN5C(C)N4)O)O)C(C)(C)N	MLZIWDPRBFLSOI-UHFFFAOYSA-N	77	1583246107900
participant_09	M15313	CCC12CC(COC2CCNC1C(NC3CCC(CC3)C(C4C5CCCNN5C(C)N4)O)O)C(C)(C)N	XXUGANVUVFNLSA-UHFFFAOYSA-N	39	1583246109584
participant_09	M15314	C#CC12CC(=COC2=CC=NC1C(=O)Nc3ccc(cc3)C(=O)c4c5cccnn5c(C)n4)C(C)(C)N	QMHXBQXCTHYEJW-UHFFFAOYSA-N	628	1583246140693
participant_09	M15315	CCC(C)(C1=COC2=CC=NC(C(=O)Nc3ccc(cc3)C(=O)c4c5cccnn5c(C)n4)C2(C=C)C1)N	KXYCELSFOQQSMO-UHFFFAOYSA-N	631	1583246161287
participant_09	M15316	C=CC12CC(=COC2=CC=NC1C(=O)Nc3ccc(cc3)C(=O)c4c5cccnn5c(C)n4)C(CC)(CC)N	GVNSAQZLJIJYPX-UHFFFAOYSA-N	605	1583246168550
participant_09	M15317	C/C=C\C12CC(=COC2=CC=NC1C(=O)Nc3ccc(cc3)C(=O)c4c5cccnn5c(C)n4)C(CC)(CC)N	YQMWSAVZBKRYNQ-WCSRMQSCSA-N	586	1583246174232
participant_09	M15318	C/C=C\C12CC(=COC2=CC=NC1C(=O)Nc3ccc(cc3)C(=O)c4c5cccnn5c(CC)n4)C(CC)(CC)N	MDHAEIJYWRGSCM-BNCCVWRVSA-N	555	1583246180323
participant_09	M15319	C/C=C\C12CC(=COC2=CC=NC1C(=O)Nc3ccc(cc3)C(=O)c4c5ccc(C)nn5c(CC)n4)C(CC)(CC)N	ODMPSTYZRXNCNR-FMQZQXMHSA-N	545	1583246184733
participant_09	M15320	C/C=C\C12CC(=COC2=CC=NC1C(=O)Nc3ccc(cc3)C(=O)c4c5cc(C)c(C)nn5c(CC)n4)C(CC)(CC)N	GEHFTYNIOUHKSS-APSNUPSMSA-N	539	1583246188698
participant_09	M15321	C/C=C\C12CC(=COC2=CC=NC1C(=O)Nc3ccc(cc3)C(=O)c4c5c(C)c(C)c(C)nn5c(CC)n4)C(CC)(CC)N	RQDFIICDUFNQTQ-IUXPMGMMSA-N	508	1583246193767
participant_09	M15322	C/C=C\C12CC(=COC2=CC=NC1C(=O)Nc3ccc(c(C)c3)C(=O)c4c5c(C)c(C)c(C)nn5c(CC)n4)C(CC)(CC)N	IXDPKQBWGDLYDF-SXGWCWSVSA-N	455	1583246197580
participant_09	M15323	C/C=C\C12CC(=COC2=CC=NC1C(=O)Nc3ccc(c(C)c3C)C(=O)c4c5c(C)c(C)c(C)nn5c(CC)n4)C(CC)(CC)N	WWKQDQVYPVPIRI-YVLHZVERSA-N	405	1583246202101
participant_09	M15324	C/C=C\C12CC(=COC2=CC=NC1C(=O)N(C)c3ccc(c(C)c3C)C(=O)c4c5c(C)c(C)c(C)nn5c(CC)n4)C(CC)(CC)N	PEDBRBQAVAWFBZ-WQRHYEAKSA-N	381	1583246205616
participant_09	M15325	C/C=C\C12CC(=COC2=CC=NC1(C)C(=O)N(C)c3ccc(c(C)c3C)C(=O)c4c5c(C)c(C)c(C)nn5c(CC)n4)C(CC)(CC)N	RORGBQNMALSBTQ-UNOMPAQXSA-N	374	1583246210172
participant_09	M15326	C/C=C\C12CC(=COC2=CC(=NC1(C)C(=O)N(C)c3ccc(c(C)c3C)C(=O)c4c5c(C)c(C)c(C)nn5c(CC)n4)C)C(CC)(CC)N	UQLKBUKCOWIZHC-UYRXBGFRSA-N	338	1583246216580
participant_09	M15327	C/C=C\C12CC(=COC2=C(C)C(=NC1(C)C(=O)N(C)c3ccc(c(C)c3C)C(=O)c4c5c(C)c(C)c(C)nn5c(CC)n4)C)C(CC)(CC)N	PDALEBMABCOGEW-ZHZULCJRSA-N	307	1583246220219
participant_09	M15328	C/C=C\C12CC(=C(C)OC2=C(C)C(=NC1(C)C(=O)N(C)c3ccc(c(C)c3C)C(=O)c4c5c(C)c(C)c(C)nn5c(CC)n4)C)C(CC)(CC)N	ZBYDVZLCZIMUEA-QNGOZBTKSA-N	279	1583246226493
participant_09	M15329	C=CC12CC(=COC2=CC=NC1C(=C)Nc3ccc(cc3)C(=O)c4c5cccnn5c(C)n4)C(C)(C)N	DANCQSPYJFWMNP-UHFFFAOYSA-N	622	1583246262337
participant_09	M15330	Cc1nc(c2cccnn12)C(=O)c3ccc(cc3)NC4=CC=CC56CC(=COC6=CC=NC45)C(C)(C)N	AWOLIRGFQFICFN-UHFFFAOYSA-N	582	1583246271024
participant_09	M15331	CC1=C(C2C3(C=C1)CC(=COC3=CC=N2)C(C)(C)N)Nc4ccc(cc4)C(=O)c5c6cccnn6c(C)n5	QJLQBRVUJKGETF-UHFFFAOYSA-N	589	1583246277731
participant_09	M15332	CCC12CC(=COC2=CC=NC1C(=O)Nc3ccc(cc3)C(=O)c4c5cccnn5c(C)n4)C(C)(C)N	DPSHDQJAFGJKSJ-UHFFFAOYSA-N	619	1583246308870
participant_09	M15333	CCC12CC(=COC2=CC=NC1C(Nc3ccc(cc3)C(=O)c4c5cccnn5c(C)n4)O)C(C)(C)N	RVSPVQRFZAJLNE-UHFFFAOYSA-N	596	1583246329473
participant_09	M15334	Cc1nc(c2cccnn12)C(=O)c3ccc(cc3)NC4C5C6(CCO4)CC(=COC6=CC=N5)C(C)(C)N	RPWLHOOKBPJCRW-UHFFFAOYSA-N	596	1583246347003
participant_09	M15335	Cc1nc(c2cccnn12)C(=O)c3ccc(cc3)NC4=C5C6(CCO4)CC(=COC6=CC=N5)C(C)(C)N	XJZVLDGRPOACCR-UHFFFAOYSA-N	598	1583246355232
participant_09	M15336	Cc1nc(c2cccnn12)C(=O)c3ccc(cc3)NC4=C5C6(C=CO4)CC(=COC6=CC=N5)C(C)(C)N	PECRDKKPRUWNPW-UHFFFAOYSA-N	613	1583246357174
participant_09	M15343	C=CC12CC(=COC2=CC=NC1C(=O)Cc3ccc(cc3)C(=O)c4c5cccnn5c(C)n4)C(C)(C)N	LKADXKAOMFZPID-UHFFFAOYSA-N	588	1583247398843
participant_09	M15344	C=CC12CC(=COC2=CC=NC1C(=O)C(C)c3ccc(cc3)C(=O)c4c5cccnn5c(C)n4)C(C)(C)N	MDTJINDZSZWFBY-UHFFFAOYSA-N	593	1583247422159
participant_09	M15345	C=CC12CC(=COC2=CC=CC1C(=O)C(C)c3ccc(cc3)C(=O)c4c5cccnn5c(C)n4)C(C)(C)N	AEMOVKWPIXMANU-UHFFFAOYSA-N	590	1583247435397
participant_09	M15346	C=CC12CC(=COC2=CC=C(C)C1C(=O)C(C)c3ccc(cc3)C(=O)c4c5cccnn5c(C)n4)C(C)(C)N	PXCFTNYTMNDKDS-UHFFFAOYSA-N	585	1583247445043
participant_09	M15347	C=CC12CC(=COC2=CC=C3CCC(c4ccc(cc4)C(=O)c5c6cccnn6c(C)n5)C(=O)C31)C(C)(C)N	YCDBWAFDUCBPOX-UHFFFAOYSA-N	563	1583247450946
participant_09	M15348	C=CC12CC(=COC2=CC=CC1C(=O)Cc3ccc(cc3)C(=O)c4c5cccnn5c(C)n4)C(C)(C)N	RIUCITUKCAXJFO-UHFFFAOYSA-N	588	1583247504121
participant_09	M15349	C=CC12CC(=COC2=CC=C3C(c4ccc(cc4)C(=O)c5c6cccnn6c(C)n5)C(=O)C31)C(C)(C)N	VAMXCJBIZHTOCA-UHFFFAOYSA-N	580	1583247518856
participant_09	M15350	C=CC12CC(=COC2=CC=[N+]3C(c4ccc(cc4)C(=O)c5c6cccnn6c(C)n5)C(=O)C13)C(C)(C)N	AARWEFKASUVVPD-UHFFFAOYSA-N	582	1583247524648
participant_09	M15351	C=CC12CC(=COC2=CC=[N+]3C1C(=O)N3c4ccc(cc4)C(=O)c5c6cccnn6c(C)n5)C(C)(C)N	LYEDVEVXTFXLLU-UHFFFAOYSA-N	590	1583247526986
participant_09	M15352	C=CC12CC(=COC2=CC=NC1C(=O)N)C(C)(C)N	XWIQOLGIUDQFOL-UHFFFAOYSA-N	308	1583247557774
participant_09	M15353	C=CC12CC(=COC2=CC=NC1C(=S)Nc3ccc(cc3)C(=O)c4c5cccnn5c(C)n4)C(C)(C)N	SZWRZDMWICKCIL-UHFFFAOYSA-N	627	1583247606173
participant_09	M15354	C=CC12CC(=COC2=CC=NC1C(=S)Nc3ccc(cc3)C(=S)c4c5cccnn5c(C)n4)C(C)(C)N	XVSBZQGEFOAGTB-UHFFFAOYSA-N	599	1583247608459
participant_09	M15355	C=CC12CC(=CSC2=CC=NC1C(=S)Nc3ccc(cc3)C(=S)c4c5cccnn5c(C)n4)C(C)(C)N	CZWOHECMFVDHQJ-UHFFFAOYSA-N	579	1583247610930
participant_09	M15356	C=CC12CC(=COC2=CC=NC1C(=O)Nc3ccc(cc3)C(=S)c4c5cccnn5c(C)n4)C(C)(C)N	AEVCFXNPCJJKSQ-UHFFFAOYSA-N	627	1583247616645
participant_09	M15357	C/C=C/C12C(C)C(=COC2=CC=NC1C(=O)Nc3ccc(cc3)C(=O)c4c5cccnn5c(C)n4)C(C)(C)N	XHZILRCUFGEANY-MKMNVTDBSA-N	610	1583247646033
participant_09	M15358	C/C=C/C12C(C)C(=C(C)OC2=CC=NC1C(=O)Nc3ccc(cc3)C(=O)c4c5cccnn5c(C)n4)C(C)(C)N	OCMSWGFGQRAOKK-VIZOYTHASA-N	588	1583247651224
participant_09	M15359	C/C=C/C12C(C)C(=C(C)OC2=C(C)C=NC1C(=O)Nc3ccc(cc3)C(=O)c4c5cccnn5c(C)n4)C(C)(C)N	VDPWIACBQDZCRH-OVCLIPMQSA-N	560	1583247655676
participant_09	M15360	C/C=C/C12C(C)C(=C(C)OC2=C(C)C(=NC1C(=O)Nc3ccc(cc3)C(=O)c4c5cccnn5c(C)n4)C)C(C)(C)N	JRVBCOADWOSDED-CXUHLZMHSA-N	529	1583247660197
participant_09	M15361	CC/C=C/C12C(C)C(=C(C)OC2=C(C)C(=NC1C(=O)Nc3ccc(cc3)C(=O)c4c5cccnn5c(C)n4)C)C(C)(C)N	PHTMZINUUPAIFG-LICLKQGHSA-N	519	1583247673655
participant_09	M15362	CC/C=C/C12C(C)C(=C(C)OC2=C(C)C(=NC1C(=O)Nc3ccc(c(C)c3)C(=O)c4c5cccnn5c(C)n4)C)C(C)(C)N	OOKKKBKALLEQTE-LFIBNONCSA-N	460	1583247678084
participant_09	M15363	CC/C=C/C12C(C)C(=C(C)OC2=C(C)C(=NC1C(=O)Nc3ccc(c(C)c3C)C(=O)c4c5cccnn5c(C)n4)C)C(C)(C)N	WDGFAONIIHORGV-SFQUDFHCSA-N	406	1583247681741
participant_09	M15364	CC/C=C/C12C(C)C(=C(C)OC2=C(C)C(=NC1C(=O)Nc3c(C)cc(c(C)c3C)C(=O)c4c5cccnn5c(C)n4)C)C(C)(C)N	WKXVUFJKONSSSR-DTQAZKPQSA-N	350	1583247685648
participant_09	M15365	CC/C=C/C12C(C)C(=C(C)OC2=C(C)C(=NC1C(=O)Nc3c(C)c(C)c(c(C)c3C)C(=O)c4c5cccnn5c(C)n4)C)C(C)(C)N	GCUUXIDXOFBSQK-SAPNQHFASA-N	317	1583247691530
participant_09	M15366	CC/C=C/C12C(C)C(=C(C)OC2=C(C)C(=NC1C(=O)Nc3c(C)c(C)c(c(C)c3C)C(=O)c4c5c(C)ccnn5c(C)n4)C)C(C)(C)N	RFNHKMSDRCVXFD-BMRADRMJSA-N	289	1583247697328
participant_09	M15367	CC/C=C/C12C(C)C(=C(C)OC2=C(C)C(=NC1C(=O)Nc3c(C)c(C)c(c(C)c3C)C(=O)c4c5c(C)c(C)cnn5c(C)n4)C)C(C)(C)N	XQUXBPGBKYBGPL-WUKNDPDISA-N	256	1583247701077
participant_09	M15368	CC/C=C/C12C(C)C(=C(C)OC2=C(C)C(=NC1C(=O)Nc3c(C)c(C)c(c(C)c3C)C(=O)c4c5c(C)c(C)c(C)nn5c(C)n4)C)C(C)(C)N	MVRSGHDDLYULAK-ISLYRVAYSA-N	231	1583247705846
participant_09	M15369	CC/C=C/C12C(C)C(=C(C)OC2=C(C)C(=NC1C(=O)Nc3c(C)c(C)c(c(C)c3C)C(=O)c4c5c(C)c(C)c(C)nn5c(CC)n4)C)C(C)(C)N	UKSBHFYAENFGQW-VHEBQXMUSA-N	233	1583247712875
participant_09	M15370	CCc1nc(c2cccnn21)C(=O)c3ccc(cc3)NC(=O)C4C5(C=C)CC(=COC5=CC=N4)C(C)(C)N	LZXSSJBWZMEMNM-UHFFFAOYSA-N	619	1583247741027
participant_09	M15371	CCc1nc2c3c(ccnn13)c4cc(ccc4c2=O)NC(=O)C5C6(C=C)CC(=COC6=CC=N5)C(C)(C)N	GOOHCPGOOFGXSG-UHFFFAOYSA-N	560	1583247762571
participant_09	M15372	CCc1nc2c3c(ccnn13)c4cc(ccc4c2=O)NC(C5C6(C=C)CC(=COC6=CC=N5)C(C)(C)N)O	CMOXUKSKJKDQFJ-UHFFFAOYSA-N	532	1583247786006
participant_09	M15373	CCc1nc2c3c(ccnn13)c4cc(ccc4c2=O)NC5C6C7(C=CO5)CC(=COC7=CC=N6)C(C)(C)N	DSUNAUBHDGCGJT-UHFFFAOYSA-N	556	1583247793658
participant_09	M15374	CC(C)(C1=COC2=CC=NC3C(Nc4ccc5c(c4)c6ccnn7cnc(c67)c5=O)OC=CC23C1)N	GKAPTONSROBKRE-UHFFFAOYSA-N	558	1583247808073
participant_09	M15375	C=CC/1CC(=CO\C1=C\C=N/CC(=O)Nc2ccc(cc2)C(=O)c3c4cccnn4c(C)n3)C(C)(C)N	WAFFIILOYUDAPR-SINJKLOZSA-N	609	1583247881564
participant_09	M15376	C=C1C2CC(=COC2=CC=NC1C(=O)Nc3ccc(cc3)C(=O)c4c5cccnn5c(C)n4)C(C)(C)N	PTPRJJGUQMRXCI-UHFFFAOYSA-N	622	1583247927177
participant_09	M15377	C=C1C2CC(=COC2CC=NC1C(=O)Nc3ccc(cc3)C(=O)c4c5cccnn5c(C)n4)C(C)(C)N	FMNCMPUUIYFQAH-UHFFFAOYSA-N	601	1583247952041
participant_09	M15378	C=C1C2CC(=COC2CCNC1C(=O)Nc3ccc(cc3)C(=O)c4c5cccnn5c(C)n4)C(C)(C)N	BDWIXNUEWVOQFT-UHFFFAOYSA-N	578	1583247954442
participant_09	M15379	C=C1C2CC(=COC2C3CNC13C(=O)Nc4ccc(cc4)C(=O)c5c6cccnn6c(C)n5)C(C)(C)N	HFMBNRSYJQTFHK-UHFFFAOYSA-N	580	1583247982623
participant_09	M15380	C=CC12CC(=COC2=CC=NC1C(=O)Nc3ccc4c(c3)c5ccnn6c(C)nc(c56)c4=O)C(C)(C)N	ILTGDNUOIUHMOZ-UHFFFAOYSA-N	578	1583250465234
participant_09	M15381	C=CC12CC(=COC2=CC=[N+](C)C1C(=O)Nc3ccc4c(c3)c5ccnn6c(C)nc(c56)c4=O)C(C)(C)N	QWPKOKHBTXVAJU-UHFFFAOYSA-O	574	1583250478661
participant_09	M15382	C=CC12CC(=COC2=CC=[N+](CC)C1C(=O)Nc3ccc4c(c3)c5ccnn6c(C)nc(c56)c4=O)C(C)(C)N	QCCIGMUDVNOJJD-UHFFFAOYSA-O	562	1583250481978
participant_09	M15383	CCC[N+]1=CC=C2C(C=C)(CC(=CO2)C(C)(C)N)C1C(=O)Nc3ccc4c(c3)c5ccnn6c(C)nc(c56)c4=O	SUTRXULMQUOPDI-UHFFFAOYSA-O	557	1583250485424
participant_09	M15384	C=CC12CC(=COC2=CC=[N+]3CCN(c4ccc5c(c4)c6ccnn7c(C)nc(c67)c5=O)C(=O)C13)C(C)(C)N	XMWFWCVQNKQYSD-UHFFFAOYSA-N	509	1583250508132
participant_09	M15385	C=CC12CC(=COC2=CC=[N+]3CC(C)N(c4ccc5c(c4)c6ccnn7c(C)nc(c67)c5=O)C(=O)C13)C(C)(C)N	DTTVWJWTJBEGDP-UHFFFAOYSA-N	511	1583250531999
participant_09	M15386	CCC1C[N+]2=CC=C3C(C=C)(CC(=CO3)C(C)(C)N)C2C(=O)N1c4ccc5c(c4)c6ccnn7c(C)nc(c67)c5=O	WPINZSRZNYOGEG-UHFFFAOYSA-N	490	1583250534666
participant_09	M15387	C=CC12CC(=COC2=CC=[N+]3CC4CCc5c(ccc6c5c7ccnn8c(C)nc(c78)c6=O)N4C(=O)C13)C(C)(C)N	NMHCCZSFCRIWGU-UHFFFAOYSA-N	455	1583250537450
participant_09	M15388	C=CC12CC(=COC2=CC=[N+]3CC4CCc5c(ccc6c5c7c(C)cnn8c(C)nc(c78)c6=O)N4C(=O)C13)C(C)(C)N	WFKRWXNPINKMAB-UHFFFAOYSA-N	439	1583250573242
participant_09	M15389	C=CC12CC(=COC2=CC=[N+]3CC4CC5Cc6cnn7c(C)nc8c7c6c9c(ccc(c59)N4C(=O)C13)c8=O)C(C)(C)N	ACSAFQOPNUTLJP-UHFFFAOYSA-N	426	1583250576907
participant_09	M15390	C=CC12CC(=COC2=CC=[N+]3CC4Cc5cc6cnn7c(C)nc8c7c6c9c(ccc(c59)N4C(=O)C13)c8=O)C(C)(C)N	WRPVJEXCWMWDTJ-UHFFFAOYSA-N	440	1583250586529
participant_09	M15391	C=CC12CC(=COC2=CC=[N+]3Cc4cc5cc6cnn7c(C)nc8c7c6c9c(ccc(c59)n4C(=O)C13)c8=O)C(C)(C)N	TWZVHCQUOXGROH-UHFFFAOYSA-N	448	1583250589999
participant_09	M15392	C=CC12CC(=COC2=CC=[N+]3Cc4cc5cc6cnn7c8c6c9c(ccc(c59)n4C(=O)C13)c(=O)c8nc7O)C(C)(C)N	HYFXCFLERNPZGI-UHFFFAOYSA-O	439	1583250620672
participant_09	M15393	CC(C)(C1=COC2=CC=[N+]3Cc4cc5cc6cnn7c8c6c9c(ccc(c59)n4C(=O)C3C2(C1)C=O)c(=O)c8nc7O)N	MHYYKZJLPBANIZ-UHFFFAOYSA-O	443	1583250625162
participant_09	M15394	CC(C)(C1=COC2=CC=[N+]3C(C(=O)n4c5ccc6c7c5c(cc8cnn9c(c87)c(c6=O)nc9O)cc4O3)C2(C1)C=O)N	WJMADIFPPKZQLE-UHFFFAOYSA-O	450	1583250632264
participant_09	M15395	CC(C)(C1=COC2=CC=[N+]3C(C(=O)n4c5ccc6c7c5c(cc8cnn9c(c87)c(c6=O)nc9O)cc4O3)C2(C=O)O1)N	BQXDTPPMHYEMOD-UHFFFAOYSA-O	432	1583250639633
participant_09	M15396	CC(C1=COC2=CC=[N+]3C(C(=O)n4c5ccc6c7c5c(cc8cnn9c(c87)c(c6=O)nc9O)cc4O3)C2(C=O)O1)(N)O	QWBBSXHZRBZYOJ-UHFFFAOYSA-O	430	1583250642313
participant_09	M15397	c1cc2c3c(cc4cnn5c6c4c3c1c(=O)c6nc5O)cc7n2C(=O)C8C9(C=O)C(=CC=[N+]8O7)OC=C(C(N)(O)O)O9	RZNBNFJEZQLADQ-UHFFFAOYSA-O	420	1583250645738
participant_09	M15398	Cc1nc2c3c4c(cc5cc6n(c7ccc(c4c57)c2=O)C(=O)C8C9(CC(=COC9=CC=[N+]8O6)C(C)(C)N)C=O)cnn13	QLYUJADKNLFTNW-UHFFFAOYSA-N	459	1583250659310
participant_09	M15399	Cc1cc2c3c4c(cc5cc6n(c7ccc(c4c57)c2=O)C(=O)C8C9(CC(=COC9=CC=[N+]8O6)C(C)(C)N)C=O)cnn13	QJJYQNQRQHPKHK-UHFFFAOYSA-N	470	1583250670366
participant_09	M15400	CC1=Cc2c3c4c(cc5cc6n(c7ccc(c4c57)c2=O)C(=O)C8C9(CC(=COC9=CC=[N+]8O6)C(C)(C)N)C=O)C=NC13	RGLQMDBMSOBVOV-UHFFFAOYSA-N	464	1583250673830
participant_09	M15401	Cc1cc2c3c4c(ccn13)cc5cc6n(c7ccc(c4c57)c2=O)C(=O)C8C9(CC(=COC9=CC=[N+]8O6)C(C)(C)N)C=O	ITGJDKWEKYJPOG-UHFFFAOYSA-N	465	1583250688573
participant_09	M15402	Cc1cc2c3c4c(cc5C=C6C(c7ccc(c4c57)c2=O)C(=O)C8C9(CC(=COC9=CC=[N+]8O6)C(C)(C)N)C=O)cnn13	QHLZPQGLIXOIQW-UHFFFAOYSA-N	476	1583250699190
participant_09	M15403	Cc1cc2c3c4c(cc5C=C6C(c7ccc(c4c57)c2=O)C(=O)C8C(=CC=C9C8(CC(=CO9)C(C)(C)N)C=O)O6)cnn13	ZZZQARTWJDBWEW-UHFFFAOYSA-N	458	1583250702580
participant_09	M15404	Cc1cc2c3c4c(cc(/C=C/5\CC(=O)C6C7(CC(=COC7=CC=[N+]6O5)C(C)(C)N)C=O)c8cccc(c84)c2=O)cnn13	XDLUKRZEKCHAFR-SRZZPIQSSA-N	487	1583250728304
participant_09	M15405	C=Cc1c(cc2cnn3c(C)cc4c3c2c1c(=C)c4=O)/C=C/5\CC(=O)C6C7(CC(=COC7=CC=[N+]6O5)C(C)(C)N)C=O	PVLOSAHYGHYKBH-SSDVNMTOSA-N	421	1583250740467
participant_09	M15406	C/C(=C\OC1=CC=[N+]2C(C1C=O)C(=O)C/C(=C\c3cc4cnn5c(C)cc6c5c4c7c3cccc7c6=O)/O2)/C(C)(C)N	MCSHOHMLBPWWFA-YSWOWOMGSA-N	462	1583250763893
participant_09	M15407	Cc1cc2c3c4c(cc(/C=C/5\CC(C6C7(CC(=COC7=CC=[N+]6O5)C(C)(C)N)C=O)O)c8cccc(c84)c2=O)cnn13	DUQLMHPFDJKZLZ-SRZZPIQSSA-N	492	1583250786207
participant_09	M15408	Cc1cc2c3c4c(cc(/C=C/5\CC6C7C8(CC(=COC8=CC=[N+]7O5)C(C)(C)N)C(=O)O6)c9cccc(c94)c2=O)cnn13	GLNHWRITXFSZEA-RGVLZGJSSA-N	481	1583250794766
participant_09	M15409	Cc1cc2c3c4c(cc(/C=C/5\CCC6C7(CC(=COC7=CC=[N+]6O5)C(C)(C)N)C(=O)O)c8cccc(c84)c2=O)cnn13	KLDBSCMKKFEGFC-FYJGNVAPSA-O	496	1583250840568
participant_09	M15410	CC1CC23CC(=COC3=CC=NC2C(Nc4ccc(cc4)C(=O)c5c6cccnn6c(C)n5)O1)C(C)(C)N	CCDAENIHDUOFSJ-UHFFFAOYSA-N	588	1583250976225
participant_09	M15411	Cc1nc(c2cccnn12)C(=O)c3ccc(cc3)NC4C5C6(CC(=COC6=CC=N5)C(C)(C)N)CC(O)O4	GJNUWHJRSMNVPG-UHFFFAOYSA-N	579	1583250982043
participant_09	M15412	Cc1nc(c2cccnn12)C(=O)c3ccc(cc3)NC4C5C6(CC(=COC6=CC=N5)C(C)(C)N)CC(=O)O4	JNUFZYOEWWCOIY-UHFFFAOYSA-N	606	1583250987220
participant_09	M15413	Cc1nc(c2cccnn12)C(=O)c3ccc(cc3)NC4C5C6(CC(=COC6=CC=N5)C(C)(C)N)CC(=O)N4	PGILHKVGLSQCJN-UHFFFAOYSA-N	599	1583250995255
participant_09	M15414	Cc1nc(c2cccnn12)C(=O)c3ccc(cc3)NC4C5C6(CC(=COC6=CC=N5)C(C)(C)N)CC(=O)S4	OVJYOTLITWPVTN-UHFFFAOYSA-N	599	1583250999739
participant_09	M15415	Cc1nc(c2cccnn12)C(=O)c3ccc(cc3)NC4C5C6(CC(=COC6=CC=N5)C(C)(C)N)OC(=O)O4	CJTITIJMWCJBIR-UHFFFAOYSA-N	636	1583251010726
participant_09	M15416	Cc1nc(c2cccnn12)C(=O)c3ccc(cc3)NC4C5C6(C(=CC=N5)OC=C(C(C)(C)N)O6)OC(=O)O4	TUKSGRZQJHTVGO-UHFFFAOYSA-N	608	1583251015452
participant_09	M15417	Cc1nc(c2cccnn12)C(=O)c3ccc(cc3)NC4C5C6(C(=CC=N5)OC=C(C(C)(N)O)O6)OC(=O)O4	HSSWQZNMYWTVSN-UHFFFAOYSA-N	606	1583251017554
participant_09	M15418	Cc1nc(c2cccnn12)C(=O)c3ccc(cc3)NC4C5C6(C(=CC=N5)OC=C(C(N)(O)O)O6)OC(=O)O4	PIZUYTDMHIWCDY-UHFFFAOYSA-N	588	1583251019646
participant_09	M15419	Cc1nc(c2cccnn12)C(=O)c3ccc(cc3)OC4C5C6(CC(=COC6=CC=N5)C(C)(C)N)OC(=O)O4	ZPRSSXOENZCHKB-UHFFFAOYSA-N	613	1583251038449
participant_09	M15420	Cc1nc(c2cccnn12)C(=O)c3ccc(cc3)NC4C5C6(CC(=COC6=CC=N5)[N+](C)(C)N)OC(=O)O4	WBDAUXUVDFNCHZ-UHFFFAOYSA-O	619	1583251050934
participant_09	M15421	Cc1nc(c2cccnn12)C(=O)c3ccc(cc3)NC4C5C6(CC(=COC6=CC=N5)[N+](C)(N)N)OC(=O)O4	RZONXPVACAUWSP-UHFFFAOYSA-O	620	1583251053253
participant_09	M15422	Cc1nc(c2cccnn12)C(=O)c3ccc(cc3)NC4C5C6(CC(=COC6=CC=N5)C(C)(N)N)OC(=O)O4	PXNCPOSZTLDXIX-UHFFFAOYSA-N	628	1583251057586
participant_09	M15423	CC(C1=COC2=CC=NC3C(Nc4ccc(cc4)C(=O)c5c6cccnn6c(N)n5)OC(=O)OC23C1)(N)N	CALAKJJSLRMGLK-UHFFFAOYSA-N	603	1583251064375
participant_09	M15424	CC(C1=COC2=CC=NC3C(Nc4ccc(cc4)C(=O)c5c6cccnn6[n+](N)n5)OC(=O)OC23C1)(N)N	STXHCJBHFRZWLM-UHFFFAOYSA-O	594	1583251066644
participant_09	M15425	Cc1nc(c2cccnn12)C(=O)[n+]3ccc(cc3)NC4C5C6(CC(=COC6=CC=N5)C(C)(N)N)OC(=O)O4	OBOWGLNUSMOPRP-UHFFFAOYSA-O	563	1583251081945
participant_09	M15426	Cc1nc(c2cccnn12)C(=O)c3ccc(cc3)NC4=C5C6(CC(=COC6=CC=N5)C(C)(N)N)OC(=O)O4	AWZHEJYZAUDEQQ-UHFFFAOYSA-N	607	1583251103070
participant_09	M15427	Cc1nc(c2cccnn12)C(=O)c3ccc(cc3)/N=C\4/C5C6(CC(=COC6=CC=N5)C(C)(N)N)OC(=O)O4	QEKCSCQGDYVBFD-SJIPCVTESA-N	582	1583251113739
participant_09	M15428	Cc1nc(c2cccnn12)C(=O)c3ccc(cc3)NC4C5C6(CC(=COC6=CC=N5)C(C)(N)N)OC(O)O4	UQQRWCBFROBLJC-UHFFFAOYSA-N	595	1583251122235
participant_09	M15429	Cc1nc(c2cccnn12)C(=O)c3ccc(cc3)NC4CC(=O)OC56CC(=COC6=CC=NC45)C(C)(N)N	CGYYNOUCNPHMDX-UHFFFAOYSA-N	622	1583251131076
participant_09	M15430	C=C(c1ccc(cc1)NC2C3C4(CC(=COC4=CC=N3)C(C)(N)N)OC(=O)O2)c5c6cccnn6c(C)n5	CYEADYXIXQEMJT-UHFFFAOYSA-N	612	1583251149048
participant_09	M15431	Cc1nc2c3c(ccnn13)c4cc(ccc4c2=O)NC5C6C7(CC(=COC7=CC=N6)C(C)(N)N)OC(=O)O5	QONWIASAADEBKT-UHFFFAOYSA-N	545	1583251171404
participant_09	M15432	Cc1nc2c3c4c5cc(ccc5c2=O)NC6C7C8(CC(=COC8=CC(=N7)c4cnn13)C(C)(N)N)OC(=O)O6	LLUISEOAVAJZJR-UHFFFAOYSA-N	492	1583251181996
participant_09	M15433	Cc1nc2c3c4C5CC(=CC=C5C2=O)NC6C7C8(CC(=COC8=CC(=N7)c4cnn13)C(C)(N)N)OC(=O)O6	ZHPYZPMCVOAKRG-UHFFFAOYSA-N	422	1583251202929
participant_09	M15434	Cc1nc2c3c4c(cnn13)C5=NC67C(NC8=CC=C(C2=O)C46C8)OC(=O)OC97CC(=COC9=C5)C(C)(N)N	GEXAUYLONJTXFM-UHFFFAOYSA-N	406	1583251212375
participant_44	M1	C	VNWKTOKETHGBQD-UHFFFAOYSA-N	0	1583262772185
participant_44	M2	CC	OTMSDBZUPAUEDD-UHFFFAOYSA-N	20	1583262783981
participant_44	M3	CCC	ATUOYWHBWRKTHZ-UHFFFAOYSA-N	19	1583262785801
participant_44	M4	CCCC	IJDNQMDRQITEOD-UHFFFAOYSA-N	19	1583262787465
participant_44	M5	CCCCC	OFBQJSOFQDEBGM-UHFFFAOYSA-N	18	1583262788706
participant_44	M244	C1CCCC1	RGSFGYAAUTVSQA-UHFFFAOYSA-N	0	1583262790344
participant_44	M189	CC1CCCC1	GDOPTJXRTPNYNR-UHFFFAOYSA-N	18	1583262803917
participant_44	M6	CCCCCC	VLKZOEOYAKHREP-UHFFFAOYSA-N	17	1583262887943
participant_44	M7	C1CCCCC1	XDTMQSROBMDMFD-UHFFFAOYSA-N	0	1583262897871
participant_44	M447	C1=CCCCC1	HGCIXCUEYOPUTN-UHFFFAOYSA-N	79	1583262921038
participant_44	M448	C1=CCCC=C1	MGNZXYYWBUKAII-UHFFFAOYSA-N	161	1583262923744
participant_44	M110	c1ccccc1	UHOVQNZJYSORNB-UHFFFAOYSA-N	184	1583262924686
participant_44	M105	Cc1ccccc1	YXFVVABEGXRONW-UHFFFAOYSA-N	297	1583262935491
participant_44	M104	c1ccc(cc1)O	ISWSIDIOOBJBQZ-UHFFFAOYSA-N	271	1583262940469
participant_44	M8592	c1ccc(cc1)N	PAYRUJLWNCNPSJ-UHFFFAOYSA-N	271	1583262945073
participant_44	M103	c1ccc(cc1)S	RMVRSNDYEFQCLF-UHFFFAOYSA-N	271	1583262951240
participant_44	M255	CCc1ccccc1	YNQLUTRBYVCPMQ-UHFFFAOYSA-N	280	1583262959833
participant_44	M594	Cc1ccccc1C	CTQNGGLPUBDAKN-UHFFFAOYSA-N	311	1583262991517
participant_44	M2282	Cc1cccc(C)c1C	FYGHSUNMUKGBRK-UHFFFAOYSA-N	318	1583262997438
participant_44	M2283	Cc1ccc(C)c(C)c1C	UOHMMEJUHBCKEE-UHFFFAOYSA-N	300	1583263000721
participant_44	M1575	Cc1ccc(C)c(C)c1	GWHJZXXIDMPWGX-UHFFFAOYSA-N	339	1583263011072
participant_44	M106	Cc1ccc(C)cc1	URLKBWYHVLBVBO-UHFFFAOYSA-N	338	1583263018084
participant_44	M4807	Cc1ccc(cc1)N	RZXMPPFPUUCRFN-UHFFFAOYSA-N	339	1583263026511
participant_44	M107	Cc1ccc(cc1)O	IWDCLRJOBJJRNH-UHFFFAOYSA-N	339	1583263030863
participant_44	M4811	Cc1ccc(cc1)F	WRWPPGUCZBJXKX-UHFFFAOYSA-N	339	1583263052323
participant_44	M15441	c1cc(ccc1Cl)F	RJCGZNCCVKIBHO-UHFFFAOYSA-N	318	1583263062658
participant_44	M4809	c1cc(ccc1F)O	RHMPLDJJXGPMEX-UHFFFAOYSA-N	311	1583263071724
participant_44	M556	CCc1ccc(C)cc1	JRLPEMVDPFPYPJ-UHFFFAOYSA-N	344	1583263081709
participant_44	M4678	CCCc1ccc(C)cc1	JXFVMNFKABWTHD-UHFFFAOYSA-N	335	1583263086567
participant_44	M4812	CC(C)c1ccc(C)cc1	HFPZCAJZSCWRBC-UHFFFAOYSA-N	343	1583263112545
participant_44	M15442	Cc1ccc(cc1)CO	KMTDMTZBNYGUNX-UHFFFAOYSA-N	333	1583263133785
participant_44	M15443	Cc1ccc(cc1)CN	HMTSWYPNXFHGEP-UHFFFAOYSA-N	333	1583263137547
participant_44	M15444	Cc1ccc(cc1)CF	QACNDDWSEQDAQM-UHFFFAOYSA-N	333	1583263141905
participant_44	M15445	Cc1ccc(cc1)CBr	WZRKSPFYXUXINF-UHFFFAOYSA-N	330	1583263144856
participant_44	M15446	CCc1ccc(C)c(C)c1	SBUYFICWQNHBCM-UHFFFAOYSA-N	319	1583263155359
participant_44	M2288	CCCCc1ccc(C)cc1	SBBKUBSYOVDBBC-UHFFFAOYSA-N	324	1583263182971
participant_44	M15447	C=Cc1ccc(C)cc1	JLBJTVDPSNHSKJ-UHFFFAOYSA-N	333	1583263203159
participant_44	M15448	C#Cc1ccc(C)cc1	KSZVOXHGCKKOLL-UHFFFAOYSA-N	333	1583263208129
participant_44	M13945	CCC1CCC1	NEZRFXZYPAIZAD-UHFFFAOYSA-N	9	1583263377047
participant_44	M15449	CCc1ccc(cc1)N	HRXZRAXKKNUKRF-UHFFFAOYSA-N	320	1583263427906
participant_44	M15450	c1cc(ccc1CN)N	BFWYZZPDZZGSLJ-UHFFFAOYSA-N	303	1583263433437
participant_44	M557	CCc1ccc(CC)cc1	DSNHSQKRULAAEI-UHFFFAOYSA-N	295	1583263477398
participant_44	M558	CCCc1ccc(CC)cc1	ADQDTIAWIXUACV-UHFFFAOYSA-N	294	1583263486267
participant_44	M15451	CCc1ccc2CCCc2c1	IFKCGHPIWWIUOG-UHFFFAOYSA-N	257	1583263489621
participant_44	M15452	CCc1ccc2CC=Cc2c1	JHWZMOACTHIUIP-UHFFFAOYSA-N	359	1583263494788
participant_44	M15453	C=Cc1ccc2CC=Cc2c1	ZBOMXHRITKWYSN-UHFFFAOYSA-N	345	1583263503684
participant_44	M15454	C=Cc1ccc(CC)c(C)c1	MTQQRADJKVZJQB-UHFFFAOYSA-N	300	1583263514657
participant_44	M15455	C=Cc1ccc(CC)c(CC)c1	AAFBMECIUXRJMV-UHFFFAOYSA-N	268	1583263537733
participant_44	M15456	C=Cc1ccc2CCCCc2c1	ZBPFHTNNYAOCTL-UHFFFAOYSA-N	229	1583263543089
participant_44	M15457	C=Cc1ccc2CCC=Cc2c1	ZQJJUCRVLYCGAA-UHFFFAOYSA-N	337	1583263560220
participant_44	M15458	C=Cc1ccc2ccccc2c1	KXYAVSFOJVUIHT-UHFFFAOYSA-N	427	1583263561380
participant_44	M15459	C=Cc1ccc2cccnc2c1	HITKJZPTWAZTDK-UHFFFAOYSA-N	411	1583263574168
participant_44	M15460	C=Cc1ccc2cccc(C)c2c1	CLJGZNNXIGNPLL-UHFFFAOYSA-N	467	1583263587144
participant_44	M15461	C=Cc1ccc2cccc(CC)c2c1	GBDDRKXXNRSHCO-UHFFFAOYSA-N	446	1583263593062
participant_44	M15462	CCCc1cccc2ccc(C=C)cc12	SUWRXQQUZCNELM-UHFFFAOYSA-N	435	1583263596415
participant_44	M15463	CCCCc1cccc2ccc(C=C)cc12	ZQHKNFZGCVZKNG-UHFFFAOYSA-N	417	1583263601232
participant_44	M15464	C=Cc1ccc2ccc3CCCCc3c2c1	QLUVDGZZHVKFMH-UHFFFAOYSA-N	373	1583263602772
participant_44	M15465	C=Cc1ccc2ccc3CCC=Cc3c2c1	LYSQQNPJQVBNCU-UHFFFAOYSA-N	468	1583263608569
participant_44	M15466	C=Cc1ccc2ccc3ccccc3c2c1	GSOQJPAPFAGIOM-UHFFFAOYSA-N	490	1583263610128
participant_44	M15467	C/C=C\c1ccc2ccc3ccccc3c2c1	XQRKOSIORRCFQT-DJWKRKHSSA-N	504	1583263619913
participant_44	M15468	CC/C=C\c1ccc2ccc3ccccc3c2c1	TZBJWMDTONQVQJ-UTCJRWHESA-N	487	1583263622385
participant_44	M15469	c1ccc2c(c1)ccc3ccc4C=CCCc4c32	UIOVFQKHSWVFBA-UHFFFAOYSA-N	502	1583263623984
participant_44	M15470	c1ccc2c(c1)ccc3ccc4ccccc4c32	TUAHORSUHVUKBD-UHFFFAOYSA-N	454	1583263627721
participant_44	M15471	Cc1cccc2ccc3ccc4ccccc4c3c12	MDYAQLRNUYAINB-UHFFFAOYSA-N	502	1583263640374
participant_44	M15472	c1cc2ccc3ccc4cccc5Cc(c1)c2c3c45	CFXWAPSYPXUYCO-UHFFFAOYSA-N	472	1583263641832
participant_44	M15473	C1C=Cc2cc3c(ccc4ccccc43)cc2C1	PSPKRGQSBJQZGE-UHFFFAOYSA-N	502	1583263798669
participant_44	M15474	Cc1ccc2ccc3ccccc3c2c1	GKYWZUBZZBHZKU-UHFFFAOYSA-N	520	1583263817220
participant_44	M15475	c1ccc2c(c1)ccc3ccc(cc32)O	NGPOABOEXMDQBT-UHFFFAOYSA-N	508	1583263851903
participant_44	M15476	c1ccc2c(c1)ccc3ccc(cc32)N	HUWRJSZODLRHMY-UHFFFAOYSA-N	496	1583263859365
participant_44	M15477	c1ccc2c(c1)ccc3ccc(cc32)S	MLLFRTDFXLEZBW-UHFFFAOYSA-N	502	1583263865419
participant_44	M15478	c1ccc2c(c1)ccc3ccc(cc32)F	DUSQHUWREPHMLT-UHFFFAOYSA-N	496	1583263869307
participant_44	M15479	c1ccc2c(c1)ccc3ccc(cc32)Cl	BVFJTESUEYBUOL-UHFFFAOYSA-N	502	1583263871814
participant_44	M15480	c1ccc2c(c1)ccc3ccc(cc32)Br	BNGNNFQSUWVWCW-UHFFFAOYSA-N	496	1583263875136
participant_44	M15481	Cc1ccc2cc(C)c3ccccc3c2c1	MXXOWAVGWFQJHQ-UHFFFAOYSA-N	532	1583263892773
participant_44	M15482	Cc1ccc2cc(C)c3cc(C)ccc3c2c1	ZYNMQJHUEXBVAM-UHFFFAOYSA-N	520	1583263898406
participant_44	M15483	Cc1ccc2cc(c3ccccc3c2c1)N	YIOMQIARPLLCJJ-UHFFFAOYSA-N	515	1583263910233
participant_44	M15484	Cc1ccc2cc(c3ccccc3c2c1)O	GZQUUWIKTRNGCU-UHFFFAOYSA-N	515	1583263915422
participant_44	M15485	Cc1ccc2cc(c3ccccc3c2c1)S	UUDZADQTBKRGNN-UHFFFAOYSA-N	515	1583263918058
participant_44	M15486	Cc1ccc2cc(c3ccccc3c2c1)F	PKUUMGCVSXOYIA-UHFFFAOYSA-N	515	1583263921641
participant_44	M15487	c1ccc2c(c1)c3cc(ccc3cc2F)F	HQOQYXKZBCYIBH-UHFFFAOYSA-N	482	1583263925145
participant_44	M15488	CCc1cc2ccc(C)cc2c3ccccc13	DCYHXKOUJFTFBE-UHFFFAOYSA-N	512	1583263936686
participant_44	M15489	CC(C)c1cc2ccc(C)cc2c3ccccc31	VJPORMNWMYGOAF-UHFFFAOYSA-N	504	1583263940576
participant_44	M15490	CCC(C)c1cc2ccc(C)cc2c3ccccc31	VEEYEOJXAWFCBM-UHFFFAOYSA-N	506	1583263944207
participant_44	M15491	CCCC(C)c1cc2ccc(C)cc2c3ccccc31	QKCLXOHCNAKHJL-UHFFFAOYSA-N	496	1583263946148
participant_44	M15492	CCCCC(C)c1cc2ccc(C)cc2c3ccccc31	UETYGRZKKUSVJA-UHFFFAOYSA-N	483	1583263948479
participant_44	M15493	Cc1ccc2cc(C3CCCCC3)c4ccccc4c2c1	PDQOBOJVMHSHCK-UHFFFAOYSA-N	428	1583263950518
participant_44	M15494	Cc1ccc2cc(C3CC=CCC3)c4ccccc4c2c1	RDGMZRZNSXAFEW-UHFFFAOYSA-N	495	1583263954847
participant_44	M15495	Cc1ccc2cc(C3C=CC=CC3)c4ccccc4c2c1	LZPUIRUMMGPRTH-UHFFFAOYSA-N	525	1583263956063
participant_44	M15496	Cc1ccc2cc(-c3ccccc3)c4ccccc4c2c1	KWGXZLNLXGWZGM-UHFFFAOYSA-N	494	1583263958898
participant_44	M15497	C/C=C\C=C/Cc1cc2ccc(C)cc2c3ccccc13	PRGDAQPIADZVQM-OUPQRBNQSA-N	493	1583263970215
participant_44	M15498	C=C/C=C\Cc1cc2ccc(C)cc2c3ccccc13	JJSYNOCFBBBXBT-PLNGDYQASA-N	494	1583263972234
participant_44	M15499	C/C=C\Cc1cc2ccc(C)cc2c3ccccc13	QIVMTMQTXXHHHJ-ARJAWSKDSA-N	512	1583263974571
participant_44	M15500	C=CCc1cc2ccc(C)cc2c3ccccc13	YRCZPHKQCPCDEM-UHFFFAOYSA-N	502	1583263975469
participant_44	M15501	Cc1cc(C)c2cc(C)c3ccccc3c2c1	GYQQEXAONYLBIY-UHFFFAOYSA-N	478	1583263990201
participant_44	M15502	Cc1ccc2cc(C)c3c(C)c(C)ccc3c2c1	KZRNLJKDCBZYQN-UHFFFAOYSA-N	528	1583264010005
participant_44	M15503	Cc1ccc2cc(C)c3c(C)cccc3c2c1	FQKICKJPOLWWMP-UHFFFAOYSA-N	551	1583264025228
participant_44	M15504	CCc1cccc2c3cc(C)ccc3cc(C)c12	OPIINUUEHPFBBQ-UHFFFAOYSA-N	540	1583264033382
participant_44	M15505	Cc1ccc2cc3CCCc4cccc(c2c1)c43	CBSLOHXBTOZQRF-UHFFFAOYSA-N	494	1583264035183
participant_44	M15506	Cc1ccc2cc3C=CCc4cccc(c2c1)c43	CAMXWMHKAGJQJF-UHFFFAOYSA-N	555	1583264042542
participant_44	M15507	CCc1ccc2cc3C=CCc4cccc(c2c1)c43	RRVWNKRIRKLKSV-UHFFFAOYSA-N	536	1583264185049
participant_44	M15508	CCc1cc2c(cc1C)cc3C=CCc4cccc2c43	DLKZRIQLXYFLAA-UHFFFAOYSA-N	506	1583264189643
participant_44	M15509	Cc1ccc2CC3CCCc4cccc(-c2c1)c43	UVPZBAWFQLNMAT-UHFFFAOYSA-N	455	1583264222248
participant_44	M15510	CC1=CCC2CC3CCCc4cccc(C2=C1)c43	NRGKKCTYBVFSTP-UHFFFAOYSA-N	350	1583264223103
participant_44	M15511	CC1CCC2CC3CCCc4cccc(C2=C1)c43	PDNNIZKSLZGESO-UHFFFAOYSA-N	276	1583264224009
participant_44	M15512	CC1CCC2CC3CCCc4cccc(C2C1)c43	DWNNAVMXIKPQHR-UHFFFAOYSA-N	196	1583264225629
participant_44	M15513	CC1CCC2CC3CCCC4=C3C(CC=C4)C2C1	MRMLDEMSUPAUIQ-UHFFFAOYSA-N	103	1583264226728
participant_44	M15514	CC1CCC2CC3CCCC4C=CCC(C2C1)C43	VXKYGJDVNFTDQJ-UHFFFAOYSA-N	56	1583264228054
participant_44	M15515	CC1CCC2CC3CCC=C4C=CCC(C2C1)C43	PKXPJTRCORIJAA-UHFFFAOYSA-N	108	1583264236244
participant_44	M15516	CC1CCC2CC3C=CC=C4C=CCC(C2C1)C43	SJHOLILRVASLSR-UHFFFAOYSA-N	187	1583264237808
participant_44	M15517	CC1CCC2Cc3cccc4C=CCC(C2C1)c43	PGUDFYOVJFPHTF-UHFFFAOYSA-N	282	1583264241733
participant_44	M15518	CC1CCC2Cc3cccc4cccc(C2C1)c43	SWLOGEAHLFNBHI-UHFFFAOYSA-N	380	1583264243137
participant_44	M15519	CC1CCC2=Cc3cccc4cccc(C2C1)c43	CAXSXRHMGOJTNL-UHFFFAOYSA-N	449	1583264248080
participant_44	M15520	CC1CCc2cc3cccc4cccc(c2=C1)c43	XKKLGQLWFABNEU-UHFFFAOYSA-N	508	1583264249609
participant_44	M15521	CC1C=Cc2cc3cccc4cccc(c2=C1)c43	TVAYVCLBGRYXQQ-UHFFFAOYSA-N	533	1583264251328
participant_44	M15522	C=c1ccc2cc3cccc4cccc(c2c1)c43	UEKMUJRCSXLPJT-UHFFFAOYSA-N	519	1583264253240
participant_44	M15523	CC1C=Cc2cc3C=CCC4C=CC=c(c2=C1)c43	XAZGPHJMPSGJLM-UHFFFAOYSA-N	435	1583264269883
participant_44	M15524	CC1C=CC2=CC3C=CCC4C=CC=C(C2=C1)C43	ZAIPNFPOHPYBEE-UHFFFAOYSA-N	375	1583264271085
participant_44	M15525	CC1C=CC2=CC3C=CCc4cccc(C2=C1)c43	SMNUTDKXPHNRHQ-UHFFFAOYSA-N	483	1583264274552
participant_44	M15526	CC1C=CC2=CC3CCCc4cccc(C2=C1)c43	IJPQSBAUJUHJES-UHFFFAOYSA-N	445	1583264389885
participant_44	M15527	CC1C=CC2CC3CCCc4cccc(C2=C1)c43	YLCXOZRRBQWLCV-UHFFFAOYSA-N	365	1583264391130
participant_44	M15528	CC1C=CC2CC3CCCc4cccc(C2C1)c43	SBHPTQRPDDQQFH-UHFFFAOYSA-N	287	1583264392233
participant_44	M15529	CC1CCC2CC3CC=Cc4cccc(C2C1)c43	IMQNZEOJKTTYQF-UHFFFAOYSA-N	282	1583264397365
participant_44	M15530	C=C1C=CC2Cc3cccc4cccc(C2=C1)c43	QQLWKOVPSOCIKY-UHFFFAOYSA-N	504	1583264426234
participant_44	M15531	C=C1CCC2Cc3cccc4cccc(C2=C1)c43	AAWDVWMETJAESB-UHFFFAOYSA-N	451	1583264430294
participant_44	M15532	CC1CCC2Cc3cccc4cccc(C2=C1)c43	MTXNFDUKHAXHNY-UHFFFAOYSA-N	458	1583264431582
participant_44	M15533	CC1CC=C2Cc3cccc4cccc(C2=C1)c43	OCHODJPNXKJSKS-UHFFFAOYSA-N	508	1583264435761
participant_44	M15534	Cc1ccc2Cc3cccc4cccc(-c2c1)c43	OSLQYZZMGQBQJD-UHFFFAOYSA-N	551	1583264436559
participant_44	M15535	c1cc2cccc3-c4cc(ccc4Cc(c1)c23)O	OXKBDYCFFAZLFT-UHFFFAOYSA-N	528	1583264462014
participant_44	M15536	Cc1ccc2C(C)c3cccc4cccc(-c2c1)c43	BLLYISQRICFEHD-UHFFFAOYSA-N	567	1583264474122
participant_44	M15537	CCC1c2ccc(C)cc2-c3cccc4cccc1c43	AZSZZZJWNUVNBI-UHFFFAOYSA-N	549	1583264477475
participant_44	M15538	CC(C)C1c2ccc(C)cc2-c3cccc4cccc1c43	JMOCKGRIJMJONM-UHFFFAOYSA-N	532	1583264485308
participant_44	M15539	Cc1ccc2C(C)c3ccc(C)c4cccc(-c2c1)c43	GAVNSZDPDCCSLA-UHFFFAOYSA-N	574	1583264541120
participant_44	M15540	Cc1ccc2C(C)c3ccc(C)c4cc(C)cc(-c2c1)c34	CXFYRRHKZXWADH-UHFFFAOYSA-N	538	1583264545568
participant_44	M15541	Cc1ccc2C(C)c3cc(C)c(C)cc3-c4cccc1c24	IJYCIQROHJCGJH-UHFFFAOYSA-N	537	1583264558871
participant_44	M15542	Cc1ccc2-c3cccc4c(C)ccc(C(C)c2c1)c43	LUUHWBKZICYEOE-UHFFFAOYSA-N	579	1583264564309
participant_44	M15543	Cc1ccc2-c3cccc4c(C)c(C)cc(C(C)c2c1)c43	BREVICQLGUHXBK-UHFFFAOYSA-N	553	1583264575145
participant_44	M15544	Cc1ccc2-c3cccc4cc(C)cc(C(C)c2c1)c43	YUMLWELHEMKUCV-UHFFFAOYSA-N	560	1583264579309
participant_44	M15545	Cc1ccc2-c3cccc4c(ccc(C(C)c2c1)c34)N	DTISRDRAKXZZNV-UHFFFAOYSA-N	574	1583264610764
participant_44	M15546	CC1c2ccc(c3cccc(-c4ccc(cc14)N)c23)N	UHAUOUCZXCIFPF-UHFFFAOYSA-N	545	1583264614255
participant_44	M15547	CC1c2ccc(c3cccc(-c4ccc(cc14)N)c23)O	HVZPETPCBADOEJ-UHFFFAOYSA-N	548	1583264618214
participant_44	M15548	CC1c2ccc(c3cccc(-c4ccc(cc14)O)c23)O	KBHWJQITTXOQFM-UHFFFAOYSA-N	540	1583264620480
participant_44	M15549	Cc1ccc2-c3cccc4c(ccc(C(C)c2c1)c34)O	GKFVBCYEEIPKHW-UHFFFAOYSA-N	568	1583264627073
participant_44	M15550	CCc1ccc2C(C)c3cc(C)ccc3-c4cccc1c24	HTIYBISDDDLHRJ-UHFFFAOYSA-N	564	1583264635270
participant_44	M15551	CCCc1ccc2C(C)c3cc(C)ccc3-c4cccc1c24	VONJUNSWHNYRIF-UHFFFAOYSA-N	554	1583264643915
participant_44	M15552	CCCCc1ccc2C(C)c3cc(C)ccc3-c4cccc1c24	GOWPCLGTICSTMS-UHFFFAOYSA-N	536	1583264646141
participant_44	M15553	Cc1ccc2-c3ccc4CCCCc5ccc(C(C)c2c1)c3c54	GTDPNZUJRMLYJT-UHFFFAOYSA-N	479	1583264647869
participant_44	M15554	CCCc1ccc2C(C)c3cc(C)ccc3-c4ccc(C)c1c24	QDEKDRWCXZFXTH-UHFFFAOYSA-N	534	1583264690336
participant_44	M15555	CCc1ccc2C(C)c3cc(C)ccc3-c4ccc(C)c1c24	YMFWPRFEDKNKLG-UHFFFAOYSA-N	543	1583264693327
participant_44	M15556	Cc1ccc2-c3ccc4CCCc5ccc(C(C)c2c1)c3c54	SFDCTUIAZAYXIW-UHFFFAOYSA-N	500	1583264703473
participant_44	M15557	Cc1ccc2-c3ccc4CC=Cc5ccc(C(C)c2c1)c3c54	BMDJSQFUCSPTKE-UHFFFAOYSA-N	555	1583264708370
participant_44	M15558	Cc1ccc2-c3cccc4c(C)ccc(C(C)c2c1C)c43	RADQYLHHTLRLLS-UHFFFAOYSA-N	556	1583264816242
participant_44	M15559	CCc1c(C)ccc2-c3cccc4c(C)ccc(C(C)c12)c43	PFRCAIZJELJMMS-UHFFFAOYSA-N	542	1583264819551
participant_44	M15560	Cc1ccc2C3CCCc4c(C)ccc(-c5cccc1c52)c43	SXSMLSRZOWYYNF-UHFFFAOYSA-N	512	1583264821916
participant_44	M15561	Cc1ccc2C3CC=Cc4c(C)ccc(-c5cccc1c52)c43	LMZJEZUGWJMJDR-UHFFFAOYSA-N	564	1583264828460
participant_44	M15562	Cc1ccc2c3cccc4c(C)ccc(c5cccc1c52)c43	BAOKBYMSIXSKKY-UHFFFAOYSA-N	499	1583264829472
participant_44	M15563	C/C=c\1/c2ccc(C)c3cccc(c4ccc(C)c(C)c14)c32	RTWCDICUQRUGSV-BNCCVWRVSA-N	523	1583264842347
participant_44	M15564	Cc1ccc2c3cccc4c(C)ccc(c(=C)c2c1C)c43	VZEVPGJZPICBSF-UHFFFAOYSA-N	533	1583264845344
participant_44	M15565	Cc1ccc2-c3cccc4c(C)ccc(Cc2c1C)c43	OUSKLKXUVSKQMW-UHFFFAOYSA-N	544	1583264847601
participant_44	M15566	Cc1ccc-2c(c1)Cc3ccc(C)c4cccc2c34	MCQJUIXYEPJNME-UHFFFAOYSA-N	568	1583264860491
participant_44	M15567	Cc1cc(C)c-2c(c1)Cc3ccc(C)c4cccc2c34	VFZIGZKBWFNZFC-UHFFFAOYSA-N	546	1583264871927
participant_44	M15568	Cc1ccc2Cc3ccccc3-c4cccc1c24	ZXIVWIIDMXETAE-UHFFFAOYSA-N	537	1583264881358
participant_44	M15569	Cc1ccc2Cc3ccc(C)c4cccc(-c2c1)c34	WCVOXAMYFOOYQU-UHFFFAOYSA-N	563	1583264886675
participant_44	M15570	Cc1ccc2Cc3cc(C)c(C)c4cccc(-c2c1)c34	HBSCZEMUIAIGCT-UHFFFAOYSA-N	546	1583264893169
participant_44	M15571	Cc1ccc2Cc3cc(C)cc4cccc(-c2c1)c43	UJYQLLMQGISZHO-UHFFFAOYSA-N	553	1583264899360
participant_44	M15573	Cc1ccc2C(C)c3cc(C)cc4cccc(-c2c1)c43	ZQTSIGDEJJRYCV-UHFFFAOYSA-N	564	1583264914212
participant_44	M15574	Cc1cc2cccc3-c4ccccc4C(C)c(c1)c23	XGUQALSCZTVOAD-UHFFFAOYSA-N	550	1583264922436
participant_44	M15575	CC1c2ccccc2-c3cccc4cccc1c43	MEADCYYYJANVFN-UHFFFAOYSA-N	514	1583264925364
participant_44	M15576	c1ccc-2c(c1)Cc3cccc4cccc2c43	NHNOUJCAHMXIGR-UHFFFAOYSA-N	497	1583264931350
participant_44	M15577	Cc1ccc-2c(c1)Cc3cccc4cccc2c43	JXZSHFNJCLPNSE-UHFFFAOYSA-N	551	1583264938669
participant_44	M15578	Cc1ccc-2c(c1)Cc3cccc4c(C)ccc2c34	IMZBMNDCHFKWPS-UHFFFAOYSA-N	563	1583264946873
participant_44	M15579	CCc1ccc2-c3ccc(C)cc3Cc4cccc1c42	QUYBKODCYROXAN-UHFFFAOYSA-N	549	1583264952136
participant_44	M15580	CCc1ccc-2c(c1)Cc3cccc4c(C)ccc2c34	OHVYAIMOTDFWJC-UHFFFAOYSA-N	549	1583264965112
participant_44	M15581	Cc1ccc2-c3ccc(C)c4cccc(C(C)c2c1)c43	DPLKQFJVHXOWDF-UHFFFAOYSA-N	574	1583264978141
participant_44	M15582	CCC1c2cccc3c(C)ccc(-c4ccc(C)cc14)c32	XFRUXUMLEYALCY-UHFFFAOYSA-N	556	1583264982799
participant_44	M15583	CCCC1c2cccc3c(C)ccc(-c4ccc(C)cc14)c32	WNLVIHVFZCHIOF-UHFFFAOYSA-N	551	1583264990797
participant_44	M15584	CCCCC1c2cccc3c(C)ccc(-c4ccc(C)cc14)c32	YVMVQZJUOPNSJD-UHFFFAOYSA-N	534	1583264993961
participant_44	M15585	CCCCCC1c2cccc3c(C)ccc(-c4ccc(C)cc14)c32	JMNPTORJPNSPMM-UHFFFAOYSA-N	514	1583264996237
participant_44	M15586	CCCCCCC1c2cccc3c(C)ccc(-c4ccc(C)cc14)c32	RXKKAFXOOLPNBV-UHFFFAOYSA-N	489	1583264999098
participant_44	M15587	Cc1ccc2-c3ccc(C)c4cccc(C(C5CCCCC5)c2c1)c43	JUPIMAQGKYKTPH-UHFFFAOYSA-N	470	1583265000448
participant_44	M15588	Cc1ccc2-c3ccc(C)c4cccc(C(C5=CCCCC5)c2c1)c43	OWAUWMQJQIKAIP-UHFFFAOYSA-N	521	1583265005360
participant_44	M15589	Cc1ccc2-c3ccc(C)c4cccc(C(C5=CC=CCC5)c2c1)c43	UTSGWENJIWZRDR-UHFFFAOYSA-N	561	1583265006209
participant_44	M15590	Cc1ccc2-c3ccc(C)c4cccc(C(c5ccccc5)c2c1)c43	JGYPBSGCQBVEPG-UHFFFAOYSA-N	525	1583265009218
participant_44	M15591	C/C=C\C=C/CC1c2cccc3c(C)ccc(-c4ccc(C)cc14)c32	JJXHMFSDOCSIBH-RZSVFLSASA-N	522	1583265020771
participant_44	M15592	C=C/C=C\CC1c2cccc3c(C)ccc(-c4ccc(C)cc14)c32	SIYHPDLXNNLONN-WAYWQWQTSA-N	525	1583265025365
participant_44	M15593	C/C=C\CC1c2cccc3c(C)ccc(-c4ccc(C)cc14)c32	YQOPXJUDBUMAHZ-PLNGDYQASA-N	557	1583265028389
participant_44	M15594	Cc1ccc2-c3cccc4c(ccc(C(C)c2c1)c34)F	BIZAIAQEHOXFSA-UHFFFAOYSA-N	574	1583265114126
participant_44	M15595	Cc1ccc2-c3cccc4c(ccc(C(C)c2c1)c34)Cl	FBBASATVKMOOOF-UHFFFAOYSA-N	574	1583265119644
participant_44	M15596	Cc1ccc2-c3cccc4c(ccc(C(C)c2c1)c34)Br	XRJVHSHNRFNVEX-UHFFFAOYSA-N	574	1583265123063
participant_44	M15597	Cc1ccc2-c3cccc4c(C)ccc(c43)C(c2c1)N	MBANTCCQMFCZQV-UHFFFAOYSA-N	563	1583265145144
participant_44	M15598	Cc1ccc-2c(c1)C(c3ccc(C)c4ccc[n+]2c43)N	JMPWYNKKLRJMRU-UHFFFAOYSA-N	542	1583265147722
participant_44	M15599	Cc1ccc2-[n+]3cccc4c(C)ccc(c43)C(N)[n+]2c1	LUWSHPWVLFCZKS-UHFFFAOYSA-N	529	1583265151038
participant_44	M15600	Cc1ccc2-[n+]3cccc4c(C)cnc(c43)C(N)[n+]2c1	UGQPTBIHVSMKHJ-UHFFFAOYSA-N	500	1583265154090
participant_44	M15601	Cc1ccc2-[n+]3ccnc4c(C)cnc(c43)C(N)[n+]2c1	VRNMHIGIIRETLK-UHFFFAOYSA-N	460	1583265156735
participant_44	M15602	Cc1ccc2-c3ccnc4c(C)cnc(c34)C(N)[n+]2c1	ADDFAOUBLRAXMX-UHFFFAOYSA-N	502	1583265165681
participant_44	M15603	Cc1ccc2-c3ccnc4c(C)cnc(c34)C(c2c1)N	MINMIEDVPIYLGY-UHFFFAOYSA-N	519	1583265166692
participant_44	M15604	Cc1ccc2-c3ccnc4c(C)ccc(c34)C(c2c1)N	FOUBLEARDLMDPB-UHFFFAOYSA-N	555	1583265168794
participant_44	M15605	Cc1cc(C)c2-c3cccc4c(C)ccc(C(C)c2c1)c43	XJBQBFNMYYDVHC-UHFFFAOYSA-N	553	1583265185994
participant_44	M15606	Cc1ccc2-c3cccc4c(ccc(C(C)c2c1)c34)S	QVFQLDXJICTBGC-UHFFFAOYSA-N	568	1583265198147
participant_44	M15607	Cc1ccc-2c(c1)C(C)c3ccc(C)c4cc(C)cc2c34	LHRUCWITEUESBH-UHFFFAOYSA-N	546	1583265899923
participant_44	M15608	Cc1ccc2-c3cccc4cccc(C(C)c2c1)c43	UQBDXDXUWCNZBF-UHFFFAOYSA-N	567	1583265925514
participant_44	M15609	Cc1ccc-2c(c1)C(C)c3ccc(C)c4ccc(C)c2c43	ANRHDVKGYNXSDP-UHFFFAOYSA-N	551	1583265966005
participant_44	M8223	CO	OKKJLVBELUTLKV-UHFFFAOYSA-N	10	1583266043645
participant_44	M1343	CCO	LFQSCWFLJHTTHZ-UHFFFAOYSA-N	10	1583266047943
participant_44	M8540	CC(C)O	KFZMGEQAYNKOFK-UHFFFAOYSA-N	19	1583266051362
participant_44	M15610	CCC(C)O	BTANRVKWQNVYAZ-UHFFFAOYSA-N	19	1583266054392
participant_44	M15611	CCN(C)O	RRUADNNEIGVWSQ-UHFFFAOYSA-N	19	1583266061422
participant_44	M15612	CC(NC)O	FPDNKWSQWXOPSC-UHFFFAOYSA-N	29	1583266079734
participant_44	M13889	CCC(NC)O	PCXJASANFWPUMO-UHFFFAOYSA-N	28	1583266093015
participant_44	M15613	CCC(=O)NC	QJQAMHYHNCADNR-UHFFFAOYSA-N	53	1583266122511
participant_44	M15614	CCC(=O)CC	FDPIMTJIUBPUKL-UHFFFAOYSA-N	41	1583266176718
participant_44	M15615	CCCC(=O)CC	PFCHFHIRKBAQGU-UHFFFAOYSA-N	46	1583266187459
participant_44	M15616	CCC(C)C(=O)CC	ULPMRIXXHGUZFA-UHFFFAOYSA-N	50	1583266192854
participant_44	M15617	CCC(CC)C(=O)CC	CUMYWGHHTRDNAO-UHFFFAOYSA-N	47	1583266198051
participant_44	M15618	CCCC(CC)C(=O)CC	NUXBVHVQVWGZIT-UHFFFAOYSA-N	46	1583266200798
participant_44	M14457	CCC(=O)C1CCCCC1	AMHOPTNGSNYSBL-UHFFFAOYSA-N	28	1583266202339
participant_44	M15619	CCC(=O)C1CC=CCC1	XQJGIRRVOAVGGT-UHFFFAOYSA-N	106	1583266207875
participant_44	M15620	CCC(=O)C1=CC=CCC1	PUDXQKKYKQNPHK-UHFFFAOYSA-N	197	1583266211126
participant_44	M15621	CCC(=O)c1ccccc1	KRIOVPPHQSLHCZ-UHFFFAOYSA-N	305	1583266212323
participant_44	M15622	CNC(=O)c1ccccc1	NCCHARWOCKOHIH-UHFFFAOYSA-N	332	1583266226815
participant_44	M15623	C=C(c1ccccc1)NC	XUYPXDDSCTXIML-UHFFFAOYSA-N	292	1583266246014
participant_44	M15624	CCC(=C)c1ccccc1	SQHOHKQMTHROSF-UHFFFAOYSA-N	279	1583266247297
participant_44	M15625	CCC(=C)c1ccc(C)cc1	FOLXOMPYJCUHMX-UHFFFAOYSA-N	356	1583266256243
participant_44	M15626	Cc1ccc(cc1)C(=C)NC	WSGQJJNKQQXUNJ-UHFFFAOYSA-N	370	1583266267653
participant_44	M15627	Cc1ccc(cc1)C(=O)NC	FZIOOTTWDRFBKU-UHFFFAOYSA-N	414	1583266271388
participant_44	M15628	CCc1ccc(cc1)C(=O)NC	QDDXVDKSCWSDHK-UHFFFAOYSA-N	393	1583266309894
participant_44	M15629	CCCc1ccc(cc1)C(=O)NC	KTQXJXGIKSHDSE-UHFFFAOYSA-N	383	1583266311985
participant_44	M15630	CCCCc1ccc(cc1)C(=O)NC	QTBWAQMGHQABHU-UHFFFAOYSA-N	369	1583266314482
participant_44	M15631	CNC(=O)c1ccc2CCCCc2c1	WXXOMMJEVFHDNH-UHFFFAOYSA-N	294	1583266315998
participant_44	M15632	CNC(=O)c1ccc2C=CCCc2c1	HLQMWYXGPHOUCS-UHFFFAOYSA-N	411	1583266321737
participant_44	M15633	CNC(=O)c1ccc2ccccc2c1	BWFORQSNSQQHSY-UHFFFAOYSA-N	500	1583266322630
participant_44	M15634	CNC(=O)c1cc2ccccc2nc1	PEYHZNNTTOIDDW-UHFFFAOYSA-N	459	1583266335301
participant_44	M15635	CNC(=O)c1cc2ccncc2nc1	FLXKVBQZHDVZFL-UHFFFAOYSA-N	407	1583266341268
participant_44	M15636	CNC(=O)c1cc2c(cncn2)nc1	WJZPOKNYDOMZMN-UHFFFAOYSA-N	348	1583266343699
participant_44	M15637	CNC(=O)c1cnc2cncnc2n1	RAKKCRJHOMWDKD-UHFFFAOYSA-N	297	1583266345068
participant_44	M15638	CNC(=O)c1ccc2cncnc2n1	INAYUTHNESMQEJ-UHFFFAOYSA-N	398	1583266356847
participant_44	M15639	CNC(=O)c1ccc2cncnc2c1	PZVLJEBJIJXZGN-UHFFFAOYSA-N	441	1583266358866
participant_44	M15640	CNC(=O)c1ccc2cnccc2c1	DSUVQEMJURPDPY-UHFFFAOYSA-N	479	1583266359915
participant_44	M15641	CCNC(=O)c1ccc2ccccc2c1	GMUVKNLJIXAYQA-UHFFFAOYSA-N	486	1583267050378
participant_44	M15642	CCCNC(=O)c1ccc2ccccc2c1	AYDBSODEUKDWOU-UHFFFAOYSA-N	474	1583267052806
participant_44	M15643	CC(C)NC(=O)c1ccc2ccccc2c1	QMXNKTCOIVKLQA-UHFFFAOYSA-N	486	1583267071940
participant_44	M15644	CC(NC(=O)c1ccc2ccccc2c1)O	CYYQOJHCIKXCOF-UHFFFAOYSA-N	481	1583267076751
participant_44	M15645	c1ccc2cc(ccc2c1)C(=O)NC(O)O	OKQGFXVLZOKOQZ-UHFFFAOYSA-N	459	1583267077940
participant_44	M15646	c1ccc2cc(ccc2c1)C(=O)NC(=O)O	NJLCYQLCZZMBCX-UHFFFAOYSA-N	488	1583267083416
participant_44	M15647	Cc1ccc2ccc(cc2c1)C(=O)NC(=O)O	DYGLVZBGCPDKQO-UHFFFAOYSA-N	524	1583267100132
participant_44	M15648	Cc1ccc2ccc(cc2c1)C(=O)NC=O	ZROJSRMDIPJKCF-UHFFFAOYSA-N	532	1583267111671
participant_44	M15649	Cc1ccc2ccc(cc2c1)C(=O)NC	WRWQGTLKEGZDJF-UHFFFAOYSA-N	533	1583267114718
participant_44	M15650	Cc1ccc2ccc(cc2c1)C(=O)N	JSMDPPRREJWULR-UHFFFAOYSA-N	500	1583267117834
participant_44	M15651	Cc1ccc2ccc(cc2c1)C(=O)O	WBCZIZCMFWRDIJ-UHFFFAOYSA-N	500	1583267124416
participant_44	M15652	Cc1ccc2ccc(cc2c1)C(=O)C	BKIDFNNNXAJZLV-UHFFFAOYSA-N	510	1583267131453
participant_44	M15653	CCC(=O)c1ccc2ccc(C)cc2c1	WHNWJDNPVJRRSI-UHFFFAOYSA-N	510	1583267138344
participant_44	M15654	CCCC(=O)c1ccc2ccc(C)cc2c1	QYSSHMIGSAHQOS-UHFFFAOYSA-N	505	1583267141398
participant_44	M15655	Cc1ccc2ccc(cc2c1)C(=O)CCO	NCVHTASUKPMJCE-UHFFFAOYSA-N	495	1583267144914
participant_44	M15656	Cc1ccc2ccc(cc2c1)C(=O)CC=O	RYIVMXYXRXRXDQ-UHFFFAOYSA-N	517	1583267148102
participant_44	M15657	Cc1ccc2ccc(cc2c1)C(=O)CC(=O)C	FQTSCBWNCDEBOD-UHFFFAOYSA-N	519	1583267156305
participant_44	M15658	CCNC(=O)c1ccc2ccc(C)cc2c1	RKMHMNBQLVUYJF-UHFFFAOYSA-N	517	1583267177627
participant_44	M15659	CCNC(=S)c1ccc2ccc(C)cc2c1	FTUUXBNANSTZRI-UHFFFAOYSA-N	488	1583267191747
participant_44	M15660	CCSC(=O)c1ccc2ccc(C)cc2c1	DMYNGKRNJVPVJQ-UHFFFAOYSA-N	495	1583267200086
participant_44	M15661	CCOC(=O)c1ccc2ccc(C)cc2c1	QMPJFHSEQVONKX-UHFFFAOYSA-N	495	1583267206258
participant_44	M15662	CCNC(=O)c1ccc2ccc(cc2c1)N	FQVJDKDJFVBWHM-UHFFFAOYSA-N	493	1583267215807
participant_44	M15663	CCNC(=O)c1ccc2ccc(cc2c1)O	UBSJKINCRRSQHI-UHFFFAOYSA-N	493	1583267219381
participant_44	M15664	CCc1ccc2ccc(cc2c1)C(=O)NCC	JHVLISZYABVBOO-UHFFFAOYSA-N	481	1583267246800
participant_44	M15665	CCCc1ccc2ccc(cc2c1)C(=O)NCC	VOBYAFJNCDOEIV-UHFFFAOYSA-N	466	1583267250245
participant_44	M15666	CCCCc1ccc2ccc(cc2c1)C(=O)NCC	FXAXXGPQQPEKNU-UHFFFAOYSA-N	448	1583267251371
participant_44	M15667	CCCCCc1ccc2ccc(cc2c1)C(=O)NCC	NWRWQMQJTAUIOE-UHFFFAOYSA-N	424	1583267252944
participant_44	M15668	CCCCCCc1ccc2ccc(cc2c1)C(=O)NCC	JNEDNNITIONAPD-UHFFFAOYSA-N	396	1583267254372
participant_44	M15669	CCNC(=O)c1ccc2ccc(cc2c1)C3CCCCC3	DPXCDOKTFZZBGS-UHFFFAOYSA-N	405	1583267255991
participant_44	M15670	CCNC(=O)c1ccc2ccc(cc2c1)C3CC=CCC3	IZOLQJYIYBBQDP-UHFFFAOYSA-N	485	1583267261013
participant_44	M15671	CCNC(=O)c1ccc2ccc(cc2c1)C3C=CC=CC3	JTCPNXPYBLJSAW-UHFFFAOYSA-N	542	1583267262196
participant_44	M15672	CCNC(=O)c1ccc2ccc(cc2c1)-c3ccccc3	VMSXXTXFJVVACF-UHFFFAOYSA-N	545	1583267263462
participant_44	M15673	C=CNC(=O)c1ccc2ccc(cc2c1)-c3ccccc3	NHPJBPKJSYONLA-UHFFFAOYSA-N	535	1583267267166
participant_44	M15674	CNC(=O)c1ccc2ccc(cc2c1)-c3ccccc3	WTOPMVRZPAEAPB-UHFFFAOYSA-N	557	1583267282902
participant_44	M1556	c1ccc(cc1)-c2ccc3ccccc3c2	TURIHPLQSRVWHU-UHFFFAOYSA-N	461	1583267362707
participant_44	M15675	C=Cc1ccc(cc1/C=C/c2ccccc2)C(=O)NC	NPLWSJAATFIICY-MDZDMXLPSA-N	498	1583267401785
participant_44	M15676	Cc1ccc(cc1/C=C/c2ccccc2)C(=O)NC	MSWCOMRMEYTZJP-PKNBQFBNSA-N	526	1583267403041
participant_44	M15677	CNC(=O)c1cccc(/C=C/c2ccccc2)c1	LVBUFHKWMRUPBC-ZHACJKMWSA-N	466	1583267405716
participant_44	M15678	Cc1cccc(c1)C(=O)NC	WKSODUAHKWBHQZ-UHFFFAOYSA-N	376	1583267417734
participant_44	M15679	CCc1cccc(c1)C(=O)NC	YJIKUNGXOMLTKL-UHFFFAOYSA-N	355	1583267424403
participant_44	M15680	CCCc1cccc(c1)C(=O)NC	NOKBOEYGVXEBRF-UHFFFAOYSA-N	346	1583267427103
participant_44	M15681	CCCCc1cccc(c1)C(=O)NC	BROUICDWCRZKJM-UHFFFAOYSA-N	333	1583267428631
participant_44	M15682	CCCCCc1cccc(c1)C(=O)NC	FUBJLRFKCJJLOO-UHFFFAOYSA-N	316	1583267429804
participant_44	M15683	CCCCCCc1cccc(c1)C(=O)NC	GGTNWANVIPBCBL-UHFFFAOYSA-N	295	1583267430882
participant_44	M15684	CCCCCCCc1cccc(c1)C(=O)NC	JASXANDIHKICST-UHFFFAOYSA-N	269	1583267431862
participant_44	M15685	CNC(=O)c1cccc(c1)C2CCCCC2	VFGDJLMDZPGMIG-UHFFFAOYSA-N	283	1583267455295
participant_44	M15686	CNC(=O)c1cccc(c1)C2=CCCCC2	VSJQKIFPQBAHAH-UHFFFAOYSA-N	386	1583267459414
participant_44	M15687	CNC(=O)c1cccc(c1)C2=CC=CCC2	DXLCFFSGCJKYOW-UHFFFAOYSA-N	475	1583267460611
participant_44	M15688	CNC(=O)c1cccc(c1)-c2ccccc2	COVVIQHWROHPMU-UHFFFAOYSA-N	490	1583267461591
participant_44	M86	c1ccc(cc1)-c2ccccc2	ZUOUZKKEUPVFJK-UHFFFAOYSA-N	369	1583267472727
participant_44	M87	Cc1ccc(cc1)-c2ccccc2	ZZLCFHIKESPLTH-UHFFFAOYSA-N	478	1583267482571
participant_44	M574	CCc1ccc(cc1)-c2ccccc2	SRQOBNUBCLPPPH-UHFFFAOYSA-N	460	1583267487984
participant_44	M747	CC(C)c1ccc(cc1)-c2ccccc2	KWSHGRJUSUJPQD-UHFFFAOYSA-N	461	1583267489718
participant_44	M15689	CC(c1ccc(cc1)-c2ccccc2)O	GOISDOCZKZYADO-UHFFFAOYSA-N	457	1583267493532
participant_44	M15690	c1ccc(cc1)-c2ccc(cc2)C(O)O	WTMVBEPSTKDZQD-UHFFFAOYSA-N	438	1583267494517
participant_44	M15691	c1ccc(cc1)-c2ccc(cc2)C(=O)O	NNJMFJSKMRYHSR-UHFFFAOYSA-N	486	1583267498151
participant_44	M15692	c1ccc(cc1)-c2ccc(cc2)C(=O)N	LUQVCHRDAGWYMG-UHFFFAOYSA-N	486	1583267502388
participant_44	M15693	Cc1ccc(cc1)-c2ccc(cc2)C(=O)N	ZIDALIBIYLTVJA-UHFFFAOYSA-N	506	1583267514201
participant_44	M15694	c1cc(ccc1-c2ccc(cc2)F)C(=O)N	MFZHQWSKAFHNBU-UHFFFAOYSA-N	483	1583267517718
participant_44	M15695	CNC(=O)c1ccc(cc1)-c2ccc(cc2)F	OGZPYOFOMPBOTH-UHFFFAOYSA-N	512	1583267536735
participant_44	M15696	Cc1ccc(cc1)-c2ccc(cc2)C(=O)NC	JDQOZNOOEOAXDX-UHFFFAOYSA-N	531	1583267543035
participant_44	M15697	Cc1ccc(c(C)c1)-c2ccc(cc2)C(=O)NC	VPORVCCFMHOREE-UHFFFAOYSA-N	601	1583267552098
participant_44	M15698	CCc1cc(C)ccc1-c2ccc(cc2)C(=O)NC	LHTQZNZNYFKRFZ-UHFFFAOYSA-N	577	1583267554549
participant_44	M15699	CCCc1cc(C)ccc1-c2ccc(cc2)C(=O)NC	UMYLJSYWAMOENU-UHFFFAOYSA-N	565	1583267560881
participant_44	M15700	CCCCc1cc(C)ccc1-c2ccc(cc2)C(=O)NC	KMLCTHTZRJIJIX-UHFFFAOYSA-N	544	1583267563426
participant_44	M15701	Cc1ccc(-c2ccc(cc2)C(=O)NC)c3CCCCc13	DRHBWMCWHLLZFS-UHFFFAOYSA-N	490	1583267565892
participant_44	M15702	Cc1ccc(-c2ccc(cc2)C(=O)NC)c3CC=CCc13	UOVMNTZRASZJOR-UHFFFAOYSA-N	536	1583267569684
participant_44	M15703	Cc1ccc(-c2ccc(cc2)C(=O)NC)c3C=CCCc13	VSIKDQWAKWKMPP-UHFFFAOYSA-N	581	1583267642422
participant_44	M15704	Cc1ccc(-c2ccc(cc2)C(=O)NC)c3ccccc13	ZVGSXDXDQFLUQQ-UHFFFAOYSA-N	574	1583267643350
participant_44	M15705	C/C=C\c1c(C)c(C)ccc1-c2ccc(cc2)C(=O)NC	IKQCKAZGWNCMSZ-WAYWQWQTSA-N	556	1583267656755
participant_44	M15706	C/C=C\c1cc(C)ccc1-c2ccc(cc2)C(=O)NC	GLWNEXRBJFKKDS-PLNGDYQASA-N	573	1583267658822
participant_44	M15707	C=Cc1cc(C)ccc1-c2ccc(cc2)C(=O)NC	GYVDVEQFYTXWGE-UHFFFAOYSA-N	575	1583267660925
participant_44	M15708	Cc1ccc(-c2ccc(cc2)C(=O)NC)c(c1)O	LQZSJPCENAQZEW-UHFFFAOYSA-N	581	1583267672044
participant_44	M15709	Cc1ccc(-c2ccc(cc2)C(=O)NC)c(c1)S	FEAWIRWWWUHJOZ-UHFFFAOYSA-N	581	1583267685184
participant_44	M15710	Cc1ccc(-c2ccc(cc2)C(=O)NC)c(c1)F	DKDLOWSVVQDHDN-UHFFFAOYSA-N	581	1583267688290
participant_44	M15711	Cc1ccc(-c2ccc(cc2)C(=O)NC)c(c1)Cl	CZFXMORGDBXKKW-UHFFFAOYSA-N	588	1583267693459
participant_44	M15712	Cc1ccc(-c2ccc(cc2)C(=O)NF)c(c1)Cl	SRCLFOKXDDAOGU-UHFFFAOYSA-N	577	1583267696770
participant_44	M15713	Cc1ccc(-c2ccc(cc2)C(=O)NBr)c(c1)Cl	DSYBMEILUIYAFP-UHFFFAOYSA-N	577	1583267700276
participant_44	M15714	CCc1ccc(c(C)c1)-c2ccc(cc2)C(=O)NC	SMHZCYFXKZMPHE-UHFFFAOYSA-N	577	1583267720014
participant_44	M15715	CCCc1ccc(c(C)c1)-c2ccc(cc2)C(=O)NC	GHTXAWQFGUAACJ-UHFFFAOYSA-N	565	1583267722803
participant_44	M15716	CCCCc1ccc(c(C)c1)-c2ccc(cc2)C(=O)NC	ZFHWTPKJRQYFJI-UHFFFAOYSA-N	548	1583267724446
participant_44	M15717	Cc1cc2CCCCc2cc1-c3ccc(cc3)C(=O)NC	XYERFKPLRKYHBB-UHFFFAOYSA-N	486	1583267729763
participant_44	M15718	Cc1cc2C=CCCc2cc1-c3ccc(cc3)C(=O)NC	LJZASSXXLBNZSJ-UHFFFAOYSA-N	579	1583267735212
participant_44	M15719	Cc1cc2ccccc2cc1-c3ccc(cc3)C(=O)NC	BKYBBLMTGBPOOM-UHFFFAOYSA-N	590	1583267737772
participant_44	M15720	C/C=C\c1cc(C)c(cc1C)-c2ccc(cc2)C(=O)NC	KYTKHRAHRLADAV-WAYWQWQTSA-N	554	1583267760083
participant_44	M15721	C=Cc1cc(C)c(cc1C)-c2ccc(cc2)C(=O)NC	LJZVTEWEEJRAAC-UHFFFAOYSA-N	559	1583267762970
participant_44	M15722	Cc1cc(C)c(cc1C)-c2ccc(cc2)C(=O)NC	MJCHJKAKVFUHPK-UHFFFAOYSA-N	554	1583267764812
participant_44	M15723	Cc1ccc(C)c(c1)-c2ccc(cc2)C(=O)NC	PMGJYQGHTPDVEW-UHFFFAOYSA-N	588	1583267766775
participant_44	M15724	Cc1ccccc1-c2ccc(cc2)C(=O)NC	HYOYHFHVRCNBIC-UHFFFAOYSA-N	568	1583267770803
participant_44	M15725	CC(C)c1ccc(c(C)c1)-c2ccc(cc2)C(=O)NC	WWDJTVIRYYHHDG-UHFFFAOYSA-N	566	1583267814952
participant_44	M15726	Cc1cc(ccc1-c2ccc(cc2)C(=O)NC)C(C)O	KJIHXURILKLKED-UHFFFAOYSA-N	572	1583267817855
participant_44	M15727	Cc1cc(ccc1-c2ccc(cc2)C(=O)NC)C(=O)C	ZZKZNZNBDABDCI-UHFFFAOYSA-N	583	1583267820723
participant_44	M15728	Cc1cc(ccc1-c2ccc(cc2)C(=O)NC)C(=O)N	OFBRAMCWZFQBCF-UHFFFAOYSA-N	579	1583267824044
participant_44	M15729	Cc1cc(ccc1-c2ccc(cc2)C(=O)NC)C(=O)NC	PLNGZAGERLJVRJ-UHFFFAOYSA-N	569	1583267846256
participant_44	M15730	CCNC(=O)c1ccc(c(C)c1)-c2ccc(cc2)C(=O)NC	ZMNIEPYJJUGMKR-UHFFFAOYSA-N	579	1583267852132
participant_44	M15731	Cc1cc2c(CCNC2=O)cc1-c3ccc(cc3)C(=O)NC	FFFBVVLVKXCEFQ-UHFFFAOYSA-N	553	1583267854335
participant_44	M15732	Cc1ccc(c(C)c1)-c2ccc(c(C)c2)C(=O)NC	UZRZRJHVIFPOSN-UHFFFAOYSA-N	584	1583268021473
participant_44	M15733	Cc1ccc(c(C)c1)-c2ccc(cc2C)C(=O)NC	MKNRCFRHKQSPMK-UHFFFAOYSA-N	561	1583268060845
participant_44	M15734	Cc1ccc-2c(CCc3cc(ccc32)C(=O)NC)c1	COIJIDLNWQYPIG-UHFFFAOYSA-N	519	1583268064363
participant_44	M15735	Cc1ccc2c(ccc3cc(ccc32)C(=O)NC)c1	ZQXDFLKVERDZMR-UHFFFAOYSA-N	580	1583268070601
participant_44	M15736	Cc1ccc2c(ccc3cc(cc(C)c32)C(=O)NC)c1	RJWWKDHYIKUOHA-UHFFFAOYSA-N	579	1583268089174
participant_44	M15737	CCc1cc(cc2ccc3cc(C)ccc3c12)C(=O)NC	ODCISRNHCGNMJI-UHFFFAOYSA-N	563	1583268090577
participant_44	M15738	Cc1cc2ccc3cc(cc4CCc(c1)c2c34)C(=O)NC	ROAYXOCRTNALLU-UHFFFAOYSA-N	473	1583268093699
participant_44	M15739	Cc1cc2ccc3cc(cc4ccc(c1)c2c34)C(=O)NC	WKDHZKIJXXMUOB-UHFFFAOYSA-N	497	1583268099695
participant_44	M15740	Cc1cc2ccc3cc(cc4ccc(c1)c2c34)C(=O)N=C	QZCBGVRURVMAAB-UHFFFAOYSA-N	470	1583268106374
participant_44	M15741	C=NC(=O)c1cc2ccc3cc(cc4ccc(c1)c2c34)O	LIYDWMPDECGXOL-UHFFFAOYSA-N	451	1583268115083
participant_44	M15749	CCc1cc(ccc1-c2ccc(C)cc2C)C(=O)NC	BONAWPLSXYHAOS-UHFFFAOYSA-N	564	1583268991070
participant_44	M15750	CCCc1cc(ccc1-c2ccc(C)cc2C)C(=O)NC	GLXWFPURZIJTTI-UHFFFAOYSA-N	552	1583268992821
participant_44	M15751	CCCCc1cc(ccc1-c2ccc(C)cc2C)C(=O)NC	CAPHFMBWPWKTEC-UHFFFAOYSA-N	531	1583268994194
participant_44	M15753	Cc1ccc(c(C)c1)-c2ccc(c3CCCCc32)C(=O)NC	GNLKKBCMODZYAP-UHFFFAOYSA-N	478	1583268996407
participant_44	M15754	Cc1ccc(c(C)c1)-c2ccc(c3C=CCCc32)C(=O)NC	CFEOEXYAECXEKD-UHFFFAOYSA-N	581	1583269001309
participant_44	M15755	Cc1ccc(c(C)c1)-c2ccc(c3ccccc32)C(=O)NC	SUCMBZLFLYZBRF-UHFFFAOYSA-N	599	1583269002546
participant_44	M595	CCc1ccccc1C	HYFLWBNQFMXCPA-UHFFFAOYSA-N	305	1583269136012
participant_44	M8452	c1ccc2CCCc2c1	PQNFLJBBNBOBRQ-UHFFFAOYSA-N	245	1583269138704
participant_44	M15759	CC1Cc2ccccc2C1	MWGYLUXMIMSOTM-UHFFFAOYSA-N	272	1583269140738
participant_44	M15760	C=C1Cc2ccccc2C1	BQECFJSPBNHJSI-UHFFFAOYSA-N	279	1583269148523
participant_44	M15761	C=C1Cc2ccccc2S1	RQIFNRKAICHSDP-UHFFFAOYSA-N	296	1583269158890
participant_44	M15762	c1ccc2c(c1)CC(=S)S2	QNYMOQFRAFUNIZ-UHFFFAOYSA-N	296	1583269160134
participant_44	M15763	c1ccc2c(c1)[nH]c(=S)s2	YXIWHUQXZSMYRE-UHFFFAOYSA-N	293	1583269163730
participant_44	M15764	C=C1Nc2ccccc2S1	UCIRJYREYJDVKS-UHFFFAOYSA-N	296	1583269182966
participant_44	M8	CC1CCCCC1	UAEPNZWRGJTJPN-UHFFFAOYSA-N	16	1583269628450
participant_44	M9	CCC1CCCCC1	IIEWJVIFRVWJOD-UHFFFAOYSA-N	8	1583269629605
participant_44	M10	CCCC1CCCCC1	DEDZSLCZHWTGOR-UHFFFAOYSA-N	12	1583269630478
participant_44	M310	C1CCC2CCCC2C1	BNRNAKTVFSZAFA-UHFFFAOYSA-N	7	1583269634665
participant_44	M15765	C1CCC2C(C1)CCN2	PDELQDSYLBLPQO-UHFFFAOYSA-N	0	1583269639545
participant_44	M15766	C1CC2CCNC2NC1	SLGBTOVWILTNHZ-UHFFFAOYSA-N	0	1583269641440
participant_44	M15767	C1CNC2C1CNCN2	IIMVBKLDXGHKLR-UHFFFAOYSA-N	0	1583269643090
participant_44	M15768	C1C2C(NCN1)NCN2	CDJDGQRYHDBSKC-UHFFFAOYSA-N	0	1583269652023
participant_44	M15769	C1CNCC2C1NCN2	MVZMRLKZBVSRNM-UHFFFAOYSA-N	0	1583269656135
participant_44	M15770	C1CCC2C(C1)NCN2	MDNGXAFGRWQHNZ-UHFFFAOYSA-N	0	1583269657240
participant_44	M15771	C1C2C(NCN1)NC=N2	MLTUPQQVEOTVDY-UHFFFAOYSA-N	44	1583269676366
participant_44	M15772	C1c2c(NCN1)[nH]cn2	SPZWZDOBWGUFRB-UHFFFAOYSA-N	102	1583269678502
participant_44	M15773	C1=NCNc2c1nc[nH]2	CMZOMBSPPMZDFJ-UHFFFAOYSA-N	154	1583269680546
participant_44	M15774	c1c2c(ncn1)[nH]cn2	KDCGOANMDULRCW-UHFFFAOYSA-N	210	1583269681700
participant_44	M15775	Cc1c2c(ncn1)[nH]cn2	SYMHUEFSSMBHJA-UHFFFAOYSA-N	218	1583269690064
participant_44	M15776	Cc1c2c(ncn1)n(C)cn2	VOPWYDLUZFPJNL-UHFFFAOYSA-N	225	1583269701969
participant_44	M15777	CCn1cnc2c(C)ncnc21	JUYWOZCPXYPZSY-UHFFFAOYSA-N	222	1583269704287
participant_44	M15778	CCc1c2c(ncn1)n(CC)cn2	PUXSZIYELJUCOV-UHFFFAOYSA-N	209	1583269709645
participant_44	M15779	CCCc1c2c(ncn1)n(CC)cn2	KKAPAPUDZINAJK-UHFFFAOYSA-N	203	1583269710918
participant_44	M15780	CCCCc1c2c(ncn1)n(CC)cn2	BEQZVBFYCJVBKI-UHFFFAOYSA-N	195	1583269712044
participant_44	M15781	CCn1cnc2c(CC3CC3)ncnc21	WMHGUDNNKGUWJN-UHFFFAOYSA-N	196	1583269713472
participant_44	M15782	CCn1cnc2c(ncnc21)NC3CC3	SMHPBKDNIRXFGI-UHFFFAOYSA-N	204	1583269721945
participant_44	M15783	CCn1cnc2c(nc(C)nc21)NC3CC3	ADAHNKVZTYSDQX-UHFFFAOYSA-N	229	1583269749137
participant_44	M15784	CCCn1cnc2c(nc(C)nc21)NC3CC3	ZDURJHUHHMZDQQ-UHFFFAOYSA-N	224	1583269758881
participant_44	M15785	CCCCn1cnc2c(nc(C)nc21)NC3CC3	WALLQVPXBRPUHO-UHFFFAOYSA-N	224	1583269760075
participant_44	M15786	CCCC(C)n1cnc2c(nc(C)nc21)NC3CC3	RKUAWFZSYYYAAQ-UHFFFAOYSA-N	233	1583269762266
participant_44	M15787	Cc1nc(c2c(n1)n(cn2)C3CCCC3)NC4CC4	TYLXXGKLVYUATE-UHFFFAOYSA-N	182	1583269767120
participant_44	M15788	Cc1nc(c2c(n1)n(cn2)C3C=CCC3)NC4CC4	PDNJZDOOHCUGSG-UHFFFAOYSA-N	278	1583269770205
participant_44	M15789	C1=CC(CC1)n2cnc3c(NC4CC4)nc(N)nc32	BUCXBSDJCJYBLA-UHFFFAOYSA-N	262	1583269778222
participant_44	M1487	CC(C)C	NNPPMTNAJDCUHE-UHFFFAOYSA-N	28	1583269811000
participant_44	M13887	CC(N)O	UJPKMTDFFUTLGM-UHFFFAOYSA-N	10	1583269819658
participant_44	M15790	CC(=O)N	DLFVBJFMPXGRIB-UHFFFAOYSA-N	35	1583269824160
participant_44	M15791	CC(=O)NC	OHLUUHNLEMFGTQ-UHFFFAOYSA-N	54	1583269833425
participant_44	M15792	CC(=O)N(C)C	FXHOOIRPVKKKFG-UHFFFAOYSA-N	52	1583269839527
participant_44	M15793	CCN(C)C(=O)C	MGDNHIJGIWHQBL-UHFFFAOYSA-N	52	1583269843173
participant_44	M15794	CCNC(=O)C	PMDCZENCAXMSOU-UHFFFAOYSA-N	53	1583269864603
participant_44	M15795	CC(C)NC(=O)C	PDUSWJORWQPNRP-UHFFFAOYSA-N	61	1583269866066
participant_44	M15796	CCC(C)NC(=O)C	FILVHGGOUFZULB-UHFFFAOYSA-N	61	1583269871099
participant_44	M15797	CC(C)C(C)NC(=O)C	XWPUQRQYZFFMAQ-UHFFFAOYSA-N	66	1583269873937
participant_44	M15798	CC(C(C)O)NC(=O)C	ZCGNIFXXTKDQRT-UHFFFAOYSA-N	59	1583269876934
participant_44	M15799	CC(C(O)O)NC(=O)C	JBOZAWYKHHRFLZ-UHFFFAOYSA-N	50	1583269877939
participant_44	M15800	CC(C(=O)O)NC(=O)C	KTHDTJVBEPMMGL-UHFFFAOYSA-N	74	1583269881204
participant_44	M15801	CCC(=O)NC(C)C(=O)O	INPGLFHHFHOGRM-UHFFFAOYSA-N	73	1583269893923
participant_44	M15802	CC(C(=O)O)NC(=O)SC	WFJAJZRTBMJSLT-UHFFFAOYSA-N	73	1583269906654
participant_44	M15803	CC(C(=O)O)NS(=O)SC	XSXVGHADBMIGIV-UHFFFAOYSA-N	65	1583269908729
participant_44	M15804	CCS(=O)NC(C)C(=O)O	FKBURMWICQFYLM-UHFFFAOYSA-N	65	1583269914482
participant_44	M15805	CC(C(=O)O)NS(=O)C	WEMDWEFBGJQUHE-UHFFFAOYSA-N	81	1583269925844
participant_44	M15806	CC(C(=O)O)NS(=O)O	MXPUVESJRCEIMM-UHFFFAOYSA-N	66	1583269931886
participant_44	M15807	CC(C(=O)O)NS(=O)OC	FMMAINWIXWWRDT-UHFFFAOYSA-N	65	1583269942814
participant_44	M15808	COS(=O)NC(C(=O)O)N	IXIAQYXVWYWIOO-UHFFFAOYSA-N	56	1583269956474
participant_44	M15809	CNC(C(=O)O)NS(=O)OC	QSNNAVXUIDCGBR-UHFFFAOYSA-N	77	1583269964730
participant_44	M15810	CCNC(C(=O)O)NS(=O)OC	DCNUWNZWPNOOKA-UHFFFAOYSA-N	76	1583269968747
participant_44	M15811	CCCNC(C(=O)O)NS(=O)OC	BIVRIJBKKJFRMT-UHFFFAOYSA-N	75	1583269970204
participant_44	M15812	CCCCNC(C(=O)O)NS(=O)OC	RGLYZUMWOHUKTL-UHFFFAOYSA-N	72	1583269971356
participant_44	M15813	COS(=O)NC(C(=O)O)N1CCCC1	RVHVEBLFYCXZJX-UHFFFAOYSA-N	49	1583269973825
participant_44	M15814	COS(=O)NC(C(=O)O)N1CCNC1	IZEHYZQFVFWOPR-UHFFFAOYSA-N	51	1583269980941
participant_44	M15815	COS(=O)NC(C(=O)O)N1C=CNC1	HOJFFRVATQJOJZ-UHFFFAOYSA-N	131	1583269987147
participant_44	M15816	COS(=O)NC(C(=O)O)n1ccnc1	CPDZQZVFKPQATC-UHFFFAOYSA-N	184	1583269988818
participant_44	M15817	CCOS(=O)NC(C(=O)O)n1ccnc1	ZCUYELANLGTWKM-UHFFFAOYSA-N	181	1583270002862
participant_44	M15818	CCCOS(=O)NC(C(=O)O)n1ccnc1	RXTVMIORZYTLTI-UHFFFAOYSA-N	216	1583270003944
participant_44	M15819	CCCCOS(=O)NC(C(=O)O)n1ccnc1	XIXMDWNCMAZUMN-UHFFFAOYSA-N	171	1583270005002
participant_44	M15820	CCCCCOS(=O)NC(C(=O)O)n1ccnc1	VZACSLKISSEXCC-UHFFFAOYSA-N	163	1583270005759
participant_44	M15821	CCCCCCOS(=O)NC(C(=O)O)n1ccnc1	MDBFLWASEFEFLC-UHFFFAOYSA-N	153	1583270008232
participant_44	M15822	C1CCC(CC1)OS(=O)NC(C(=O)O)n2ccnc2	LUIIUSONTPGIFR-UHFFFAOYSA-N	145	1583270009449
participant_44	M15823	C1C=CC(CC1)OS(=O)NC(C(=O)O)n2ccnc2	BFJBOAKMUHPEGZ-UHFFFAOYSA-N	227	1583270013522
participant_44	M15824	C1=CCC(C=C1)OS(=O)NC(C(=O)O)n2ccnc2	HEUHXFRSAQAMGM-UHFFFAOYSA-N	306	1583270015478
participant_44	M15825	c1ccc(cc1)OS(=O)NC(C(=O)O)n2ccnc2	KTDZNNJSBMLHIY-UHFFFAOYSA-N	409	1583270016491
participant_44	M15826	c1ccc(cc1)CS(=O)NC(C(=O)O)n2ccnc2	SMWSIGBBXPGGAH-UHFFFAOYSA-N	386	1583270037696
participant_44	M15827	CC(c1ccccc1)S(=O)NC(C(=O)O)n2ccnc2	GHJFXRODLAFASL-UHFFFAOYSA-N	397	1583270043663
participant_44	M15828	CCC(c1ccccc1)S(=O)NC(C(=O)O)n2ccnc2	RQQXKRLUWHDJHV-UHFFFAOYSA-N	387	1583270046827
participant_44	M15829	CCCC(c1ccccc1)S(=O)NC(C(=O)O)n2ccnc2	SWKRCBOSMXPJOW-UHFFFAOYSA-N	379	1583270048136
participant_44	M15830	CCCCC(c1ccccc1)S(=O)NC(C(=O)O)n2ccnc2	LFTGWLOFTROSTN-UHFFFAOYSA-N	368	1583270049278
participant_44	M15831	CCCCCC(c1ccccc1)S(=O)NC(C(=O)O)n2ccnc2	SSANMAUVFHPCTF-UHFFFAOYSA-N	352	1583270050159
participant_44	M15832	CCCCCCC(c1ccccc1)S(=O)NC(C(=O)O)n2ccnc2	OIRQGRWCFVFLBU-UHFFFAOYSA-N	333	1583270051629
participant_44	M15833	c1ccc(cc1)C(C2CCCCC2)S(=O)NC(C(=O)O)n3ccnc3	MJDLJAFVXVNDEW-UHFFFAOYSA-N	314	1583270054412
participant_44	M15834	c1ccc(cc1)C(C2=CCCCC2)S(=O)NC(C(=O)O)n3ccnc3	HLBDSVZPCNVAEQ-UHFFFAOYSA-N	386	1583270057048
participant_44	M15835	c1ccc(cc1)C(C2=CCCC=C2)S(=O)NC(C(=O)O)n3ccnc3	KWLZVBLVOLUKHZ-UHFFFAOYSA-N	421	1583270058080
participant_44	M15836	c1ccc(cc1)C(c2ccccc2)S(=O)NC(C(=O)O)n3ccnc3	GMQPIPXUOUNOTJ-UHFFFAOYSA-N	397	1583270059134
participant_44	M15837	c1ccc(cc1)CS(=O)NC(C2C=CN=C2)C(=O)O	NRVPHDOWURBWMK-UHFFFAOYSA-N	386	1583270079254
participant_44	M15838	c1ccc(cc1)CS(=O)NC(C2C=CC=C2)C(=O)O	BOFCFZYEHPBBSK-UHFFFAOYSA-N	400	1583270080316
participant_44	M15839	c1ccc(cc1)CC(=O)NC(C2C=CC=C2)C(=O)O	WQGRXAZXZMVJQU-UHFFFAOYSA-N	405	1583270084563
participant_44	M15840	C=C(Cc1ccccc1)NC(C2C=CC=C2)C(=O)O	NPGTZYXSMKRCLE-UHFFFAOYSA-N	389	1583270086475
participant_44	M15841	CC(Cc1ccccc1)NC(C2C=CC=C2)C(=O)O	FJVDQPHBXHQXBC-UHFFFAOYSA-N	394	1583270091221
participant_44	M15842	CC(Cc1ccccc1)NC(C(=O)C)C2C=CC=C2	OOZBHCKTFQQTIQ-UHFFFAOYSA-N	408	1583270097139
participant_44	M15843	C=C(C)C(C1C=CC=C1)NC(C)Cc2ccccc2	FMNQQAPQZOOMPS-UHFFFAOYSA-N	380	1583270099620
participant_44	M15844	CC(C)C(C1C=CC=C1)NC(C)Cc2ccccc2	SKERZKBTPYJJGN-UHFFFAOYSA-N	365	1583270103037
participant_44	M15845	CC(C)C(CC(C)Cc1ccccc1)C2C=CC=C2	PVRMKATYNFGDPW-UHFFFAOYSA-N	352	1583270105904
participant_44	M15846	CC(C)C(CC(C)C(C)c1ccccc1)C2C=CC=C2	ODPDYZVIRCUFGB-UHFFFAOYSA-N	349	1583270107407
participant_44	M15847	CCC(C(C)CC(C(C)C)C1C=CC=C1)c2ccccc2	QZTOFZOZYBJGSI-UHFFFAOYSA-N	350	1583270115464
participant_44	M15848	CCCC(C(C)CC(C(C)C)C1C=CC=C1)c2ccccc2	PBUSPMALOVIISG-UHFFFAOYSA-N	339	1583270117124
participant_44	M15849	CCCCC(C(C)CC(C(C)C)C1C=CC=C1)c2ccccc2	XEAWQBBZHRCVQS-UHFFFAOYSA-N	329	1583270121021
participant_44	M15850	CCCCCC(C(C)CC(C(C)C)C1C=CC=C1)c2ccccc2	QBVKOLUOLOWXPA-UHFFFAOYSA-N	315	1583270121986
participant_44	M15851	CCCCCCC(C(C)CC(C(C)C)C1C=CC=C1)c2ccccc2	MFHOUAWDTAWBSD-UHFFFAOYSA-N	299	1583270122875
participant_44	M15852	CCCCC(C)CC(C(C)CC(C(C)C)C1C=CC=C1)c2ccccc2	QDLAQNGRFSFQOP-UHFFFAOYSA-N	299	1583270124830
participant_44	M15853	CC(C)C(CC(C)C(CC1CCCCC1)c2ccccc2)C3C=CC=C3	KYGVOLFJIPBKFC-UHFFFAOYSA-N	294	1583270126382
participant_44	M15854	CC(C)C(CC(C)C(CC1=CCCCC1)c2ccccc2)C3C=CC=C3	IFKGJXBIVMFPKZ-UHFFFAOYSA-N	357	1583270129505
participant_44	M15855	CC(C)C(CC(C)C(CC1=CCCC=C1)c2ccccc2)C3C=CC=C3	GGTVTHWBTIBMAZ-UHFFFAOYSA-N	384	1583270130477
participant_44	M15856	CC(C)C(CC(C)C(Cc1ccccc1)c2ccccc2)C3C=CC=C3	PGTSBKYWPLJMHM-UHFFFAOYSA-N	377	1583270132136
participant_44	M15857	CC(C)C(C1C=CC=C1)NC(C)C(Cc2ccccc2)c3ccccc3	NEPBYFIQSCGUOU-UHFFFAOYSA-N	379	1583270136321
participant_44	M15858	CC(C)C(C1C=CC=C1)NC(C(Cc2ccccc2)c3ccccc3)O	ZTIWDGPXJMVXFQ-UHFFFAOYSA-N	379	1583270138957
participant_44	M15859	CC(C(C1C=CC=C1)NC(C(Cc2ccccc2)c3ccccc3)O)O	LCTKPODIEJKUDW-UHFFFAOYSA-N	372	1583270139972
participant_44	M15860	CC(C(C1C=CC=C1)NC(=O)C(Cc2ccccc2)c3ccccc3)O	NJUXAZFZIZKVDM-UHFFFAOYSA-N	401	1583270142737
participant_44	M15861	CC(=O)C(C1C=CC=C1)NC(=O)C(Cc2ccccc2)c3ccccc3	RSKUHQWMEOTPSU-UHFFFAOYSA-N	421	1583270144404
participant_44	M15862	CC(=O)C(C1C=CN=C1)NC(=O)C(Cc2ccccc2)c3ccccc3	XHTCJUSOGZIQPS-UHFFFAOYSA-N	425	1583270155278
participant_44	M15863	CC(=O)C(NC(=O)C(Cc1ccccc1)c2ccccc2)n3ccnc3	BZZBTYRDNARIJB-UHFFFAOYSA-N	420	1583270157699
participant_44	M15864	Cc1ccc(cc1)C(Cc2ccccc2)C(=O)NC(C(=O)C)C3C=CC=C3	NOSBFJDZHDXMFU-UHFFFAOYSA-N	508	1583270184367
participant_44	M15865	Cc1ccc(cc1)CC(c2ccc(C)cc2)C(=O)NC(C(=O)C)C3C=CC=C3	FOJAVTJWSQLLGD-UHFFFAOYSA-N	519	1583270189361
participant_44	M15866	Cc1ccc(cc1)CC(c2ccc(C)cc2)S(=O)NC(C(=O)C)C3C=CC=C3	PWVUEQYMASNDDM-UHFFFAOYSA-N	513	1583270240814
participant_44	M15867	Cc1ccc(cc1)CC(c2ccc(C)cc2)S(=O)NC(C3C=CC=C3)S(=O)C	WACIJQAWLPQNED-UHFFFAOYSA-N	497	1583270249141
participant_44	M15868	Cc1ccc(cc1)CC(c2ccc(C)cc2)C(=O)NC(C3C=CC=C3)S(=O)C	UGXZBUSKIWSUFT-UHFFFAOYSA-N	512	1583270253335
participant_44	M15869	Cc1ccc(cc1)CC(c2ccc(C)cc2)C(=O)NC(C3C=CC=C3)S(=O)O	XIKCJHBTQCVDAL-UHFFFAOYSA-N	509	1583270257295
participant_44	M15870	Cc1ccc(cc1)CC(c2ccc(C)cc2)C(=O)NC(C3C=CC=C3)S(=O)OC	YEYULUDEOWHFQK-UHFFFAOYSA-N	507	1583270273478
participant_44	M15871	CCOS(=O)C(C1C=CC=C1)NC(=O)C(Cc2ccc(C)cc2)c3ccc(C)cc3	YUBJBVKBNWEMIE-UHFFFAOYSA-N	501	1583270275652
participant_44	M15872	CCCOS(=O)C(C1C=CC=C1)NC(=O)C(Cc2ccc(C)cc2)c3ccc(C)cc3	JXRZUSBKJOGZPC-UHFFFAOYSA-N	492	1583270277416
participant_44	M15873	CCCCOS(=O)C(C1C=CC=C1)NC(=O)C(Cc2ccc(C)cc2)c3ccc(C)cc3	SBVRTHUBNHQTHR-UHFFFAOYSA-N	477	1583270279381
participant_44	M15874	CCCCCOS(=O)C(C1C=CC=C1)NC(=O)C(Cc2ccc(C)cc2)c3ccc(C)cc3	MNHGKFZNSOECQP-UHFFFAOYSA-N	461	1583270280388
participant_44	M15875	CCCCCCOS(=O)C(C1C=CC=C1)NC(=O)C(Cc2ccc(C)cc2)c3ccc(C)cc3	DVDLRCZGSPEGQN-UHFFFAOYSA-N	441	1583270282215
participant_44	M15876	CCCCCCCOS(=O)C(C1C=CC=C1)NC(=O)C(Cc2ccc(C)cc2)c3ccc(C)cc3	TVYOCWKPYYQCOA-UHFFFAOYSA-N	417	1583270284488
participant_44	M15877	Cc1ccc(cc1)CC(c2ccc(C)cc2)C(=O)NC(C3C=CC=C3)S(=O)OCC4CCCCC4	AQFHIQFTVROROX-UHFFFAOYSA-N	438	1583270286116
participant_44	M15878	Cc1ccc(cc1)CC(c2ccc(C)cc2)C(=O)NC(C3C=CC=C3)S(=O)OCC4=CCCCC4	QXLNUTFYWRKOHG-UHFFFAOYSA-N	477	1583270290584
participant_44	M15879	Cc1ccc(cc1)CC(c2ccc(C)cc2)C(=O)NC(C3C=CC=C3)S(=O)OCC4=CC=CCC4	UMTZJCSVOQXQKP-UHFFFAOYSA-N	485	1583270291809
participant_44	M15880	Cc1ccc(cc1)CC(c2ccc(C)cc2)C(=O)NC(C3C=CC=C3)S(=O)OCc4ccccc4	FSYMPVPYSBNAFU-UHFFFAOYSA-N	453	1583270292704
participant_44	M15881	Cc1ccc(cc1)CC(c2ccc(C)cc2)C(=O)NC(C3C=CN=C3)S(=O)OCc4ccccc4	QJLNWRMWUJIEPF-UHFFFAOYSA-N	463	1583270298121
participant_44	M15882	Cc1ccc(cc1)CC(c2ccc(C)cc2)C(=O)NC(n3ccnc3)S(=O)OCc4ccccc4	JYVKMJRVKGRJLH-UHFFFAOYSA-N	460	1583270298852
participant_44	M8541	CC(=O)C	CSCPPACGZOOCGX-UHFFFAOYSA-N	44	1583270360921
participant_44	M8542	CCC(=O)C	ZWEHNKRNPOVVGH-UHFFFAOYSA-N	44	1583270380831
participant_44	M8543	CCCC(=O)C	XNLICIUVMPYHGG-UHFFFAOYSA-N	48	1583270382134
participant_44	M15883	CC(C)CC(=O)C	NTIZESTWPVYFNL-UHFFFAOYSA-N	51	1583270383597
participant_44	M15884	CC(CC(=O)C)O	PCYZZYAEGNVNMH-UHFFFAOYSA-N	43	1583270387490
participant_44	M15885	CC(=O)CC(=O)C	YRKCREAYFQTBPV-UHFFFAOYSA-N	64	1583270393693
participant_44	M15886	CC(=O)SC(=O)C	DPCQJLQPDJPRCM-UHFFFAOYSA-N	64	1583270401868
participant_44	M15887	CC(=O)OC(=O)C	WFDIJRYMOXRFFG-UHFFFAOYSA-N	64	1583270406033
participant_44	M15888	CC(=O)NC(=O)C	ZSBDPRIWBYHIAF-UHFFFAOYSA-N	74	1583270409790
participant_44	M15889	CC(=O)NC(=O)N	GKRZNOGGALENQJ-UHFFFAOYSA-N	67	1583270419016
participant_44	M15890	CC(=O)CC(=O)N	GCPWJFKTWGFEHH-UHFFFAOYSA-N	57	1583270425925
participant_44	M15891	CC(C(=O)C)C(=O)C	GSOHKPVFCOWKPU-UHFFFAOYSA-N	72	1583270435084
participant_44	M15892	CC(=O)N(C)C(=O)C	ZNQFZPCFVNOXJQ-UHFFFAOYSA-N	79	1583270438897
participant_44	M15893	CCN(C(=O)C)C(=O)C	OUUWATVJTLBCFV-UHFFFAOYSA-N	71	1583270443881
participant_44	M15894	CC(C)N(C(=O)C)C(=O)C	WCEGPMFZWQIRAR-UHFFFAOYSA-N	77	1583270445600
participant_44	M15895	CC(N(C(=O)C)C(=O)C)O	YLIKZNPHXGJYGR-UHFFFAOYSA-N	70	1583270449785
participant_44	M15896	CC(=O)N(C(=O)C)C(=O)C	FQTCUKQMGGJRCU-UHFFFAOYSA-N	85	1583270452569
participant_44	M15897	CCC(=O)N(C(=O)C)C(=O)C	KSUGBKBELBSUED-UHFFFAOYSA-N	93	1583270482529
participant_44	M15898	CCCC(=O)N(C(=O)C)C(=O)C	JLKAOQMEXYJVEP-UHFFFAOYSA-N	91	1583270487563
participant_44	M15899	CCCCC(=O)N(C(=O)C)C(=O)C	MYBJPSOCMZYSQS-UHFFFAOYSA-N	89	1583270489165
participant_44	M15900	CCCCCC(=O)N(C(=O)C)C(=O)C	WLNOBPZBYKYZNK-UHFFFAOYSA-N	85	1583270489961
participant_44	M15901	CCCCCCC(=O)N(C(=O)C)C(=O)C	ZOJBIXNEFODMRE-UHFFFAOYSA-N	80	1583270490925
participant_44	M15902	CC(=O)N(C(=O)C)C(=O)C1CCCCC1	IMXKUHSIFQHUED-UHFFFAOYSA-N	76	1583270492385
participant_44	M15903	CC(=O)N(C(=O)C)C(=O)C1=CCCCC1	FHFDVIJVYJBRCF-UHFFFAOYSA-N	138	1583270496452
participant_44	M15904	CC(=O)N(C(=O)C)C(=O)C1=CCCC=C1	JDQIOEIMAQRGQG-UHFFFAOYSA-N	215	1583270498702
participant_44	M15905	CC(=O)N(C(=O)C)C(=O)c1ccccc1	CMSXMQNZELBUKF-UHFFFAOYSA-N	323	1583270500575
participant_44	M15906	CCC(=O)N(C(=O)C)C(=O)c1ccccc1	JNMDBANVWVMACZ-UHFFFAOYSA-N	333	1583270528943
participant_44	M15907	CCCC(=O)N(C(=O)C)C(=O)c1ccccc1	SJMKFRAIRUJWGE-UHFFFAOYSA-N	326	1583270530102
participant_44	M15908	CCCCC(=O)N(C(=O)C)C(=O)c1ccccc1	DICDARAMOXCXCL-UHFFFAOYSA-N	316	1583270533111
participant_44	M15909	CCCCCC(=O)N(C(=O)C)C(=O)c1ccccc1	DSCHCKFNIVSUPZ-UHFFFAOYSA-N	302	1583270534464
participant_44	M15910	CCCCCCC(=O)N(C(=O)C)C(=O)c1ccccc1	IEKCECYKCXEEQT-UHFFFAOYSA-N	285	1583270535415
participant_44	M15911	CC(=O)N(C(=O)c1ccccc1)C(=O)C2CCCCC2	VAONXRKLPFXUNV-UHFFFAOYSA-N	265	1583270536852
participant_44	M15912	CC1CCC(CC1)C(=O)N(C(=O)C)C(=O)c2ccccc2	KRECRVWGEMWLDY-UHFFFAOYSA-N	282	1583270539064
participant_44	M15913	CCC1CCC(CC1)C(=O)N(C(=O)C)C(=O)c2ccccc2	PTOCWKGWKPXLEI-UHFFFAOYSA-N	269	1583270540291
participant_44	M15914	CCCC1CCC(CC1)C(=O)N(C(=O)C)C(=O)c2ccccc2	GEVRIOUDWSXEDK-UHFFFAOYSA-N	269	1583270541147
participant_44	M15915	CC(=O)N(C(=O)c1ccccc1)C(=O)C2CCC3CCCC3C2	ZZPFANBMCCOXSJ-UHFFFAOYSA-N	243	1583270542622
participant_44	M15916	CC(=O)N(C(=O)c1ccccc1)C(=O)C2CCC3C=CCC3C2	FJUYSKUUDZBQNT-UHFFFAOYSA-N	321	1583270546080
participant_44	M15917	CC(=O)N(C(=O)c1ccccc1)C(=O)C2CCC3=C(CC=C3)C2	ABJKTBRVVUXTEW-UHFFFAOYSA-N	385	1583270547760
participant_44	M15918	CC(=O)N(C(=O)c1ccccc1)C(=O)C2C=CC3=C(CC=C3)C2	WFXVIMWIRMIWDY-UHFFFAOYSA-N	434	1583270548848
participant_44	M15919	CC(=O)N(C(=O)c1ccccc1)C(=O)c2ccc3C=CCc3c2	YHUDDCONDQFQLU-UHFFFAOYSA-N	495	1583270549853
participant_44	M15920	CC(=O)N(C(=O)c1ccccc1)C(=O)c2cc3CC=Cc3cn2	BFTQKNJFWGNIQS-UHFFFAOYSA-N	470	1583270563787
participant_44	M15921	CC(=O)N(C(=O)c1ccccc1)C(=O)c2ncc3C=CCc3n2	HWSVPXBHROEWKN-UHFFFAOYSA-N	474	1583270564960
participant_44	M15922	CC(=O)N(C(=O)c1ccccc1)C(=O)c2ncc3C=NCc3n2	QNKNRWDJPQWBIU-UHFFFAOYSA-N	461	1583270566401
participant_44	M15923	Cc1ccc(cc1)C(=O)N(C(=O)C)C(=O)c2ncc3C=NCc3n2	XTIZPQUYYPRNHI-UHFFFAOYSA-N	527	1583270597136
participant_44	M15924	CCc1ccc(cc1)C(=O)N(C(=O)C)C(=O)c2ncc3C=NCc3n2	KZXFKXSBOONNDK-UHFFFAOYSA-N	508	1583270601544
participant_44	M15925	CCCc1ccc(cc1)C(=O)N(C(=O)C)C(=O)c2ncc3C=NCc3n2	KNIADYZFXZWFGY-UHFFFAOYSA-N	498	1583270602429
participant_44	M15926	CCCCc1ccc(cc1)C(=O)N(C(=O)C)C(=O)c2ncc3C=NCc3n2	QMKBYERLWGJANW-UHFFFAOYSA-N	484	1583270603800
participant_44	M15927	CCCCCc1ccc(cc1)C(=O)N(C(=O)C)C(=O)c2ncc3C=NCc3n2	RULXYJZBXUJWJI-UHFFFAOYSA-N	464	1583270604945
participant_44	M15928	CCCCCCc1ccc(cc1)C(=O)N(C(=O)C)C(=O)c2ncc3C=NCc3n2	UOCCYVQBEORTEH-UHFFFAOYSA-N	439	1583270605807
participant_44	M15929	CCCCCCCc1ccc(cc1)C(=O)N(C(=O)C)C(=O)c2ncc3C=NCc3n2	PGKDVVOCDIGDKL-UHFFFAOYSA-N	409	1583270606100
participant_44	M15930	CC(=O)N(C(=O)c1ccc(cc1)C2CCCCC2)C(=O)c3ncc4C=NCc4n3	GISMADJHFKGMNI-UHFFFAOYSA-N	412	1583270622865
participant_44	M15931	CC(=O)N(C(=O)c1ccc(cc1)C2=CCCCC2)C(=O)c3ncc4C=NCc4n3	FMNBJSGANXQDJO-UHFFFAOYSA-N	490	1583270625917
participant_44	M15932	CC(=O)N(C(=O)c1ccc(cc1)C2=CCCC=C2)C(=O)c3ncc4C=NCc4n3	DGGIUVRPQBFVHR-UHFFFAOYSA-N	530	1583270628010
participant_44	M15933	CC(=O)N(C(=O)c1ccc(cc1)-c2ccccc2)C(=O)c3ncc4C=NCc4n3	GSGBWYLEXXYRBK-UHFFFAOYSA-N	542	1583270629181
participant_44	M15934	CC(=O)N(C(=O)c1ccc(cc1)-c2ccccc2)C(=O)c3ncc4C=CCc4n3	XFPACISKURVEFH-UHFFFAOYSA-N	537	1583270668635
participant_44	M15935	CC(=O)N(C(=O)c1ccc(cc1)-c2ccccc2)C(=O)c3cc4CC=Cc4cn3	VTIQWGQTIFUHMI-UHFFFAOYSA-N	520	1583270670228
participant_44	M15936	CC(=O)N(C(=O)c1ccc(cc1)-c2ccccc2)C(=O)c3ccc4C=CCc4c3	JRTUGDHRWGVTCS-UHFFFAOYSA-N	499	1583270671761
participant_44	M15937	C=CCc1ccnc(C(=O)N(C(=O)C)C(=O)c2ccc(cc2)-c3ccccc3)n1	CBQQMZCWYXOAGZ-UHFFFAOYSA-N	518	1583270697870
participant_44	M15938	CCc1ccnc(C(=O)N(C(=O)C)C(=O)c2ccc(cc2)-c3ccccc3)n1	SUMRGUZQNJQXGN-UHFFFAOYSA-N	529	1583270699722
participant_44	M15939	Cc1ccnc(C(=O)N(C(=O)C)C(=O)c2ccc(cc2)-c3ccccc3)n1	PXJFOIAXJAZMJP-UHFFFAOYSA-N	557	1583270700512
participant_44	M15940	CC(=O)N(C(=O)c1ccc(cc1)-c2ccccc2)C(=O)c3ncccn3	RPIUQXXMNFYLGZ-UHFFFAOYSA-N	497	1583270702100
participant_44	M15941	Cc1ccnc(C(=O)N(C(=O)C)C(=O)c2ccccc2)n1	FDVSXTADMJJOOZ-UHFFFAOYSA-N	496	1583270717217
participant_44	M15942	Cc1ccnc(C(=O)N(C(=O)c2ccccc2)C(=O)N)n1	XCXBDBYRRUEPII-UHFFFAOYSA-N	487	1583270752261
participant_44	M15943	C1CCSC1	RAOIDOHSFRTOEL-UHFFFAOYSA-N	0	1583270790025
participant_44	M15944	C1=CSCC1	OXBLVCZKDOZZOJ-UHFFFAOYSA-N	80	1583270794364
participant_44	M15945	c1ccsc1	YTPLMLYBLZKORZ-UHFFFAOYSA-N	181	1583270795378
participant_44	M15946	C=C/C=C\S	AKLCQAMYTDNOFK-ARJAWSKDSA-N	0	1583270808447
participant_44	M615	C=CC=C	KAKZBPTYRLMSJV-UHFFFAOYSA-N	0	1583270809170
participant_44	M15947	C=C/C=C\C	PMJHHCWVYXUKFD-PLNGDYQASA-N	19	1583270817363
participant_44	M15948	C=C/C=C\CC	AHAREKHAZNPPMI-WAYWQWQTSA-N	9	1583270819118
participant_44	M5084	CCCCCc1ccc(C)cc1	LGKMWHPZOZYYTQ-UHFFFAOYSA-N	307	1583270838741
participant_44	M5085	CCCCCCc1ccc(C)cc1	BCJOBVWKIGRZCW-UHFFFAOYSA-N	287	1583270839596
participant_44	M4685	Cc1ccc(cc1)C2CCCCC2	GDFJTZFSMFVMKX-UHFFFAOYSA-N	275	1583270840640
participant_44	M15949	Cc1ccc(cc1)C2CCC(C)CC2	FDEYNQHYWGZWRS-UHFFFAOYSA-N	306	1583270842253
participant_44	M15950	Cc1ccc(cc1)C2C=CC(C)CC2	ZZGLAHSZHSGCHS-UHFFFAOYSA-N	391	1583270845748
participant_44	M15951	CC1C=CC(C=C1)c2ccc(C)cc2	FWKDBCUCMTYFQP-UHFFFAOYSA-N	438	1583270846843
participant_44	M15952	Cc1ccc(cc1)C2C=CC(=CC2)C	YSVVXCDDMDQHGF-UHFFFAOYSA-N	460	1583270855712
participant_44	M4686	Cc1ccc(cc1)-c2ccc(C)cc2	RZTDESRVPFKCBH-UHFFFAOYSA-N	469	1583270857508
participant_44	M4688	Cc1ccc(cc1)-c2ccc(cc2)Cl	XYOKCUNCQZYSPK-UHFFFAOYSA-N	481	1583270874076
participant_44	M15953	Cc1ccc(cc1)-c2ccc(cc2)Br	MYWLXURJCXISCT-UHFFFAOYSA-N	475	1583270880394
participant_44	M4689	Cc1ccc(cc1)-c2ccc(cc2)F	JSBJQQZPQJIGFJ-UHFFFAOYSA-N	475	1583270884106
participant_44	M15954	c1cc(ccc1-c2ccc(cc2)Cl)Cl	YTBRNEUEFCNVHC-UHFFFAOYSA-N	437	1583270890273
participant_44	M15955	Cc1ccsc1	QENGPZGAWFQWCZ-UHFFFAOYSA-N	188	1583270954266
participant_44	M15956	CCc1ccsc1	SLDBAXYJAIRQMX-UHFFFAOYSA-N	172	1583270957490
participant_44	M15957	CCCc1ccsc1	QZNFRMXKQCIPQY-UHFFFAOYSA-N	168	1583270959942
participant_44	M15958	CCCCc1ccsc1	KPOCSQCZXMATFR-UHFFFAOYSA-N	162	1583270960350
participant_44	M15959	CCCCCc1ccsc1	PIQKSZYJGUXAQF-UHFFFAOYSA-N	153	1583270962372
participant_44	M15960	CCCCCCc1ccsc1	JEDHEMYZURJGRQ-UHFFFAOYSA-N	143	1583270963504
participant_44	M15961	C1CCC(C1)Cc2ccsc2	FCORTWSLMWCOIB-UHFFFAOYSA-N	140	1583270969731
participant_44	M15962	CCCCCCCc1ccsc1	IUUMHORDQCAXQU-UHFFFAOYSA-N	131	1583270984950
participant_44	M15963	C1CCC(CC1)Cc2ccsc2	NKJGSIXSWBMKED-UHFFFAOYSA-N	128	1583270986348
participant_44	M15964	C1=CCC(CC1)Cc2ccsc2	HUSXLAYRLMCWEX-UHFFFAOYSA-N	218	1583270991560
participant_44	M15965	C1=CCC(=CC1)Cc2ccsc2	IFZVTAWLADASBQ-UHFFFAOYSA-N	285	1583270992593
participant_44	M15966	C1=CC=C(CC1)Cc2ccsc2	SULGBDUQJGSUDK-UHFFFAOYSA-N	306	1583271001361
participant_44	M15967	c1ccc(cc1)Cc2ccsc2	QNIZTJWJJFGIDS-UHFFFAOYSA-N	386	1583271002526
participant_44	M15968	c1ccc(cc1)Nc2ccsc2	AACVIJSESUHQOI-UHFFFAOYSA-N	406	1583271014737
participant_44	M15969	CN(c1ccccc1)c2ccsc2	ZELQTDZUJPPORD-UHFFFAOYSA-N	408	1583271019146
participant_44	M15970	CCN(c1ccccc1)c2ccsc2	DMYMSIPIMSNXFQ-UHFFFAOYSA-N	390	1583271021037
participant_44	M15971	CC(C)N(c1ccccc1)c2ccsc2	AOFZZSAJTPOGML-UHFFFAOYSA-N	398	1583271022701
participant_44	M15972	C=C(C)N(c1ccccc1)c2ccsc2	ICACPFRJAVUTRQ-UHFFFAOYSA-N	389	1583271028067
participant_44	M15973	CC(=O)N(c1ccccc1)c2ccsc2	FQIOFPYHAKTQFP-UHFFFAOYSA-N	418	1583271030938
participant_44	M15974	Cc1ccc(cc1)N(C(=O)C)c2ccsc2	KKLZYQSLGZROAR-UHFFFAOYSA-N	490	1583271043208
participant_44	M15975	Cc1ccc(cc1)C(C(=O)C)c2ccsc2	VWIILJYVJOZOOF-UHFFFAOYSA-N	490	1583271055499
participant_44	M15976	CCC(c1ccc(C)cc1)c2ccsc2	GWIKZJSYIAYWHX-UHFFFAOYSA-N	460	1583271065769
participant_44	M15977	Cc1ccc(cc1)C(c2ccsc2)NC	JUQJESFCQCOIHN-UHFFFAOYSA-N	498	1583271069628
participant_44	M15978	CCNC(c1ccc(C)cc1)c2ccsc2	FSYZXCAAEOGBBQ-UHFFFAOYSA-N	491	1583271079304
participant_44	M15979	CC(C)NC(c1ccc(C)cc1)c2ccsc2	HXDXGBBRBXORQR-UHFFFAOYSA-N	482	1583271081054
participant_44	M15980	Cc1ccc(cc1)C(c2ccsc2)NC(C)O	TXTFYSAKUWESQB-UHFFFAOYSA-N	482	1583271084340
participant_44	M15981	Cc1ccc(cc1)C(c2ccsc2)NC(=O)C	GBCLSUGOURLKKG-UHFFFAOYSA-N	521	1583271087002
participant_44	M15982	Cc1ccc(cc1)C(c2ccoc2)NC(=O)C	CFBDLJFNADMROI-UHFFFAOYSA-N	535	1583271095948
participant_44	M15983	Cc1ccc(cc1)C(c2cc[nH]c2)NC(=O)C	VFQPUZPRWXVSDS-UHFFFAOYSA-N	505	1583271101935
participant_44	M15984	CC(=O)NC(c1ccc(cc1)Cl)c2ccoc2	DBIBYQCONVKXGI-UHFFFAOYSA-N	519	1583271111639
participant_44	M15985	CC(=O)NC(c1ccc(cc1)Br)c2ccoc2	IVLXWWOYZVKNML-UHFFFAOYSA-N	512	1583271114358
participant_44	M15986	CC(=O)NC(c1ccc(cc1)F)c2ccoc2	ZFJZNBPUZOZHNP-UHFFFAOYSA-N	507	1583271116516
participant_44	M15987	CC(=O)NC(c1ccc(cc1)S)c2ccoc2	CGILJZOKAZLGBT-UHFFFAOYSA-N	512	1583271119809
participant_44	M15988	CC(=O)NC(c1ccc(cc1)O)c2ccoc2	YKFYUTUNBWFRGL-UHFFFAOYSA-N	512	1583271122444
participant_44	M15989	CC(=O)NC(c1ccc(cc1)N)c2ccoc2	VTOYDOQKTWFPET-UHFFFAOYSA-N	512	1583271124629
participant_44	M15990	CCC(=O)NC(c1ccc(C)cc1)c2ccoc2	UTCSBEFEBVHJQT-UHFFFAOYSA-N	528	1583271137702
participant_44	M15991	CC(C)C(=O)NC(c1ccc(C)cc1)c2ccoc2	ANWBSVCYHAJPPW-UHFFFAOYSA-N	518	1583271144557
participant_44	M15992	CCC(C)C(=O)NC(c1ccc(C)cc1)c2ccoc2	ZLSQXKYGMBCXAG-UHFFFAOYSA-N	516	1583271146875
participant_44	M15993	CCCC(C)C(=O)NC(c1ccc(C)cc1)c2ccoc2	DUWLAHCNFQYXDM-UHFFFAOYSA-N	504	1583271147707
participant_44	M15994	CCCCC(C)C(=O)NC(c1ccc(C)cc1)c2ccoc2	WKZRODIZWNPAHP-UHFFFAOYSA-N	489	1583271148969
participant_44	M15995	CCCCCC(C)C(=O)NC(c1ccc(C)cc1)c2ccoc2	NARAYBRTZYIATG-UHFFFAOYSA-N	468	1583271150210
participant_44	M15996	Cc1ccc(cc1)C(c2ccoc2)NC(=O)C3CCCCCC3	BMBIPYNICZVZBU-UHFFFAOYSA-N	397	1583271154009
participant_44	M15997	Cc1ccc(cc1)C(c2ccoc2)NC(=O)C3CCCCC3	HNFBODSYGDDBGA-UHFFFAOYSA-N	429	1583271168958
participant_44	M15998	Cc1ccc(cc1)C(c2ccoc2)NC(=O)C3=CCCCC3	UTMLNTBWUACDNG-UHFFFAOYSA-N	520	1583271171989
participant_44	M15999	Cc1ccc(cc1)C(c2ccoc2)NC(=O)C3=CCCC=C3	RQZFVHIQQBXXCR-UHFFFAOYSA-N	542	1583271174467
participant_44	M16000	Cc1ccc(cc1)C(c2ccoc2)NC(=O)c3ccccc3	ATAABAIIMVFBAQ-UHFFFAOYSA-N	542	1583271175395
participant_44	M16001	Cc1ccc(cc1)C(c2ccoc2)NC(=O)c3cccc(C)c3	LDUUXSQGFPUCSE-UHFFFAOYSA-N	592	1583271192313
participant_44	M16002	CCc1cccc(c1)C(=O)NC(c2ccc(C)cc2)c3ccoc3	YVQPDTKMBPXFQV-UHFFFAOYSA-N	583	1583271193367
participant_44	M16003	CCCc1cccc(c1)C(=O)NC(c2ccc(C)cc2)c3ccoc3	HUODCFFBGTXVFO-UHFFFAOYSA-N	573	1583271194272
participant_44	M16004	Cc1ccc(cc1)C(c2ccoc2)NC(=O)c3ccc4CCCc4c3	AUYBRLRCUNRSSM-UHFFFAOYSA-N	563	1583271196227
participant_44	M16005	Cc1ccc(cc1)C(c2ccoc2)NC(=O)c3ccc4CC=Cc4c3	JZLNBXOBZKYCKO-UHFFFAOYSA-N	578	1583271200819
participant_44	M16006	Cc1ccc(cc1)C(c2ccoc2)NC(=O)c3ccc4CC=Nc4c3	NIYSUDUCIREXOD-UHFFFAOYSA-N	597	1583271207250
participant_44	M16007	Cc1ccc(cc1)C(c2ccoc2)NC(=O)c3ccc4CC=Nc4n3	DMWRBXNTKJVEGO-UHFFFAOYSA-N	601	1583271213645
participant_44	M16008	Cc1ccc(cc1)C(c2ccoc2)NC(=O)c3cnc4CC=Nc4n3	BKOLLJZPKNLKLO-UHFFFAOYSA-N	598	1583271215599
participant_44	M16009	Cc1ccc(cc1)C(c2ccoc2)NC(=O)c3cnc4c(nc[nH]4)n3	SZLMCMWXYALJBD-UHFFFAOYSA-N	598	1583271246435
participant_44	M16010	Cc1ccc(C(c2ccoc2)NC(=O)c3cnc4c(nc[nH]4)n3)nc1	OOMKYENCLFQZQW-UHFFFAOYSA-N	568	1583271255227
participant_44	M16011	C[n+]1ccc(C(c2ccoc2)NC(=O)c3cnc4c(nc[nH]4)n3)nc1	XZFPRCQZQATRQR-UHFFFAOYSA-O	502	1583271259427
participant_44	M16012	C[n+]1cnc(cn1)C(c2ccoc2)NC(=O)c3cnc4c(nc[nH]4)n3	MAQXSBHMLHBJSX-UHFFFAOYSA-O	457	1583271262846
participant_44	M16013	Cc1cnc(cn1)C(c2ccoc2)NC(=O)c3cnc4c(nc[nH]4)n3	MZKNIODXQVQQCM-UHFFFAOYSA-N	471	1583271270592
participant_44	M16014	Cc1ccc(cc1)C(c2ccoc2)NC(=O)c3ccc4c(nc[nH]4)n3	VDQWRHJSFHWNRH-UHFFFAOYSA-N	601	1583271278428
participant_44	M16015	Cc1ccc(cc1)C(c2ccoc2)NC(=O)c3ccc4c(c3)nc[nH]4	GLAUNMOQLULTQQ-UHFFFAOYSA-N	597	1583271279105
participant_44	M16016	Cc1ccc(cc1)C(c2ccoc2)NC(=O)c3ccc4c(cc[nH]4)c3	UZAMUQNPFAIISU-UHFFFAOYSA-N	571	1583271280440
participant_44	M16017	Cc1ccc(cc1)C2c3cocc3-[n+]4c(ccc5CC=Nc54)C(=O)N2	YNZDUPGHHQIHQZ-UHFFFAOYSA-O	548	1583271306261
participant_44	M16018	Cc1ccc(cc1)C2c3cocc3N4C(C=CC5=C4N=CC5)C(=O)N2	FAQYZEUJIYMIOU-UHFFFAOYSA-N	534	1583271311373
participant_44	M16019	Cc1ccc(cc1)C(c2ccoc2)NC(=O)C3C=CC4=C(N=CC4)N3	SBKIEMDSLIZOJO-UHFFFAOYSA-N	556	1583271321383
participant_44	M16020	Cc1ccc(cc1)/C(=N/C(=O)c2ccc3CC=Nc3n2)/c4ccoc4	NEJLMUIRZLOTSB-NKFKGCMQSA-N	612	1583271329038
participant_44	M16021	Cc1ccc(cc1)/C(=C/C(=O)c2ccc3CC=Nc3n2)/c4ccoc4	PTNITLISOVRIBN-PDGQHHTCSA-N	604	1583271336138
participant_44	M16022	Cc1ccc(cc1)S(=NC(=O)c2ccc3CC=Nc3n2)c4ccoc4	SNLDYOIGTXCGGU-UHFFFAOYSA-N	585	1583271405831
participant_44	M16023	Cc1ccc(cc1)/C(=N/C(=S)c2ccc3CC=Nc3n2)/c4ccoc4	ZTBWFMAKMIDXBB-NKFKGCMQSA-N	594	1583271438236
participant_44	M16024	Cc1ccc(cc1)/C(=N/C(=N)c2ccc3CC=Nc3n2)/c4ccoc4	USOWCOFEWGWFNA-CNMZKLJQSA-N	606	1583271450763
participant_44	M16025	Cc1ccc(cc1)/C(=N/C(=N)c2ccc3CC=Nc3c2)/c4ccoc4	VXPQADBEJBRTSP-RPMMURRYSA-N	593	1583271458277
participant_44	M16026	Cc1ccc(cc1)/C(=N/C(=N)c2ccc3CC=Cc3c2)/c4ccoc4	ZVPXQLYLWHEHRH-KOLCXBMKSA-N	578	1583271459349
participant_44	M16027	Cc1ccc(cc1)/C(=N/C(=C)c2ccc3CC=Cc3c2)/c4ccoc4	HEPJXAMHGLFWOS-VHXPQNKSSA-N	558	1583271461925
participant_44	M16028	Cc1ccc(cc1)/C(=N/C(=O)c2ccc3CC=Cc3c2)/c4ccoc4	PNEPOUFEINOJRX-LNVKXUELSA-N	583	1583271464917
participant_44	M16029	Cc1ccc(cc1)/C(=N/C(=O)c2ccc3CC=Cc3n2)/c4ccoc4	KMWYLZJMWVSLMV-ATJXCDBQSA-N	603	1583271468284
participant_44	M16030	Cc1ccc(cc1)/C(=N/C(=O)c2ccc3CN=Cc3n2)/c4ccoc4	VAJIXHWWXMKTAB-NMWGTECJSA-N	612	1583271470722
participant_44	M16031	Cc1ccc(cc1)/C(=N/C(=O)c2ccc3CN=Cc3c2)/c4ccoc4	XHGMIXHSJQAFMQ-ATJXCDBQSA-N	599	1583271481119
participant_44	M16032	Cc1ccc(cc1)/C(=N/C(=O)c2cc3C=NCc3nc2)/c4ccoc4	UNTBMUYOHXZBEY-NMWGTECJSA-N	605	1583271487413
participant_44	M16033	Cc1ccc(cc1)/C(=N/C(=O)c2ncc3CN=Cc3n2)/c4ccoc4	ZYQNCDHGBVCARI-QJOMJCCJSA-N	600	1583271502766
participant_44	M16034	Cc1ccc(cc1)/C(=N/C(=O)c2cc3C=NCc3cn2)/c4ccoc4	IYIOVIARFRPZSA-NMWGTECJSA-N	603	1583271507673
participant_44	M16035	Cc1ccc(cc1)/C(=N/C(=O)c2cc3C=CCc3cn2)/c4ccoc4	WXLGKEZTOIMKOU-ATJXCDBQSA-N	594	1583271509939
participant_44	M16036	Cc1ccc(cc1)/C(=N/C(=O)c2ncc3CC=Cc3n2)/c4ccoc4	SMVXSGDOQPCEOU-NKFKGCMQSA-N	600	1583271515833
participant_44	M16037	Cc1ccc(cc1)/C(=N/C(=O)c2ccc(C)c(C=N)n2)/c3ccoc3	XWIVJQOAPJTIEK-KJADQFJGSA-N	617	1583271530472
participant_44	M16038	CCc1ccc(C(=O)/N=C(/c2ccc(C)cc2)\c3ccoc3)nc1C=N	SDIWSJZKCLKQED-CMUSRHIMSA-N	602	1583271537257
participant_44	M16039	Cc1ccc(cc1)/C(=N/C(=O)c2ccc3CCN=Cc3n2)/c4ccoc4	NWKVTWGYVCWTCM-GFMRDNFCSA-N	601	1583271538659
participant_44	M16040	Cc1ccc(cc1)/C(=N/C(=O)c2ccc3ccncc3n2)/c4ccoc4	DYUHAKYRNVSGGD-GFMRDNFCSA-N	603	1583271543519
participant_44	M16041	Cc1ccc(cc1)/C(=N/C(=O)c2ccc3ccccc3n2)/c4ccoc4	UKNIXIHYUHXGDS-FLFQWRMESA-N	579	1583271548078
participant_44	M16042	Cc1ccc(cc1)/C(=N/C(=O)c2ccc3ccccc3c2)/c4ccoc4	VPSSMBPMRJMDOO-GYHWCHFESA-N	551	1583271549550
participant_44	M16043	Cc1ccc(cc1)/C(=N/C(=O)c2ccc3c(cncn3)n2)/c4ccoc4	FIKLWQJGYZUNPC-CLCOLTQESA-N	606	1583271555739
participant_44	M16044	Cc1ccc(cc1)/C(=N/C(=O)c2ccc(c(/C=N\C)n2)N)/c3ccoc3	NVMHBYQFHNFBOI-KZTATHBOSA-N	598	1583271567044
participant_44	M16045	Cc1ccc(cc1)/C(=N/C(=O)c2ccc(c(C=N)n2)N)/c3ccoc3	BISMGEQDGCTMJM-OXZSORIGSA-N	602	1583271568980
participant_44	M16046	Cc1ccc(cc1)/C(=N/C(=O)c2ccc3CNCc3n2)/c4ccoc4	BKYRYLVTSRUCFF-NMWGTECJSA-N	575	1583271593854
participant_44	M16047	Cc1ccc(cc1)/C(=N/C(=O)c2ccc3CSCc3n2)/c4ccoc4	USTHVMBXQMHHOS-QOCHGBHMSA-N	588	1583271598896
participant_44	M16048	Cc1ccc(cc1)/C(=N/C(=O)c2ccc3CSCc3c2)/c4ccoc4	BJCGGAAZCVZEMI-XDOYNYLZSA-N	563	1583271603459
participant_44	M16049	Cc1ccc(cc1)/C(=N/C(=O)c2ccc3CSSc3c2)/c4ccoc4	UUHDZKJVEFZTKN-VZCXRCSSSA-N	571	1583271606722
participant_44	M16050	Cc1ccc(cc1)/C(=N/C(=O)c2ccc3CCSc3c2)/c4ccoc4	SKDBOSGRHUDWDD-XDOYNYLZSA-N	593	1583271612299
participant_44	M16051	Cc1ccc(cc1)/C(=N/C(=O)c2ccc3CCSc3n2)/c4ccoc4	JWDDRLKYKQWUFW-PYCFMQQDSA-N	592	1583271619794
participant_44	M16052	Cc1ccc(cc1)/C(=N/C(=O)c2ccc3CNSc3n2)/c4ccoc4	BUJBURZMRGCKBW-XLNRJJMWSA-N	597	1583271622523
participant_44	M16053	Cc1ccc(cc1)/C(=N/C(=O)c2ccc3C=NCc3n2)/c4ccoc4	SNWIXJPCDKPNHH-NMWGTECJSA-N	612	1583271640595
participant_44	M449	CCCc1ccccc1	ODLMAHJVESYWTB-UHFFFAOYSA-N	273	1583274279719
participant_44	M16058	c1ccc2c(c1)CCN2	LPAGFVYQRIESJQ-UHFFFAOYSA-N	263	1583274288188
participant_44	M16059	c1ccc2c(c1)NCN2	MXMZCLLIUQEKSN-UHFFFAOYSA-N	250	1583274290409
participant_44	M16060	c1cc2c(nc1)NCN2	IDKLNGUDPJCFML-UHFFFAOYSA-N	212	1583274292018
participant_44	M16061	c1cnc2c(n1)NCN2	IWCKTDWOJGXHDZ-UHFFFAOYSA-N	145	1583274295248
participant_44	M16062	C1Nc2c(N1)nncn2	RUTLTOVYZQBVMD-UHFFFAOYSA-N	119	1583274296964
participant_44	M16064	c1c2c(ncn1)NCN2	JNFJTOVOVNGJTK-UHFFFAOYSA-N	154	1583274299432
participant_44	M16065	c1cncc2c1NCN2	QCDORINEQGJFOJ-UHFFFAOYSA-N	208	1583274301501
participant_44	M16066	c1cc2c(CCN2)nc1	JKWQHCSGMTWRIQ-UHFFFAOYSA-N	214	1583274311114
participant_44	M16067	C1CNc2c1nccn2	IKODPGBBYKAAFB-UHFFFAOYSA-N	152	1583274313074
participant_44	M16068	c1cc2CCNc2nc1	ZFFYPGZDXUPKNK-UHFFFAOYSA-N	214	1583274315908
participant_44	M16069	c1cncc2c1CCN2	JIEZEWWXWYGFRD-UHFFFAOYSA-N	214	1583274322394
participant_44	M16070	c1ccc2c(c1)CNN2	QDKGOMZIPXGDDJ-UHFFFAOYSA-N	263	1583274331748
participant_44	M16071	c1ccc2CNCc2c1	GWVMLCQWXVFZCN-UHFFFAOYSA-N	250	1583274335289
participant_44	M16072	c1ccc2CSCc2c1	KVRZARWOKBNZMM-UHFFFAOYSA-N	250	1583274425691
participant_44	M10285	c1ccc2CC=Cc2c1	YBYIRNPNPLQARY-UHFFFAOYSA-N	343	1583274437925
participant_44	M108	C1CCC1	PMPVIKIVABFJJI-UHFFFAOYSA-N	0	1583274531673
participant_44	M13902	C1=CCCC1	LPIQUOYDBNQMRZ-UHFFFAOYSA-N	77	1583274556534
participant_44	M14784	C1=CCC=C1	ZSWFCLXCOIISFI-UHFFFAOYSA-N	175	1583274557438
participant_44	M14787	c1ccoc1	YLQBMQCUIZJEEH-UHFFFAOYSA-N	200	1583274562542
participant_44	M16073	c1cc[nH]c1	KAESVJOAVNADME-UHFFFAOYSA-N	175	1583274570123
participant_44	M8207	CC=O	IKHGUXGNUITLKF-UHFFFAOYSA-N	30	1583274648589
participant_44	M8208	C(=O)O	BDAGIHXWWSANSR-UHFFFAOYSA-N	20	1583275257521
participant_44	M16074	COC=O	TZIHFWKZFHZASV-UHFFFAOYSA-N	29	1583275264063
participant_44	M16075	CCOC=O	WBJINCZRORDGAQ-UHFFFAOYSA-N	29	1583275268754
participant_44	M16076	CCOCO	RRLWYLINGKISHN-UHFFFAOYSA-N	9	1583275275072
participant_44	M16063	CCOCC	RTZKZFJDLAIYFH-UHFFFAOYSA-N	18	1583275279711
participant_44	M14345	C1CCOC1	WYURNTSHIVDZCO-UHFFFAOYSA-N	9	1583275284383
participant_44	M220	CCC(C)C	QWTDNUCVQCZILF-UHFFFAOYSA-N	28	1583275317294
participant_44	M16077	CC(O)O	AZHSSKPUVBVXLK-UHFFFAOYSA-N	9	1583275355648
participant_44	M16078	CC(=O)O	QTBSBXVTEAMEQO-UHFFFAOYSA-N	35	1583275358531
participant_44	M16079	CC(=O)OC	KXKVLQRXCPHEJC-UHFFFAOYSA-N	44	1583275386342
participant_44	M16080	CC(=O)SC	OATSQCXMYKYFQO-UHFFFAOYSA-N	44	1583275391944
participant_44	M16081	CC(=O)N=C	ZENVIEHDXYIYJO-UHFFFAOYSA-N	34	1583275404946
participant_44	M16082	CC(=S)O	DUYAAUVXQSMXQP-UHFFFAOYSA-N	20	1583275457873
participant_44	M16083	CC(=S)S	ZEUUVJSRINKECZ-UHFFFAOYSA-N	20	1583275460075
participant_44	M16084	CC(=S)C	JTNXQVCPQMQLHK-UHFFFAOYSA-N	29	1583275470200
participant_44	M16085	CS(=S)C	SPWPBBNVWGWQDJ-UHFFFAOYSA-N	19	1583275485615
participant_44	M13742	CS(=O)C	IAZDPXIOMUYVGZ-UHFFFAOYSA-N	34	1583275489898
participant_44	M13743	CS(=O)O	XNEFVTBPCXGIRX-UHFFFAOYSA-N	25	1583275491547
participant_44	M16086	CCS(=O)O	RQIFXTOWUNAUJC-UHFFFAOYSA-N	24	1583275528853
participant_44	M16087	C1CS(=O)O1	ZUOZRGQXNVBZSJ-UHFFFAOYSA-N	24	1583275532383
participant_44	M16088	COS(=O)C	UJXJECMZMLSTEB-UHFFFAOYSA-N	34	1583275537959
participant_44	M16089	COS(=O)O	QFUDHWDUKUCCHZ-UHFFFAOYSA-N	24	1583275545391
participant_44	M7863	CBr	GZUXJHMPEANEGY-UHFFFAOYSA-N	10	1583275597018
participant_44	M16090	CCl	NEHMKBQYUWJMIP-UHFFFAOYSA-N	10	1583275600161
participant_44	M14348	CF	NBVXSUQYWXRMNV-UHFFFAOYSA-N	10	1583275603153
participant_44	M2267	CS	LSDPWZHWYPCBBB-UHFFFAOYSA-N	10	1583275606522
participant_44	M60	CN	BAVYZALUXZFZLV-UHFFFAOYSA-N	10	1583275612041
participant_44	M4515	C1CC2CC2C1	JAPMJSVZDUYFKL-UHFFFAOYSA-N	0	1583275632019
participant_44	M450	CCCCc1ccccc1	OCKPCBLVNKHBMX-UHFFFAOYSA-N	264	1583275719663
participant_44	M451	CCCCCc1ccccc1	PWATWSYOIIXYMA-UHFFFAOYSA-N	251	1583275720793
participant_44	M452	CCCCCCc1ccccc1	LTEQMZWBSYACLV-UHFFFAOYSA-N	235	1583275721914
participant_44	M16091	c1ccc(cc1)CC2CCCC2	WAAUXNSLVPBVRA-UHFFFAOYSA-N	236	1583275723472
participant_44	M16092	c1ccc(cc1)CC2CCOC2	PMXWKVSABVAGCT-UHFFFAOYSA-N	258	1583275727601
participant_44	M16093	c1ccc(cc1)CC2=COCC2	RHOSPRYPXOHHAA-UHFFFAOYSA-N	332	1583275730926
participant_44	M16094	c1ccc(cc1)Cc2ccoc2	XEVDSPQSOZLKEZ-UHFFFAOYSA-N	399	1583275733170
participant_44	M16095	CC(c1ccccc1)c2ccoc2	DUBGJANQDXHTNE-UHFFFAOYSA-N	408	1583275747644
participant_44	M16096	CCC(c1ccccc1)c2ccoc2	NNGKYMZRCRSMCK-UHFFFAOYSA-N	403	1583275751913
participant_44	M16097	CC(C)C(c1ccccc1)c2ccoc2	PPHMCTTXHSFXHK-UHFFFAOYSA-N	401	1583275753852
participant_44	M16098	CCC(C)C(c1ccccc1)c2ccoc2	NDEZQOPMUHQYEV-UHFFFAOYSA-N	412	1583275755918
participant_44	M16099	CCCC(C)C(c1ccccc1)c2ccoc2	IROUCTQEZXLMDK-UHFFFAOYSA-N	403	1583275757249
participant_44	M16100	CCCCC(C)C(c1ccccc1)c2ccoc2	NUWVEDJKANUSFW-UHFFFAOYSA-N	391	1583275758765
participant_44	M16101	c1ccc(cc1)C(C2CCCCC2)c3ccoc3	ZGSCKEJFSJDOHN-UHFFFAOYSA-N	322	1583275760296
participant_44	M16102	CC1CCC(CC1)C(c2ccccc2)c3ccoc3	GXPOBWRGIFGMPR-UHFFFAOYSA-N	363	1583275763506
participant_44	M16103	CC1CCC(CC1C)C(c2ccccc2)c3ccoc3	RAWMIJROPJWCLY-UHFFFAOYSA-N	385	1583275765279
participant_44	M16104	CCC1CC(CCC1C)C(c2ccccc2)c3ccoc3	NDARWSSBKDJBOG-UHFFFAOYSA-N	375	1583275766409
participant_44	M16105	c1ccc(cc1)C(C2CCC3CCCC3C2)c4ccoc4	DYHCROIYYXLCFV-UHFFFAOYSA-N	304	1583275769884
participant_44	M16106	c1ccc(cc1)C(C2=CCC3CCCC3C2)c4ccoc4	GSDXWADGASJUFW-UHFFFAOYSA-N	362	1583275776698
participant_44	M16107	c1ccc(cc1)C(C2=CC=C3CCCC3C2)c4ccoc4	CHGJLDLYKXSXPS-UHFFFAOYSA-N	436	1583275777920
participant_44	M16108	c1ccc(cc1)C(c2ccc3CCCc3c2)c4ccoc4	OHDBNUSQCUAIIE-UHFFFAOYSA-N	476	1583275779192
participant_44	M16109	c1ccc(cc1)C(c2ccc3CC=Cc3c2)c4ccoc4	BIPBKPKGCUDCOM-UHFFFAOYSA-N	497	1583275782575
participant_44	M16110	Cc1ccc(cc1)C(c2ccc3CC=Cc3c2)c4ccoc4	UXDXBQNEJVNSSX-UHFFFAOYSA-N	539	1583275822960
participant_44	M16111	CCc1ccc(cc1)C(c2ccc3CC=Cc3c2)c4ccoc4	SUFWIFSPNKXEPS-UHFFFAOYSA-N	524	1583275827582
participant_44	M16112	CCCc1ccc(cc1)C(c2ccc3CC=Cc3c2)c4ccoc4	KMTXOSPBOKCANN-UHFFFAOYSA-N	516	1583275831471
participant_44	M16113	CCCCc1ccc(cc1)C(c2ccc3CC=Cc3c2)c4ccoc4	DUIUXQRVWOLENY-UHFFFAOYSA-N	505	1583275833173
participant_44	M16114	CC(C)CCc1ccc(cc1)C(c2ccc3CC=Cc3c2)c4ccoc4	WMVGNOKUQOTAKA-UHFFFAOYSA-N	508	1583275836114
participant_44	M16115	C=C(C)CCc1ccc(cc1)C(c2ccc3CC=Cc3c2)c4ccoc4	IVINMCGOFQKMII-UHFFFAOYSA-N	517	1583275838998
participant_44	M16116	CC(=O)CCc1ccc(cc1)C(c2ccc3CC=Cc3c2)c4ccoc4	GVNQVULZJCUDNL-UHFFFAOYSA-N	537	1583275841985
participant_44	M16117	CC(=O)NCc1ccc(cc1)C(c2ccc3CC=Cc3c2)c4ccoc4	NUAYWBHZODFZBP-UHFFFAOYSA-N	538	1583275846322
participant_44	M16118	CC(=O)/N=C\c1ccc(cc1)C(c2ccc3CC=Cc3c2)c4ccoc4	PHESQPMHDKLMEP-OYKKKHCWSA-N	535	1583275863947
participant_44	M16119	Cc1ccc(cc1)C(c2ccc3CC(=Cc3c2)C)c4ccoc4	CTTRVJXOXRRYFL-UHFFFAOYSA-N	561	1583275880046
participant_44	M16120	Cc1ccc(cc1)C(c2ccc3CC(=Cc3c2)Cl)c4ccoc4	CLNJXOGRYGUCFW-UHFFFAOYSA-N	553	1583275887767
participant_44	M16121	Cc1ccc(cc1)C(c2ccc3CC(=Cc3c2)F)c4ccoc4	NVZYDMBFJUWFST-UHFFFAOYSA-N	544	1583275892231
participant_44	M16122	Cc1ccc(cc1)C(c2ccc3CC(=Cc3c2)Br)c4ccoc4	PMCRJQLOZKTODX-UHFFFAOYSA-N	547	1583275895088
participant_44	M16123	Cc1ccc(cc1)C(c2ccc3C[N+](=Cc3c2)C)c4ccoc4	RZHDHGJCCFRUHI-UHFFFAOYSA-N	545	1583275916940
participant_44	M16124	Cc1ccc(cc1)C(c2ccc3CN=Cc3c2)c4ccoc4	NSLNZCWDZAJUKU-UHFFFAOYSA-N	549	1583275926913
participant_44	M16125	Cc1ccc(cc1)C(c2ccoc2)c3ccc4CN=Cc4n3	GVGSLHRANXUQKZ-UHFFFAOYSA-N	573	1583275932563
participant_44	M16126	Cc1ccc(cc1)C(c2ccoc2)c3cnc4CN=Cc4n3	ANGXQTIIIOBXAD-UHFFFAOYSA-N	558	1583275937984
participant_44	M16127	Cc1ccc(cc1)C(c2ccoc2)c3nc4C=NCc4nn3	ADYKIJVKNFKWOR-UHFFFAOYSA-N	538	1583275939916
participant_44	M16128	Cc1ccc(cc1)C(c2ccoc2)c3ncc4CN=Cc4n3	FOSBZJSEVVUJHR-UHFFFAOYSA-N	560	1583275950740
participant_44	M16129	Cc1ccc(C(=O)/N=C(/c2ccc(cc2)Cl)\c3ccoc3)nc1C=N	UQCXTQXUVVKJGJ-ILGFUYNSSA-N	608	1583276093844
participant_44	M16130	Cc1ccc(C(=O)/N=C(/c2ccc(cc2)Br)\c3ccoc3)nc1C=N	NEOGHTNRHJYADL-ILGFUYNSSA-N	602	1583276097322
participant_44	M16131	Cc1ccc(C(=O)/N=C(/c2ccc(cc2)F)\c3ccoc3)nc1C=N	GYCYBSDHUJERGT-ILGFUYNSSA-N	597	1583276099914
participant_44	M16132	Cc1ccc(C(=O)/N=C(/c2ccc(cc2)N)\c3ccoc3)nc1C=N	UALIBTFQFFUUEG-OXZSORIGSA-N	602	1583276105959
participant_44	M16133	Cc1ccc(C(=O)/N=C(/c2ccc(cc2)O)\c3ccoc3)nc1C=N	FMYLDWYJESGZCH-QVIVHVDQSA-N	602	1583276108452
participant_44	M16134	Cc1ccc(C(=O)/N=C(/c2ccc(cc2)S)\c3ccoc3)nc1C=N	YBMTTYFLWFUTAA-QVIVHVDQSA-N	602	1583276110838
participant_44	M16135	Cc1ccc(cc1)C(c2ccoc2)NC(=O)c3ccc4CN=Cc4n3	KCDPQOVJGKAIQX-UHFFFAOYSA-N	601	1583276159706
participant_44	M16136	Cc1ccc(cc1)C(CC(=O)c2ccc3CN=Cc3n2)c4ccoc4	AVSACZRIRCEFIG-UHFFFAOYSA-N	597	1583276171318
participant_44	M16137	Cc1ccc(cc1)C(c2ccoc2)SC(=O)c3ccc4CN=Cc4n3	ZHYJOIYNRSMUNR-UHFFFAOYSA-N	585	1583276178130
participant_44	M16138	Cc1ccc(cc1)C(c2ccoc2)OC(=O)c3ccc4CN=Cc4n3	ZIIJIYKCKXQUCE-UHFFFAOYSA-N	591	1583276183255
participant_44	M16139	c1cc(C(=O)O)nc2C=NCc12	NWUBSAIFEFPQOY-UHFFFAOYSA-N	325	1583276238288
participant_44	M16140	c1cc(C=O)nc2C=NCc12	FRUUGUMAESRQJC-UHFFFAOYSA-N	317	1583276242359
participant_44	M16141	CC(=O)c1ccc2CN=Cc2n1	JDIKJQRTLICYSQ-UHFFFAOYSA-N	335	1583276256000
participant_44	M16142	CCC(=O)c1ccc2CN=Cc2n1	PJVAAKCUUHDHSY-UHFFFAOYSA-N	330	1583276263478
participant_44	M16143	CCCC(=O)c1ccc2CN=Cc2n1	JUHFMNBJORXNJG-UHFFFAOYSA-N	328	1583276269884
participant_44	M16144	CCCCC(=O)c1ccc2CN=Cc2n1	CRTYPDKZFXWJOJ-UHFFFAOYSA-N	317	1583276271415
participant_44	M16145	CCCCCC(=O)c1ccc2CN=Cc2n1	HJODHORNNKBBTF-UHFFFAOYSA-N	300	1583276272549
participant_44	M16146	CCCCCCC(=O)c1ccc2CN=Cc2n1	PTOIBCSIUCVXOY-UHFFFAOYSA-N	281	1583276273552
participant_44	M16147	C1CCC(C1)CC(=O)c2ccc3CN=Cc3n2	QPGAXVJTVOEVKZ-UHFFFAOYSA-N	263	1583276274713
participant_44	M16148	CC(C1CCCC1)C(=O)c2ccc3CN=Cc3n2	JZAKHQRGYUHLQJ-UHFFFAOYSA-N	274	1583276277064
participant_44	M16149	CCC(C1CCCC1)C(=O)c2ccc3CN=Cc3n2	CUTMDKSUIHAERW-UHFFFAOYSA-N	270	1583276278675
participant_44	M16150	CCCC(C1CCCC1)C(=O)c2ccc3CN=Cc3n2	ZERJFEJUFCAZHB-UHFFFAOYSA-N	265	1583276279525
participant_44	M16151	CCCCC(C1CCCC1)C(=O)c2ccc3CN=Cc3n2	ZVMYBTWZNPPJSM-UHFFFAOYSA-N	257	1583276280624
participant_44	M16152	CCCCCC(C1CCCC1)C(=O)c2ccc3CN=Cc3n2	HUHGSQRVEXDYQM-UHFFFAOYSA-N	246	1583276281533
participant_44	M16153	CCCCCCC(C1CCCC1)C(=O)c2ccc3CN=Cc3n2	ULINMBQNUWUVCC-UHFFFAOYSA-N	232	1583276282467
participant_44	M16154	C1CCC(CC1)C(C2CCCC2)C(=O)c3ccc4CN=Cc4n3	JXFXDKVQEJQNRR-UHFFFAOYSA-N	166	1583276286456
participant_44	M16155	C1CC=C(CC1)C(C2CCCC2)C(=O)c3ccc4CN=Cc4n3	KABLVCGAEMRPFC-UHFFFAOYSA-N	248	1583276290210
participant_44	M16156	C1=CC=C(CC1)C(C2CCCC2)C(=O)c3ccc4CN=Cc4n3	ZZIZNNRXNOMXHY-UHFFFAOYSA-N	347	1583276291944
participant_44	M16157	c1ccc(cc1)C(C2CCCC2)C(=O)c3ccc4CN=Cc4n3	XZYPJRPLRZDPGS-UHFFFAOYSA-N	426	1583276294268
participant_44	M16158	c1ccc(cc1)C(C2C=CCC2)C(=O)c3ccc4CN=Cc4n3	YCRAYOGVTUAVRY-UHFFFAOYSA-N	489	1583276298200
participant_44	M16159	c1ccc(cc1)C(C2=CCC=C2)C(=O)c3ccc4CN=Cc4n3	WYYHZXNWGDOMKM-UHFFFAOYSA-N	518	1583276299423
participant_44	M16160	c1ccc(cc1)C(c2ccoc2)C(=O)c3ccc4CN=Cc4n3	AHGVHKRMRHNJEL-UHFFFAOYSA-N	542	1583276303050
participant_44	M16161	c1ccc(cc1)C(c2ccoc2)C(=O)c3ccc4CN=Cc4c3	DQRRSUNFLIZSJP-UHFFFAOYSA-N	537	1583276321459
participant_44	M16162	c1ccc(cc1)C(c2ccoc2)C(=O)c3ccc4CC=Cc4c3	NRARRRUWNUKEHS-UHFFFAOYSA-N	518	1583276323063
participant_44	M16163	c1ccc(cc1)C(c2ccoc2)C(=O)c3cc4C=CCc4nc3	WDBLFZVYEDAMRC-UHFFFAOYSA-N	505	1583276326113
participant_44	M16164	c1ccc(cc1)C(c2ccoc2)C(=O)c3cc4C=NCc4nc3	GEHRJORCVNPDIR-UHFFFAOYSA-N	517	1583276327409
participant_44	M16165	c1ccc(cc1)C(c2ccoc2)C(=O)c3ccc4CC=Cc4n3	SNVJBXFEHLNREP-UHFFFAOYSA-N	529	1583276333987
participant_44	M16166	c1ccc(cc1)C(c2ccoc2)C(=O)c3ccc4CC=Nc4n3	YUICTELUSMOVJJ-UHFFFAOYSA-N	542	1583276337108
participant_44	M16167	Cc1ccc(cc1)C(c2ccoc2)C(=O)c3ccc4CN=Cc4n3	CUIXIPSAOOTKEV-UHFFFAOYSA-N	592	1583276354700
participant_44	M16168	CCc1ccc(cc1)C(c2ccoc2)C(=O)c3ccc4CN=Cc4n3	PZDYZASODLHGLU-UHFFFAOYSA-N	574	1583276357320
participant_44	M16169	CCCc1ccc(cc1)C(c2ccoc2)C(=O)c3ccc4CN=Cc4n3	QKIIJXSWIDCZKR-UHFFFAOYSA-N	563	1583276361232
participant_44	M16170	CCCCc1ccc(cc1)C(c2ccoc2)C(=O)c3ccc4CN=Cc4n3	PEOGLCZNIIEKAL-UHFFFAOYSA-N	549	1583276362384
participant_44	M16171	CCCCCc1ccc(cc1)C(c2ccoc2)C(=O)c3ccc4CN=Cc4n3	TUKNXJDQRCRUTI-UHFFFAOYSA-N	529	1583276363458
participant_44	M16172	CCCCCCc1ccc(cc1)C(c2ccoc2)C(=O)c3ccc4CN=Cc4n3	KUCBBCVGXUKPGM-UHFFFAOYSA-N	503	1583276365941
participant_44	M16173	CCCCCCCc1ccc(cc1)C(c2ccoc2)C(=O)c3ccc4CN=Cc4n3	LEIXQSICMQACIQ-UHFFFAOYSA-N	471	1583276366889
participant_44	M16174	C1CCC(CC1)c2ccc(cc2)C(c3ccoc3)C(=O)c4ccc5CN=Cc5n4	YCBBPVIDKMWSOS-UHFFFAOYSA-N	467	1583276380011
participant_44	M16175	C1CC=C(CC1)c2ccc(cc2)C(c3ccoc3)C(=O)c4ccc5CN=Cc5n4	JITVOWAEZPFGRD-UHFFFAOYSA-N	534	1583276383720
participant_44	M16176	C1=CC=C(CC1)c2ccc(cc2)C(c3ccoc3)C(=O)c4ccc5CN=Cc5n4	JAYUBIFDQSLCAU-UHFFFAOYSA-N	559	1583276385001
participant_44	M16177	c1ccc(cc1)-c2ccc(cc2)C(c3ccoc3)C(=O)c4ccc5CN=Cc5n4	SEAIMZWAZCFEFU-UHFFFAOYSA-N	509	1583276386055
participant_44	M16178	Cc1ccc(cc1)-c2ccc(cc2)C(c3ccoc3)C(=O)c4ccc5CN=Cc5n4	RXORQTAGVCKHEF-UHFFFAOYSA-N	520	1583276401217
participant_44	M16179	Cc1ccc(cc1)-c2ccc(cc2)C(c3ccoc3)S(=O)c4ccc5CN=Cc5n4	CAOKQQDORWYYKL-UHFFFAOYSA-N	511	1583276417562
participant_44	M16180	Cc1ccc(cc1)-c2ccc(cc2)C(c3ccoc3)S(=S)c4ccc5CN=Cc5n4	KBQYXHMAQOEJSC-UHFFFAOYSA-N	500	1583276420203
participant_44	M16181	CC1C=CCCC1	UZPWKTCMUADILM-UHFFFAOYSA-N	101	1583276526829
participant_44	M1559	CC1C=CC=CC1	ZNKKYYNWFKHNHZ-UHFFFAOYSA-N	193	1583276528084
participant_39	M16182	CCC12CC=CNC2=CC=NC1S(=O)(=O)Nc3ccc(cc3)C(=O)c4c5c(C=O)c(C)ccn5c(C)n4	UTWGLSGOZFHIEL-UHFFFAOYSA-N	640	1583276607564
participant_39	M16183	CCc1ccn2c(C)nc(c2c1C=O)C(=O)c3ccc(cc3)NS(=O)(=O)C4C5(CC)CC=CNC5=CC=N4	FAQUJOHRLGUWJY-UHFFFAOYSA-N	619	1583276618571
participant_39	M16184	CCC12CC=CNC2=CC=NC1S(=O)(=O)Nc3ccc(cc3)C(=O)c4c5c(C=O)c(ccn5c(C)n4)C(C)C	NWFQBQJWSAQZBB-UHFFFAOYSA-N	610	1583276621495
participant_39	M16185	CCC12CC=CNC2=CC=NC1S(=O)(=O)Nc3ccc(cc3)C(=O)c4c5c(C=O)c(ccn5c(C)n4)C6CC6	JGMFJFQWAYUBSZ-UHFFFAOYSA-N	603	1583276625238
participant_44	M9268	CCCCC(C)c1ccc(C)cc1	VMJKALNGTRVEHB-UHFFFAOYSA-N	322	1583276645413
participant_39	M16186	CCC12CC=CNC2=CC=NC1S(=O)(=O)Nc3ccc(cc3)C(=O)c4c5c(C=O)c(C)c(C)cn5c(C)n4	DHSMBGZTQSFMDS-UHFFFAOYSA-N	630	1583276647098
participant_39	M16187	CCC12CC=CNC2=CC=NC1S(=O)(=O)Nc3ccc(cc3)C(=O)c4c5c(C=O)c(C)c(cn5c(C)n4)Cl	KZQGVNJFECYFMT-UHFFFAOYSA-N	630	1583276651294
participant_39	M16188	CCC12CC=CNC2=CC=NC1S(=O)(=O)Nc3ccc(cc3)C(=O)c4c5c(C=O)c(c(C)cn5c(C)n4)Cl	SXDPKNKDBBBAQQ-UHFFFAOYSA-N	630	1583276657955
participant_39	M16189	CCC12CC=CNC2=CC=NC1S(=O)(=O)Nc3ccc(cc3)C(=O)c4c5c(C=O)c(c(C)cn5c(C)n4)Br	OSUCATJHNSHGDM-UHFFFAOYSA-N	629	1583276661271
participant_39	M16190	CCC12CC=CNC2=CC=NC1S(=O)(=O)Nc3ccc(cc3)C(=O)c4c5c(C=O)c(c(cn5c(C)n4)Br)Br	VRKSYKNAJZTZOC-UHFFFAOYSA-N	610	1583276663057
participant_39	M16191	CCC12CC=CNC2=CC=NC1S(=O)(=O)Nc3ccc(cc3)C(=O)c4c5c(C=O)c(c(cn5c(C)n4)Br)S	JLQBVCOUBMVURF-UHFFFAOYSA-N	616	1583276666075
participant_39	M16192	CCC12CC=CNC2=CC=NC1S(=O)(=O)Nc3ccc(cc3)C(=O)c4c5c(C=O)c(c(cn5c(C)n4)S)S	KMJVXDZFDCLQCO-UHFFFAOYSA-N	608	1583276667244
participant_39	M16193	CCC12CC=CNC2=CC=NC1S(=O)(=O)Nc3ccc(cc3)C(=O)c4c5c(C=O)c(ccn5c(C)n4)S	LLQPFHNHGWUBHI-UHFFFAOYSA-N	631	1583276672660
participant_39	M16194	CCC12CC=CNC2=CC=NC1S(=O)(=O)Nc3ccc(cc3)C(=O)c4c5c(C=O)c(ccn5c(C)n4)F	WVWQODWFGOEAAR-UHFFFAOYSA-N	627	1583276676054
participant_39	M16195	CCC12CC=CNC2=CC=NC1S(=O)(=O)Nc3ccc(cc3)C(=O)c4c5c(C=O)c(ccn5c(F)n4)F	HEPMHZGWTGYGLO-UHFFFAOYSA-N	602	1583276680320
participant_44	M16196	Cc1ccc(cc1)C2CCCC2	DXLNQBADBSYAHT-UHFFFAOYSA-N	302	1583276681289
participant_44	M16197	Cc1ccc(cc1)C2CCOC2	LHVUVASMPKLQOL-UHFFFAOYSA-N	320	1583276686846
participant_44	M16198	Cc1ccc(cc1)C2C=COC2	PDHQOPIIQGCURR-UHFFFAOYSA-N	417	1583276689792
participant_44	M16199	Cc1ccc(cc1)-c2ccoc2	PCWCERNFIYTAIK-UHFFFAOYSA-N	483	1583276690961
participant_39	M16200	CCC12CC=CNC2=CC=NC1S(=O)(=O)Nc3ccc(cc3)C(=O)c4c5c(C=O)c(C)cc(C)n5c(C)n4	GGTRMIBBZKYSSW-UHFFFAOYSA-N	630	1583276716914
participant_44	M16201	Cc1ccc(cc1C)-c2ccoc2	UGDOYWGCBKWNAS-UHFFFAOYSA-N	465	1583276717806
participant_44	M16202	CCc1cc(ccc1C)-c2ccoc2	NQMIUDLNIAXHPE-UHFFFAOYSA-N	457	1583276719029
participant_44	M16203	C1Cc2ccc(cc2C1)-c3ccoc3	OBKFMGOFMJMULL-UHFFFAOYSA-N	394	1583276723132
participant_44	M16204	C1=Cc2cc(ccc2C1)-c3ccoc3	CYBGWAIZGGWLMD-UHFFFAOYSA-N	469	1583276732840
participant_39	M16205	CCCC12CC=CNC2=CC=NC1S(=O)(=O)Nc3ccc(cc3)C(=O)c4c5c(C=O)c(C)ccn5c(C)n4	KHDJEVPTENNREW-UHFFFAOYSA-N	629	1583276733813
participant_39	M16206	Cc1ccn2c(C)nc(c2c1C=O)C(=O)c3ccc(cc3)NS(=O)(=O)C4C5(CC=CNC5=CC=N4)COC	QWHKDRFQHDXTPW-UHFFFAOYSA-N	633	1583276738434
participant_44	M16207	C1=Cc2c(C1)ccc(-c3ccoc3)n2	HISNYJJYGIKWQF-UHFFFAOYSA-N	466	1583276738877
participant_44	M16208	c1cc(-c2ccoc2)nc3C=NCc13	YUCAGLFQLZKSKD-UHFFFAOYSA-N	449	1583276740897
participant_39	M16209	Cc1ccn2c(C)nc(c2c1C=O)C(=O)c3ccc(cc3)NS(=O)(=O)C4C5(CC=CNC5=CC=N4)COO	XDEMOJJOXKHLNJ-UHFFFAOYSA-N	631	1583276741258
participant_39	M16210	Cc1ccn2c(C)nc(c2c1C=O)C(=O)c3ccc(cc3)NS(=O)(=O)C4C5(CC=CNC5=CC=N4)OOO	HHDVAPNYBPLBIH-UHFFFAOYSA-N	620	1583276744601
participant_44	M16211	c1cc2CN=Cc2cc1-c3ccoc3	BHUFMDGHQYUVOF-UHFFFAOYSA-N	463	1583276745216
participant_39	M16212	Cc1ccn2c(C)nc(c2c1C=O)C(=O)c3ccc(cc3)NS(=O)(=O)C4C5CC=CNC5=CC=N4	RZABAIDHCRWIET-UHFFFAOYSA-N	638	1583276750770
participant_44	M16213	Cc1cocc1-c2ccc3CC=Cc3c2	IGZRIDSEOURRIY-UHFFFAOYSA-N	481	1583276784867
participant_44	M16214	CCc1cocc1-c2ccc3CC=Cc3c2	FCVGGDAIBOMAST-UHFFFAOYSA-N	456	1583276788349
participant_44	M16215	CCCc1cocc1-c2ccc3CC=Cc3c2	NMJZDOTVGVHRNE-UHFFFAOYSA-N	446	1583276790631
participant_44	M16216	CCCCc1cocc1-c2ccc3CC=Cc3c2	KSPFJVGYFIPSKC-UHFFFAOYSA-N	432	1583276791592
participant_44	M16217	CCCCCc1cocc1-c2ccc3CC=Cc3c2	LDXALACLWYIZQQ-UHFFFAOYSA-N	412	1583276792495
participant_44	M16218	CCCCCCc1cocc1-c2ccc3CC=Cc3c2	KXJIIJUUGLTUSL-UHFFFAOYSA-N	388	1583276793514
participant_44	M16219	C1CCC(CC1)c2cocc2-c3ccc4CC=Cc4c3	DMXGMHKGXOMEDB-UHFFFAOYSA-N	357	1583276794855
participant_44	M16220	C1C=CC(CC1)c2cocc2-c3ccc4CC=Cc4c3	KJJWVICRGBQEDR-UHFFFAOYSA-N	435	1583276798917
participant_44	M16221	C1C=CC(C=C1)c2cocc2-c3ccc4CC=Cc4c3	OFBSQGBDKURZEG-UHFFFAOYSA-N	471	1583276800520
participant_44	M16222	C1C=CC(=CC1)c2cocc2-c3ccc4CC=Cc4c3	DFPGYMUEIGVGEO-UHFFFAOYSA-N	464	1583276807945
participant_44	M16223	c1ccc(cc1)-c2cocc2-c3ccc4CC=Cc4c3	VEHRJDCGSUYCRQ-UHFFFAOYSA-N	497	1583276809194
participant_44	M16224	c1ccc(cc1)-c2cocc2-c3ccc4CN=Cc4c3	ZPCDEJKTOJGZOL-UHFFFAOYSA-N	503	1583276819752
participant_44	M16225	c1ccc(cc1)-c2cocc2-c3cc4C=NCc4nc3	SESVTMLMXCUPJY-UHFFFAOYSA-N	478	1583276823708
participant_44	M16226	c1ccc(cc1)-c2cocc2-c3cc4C=NCc4cn3	IWPWUQWQBJCOKS-UHFFFAOYSA-N	485	1583276830450
participant_44	M16227	Cc1ccc(cc1)/C(=N/C(=O)c2ccc(C)c(C(=N)C)n2)/c3ccoc3	OMHABNWIBBUXLS-BPRNXDCFSA-N	612	1583276911800
participant_44	M16228	CCC(=N)c1c(C)ccc(C(=O)/N=C(/c2ccc(C)cc2)\c3ccoc3)n1	HFWXGHQNWBDCCD-UVPNKZGRSA-N	605	1583276913725
participant_44	M16229	CCCC(=N)c1c(C)ccc(C(=O)/N=C(/c2ccc(C)cc2)\c3ccoc3)n1	BJGNNPXXCNOVIL-KVMRJLRPSA-N	600	1583276915689
participant_44	M16230	CCCCC(=N)c1c(C)ccc(C(=O)/N=C(/c2ccc(C)cc2)\c3ccoc3)n1	BWSUBCKGFHCIBK-QWLKJFPMSA-N	581	1583276916723
participant_44	M16231	CCCCCC(=N)c1c(C)ccc(C(=O)/N=C(/c2ccc(C)cc2)\c3ccoc3)n1	CHSFZCKQMXOHFN-BCAHLQQKSA-N	563	1583276917683
participant_44	M16232	CCCCCCC(=N)c1c(C)ccc(C(=O)/N=C(/c2ccc(C)cc2)\c3ccoc3)n1	WSTNOXWKYKSTBP-WUAYMQIMSA-N	535	1583276918629
participant_44	M16233	Cc1ccc(cc1)/C(=N/C(=O)c2ccc(C)c(C(=N)C3CCCCC3)n2)/c4ccoc4	BYSJJMHUYOAATF-YXVCPUKLSA-N	515	1583276919850
participant_44	M16234	Cc1ccc(cc1)/C(=N/C(=O)c2ccc(C)c(C(=N)C3C=CCCC3)n2)/c4ccoc4	CLVMEGFTHHJCEU-YXVCPUKLSA-N	570	1583276923972
participant_44	M16235	Cc1ccc(cc1)/C(=N/C(=O)c2ccc(C)c(C(=N)C3C=CC=CC3)n2)/c4ccoc4	LOCYUJPCTBGMGW-YXVCPUKLSA-N	587	1583276925279
participant_44	M16236	Cc1ccc(cc1)/C(=N/C(=O)c2ccc(C)c(C(=N)c3ccccc3)n2)/c4ccoc4	UOSILSFBSHMQIZ-YXVCPUKLSA-N	556	1583276927077
participant_44	M16237	Cc1ccc(cc1)/C(=N/C(=O)c2ccc3CN=C(c4ccccc4)c3n2)/c5ccoc5	WNGLVUXMJFPNAP-FAJYDZGRSA-N	557	1583276933109
participant_44	M16238	Cc1ccc(cc1)C(C(C)C(=O)c2ccc3CN=Cc3n2)c4ccoc4	CLIWYAUAFKKSFK-UHFFFAOYSA-N	584	1583276974747
participant_44	M16239	Cc1ccc(cc1)C(C(C)Cc2ccc3CN=Cc3n2)c4ccoc4	BHXPTUFMMTYMRX-UHFFFAOYSA-N	563	1583276982638
participant_44	M16240	Cc1ccc(cc1)C(C(C)Nc2ccc3CN=Cc3n2)c4ccoc4	YZCVXBPBFWRLOZ-UHFFFAOYSA-N	563	1583276986355
participant_44	M16241	Cc1ccc(cc1)C(c2ccoc2)C(Nc3ccc4CN=Cc4n3)O	IXGXMFSUOHZYOR-UHFFFAOYSA-N	560	1583276989993
participant_44	M16242	Cc1ccc(cc1)C(c2ccoc2)C(=O)Nc3ccc4CN=Cc4n3	UUBAHMIJSLIYQK-UHFFFAOYSA-N	599	1583276992915
participant_44	M16243	Cc1ccc(cc1)C(c2ccoc2)C(=O)N(C)c3ccc4CN=Cc4n3	CMXWZVFJJKAIBI-UHFFFAOYSA-N	594	1583277003084
participant_44	M16244	Cc1ccc(cc1)C(c2ccoc2)C(=O)N3Cc4cc5CN=Cc5nc43	AZMQKCQWMGUWDK-UHFFFAOYSA-N	569	1583277018820
participant_44	M16245	Cc1ccc(cc1)C(c2ccoc2)C(=O)NCc3cc4CN=Cc4nc3	JBCFROAUZIEQDU-UHFFFAOYSA-N	577	1583277034161
participant_44	M16246	Cc1ccc(cc1)C(c2ccoc2)C(=O)/N=C/c3cc4CN=Cc4nc3	ARHNNSNFXZWDEJ-YSURURNPSA-N	574	1583277045188
participant_39	M16247	Cc1ccn2c(C)nc(c2c1C=O)C(=O)c3ccc(cc3)NS(=O)(=O)C4C5C(C)C=CNC5=CC=N4	BSXGBQLCYFETPW-UHFFFAOYSA-N	638	1583277046245
participant_44	M16248	Cc1ccc(cc1)C(c2ccoc2)C(=O)/N=C/c3ccc4C=NCc4c3	MSXKKRPWAFEHER-BHGWPJFGSA-N	570	1583277052055
participant_39	M16249	Cc1ccn2c(C)nc(c2c1C=O)C(=O)c3ccc(cc3)NS(=O)(=O)C4C5C(C)C(=CNC5=CC=N4)C	VLQSAKVJHCZOKZ-UHFFFAOYSA-N	628	1583277053235
participant_44	M16250	Cc1ccc(cc1)C(c2ccoc2)C(=O)/N=C/c3ccc4C=CCc4c3	JTGPVUMVPIPSKZ-ZVHZXABRSA-N	556	1583277053293
participant_39	M16251	CCC1C(=CNC2=CC=NC(C12)S(=O)(=O)Nc3ccc(cc3)C(=O)c4c5c(C=O)c(C)ccn5c(C)n4)C	LNRGUTUOBZZPOQ-UHFFFAOYSA-N	612	1583277057968
participant_44	M16252	Cc1ccc(cc1)C(c2ccoc2)C(=O)/C=C/c3ccc4C=NCc4c3	PAAYFAVAMQUUED-WEVVVXLNSA-N	566	1583277061576
participant_39	M16253	CCC1C(=C(C)NC2=CC=NC(C12)S(=O)(=O)Nc3ccc(cc3)C(=O)c4c5c(C=O)c(C)ccn5c(C)n4)C	MBPZRLDVLPTPAR-UHFFFAOYSA-N	589	1583277063441
participant_39	M16254	CCC1C(=C(C)NC2=C(C)C=NC(C12)S(=O)(=O)Nc3ccc(cc3)C(=O)c4c5c(C=O)c(C)ccn5c(C)n4)C	QNNKRBVPQWBYAT-UHFFFAOYSA-N	545	1583277065568
participant_39	M16255	CCC1C(=C(C)NC2=C(C)C(=NC(C12)S(=O)(=O)Nc3ccc(cc3)C(=O)c4c5c(C=O)c(C)ccn5c(C)n4)C)C	NDIQBJFJPTWSQY-UHFFFAOYSA-N	508	1583277066972
participant_39	M16256	Cc1ccn2c(C)nc(c2c1C=O)C(=O)c3ccc(cc3)NS(=O)(=O)C4C5C(CO)C(=C(C)NC5=C(C)C(=N4)C)C	SAWMPBWXTDMPJL-UHFFFAOYSA-N	516	1583277073565
participant_39	M16257	Cc1ccn2c(C)nc(c2c1C=O)C(=O)c3ccc(cc3)NS(=O)(=O)C4C5C(CO)C(=C(C)NC5=C(C)C(=N4)O)C	AQVKADBXRAANPX-UHFFFAOYSA-N	522	1583277075255
participant_39	M16258	Cc1ccn2c(C)nc(c2c1C=O)C(=O)c3ccc(cc3)NS(=O)(=O)C4C5C(CO)C(=C(C)NC5=C(C(=N4)O)O)C	TZMCTICMAVDRMX-UHFFFAOYSA-N	519	1583277076373
participant_44	M16259	CCc1ccc(cc1)C(c2ccoc2)C(=O)/C=C/c3ccc4C=NCc4c3	RCCACQMLIIILQA-UXBLZVDNSA-N	549	1583277077868
participant_39	M16260	Cc1ccn2c(C)nc(c2c1C=O)C(=O)c3ccc(cc3)NS(=O)(=O)C4C5C(CO)C(=C(NC5=C(C(=N4)O)O)O)C	PAJUXNWDWKFIDA-UHFFFAOYSA-N	506	1583277078382
participant_44	M16261	CC(C)c1ccc(cc1)C(c2ccoc2)C(=O)/C=C/c3ccc4C=NCc4c3	KEUPIFZGTVEJTE-ONNFQVAWSA-N	528	1583277079534
participant_44	M16262	CCC(C)c1ccc(cc1)C(c2ccoc2)C(=O)/C=C/c3ccc4C=NCc4c3	BFQLHIVPFVWWEV-VZUCSPMQSA-N	526	1583277081870
participant_44	M16263	CCCC(C)c1ccc(cc1)C(c2ccoc2)C(=O)/C=C/c3ccc4C=NCc4c3	OTCDBMPJVXJRPM-WUXMJOGZSA-N	517	1583277083103
participant_44	M16264	C1CCC(C1)c2ccc(cc2)C(c3ccoc3)C(=O)/C=C/c4ccc5C=NCc5c4	BMCWZPNFHTWCDR-WUXMJOGZSA-N	491	1583277084406
participant_44	M16265	c1cc2C=NCc2cc1/C=C/C(=O)C(c3ccc(cc3)C4CCOC4)c5ccoc5	DGGCQSXNPUEWIC-KRXBUXKQSA-N	508	1583277087947
participant_39	M16266	Cc1ccn2c(C)nc(c2c1C=O)C(=O)c3ccc(cc3)NS(=O)(=O)C4C5C(CO)C(=C(NC5=C(C=N4)O)O)C	VGVFLBQJYPEZES-UHFFFAOYSA-N	551	1583277091096
participant_44	M16267	c1cc2C=NCc2cc1/C=C/C(=O)C(c3ccc(cc3)C4=COCC4)c5ccoc5	PKKCGWTVBBRNIN-KRXBUXKQSA-N	543	1583277091145
participant_39	M16268	Cc1ccn2c(C)nc(c2c1C=O)C(=O)c3ccc(cc3)NS(=O)(=O)C4C5C(CO)C(=C(NC5=CC=N4)O)C	UQLLMPLROVKTIL-UHFFFAOYSA-N	592	1583277092102
participant_44	M16269	c1cc2C=NCc2cc1/C=C/C(=O)C(c3ccc(cc3)-c4ccoc4)c5ccoc5	IFWUWYQEEGJMJG-KRXBUXKQSA-N	525	1583277092313
participant_39	M16270	Cc1ccn2c(C)nc(c2c1C=O)C(=O)c3ccc(cc3)NS(=O)(=O)C4C5C(CO)C(=CNC5=CC=N4)C	UFDWEJNZQFGKJQ-UHFFFAOYSA-N	613	1583277093301
participant_39	M16271	Cc1ccn2c(C)nc(c2c1C=O)C(=O)c3ccc(cc3)NS(=O)(=O)C4C5C(C=CNC5=CC=N4)CO	ZCJPDJLNUPAEJY-UHFFFAOYSA-N	615	1583277097687
participant_39	M16272	Cc1ccn2c(C)nc(c2c1C=O)C(=O)c3ccc(cc3)NS(=O)(=O)C4C5C(C=CNC5=CC=N4)Cl	GZOWMNMGXYAONB-UHFFFAOYSA-N	625	1583277105951
participant_39	M16273	Cc1ccn2c(C)nc(c2c1C=O)C(=O)c3ccc(cc3)NS(=O)(=O)C4C5C(C=CNC5=CC=N4)Br	KYEAEMYHOCFBIX-UHFFFAOYSA-N	625	1583277108655
participant_39	M16274	Cc1ccn2c(C)nc(c2c1C=O)C(=O)c3ccc(cc3)NS(=O)(=O)C4C5C(=CC=N4)NC=CC5S	LWONCDYIUAJNFZ-UHFFFAOYSA-N	625	1583277111196
participant_39	M16275	Cc1ccn2c(C)nc(c2c1C=O)C(=O)c3ccc(cc3)NS(=O)(=O)C4C5C(C=CNC5=CC=N4)F	DXEXXYJTQNUADM-UHFFFAOYSA-N	621	1583277113826
participant_44	M16276	c1cc(ccc1CC(=O)/C=C/c2ccc3C=NCc3c2)-c4ccoc4	BLKUMCWOYAEWRF-XBXARRHUSA-N	548	1583277116228
participant_39	M16277	Cc1ccn2c(C)nc(c2c1C=O)C(=O)c3ccc(cc3)NS(=O)(=O)C4C5C(=CC=N4)NC=CC5O	WCWBQTLEOSRQLV-UHFFFAOYSA-N	621	1583277117680
participant_39	M16278	Cc1ccn2c(C)nc(c2c1C=O)C(=O)c3ccc(cc3)NS(=O)(=O)C4C5C(C=CNC5=CC=N4)N	JFDNMJHZVBGBNJ-UHFFFAOYSA-N	625	1583277120002
participant_39	M16279	Cc1ccn2c(C)nc(c2c1C=O)C(=O)c3ccc(cc3)NS(=O)(=O)C4C5=C(C)C=CNC5=CC=N4	OHTCAWNAWRRGLH-UHFFFAOYSA-N	637	1583277136803
participant_39	M16280	Cc1ccn2c(C)nc(c2c1C=O)C(=O)c3ccc(cc3)NS(=O)(=O)C4C5C(=C)C=CNC5=CC=N4	HVFVXVXFOJQFSS-UHFFFAOYSA-N	628	1583277144527
participant_39	M16281	CC1C=CNC2=CC=NC(C12)S(=O)(=O)Nc3ccc(cc3)C(=O)c4c5c(C=O)s(C)ccn5c(C)n4	OLYDGTVVAFIWKM-UHFFFAOYSA-N	623	1583277167636
participant_39	M16282	Cc1ccn2c(c1C=O)c(C(=O)c3ccc(cc3)NS(=O)(=O)C4C5C(C)C=CNC5=CC=N4)nc2S	GJWKEKNAWHEONC-UHFFFAOYSA-N	635	1583277181485
participant_39	M16283	Cc1ccn2c(c1C=O)c(C(=O)c3ccc(cc3)NS(=O)(=O)C4C5C(C)C=CNC5=CC=N4)nc2O	FKOZADDJTQXNBR-UHFFFAOYSA-N	629	1583277189932
participant_39	M16284	Cc1ccn2c(c1C=O)c(C(=O)c3ccc(cc3)NS(=O)(=O)C4C5C(C)C=CNC5=CC=N4)nc2N	XXNCLRJCGPKJCX-UHFFFAOYSA-N	629	1583277193766
participant_39	M16285	Cc1ccn2c(c1C=O)c(C(=O)c3ccc(cc3)NS(=O)(=O)C4C5C(C)C=CNC5=CC=N4)nc2Br	GIZCSDXACYLNAB-UHFFFAOYSA-N	629	1583277196679
participant_39	M16286	Cc1ccn2c(C)nc(c2c1C=O)C(=O)c3ccc(cc3)CS(=O)(=O)C4C5C(C)C=CNC5=CC=N4	GWIWNRRELKUIPL-UHFFFAOYSA-N	600	1583277208533
participant_39	M16287	Cc1ccn2c(C)nc(c2c1C=O)C(=O)c3ccc(cc3)OS(=O)(=O)C4C5C(C)C=CNC5=CC=N4	DBCYBXMYEHHEFU-UHFFFAOYSA-N	617	1583277217117
participant_44	M346	CCCC(C)C	AFABGHUZZDYHJO-UHFFFAOYSA-N	27	1583277226167
participant_39	M16288	Cc1ccn2c(C)nc(c2c1C=O)C(=O)c3ccc(cc3)NS(=O)(=O)C4C5C(C)C=CNC5=NC=N4	MPQGNAXHNRYGRZ-UHFFFAOYSA-N	623	1583277226382
participant_44	M1269	CC(C)CC(C)C	BZHMBWZPUJHVEE-UHFFFAOYSA-N	33	1583277227763
participant_39	M16289	Cc1ccn2c(C)nc(c2c1C=O)C(=O)c3ccc(cc3)NS(=O)(=O)C4C5C(C)C=CNC5=NN=N4	PZHWBFYWCVKAJX-UHFFFAOYSA-N	615	1583277229965
participant_39	M16290	Cc1ccn2c(C)nc(c2c1C=O)C(=O)c3ccc(cc3)NS(=O)(=O)C4C5C(C)C=NNC5=NN=N4	ALCFGLLYQNSPBT-UHFFFAOYSA-N	595	1583277231919
participant_39	M16291	Cc1ccn2c(C)nc(c2c1C=O)C(=O)c3ccc(cc3)NS(=O)(=O)C4C5C(C)N=NNC5=NN=N4	FLJGEKUTKHFECL-UHFFFAOYSA-N	559	1583277232907
participant_39	M16292	Cc1ccn2c(C)nc(c2c1C=O)C(=O)c3ccc(cc3)NS(=O)(=O)C4C5C(=NN=N4)NN=NN5C	ZIWFVETZCXSZNL-UHFFFAOYSA-N	559	1583277234341
participant_44	M1270	CCC(C)CC(C)C	HDGQICNBXPAKLR-UHFFFAOYSA-N	34	1583277234391
participant_44	M1265	CCCC(C)CC(C)C	AUKVIBNBLXQNIZ-UHFFFAOYSA-N	33	1583277235394
participant_39	M16293	Cc1ccn2c(C)nc(c2c1C=O)C(=O)c3ccc(cc3)NS(=O)(=O)C4N=NN=C5NN=NN(C)N54	MJBZFSJDUBCBJN-UHFFFAOYSA-N	571	1583277235974
participant_44	M323	CC(C)CC1CCCC1	DPUYDFJBHDYVQM-UHFFFAOYSA-N	17	1583277236953
participant_39	M16294	Cc1ccn2c(C)nc(c2c1C=O)C(=O)c3ccc(cc3)NS(=O)(=O)n4nnnc-5[nH]nnn(C)n54	CCQRCRSLLLVKOI-UHFFFAOYSA-N	546	1583277237170
participant_39	M16295	Cc1ccn2c(C)nc(c2c1C=O)C(=O)c3ccc(cc3)NS(=O)(=O)n4nnn[n+]-5[nH]nnn(C)n54	HPQBIWCAMQSAFN-UHFFFAOYSA-O	533	1583277238386
participant_39	M16296	Cc1ccn2c(C)nc(c2c1C=O)C(=O)c3ccc(cc3)NS(=O)(=O)n4nnn[n+]-5[nH]nnn(N)n54	ICRXKJTYGXSCFK-UHFFFAOYSA-O	529	1583277240613
participant_44	M16297	CC(C)CC1CCOC1	GZAGHNBGFUPMEA-UHFFFAOYSA-N	26	1583277240955
participant_39	M16298	Cc1ccn2c(C)nc(c2c1C=O)C(=O)c3ccc(nc3)NS(=O)(=O)n4nnn[n+]-5[nH]nnn(N)n54	SYZCTXDTABUOQS-UHFFFAOYSA-O	454	1583277242973
participant_44	M16299	CC(C)CC1=COCC1	FRPYCSAWMYENFS-UHFFFAOYSA-N	95	1583277243656
participant_39	M16300	Cc1ccn2c(C)nc(c2c1C=O)C(=O)c3ccc(nn3)NS(=O)(=O)n4nnn[n+]-5[nH]nnn(N)n54	YEGSODYUNKVNTE-UHFFFAOYSA-O	406	1583277244463
participant_39	M16301	Cc1ccn2c(C)nc(c2c1C=O)C(=O)[n+]3ccc(nn3)NS(=O)(=O)n4nnn[n+]-5[nH]nnn(N)n54	CMHFTGSOVPZUBI-UHFFFAOYSA-O	380	1583277245650
participant_39	M16302	Cc1ccn2c(C)nc(c2c1C=O)C(=O)[n+]3cc[n+](nn3)NS(=O)(=O)n4nnn[n+]-5[nH]nnn(N)n54	BKKMNLUFPOTGFO-UHFFFAOYSA-O	339	1583277246978
participant_39	M16303	Cc1ccn2c(C)nc(c2c1C=O)C(=O)[n+]3cn[n+](nn3)NS(=O)(=O)n4nnn[n+]-5[nH]nnn(N)n54	QRYFHLALVPFGMB-UHFFFAOYSA-O	310	1583277248020
participant_44	M16304	CC(C)Cc1ccoc1	UREITGWQUYKJCJ-UHFFFAOYSA-N	188	1583277248862
participant_39	M16305	Cc1ccn2c(C)nc(c2c1C=O)C(=O)[n+]3nn[n+](nn3)NS(=O)(=O)n4nnn[n+]-5[nH]nnn(N)n54	MGWOZUWBXFWWCG-UHFFFAOYSA-O	264	1583277249375
participant_39	M16306	Cc1ccn2c(C)nc(c2c1C=O)[N+](=O)[n+]3nn[n+](nn3)NS(=O)(=O)n4nnn[n+]-5[nH]nnn(N)n54	OQZVIPSKRHVXHO-UHFFFAOYSA-N	257	1583277251248
participant_44	M16307	CC(C)Cc1cnoc1	YAHMLHDRILVVGU-UHFFFAOYSA-N	156	1583277252249
participant_39	M16308	Cc1ccn2c(C)nc(c2c1C=O)[N+](=O)[n+]3nn[n+](nn3)NS(=O)(=O)n4nnn[n+]-5[nH]ncn(N)n54	GGBWENFOUARMJV-UHFFFAOYSA-N	290	1583277256208
participant_39	M16309	Cc1ccn2c(C)nc(c2c1C=O)[N+](=O)[n+]3nn[n+](nn3)NS(=O)(=O)n4nnn[n+]-5[nH]ccn(N)n54	NJTUGTWJQJAYFF-UHFFFAOYSA-N	314	1583277257058
participant_39	M16310	Cc1ccn2c(C)nc(c2c1C=O)[N+](=O)[n+]3nn[n+](nn3)NS(=O)(=O)N4N=NN=[N+]5CC=CN(N)N54	HFZWTNCYWKAADW-UHFFFAOYSA-N	318	1583277257698
participant_39	M16311	Cc1ccn2c(C)nc(c2c1C=O)[N+](=O)[n+]3nn[n+](nn3)NS(=O)(=O)N4N=NN=C5CC=CN(N)N54	JFVKWJOCHXNXJL-UHFFFAOYSA-N	339	1583277258293
participant_39	M16312	Cc1ccn2c(C)nc(c2c1C=O)[N+](=O)[n+]3nn[n+](nn3)NS(=O)(=O)N4C5C(=NN=N4)CC=CN5N	PGGHTYPTPKBUDN-UHFFFAOYSA-N	341	1583277258915
participant_39	M16313	Cc1ccn2c(C)nc(c2c1C=O)[N+](=O)[n+]3nn[n+](nn3)NS(=O)(=O)N4C5C(C=CCC5=NN=N4)N	HPRWPSIKLKUUEE-UHFFFAOYSA-N	347	1583277259404
participant_39	M16314	Cc1ccn2c(C)nc(c2c1C=O)[N+](=O)[n+]3nn[n+](nn3)NS(=O)(=O)N4C5C(C)C=CCC5=NN=N4	DHZKPGNPEQRRGO-UHFFFAOYSA-N	360	1583277259977
participant_39	M16315	Cc1ccn2c(C)nc(c2c1C=O)[N+](=O)[n+]3nn[n+](nn3)NS(=O)(=O)C4C5C(C)C=CCC5=NN=N4	VGCWKDANTFRNLG-UHFFFAOYSA-N	360	1583277260726
participant_44	M16316	CC(C)Nc1ccoc1	OTKSPAYPVDJECV-UHFFFAOYSA-N	200	1583277260872
participant_39	M16317	Cc1ccn2c(C)nc(c2c1C=O)[N+](=O)[n+]3nn[n+](nn3)NS(=O)(=O)C4C=NN=C5CC=CC(C)C54	UHPSLXDDHSAVNL-UHFFFAOYSA-N	392	1583277261199
participant_39	M16318	Cc1ccn2c(C)nc(c2c1C=O)[N+](=O)[n+]3nn[n+](nn3)NS(=O)(=O)C4C=CN=C5CC=CC(C)C54	CYWGIBNHDDLGCO-UHFFFAOYSA-N	419	1583277261687
participant_39	M16319	Cc1ccn2c(C)nc(c2c1C=O)[N+](=O)[n+]3nn[n+](nn3)NS(=O)(=O)C4C=CC=C5CC=CC(C)C54	IPGIGJSOCMPMFT-UHFFFAOYSA-N	453	1583277262153
participant_39	M16320	Cc1ccn2c(C)nc(c2c1C=O)[N+](=O)[n+]3nn[n+](CS(=O)(=O)C4C=CC=C5CC=CC(C)C54)nn3	JUXAWLOZSVNRKO-UHFFFAOYSA-N	437	1583277262804
participant_39	M16321	Cc1ccn2c(C)nc(c2c1C=O)[N+](=O)[n+]3nnc(CS(=O)(=O)C4C=CC=C5CC=CC(C)C54)nn3	OVQWSSUFKZVATL-UHFFFAOYSA-N	462	1583277263309
participant_39	M16322	Cc1ccn2c(C)nc(c2c1C=O)[N+](=O)[n+]3ncc(CS(=O)(=O)C4C=CC=C5CC=CC(C)C54)nn3	JJEHNKPLBKKMKQ-UHFFFAOYSA-N	495	1583277263957
participant_39	M16323	Cc1ccn2c(C)nc(c2c1C=O)[N+](=O)[n+]3ccc(CS(=O)(=O)C4C=CC=C5CC=CC(C)C54)nn3	BGTGQMFEWRYZLF-UHFFFAOYSA-N	529	1583277264560
participant_44	M16324	CC(Nc1ccoc1)O	MTAVJZXNWDHVJE-UHFFFAOYSA-N	192	1583277264886
participant_39	M16325	Cc1ccn2c(C)nc(c2c1C=O)[N+](=O)c3ccc(CS(=O)(=O)C4C=CC=C5CC=CC(C)C54)nn3	GRKOAVSBWJKOGE-UHFFFAOYSA-N	548	1583277265402
participant_39	M16326	Cc1ccn2c(C)nc(c2c1C=O)C(=O)c3ccc(CS(=O)(=O)C4C=CC=C5CC=CC(C)C54)nn3	MCRQBESLXMBDKA-UHFFFAOYSA-N	561	1583277265970
participant_39	M16327	Cc1ccn2c(C)nc(c2c1C=O)C(=O)c3ccc(CS(=O)(=O)C4C=CC=C5CC=CC(C)C54)nc3	HXJRADOCCKXZIC-UHFFFAOYSA-N	577	1583277266861
participant_39	M16328	Cc1ccn2c(C)nc(c2c1C=O)C(=O)c3ccc(cc3)CS(=O)(=O)C4C=CC=C5CC=CC(C)C54	HUZLOIQGLSDXCC-UHFFFAOYSA-N	591	1583277267436
participant_39	M16329	Cc1ccn2c(C)cc(c2c1C=O)C(=O)c3ccc(cc3)CS(=O)(=O)C4C=CC=C5CC=CC(C)C54	UULXFRBNXVPOKQ-UHFFFAOYSA-N	581	1583277269055
participant_39	M16330	CC1=C(C=O)C2=C(C=C(C)C2C=C1)C(=O)c3ccc(cc3)CS(=O)(=O)C4C=CC=C5CC=CC(C)C54	CPDMPSFBCBJICZ-UHFFFAOYSA-N	564	1583277269861
participant_44	M16331	CC(=O)Nc1ccoc1	MSUYGSATOVDCFI-UHFFFAOYSA-N	230	1583277270240
participant_39	M16332	C=CC1=C(C)C=CC2C(=CC(=C12)C(=O)c3ccc(cc3)CS(=O)(=O)C4C=CC=C5CC=CC(C)C54)C	YJZUWAIJUOSAMO-UHFFFAOYSA-N	552	1583277271081
participant_39	M16333	C=CC1=C(C)C=CC2C(=CC(=C12)C(=C)c3ccc(cc3)CS(=O)(=O)C4C=CC=C5CC=CC(C)C54)C	VVZULZOIDARWDB-UHFFFAOYSA-N	542	1583277271921
participant_44	M16334	CC(=O)N(C)c1ccoc1	IUQOFSWPMDVWLE-UHFFFAOYSA-N	219	1583277284470
participant_39	M16335	C=CC1=C(C)C=CC2C(=NC(=C12)C(=C)c3ccc(cc3)CS(=O)(=O)C4C=CC=C5CC=CC(C)C54)C	WYZMMJOOAHWOAX-UHFFFAOYSA-N	554	1583277287841
participant_39	M16336	C=CC1=C(C)C=NC2C(=NC(=C12)C(=C)c3ccc(cc3)CS(=O)(=O)C4C=CC=C5CC=CC(C)C54)C	MFNJNGHABHTGKF-UHFFFAOYSA-N	558	1583277291270
participant_39	M16337	C=CC1=C(C)C=NC2C(=NC(=C12)C(=C)c3ccc(CS(=O)(=O)C4C=CC=C5CC=CC(C)C54)nc3)C	ACAZSXLRUDHMMI-UHFFFAOYSA-N	539	1583277296476
participant_39	M16338	C=CC1=C(C)C=NC2C(=NC(=C12)C(=C)c3ccc(cc3)CS(=O)(=O)C4C=CC=C5CC=NC(C)C54)C	RRZYBAOBFWJDCF-UHFFFAOYSA-N	553	1583277304275
participant_39	M16339	C=CC1=C(C)C=NC2C(=NC(=C12)C(=C)c3ccc(cc3)CS(=O)(=O)C4C=CC=C5CN=CC(C)C54)C	XYDCAIMSGAFRGW-UHFFFAOYSA-N	557	1583277308789
participant_39	M16340	C=CC1=C(C)C=NC2C(=NC(=C12)C(=C)c3ccc(cc3)CS(=O)(=O)C4C=CC=C5C4C(C)C=NN5)C	FPEQGHJXCSBYFJ-UHFFFAOYSA-N	557	1583277311759
participant_39	M16341	C=CC1=C(C)C=NC2C(=NC(=C12)C(=C)c3ccc(cc3)CS(=O)(=O)C4C=CC=C5C4C(C)N=NN5)C	JHWVKBNOXQFPKC-UHFFFAOYSA-N	545	1583277313839
participant_39	M16342	C=CC1=C(C)C=NC2C(=NC(=C12)C(=C)c3ccc(cc3)CS(=O)(=O)C4C=CC=C5C4C(C)C=CN5)C	FDJHEXMOLLLVEC-UHFFFAOYSA-N	558	1583277316907
participant_39	M16343	C=CC1=C(C)C=NC2C(=NC(=C12)C(=C)c3ccc(cc3)CS(=O)(=O)C4C=CN=C5CC=CC(C)C54)C	SOBSTDXIKVTBTG-UHFFFAOYSA-N	543	1583277320520
participant_39	M16344	C=CC1=C(C)C=NC2C(=NC(=C12)C(=C)c3ccc(cc3)CS(=O)(=O)C4C=NC=C5CC=CC(C)C54)C	YLWDMYIQZOMOFW-UHFFFAOYSA-N	552	1583277325580
participant_39	M16345	C=CC1=C(C)C=NC2C(=NC(=C12)C(=C)c3ccc(cc3)CS(=O)(=O)C4C5C(C)C=CCC5=CN=N4)C	YBQUAPZMRRGQHP-UHFFFAOYSA-N	550	1583277326979
participant_39	M16346	C=CC1=C(C)C=NC2C(=NC(=C12)C(=C)c3ccc(cc3)CS(=O)(=O)N4C5C(C)C=CCC5=CN=N4)C	HEHLIQLPBNEUGC-UHFFFAOYSA-N	550	1583277329025
participant_39	M16347	C=CC1=C(C)C=NC2C(=NC(=C12)C(=C)c3ccc(cc3)CS(=O)(=O)N4C=NC=C5CC=CC(C)C54)C	OYOJGYHSEAAIGS-UHFFFAOYSA-N	552	1583277331522
participant_39	M16348	C=CC1=C(C)C=NC2C(=NC(=C12)C(=C)c3ccc(cc3)CS(=O)(=O)N4C=CC=C5CC=CC(C)C54)C	WJLKYCFXLNBQEL-UHFFFAOYSA-N	569	1583277332530
participant_39	M16349	C=CC1=C(C)C=NC2C1=C(C(=C)c3ccc(cc3)CS(=O)(=O)N4C=CC=C5CC=CC(C)C54)N=C2N	YVHMRLSHWOQNHT-UHFFFAOYSA-N	560	1583277345366
participant_39	M16350	C=CC1=C(C)C=NC2C(=NC(=[N+]12)C(=C)c3ccc(cc3)CS(=O)(=O)N4C=CC=C5CC=CC(C)C54)C	DIRYCGJGGWGPAA-UHFFFAOYSA-N	568	1583277353626
participant_39	M16351	C=CC1=C(C)C=NC2C(=NC(C(=C)c3ccc(cc3)CS(=O)(=O)N4C=CC=C5CC=CC(C)C54)N12)C	RVBHBZOPDXNGMP-UHFFFAOYSA-N	536	1583277360667
participant_39	M16352	C=CC1=C(C)C=NC2C(=NC(C(=C)c3ccc(cc3)CS(=O)(=O)N4C=CC=C5CC=CC(C)C54)C12)C	NYCWOMZZHLVKRO-UHFFFAOYSA-N	526	1583277373331
participant_44	M16353	Cc1cocc1N(C)C(=O)C	BGAFDXOUIMTIFM-UHFFFAOYSA-N	216	1583277377611
participant_39	M16354	C=CC1=C(C)C=NC2C1=C(C(=C)c3ccc(cc3)CS(=O)(=O)N4C=CC=C5CC=CC(C)C54)N=C2O	FZPYYHLDWZFQOX-UHFFFAOYSA-N	560	1583277384829
participant_39	M16355	C=CC1=C(C=NC2C1=C(C(=C)c3ccc(cc3)CS(=O)(=O)N4C=CC=C5CC=CC(C)C54)N=C2O)O	FEWRSXYORHDZSO-UHFFFAOYSA-N	537	1583277387505
participant_39	M16356	CC1C=CCC2=CC=CN(C12)S(=O)(=O)Cc3ccc(cc3)C(=C)C4=C5C(=C(C=NC5C(=N4)O)O)C=O	TVPNMHHZQIJAIM-UHFFFAOYSA-N	558	1583277389244
participant_39	M16357	CC1C=CCC2=CC=CN(C12)S(=O)(=O)Cc3ccc(cc3)C(=C)C4=C5C(=C(C=NC5C(=N4)C)O)C=O	YBNRWCUMTCGXQK-UHFFFAOYSA-N	582	1583277393377
participant_39	M16358	CC1C=CCC2=CC=CN(C12)S(=O)(=O)Cc3ccc(cc3)C(=C)C4=C5C(=C(C)C=NC5C(=N4)C)C=O	BQRPRQUIMJXZAS-UHFFFAOYSA-N	591	1583277394695
participant_44	M16359	CCN(C(=O)C)c1ccoc1	DUQQZMYFIFDGAZ-UHFFFAOYSA-N	215	1583277395953
participant_44	M16360	CCCN(C(=O)C)c1ccoc1	FXYNJVNOHAEXOE-UHFFFAOYSA-N	222	1583277397955
participant_39	M16361	CC1C=CCC2=CC=CN(C12)S(=O)(=O)Cc3ccc(cc3)C(=O)C4=C5C(=C(C)C=NC5C(=N4)C)C=O	MJKCUWYVVRKHLW-UHFFFAOYSA-N	595	1583277398427
participant_44	M16362	CCCCN(C(=O)C)c1ccoc1	WDVHGLUAYCHKLO-UHFFFAOYSA-N	203	1583277400455
participant_39	M16363	CC1C=CCC2=CC=CN(C12)S(=O)(=O)Oc3ccc(cc3)C(=O)C4=C5C(=C(C)C=NC5C(=N4)C)C=O	HKFLXTVGZWKNET-UHFFFAOYSA-N	601	1583277401358
participant_44	M16364	CCCC(C)N(C(=O)C)c1ccoc1	YVICBNLQUCHNBD-UHFFFAOYSA-N	213	1583277402479
participant_44	M16365	CCCC(CC)N(C(=O)C)c1ccoc1	CFEYNBRSWGPQDZ-UHFFFAOYSA-N	209	1583277403679
participant_39	M16366	CC1C=COC2=CC=CN(C12)S(=O)(=O)Oc3ccc(cc3)C(=O)C4=C5C(=C(C)C=NC5C(=N4)C)C=O	QAMVZSMMVZCAIL-UHFFFAOYSA-N	638	1583277403790
participant_44	M16367	CC(=O)N(C1CCCCC1)c2ccoc2	YQRCZFGAGMFSJP-UHFFFAOYSA-N	165	1583277405035
participant_39	M16368	CC1=C(C=O)C2=C(C(=O)c3ccc(cc3)OS(=O)(=O)N4C=CC=C5C4C(C=CO5)O)N=C(C)C2N=C1	HRGCRAUMUHBANS-UHFFFAOYSA-N	618	1583277407387
participant_44	M16369	CC(=O)N(C1=CCCCC1)c2ccoc2	ZYSAXCIHPCOGLG-UHFFFAOYSA-N	256	1583277409389
participant_44	M16370	CC(=O)N(C1=CCCC=C1)c2ccoc2	CUKIFCMJBWEQAR-UHFFFAOYSA-N	330	1583277410318
participant_44	M16371	CC(=O)N(c1ccccc1)c2ccoc2	AXZKSPHMWAUHIS-UHFFFAOYSA-N	431	1583277413172
participant_39	M16372	CC1C=COC2=CC=CN(C12)S(=O)(=O)Oc3ccc(cc3)C(=O)C4=C5C(=C(C=NC5C(=N4)C)O)C=O	KHLNQVSDQWEJPR-UHFFFAOYSA-N	629	1583277414188
participant_44	M16373	Cc1ccc(cc1)N(C(=O)C)c2ccoc2	OZAPLVNQOCDSKU-UHFFFAOYSA-N	505	1583277421808
participant_44	M16374	CCc1ccc(cc1)N(C(=O)C)c2ccoc2	ZYRHOOBVWXXZJE-UHFFFAOYSA-N	483	1583277423681
participant_44	M16375	CCc1ccc(cc1C)N(C(=O)C)c2ccoc2	KNHUBYFYCWGJCC-UHFFFAOYSA-N	480	1583277426297
participant_44	M16376	CC(=O)N(c1ccc2CCCc2c1)c3ccoc3	QDDKIRXJLJNLQU-UHFFFAOYSA-N	421	1583277428148
participant_44	M16377	CC(=O)N(c1ccc2CC=Cc2c1)c3ccoc3	PBBAQHPONBNARQ-UHFFFAOYSA-N	495	1583277431511
participant_39	M16378	CC1C=CSC2=CC=CN(C12)S(=O)(=O)Oc3ccc(cc3)C(=O)C4=C5C(=C(C)C=NC5C(=N4)C)C=O	WPPQOWLPDKIMOU-UHFFFAOYSA-N	601	1583277433412
participant_44	M16379	CC(=O)N(c1ccc2CN=Cc2c1)c3ccoc3	YTHSWYBCODTKNG-UHFFFAOYSA-N	486	1583277436224
participant_44	M16380	CC(=O)N(c1ccoc1)c2cc3C=NCc3nc2	OHRKOMQUWHKNLR-UHFFFAOYSA-N	418	1583277438810
participant_44	M16381	CC(=O)N(c1ccoc1)c2cnc3CN=Cc3n2	MDAKRYHKIAGSQG-UHFFFAOYSA-N	396	1583277440856
participant_39	M16382	CC1=C(C=O)C2=C(C(=O)c3ccc(cc3)OS(=O)(=O)N4C=CC=C5C4C(C=CO5)S)N=C(C)C2N=C1	YFQROSFWPLCVMQ-UHFFFAOYSA-N	618	1583277441989
[truncated: 4,958 more rows]
