# Supplementary material for: Individual and collective human intelligence in drug design: evaluating the search strategy
Source: J Cheminform. 2021 Oct 11;13:80. doi: 10.1186/s13321-021-00556-6 (PMC8507178; doi:10.1186/s13321-021-00556-6)
Supplement: Supplementary file 3 — Additional file 3. raw data of case study experiments. [file 13321_2021_556_MOESM3_ESM.zip › experiments_raw_data/L2_collective_smiles.csv]

participant_code	mol_id	smiles	inchikey	score	timestamp
participant_46	M1	C	VNWKTOKETHGBQD-UHFFFAOYSA-N	0	1584090618204
participant_46	M2	CC	OTMSDBZUPAUEDD-UHFFFAOYSA-N	19	1584090626492
participant_46	M3	CCC	ATUOYWHBWRKTHZ-UHFFFAOYSA-N	18	1584090666445
participant_46	M4	CCCC	IJDNQMDRQITEOD-UHFFFAOYSA-N	18	1584090667913
participant_46	M5	CCCCC	OFBQJSOFQDEBGM-UHFFFAOYSA-N	17	1584090670197
participant_46	M6	CCCCCC	VLKZOEOYAKHREP-UHFFFAOYSA-N	16	1584090671219
participant_46	M7	C1CCCCC1	XDTMQSROBMDMFD-UHFFFAOYSA-N	0	1584090672824
participant_46	M110	c1ccccc1	UHOVQNZJYSORNB-UHFFFAOYSA-N	175	1584090676293
participant_46	M105	Cc1ccccc1	YXFVVABEGXRONW-UHFFFAOYSA-N	271	1584090686380
participant_46	M255	CCc1ccccc1	YNQLUTRBYVCPMQ-UHFFFAOYSA-N	244	1584090688043
participant_46	M449	CCCc1ccccc1	ODLMAHJVESYWTB-UHFFFAOYSA-N	239	1584090689552
participant_46	M450	CCCCc1ccccc1	OCKPCBLVNKHBMX-UHFFFAOYSA-N	231	1584090690677
participant_46	M599	c1ccc2CCCCc2c1	CXWXQJXEFPUFDZ-UHFFFAOYSA-N	207	1584090692548
participant_46	M600	c1ccc2ccccc2c1	UFWIBTONFRDIAS-UHFFFAOYSA-N	320	1584090696034
participant_46	M12376	c1ccc2c(c1)cccn2	SMWDFEZZVXVKRB-UHFFFAOYSA-N	338	1584090702812
participant_46	M35087	c1ccc2c(c1)ccnn2	WCZVZNOTHYJIEI-UHFFFAOYSA-N	326	1584090708178
participant_46	M35088	c1cc2c(ccnn2)nc1	OHZYAOYVLLHTGW-UHFFFAOYSA-N	286	1584090711381
participant_46	M35089	Cc1cccc2ccnnc12	XOJILQMBVZLODF-UHFFFAOYSA-N	354	1584090721513
participant_46	M35090	Cc1ccc2ccnnc2c1C	GJMRRZXDPRIQGY-UHFFFAOYSA-N	363	1584090732817
participant_46	M35091	CCc1ccc2ccnnc2c1C	YFZIQXVJNHEFGG-UHFFFAOYSA-N	349	1584090735970
participant_46	M34562	C1Cc2ccc3ccnnc3c2C1	IHSPSIVOVMUKSI-UHFFFAOYSA-N	304	1584090737339
participant_46	M35092	c1cc2CCOc2c3c1ccnn3	YWBZAETXPDOLOR-UHFFFAOYSA-N	312	1584090741026
participant_46	M35093	c1cc2c(c3c1ccnn3)OCO2	DFFQYFLGSOBZPX-UHFFFAOYSA-N	307	1584090742094
participant_46	M35094	c1cc2c(CCO2)c3c1ccnn3	GQEPEQWQDHZEIG-UHFFFAOYSA-N	307	1584090749809
participant_46	M35095	c1cc2CNCc2c3c1ccnn3	AKBSVGFMHFCURU-UHFFFAOYSA-N	315	1584090753393
participant_46	M35096	Cc1ccc2ccnnc2c1CN	WRZIYFWFBNQECK-UHFFFAOYSA-N	343	1584090782141
participant_46	M35097	Cc1ccc2ccnnc2c1O	WPPYBQWHIIKKOS-UHFFFAOYSA-N	354	1584090791945
participant_46	M35098	c1cc(c(c2c1ccnn2)O)O	QJUDLPBOGPEZBB-UHFFFAOYSA-N	329	1584090794529
participant_46	M35099	c1cc(c(c2c1ccnn2)N)O	BLQBFIHZEYTGIE-UHFFFAOYSA-N	335	1584090798809
participant_46	M35100	c1cc(c(c2c1ccnn2)N)N	QTOYJSWTWASPSI-UHFFFAOYSA-N	329	1584090800022
participant_46	M35101	Cc1c(ccc2ccnnc12)N	ZKGLJAMXWMVFCA-UHFFFAOYSA-N	351	1584090804591
participant_46	M35102	Cc1ccc2ccnnc2c1N	VENFDUMJFHFCNE-UHFFFAOYSA-N	354	1584090805292
participant_46	M35103	Cc1ccc2ccnnc2c1NC	DUZWGMJKXNTMAF-UHFFFAOYSA-N	365	1584090825122
participant_46	M35104	CCNc1c(C)ccc2ccnnc21	NZBHBLSLTVJCNN-UHFFFAOYSA-N	360	1584090829937
participant_46	M35105	CCc1ccc2ccnnc2c1NC	YGTRMEWCEJCHIM-UHFFFAOYSA-N	344	1584090853263
participant_46	M35106	CCCc1ccc2ccnnc2c1NC	ZTZSLOGMJFMJHD-UHFFFAOYSA-N	339	1584090859579
participant_46	M35107	CCCCc1ccc2ccnnc2c1NC	KCEJNVGZMWPQFZ-UHFFFAOYSA-N	326	1584090863227
participant_46	M35108	CCCCCc1ccc2ccnnc2c1NC	GKHAHXDDLUVGJK-UHFFFAOYSA-N	311	1584090864512
participant_46	M35109	CCCCCCc1ccc2ccnnc2c1NC	LDTCVBNEHXUFSC-UHFFFAOYSA-N	293	1584090869567
participant_46	M35110	CNc1c(ccc2ccnnc21)C3CCCCC3	ABMBXEXSBNMYRN-UHFFFAOYSA-N	280	1584090871380
participant_46	M35111	CNc1c(ccc2ccnnc21)-c3ccccc3	YMQAQUFNRPTTCQ-UHFFFAOYSA-N	459	1584090874760
participant_23	M1	C	VNWKTOKETHGBQD-UHFFFAOYSA-N	0	1584093256975
participant_23	M2	CC	OTMSDBZUPAUEDD-UHFFFAOYSA-N	19	1584093347241
participant_23	M135	C=C	VGGSQFUCUMXWEO-UHFFFAOYSA-N	0	1584093366802
participant_23	M134	C=CC	QQONPFPTGQHPMA-UHFFFAOYSA-N	9	1584093372397
participant_23	M136	C=CCC	VXNZUUAINFGPBY-UHFFFAOYSA-N	9	1584093374054
participant_23	M137	C=CCCC	YWAKXRMUMFPDSH-UHFFFAOYSA-N	9	1584093376058
participant_23	M13933	C/C=C\CCC	RYPKRALMXUUNKS-HYXAFXHYSA-N	26	1584093382966
participant_23	M35190	CC/C=C\CCC	WZHKDGJSXCTSCK-ALCCZGGFSA-N	16	1584093386226
participant_23	M35191	CCC/C=C\CCC	IRUCBBFNLDIMIK-FPLPWBNLSA-N	15	1584093387459
participant_23	M35193	CCC/C=C\C(C)CC	SIXNCISBUIQQBJ-FPLPWBNLSA-N	28	1584093407279
participant_23	M35194	CCC/C=C\C(CC)CC	CSGQVOZQZMMCHL-HJWRWDBZSA-N	26	1584093432615
participant_23	M35195	CCC(C)/C=C\C(CC)CC	XBWNIYSPHKYCMY-HJWRWDBZSA-N	37	1584093518111
participant_23	M35196	CCC(CC)/C=C\C(CC)CC	VTNIBMVLPUKKCR-KTKRTIGZSA-N	32	1584093519863
participant_23	M35198	CCCC(CC)/C=C\C(CC)CC	YNHXGHYUQRXQGK-KHPPLWFESA-N	33	1584093533475
participant_23	M35203	CCC(CC)/C=C\C(CC)CS	BAKHBPJZQNGTJW-FPLPWBNLSA-N	35	1584093697148
participant_23	M35204	CCC(/C=C\C(CC)CS)CS	CPZFAHAYGXOBJO-WAYWQWQTSA-N	36	1584093702377
participant_23	M35205	CCC(/C=C\C(CC)CS)CO	WDXKNPSRPHNCGP-WAYWQWQTSA-N	37	1584093708317
participant_23	M35206	CCC(/C=C\C(CC)CO)CO	MSMATJROZRPEDC-WAYWQWQTSA-N	36	1584093710143
participant_23	M35207	CCC(/C=C\C(CC)CO)CF	VEQDQUPOEZWGAO-WAYWQWQTSA-N	30	1584093718260
participant_23	M35208	CCC(/C=C\C(CC)CF)CF	IOYLVHTXXSMRSQ-WAYWQWQTSA-N	21	1584093720588
participant_23	M35209	CCC(CC)/C=C\C(CC)CF	NKNRSXFUGUCXQE-FPLPWBNLSA-N	28	1584093724765
participant_23	M35211	CCC(CC)/C=C\C(CC)CBr	CLADANQZTPQTAB-FPLPWBNLSA-N	28	1584093761355
participant_23	M35212	CCC(CC)/C=C\C(CBr)CBr	MFOQUCGZYMMLBV-WAYWQWQTSA-N	22	1584093764783
participant_23	M35214	CCC(CC)/C=C\N(CC)CC	PEZDOWLRAPWJAI-KTKRTIGZSA-N	46	1584093777444
participant_23	M35215	CCC(CC)/C=C\N(C=C)CC	PCULQXVJQHSMMH-KTKRTIGZSA-N	38	1584093792291
participant_23	M35216	CCC(CC)/C=C\N(CC)C=O	AKSXLBLTPNLOIL-FPLPWBNLSA-N	62	1584093795571
participant_23	M35217	CCC(/C=C\N(CC)C=O)CO	AYQVDJBQSAWFAT-WAYWQWQTSA-N	65	1584093798481
participant_23	M35219	CCC(/C=C\N(CC)C=O)COC	SQKSRSIKGTWJPS-SREVYHEPSA-N	63	1584093819929
participant_23	M35223	CCCC(CC)/C=C\N(CC)C=O	ADPODNPFOQTMFE-HJWRWDBZSA-N	61	1584093885064
participant_23	M35225	CCC(/C=C\N(CC)C=O)CC(C)C	FGHJUZNYWTZIJE-FPLPWBNLSA-N	68	1584093909297
participant_23	M35226	CCC(/C=C\N(CC)C=O)CC(=C)C	CJXCPNGOXRFEPU-FPLPWBNLSA-N	71	1584093914036
participant_23	M35227	CCC(/C=C\N(CC)C=O)CC(=O)C	MMMNWDBMEPDVFT-SREVYHEPSA-N	87	1584093916505
participant_23	M35228	CCC(/C=C\N(CC)C=O)CC(=O)O	JIKLFXCICMYHJG-WAYWQWQTSA-N	116	1584093917978
participant_23	M35229	CCC(/C=C\N(CC)C=O)OC(=O)O	PQYZCDXUZUXGOQ-WAYWQWQTSA-N	84	1584093921731
participant_23	M35230	CCC(/C=C\N(CC)C=O)NC(=O)O	LAWCDXPRZQEISW-WAYWQWQTSA-N	95	1584093929599
participant_23	M35231	CCCN(/C=C\C(CC)CC(=O)O)C=O	BNODHHQWQKLWTH-ALCCZGGFSA-N	106	1584093995856
participant_23	M35232	CCC(/C=C\N(CC)C=O)CC(=C)O	MPKKKYRJNBWSKV-SREVYHEPSA-N	68	1584094019096
participant_23	M35233	CCC(/C=C\N(C=O)CO)CC(=C)O	QMRVYODSUSJKPX-PLNGDYQASA-N	64	1584094029319
participant_23	M35234	CCC(/C=C\N(C=O)OO)CC(=C)O	HQVVBUNSDQJHDJ-PLNGDYQASA-N	69	1584094031711
participant_23	M35235	CCC(/C=C\N(C=O)OO)CC(=O)O	WMNNUPDCBUNMJN-ARJAWSKDSA-N	118	1584094033543
participant_23	M35236	C(=C/N(C=O)OO)/C(CC(=O)O)CO	VCBLVEXLCVJWRV-UPHRSURJSA-N	116	1584094036571
participant_23	M35237	CCC(/C=C\N(C=O)CO)CC(=O)O	XBRNOMVFKHBPMD-ARJAWSKDSA-N	112	1584094056268
participant_23	M35240	C(=C/N(C=O)CO)/C(CC(=O)O)CO	ZFFXXYGNAJEPFZ-UPHRSURJSA-N	109	1584094079361
participant_23	M35241	C(=C/N(C=O)CO)/C(CO)OC(=O)O	ZQDRFFZVNXKIRW-UPHRSURJSA-N	79	1584094081433
participant_23	M35242	C(=C/N(C=O)OO)/C(CC(=O)O)OO	CXRUFJBGOBBVHF-UPHRSURJSA-N	115	1584094093813
participant_23	M35246	CC(N(/C=C\C(CC(=O)O)CO)C=O)O	UTHASLHTCAJELE-IHWYPQMZSA-N	115	1584094130991
participant_23	M35247	C(=C/N(C=O)C(O)O)/C(CC(=O)O)CO	GAGWOEHVXUTDED-UPHRSURJSA-N	107	1584094135799
participant_23	M35249	CC(C)N(/C=C\C(CC(=O)O)CO)C=O	CYWKNJDMMVXCEH-ARJAWSKDSA-N	119	1584094148114
participant_23	M3	CCC	ATUOYWHBWRKTHZ-UHFFFAOYSA-N	18	1584094300390
participant_23	M4	CCCC	IJDNQMDRQITEOD-UHFFFAOYSA-N	18	1584094303938
participant_23	M5	CCCCC	OFBQJSOFQDEBGM-UHFFFAOYSA-N	17	1584094305226
participant_23	M6	CCCCCC	VLKZOEOYAKHREP-UHFFFAOYSA-N	16	1584094306398
participant_23	M65	CCCCCCC	IMNFDUFMRHMDMM-UHFFFAOYSA-N	15	1584094312679
participant_23	M555	C1CCCCCC1	DMEGYFMYUHOHGS-UHFFFAOYSA-N	0	1584094336999
participant_23	M7	C1CCCCC1	XDTMQSROBMDMFD-UHFFFAOYSA-N	0	1584094378686
participant_23	M304	C1CCNCC1	NQRYJNQNLNOLGT-UHFFFAOYSA-N	0	1584094393891
participant_23	M16715	C1CC=NCC1	DWKUKQRKVCMOLP-UHFFFAOYSA-N	42	1584094404539
participant_23	M16716	C1C=CN=CC1	RDOAUPPSCNSYPM-UHFFFAOYSA-N	120	1584094406142
participant_23	M8573	c1ccncc1	JUJWROOIHBZHMG-UHFFFAOYSA-N	183	1584094407358
participant_23	M8589	Cc1cccnc1	ITQTTZVARXURQS-UHFFFAOYSA-N	241	1584094427879
participant_23	M10316	CCc1cccnc1	MFEIKQPHQINPRI-UHFFFAOYSA-N	214	1584094432079
participant_23	M10317	CCCc1cccnc1	MLAXEZHEGARMPE-UHFFFAOYSA-N	209	1584094433796
participant_23	M35260	Cc1cc(C)cnc1	HWWYDZCSSYKIAD-UHFFFAOYSA-N	279	1584094449695
participant_23	M35261	C/C=C(/C)\C=N/C	SYWHDTKCYUCXDO-PEPZGXQESA-N	39	1584094459519
participant_23	M35262	C=C(C)/C=N\C	DGAZLOSNDROLQS-XQRVVYSFSA-N	31	1584094461563
participant_23	M35264	CC1=CCN=C1	AOUARMMRFLTDCH-UHFFFAOYSA-N	138	1584094473089
participant_23	M35265	CC1=NCN=C1	GOTQOMJLAAGLRG-UHFFFAOYSA-N	105	1584094486965
participant_23	M35266	CC1=CCCN=C1	GRYWIGAVHXWLDR-UHFFFAOYSA-N	133	1584094536493
participant_23	M35267	CCc1cc(C)cnc1	XTLUAAHBKVFNPF-UHFFFAOYSA-N	254	1584094563497
participant_23	M35268	CCCc1cc(C)cnc1	HVSAUQKNIJRYSR-UHFFFAOYSA-N	248	1584094587356
participant_23	M35269	CCCCc1cc(C)cnc1	MBTKXDVUASNXSI-UHFFFAOYSA-N	239	1584094588936
participant_23	M35270	Cc1cc2CCCCc2nc1	GMMKZUPOLVXWFF-UHFFFAOYSA-N	219	1584094590276
participant_23	M35271	Cc1cc2CCCNc2nc1	VZADIUQKUVWTSR-UHFFFAOYSA-N	225	1584094597004
participant_23	M35272	Cc1cc2CNCNc2nc1	KIXOOMRMAYIALB-UHFFFAOYSA-N	227	1584094598936
participant_23	M35273	Cc1cc2COCNc2nc1	ZCHDNIINCQBQST-UHFFFAOYSA-N	239	1584094603640
participant_23	M35274	Cc1cc2C=CCCc2nc1	IQNQMVVOEFZKFC-UHFFFAOYSA-N	312	1584094614756
participant_23	M35275	Cc1cc2ccccc2nc1	DTBDAFLSBDGPEA-UHFFFAOYSA-N	410	1584094616123
participant_23	M35276	Cc1cc2cccnc2nc1	QOMQVYYQBYOOMQ-UHFFFAOYSA-N	371	1584094623216
participant_23	M35277	c1ccc2c(c1)cc(cn2)O	IQQDNMHUOLMLNJ-UHFFFAOYSA-N	376	1584094638240
participant_23	M35278	Cc1cc2c(C)cccc2nc1	JOAWUJDFFAMORU-UHFFFAOYSA-N	435	1584094651988
participant_23	M35279	CCc1cccc2c1cc(C)cn2	FIRMWLQEJRMOFM-UHFFFAOYSA-N	419	1584094653224
participant_23	M35280	CCCc1cccc2c1cc(C)cn2	KOCYRKTWMBNXGH-UHFFFAOYSA-N	409	1584094654284
participant_23	M35281	Cc1cnc2cccc3CCCc1c32	HUWCQTCUBBETCA-UHFFFAOYSA-N	339	1584094658800
participant_23	M35282	Cc1cnc2cccc3C=CCc1c32	GDMQAWBRPWBSEU-UHFFFAOYSA-N	426	1584094672944
participant_23	M35283	C=Cc1cccc2c1c(C)c(C)cn2	YZBZFMKMZPCLFQ-UHFFFAOYSA-N	384	1584094684928
participant_23	M35284	Cc1cccc2c1c(C)c(C)cn2	QSVGVWJKYGJFTK-UHFFFAOYSA-N	391	1584094686862
participant_23	M12992	Cc1cnc2ccccc2c1C	QOSYOGXDDHFINM-UHFFFAOYSA-N	386	1584094689209
participant_23	M35287	Cc1cc2c(cccc2nc1)CO	YGOGWBBUIOLHHI-UHFFFAOYSA-N	423	1584094738487
participant_23	M35288	Cc1cc2c(cccc2nc1)C=O	ULYISZWCRLYCFR-UHFFFAOYSA-N	467	1584094741439
participant_17	M35288	Cc1cc2c(cccc2nc1)C=O	ULYISZWCRLYCFR-UHFFFAOYSA-N	467	1584094823077
participant_17	M35293	c1cc(C=O)c2cc(cnc2c1)N	VKUOHPKNUGJSET-UHFFFAOYSA-N	430	1584094840573
participant_17	M35296	c1cc(C=O)c2cc(cnc2c1)O	FUIPVIATMQIZQG-UHFFFAOYSA-N	433	1584094873977
participant_17	M35297	c1cc(C=O)c2cc(cnc2c1)S	STACZPSMKYFXGW-UHFFFAOYSA-N	423	1584094911778
participant_17	M35298	Cc1cc2c(ccnc2nc1)C=O	ZCTSCLBNOVXGKD-UHFFFAOYSA-N	407	1584094922279
participant_17	M35299	Cc1cnc2cccc(C=O)c2n1	GDYOHOJFDTVPBG-UHFFFAOYSA-N	379	1584094934605
participant_17	M35300	CCc1cc2c(cccc2nc1)C=O	SNAZGWCISJKTES-UHFFFAOYSA-N	431	1584095064300
participant_17	M35301	c1cc(C=O)c2cc(CF)cnc2c1	FTRSSHJSWLWAJT-UHFFFAOYSA-N	417	1584095073603
participant_17	M35302	COc1cc2c(cccc2nc1)C=O	HOPFINDBXLGBEL-UHFFFAOYSA-N	431	1584095082355
participant_17	M35303	CNc1cc2c(cccc2nc1)C=O	ONZNZURPONSIGM-UHFFFAOYSA-N	452	1584095089225
participant_17	M35304	Cc1cc(C=O)c2cc(cnc2c1)NC	IITNIRVBEIGPNN-UHFFFAOYSA-N	510	1584095108530
participant_17	M35305	CNc1cc2c(cc(cc2nc1)O)C=O	WZXPDKCYZDPBPF-UHFFFAOYSA-N	463	1584095113201
participant_17	M35306	Cc1cc(C=O)c2cc(cnc2c1)N	YVSSCUQLKVRDCY-UHFFFAOYSA-N	492	1584095123575
participant_17	M35307	Cc1cc(C=O)c2cc(C)cnc2c1	BQYLYXKYZXFXDA-UHFFFAOYSA-N	515	1584095134541
participant_17	M35308	CCc1cc2c(cc(C)cc2nc1)C=O	KUUBKCFIMDGTPB-UHFFFAOYSA-N	488	1584095140650
participant_17	M35309	CCc1cc(C=O)c2cc(cnc2c1)NC	QRIFUCRBTNUPPK-UHFFFAOYSA-N	473	1584095196181
participant_17	M35310	CNc1cc2c(cc(cc2nc1)OC)C=O	UVOXOAHRJWEULF-UHFFFAOYSA-N	459	1584095201438
participant_17	M35311	CNc1cc2c(cc(cc2nc1)OO)C=O	AMLJNYOOIDCBKT-UHFFFAOYSA-N	452	1584095202981
participant_17	M35312	CNc1cc2c(cc(cc2nc1)CO)C=O	SRASDBXYHJBVCN-UHFFFAOYSA-N	478	1584095206633
participant_17	M35313	CCCc1cc(C=O)c2cc(cnc2c1)NC	JPUDIHXDMFEEPP-UHFFFAOYSA-N	462	1584095225710
participant_17	M35314	CNc1cc2c(cc(cc2nc1)COC)C=O	KBLHMWCCFOYTKU-UHFFFAOYSA-N	466	1584095229468
participant_17	M35315	CNc1cc2c(cc(cc2nc1)COF)C=O	SPPPZBDJHBUKMW-UHFFFAOYSA-N	466	1584095246716
participant_17	M35317	CCOCc1cc(C=O)c2cc(cnc2c1)NC	RRHOUXLJDOCLMN-UHFFFAOYSA-N	451	1584095255484
participant_17	M35318	CNc1cc2c(cc(cc2nc1)COCF)C=O	MNMBEYFBVATOAI-UHFFFAOYSA-N	442	1584095259492
participant_17	M35320	CNc1cc2c(cc(cc2nc1)COC)CO	OPWQSHGMHWRXQG-UHFFFAOYSA-N	412	1584095286087
participant_23	M35321	Cc1cc2c(cccc2nc1)C(=O)C	BUFHBAHMPIAJKC-UHFFFAOYSA-N	465	1584095299149
participant_23	M35322	Cc1cc2c(cccc2nc1)C(=O)O	LWRCEDZWWSKNNY-UHFFFAOYSA-N	462	1584095304962
participant_17	M35324	CC(=O)c1cc(cc2c1cc(cn2)NC)COC	ROUFFJYCVIGMKS-UHFFFAOYSA-N	451	1584095309007
participant_17	M35325	CCC(=O)c1cc(cc2c1cc(cn2)NC)COC	NRUWGZCONUKCOJ-UHFFFAOYSA-N	440	1584095315137
participant_23	M35326	Cc1cc2c(cccc2nc1)C(=O)N	OKNJSFKQOTXMAZ-UHFFFAOYSA-N	469	1584095317002
participant_17	M35328	CNc1cc2c(cc(cc2nc1)COC)C(=O)CF	GCCZZVYJHMNALO-UHFFFAOYSA-N	435	1584095332958
participant_17	M35330	CNc1cc2c(cc(cc2nc1)COC)C(=O)NC	BUVPTXJBMZIOOO-UHFFFAOYSA-N	470	1584095353831
participant_17	M35332	CNc1cc2c(cc(cc2nc1)COC)C(=O)N(C)C	HELFOKIEUZXZHQ-UHFFFAOYSA-N	450	1584095366478
participant_17	M35334	CCN(C)C(=O)c1cc(cc2c1cc(cn2)NC)COC	XQXSMRQNWGRFMM-UHFFFAOYSA-N	451	1584095372727
participant_17	M35335	CCCN(C)C(=O)c1cc(cc2c1cc(cn2)NC)COC	QTBTZBHZDKZKDM-UHFFFAOYSA-N	431	1584095374392
participant_17	M35337	CCCCN(C)C(=O)c1cc(cc2c1cc(cn2)NC)COC	HRMXGSCSCIXTEK-UHFFFAOYSA-N	421	1584095378880
participant_17	M35338	CCCCCN(C)C(=O)c1cc(cc2c1cc(cn2)NC)COC	BPJUEWBXPZEPQD-UHFFFAOYSA-N	399	1584095387015
participant_17	M35341	CNc1cc2c(cc(cc2nc1)COC)C(=O)N(C)CF	LUUVZDCMAQFXLS-UHFFFAOYSA-N	443	1584095418967
participant_23	M35343	Cc1cc2c(cccc2nc1)C(=C)N	NHGHLJKEQQQEOA-UHFFFAOYSA-N	426	1584095432495
participant_23	M35344	Cc1cc2c(cccc2nc1)C(=N)N	MYBWIAPVFJJWTB-UHFFFAOYSA-N	426	1584095436340
participant_23	M35345	Cc1cc2c(cccc2nc1)C(=S)N	YOPUIQUDGNVSPT-UHFFFAOYSA-N	433	1584095440288
participant_23	M35346	Cc1cc2c(cccc2nc1)C(=S)S	ADYFSOYUCDIVDD-UHFFFAOYSA-N	433	1584095442367
participant_23	M35348	Cc1cc2c(cccc2nc1)C(=S)F	NRBXUEJCPAMCHJ-UHFFFAOYSA-N	433	1584095448170
participant_23	M35349	Cc1cc2c(cccc2nc1)C(=C)F	RJEJWAACKOBIHM-UHFFFAOYSA-N	426	1584095451090
participant_17	M35350	CNc1cc2c(cc(cc2nc1)COC)C(=O)N	DXOTUBCRUFOCOZ-UHFFFAOYSA-N	445	1584095452190
participant_23	M35351	C=C(C)c1cccc2c1cc(C)cn2	IMAFTGVTIUOTPV-UHFFFAOYSA-N	478	1584095454982
participant_23	M35352	C=C(C)c1c(C)ccc2c1cc(C)cn2	UGGLMXTZNCVAJG-UHFFFAOYSA-N	433	1584095462675
participant_17	M35353	CNC(=O)c1cc(cc2c1cc(cn2)N)COC	BFZZPKMKQDIJRV-UHFFFAOYSA-N	466	1584095464377
participant_17	M35355	CNC(=O)c1cccc2c1cc(cn2)N	QVXBOJXSUKYOSC-UHFFFAOYSA-N	462	1584095468374
participant_17	M35356	CNc1cc2c(cccc2nc1)C(=O)NC	SHPNJMXAXHTMEX-UHFFFAOYSA-N	471	1584095474992
participant_17	M35357	Cc1cc(c2cc(cnc2c1)NC)C(=O)NC	OGOGFJMQDROCOZ-UHFFFAOYSA-N	527	1584095483176
participant_17	M35359	CCc1cc(c2cc(cnc2c1)NC)C(=O)NC	XZZHVGKFRWWWDT-UHFFFAOYSA-N	476	1584095488378
participant_23	M35361	C=C(C)c1c2cc(C)cnc2ccc1N	OJLRRZJIBJNFSX-UHFFFAOYSA-N	420	1584095510118
participant_23	M35363	Cc1ccc2c(c1)cc(C)cn2	XEDLZYLCKAHYHR-UHFFFAOYSA-N	465	1584095528700
participant_23	M35364	Cc1cc2cc(C)c(C)cc2nc1	PMONDTFKCNFXFC-UHFFFAOYSA-N	445	1584095546070
participant_23	M35365	CCc1cc2c(cc(C)cn2)cc1C	NMQKKPZGZORROZ-UHFFFAOYSA-N	442	1584095573080
participant_23	M35366	CC(C)c1cc2c(cc(C)cn2)cc1C	YKMDMYYVMFSRBF-UHFFFAOYSA-N	442	1584095574568
participant_23	M35367	Cc1cc2cc(C)c(cc2nc1)C(C)O	DYTWJLOHNDZKSG-UHFFFAOYSA-N	452	1584095580504
participant_23	M35368	Cc1cc2cc(C)c(cc2nc1)C(=O)C	GNJAQQHITBKAQW-UHFFFAOYSA-N	495	1584095583166
participant_23	M35369	Cc1cc2cc(C)c(cc2nc1)C(=O)N	KPRYQGQDFMBSIP-UHFFFAOYSA-N	490	1584095598758
participant_23	M35370	Cc1cc2cc(C)c(cc2nc1)C(=O)NC	VASOJYIFLAOXIU-UHFFFAOYSA-N	525	1584095609306
participant_23	M35371	CCNC(=O)c1cc2c(cc(C)cn2)cc1C	XWIRYKWUTBUYII-UHFFFAOYSA-N	510	1584095614302
participant_23	M35372	Cc1cc2ccc(cc2nc1)C(=O)NC	JXLFFASWGBWWDT-UHFFFAOYSA-N	528	1584095635864
participant_23	M35374	CCc1cc2cc(C)cnc2cc1C(=O)NC	HQRAKUJMXYXIGV-UHFFFAOYSA-N	500	1584095717382
participant_23	M35375	CCCc1cc2cc(C)cnc2cc1C(=O)NC	LETIGJDDZGCAQS-UHFFFAOYSA-N	488	1584095718799
participant_23	M35376	CCC(C)c1cc2cc(C)cnc2cc1C(=O)NC	MZMGYVRBAXBAGA-UHFFFAOYSA-N	495	1584095721998
participant_23	M35377	CCC(=C)c1cc2cc(C)cnc2cc1C(=O)NC	XAQVVOGNHWDSDY-UHFFFAOYSA-N	500	1584095724713
participant_23	M35378	CCC(=O)c1cc2cc(C)cnc2cc1C(=O)NC	VZZOBRCLDYHBLB-UHFFFAOYSA-N	519	1584095730468
participant_23	M35379	Cc1cc2cc(c(cc2nc1)C(=O)NC)C(=O)NC	LMZWNWYMEPZNBP-UHFFFAOYSA-N	521	1584095733267
participant_23	M35380	Cc1cc2cc(ccc2nc1)C(=O)NC	RIWWGYTVCMFPFC-UHFFFAOYSA-N	528	1584095742571
participant_23	M35381	CCc1cc2cc(ccc2nc1)C(=O)NC	GOZYKBMRXXPMGI-UHFFFAOYSA-N	490	1584095765113
participant_23	M35382	CCCc1cc2cc(ccc2nc1)C(=O)NC	ZXLMCHWMGZTIIX-UHFFFAOYSA-N	478	1584095765880
participant_23	M35383	CCC(C)c1cc2cc(ccc2nc1)C(=O)NC	FELJOYSGRCICON-UHFFFAOYSA-N	488	1584095775942
participant_23	M35384	CCC(c1cc2cc(ccc2nc1)C(=O)NC)O	KNQDLMVFHRNIDM-UHFFFAOYSA-N	490	1584095786751
participant_23	M35385	CCC(=O)c1cc2cc(ccc2nc1)C(=O)NC	KLKYIDYURLOMFK-UHFFFAOYSA-N	505	1584095791402
participant_23	M35386	CNC(=O)c1ccc2c(c1)cc(cn2)C(=O)NC	IEZSGEDVUJGBJD-UHFFFAOYSA-N	512	1584095795171
participant_23	M15634	CNC(=O)c1cc2ccccc2nc1	PEYHZNNTTOIDDW-UHFFFAOYSA-N	449	1584095803911
participant_23	M35387	Cc1cccc2cc(cnc12)C(=O)NC	BMUIMAPPAIHJRF-UHFFFAOYSA-N	480	1584095909290
participant_23	M35388	CCc1cccc2cc(cnc12)C(=O)NC	VPOZFJLHDNAGSQ-UHFFFAOYSA-N	458	1584095910212
participant_23	M35389	CCCc1cccc2cc(cnc12)C(=O)NC	SQWZGNDLGBZWGG-UHFFFAOYSA-N	447	1584095911006
participant_23	M35390	CC(C)Cc1cccc2cc(cnc12)C(=O)NC	FHKYJRRUFOAWSB-UHFFFAOYSA-N	448	1584095914089
participant_23	M35391	C=C(C)Cc1cccc2cc(cnc12)C(=O)NC	SJBKSAICXGILOI-UHFFFAOYSA-N	457	1584095917689
participant_23	M35392	CC(=O)Cc1cccc2cc(cnc12)C(=O)NC	UQUCEIRSVIMLEY-UHFFFAOYSA-N	476	1584095920590
participant_23	M35393	CNC(=O)c1cc2cccc(CC(=O)N)c2nc1	DXLAMMJSFDRUIC-UHFFFAOYSA-N	466	1584095928134
participant_23	M35394	CNC(=O)c1cc2cccc(CCN)c2nc1	ZIUGXSNMCOCOBP-UHFFFAOYSA-N	438	1584095935414
participant_23	M35395	CCC(C)c1cccc2cc(cnc21)C(=O)NC	FIUWNYARDLFCCJ-UHFFFAOYSA-N	459	1584095966690
participant_23	M35396	CCC(=C)c1cccc2cc(cnc21)C(=O)NC	IKSNXDGMVXFSOH-UHFFFAOYSA-N	471	1584095970057
participant_23	M35397	CCC(=O)c1cccc2cc(cnc21)C(=O)NC	MHUBZMSPQTWIEK-UHFFFAOYSA-N	483	1584095975565
participant_23	M35398	CNC(=O)c1cc2cccc(c2nc1)C(=O)NC	KBBROAYORXJSTO-UHFFFAOYSA-N	495	1584095979457
participant_23	M35399	CNC(=O)c1cccc2cccnc21	UKXDZOZWBDCBGL-UHFFFAOYSA-N	427	1584095984809
participant_23	M35400	Cc1ccc2cccnc2c1C(=O)NC	QWMWLZGIFTZKQX-UHFFFAOYSA-N	449	1584096001963
participant_23	M35401	CCc1ccc2cccnc2c1C(=O)NC	JCIJTJDSMFTGGK-UHFFFAOYSA-N	429	1584096003014
participant_23	M35402	CCCc1ccc2cccnc2c1C(=O)NC	IQTJJHADPGNQKR-UHFFFAOYSA-N	419	1584096003651
participant_23	M35403	CNCc1ccc2cccnc2c1C(=O)NC	FPMOLNSDMWTECQ-UHFFFAOYSA-N	424	1584096005713
participant_23	M35404	CC(c1ccc2cccnc2c1C(=O)NC)NC	RKEYQBAZFREYGV-UHFFFAOYSA-N	436	1584096011720
participant_23	M35405	CNC(c1ccc2cccnc2c1C(=O)NC)O	PTZPCFWGTHSWLQ-UHFFFAOYSA-N	437	1584096013912
participant_23	M35406	CNC(=O)c1ccc2cccnc2c1C(=O)NC	QCUPOZNGBXCMKE-UHFFFAOYSA-N	466	1584096016627
participant_23	M35407	CNC(=O)c1ccc2cccnc2c1	GCJYRIRCTQDLJX-UHFFFAOYSA-N	470	1584096020554
participant_23	M35411	Cc1cc2cccnc2cc1C(=O)NC	KCMSJXHFNXLOPX-UHFFFAOYSA-N	503	1584096054714
participant_23	M35412	CCc1cc2cccnc2cc1C(=O)NC	STYHISZPFREUNV-UHFFFAOYSA-N	473	1584096055366
participant_23	M35413	CCCc1cc2cccnc2cc1C(=O)NC	ZJTCBBIECFUUBX-UHFFFAOYSA-N	461	1584096056141
participant_23	M35414	CNCc1cc2cccnc2cc1C(=O)NC	BHRFCOOJAYWBTL-UHFFFAOYSA-N	471	1584096060092
participant_23	M35416	CC(c1cc2cccnc2cc1C(=O)NC)NC	OTPAOGKQFJAFGW-UHFFFAOYSA-N	478	1584096067821
participant_23	M35419	CNC(c1cc2cccnc2cc1C(=O)NC)O	LXVNZXQJTZLVEA-UHFFFAOYSA-N	481	1584096088321
participant_23	M35420	CNC(=O)c1cc2cccnc2cc1C(=O)NC	LROPFYKPCXWEPS-UHFFFAOYSA-N	495	1584096091157
participant_23	M35421	CNC(=O)c1ccc2c(cccn2)c1	MIALGPVTPXMCIB-UHFFFAOYSA-N	470	1584096096089
participant_23	M35428	CNC(=O)c1ccc2c(c1)cc(cn2)N	VTELSFIPTQTWMP-UHFFFAOYSA-N	495	1584096139590
participant_23	M35429	CNC(=O)c1ccc2c(c1)cc(cn2)F	UAQCGKRIAZIJMZ-UHFFFAOYSA-N	487	1584096143230
participant_23	M35430	CNC(=O)c1ccc2c(c1)cc(cn2)Br	COWQHOJQTGFYTR-UHFFFAOYSA-N	487	1584096146120
participant_23	M35434	CNC(=O)c1ccc2c(cc(CN)cn2)c1	FQKDUIFMHQVWFN-UHFFFAOYSA-N	480	1584096175245
participant_23	M35435	CNC(=O)c1ccc2c(cc(C#N)cn2)c1	IOTGNMLHPGXHRF-UHFFFAOYSA-N	480	1584096178982
participant_23	M35438	C#Cc1cc2cc(ccc2nc1)C(=O)NC	PXUAUIHZLLHBNM-UHFFFAOYSA-N	480	1584096216070
participant_23	M35439	CCCCc1cc2cc(ccc2nc1)C(=O)NC	CHQJNWVENFHYEM-UHFFFAOYSA-N	462	1584096236099
participant_23	M35440	CCCCCc1cc2cc(ccc2nc1)C(=O)NC	UPJLGEHBPMVFBA-UHFFFAOYSA-N	439	1584096236896
participant_23	M35441	CCCCCCc1cc2cc(ccc2nc1)C(=O)NC	PSNPUOLCALEUHN-UHFFFAOYSA-N	412	1584096239550
participant_23	M35442	CNC(=O)c1ccc2c(c1)cc(cn2)C3CCCCC3	JCDWXQMZOYMUGE-UHFFFAOYSA-N	392	1584096240690
participant_23	M35443	CNC(=O)c1ccc2c(c1)CC(C=N2)C3CCCCC3	XWPWUWHCWNELBL-UHFFFAOYSA-N	296	1584096253963
participant_23	M35444	CNC(=O)c1ccc2c(c1)cc(cn2)C3C=CCCC3	SOXCXBZGDLPUSP-UHFFFAOYSA-N	498	1584096280209
participant_23	M35445	CNC(=O)c1ccc2c(c1)cc(cn2)C3C=CC=CC3	CCYRSVDWVQMKRX-UHFFFAOYSA-N	545	1584096281829
participant_23	M35446	CNC(=O)c1ccc2c(c1)cc(cn2)-c3ccccc3	SXQBOPLILDRVEA-UHFFFAOYSA-N	569	1584096283099
participant_20	M1	C	VNWKTOKETHGBQD-UHFFFAOYSA-N	0	1584101949241
participant_20	M2	CC	OTMSDBZUPAUEDD-UHFFFAOYSA-N	19	1584101955732
participant_20	M3	CCC	ATUOYWHBWRKTHZ-UHFFFAOYSA-N	18	1584101958889
participant_20	M4	CCCC	IJDNQMDRQITEOD-UHFFFAOYSA-N	18	1584101960303
participant_20	M5	CCCCC	OFBQJSOFQDEBGM-UHFFFAOYSA-N	17	1584101961015
participant_20	M6	CCCCCC	VLKZOEOYAKHREP-UHFFFAOYSA-N	16	1584101961735
participant_20	M7	C1CCCCC1	XDTMQSROBMDMFD-UHFFFAOYSA-N	0	1584101963595
participant_20	M110	c1ccccc1	UHOVQNZJYSORNB-UHFFFAOYSA-N	175	1584101967726
participant_20	M105	Cc1ccccc1	YXFVVABEGXRONW-UHFFFAOYSA-N	271	1584101973600
participant_20	M255	CCc1ccccc1	YNQLUTRBYVCPMQ-UHFFFAOYSA-N	244	1584101975419
participant_20	M449	CCCc1ccccc1	ODLMAHJVESYWTB-UHFFFAOYSA-N	239	1584101976822
participant_20	M450	CCCCc1ccccc1	OCKPCBLVNKHBMX-UHFFFAOYSA-N	231	1584101977997
participant_20	M599	c1ccc2CCCCc2c1	CXWXQJXEFPUFDZ-UHFFFAOYSA-N	207	1584101979230
participant_20	M600	c1ccc2ccccc2c1	UFWIBTONFRDIAS-UHFFFAOYSA-N	320	1584101983179
participant_20	M12376	c1ccc2c(c1)cccn2	SMWDFEZZVXVKRB-UHFFFAOYSA-N	338	1584101992690
participant_20	M12377	c1ccc2cnccc2c1	AWJUIBRHMBBTKR-UHFFFAOYSA-N	341	1584102001901
participant_20	M12378	c1cc[n+]2ccccc2c1	GUOHRXPYGSKUGT-UHFFFAOYSA-N	300	1584102018916
participant_20	M35462	c1ccc2c(c1)cncn2	JWVCLYRUEFBMGU-UHFFFAOYSA-N	313	1584102030277
participant_20	M35463	Cc1cncc2ccccc12	OCOLIBYZTNPPAB-UHFFFAOYSA-N	366	1584102042552
participant_20	M35464	Cc1cnc(C)c2ccccc12	VDVQWFVNDPGUOH-UHFFFAOYSA-N	385	1584102050152
participant_20	M35465	Cc1c2ccccc2ccn1	PBYMYAJONQZORL-UHFFFAOYSA-N	376	1584102055552
participant_20	M35466	Cc1cccc2ccnc(C)c12	SZDWUIFPFNPTPF-UHFFFAOYSA-N	399	1584102068221
participant_20	M35467	Cc1cccc2ccncc12	IEZFKBBOGATCFW-UHFFFAOYSA-N	383	1584102073694
participant_20	M35468	Cc1ccc2ccncc2c1	GYVUMHXXXAATFQ-UHFFFAOYSA-N	420	1584102092548
participant_20	M35469	Cc1ccc2cnccc2c1	PPEJLOXOMBAXES-UHFFFAOYSA-N	420	1584102104970
participant_20	M35470	Cc1cc2ccncc2cc1C	HQMVLGGRBOMAGN-UHFFFAOYSA-N	418	1584102117177
participant_20	M35471	Cc1cccc2cnccc12	QHRZMGDJNNDMGZ-UHFFFAOYSA-N	383	1584102124970
participant_20	M601	Cc1ccc2ccccc2c1	QIMMUPPBPVKWKM-UHFFFAOYSA-N	432	1584102138485
participant_20	M602	CCc1ccc2ccccc2c1	RJTJVVYSTUQWNI-UHFFFAOYSA-N	401	1584102149277
participant_20	M1551	CCCc1ccc2ccccc2c1	LQBNOHAXLHRIQW-UHFFFAOYSA-N	392	1584102153247
participant_20	M1552	CCCCc1ccc2ccccc2c1	UKAMWVYNAVUZEA-UHFFFAOYSA-N	381	1584102155872
participant_20	M6267	CCCCCc1ccc2ccccc2c1	QCMRTPFHMFJUDP-UHFFFAOYSA-N	364	1584102157685
participant_20	M6268	C1CCC(C1)c2ccc3ccccc3c2	LEOPTHBGTCBGTO-UHFFFAOYSA-N	352	1584102158465
participant_20	M3588	c1ccc2cc(ccc2c1)C3CCCN3	ASDMHFSTBKLKST-UHFFFAOYSA-N	372	1584102162815
participant_20	M35472	c1ccc2cc(ccc2c1)-c3ccc[nH]3	FEXRHTOOBJYHHD-UHFFFAOYSA-N	473	1584102166278
participant_20	M11845	CCCCCCc1ccc2ccccc2c1	ZGHJVWFEQWVPTB-UHFFFAOYSA-N	343	1584102191638
participant_20	M1555	C1CCC(CC1)c2ccc3ccccc3c2	LFOAKQQHKCCFNY-UHFFFAOYSA-N	325	1584102192477
participant_20	M1556	c1ccc(cc1)-c2ccc3ccccc3c2	TURIHPLQSRVWHU-UHFFFAOYSA-N	424	1584102196280
participant_20	M35473	Cc1ccc(-c2ccc3ccccc3c2)[nH]1	NZZBZDPZECUXPS-UHFFFAOYSA-N	512	1584102218034
participant_20	M35474	CCc1ccc(-c2ccc3ccccc3c2)[nH]1	OCEJLUFVYDRWOR-UHFFFAOYSA-N	482	1584102218831
participant_20	M35475	CCCc1ccc(-c2ccc3ccccc3c2)[nH]1	TYLVVMALNPNHDV-UHFFFAOYSA-N	477	1584102219661
participant_20	M35476	CCCCc1ccc(-c2ccc3ccccc3c2)[nH]1	OWJDYFKEUINGHR-UHFFFAOYSA-N	464	1584102223805
participant_20	M35477	c1ccc2cc(ccc2c1)-c3cc4CCCCc4[nH]3	GZCYWZVLGVPFDS-UHFFFAOYSA-N	435	1584102224597
participant_20	M35478	c1ccc2cc(ccc2c1)-c3cc4ccccc4[nH]3	CACDYUNTCMPDMI-UHFFFAOYSA-N	464	1584102227394
participant_20	M35479	C=C/C=C\c1ccc(-c2ccc3ccccc3c2)[nH]1	ZZYKTGUTCJJFRX-BAQGIRSFSA-N	445	1584102232520
participant_20	M35480	Cc1ccc(-c2ccc3ccccc3n2)[nH]1	TWGMOUDNSVSVRZ-UHFFFAOYSA-N	473	1584102246543
participant_20	M35481	c1ccc2c(c1)ccc(-c3ccc([nH]3)O)n2	BAFQMLMZWFTHEE-UHFFFAOYSA-N	443	1584102254338
participant_20	M35482	c1ccc2cc(ccc2c1)-c3ccc([nH]3)O	BHYNAOZRVMCPFW-UHFFFAOYSA-N	482	1584102257561
participant_20	M35483	Cc1cccc2ccc(cc12)-c3ccc(C)[nH]3	IRQYTLJODVBIRL-UHFFFAOYSA-N	531	1584102264693
participant_20	M35484	CCc1cccc2ccc(cc12)-c3ccc(C)[nH]3	RJRQYAHWQRSJIC-UHFFFAOYSA-N	521	1584102268275
participant_20	M35485	CCCc1cccc2ccc(cc12)-c3ccc(C)[nH]3	PJYRNQFNVRIPBY-UHFFFAOYSA-N	510	1584102273900
participant_20	M35486	CCCCc1cccc2ccc(cc12)-c3ccc(C)[nH]3	MEKGGVIZFOCXFA-UHFFFAOYSA-N	492	1584102276886
participant_20	M35487	CCCCCc1cccc2ccc(cc12)-c3ccc(C)[nH]3	OPJOWPWKPSPRJF-UHFFFAOYSA-N	472	1584102278443
participant_20	M35488	CCCCCCc1cccc2ccc(cc12)-c3ccc(C)[nH]3	MGMUKAZDKVTGEP-UHFFFAOYSA-N	447	1584102279207
participant_20	M35489	Cc1ccc(-c2ccc3cccc(C4CCCCC4)c3c2)[nH]1	OQPVHUAJKBCDQG-UHFFFAOYSA-N	432	1584102280427
participant_20	M35490	Cc1ccc(-c2ccc3cccc(-c4ccccc4)c3c2)[nH]1	LFWLZDHJRKNPAZ-UHFFFAOYSA-N	497	1584102282661
participant_20	M35491	Cc1ccc(-c2ccc3cccc(C4CCCC4)c3c2)[nH]1	MQVAGAAGIHPNDY-UHFFFAOYSA-N	466	1584102297941
participant_20	M35492	Cc1ccc(-c2ccc3cccc(c3c2)N4CCCC4)[nH]1	YACULUUALPDBQZ-UHFFFAOYSA-N	466	1584102301830
participant_20	M35493	Cc1ccc(-c2ccc3cccc(c3c2)-n4cccc4)[nH]1	XTGXBOFPZODYMR-UHFFFAOYSA-N	523	1584102305656
participant_20	M35494	Cc1ccn(c1)-c2cccc3ccc(cc32)-c4ccc(C)[nH]4	KRQNIYREEWFKDH-UHFFFAOYSA-N	552	1584102324919
participant_20	M35495	CCc1ccn(c1)-c2cccc3ccc(cc32)-c4ccc(C)[nH]4	PTRPDSUMZXKYGK-UHFFFAOYSA-N	538	1584102329412
participant_20	M35496	CCCc1ccn(c1)-c2cccc3ccc(cc32)-c4ccc(C)[nH]4	OBMGMFFLIAIXJE-UHFFFAOYSA-N	529	1584102330795
participant_20	M35497	CCCCc1ccn(c1)-c2cccc3ccc(cc32)-c4ccc(C)[nH]4	BAISSIPABVJYFX-UHFFFAOYSA-N	516	1584102331653
participant_20	M35498	Cc1ccc(-c2ccc3cccc(c3c2)-n4ccc5CCCCc54)[nH]1	UAZYMDYKZJBWSQ-UHFFFAOYSA-N	494	1584102333866
participant_20	M35499	Cc1ccc(-c2ccc3cccc(c3c2)-n4ccc5ccccc54)[nH]1	FEIRKFPWDHGYMT-UHFFFAOYSA-N	500	1584102337172
participant_20	M35500	CCC(C)c1ccn(c1)-c2cccc3ccc(cc32)-c4ccc(C)[nH]4	VWACTQYCTTYWAU-UHFFFAOYSA-N	528	1584102362474
participant_20	M35501	CCC(=C)c1ccn(c1)-c2cccc3ccc(cc32)-c4ccc(C)[nH]4	VIJNAIXVELHOAL-UHFFFAOYSA-N	535	1584102365922
participant_20	M35502	CCC(=O)c1ccn(c1)-c2cccc3ccc(cc32)-c4ccc(C)[nH]4	OCNKISYYFXGJOB-UHFFFAOYSA-N	556	1584102369275
participant_20	M35503	Cc1ccc(-c2ccc3cccc(c3c2)-n4ccc(c4)C(=O)OC)[nH]1	BMJHGAJHXWJZKK-UHFFFAOYSA-N	556	1584102373057
participant_20	M35504	Cc1ccc(-c2ccc3cccc(c3c2)-n4ccc(c4)C(=O)O)[nH]1	ZNQQDPZLOCTZPJ-UHFFFAOYSA-N	561	1584102379079
participant_20	M35505	Cc1ccc(-c2ccc3cccc(c3c2)-n4ccc(c4)C=O)[nH]1	WVNYRKFTVNMVDC-UHFFFAOYSA-N	564	1584102387223
participant_20	M35506	Cc1ccc(-c2ccc3cccc(c3c2)-n4ccc(c4)C(=O)C)[nH]1	SXWWKXJKLRUDQW-UHFFFAOYSA-N	562	1584102391995
participant_20	M35507	CCCC(=O)c1ccn(c1)-c2cccc3ccc(cc32)-c4ccc(C)[nH]4	GJEYXBSGECPXBF-UHFFFAOYSA-N	552	1584102399421
participant_20	M35508	Cc1ccc(-c2ccc3cccc(c3c2)-n4ccc5c4CCCC5=O)[nH]1	HJBYZIAEPWCDTO-UHFFFAOYSA-N	521	1584102400185
participant_20	M35509	Cc1ccc(-c2ccc3cccc(c3c2)-n4ccc5C(=N)CCCc54)[nH]1	GWVJLQBCNCKBKX-UHFFFAOYSA-N	519	1584102407822
participant_20	M35510	Cc1ccc(-c2ccc3cncc(c3c2)-n4ccc(c4)C=O)[nH]1	HOCNTAJNQHOGMZ-UHFFFAOYSA-N	565	1584102452424
participant_20	M35511	Cc1ccc(-c2ccc3c(c2)c(ccn3)-n4ccc(c4)C=O)[nH]1	BVZJYVBUUSFJMQ-UHFFFAOYSA-N	563	1584102460427
participant_20	M35512	Cc1ccc(-c2cc3c(cccc3-n4ccc(c4)C=O)nc2)[nH]1	CTSNRDZAAHHYMV-UHFFFAOYSA-N	563	1584102466038
participant_20	M35513	Cc1ccc(-c2cc3c(cccc3-n4ccc(c4)C=O)cn2)[nH]1	SRGANUBODGIISQ-UHFFFAOYSA-N	563	1584102479577
participant_20	M35514	Cc1ccc(-c2ccc3cccc(c3n2)-n4ccc(c4)C=O)[nH]1	RHRYRKQXMCNNHH-UHFFFAOYSA-N	543	1584102485283
participant_20	M35515	Cc1ccc([nH]1)-[n+]2ccc3cccc(c3c2)-n4ccc(c4)C=O	UCHOSSHEPUUWIW-UHFFFAOYSA-N	527	1584102490937
participant_20	M35516	Cc1cc2-c3c(ccc4cccc(c43)-n5ccc(c5)C=O)-c2[nH]1	ZYAZEUDNDTYVIJ-UHFFFAOYSA-N	542	1584102515588
participant_20	M35517	Cc1cc(c[nH]1)-c2cccc3cccc(c32)-n4ccc(c4)C=O	KIUNYPFPGGPMBC-UHFFFAOYSA-N	529	1584102519613
participant_20	M35518	Cc1cc2-c3cc(cc4cccc(c43)-n5ccc(c5)C=O)-c2[nH]1	SVLBCICCZSLJLC-UHFFFAOYSA-N	588	1584102528316
participant_20	M35519	Cc1ccc(-c2ccc3c(cccc3-n4ccc(c4)C=O)c2)[nH]1	OCSVHAXJUFCTCA-UHFFFAOYSA-N	581	1584102532808
participant_20	M35520	Cc1cc2-c3cc4c(cccc4-n5ccc(c5)C=O)cc3-c2[nH]1	GMPASHWBKCEBIP-UHFFFAOYSA-N	577	1584102547568
participant_20	M35521	Cc1cc(c[nH]1)-c2ccc3cccc(c3c2)-n4ccc(c4)C=O	HCERTFYXCRNGTR-UHFFFAOYSA-N	561	1584102563485
participant_20	M35522	Cc1cc2-c3cc4c(cccc4-n5ccc(c5)C=O)c(c3)-c2[nH]1	SOUGMQPNFCJCTI-UHFFFAOYSA-N	577	1584102572430
participant_20	M35523	Cc1ccc(-c2cccc3c2cccc3-n4ccc(c4)C=O)[nH]1	UEZAEWBKRGAGJS-UHFFFAOYSA-N	534	1584102578448
participant_20	M35524	Cc1cc2-c3ccc4c(cccc4-n5ccc(c5)C=O)c3-c2[nH]1	JRWPEGQTPBWAAL-UHFFFAOYSA-N	468	1584102598496
participant_20	M35525	Cc1cc(c[nH]1)-c2ccc3c(cccc3-n4ccc(c4)C=O)c2	CTXZHUPOAACQGN-UHFFFAOYSA-N	578	1584102602198
participant_20	M35526	Cc1cc2c3ccc4c(c3)c(ccc4-n5ccc(c5)C=O)c2[nH]1	YMYUABFURVDNRX-UHFFFAOYSA-N	554	1584102613384
participant_20	M35527	Cc1ccc(-c2ccc(c3ccccc23)-n4ccc(c4)C=O)[nH]1	DGQSQGNKZIPCQG-UHFFFAOYSA-N	534	1584102618809
participant_20	M35528	Cc1cc2-c3cccc4c(ccc(c34)-c2[nH]1)-n5ccc(c5)C=O	SJKIPYYKFYLLAM-UHFFFAOYSA-N	538	1584102630973
participant_20	M35529	Cc1cc(c[nH]1)-c2cccc3c2cccc3-n4ccc(c4)C=O	ZXXCRHIYGZAKTG-UHFFFAOYSA-N	530	1584102637488
participant_20	M35530	Cc1cc2c3cccc4c3cc(cc4-n5ccc(c5)C=O)c2[nH]1	YUEBSCSTTKAXOU-UHFFFAOYSA-N	570	1584102644549
participant_20	M35531	Cc1ccc(-c2cc3ccccc3c(c2)-n4ccc(c4)C=O)[nH]1	WUHHMOHZRCIWMX-UHFFFAOYSA-N	589	1584102649385
participant_20	M35532	Cc1ccc2c(c1)cc(cc2-n3ccc(c3)C=O)-c4ccc(C)[nH]4	ZXTOOGXWVQQBTI-UHFFFAOYSA-N	642	1584102661261
participant_20	M35533	CCc1ccc2c(c1)cc(cc2-n3ccc(c3)C=O)-c4ccc(C)[nH]4	GFAABROVNQBCFS-UHFFFAOYSA-N	616	1584102671721
participant_20	M35534	C=Cc1ccc2c(c1)cc(cc2-n3ccc(c3)C=O)-c4ccc(C)[nH]4	GEDRVSBVHXAKCE-UHFFFAOYSA-N	604	1584102679439
participant_20	M35535	C#Cc1ccc2c(c1)cc(cc2-n3ccc(c3)C=O)-c4ccc(C)[nH]4	HJHDFRZOOAPLHJ-UHFFFAOYSA-N	609	1584102683018
participant_20	M35536	Cc1cc2-c3ccc4c(c3)cc(cc4-n5ccc(c5)C=O)-c2[nH]1	NDEARPGSLGWSBB-UHFFFAOYSA-N	612	1584102712551
participant_20	M35537	Cc1cc2cc(ccc2c(c1)-n3ccc(c3)C=O)-c4cc(C)[nH]c4	DWZBJDIMBZYVAG-UHFFFAOYSA-N	652	1584102723821
participant_20	M35538	Cc1cc(c2ccc(cc2c1C)-c3cc(C)[nH]c3)-n4ccc(c4)C=O	MELCAQDDWNQHDK-UHFFFAOYSA-N	596	1584102751229
participant_20	M35539	Cc1ccc(c2ccc(cc12)-c3cc(C)[nH]c3)-n4ccc(c4)C=O	PCVKJQXDLNAMLS-UHFFFAOYSA-N	575	1584102757486
participant_20	M35540	Cc1cc2cc(ccc2c(c1C)-n3ccc(c3)C=O)-c4cc(C)[nH]c4	NUCZTOBNYAQMGB-UHFFFAOYSA-N	606	1584102767187
participant_20	M35541	Cc1ccc2cc(ccc2c1-n3ccc(c3)C=O)-c4cc(C)[nH]c4	GIYIBMPQFKRCQZ-UHFFFAOYSA-N	585	1584102771443
participant_20	M35542	CCc1cc2cc(ccc2c(c1)-n3ccc(c3)C=O)-c4cc(C)[nH]c4	NMVPVKATTLSKSU-UHFFFAOYSA-N	613	1584102779146
participant_20	M35543	CCCc1cc2cc(ccc2c(c1)-n3ccc(c3)C=O)-c4cc(C)[nH]c4	YVKIGGBYJZMYSQ-UHFFFAOYSA-N	602	1584102782564
participant_20	M35544	CCCCc1cc2cc(ccc2c(c1)-n3ccc(c3)C=O)-c4cc(C)[nH]c4	XUSMPZWQZVDOSC-UHFFFAOYSA-N	587	1584102784290
participant_20	M35545	CCCCCc1cc2cc(ccc2c(c1)-n3ccc(c3)C=O)-c4cc(C)[nH]c4	GZDCLQPTYLYZMR-UHFFFAOYSA-N	566	1584102785296
participant_20	M35546	CCCCCCc1cc2cc(ccc2c(c1)-n3ccc(c3)C=O)-c4cc(C)[nH]c4	XNMBQPKPIJLYBO-UHFFFAOYSA-N	538	1584102786652
participant_20	M35547	Cc1cc(c[nH]1)-c2ccc3c(c2)cc(cc3-n4ccc(c4)C=O)C5CCCCC5	IWXUIPSLGQSUIQ-UHFFFAOYSA-N	520	1584102787499
participant_20	M35548	Cc1cc(c[nH]1)-c2ccc3c(c2)cc(cc3-n4ccc(c4)C=O)-c5ccccc5	CCZOWAQSIXXVDT-UHFFFAOYSA-N	550	1584102790593
participant_20	M35549	C=C/C=C\C=C\c1cc2cc(ccc2c(c1)-n3ccc(c3)C=O)-c4cc(C)[nH]c4	FYTYCKZYJOXZOM-SCFJQAPRSA-N	516	1584102794946
participant_20	M35550	Cc1cc(c[nH]1)-c2ccc3c(c2)nc(C)cc3-n4ccc(c4)C=O	OHHQOHWSPURTIS-UHFFFAOYSA-N	593	1584102808520
participant_20	M35551	Cc1cc(c[nH]1)-c2ccc3c(cc(C)nc3n2)-n4ccc(c4)C=O	VATMEOGMUPDQHC-UHFFFAOYSA-N	558	1584102814788
participant_20	M35552	Cc1cc2c(ccc(-c3cc(C)[nH]c3)n2)c(c1)-n4ccc(c4)C=O	NNNCYDIQLVMOMY-UHFFFAOYSA-N	618	1584102819068
participant_20	M35553	Cc1cc2c[n+](ccc2c(c1)-n3ccc(c3)C=O)-c4cc(C)[nH]c4	RGWTUYALZVPNLW-UHFFFAOYSA-N	607	1584102828038
participant_20	M35554	Cc1cc2c[n+](-c3cc(C)[nH]c3)ncc2c(c1)-n4ccc(c4)C=O	VOIHZNMUQFEMEB-UHFFFAOYSA-N	587	1584102830789
participant_20	M35555	Cc1cc2cc(-c3cc(C)[nH]c3)ncc2c(c1)-n4ccc(c4)C=O	HFBOMUQOOQWAPR-UHFFFAOYSA-N	613	1584102833671
participant_20	M35556	Cc1cc2cc(cnc2c(c1)-n3ccc(c3)C=O)-c4cc(C)[nH]c4	CNDUOVBREFDRMC-UHFFFAOYSA-N	625	1584102840303
participant_20	M35557	Cc1cc(c[nH]1)-c2cc3cc(C)nc(c3nc2)-n4ccc(c4)C=O	SXLPWWDOHITSFE-UHFFFAOYSA-N	570	1584102843200
participant_20	M35558	Cc1cc(c[nH]1)-c2ccc3c(cc(C)nc3-n4ccc(c4)C=O)c2	MPDDZVKPQPBBJF-UHFFFAOYSA-N	605	1584102846646
participant_20	M35559	Cc1cc2cc(cc(C)c2c(c1)-n3ccc(c3)C=O)-c4cc(C)[nH]c4	YMRONKLAXMSVRV-UHFFFAOYSA-N	635	1584102857481
participant_20	M35560	Cc1cc(c[nH]1)-c2ccc3c(cc(cc3-n4ccc(c4)C=O)CN)c2	VZISKRBLHKEERZ-UHFFFAOYSA-N	606	1584103041454
participant_20	M35561	Cc1cc(c[nH]1)-c2ccc3c(cc(cc3-n4ccc(c4)C=O)C#N)c2	KSZUDUNUMMDTIE-UHFFFAOYSA-N	606	1584103044599
participant_20	M35562	Cc1cc2cc(ccc2c(c1)-n3ccc(c3)C=O)-c4cc[nH]c4	WITCHYJUHVRKTH-UHFFFAOYSA-N	631	1584103060270
participant_20	M35563	Cc1cc2cc(ccc2c(c1)-n3ccc(c3)C=O)-c4c[nH]cc4C	QVBIBBHGQSJBCG-UHFFFAOYSA-N	644	1584103065779
participant_20	M35564	Cc1cc2cc(ccc2c(c1)-n3ccc(c3)C=O)-c4cc[nH]c4C	LQSFMDNIVSZDRN-UHFFFAOYSA-N	644	1584103072924
participant_20	M35565	Cc1cc2cc(ccc2c(c1)-n3ccc(c3)C=O)-c4c[nH]c(C)n4	TYMWVHBXXQWALA-UHFFFAOYSA-N	647	1584103081330
participant_20	M35566	Cc1cc2cc(ccc2c(c1)-n3ccc(c3)C=O)-c4nc(C)[nH]n4	NHOGTYYCJZIIGL-UHFFFAOYSA-N	637	1584103083899
participant_20	M35567	Cc1cc2cc(ccc2c(c1)-n3ccc(c3)C=O)-c4cc(C)[nH]n4	JSUPTPKMKKFJNK-UHFFFAOYSA-N	647	1584103087406
participant_20	M35568	Cc1cc2cc(ccc2c(c1)-n3ccc(c3)C=O)-c4c[n+](C)[nH]n4	UFZCMSWKZIMWTH-UHFFFAOYSA-O	629	1584103093087
participant_20	M35569	Cc1cc2cc(ccc2c(c1)-n3ccc(c3)C=O)-c4c[nH][n+](C)c4	YLROICZGYICJOE-UHFFFAOYSA-O	635	1584103095475
participant_20	M35570	Cc1cc2cc(ccc2c(c1)-n3ccc(c3)C=O)C4=NCC(=C4)C	CQEURLLZHIKLBM-UHFFFAOYSA-N	647	1584103109184
participant_20	M35571	Cc1cc2cc(ccc2c(c1)-n3ccc(c3)C=O)C4=NC(C)C(=C4)C	QSWYJPXFYLARRH-UHFFFAOYSA-N	640	1584103125241
participant_20	M35572	Cc1cc2cc(ccc2c(c1)-n3ccc(c3)C=O)C4=[N+]5CC5C(=C4)C	CKBIPBHEAIFULP-UHFFFAOYSA-N	634	1584103126738
participant_20	M35573	CC1=CC(=NCC1)c2ccc3c(cc(C)cc3-n4ccc(c4)C=O)c2	MFQABZJEVCJDMZ-UHFFFAOYSA-N	633	1584103130568
participant_20	M35574	Cc1ccnc(c1)-c2ccc3c(cc(C)cc3-n4ccc(c4)C=O)c2	MLFMLBKLMJRWSR-UHFFFAOYSA-N	663	1584103133268
participant_20	M35575	Cc1cc2cc(ccc2c(c1)-n3ccc(c3)C=O)-c4cc(C)cnn4	YMUHBEKCJNCWTB-UHFFFAOYSA-N	667	1584103145319
participant_20	M35576	Cc1cc2cc(ccc2c(c1)-n3ccc(c3)C=O)-c4cc(C)cnc4	SSFCABAZPTYGMG-UHFFFAOYSA-N	656	1584103148137
participant_20	M35577	Cc1cc2cc(ccc2c(c1)-n3ccc(c3)C=O)-c4cc(C)nnc4	ZONBFOYBYKCLAV-UHFFFAOYSA-N	655	1584103152124
participant_20	M35578	Cc1cc2cc(ccc2c(c1)-n3ccc(c3)C=O)-c4ccnc(C)c4	MKZBZPNFIVLSBC-UHFFFAOYSA-N	647	1584103154876
participant_20	M35579	Cc1cc2cc(ccc2c(c1)-n3ccc(c3)C=O)-c4cnc[n+](C)c4	JYUBLKMVKXITCF-UHFFFAOYSA-N	628	1584103231450
participant_20	M35580	Cc1cc2cc(ccc2c(c1)-n3ccc(c3)C=O)-[n+]4cc(C)cnc4	NTMZOXYGVQOJHK-UHFFFAOYSA-N	635	1584103237014
participant_20	M35581	Cc1cc2cc(ccc2c(c1)-n3ccc(c3)C=O)-c4cc(C)c(C)nc4	AAWNUHXECBSFMT-UHFFFAOYSA-N	659	1584103251640
participant_20	M35582	Cc1cc2cc(ccc2c(c1)-n3ccc(c3)C=O)-c4cc(C)c(C)nc4C	ORPOWOYWLQHMAJ-UHFFFAOYSA-N	649	1584103254977
participant_20	M35583	Cc1cc2cc(ccc2c(c1)-n3ccc(c3)C=O)-c4cc(C)cnc4C	NOFCEDKOKMKLRP-UHFFFAOYSA-N	666	1584103259350
participant_20	M35584	Cc1cc2cc(ccc2c(c1)-n3ccc(c3)C=O)-c4cc(C)cnc4N	LOKCOPUFLPMHAR-UHFFFAOYSA-N	670	1584103265844
participant_20	M35585	Cc1cc2cc(ccc2c(c1)-n3ccc(c3)C=O)-c4cc(C)cnc4NC	BWYZOFRRWBXAPZ-UHFFFAOYSA-N	671	1584103272646
participant_20	M35586	Cc1cc2cc-3c(cc2c(c1)-n4ccc(c4)C=O)CNc5c3cc(C)cn5	PDPCNFXWZIRLBG-UHFFFAOYSA-N	611	1584103286611
participant_20	M35587	Cc1cc2cc3c(cc2c(c1)-n4ccc(c4)C=O)cnc5c3cc(C)cn5	JVDAGLFBGIIGNQ-UHFFFAOYSA-N	588	1584103290496
participant_20	M35588	CCNc1c(cc(C)cn1)-c2ccc3c(cc(C)cc3-n4ccc(c4)C=O)c2	LPYDCKUBHJYZCJ-UHFFFAOYSA-N	664	1584103301014
participant_20	M35589	Cc1cc2cc(ccc2c(c1)-n3ccc(c3)C=O)-c4cc(C)cnc4NCO	BVHGQLSFBVWIEP-UHFFFAOYSA-N	674	1584103307129
participant_20	M35590	Cc1cc2cc(ccc2c(c1)-n3ccc(c3)C=O)-c4cc(C)cnc4NC=O	WFUHAIQEPHFQIP-UHFFFAOYSA-N	683	1584103310389
participant_20	M35591	Cc1cc2cc(ccc2c(c1)-n3ccc(c3)C=O)-c4cc(C)cnc4NC(=O)C	IIPRAMRUOSULBB-UHFFFAOYSA-N	709	1584103318655
participant_20	M35592	Cc1ccn(c1)-c2cc(C)cc3cc(ccc32)-c4cc(C)cnc4NC(=O)C	JULXZUBRZOFNLP-UHFFFAOYSA-N	686	1584103326334
participant_20	M35593	Cc1cc2cc(ccc2c(c1)-n3cccc3)-c4cc(C)cnc4NC(=O)C	MHVCWAWCODTAON-UHFFFAOYSA-N	681	1584103327921
participant_20	M35594	Cc1ccc2ccc(cc2c1)-c3cc(C)cnc3NC(=O)C	BAMBYAPWAANMDH-UHFFFAOYSA-N	661	1584103333936
participant_20	M35595	Cc1cc(C)c2ccc(cc2c1)-c3cc(C)cnc3NC(=O)C	BOERDCUCPTVRNS-UHFFFAOYSA-N	684	1584103338880
participant_20	M35596	CCc1cc(C)cc2cc(ccc12)-c3cc(C)cnc3NC(=O)C	VZZZAESHDUDJDO-UHFFFAOYSA-N	673	1584103342000
participant_20	M35597	CCCc1cc(C)cc2cc(ccc12)-c3cc(C)cnc3NC(=O)C	PKGZJYAOTXJJBZ-UHFFFAOYSA-N	660	1584103345938
participant_20	M35598	CCCCc1cc(C)cc2cc(ccc12)-c3cc(C)cnc3NC(=O)C	BOHGIBCHMKUZKJ-UHFFFAOYSA-N	637	1584103347030
participant_20	M35599	CCCCCc1cc(C)cc2cc(ccc12)-c3cc(C)cnc3NC(=O)C	GHXFZQMKPNSHQA-UHFFFAOYSA-N	611	1584103347704
participant_20	M35600	CCCCCCc1cc(C)cc2cc(ccc12)-c3cc(C)cnc3NC(=O)C	PFFYAMNCUCUJJX-UHFFFAOYSA-N	579	1584103348362
participant_20	M35601	Cc1cc2cc(ccc2c(c1)C3CCCCC3)-c4cc(C)cnc4NC(=O)C	IKSBHBZAZMZIMY-UHFFFAOYSA-N	570	1584103349127
participant_20	M35602	Cc1cc2cc(ccc2c(c1)-c3ccccc3)-c4cc(C)cnc4NC(=O)C	MJLCTIHAGXXCGB-UHFFFAOYSA-N	644	1584103352832
participant_20	M35603	Cc1cc2cc(ccc2c(c1)-[n+]3ccccc3)-c4cc(C)cnc4NC(=O)C	TYQZTEPGXGQDPO-UHFFFAOYSA-O	642	1584103359818
participant_20	M35604	Cc1cc2cc(ccc2c(c1)-c3ccccn3)-c4cc(C)cnc4NC(=O)C	SRYMGDDBBXOZDA-UHFFFAOYSA-N	654	1584103366247
participant_20	M35605	Cc1cc2cc(ccc2c(c1)-c3cccnc3)-c4cc(C)cnc4NC(=O)C	PIYKJCPRCYVCGS-UHFFFAOYSA-N	667	1584103372672
participant_20	M35606	Cc1cc2cc(ccc2c(c1)-c3ccncc3)-c4cc(C)cnc4NC(=O)C	KNTOHMOTFZKLIN-UHFFFAOYSA-N	648	1584103381725
participant_20	M35607	Cc1cc2cc(ccc2c(c1)-n3ccc(c3)C=O)-c4cc(C)cnc4NC(=O)O	RZTDGCATXGUVRZ-UHFFFAOYSA-N	708	1584103414389
participant_20	M35608	CCC(=O)Nc1c(cc(C)cn1)-c2ccc3c(cc(C)cc3-n4ccc(c4)C=O)c2	NAAUCWQEZUTVDK-UHFFFAOYSA-N	701	1584103427181
participant_20	M35609	CCCC(=O)Nc1c(cc(C)cn1)-c2ccc3c(cc(C)cc3-n4ccc(c4)C=O)c2	QEWWPJJDFCTNLT-UHFFFAOYSA-N	695	1584103429315
participant_20	M35610	C/C=C/C(=O)Nc1c(cc(C)cn1)-c2ccc3c(cc(C)cc3-n4ccc(c4)C=O)c2	RFWYHZMSZZTWRN-SNAWJCMRSA-N	687	1584103432632
participant_20	M35611	Cc1cc2cc(ccc2c(c1)-n3ccc(c3)C=O)-c4cc(C)c5nc4N5C(=O)C	WQYIEAISWMRCMA-UHFFFAOYSA-N	656	1584103463871
participant_20	M35612	Cc1cc2cc(ccc2c(c1)-n3ccc(c3)C=O)-c4cc(C)c(nc4)NC(=O)C	SQZLBVACQHYCDY-UHFFFAOYSA-N	703	1584103468189
participant_20	M35613	Cc1cc2cc(ccc2c(c1)-n3ccc(c3)C=O)-c4cnc5c(C)c4N5C(=O)C	NTMGTJOEHVKGDJ-UHFFFAOYSA-N	652	1584103487596
participant_20	M35614	Cc1cc2cc(ccc2c(c1)-n3ccc(c3)C=O)-c4cncc(C)c4NC(=O)C	RENHEFUQENQTEH-UHFFFAOYSA-N	688	1584103491825
participant_20	M35615	Cc1cc2cc(ccc2c(c1)-n3ccc(c3)C=O)-c4cnccc4NC(=O)C	GNTDYUDBDIIDNU-UHFFFAOYSA-N	693	1584103509985
participant_20	M35616	Cc1cc2cc(ccc2c(c1)-n3ccc(c3)C=O)-c4cccnc4NC(=O)C	IYTWBMGGEHFJQC-UHFFFAOYSA-N	687	1584103530600
participant_20	M35617	Cc1cc2cc(ccc2c(c1)-n3ccc(c3)C=O)-c4ccc(C)nc4NC(=O)C	WTGLSXGUCSCRSK-UHFFFAOYSA-N	692	1584103535214
participant_20	M35618	Cc1cc2cc(ccc2c(c1)-n3ccc(c3)C=O)-c4c(C)ccnc4NC(=O)C	LHMFLTUGGJWFTO-UHFFFAOYSA-N	690	1584103542145
participant_20	M35619	Cc1cc2cc(c(C)cc2c(c1)-n3ccc(c3)C=O)-c4cc(C)cnc4NC(=O)C	ZFLOWRHTGBQFNK-UHFFFAOYSA-N	662	1584103555920
participant_20	M35620	Cc1cc2cc(c(C)c(C)c2c(c1)-n3ccc(c3)C=O)-c4cc(C)cnc4NC(=O)C	GPMBJTJGWCSFPO-UHFFFAOYSA-N	624	1584103558490
participant_20	M35621	Cc1cc2cc(cc(C)c2c(c1)-n3ccc(c3)C=O)-c4cc(C)cnc4NC(=O)C	XUKLJELYVQZBMX-UHFFFAOYSA-N	673	1584103561666
participant_20	M35622	Cc1cc(-c2ccc3c(cc(C)c(C)c3-n4ccc(c4)C=O)c2)c(nc1)NC(=O)C	OXDRQNAUDAJQCU-UHFFFAOYSA-N	664	1584103569462
participant_20	M35624	CCCCCCCc1cc(C)cc2cc(ccc12)-c3cc(C)cnc3NC(=O)C	NBZVTFOPAWENRR-UHFFFAOYSA-N	539	1584103618191
participant_20	M35623	Cc1cc(CC2CCCCC2)c3ccc(cc3c1)-c4cc(C)cnc4NC(=O)C	AKXZCSJVDBLPSJ-UHFFFAOYSA-N	564	1584103618962
participant_20	M35625	Cc1cc(Cc2ccccc2)c3ccc(cc3c1)-c4cc(C)cnc4NC(=O)C	PXRXNHQFUCOBNT-UHFFFAOYSA-N	645	1584103621610
participant_20	M35626	Cc1cc2cc(ccc2c(c1)C[n+]3ccccc3)-c4cc(C)cnc4NC(=O)C	BPFLOHQEIORRHH-UHFFFAOYSA-O	635	1584103625926
participant_20	M35627	Cc1cc2cc(ccc2c(c1)C[n+]3ccccn3)-c4cc(C)cnc4NC(=O)C	ZZBLGKBCGFHHQB-UHFFFAOYSA-O	664	1584103628392
participant_20	M35628	Cc1cc2cc(ccc2c(c1)Cc3ccccn3)-c4cc(C)cnc4NC(=O)C	AZAVHBXFELOYRJ-UHFFFAOYSA-N	659	1584103630702
participant_20	M35629	Cc1cccc(c1)Cc2cc(C)cc3cc(ccc23)-c4cc(C)cnc4NC(=O)C	DAWYCGVFDWINMJ-UHFFFAOYSA-N	670	1584103642730
participant_20	M35630	CCc1cccc(c1)Cc2cc(C)cc3cc(ccc23)-c4cc(C)cnc4NC(=O)C	LARWEDYUJNNNDH-UHFFFAOYSA-N	648	1584103644552
participant_20	M35631	CCc1cc(C)cc(c1)Cc2cc(C)cc3cc(ccc23)-c4cc(C)cnc4NC(=O)C	VGVVAPVXVYUYIU-UHFFFAOYSA-N	641	1584103647561
participant_20	M35632	Cc1cc2cc(ccc2c(c1)-n3ccc(c3)C(=O)C)-c4cc(C)cnc4NC(=O)C	FLKROXQRMLNPMU-UHFFFAOYSA-N	686	1584103674085
participant_20	M35633	Cc1cc2cc(ccc2c(c1)-n3ccc4c3CC4=O)-c5cc(C)cnc5NC(=O)C	SFCIIQHSIOFFQM-UHFFFAOYSA-N	666	1584103685293
participant_20	M35634	Cc1cc2cc(ccc2c(c1)-n3cccc3CC=O)-c4cc(C)cnc4NC(=O)C	UJYVQCXIWSOXLR-UHFFFAOYSA-N	708	1584103688263
participant_20	M35635	CCc1cccn1-c2cc(C)cc3cc(ccc32)-c4cc(C)cnc4NC(=O)C	AHVMVZKILHTAHO-UHFFFAOYSA-N	682	1584103700774
participant_20	M35636	Cc1cc2cc(ccc2c(c1)-n3cccc3CO)-c4cc(C)cnc4NC(=O)C	NWZXLKVFSFDJOT-UHFFFAOYSA-N	696	1584103706732
participant_20	M35637	Cc1cc2cc(ccc2c(c1)-n3cccc3C=O)-c4cc(C)cnc4NC(=O)C	IXXXZUCUXCZWMZ-UHFFFAOYSA-N	703	1584103710929
participant_20	M35638	Cc1cc2cc(ccc2c(c1)-n3cccc3N=O)-c4cc(C)cnc4NC(=O)C	KFOMDVHMLHQVDZ-UHFFFAOYSA-N	690	1584103719513
participant_20	M35639	Cc1cc2cc(ccc2c(c1)-n3cccc3N)-c4cc(C)cnc4NC(=O)C	QMBLTORWPRXHPN-UHFFFAOYSA-N	685	1584103724514
participant_20	M35640	Cc1cc2cc(ccc2c(c1)-n3cccc3F)-c4cc(C)cnc4NC(=O)C	IHJMOPUUHUQOEL-UHFFFAOYSA-N	684	1584103728424
participant_20	M35641	Cc1cc(-c2ccc3c(c2)cc(cc3-n4cccc4F)F)c(nc1)NC(=O)C	RFAFCUNANGBFDX-UHFFFAOYSA-N	647	1584103733135
participant_20	M35642	Cc1cc(-c2ccc3c(c2)cc(cc3-n4cccc4F)Cl)c(nc1)NC(=O)C	BMFYDCONJOIAPN-UHFFFAOYSA-N	681	1584103736436
participant_20	M35643	Cc1cc(-c2ccc3c(c2)cc(cc3-n4cccc4F)Br)c(nc1)NC(=O)C	PVRQZVPJYNZWNP-UHFFFAOYSA-N	656	1584103741241
participant_20	M35644	Cc1cc(-c2ccc3c(c2)cc(cc3-n4ccc(c4)C=O)Cl)c(nc1)NC(=O)C	RLCLJVDGFKPXME-UHFFFAOYSA-N	701	1584103758638
participant_20	M35645	Cc1cc2cc(ccc2c(c1)-n3ccc(c3)C=O)-c4cc(cnc4NC(=O)C)Cl	FGOSEKZYMKYXLI-UHFFFAOYSA-N	719	1584103767903
participant_20	M35646	Cc1cc2cc(ccc2c(c1)-n3ccc(c3)C=O)-c4cc(cnc4NC(=O)C)F	IYLCDKZHVTZVII-UHFFFAOYSA-N	693	1584103775957
participant_20	M35647	Cc1cc2cc(ccc2c(c1)C3C=CC(=C3)C=O)-c4cc(cnc4NC(=O)C)Cl	BVZWTKCUNPGEDK-UHFFFAOYSA-N	707	1584103967649
participant_20	M35648	Cc1cc2cc(ccc2c(c1)C3C=C(C=O)N=C3)-c4cc(cnc4NC(=O)C)Cl	OGSGBPBDWJRMLQ-UHFFFAOYSA-N	699	1584103970788
participant_20	M35649	Cc1cc2cc(ccc2c(c1)C3CC(C=O)N=C3)-c4cc(cnc4NC(=O)C)Cl	AXVWNVDCKPBFIC-UHFFFAOYSA-N	687	1584103980389
participant_20	M35650	Cc1cc2cc(ccc2c(c1)C3CC(C=O)NC3)-c4cc(cnc4NC(=O)C)Cl	MYJWGUUHGPNXLJ-UHFFFAOYSA-N	665	1584103981530
participant_20	M35651	Cc1cc2cc(ccc2c(c1)C3CCNC3)-c4cc(cnc4NC(=O)C)Cl	UVQUMDGRAFAMFQ-UHFFFAOYSA-N	655	1584103988145
participant_20	M35652	Cc1cc2cc(ccc2c(c1)-c3cc[nH]c3)-c4cc(cnc4NC(=O)C)Cl	DYHTWPUXGNVRPC-UHFFFAOYSA-N	699	1584103992905
participant_20	M35653	Cc1cc2cc(ccc2c(c1)-c3ccoc3)-c4cc(cnc4NC(=O)C)Cl	ZXPQXUTUKXMJTI-UHFFFAOYSA-N	699	1584103997136
participant_20	M35654	Cc1cc2cc(ccc2c(c1)C3=CCC=C3)-c4cc(cnc4NC(=O)C)Cl	MCPUMOAGCMKXFE-UHFFFAOYSA-N	699	1584104005486
participant_20	M35655	Cc1cc2cc(ccc2c(c1)C3=CCCC3)-c4cc(cnc4NC(=O)C)Cl	RPCBYFKXPLTFAD-UHFFFAOYSA-N	682	1584104015124
participant_20	M35656	Cc1cc2cc(ccc2c(c1)C3CCCC3)-c4cc(cnc4NC(=O)C)Cl	YQNGYZMSBWLUTA-UHFFFAOYSA-N	629	1584104015903
participant_20	M35657	Cc1cc2cc(ccc2c(c1)C3CCCO3)-c4cc(cnc4NC(=O)C)Cl	MGWQTWMCDSTNAO-UHFFFAOYSA-N	655	1584104019758
participant_20	M35658	Cc1cc2cc(ccc2c(c1)-c3ccco3)-c4cc(cnc4NC(=O)C)Cl	VCYKNPKXBDIKPR-UHFFFAOYSA-N	694	1584104022829
participant_20	M35659	Cc1cc2cc(ccc2c(c1)-c3ccc[nH]3)-c4cc(cnc4NC(=O)C)Cl	ZTJNZHKTQLHWQW-UHFFFAOYSA-N	704	1584104033415
participant_20	M35660	Cc1cc2cc(ccc2c(c1)-c3ccc(C)[nH]3)-c4cc(cnc4NC(=O)C)Cl	SWUDMYJLUXWDAQ-UHFFFAOYSA-N	702	1584104040286
participant_20	M35661	Cc1cc2cc(ccc2c(c1)-c3cc(C)c(C)[nH]3)-c4cc(cnc4NC(=O)C)Cl	HZGXPTFLROJIKZ-UHFFFAOYSA-N	679	1584104042541
participant_20	M35662	Cc1cc2cc(ccc2c(c1)-c3cc(C)c[nH]3)-c4cc(cnc4NC(=O)C)Cl	XJIQYISAVBFLAN-UHFFFAOYSA-N	700	1584104045638
participant_20	M35663	Cc1cc2cc(c(C)cc2c(c1)-n3ccc(c3)C=O)-c4cc(cnc4NC(=O)C)Cl	HPPLTBMDMXDDCX-UHFFFAOYSA-N	680	1584104149318
participant_20	M35664	Cc1cc2ccccc2c(c1)-n3ccc(c3)C=O	ATUQWUPALPHKJS-UHFFFAOYSA-N	582	1584104191416
participant_20	M35665	Cc1ccc2c(c1)cc(C)cc2-n3ccc(c3)C=O	AECLFRBCJLERJO-UHFFFAOYSA-N	634	1584104196430
participant_20	M35666	CCc1ccc2c(cc(C)cc2-n3ccc(c3)C=O)c1	VHXWJEZLFPDEFL-UHFFFAOYSA-N	614	1584104203712
participant_20	M35667	CCCc1ccc2c(cc(C)cc2-n3ccc(c3)C=O)c1	FGPJTBMNUXXVIS-UHFFFAOYSA-N	601	1584104204548
participant_20	M35668	CCCCc1ccc2c(cc(C)cc2-n3ccc(c3)C=O)c1	MRJKCRHINKKMQT-UHFFFAOYSA-N	583	1584104207483
participant_20	M35669	CCCCCc1ccc2c(cc(C)cc2-n3ccc(c3)C=O)c1	BKOSVBYAXJHEFX-UHFFFAOYSA-N	558	1584104208523
participant_20	M35670	CCCCCCc1ccc2c(cc(C)cc2-n3ccc(c3)C=O)c1	WTGMHEBCTAHACD-UHFFFAOYSA-N	526	1584104209416
participant_20	M35671	CCCCCCCc1ccc2c(cc(C)cc2-n3ccc(c3)C=O)c1	VMHIRKSBORLPML-UHFFFAOYSA-N	488	1584104211657
participant_20	M35672	Cc1cc2cc(ccc2c(c1)-n3ccc(c3)C=O)C4CCCCCC4	NBKZXVWMHUOCMG-UHFFFAOYSA-N	469	1584104212376
participant_20	M35673	Cc1cc2cc(ccc2c(c1)-n3ccc(c3)C=O)C4CCCCCC4C	FLULIHBBFANGTE-UHFFFAOYSA-N	504	1584104221930
participant_20	M35674	CCC1CCCCCC1c2ccc3c(cc(C)cc3-n4ccc(c4)C=O)c2	OJFBAVPGGMLBSO-UHFFFAOYSA-N	504	1584104222672
participant_20	M35675	CCCC1CCCCCC1c2ccc3c(cc(C)cc3-n4ccc(c4)C=O)c2	UFWCPNGVZLAKHG-UHFFFAOYSA-N	486	1584104223246
participant_20	M35676	CCCCC1CCCCCC1c2ccc3c(cc(C)cc3-n4ccc(c4)C=O)c2	QCKOHPJXAXJUFV-UHFFFAOYSA-N	478	1584104224510
participant_20	M35677	Cc1cc2cc(ccc2c(c1)-n3ccc(c3)C=O)C4CCCCC5CCCCC54	JIJWNXVQZOLZRU-UHFFFAOYSA-N	388	1584104225290
participant_20	M35678	Cc1cc2cc(ccc2c(c1)-n3ccc(c3)C=O)C4CCCCc5ccccc54	SXCNEKYBXOMEBC-UHFFFAOYSA-N	560	1584104229047
participant_20	M35679	Cc1ccc2CCCCC(c3ccc4c(cc(C)cc4-n5ccc(c5)C=O)c3)c2c1	CZZGAKBUTYDUHK-UHFFFAOYSA-N	595	1584104236899
participant_20	M35680	Cc1cc2cc(ccc2c(c1)-n3ccc(c3)C=O)C4CCCCc5ccc(cc54)Cl	FZQOPTZNGFKDIG-UHFFFAOYSA-N	594	1584104242315
participant_20	M35681	Cc1cc2cc(ccc2c(c1)-n3ccc(c3)C=O)C4CCCCc5c4cc(cn5)Cl	YKKCXYBPFPYCLV-UHFFFAOYSA-N	605	1584104262902
participant_20	M35682	Cc1cc2cc(ccc2c(c1)-n3ccc(c3)C=O)C4CCCNc5c4cc(cn5)Cl	GHAAHXQQQAREIC-UHFFFAOYSA-N	616	1584104274428
participant_20	M35683	Cc1cc2cc(ccc2c(c1)-n3ccc(c3)C=O)C4CCC(C)Nc5c4cc(cn5)Cl	HAXOCXQGQNYHCA-UHFFFAOYSA-N	618	1584104277998
participant_20	M35684	Cc1cc2cc(ccc2c(c1)-n3ccc(c3)C=O)C4CCC(=C)Nc5c4cc(cn5)Cl	PAEVFTLIAMYFSU-UHFFFAOYSA-N	621	1584104280825
participant_20	M35685	Cc1cc2cc(ccc2c(c1)-n3ccc(c3)C=O)C4CCC(=O)Nc5c4cc(cn5)Cl	GXJVOXURJKFAEV-UHFFFAOYSA-N	627	1584104283160
participant_20	M35686	Cc1cc2cc(ccc2c(c1)-n3ccc(c3)C=O)C4c5cc(cnc5NC(=O)CS4)Cl	JUFUHHGDFBXUMZ-UHFFFAOYSA-N	636	1584104299630
participant_20	M35876	Cc1ccc2ccc(cc2c1)-c3cc(cnc3NC(=O)C)Cl	JMMWRTVNYRCADH-UHFFFAOYSA-N	678	1584112274054
participant_20	M35877	Cc1ccc2ccc(cc2c1)-c3cc(cnc3NC=O)Cl	RDVITEZOCFPHHE-UHFFFAOYSA-N	647	1584112283114
participant_20	M35878	CCC(=O)Nc1c(cc(cn1)Cl)-c2ccc3ccc(C)cc3c2	RAPZULACCCXAHV-UHFFFAOYSA-N	669	1584112295974
participant_20	M35879	Cc1ccc2ccc(cc2c1)-c3cc(c[n+]4CCC(=O)Nc34)Cl	OKHUBWXAPZVYKT-UHFFFAOYSA-O	599	1584112297499
participant_20	M35880	Cc1ccc2ccc(cc2c1)-c3cc(cc4CCC(=O)Nc43)Cl	BQQIYWAHBUXTKM-UHFFFAOYSA-N	599	1584112303112
participant_20	M35881	Cc1ccc2ccc(cc2c1)-c3cc(cc4ccc(=O)[nH]c43)Cl	RENPPAJYZQDRSM-UHFFFAOYSA-N	637	1584112307843
participant_20	M35882	C=CC(=O)Nc1ccc(cc1-c2ccc3ccc(C)cc3c2)Cl	XPCBHLQPOIKXRS-UHFFFAOYSA-N	639	1584112316451
participant_20	M35883	Cc1ccc2ccc(cc2c1)-c3cc(ccc3NC(=O)C)Cl	ZWKGUIFZUZWAJT-UHFFFAOYSA-N	660	1584112318522
participant_20	M35884	Cc1ccc2ccc(cc2c1)-c3cc(ccc3NC=O)Cl	PSWZIAGOFQBPRR-UHFFFAOYSA-N	626	1584112320523
participant_20	M35885	Cc1cc2cc(cc3c4cc(cn4c(c1)c23)C=O)-c5cc(cnc5NC(=O)C)Cl	QFHGDHKYNVDHSI-UHFFFAOYSA-N	658	1584112343471
participant_20	M35886	Cc1cc2cc(c3cc2c(c1)n4cc(cc34)C=O)-c5cc(cnc5NC(=O)C)Cl	ZGMGEDWWQQHOES-UHFFFAOYSA-N	638	1584112361010
participant_20	M35887	Cc1ccc2cc(c(cc2c1)-c3cc(cnc3NC(=O)C)Cl)-c4cc(c[nH]4)C=O	UDWBGHCJWPSVGT-UHFFFAOYSA-N	654	1584112364959
participant_20	M35888	Cc1ccc2c(c1)cc(-c3cc(cnc3NC(=O)C)Cl)c4-c5cc(cn5-c24)C=O	HVGGTIVKGJIBOL-UHFFFAOYSA-N	644	1584112372039
participant_20	M35889	Cc1ccc2c(c1)cc(cc2-n3ccc(c3)C=O)-c4cc(cnc4NC(=O)C)Cl	KNEDTTGHQGEWMW-UHFFFAOYSA-N	707	1584112377441
participant_20	M35890	CC(=O)Nc1c(cc(cn1)Cl)-c2cc3ccccc3c(c2)-n4ccc(c4)C=O	JBCVOLFTERTVEY-UHFFFAOYSA-N	659	1584112385709
participant_20	M35891	C/C=C\c1c(C)cc(cc1-n2ccc(c2)C=O)-c3cc(cnc3NC(=O)C)Cl	LBMSRLVCUQAYEF-PLNGDYQASA-N	618	1584112387586
participant_20	M35892	C=Cc1c(C)cc(cc1-n2ccc(c2)C=O)-c3cc(cnc3NC(=O)C)Cl	LHQPXHLAWJPRHM-UHFFFAOYSA-N	625	1584112391582
participant_20	M35893	Cc1cc(cc(c1C)-n2ccc(c2)C=O)-c3cc(cnc3NC(=O)C)Cl	VCNXENRMUCPXDJ-UHFFFAOYSA-N	643	1584112394582
participant_20	M35894	Cc1cc(cc(c1)-n2ccc(c2)C=O)-c3cc(cnc3NC(=O)C)Cl	IJHKZJCTHIXPGD-UHFFFAOYSA-N	688	1584112397580
participant_20	M35895	Cc1cc(cc(n1)-n2ccc(c2)C=O)-c3cc(cnc3NC(=O)C)Cl	NQDJIEHYGKBPIK-UHFFFAOYSA-N	634	1584112428373
participant_20	M35896	Cc1cc(-c2cc(cnc2NC(=O)C)Cl)nc(n1)-n3ccc(c3)C=O	KIIWJCKQMIVINV-UHFFFAOYSA-N	574	1584112430598
participant_20	M35897	Cc1cc(-c2cc(cnc2NC(=O)C)Cl)nc(c1)-n3ccc(c3)C=O	YRYXWHNENAQSFT-UHFFFAOYSA-N	662	1584112434596
participant_20	M35898	Cc1cc(nc(-c2cc(cnc2NC(=O)C)Cl)n1)-n3ccc(c3)C=O	ATGCCLFJCCFAIG-UHFFFAOYSA-N	581	1584112438671
participant_20	M35899	Cc1cc(cc(-c2cc(cnc2NC(=O)C)Cl)n1)-n3ccc(c3)C=O	JKSVUCFELVNCPB-UHFFFAOYSA-N	633	1584112442595
participant_20	M35900	Cc1nc(cc(n1)-n2ccc(c2)C=O)-c3cc(cnc3NC(=O)C)Cl	JHLYIKUOVAPVJF-UHFFFAOYSA-N	586	1584112445711
participant_20	M35901	Cc1cccc(c1)-c2cc(cnc2NC(=O)C)Cl	ZIGIMYGZPUELDI-UHFFFAOYSA-N	607	1584112457841
participant_20	M35902	CCc1cccc(c1)-c2cc(cnc2NC(=O)C)Cl	UMWMUQLPQKDOBJ-UHFFFAOYSA-N	567	1584112464435
participant_20	M35903	Cc1ccc(cc1C)-c2cc(cnc2NC(=O)C)Cl	HDXQXOLTDVBIMS-UHFFFAOYSA-N	580	1584112474637
participant_20	M35904	Cc1cc(cc(C)c1C)-c2cc(cnc2NC(=O)C)Cl	JDRJIQVKSCZJKW-UHFFFAOYSA-N	541	1584112477644
participant_20	M35905	Cc1cc(C)cc(c1)-c2cc(cnc2NC(=O)C)Cl	UWNFWQJOIAWEOK-UHFFFAOYSA-N	651	1584112481642
participant_20	M35906	Cc1cc(C)c(C)c(c1)-c2cc(cnc2NC(=O)C)Cl	XBYRKWWJJALTKA-UHFFFAOYSA-N	583	1584112491200
participant_20	M35907	Cc1ccc(C)c(c1)-c2cc(cnc2NC(=O)C)Cl	ROWNYOOAUOAJCC-UHFFFAOYSA-N	601	1584112496830
participant_20	M35908	CCc1cc(C)cc(c1)-c2cc(cnc2NC(=O)C)Cl	KVGQUTYHTQDFDL-UHFFFAOYSA-N	611	1584112510697
participant_20	M35909	CCCc1cc(C)cc(c1)-c2cc(cnc2NC(=O)C)Cl	XZQILQUFMSMPII-UHFFFAOYSA-N	597	1584112516378
participant_20	M35910	CCCCc1cc(C)cc(c1)-c2cc(cnc2NC(=O)C)Cl	SDYFLJKXSBQJCA-UHFFFAOYSA-N	578	1584112518750
participant_20	M35911	CCCCCc1cc(C)cc(c1)-c2cc(cnc2NC(=O)C)Cl	VUXHQCGRRVKWKA-UHFFFAOYSA-N	551	1584112521008
participant_20	M35912	CCCCCCc1cc(C)cc(c1)-c2cc(cnc2NC(=O)C)Cl	YXCXSVLAXLUAFA-UHFFFAOYSA-N	518	1584112522748
participant_20	M35913	Cc1cc(cc(c1)-c2cc(cnc2NC(=O)C)Cl)C3CCCCC3	TUGFZLHMWLXCNW-UHFFFAOYSA-N	500	1584112523743
participant_20	M35914	Cc1cc(cc(c1)-c2cc(cnc2NC(=O)C)Cl)-c3ccccc3	RDWQNCUEJWLEIA-UHFFFAOYSA-N	652	1584112528446
participant_20	M35915	Cc1ccc(cc1)-c2cc(C)cc(c2)-c3cc(cnc3NC(=O)C)Cl	QZLYJGGWANEIQH-UHFFFAOYSA-N	682	1584112562050
participant_20	M35916	Cc1cc(cc(c1)-c2cc(cnc2NC(=O)C)Cl)-c3ccc(C)c(C)c3	COXUXZUNJDTQPD-UHFFFAOYSA-N	660	1584112565938
participant_20	M35917	Cc1cccc(c1)-c2cc(C)cc(c2)-c3cc(cnc3NC(=O)C)Cl	MKKZPHMTLZMDAH-UHFFFAOYSA-N	688	1584112570281
participant_20	M35918	Cc1cc(cc(c1)-c2cc(cnc2NC(=O)C)Cl)-c3cccc(C)c3C	CENOXFVJZVDZCW-UHFFFAOYSA-N	674	1584112577111
participant_20	M35919	Cc1cc(cc(c1)-c2cc(cnc2NC(=O)C)Cl)-c3ccccc3C	IJWQSIIOZUVFQU-UHFFFAOYSA-N	675	1584112581157
participant_20	M35920	Cc1cc(cc(c1)-c2cccc(C)n2)-c3cc(cnc3NC(=O)C)Cl	VADAPVBRGSGIAZ-UHFFFAOYSA-N	688	1584112613876
participant_20	M35921	Cc1cc(cc(c1)-c2ccnc(C)n2)-c3cc(cnc3NC(=O)C)Cl	KGDITGGHRZOSBK-UHFFFAOYSA-N	650	1584112616353
participant_20	M35922	Cc1cc(cc(c1)-c2cc(cnc2NC(=O)C)Cl)-c3ccnc(C)c3	PTEAOJOICBYDFV-UHFFFAOYSA-N	664	1584112621345
participant_20	M35923	Cc1cc(cc(c1)-c2cc(cnc2NC(=O)C)Cl)-c3cc(C)cnc3	DXMAUTCVLXOXDA-UHFFFAOYSA-N	645	1584112627350
participant_20	M35924	Cc1cc(cc(c1)-c2cc(C)cnn2)-c3cc(cnc3NC(=O)C)Cl	TWBGGMIQFMSESP-UHFFFAOYSA-N	655	1584112629347
participant_20	M35925	Cc1ccnc(c1)-c2cc(C)cc(c2)-c3cc(cnc3NC(=O)C)Cl	NNQPIBIMCFIDKH-UHFFFAOYSA-N	687	1584112632346
participant_20	M35926	Cc1ccc(C)c(c1)-c2cc(C)cc(c2)-c3cc(cnc3NC(=O)C)Cl	KWLGWOIVLYRWCR-UHFFFAOYSA-N	676	1584112651424
participant_20	M35927	CCc1ccc(C)cc1-c2cc(C)cc(c2)-c3cc(cnc3NC(=O)C)Cl	ORZBSKXJRCVUBK-UHFFFAOYSA-N	676	1584112654432
participant_20	M35928	CCCc1ccc(C)cc1-c2cc(C)cc(c2)-c3cc(cnc3NC(=O)C)Cl	CQRDDJSALCEODM-UHFFFAOYSA-N	657	1584112656435
participant_20	M35929	CCCCc1ccc(C)cc1-c2cc(C)cc(c2)-c3cc(cnc3NC(=O)C)Cl	OAPOSIFGIDTLEP-UHFFFAOYSA-N	638	1584112657445
participant_20	M35930	Cc1cc(cc(c1)-c2cc(cnc2NC(=O)C)Cl)-c3cc(C)cc4CCCCc43	KIADAQUPVXRUKN-UHFFFAOYSA-N	592	1584112658436
participant_20	M35931	Cc1cc(cc(c1)-c2cc(cnc2NC(=O)C)Cl)-c3cc(C)cc4ccccc43	PVUGBZAGDVTNOZ-UHFFFAOYSA-N	677	1584112662488
participant_20	M35932	Cc1cc(cc(c1)-c2cc(cnc2NC(=O)C)Cl)-c3cc(C)cc4cccnc43	POCZMAGEZTYWST-UHFFFAOYSA-N	671	1584112677441
participant_20	M35933	Cc1cc(cc(c1)-c2cc(cnc2NC(=O)C)Cl)-c3cc(C)cc4ccncc43	TVQRXVUERVVKJW-UHFFFAOYSA-N	671	1584112690197
participant_20	M35934	Cc1cc2c(ccc(-c3cc(cnc3NC(=O)C)Cl)n2)c(c1)-n4ccc(c4)C=O	POJIJKGYDFNQEJ-UHFFFAOYSA-N	679	1584112761610
participant_20	M35935	Cc1cc2c(c(c1)-n3ccc(c3)C=O)ncc(-c4cc(cnc4NC(=O)C)Cl)n2	AIGYYWAQGAWRHR-UHFFFAOYSA-N	641	1584112764110
participant_20	M35936	Cc1cc2cc(cnc2c(c1)-n3ccc(c3)C=O)-c4cc(cnc4NC(=O)C)Cl	FMRVFWVCTLOJIV-UHFFFAOYSA-N	681	1584112768804
participant_20	M35937	Cc1cc(c2ccc(cc2n1)-c3cc(cnc3NC(=O)C)Cl)-n4ccc(c4)C=O	BTPCMLKOCPRMNE-UHFFFAOYSA-N	659	1584112773706
participant_20	M35938	Cc1nc2cc(ccc2c(n1)-n3ccc(c3)C=O)-c4cc(cnc4NC(=O)C)Cl	KDAHINJCXJXDCA-UHFFFAOYSA-N	634	1584112776857
participant_20	M35939	Cc1cc2cc(ccc2c(n1)-n3ccc(c3)C=O)-c4cc(cnc4NC(=O)C)Cl	XIVLTEWAZQCGFN-UHFFFAOYSA-N	676	1584112780152
participant_20	M35940	Cc1cc(C)c2ccc(cc2c1)-c3cc(cnc3NC(=O)C)Cl	MTWQWLZJJJSJBB-UHFFFAOYSA-N	714	1584112950337
participant_20	M35941	CCc1cc(C)c2ccc(cc2c1)-c3cc(cnc3NC(=O)C)Cl	IOZOOYDFKZGJCE-UHFFFAOYSA-N	668	1584112962249
participant_20	M35942	CCCc1cc(C)c2ccc(cc2c1)-c3cc(cnc3NC(=O)C)Cl	INKNWXDCQSUULV-UHFFFAOYSA-N	654	1584112963154
participant_20	M35943	CCCCc1cc(C)c2ccc(cc2c1)-c3cc(cnc3NC(=O)C)Cl	KKAUGJQONKULDN-UHFFFAOYSA-N	636	1584112964330
participant_20	M35944	CCCCCc1cc(C)c2ccc(cc2c1)-c3cc(cnc3NC(=O)C)Cl	MIJIZSQLSRFDDB-UHFFFAOYSA-N	610	1584112965283
participant_20	M35945	CCCCCCc1cc(C)c2ccc(cc2c1)-c3cc(cnc3NC(=O)C)Cl	IJIVXLQOSPUPRV-UHFFFAOYSA-N	577	1584112966011
participant_20	M35946	Cc1cc(cc2cc(ccc12)-c3cc(cnc3NC(=O)C)Cl)C4CCCCC4	DXICDBXMWLSZNR-UHFFFAOYSA-N	560	1584112966826
participant_20	M35947	Cc1cc(cc2cc(ccc12)-c3cc(cnc3NC(=O)C)Cl)-c4ccccc4	OFOBGCFWWVBBGB-UHFFFAOYSA-N	637	1584112970446
participant_20	M35948	Cc1ccc(cc1)-c2cc(C)c3ccc(cc3c2)-c4cc(cnc4NC(=O)C)Cl	OWJMPHVKDFRSSV-UHFFFAOYSA-N	642	1584112974238
participant_20	M35949	CCc1ccc(cc1)-c2cc(C)c3ccc(cc3c2)-c4cc(cnc4NC(=O)C)Cl	ABRPVLRMDZGJBZ-UHFFFAOYSA-N	622	1584112976667
participant_20	M35950	CC(C)c1ccc(cc1)-c2cc(C)c3ccc(cc3c2)-c4cc(cnc4NC(=O)C)Cl	MKJCKOQDXFMJQX-UHFFFAOYSA-N	613	1584112977849
participant_20	M35951	Cc1cc(cc2cc(ccc12)-c3cc(cnc3NC(=O)C)Cl)-c4ccc(cc4)C(C)(C)C	MTADQFYGFZJRMN-UHFFFAOYSA-N	599	1584112979992
participant_20	M35952	Cc1cc(cc2cc(ccc12)-c3cc(cnc3NC(=O)C)Cl)-c4ccc(cc4)C(C)(C)F	GRNLFSZDQKDDFT-UHFFFAOYSA-N	611	1584112983594
participant_20	M35953	Cc1cc(cc2cc(ccc12)-c3cc(cnc3NC(=O)C)Cl)-c4ccc(cc4)C(C)(F)F	YQEKMCJZTOEVEU-UHFFFAOYSA-N	608	1584112984464
participant_20	M35954	Cc1cc(cc2cc(ccc12)-c3cc(cnc3NC(=O)C)Cl)-c4ccc(cc4)C(F)(F)F	JDWUEXLSIUEOMY-UHFFFAOYSA-N	592	1584112985972
participant_20	M35955	CCc1cc(C)cc2cc(ccc12)-c3cc(cnc3NC(=O)C)Cl	AYZPOYHQYZXVKQ-UHFFFAOYSA-N	696	1584113002484
participant_20	M35956	CCCc1cc(C)cc2cc(ccc12)-c3cc(cnc3NC(=O)C)Cl	UWRWBNGVACVASW-UHFFFAOYSA-N	682	1584113003096
participant_20	M35957	CCCCc1cc(C)cc2cc(ccc12)-c3cc(cnc3NC(=O)C)Cl	GNQQHDLXULULQA-UHFFFAOYSA-N	657	1584113003671
participant_20	M35958	CCCCCc1cc(C)cc2cc(ccc12)-c3cc(cnc3NC(=O)C)Cl	CAHHWODMUXYZQW-UHFFFAOYSA-N	630	1584113004333
participant_20	M35959	CCCCCCc1cc(C)cc2cc(ccc12)-c3cc(cnc3NC(=O)C)Cl	YQJDNDBEQOEXAQ-UHFFFAOYSA-N	596	1584113004920
participant_20	M35960	Cc1cc2cc(ccc2c(c1)C3CCCCC3)-c4cc(cnc4NC(=O)C)Cl	CABWZKAUEBTAHQ-UHFFFAOYSA-N	582	1584113005615
participant_20	M35961	Cc1cc2cc(ccc2c(c1)-c3ccccc3)-c4cc(cnc4NC(=O)C)Cl	UXRQLXWWVYSURY-UHFFFAOYSA-N	660	1584113008468
participant_20	M35962	Cc1ccc(cc1)-c2cc(C)cc3cc(ccc32)-c4cc(cnc4NC(=O)C)Cl	JZZZUASNMQYZLJ-UHFFFAOYSA-N	661	1584113012514
participant_20	M35963	C=C/C(=C\C=C\c1cc(C)cc2cc(ccc12)-c3cc(cnc3NC(=O)C)Cl)/C	NLCVDXMROOVZKL-QEEJXHLWSA-N	636	1584113018763
participant_20	M35964	Cc1cc(C)c2ccc(cc2c1)-c3cc(c(C)nc3NC(=O)C)Cl	ZSKATWLMLYHDHP-UHFFFAOYSA-N	696	1584113031545
participant_20	M35965	Cc1cc(C)c2ccc(cc2c1)-c3c(C)c(c(C)nc3NC(=O)C)Cl	RDYGPQBJCYLDOI-UHFFFAOYSA-N	629	1584113034220
participant_20	M35966	Cc1cc(C)c2ccc(cc2c1)-c3c(C)c(cnc3NC(=O)C)Cl	DOIUZNDBTLVUCT-UHFFFAOYSA-N	678	1584113038272
participant_20	M35967	Cc1cc2-c3ccccc3-c2c4cc(ccc14)-c5cc(cnc5NC(=O)C)Cl	OITWFDGNKRUGBO-UHFFFAOYSA-N	603	1584113076165
participant_20	M35968	Cc1ccc(-c2ccccc2)c3cc(ccc13)-c4cc(cnc4NC(=O)C)Cl	PJJVBFNFNSXPQT-UHFFFAOYSA-N	581	1584113081868
participant_20	M35969	Cc1c2ccc(cc2c-3cc1-c4ccccc43)-c5cc(cnc5NC(=O)C)Cl	DQDQBUMPFRYYMH-UHFFFAOYSA-N	586	1584113087371
participant_20	M35970	Cc1c(ccc2cc(ccc12)-c3cc(cnc3NC(=O)C)Cl)-c4ccccc4	ZZRCGFJUNBJAGW-UHFFFAOYSA-N	601	1584113092089
participant_20	M35971	CCC(=O)Nc1c(cc(cn1)Cl)-c2ccc3c(C)cc(C)cc3c2	FQDJLJBYZNDWTJ-UHFFFAOYSA-N	705	1584113158111
participant_20	M35972	CCCC(=O)Nc1c(cc(cn1)Cl)-c2ccc3c(C)cc(C)cc3c2	MEEZODRZTGSJOL-UHFFFAOYSA-N	697	1584113159466
participant_20	M35973	Cc1cc(C)c2ccc(cc2c1)-c3cc(cnc3NC(=O)C4CC4)Cl	LNFLJMZWOZAXPQ-UHFFFAOYSA-N	693	1584113160503
participant_20	M35974	Cc1cc(C)c2ccc(cc2c1)-c3cc(cnc3NC(=O)O)Cl	YFNAZWWQTJZQDN-UHFFFAOYSA-N	719	1584113176731
participant_20	M35975	Cc1cc(C)c2ccc(cc2c1)-c3cc(cnc3NC(=O)OC)Cl	GXEMXGQVCSUYQK-UHFFFAOYSA-N	712	1584113182742
participant_20	M35976	CCc1cc(C)cc2cc(ccc12)-c3cc(cnc3NC(=O)O)Cl	XLRGQNPYWVQPBL-UHFFFAOYSA-N	701	1584113194598
participant_20	M35977	CCc1cc(CC)c2ccc(cc2c1)-c3cc(cnc3NC(=O)O)Cl	WZBVXFMDLSZBJL-UHFFFAOYSA-N	635	1584113198142
participant_20	M35978	CCc1cc(C)c2ccc(cc2c1)-c3cc(cnc3NC(=O)O)Cl	VMAJUNOZQKEMBE-UHFFFAOYSA-N	672	1584113202675
participant_20	M35979	Cc1cc(C)c2ccc(cc2c1)-c3c(ncc(Cl)n3)NC(=O)O	LOWMMQNYCMUCST-UHFFFAOYSA-N	678	1584113216345
participant_20	M35980	Cc1cc(C)c2ccc(cc2c1)-c3c(ccc(Cl)n3)NC(=O)O	OMTMGNPYMKYLEV-UHFFFAOYSA-N	693	1584113220059
participant_20	M8	CC1CCCCC1	UAEPNZWRGJTJPN-UHFFFAOYSA-N	8	1584113339071
participant_20	M9	CCC1CCCCC1	IIEWJVIFRVWJOD-UHFFFAOYSA-N	7	1584113339641
participant_20	M10	CCCC1CCCCC1	DEDZSLCZHWTGOR-UHFFFAOYSA-N	7	1584113340341
participant_20	M11	CCCCC1CCCCC1	GGBJHURWWWLEQH-UHFFFAOYSA-N	7	1584113341216
participant_20	M1275	C1CCC2CCCCC2C1	NNBZCPXTIHJBJL-UHFFFAOYSA-N	0	1584113342078
participant_20	M12379	Cc1ccc2ccc(C)cc2c1	LRQYSMQNJLZKPS-UHFFFAOYSA-N	479	1584113358536
participant_20	M4467	Cc1ccc2c(C)cc(C)cc2c1	OHJWSORLJAKJEK-UHFFFAOYSA-N	529	1584113363090
participant_20	M35981	Cc1cc(C)c2c(C)cc(C)cc2c1	XPWDLAAFZFWLKB-UHFFFAOYSA-N	498	1584113366582
participant_20	M35982	Cc1cc(C)c2c(C)c(C)c(C)cc2c1	OGAMNSNGJJNVFL-UHFFFAOYSA-N	447	1584113370682
participant_20	M35983	Cc1cc(C)c2c(C)c(C)ccc2c1	FQHBGCNYUGSDBT-UHFFFAOYSA-N	484	1584113377180
participant_20	M35984	Cc1ccc2cc(C)cc(C)c2c1	HXDVFWJRDVUZFT-UHFFFAOYSA-N	534	1584113381136
participant_20	M35985	Cc1ccc2c(C)c(C)cc(C)c2c1C	MDRHLFONPZGSNY-UHFFFAOYSA-N	401	1584113408262
participant_20	M35986	Cc1ccc2c(C)c(C)ccc2c1C	ONIJFQFZCKJNDH-UHFFFAOYSA-N	394	1584113412534
participant_20	M21289	Cc1ccc2c(C)c(C)ccc2c1	GQYLQOBVKLBZPU-UHFFFAOYSA-N	472	1584113414685
participant_20	M35987	Cc1ccc2cc(cc(C)c2c1)Cl	DIIWBEXMTDKDJV-UHFFFAOYSA-N	538	1584113432758
participant_20	M35988	Cc1ccc2cc(cc(c2c1)Cl)Cl	PSQHJIWOFHAHJN-UHFFFAOYSA-N	554	1584113435171
participant_20	M35989	Cc1ccc2cc(C)cc(c2c1)Cl	ZOLYGIOXOMYPJF-UHFFFAOYSA-N	572	1584113445705
participant_20	M35990	Cc1cc2ccc(cc2c(c1)Cl)Cl	RBKYJFWRFHDXQK-UHFFFAOYSA-N	570	1584113459993
participant_20	M35991	Cc1cc(C)c2cc(ccc2c1)Cl	XENRIJFZLSUZLV-UHFFFAOYSA-N	554	1584113462864
participant_20	M35992	CCc1ccc2cc(C)cc(c2c1)Cl	QMCWRWKMUXJVON-UHFFFAOYSA-N	543	1584113475707
participant_20	M35993	CCc1ccc2cc(CC)cc(c2c1)Cl	QUHGSEWLLQIRTM-UHFFFAOYSA-N	468	1584113478511
participant_20	M35994	CCc1cc2ccc(C)cc2c(c1)Cl	RWKBYIVXLXZVHC-UHFFFAOYSA-N	528	1584113482827
participant_20	M35995	Cc1cc(c2cc(C)cnc2c1)Cl	NALGUVKSWVKCAH-UHFFFAOYSA-N	513	1584113506340
participant_20	M35996	Cc1cc2c(cc(C)nc2nc1)Cl	KJHFSKOCZFOXEE-UHFFFAOYSA-N	425	1584113508754
participant_20	M35997	Cc1ccc2c(c1)c(cc(C)n2)Cl	USUAZNLPQSKHJH-UHFFFAOYSA-N	492	1584113512749
participant_20	M35998	Cc1cc2ccc(C)nc2c(c1)Cl	YHKJUECZXUIAHM-UHFFFAOYSA-N	508	1584113518771
participant_20	M35999	CCCc1ccc2cc(C)cc(c2c1)Cl	SRUZTKFTKDYMFP-UHFFFAOYSA-N	530	1584113530346
participant_20	M36000	C/C=C/c1ccc2cc(C)cc(c2c1)Cl	JJPSFPGRWXUEOL-ONEGZZNKSA-N	545	1584113539495
participant_20	M36001	CCc1cc(C)cc2ccc(C)cc12	FXRGURSBRBDSLU-UHFFFAOYSA-N	522	1584113735407
participant_20	M36002	CCCc1cc(C)cc2ccc(C)cc12	ATTPAZWSRKJSBP-UHFFFAOYSA-N	510	1584113739493
participant_20	M36003	CCCCc1cc(C)cc2ccc(C)cc12	HEHDCCPAQBFHSF-UHFFFAOYSA-N	489	1584113741272
participant_20	M36004	CCCCCc1cc(C)cc2ccc(C)cc12	QKUGODXPCYXAOS-UHFFFAOYSA-N	465	1584113742561
participant_20	M36005	Cc1ccc2cc(C)cc(C3CCCC3)c2c1	XKSYAAJMQKIYLU-UHFFFAOYSA-N	463	1584113743676
participant_20	M36006	Cc1ccc2cc(C)cc(C3CCNC3)c2c1	DVRLAJACWMXKBM-UHFFFAOYSA-N	484	1584113748800
participant_20	M36007	Cc1ccc2cc(C)cc(-c3cc[nH]c3)c2c1	ZOFOPYKTMBPXFO-UHFFFAOYSA-N	596	1584113752572
participant_20	M36008	Cc1ccc2cc(C)cc(-c3cc(C)[nH]c3)c2c1	OLADBDSUCUKSPR-UHFFFAOYSA-N	599	1584113765315
participant_20	M36009	CCc1cc(c[nH]1)-c2cc(C)cc3ccc(C)cc32	TVHXMHLGBUVSKZ-UHFFFAOYSA-N	592	1584113792485
participant_20	M36010	CCCc1cc(c[nH]1)-c2cc(C)cc3ccc(C)cc32	UIGCVUAYLYZPNJ-UHFFFAOYSA-N	580	1584113794154
participant_20	M36011	CCCCc1cc(c[nH]1)-c2cc(C)cc3ccc(C)cc32	KJLYEWVGWHSLFM-UHFFFAOYSA-N	563	1584113796195
participant_20	M36012	Cc1ccc2cc(C)cc(c2c1)-c3c[nH]c4CCCCc34	PQVXRDIEQLZHLK-UHFFFAOYSA-N	515	1584113797726
participant_20	M36013	Cc1ccc2cc(C)cc(c2c1)-c3c[nH]c4ccccc34	XQNOLJYSXOYEED-UHFFFAOYSA-N	599	1584113802464
participant_20	M36014	C=C/C=C\c1cc(c[nH]1)-c2cc(C)cc3ccc(C)cc32	XMDIRWFIDANZGH-WAYWQWQTSA-N	544	1584113815832
participant_20	M36015	C/C=C\c1cc(c[nH]1)-c2cc(C)cc3ccc(C)cc32	GSGCQWNTHCMGEQ-PLNGDYQASA-N	582	1584113816834
participant_20	M36016	CCCCCc1cc(c[nH]1)-c2cc(C)cc3ccc(C)cc32	YMPDRMNXULBULC-UHFFFAOYSA-N	539	1584113840062
participant_20	M36017	CCCCCCc1cc(c[nH]1)-c2cc(C)cc3ccc(C)cc32	VMKRLIYAFVDBOP-UHFFFAOYSA-N	509	1584113843214
participant_20	M36018	Cc1ccc2cc(C)cc(-c3cc(C4CCCCC4)[nH]c3)c2c1	BOHKGKYFTZYQBU-UHFFFAOYSA-N	487	1584113845017
participant_20	M36019	Cc1ccc2cc(C)cc(-c3cc(-c4ccccc4)[nH]c3)c2c1	HIJHZYPXKYYXIH-UHFFFAOYSA-N	585	1584113850156
participant_20	M36020	C/C=C\C=C/Cc1cc(c[nH]1)-c2cc(C)cc3ccc(C)cc32	KBJHVYQKYAYWIK-RZSVFLSASA-N	563	1584113860479
participant_20	M36021	C=C/C=C\Cc1cc(c[nH]1)-c2cc(C)cc3ccc(C)cc32	XTENXGUGFKXAQT-WAYWQWQTSA-N	571	1584113862668
participant_20	M36022	Cc1ccc2cc(C)cc(-c3cc(C4C=CC=C4)[nH]c3)c2c1	DSKLDPYWXHARPX-UHFFFAOYSA-N	596	1584113866785
participant_20	M36023	Cc1ccc2cc(C)cc(-c3cc(C4C=CCC4)[nH]c3)c2c1	YPVQFOPSBVTGAI-UHFFFAOYSA-N	590	1584113872927
participant_20	M36024	Cc1ccc2cc(C)cc(-c3cc(C4CCCC4)[nH]c3)c2c1	KJYXWVLEFDVOFE-UHFFFAOYSA-N	527	1584113873951
participant_20	M36025	Cc1ccc2cc(C)cc(-c3cc(C4CCCO4)[nH]c3)c2c1	MQAYKDGXHBCEFG-UHFFFAOYSA-N	549	1584113881779
participant_20	M36026	Cc1ccc2cc(C)cc(-c3cc(-c4ccco4)[nH]c3)c2c1	OUSJQOGSJMCESB-UHFFFAOYSA-N	608	1584113886794
participant_20	M36027	Cc1ccc2cc(cc(-c3cc(-c4ccco4)[nH]c3)c2c1)Cl	AEVZSSVMEZWXIZ-UHFFFAOYSA-N	604	1584113907539
participant_20	M36028	c1cc(-c2cc(c[nH]2)-c3cc(cc4ccc(cc43)Cl)Cl)oc1	OGRVBRXIXIGPJJ-UHFFFAOYSA-N	585	1584113910382
participant_20	M36029	Cc1cc2ccc(cc2c(c1)-c3cc(-c4ccco4)[nH]c3)Cl	MVURNKJDWYNEHM-UHFFFAOYSA-N	616	1584113913815
participant_15	M1	C	VNWKTOKETHGBQD-UHFFFAOYSA-N	0	1584113918882
participant_20	M36030	Cc1cc2ccc3cc2c(c1)-c4c[nH]c(c4C3)-c5ccco5	OOWMTPFEYGOYFN-UHFFFAOYSA-N	582	1584113928523
participant_20	M36031	Cc1ccc2cc(ccc2c1)Cc3cc[nH]c3-c4ccco4	ZBJNIEJGNFCKAB-UHFFFAOYSA-N	546	1584113933604
participant_20	M36032	Cc1cc(C)c2cc(ccc2c1)Cc3cc[nH]c3-c4ccco4	IMSICXDXKABEQT-UHFFFAOYSA-N	599	1584113940204
participant_20	M36033	Cc1cc2ccc(Cc3cc[nH]c3-c4ccco4)cc2c(c1)Cl	IEZOGCZSTNGDHP-UHFFFAOYSA-N	619	1584113943699
participant_15	M2	CC	OTMSDBZUPAUEDD-UHFFFAOYSA-N	19	1584113950732
participant_15	M3	CCC	ATUOYWHBWRKTHZ-UHFFFAOYSA-N	18	1584113952695
participant_15	M4	CCCC	IJDNQMDRQITEOD-UHFFFAOYSA-N	18	1584113953461
participant_15	M5	CCCCC	OFBQJSOFQDEBGM-UHFFFAOYSA-N	17	1584113954627
participant_15	M6	CCCCCC	VLKZOEOYAKHREP-UHFFFAOYSA-N	16	1584113955608
participant_15	M7	C1CCCCC1	XDTMQSROBMDMFD-UHFFFAOYSA-N	0	1584113957643
participant_20	M36034	Cc1cc2ccc(cc2c(c1)Cl)Sc3cc[nH]c3-c4ccco4	DLOPBLSIDLTNJO-UHFFFAOYSA-N	615	1584113957969
participant_15	M8	CC1CCCCC1	UAEPNZWRGJTJPN-UHFFFAOYSA-N	8	1584113973076
participant_15	M9	CCC1CCCCC1	IIEWJVIFRVWJOD-UHFFFAOYSA-N	7	1584113973944
participant_15	M10	CCCC1CCCCC1	DEDZSLCZHWTGOR-UHFFFAOYSA-N	7	1584113974949
participant_15	M11	CCCCC1CCCCC1	GGBJHURWWWLEQH-UHFFFAOYSA-N	7	1584113975828
participant_15	M1275	C1CCC2CCCCC2C1	NNBZCPXTIHJBJL-UHFFFAOYSA-N	0	1584113980380
participant_15	M33014	C1CCC2=C(C1)CCCC2	ZKZCHOVDCNLSKG-UHFFFAOYSA-N	41	1584114021365
participant_15	M19019	C1=CC2=C(CC1)CCCC2	DCDZNVULJAUPRK-UHFFFAOYSA-N	120	1584114023281
participant_15	M599	c1ccc2CCCCc2c1	CXWXQJXEFPUFDZ-UHFFFAOYSA-N	207	1584114024079
participant_15	M16994	c1ccc2CCC=Cc2c1	KEIFWROAQVVDBN-UHFFFAOYSA-N	301	1584114026004
participant_15	M600	c1ccc2ccccc2c1	UFWIBTONFRDIAS-UHFFFAOYSA-N	320	1584114026828
participant_15	M601	Cc1ccc2ccccc2c1	QIMMUPPBPVKWKM-UHFFFAOYSA-N	432	1584114037571
participant_15	M12379	Cc1ccc2ccc(C)cc2c1	LRQYSMQNJLZKPS-UHFFFAOYSA-N	479	1584114044867
participant_15	M4467	Cc1ccc2c(C)cc(C)cc2c1	OHJWSORLJAKJEK-UHFFFAOYSA-N	529	1584114048314
participant_15	M36035	CCc1cc(C)cc2cc(C)ccc12	BHRMHVFVIKRDHD-UHFFFAOYSA-N	517	1584114050638
participant_15	M36036	Cc1ccc2c(c1)cc(C)cc2CO	LTWLXRUZPAPYET-UHFFFAOYSA-N	527	1584114056641
participant_15	M36037	Cc1ccc2c(c1)cc(C)cc2CN	YZZCNTNFUVZSCE-UHFFFAOYSA-N	520	1584114060049
participant_15	M36038	Cc1ccc2c(c1)cc(C)cc2CCl	OOMNQEAAVVDRSJ-UHFFFAOYSA-N	520	1584114064131
participant_15	M36039	Cc1ccc2c(c1)cc(C)cc2OCl	VZDYSJCOLZGFAK-UHFFFAOYSA-N	520	1584114070847
participant_15	M36040	Cc1ccc2c(c1)cc(C)cc2OC	KIHYGPCGOILASN-UHFFFAOYSA-N	517	1584114073864
participant_15	M36041	Cc1ccc2c(c1)cc(C)cc2O	RMDSKBUDXUVZTN-UHFFFAOYSA-N	527	1584114081811
participant_15	M36042	Cc1ccc2c(c1)cc(C)cc2Cl	HAPMZSMNLUMGLW-UHFFFAOYSA-N	566	1584114088049
participant_15	M36043	Cc1cc2cc(C)cnc2c(c1)Cl	BJDVZWACCMNJGI-UHFFFAOYSA-N	515	1584114095067
participant_20	M36042	Cc1ccc2c(c1)cc(C)cc2Cl	HAPMZSMNLUMGLW-UHFFFAOYSA-N	566	1584114106150
participant_15	M36044	Cc1cc2cc(C)ncc2c(c1)Cl	KCDAOTDPQKEXQV-UHFFFAOYSA-N	497	1584114113297
participant_20	M36045	Cc1cc2ccccc2c(c1)Cl	FVWGPYXKBKTNEC-UHFFFAOYSA-N	518	1584114115041
participant_15	M36046	Cc1ccc2c(c1)cc(C)nc2Cl	PRCXKWATBMJEBY-UHFFFAOYSA-N	485	1584114120534
participant_15	M36047	Cc1ccc2c(c1)cc(cc2Cl)O	OYMFRLCFVXLXGY-UHFFFAOYSA-N	533	1584114138834
participant_15	M36048	c1cc2c(cc1O)cc(cc2Cl)O	HFGIBINNYCEUCF-UHFFFAOYSA-N	476	1584114140613
participant_15	M36049	Cc1cc2cc(ccc2c(c1)Cl)O	UUSABRIPMYWGGD-UHFFFAOYSA-N	549	1584114143518
participant_15	M36050	CCc1cc2cc(C)ccc2c(c1)Cl	OODVWOQNEYWFEO-UHFFFAOYSA-N	528	1584114167711
participant_15	M36051	CCCc1cc2cc(C)ccc2c(c1)Cl	VYVOLWYMLCHLMX-UHFFFAOYSA-N	515	1584114169148
participant_15	M36052	Cc1ccc2c(c1)cc(cc2Cl)COC	UWLOJWMISDBPLX-UHFFFAOYSA-N	520	1584114172567
participant_15	M36053	Cc1ccc2c(c1)cc(cc2Cl)COO	HFDXYXCUBOTGBU-UHFFFAOYSA-N	517	1584114174200
participant_15	M36054	Cc1ccc2c(c1)cc(cc2Cl)CO	HLVLBBNRWTZAKS-UHFFFAOYSA-N	533	1584114178738
participant_15	M36055	Cc1ccc2c(c1)cc(cc2Cl)C(C)O	UVJBTCDEOVBYCS-UHFFFAOYSA-N	529	1584114186049
participant_15	M36056	CCC(c1cc2cc(C)ccc2c(c1)Cl)O	HWUAJWKUJWRXQY-UHFFFAOYSA-N	527	1584114186231
participant_15	M36057	CCc1ccc2c(c1)cc(cc2Cl)C(CC)O	HYCYZJWRCYZHCX-UHFFFAOYSA-N	481	1584114190249
participant_15	M36058	CCCc1ccc2c(c1)cc(cc2Cl)C(CC)O	MPYFIVKQXDMUSP-UHFFFAOYSA-N	466	1584114191802
participant_15	M36059	CCCCc1ccc2c(c1)cc(cc2Cl)C(CC)O	DFGBPMCVZAWARO-UHFFFAOYSA-N	448	1584114197184
participant_15	M36060	CCCCCc1ccc2c(c1)cc(cc2Cl)C(CC)O	RKBQVUDHORPPEZ-UHFFFAOYSA-N	424	1584114198487
participant_15	M36061	CCCCCCc1ccc2c(c1)cc(cc2Cl)C(CC)O	XRIPQHWAYWMQIN-UHFFFAOYSA-N	397	1584114199271
participant_15	M36063	CCCCCCCc1ccc2c(c1)cc(cc2Cl)C(CC)O	ZLVSBIIQFOMJAM-UHFFFAOYSA-N	365	1584114200018
participant_20	M36062	Cc1cc(C)c2ccc(cc2c1)-c3cc(cnc3CC(=O)O)Cl	VANDINHFYJDTMM-UHFFFAOYSA-N	681	1584114200279
participant_15	M36064	CCCCCCCCc1ccc2c(c1)cc(cc2Cl)C(CC)O	PMKLQNNLDKEEOK-UHFFFAOYSA-N	331	1584114200953
participant_15	M36066	CCC(c1cc2cc(CCC3CCCCC3)ccc2c(c1)Cl)O	KYJKMMMUUCZHFG-UHFFFAOYSA-N	379	1584114202286
participant_20	M36065	Cc1cc(C)c2ccc(cc2c1)-c3cc(cnc3CC(=O)C)Cl	UPQVAZZQHFESKL-UHFFFAOYSA-N	671	1584114202601
participant_15	M36067	CCC(c1cc2cc(ccc2c(c1)Cl)COC3CCCCC3)O	AVIRKFMWMPWGAC-UHFFFAOYSA-N	382	1584114209436
participant_15	M36068	CCC(c1cc2cc(ccc2c(c1)Cl)COC3CCCNC3)O	DILGUTQKQQQHRG-UHFFFAOYSA-N	419	1584114213902
participant_15	M36069	CCC(c1cc2cc(ccc2c(c1)Cl)COC3CNCCN3)O	YCNPHNUFQRGGMV-UHFFFAOYSA-N	416	1584114216578
participant_20	M36070	Cc1cc(C)c2ccc(cc2c1)-c3cc(cnc3NC(=O)N)Cl	JKAVABGFHYXYNO-UHFFFAOYSA-N	711	1584114216754
participant_20	M36071	Cc1cc(C)c2ccc(cc2c1)-c3cc(cnc3CC(=O)N)Cl	ARDJHGBLHHWKOV-UHFFFAOYSA-N	674	1584114220526
participant_15	M36072	CCC(c1cc2cc(CCC3CNCCN3)ccc2c(c1)Cl)O	HTJWDKRKIPIGKB-UHFFFAOYSA-N	413	1584114221419
participant_20	M36073	Cc1cc(C)c2ccc(cc2c1)-c3cc(cnc3CC(=O)NC)Cl	FSVGGBIJNAZLKN-UHFFFAOYSA-N	682	1584114225016
participant_15	M36074	CC(c1cc2cc(CCC3CNCCN3)ccc2c(c1)Cl)O	BBHCGBWUHRGJAR-UHFFFAOYSA-N	425	1584114228749
participant_20	M36075	CCNC(=O)Cc1c(cc(cn1)Cl)-c2ccc3c(C)cc(C)cc3c2	BYQHNOUPRQRBTC-UHFFFAOYSA-N	668	1584114232312
participant_15	M36076	C(CC1CNCCN1)c2ccc3c(c2)cc(cc3Cl)CO	KBGRXAJSZIUFAJ-UHFFFAOYSA-N	404	1584114232747
participant_20	M36077	CCCNC(=O)Cc1c(cc(cn1)Cl)-c2ccc3c(C)cc(C)cc3c2	WSHZLYXNDFCKIO-UHFFFAOYSA-N	656	1584114238150
participant_20	M36078	CCCCNC(=O)Cc1c(cc(cn1)Cl)-c2ccc3c(C)cc(C)cc3c2	OUFMHTFJYCAGHJ-UHFFFAOYSA-N	627	1584114239648
participant_15	M36079	CCNC(CCc1ccc2c(c1)cc(cc2Cl)CO)CN	UGOQMAQLGYBKPG-UHFFFAOYSA-N	424	1584114241807
participant_20	M36080	CCCCCNC(=O)Cc1c(cc(cn1)Cl)-c2ccc3c(C)cc(C)cc3c2	DEUMXGBSBAXHHX-UHFFFAOYSA-N	597	1584114242159
participant_20	M36081	CCCCCCNC(=O)Cc1c(cc(cn1)Cl)-c2ccc3c(C)cc(C)cc3c2	KVQSESUTJIMOHP-UHFFFAOYSA-N	562	1584114244526
participant_15	M36082	CCNC(C)CCc1ccc2c(c1)cc(cc2Cl)CO	IAXXOLLUOODUOA-UHFFFAOYSA-N	459	1584114244823
participant_20	M36083	Cc1cc(C)c2ccc(cc2c1)-c3cc(cnc3CC(=O)NC4CCCCC4)Cl	UXSFSFLFCIITCD-UHFFFAOYSA-N	565	1584114245858
participant_15	M36085	CNC(CCc1ccc2c(c1)cc(cc2Cl)CO)CN	OUQNHBJRTXAYJR-UHFFFAOYSA-N	440	1584114245875
participant_15	M36086	CNCCCc1ccc2c(c1)cc(cc2Cl)CO	ZQNKYSYXCQETMP-UHFFFAOYSA-N	454	1584114251796
participant_20	M36087	Cc1cc(C)c2ccc(cc2c1)-c3cc(cnc3CC(=O)Nc4ccccc4)Cl	XMYOZTYOYAWWGG-UHFFFAOYSA-N	664	1584114254581
participant_15	M36088	C(Cc1ccc2c(c1)cc(cc2Cl)CO)CN	BTFFTFJWPCPKKO-UHFFFAOYSA-N	434	1584114256799
participant_15	M36089	CCCc1ccc2c(c1)cc(cc2Cl)CO	DIZMQKKRAJMECV-UHFFFAOYSA-N	465	1584114259816
participant_15	M36091	c1cc2c(cc1CCN)cc(cc2Cl)CO	GRRSXOHRPOPOCB-UHFFFAOYSA-N	452	1584114265349
participant_15	M36092	CCCCc1ccc2c(c1)cc(cc2Cl)CO	QRXXLTGQSNLWHH-UHFFFAOYSA-N	447	1584114272434
participant_15	M36093	CCCCCc1ccc2c(c1)cc(cc2Cl)CO	TWCOIXCGLNKFSE-UHFFFAOYSA-N	423	1584114273498
participant_15	M36094	CCCCCCc1ccc2c(c1)cc(cc2Cl)CO	PMLFRIMBEJFMFC-UHFFFAOYSA-N	395	1584114276317
participant_15	M36095	C1CCC(CC1)c2ccc3c(cc(cc3Cl)CO)c2	UKXKMFAKNSTHOD-UHFFFAOYSA-N	394	1584114278699
participant_15	M36096	Cc1cc2cc(ccc2c(c1)Cl)C3CCCCC3	BBLCGKZBQPDQGJ-UHFFFAOYSA-N	434	1584114301752
participant_15	M36097	Cc1cc2cc(ccc2c(c1)N)C3CCCCC3	VMZJFPUZHXDEFX-UHFFFAOYSA-N	405	1584114305702
participant_20	M35446	CNC(=O)c1ccc2c(c1)cc(cn2)-c3ccccc3	SXQBOPLILDRVEA-UHFFFAOYSA-N	569	1584114307747
participant_15	M36098	Cc1cc2cc(ccc2c(c1)N)C3CCCNC3	BEPSFXAHUKNJOW-UHFFFAOYSA-N	437	1584114310201
participant_20	M15674	CNC(=O)c1ccc2ccc(cc2c1)-c3ccccc3	WTOPMVRZPAEAPB-UHFFFAOYSA-N	546	1584114314402
participant_15	M36099	Cc1cc2cc(ccc2c(c1)NC)C3CCCNC3	KZXJBLBEUPLUTJ-UHFFFAOYSA-N	442	1584114317183
participant_15	M36100	CCNc1cc(C)cc2cc(ccc21)C3CCCNC3	YJTJARCCWWKQPD-UHFFFAOYSA-N	433	1584114318016
participant_15	M36101	CCCNc1cc(C)cc2cc(ccc21)C3CCCNC3	UHXNGCBFWQZESM-UHFFFAOYSA-N	426	1584114319001
participant_15	M36102	CCCCNc1cc(C)cc2cc(ccc21)C3CCCNC3	FMJSKMRGUBYZLA-UHFFFAOYSA-N	411	1584114321168
participant_20	M36103	Cc1cc(cc2cc(ccc12)C(=O)NC)-c3ccccc3	JSPRMLYXXXTMMY-UHFFFAOYSA-N	613	1584114323354
participant_15	M36104	Cc1cc2cc(ccc2c(c1)N3CCCC3)C4CCCNC4	CVWNJSUDCIPKCV-UHFFFAOYSA-N	342	1584114324568
participant_20	M36105	Cc1cc(cc2cc(cc(C)c12)C(=O)NC)-c3ccccc3	CZEPSCSRQMJHQS-UHFFFAOYSA-N	626	1584114328698
participant_15	M36106	Cc1cc2cc(ccc2c(c1)N3C=CCC3)C4CCCNC4	CHVLQELRAPSRKA-UHFFFAOYSA-N	439	1584114330135
participant_15	M36107	Cc1cc2cc(ccc2c(c1)-n3cccc3)C4CCCNC4	YQVIBOQKASNNBB-UHFFFAOYSA-N	500	1584114331269
participant_20	M36108	Cc1cc(cc2cc(ccc12)-c3ccccc3)C(=O)NC	XXVYNURYQGWIDA-UHFFFAOYSA-N	613	1584114332759
participant_15	M36109	Cc1ccn(c1)-c2cc(C)cc3cc(ccc32)C4CCCNC4	OSNBCNJLUIWFDW-UHFFFAOYSA-N	519	1584114339619
participant_20	M36110	CNC(=O)c1cc2cc(ccc2c(c1)Cl)-c3ccccc3	DKSGHQAOTITDKO-UHFFFAOYSA-N	630	1584114344957
participant_15	M36111	CCc1ccn(c1)-c2cc(C)cc3cc(ccc32)C4CCCNC4	NMAJXYOSDLTUFB-UHFFFAOYSA-N	500	1584114350885
participant_15	M36112	Cc1cc2cc(ccc2c(c1)-n3ccc(c3)CO)C4CCCNC4	YWDNAPFMUNGGGV-UHFFFAOYSA-N	512	1584114354388
participant_20	M36113	CNC(=O)c1cc2cc(cnc2c(c1)Cl)-c3ccccc3	CSADCNFNBOGAQW-UHFFFAOYSA-N	635	1584114355243
participant_15	M36114	Cc1cc2cc(ccc2c(c1)-n3ccc(c3)C=O)C4CCCNC4	ZACBXKZYYJSLBE-UHFFFAOYSA-N	541	1584114359069
participant_20	M36115	CNC(=O)c1cc2cc(cnc2c(c1)Cl)-c3cccnc3	GJTXNCZLEKWERD-UHFFFAOYSA-N	632	1584114359731
participant_15	M36116	Cc1cc2cc(ccc2c(c1)-n3ccc(c3)C=O)C4CC(C)CNC4	SXXWTLWXHWNGSO-UHFFFAOYSA-N	545	1584114370271
participant_15	M36117	Cc1cc2cc(ccc2c(c1)-n3ccc(c3)C=O)C4CC(CNC4)Cl	UMLQWYYKHZFGCY-UHFFFAOYSA-N	543	1584114373056
participant_15	M36118	c1cc2c(cc1C3CC(CNC3)Cl)cc(cc2-n4ccc(c4)C=O)Cl	RYVHVAQSMAOIQX-UHFFFAOYSA-N	517	1584114374620
participant_23	M36119	Cc1ccccc1-c2cc3cc(ccc3nc2)C(=O)NC	DNIOQDOFCXNYCX-UHFFFAOYSA-N	610	1584114378818
participant_23	M36120	CCc1ccccc1-c2cc3cc(ccc3nc2)C(=O)NC	VRPUPYSMHVRAJQ-UHFFFAOYSA-N	591	1584114379690
participant_15	M36121	C=Cc1ccn(c1)-c2cc(C)cc3cc(ccc32)C4CC(CNC4)Cl	CLWIOFARCLIJHQ-UHFFFAOYSA-N	508	1584114380870
participant_15	M36122	Cc1cc2cc(ccc2c(c1)-n3ccc(c3)C=O)C4CC(CNC4C)Cl	KWTZMDBIBFEKSW-UHFFFAOYSA-N	555	1584114395022
participant_15	M36123	CCC1C(CC(CN1)Cl)c2ccc3c(cc(C)cc3-n4ccc(c4)C=O)c2	DYISBADDBNKBQX-UHFFFAOYSA-N	549	1584114396138
participant_15	M36124	CCCC1C(CC(CN1)Cl)c2ccc3c(cc(C)cc3-n4ccc(c4)C=O)c2	GLURBBGGXHCVAZ-UHFFFAOYSA-N	544	1584114398239
participant_15	M36125	CC(C)CC1C(CC(CN1)Cl)c2ccc3c(cc(C)cc3-n4ccc(c4)C=O)c2	XSXNCYPXDQHOPN-UHFFFAOYSA-N	538	1584114399722
participant_15	M36126	Cc1cc2cc(ccc2c(c1)-n3ccc(c3)C=O)C4CC(CNC4CC(C)O)Cl	DKQRRUFUOPDPJU-UHFFFAOYSA-N	544	1584114402964
participant_15	M36127	Cc1cc2cc(ccc2c(c1)-n3ccc(c3)C=O)C4CC(CNC4CC(=O)C)Cl	JUSYFIQHDSEXFT-UHFFFAOYSA-N	570	1584114406525
participant_15	M36128	Cc1cc2cc(ccc2c(c1)-n3ccc(c3)C=O)C4CC(CNC4NC(=O)C)Cl	HIFBTJWQEGIGGC-UHFFFAOYSA-N	582	1584114409626
participant_23	M36129	CCCc1ccccc1-c2cc3cc(ccc3nc2)C(=O)NC	YBZBVCZAOXEIFD-UHFFFAOYSA-N	582	1584114411054
participant_23	M36130	CNCc1ccccc1-c2cc3cc(ccc3nc2)C(=O)NC	IJBLSIPRKRYDBN-UHFFFAOYSA-N	587	1584114415882
participant_15	M36131	Cc1cc2cc(ccc2c(c1)-n3ccc(c3)C=O)C4CC(CN=C4NC(=O)C)Cl	CSSCNYADHOCZPN-UHFFFAOYSA-N	639	1584114419522
participant_15	M36132	Cc1cc2cc(ccc2c(c1)-n3ccc(c3)C=O)C4=CC(CN=C4NC(=O)C)Cl	VUHVWKWAVIGVKO-UHFFFAOYSA-N	683	1584114421456
participant_15	M35645	Cc1cc2cc(ccc2c(c1)-n3ccc(c3)C=O)-c4cc(cnc4NC(=O)C)Cl	FGOSEKZYMKYXLI-UHFFFAOYSA-N	719	1584114423215
participant_23	M36133	CC(c1ccccc1-c2cc3cc(ccc3nc2)C(=O)NC)NC	FHBGPLSJYLTIHZ-UHFFFAOYSA-N	592	1584114432685
participant_15	M36134	Cc1cc2cc(ccc2c(c1)-n3ccc(c3)C=O)-c4cc(cnc4NC(=O)O)Cl	HCRCJNMRHZFZDT-UHFFFAOYSA-N	713	1584114434907
participant_23	M36135	CNC(=O)c1ccc2c(c1)cc(cn2)-c3ccccc3C(NC)O	PFVPQXQZXIIZIW-UHFFFAOYSA-N	595	1584114436320
participant_23	M36136	CNC(=O)c1ccc2c(c1)cc(cn2)-c3ccccc3C(=O)NC	QPESJXPDBTWHAV-UHFFFAOYSA-N	607	1584114439763
participant_15	M36137	c1cc2c(cc1-c3cc(cnc3NC(=O)O)Cl)cc(cc2-n4ccc(c4)C=O)O	NTDZPHQCXJYTFY-UHFFFAOYSA-N	662	1584114440124
participant_15	M36138	CC(=O)Nc1c(cc(cn1)Cl)-c2ccc3c(c2)cc(cc3-n4ccc(c4)C=O)O	WDQTZIKJSMUKAQ-UHFFFAOYSA-N	677	1584114442641
participant_15	M36139	CC(=O)Nc1c(cc(cn1)Cl)-c2ccc3c(c2)cc(cc3-n4ccc(c4)C=O)F	TVAHOLITAHGBAI-UHFFFAOYSA-N	676	1584114449224
participant_15	M36140	CC(=O)Nc1c(cc(cn1)Cl)-c2ccc3c(c2)cc(cc3-n4ccc(c4)C=O)Cl	SBUXTUIGJOOVFU-UHFFFAOYSA-N	682	1584114454209
participant_23	M36141	CNC(=O)c1ccccc1-c2cc3ccccc3nc2	SCSJEGPGRIIJBB-UHFFFAOYSA-N	516	1584114456966
participant_15	M36142	CCc1cc2cc(ccc2c(c1)-n3ccc(c3)C=O)-c4cc(cnc4NC(=O)C)Cl	ZFSOVUQODKWJPJ-UHFFFAOYSA-N	671	1584114467287
participant_23	M36143	Cc1ccc2c(c1)cc(cn2)-c3ccccc3C(=O)NC	PGJNVCKIZTUAQD-UHFFFAOYSA-N	617	1584114468375
participant_15	M36144	CCCc1cc2cc(ccc2c(c1)-n3ccc(c3)C=O)-c4cc(cnc4NC(=O)C)Cl	OSEFZBXROAQLPG-UHFFFAOYSA-N	660	1584114469155
participant_23	M36145	CCc1ccc2c(c1)cc(cn2)-c3ccccc3C(=O)NC	RYJSHOGWOOPKGA-UHFFFAOYSA-N	584	1584114472209
participant_23	M36146	CC(C)c1ccc2c(c1)cc(cn2)-c3ccccc3C(=O)NC	QPYLGTSBUYEJNV-UHFFFAOYSA-N	573	1584114474793
participant_23	M36147	C=C(C)c1ccc2c(c1)cc(cn2)-c3ccccc3C(=O)NC	SMCXAAQIZAMEGG-UHFFFAOYSA-N	600	1584114479367
participant_23	M36148	CC(=O)c1ccc2c(c1)cc(cn2)-c3ccccc3C(=O)NC	ZMNFZCBJICJMIC-UHFFFAOYSA-N	616	1584114483760
participant_15	M36149	Cc1cc2cc(ccc2c(c1)-n3cc(C=O)nc3)-c4cc(cnc4NC(=O)C)Cl	DCJWCCKVMLHAQP-UHFFFAOYSA-N	711	1584114484356
participant_23	M36150	CNC(=O)c1ccccc1-c2cc3cc(ccc3nc2)C(=O)O	XZLLLLKTSQOAOW-UHFFFAOYSA-N	614	1584114490646
participant_15	M36151	Cc1cc2cc(-c3cc(cnc3NC(=O)C)Cl)ncc2c(c1)-n4cc(C=O)nc4	WIZDIWVWDUNRRB-UHFFFAOYSA-N	650	1584114493456
participant_23	M36152	CNC(=O)c1ccccc1-c2cc3cc(ccc3nc2)C(=O)S	FTEBMZHRZNDRGE-UHFFFAOYSA-N	614	1584114494917
participant_23	M36153	CNC(=O)c1ccccc1-c2cc3cc(ccc3nc2)C(=O)Cl	WJYGTAOBXNEPNW-UHFFFAOYSA-N	614	1584114500344
participant_15	M36154	Cc1cc2cc(ccc2c(c1)N3CCC(=C3)C=O)-c4cc(cnc4NC(=O)C)Cl	XGVLAEHKMQFOTP-UHFFFAOYSA-N	703	1584114509691
participant_15	M36155	Cc1cc2cc(ccc2c(c1)N3C=C(C=O)OC3)-c4cc(cnc4NC(=O)C)Cl	BNMGOVSNSFTNPX-UHFFFAOYSA-N	701	1584114513091
participant_23	M36156	CCC(=O)c1ccc2c(c1)cc(cn2)-c3ccccc3C(=O)NC	POJODSMOTQMMBZ-UHFFFAOYSA-N	609	1584114513136
participant_23	M36157	CCCC(=O)c1ccc2c(c1)cc(cn2)-c3ccccc3C(=O)NC	MAHCBRGGZKBHKE-UHFFFAOYSA-N	603	1584114515134
participant_23	M36158	CCCCC(=O)c1ccc2c(c1)cc(cn2)-c3ccccc3C(=O)NC	BPIDITKQKXDLGH-UHFFFAOYSA-N	587	1584114517340
participant_23	M36159	CCCCCC(=O)c1ccc2c(c1)cc(cn2)-c3ccccc3C(=O)NC	CGYGCADJUXSZME-UHFFFAOYSA-N	564	1584114518668
participant_23	M36160	CCCCCCC(=O)c1ccc2c(c1)cc(cn2)-c3ccccc3C(=O)NC	VXLNMXPIGHUVMZ-UHFFFAOYSA-N	536	1584114519887
participant_23	M36161	CNC(=O)c1ccccc1-c2cc3cc(ccc3nc2)C(=O)C4CCCCC4	BSVJPDNUNJIICU-UHFFFAOYSA-N	512	1584114521475
participant_23	M36162	CNC(=O)c1ccccc1-c2cc3cc(ccc3nc2)C(=O)C4C=CCCC4	AZEXWCULOVVPJM-UHFFFAOYSA-N	572	1584114525922
participant_23	M36163	CNC(=O)c1ccccc1-c2cc3cc(ccc3nc2)C(=O)C4=CCCC=C4	AFUAKNRZUYXKTC-UHFFFAOYSA-N	581	1584114527154
participant_23	M36164	CNC(=O)c1ccccc1-c2cc3cc(ccc3nc2)C(=O)c4ccccc4	RSQQIPXJOYWJRL-UHFFFAOYSA-N	524	1584114528436
participant_23	M36165	CNC(=O)c1ccccc1-c2cc3cc(ccc3nc2)C=O	KUPLTJPLDLNTRG-UHFFFAOYSA-N	610	1584114535271
participant_15	M36166	Cc1cc2cc(ccc2c(c1)-n3ccc(c3)C=O)-c4cc(cnc4NC(C)O)Cl	DCEDZEIFNSVPJX-UHFFFAOYSA-N	681	1584114538558
participant_15	M36167	Cc1cc2cc(ccc2c(c1)-n3ccc(c3)C=O)-c4cc(cnc4NC(C)F)Cl	WHXXUCVXHZTRIV-UHFFFAOYSA-N	680	1584114542823
participant_15	M36168	Cc1cc2cc(ccc2c(c1)-n3ccc(c3)C=O)-c4cc(cnc4NC(F)F)Cl	PINCFCGOEKNMPK-UHFFFAOYSA-N	659	1584114545591
participant_15	M36169	Cc1cc2cc(ccc2c(c1)-n3ccc(c3)C=O)-c4cc(cnc4NC(F)O)Cl	IXRXFABZSXQTRT-UHFFFAOYSA-N	680	1584114553389
participant_15	M36170	Cc1cc2cc(ccc2c(c1)-n3ccc(c3)C=O)-c4cc(cnc4NC(O)O)Cl	AEJLQEPSVFGVAG-UHFFFAOYSA-N	675	1584114554205
participant_20	M36171	Cc1cc2cc-3c(cc2c(c1)-n4ccc(c4)C=O)-c5c(cnc(c35)NC(=O)C)Cl	FYYPUYDTSHBECP-UHFFFAOYSA-N	648	1584114566261
participant_20	M36172	Cc1cc2ccc(cc2c(c1)-n3ccc(c3)C=O)-c4cc(ncc4Cl)NC(=O)C	RKQKBIVDAXEWAX-UHFFFAOYSA-N	707	1584114570167
participant_23	M8	CC1CCCCC1	UAEPNZWRGJTJPN-UHFFFAOYSA-N	8	1584114592113
participant_23	M9	CCC1CCCCC1	IIEWJVIFRVWJOD-UHFFFAOYSA-N	7	1584114593100
participant_23	M10	CCCC1CCCCC1	DEDZSLCZHWTGOR-UHFFFAOYSA-N	7	1584114594104
participant_23	M11	CCCCC1CCCCC1	GGBJHURWWWLEQH-UHFFFAOYSA-N	7	1584114595297
participant_15	M36173	Cc1cc2cc(ccc2c(c1)-n3ccc(c3)C=O)-c4cc(cnc4NC(=O)OC)Cl	AEUAGQJBGUZCSC-UHFFFAOYSA-N	717	1584114596013
participant_23	M1275	C1CCC2CCCCC2C1	NNBZCPXTIHJBJL-UHFFFAOYSA-N	0	1584114596312
participant_15	M36174	CCOC(=O)Nc1c(cc(cn1)Cl)-c2ccc3c(cc(C)cc3-n4ccc(c4)C=O)c2	MWSZWJOSNQCBJS-UHFFFAOYSA-N	704	1584114599962
participant_23	M1296	CC1CCC2CCCCC2C1	GREARFRXIFVLGB-UHFFFAOYSA-N	6	1584114608894
participant_20	M36175	Cc1cc2c(ccc-3c2-c4c(cnc(c34)NC(=O)C)Cl)c(c1)-n5ccc(c5)C=O	GZJPVAJYILLUJC-UHFFFAOYSA-N	644	1584114611002
participant_15	M36176	CCCOC(=O)Nc1c(cc(cn1)Cl)-c2ccc3c(cc(C)cc3-n4ccc(c4)C=O)c2	JGIAHWSYAMZGIT-UHFFFAOYSA-N	692	1584114611297
participant_23	M23694	CCC1CCC2CCCCC2C1	HLQZZLGOHWUHQM-UHFFFAOYSA-N	10	1584114613350
participant_15	M36177	CCCCOC(=O)Nc1c(cc(cn1)Cl)-c2ccc3c(cc(C)cc3-n4ccc(c4)C=O)c2	AIBVBAXBDSEJMM-UHFFFAOYSA-N	671	1584114613801
participant_23	M23696	CCCC1CCC2CCCCC2C1	KXRXJDJKNMSILT-UHFFFAOYSA-N	6	1584114614151
participant_15	M36178	CCCCCOC(=O)Nc1c(cc(cn1)Cl)-c2ccc3c(cc(C)cc3-n4ccc(c4)C=O)c2	RTMNBHADLSSHPZ-UHFFFAOYSA-N	647	1584114614865
participant_23	M23697	CCCCC1CCC2CCCCC2C1	VYMIQGUNEIJWAR-UHFFFAOYSA-N	6	1584114616349
participant_23	M23699	CCCCCC1CCC2CCCCC2C1	JMXHXIWGKHOIET-UHFFFAOYSA-N	6	1584114617206
participant_23	M36179	CCCCCCC1CCC2CCCCC2C1	KGDYLEJWKZCWQD-UHFFFAOYSA-N	6	1584114618246
participant_15	M36180	CCCCCCC(=O)Nc1c(cc(cn1)Cl)-c2ccc3c(cc(C)cc3-n4ccc(c4)C=O)c2	NLWFUIDYNMHIOE-UHFFFAOYSA-N	632	1584114618309
participant_20	M36181	Cc1cc2c(cccc2c(c1)-n3ccc(c3)C=O)-c4cc(ncc4Cl)NC(=O)C	YPVFOOQQXMIGQB-UHFFFAOYSA-N	694	1584114619008
participant_23	M36182	C1CCC(CC1)C2CCC3CCCCC3C2	RARGZVQPBDQEDG-UHFFFAOYSA-N	0	1584114619361
participant_15	M36183	Cc1cc2cc(ccc2c(c1)-n3ccc(c3)C=O)-c4cc(cnc4NC(=O)C5CCCCC5)Cl	XFJXDVZNUWQOHN-UHFFFAOYSA-N	608	1584114623145
participant_15	M36184	Cc1cc2cc(ccc2c(c1)-n3ccc(c3)C=O)-c4cc(cnc4NC(=O)C5=CCCCC5)Cl	OHIXRJWTXIUKAR-UHFFFAOYSA-N	646	1584114627560
participant_15	M36185	Cc1cc2cc(ccc2c(c1)-n3ccc(c3)C=O)-c4cc(cnc4NC(=O)C5=CC=CCC5)Cl	YGACAYGQLWLLGU-UHFFFAOYSA-N	658	1584114628346
participant_15	M36186	Cc1cc2cc(ccc2c(c1)-n3ccc(c3)C=O)-c4cc(cnc4NC(=O)c5ccccc5)Cl	MOPITZRVKUCMGI-UHFFFAOYSA-N	631	1584114629563
participant_15	M36187	Cc1cc2cc(ccc2c(c1)-n3ccc(c3)C=O)-c4cc(cnc4NC(=O)c5ccccn5)Cl	NDTJVTWATAXLPR-UHFFFAOYSA-N	652	1584114634512
participant_15	M36188	Cc1cc2cc(ccc2c(c1)-n3ccc(c3)C=O)-c4cc(cnc4NC(=O)c5ncccn5)Cl	YHTWYNLRECHWOS-UHFFFAOYSA-N	642	1584114637214
participant_15	M36189	Cc1cc2cc(ccc2c(c1)-n3ccc(c3)C=O)-c4cc(cnc4NC(=O)c5ncncn5)Cl	SDXFZURONYOLFH-UHFFFAOYSA-N	642	1584114638735
participant_20	M36190	Cc1cc2c(cc-3cc2-c4c(cnc(c34)NC(=O)C)Cl)c(c1)-n5ccc(c5)C=O	XYKXVGYULUAAKC-UHFFFAOYSA-N	652	1584114642151
participant_15	M36191	Cc1cc2cc(ccc2c(c1)-n3ccc(c3)C=O)-c4cc(cnc4NC(=O)c5ccncn5)Cl	UINDRBLOUHYAEZ-UHFFFAOYSA-N	662	1584114642311
participant_23	M36192	C1CCC2CC(CCC2C1)C3CCCNC3	ZOOBHCQBGMMRAO-UHFFFAOYSA-N	0	1584114643232
participant_15	M36193	Cc1cc2cc(ccc2c(c1)-n3ccc(c3)C=O)-c4cc(cnc4NC(=O)c5ccncc5)Cl	FUGKBXIDNDDUEE-UHFFFAOYSA-N	651	1584114643681
participant_23	M36194	C1CC(CNC1)C2CCC3CNCCC3C2	UZXRMUGOPBSDQT-UHFFFAOYSA-N	0	1584114645125
participant_20	M36195	Cc1cc2ccc(cc2c(c1)-n3ccc(c3)C=O)-c4cc(cnc4NC(=O)C)Cl	NZCZFGPNXDPFNK-UHFFFAOYSA-N	701	1584114646272
participant_15	M36196	Cc1cc2cc(ccc2c(c1)-n3ccc(c3)C=O)-c4cc(cnc4NC(=O)[n+]5ccncc5)Cl	MDPAPHYUDOCDBO-UHFFFAOYSA-O	625	1584114647257
participant_23	M36197	C1CCC2=CC(CCC2C1)C3CCCNC3	ZUHBOQJTPDVXIT-UHFFFAOYSA-N	44	1584114657674
participant_23	M36198	C1CCC2=CC(CC=C2C1)C3CCCNC3	IDALODFNGPVDME-UHFFFAOYSA-N	99	1584114659089
participant_23	M36199	C1CCc2cc(ccc2C1)C3CCCNC3	CZHDEAACYDIYOD-UHFFFAOYSA-N	180	1584114660224
participant_23	M36200	C1C=Cc2cc(ccc2C1)C3CCCNC3	VNVLHDTXBNFPRD-UHFFFAOYSA-N	274	1584114661895
participant_23	M36201	c1ccc2cc(ccc2c1)C3CCCNC3	RMQRQMWJDMVVGD-UHFFFAOYSA-N	348	1584114663343
participant_23	M36202	c1ccc2cc(ccc2c1)C3CCCN=C3	WVXQUQRASWHPBB-UHFFFAOYSA-N	393	1584114678694
participant_23	M36203	c1ccc2cc(ccc2c1)C3CC=CN=C3	DFBLRVWELYRBNP-UHFFFAOYSA-N	436	1584114679859
participant_15	M36204	C/C=C\C(=C/C)\C(=O)Nc1c(cc(cn1)Cl)-c2ccc3c(cc(C)cc3-n4ccc(c4)C=O)c2	DBOQHNQQGQIKQS-MKUSTMBBSA-N	669	1584114680155
participant_15	M36205	C=C/C=C\C(=C)C(=O)Nc1c(cc(cn1)Cl)-c2ccc3c(cc(C)cc3-n4ccc(c4)C=O)c2	MPWVYYLJZSLUCV-WAYWQWQTSA-N	650	1584114680840
participant_23	M36206	c1ccc2cc(ccc2c1)-c3cccnc3	JVWGLICJXUMGHN-UHFFFAOYSA-N	465	1584114681181
participant_15	M36207	C=CC(=C)C(=O)Nc1c(cc(cn1)Cl)-c2ccc3c(cc(C)cc3-n4ccc(c4)C=O)c2	KISDDSSSEKNZOJ-UHFFFAOYSA-N	685	1584114682743
participant_15	M36208	C=C(C)C(=O)Nc1c(cc(cn1)Cl)-c2ccc3c(cc(C)cc3-n4ccc(c4)C=O)c2	QFMAHSDVHJETEC-UHFFFAOYSA-N	713	1584114685739
participant_15	M36209	C=CC(=O)Nc1c(cc(cn1)Cl)-c2ccc3c(cc(C)cc3-n4ccc(c4)C=O)c2	XXGIVOVLBTUMJA-UHFFFAOYSA-N	699	1584114686939
participant_23	M35645	Cc1cc2cc(ccc2c(c1)-n3ccc(c3)C=O)-c4cc(cnc4NC(=O)C)Cl	FGOSEKZYMKYXLI-UHFFFAOYSA-N	719	1584114714196
participant_15	M36210	Cc1ccn(c1)-c2cc(C)cc3cc(ccc32)-c4cc(cnc4NC(=O)C)Cl	AOTITNDDCMLUQT-UHFFFAOYSA-N	711	1584114728999
participant_15	M36211	Cc1cc2cc(ccc2c(c1)-n3cccc3)-c4cc(cnc4NC(=O)C)Cl	LVUYPKIXXVTNNE-UHFFFAOYSA-N	695	1584114729811
participant_15	M36212	Cc1cc2cc(ccc2c(c1)N3C=CCC3)-c4cc(cnc4NC(=O)C)Cl	GBPAMDFYMBIALB-UHFFFAOYSA-N	698	1584114733906
participant_15	M36213	Cc1cc2cc(ccc2c(c1)N3C=COC3)-c4cc(cnc4NC(=O)C)Cl	QSORCYCHMHNRIE-UHFFFAOYSA-N	703	1584114737853
participant_23	M36140	CC(=O)Nc1c(cc(cn1)Cl)-c2ccc3c(c2)cc(cc3-n4ccc(c4)C=O)Cl	SBUXTUIGJOOVFU-UHFFFAOYSA-N	682	1584114743420
participant_15	M36214	Cc1cc2cc(ccc2c(c1)N3CCOC3)-c4cc(cnc4NC(=O)C)Cl	IAGWPANNNGPVHY-UHFFFAOYSA-N	661	1584114745089
participant_15	M36215	Cc1cc2cc(ccc2c(c1)C3CCOC3)-c4cc(cnc4NC(=O)C)Cl	FVFZSEGRDNQTFR-UHFFFAOYSA-N	644	1584114748212
participant_15	M36216	Cc1cc2cc(ccc2c(c1)C3COCO3)-c4cc(cnc4NC(=O)C)Cl	QGICIHWLWLQTJR-UHFFFAOYSA-N	660	1584114755126
participant_15	M36217	Cc1cc2cc(ccc2c(c1)C3=COCO3)-c4cc(cnc4NC(=O)C)Cl	AFYAVYHHSXYNMO-UHFFFAOYSA-N	675	1584114757936
participant_23	M36218	Cc1cc2cc(ccc2c(c1)-n3ccc(c3)C=O)-c4cc(cnc4NC(=O)C)S	KCFLYBBMHNSQFK-UHFFFAOYSA-N	693	1584114758788
participant_23	M36219	Cc1cc2cc(ccc2c(c1)-n3ccc(c3)C=S)-c4cc(cnc4NC(=O)C)S	KJHOQLWXEVIXMX-UHFFFAOYSA-N	657	1584114763481
participant_15	M36220	Cc1cc2cc(ccc2c(c1)C3=COCC3)-c4cc(cnc4NC(=O)C)Cl	MOVYZWNKGXHJDM-UHFFFAOYSA-N	687	1584114765842
participant_15	M36221	Cc1cc2cc(ccc2c(c1)[N+]3=COCC3)-c4cc(cnc4NC(=O)C)Cl	OQFSVDFXQGBYAR-UHFFFAOYSA-O	689	1584114768490
participant_23	M36222	Cc1cc2cc(ccc2c(c1)-n3ccc(c3)C=O)-c4cc(cnc4NC(=O)C)O	KPJKQLBXPRLJBK-UHFFFAOYSA-N	694	1584114769211
participant_15	M36223	Cc1cc2cc(ccc2c(c1)[N+]3=CNCC3)-c4cc(cnc4NC(=O)C)Cl	MYZHUMCCXGYYDO-UHFFFAOYSA-O	689	1584114775684
participant_23	M36224	Cc1cc2cc(ccc2c(c1)-n3ccc(c3)C=O)-c4cc(cnc4NC(=O)C)N	YTGHZJFDKCBUMY-UHFFFAOYSA-N	699	1584114776233
participant_15	M36225	Cc1cc2cc(ccc2c(c1)[N+]3=CNNC3)-c4cc(cnc4NC(=O)C)Cl	QBFCQQNEOZVOMK-UHFFFAOYSA-O	681	1584114778341
participant_23	M35591	Cc1cc2cc(ccc2c(c1)-n3ccc(c3)C=O)-c4cc(C)cnc4NC(=O)C	IIPRAMRUOSULBB-UHFFFAOYSA-N	709	1584114780215
participant_15	M36226	Cc1cc2cc(ccc2c(c1)[N+]3=CNNN3)-c4cc(cnc4NC(=O)C)Cl	ZHHPYZYOBIAGSZ-UHFFFAOYSA-O	671	1584114780505
participant_15	M36227	Cc1cc2cc(ccc2c(c1)[N+]3=CCCC3)-c4cc(cnc4NC(=O)C)Cl	GWKDAYQQBPLMNS-UHFFFAOYSA-O	673	1584114785433
participant_15	M36228	Cc1cc2cc(ccc2c(c1)N3CCCC3)-c4cc(cnc4NC(=O)C)Cl	HPQCXOZVUJQYPS-UHFFFAOYSA-N	636	1584114786960
participant_15	M36229	Cc1cc2cc(ccc2c(c1)-n3ccc(c3)O)-c4cc(cnc4NC(=O)C)Cl	PGTRDZBSQMPRFG-UHFFFAOYSA-N	703	1584114803674
participant_23	M36230	c1cc2c(cc1-c3cc(cnc3NC(=O)Cl)Cl)cc(cc2-n4ccc(c4)C=O)Cl	SUYQXUXQVCKNBR-UHFFFAOYSA-N	662	1584114808040
participant_15	M36231	Cc1cc2cc(ccc2c(c1)-n3ccc(c3)OC)-c4cc(cnc4NC(=O)C)Cl	UMEGAQKGXLJNHQ-UHFFFAOYSA-N	694	1584114808452
participant_23	M36232	Cc1cc2cc(ccc2c(c1)-n3ccc(c3)C=O)-c4cc(cnc4NC(=O)Cl)Cl	LRJIXOHQBRBZKO-UHFFFAOYSA-N	708	1584114812562
participant_15	M36233	CCOc1ccn(c1)-c2cc(C)cc3cc(ccc32)-c4cc(cnc4NC(=O)C)Cl	AAEUCSCOLARDIQ-UHFFFAOYSA-N	692	1584114812808
participant_15	M36234	CC(C)Oc1ccn(c1)-c2cc(C)cc3cc(ccc32)-c4cc(cnc4NC(=O)C)Cl	GKFLWKLWHWVKIL-UHFFFAOYSA-N	675	1584114814958
participant_15	M36235	Cc1cc2cc(ccc2c(c1)-n3ccc(c3)OC(C)(C)C)-c4cc(cnc4NC(=O)C)Cl	ZGZNORXCSPPSNS-UHFFFAOYSA-N	650	1584114816807
participant_15	M36236	Cc1cc2cc(ccc2c(c1)-n3ccc(c3)OC(C)(C)F)-c4cc(cnc4NC(=O)C)Cl	GWGBZZNSWWEDKO-UHFFFAOYSA-N	670	1584114819913
participant_15	M36237	Cc1cc2cc(ccc2c(c1)-n3ccc(c3)OC(C)(F)F)-c4cc(cnc4NC(=O)C)Cl	MYZUAXIRNLCYJJ-UHFFFAOYSA-N	668	1584114822075
participant_15	M36238	Cc1cc2cc(ccc2c(c1)-n3ccc(c3)OC(F)(F)F)-c4cc(cnc4NC(=O)C)Cl	IFGKCRVNLXFCJY-UHFFFAOYSA-N	644	1584114823126
participant_23	M36142	CCc1cc2cc(ccc2c(c1)-n3ccc(c3)C=O)-c4cc(cnc4NC(=O)C)Cl	ZFSOVUQODKWJPJ-UHFFFAOYSA-N	671	1584114826693
participant_23	M36144	CCCc1cc2cc(ccc2c(c1)-n3ccc(c3)C=O)-c4cc(cnc4NC(=O)C)Cl	OSEFZBXROAQLPG-UHFFFAOYSA-N	660	1584114828156
participant_23	M36239	CCCCc1cc2cc(ccc2c(c1)-n3ccc(c3)C=O)-c4cc(cnc4NC(=O)C)Cl	OLHSKQGFAAZUJY-UHFFFAOYSA-N	645	1584114829459
participant_23	M36240	CCCCCc1cc2cc(ccc2c(c1)-n3ccc(c3)C=O)-c4cc(cnc4NC(=O)C)Cl	JDXRYERHZIMAIJ-UHFFFAOYSA-N	622	1584114832289
participant_15	M36241	Cc1cc2cc(ccc2c(c1)-n3ccc(c3)OC(Cl)(F)F)-c4cc(cnc4NC(=O)C)Cl	QWZVFNHZSHZVTH-UHFFFAOYSA-N	672	1584114832544
participant_15	M36242	Cc1cc2cc(ccc2c(c1)-n3ccc(c3)OC(Cl)(Cl)F)-c4cc(cnc4NC(=O)C)Cl	NRWVVYYKUYWSDE-UHFFFAOYSA-N	668	1584114833355
participant_15	M36243	Cc1cc2cc(ccc2c(c1)-n3ccc(c3)OC(Cl)(Cl)Cl)-c4cc(cnc4NC(=O)C)Cl	ZACCJUXJGWGFLB-UHFFFAOYSA-N	651	1584114834372
participant_23	M36244	CCCC(C)Cc1cc2cc(ccc2c(c1)-n3ccc(c3)C=O)-c4cc(cnc4NC(=O)C)Cl	KCKVBIKINKFGIY-UHFFFAOYSA-N	642	1584114834769
participant_23	M36245	CC(C)Cc1cc2cc(ccc2c(c1)-n3ccc(c3)C=O)-c4cc(cnc4NC(=O)C)Cl	DIJLHIZBTDLNCY-UHFFFAOYSA-N	658	1584114842094
participant_15	M36246	Cc1cc2cc(ccc2c(c1)-n3ccc(c3)OC(C)(Cl)Cl)-c4cc(cnc4NC(=O)C)Cl	GHVOZAPXZBNCGZ-UHFFFAOYSA-N	670	1584114845858
participant_15	M36247	Cc1cc2cc(ccc2c(c1)-n3ccc(c3)OC(C)(C)Cl)-c4cc(cnc4NC(=O)C)Cl	JQVBYPGMNISRLV-UHFFFAOYSA-N	671	1584114846340
participant_15	M36249	Cc1cc2cc(ccc2c(c1)-n3ccc(CC(C)(C)C)c3)-c4cc(cnc4NC(=O)C)Cl	ZFJNIYBNSOJGDO-UHFFFAOYSA-N	655	1584114848158
participant_23	M36248	C=C(C)Cc1cc2cc(ccc2c(c1)-n3ccc(c3)C=O)-c4cc(cnc4NC(=O)C)Cl	PUZYEXWDTMTCOS-UHFFFAOYSA-N	662	1584114848226
participant_15	M36250	Cc1cc2cc(ccc2c(c1)-n3ccc(c3)C[N+](C)(C)C)-c4cc(cnc4NC(=O)C)Cl	ILUVBDCLAUXLPX-UHFFFAOYSA-O	660	1584114850439
participant_23	M36251	CC(=O)Cc1cc2cc(ccc2c(c1)-n3ccc(c3)C=O)-c4cc(cnc4NC(=O)C)Cl	WKSBZZDPPNJRKN-UHFFFAOYSA-N	667	1584114854759
participant_15	M36252	Cc1cc2cc(ccc2c(c1)-n3ccc(CN(C)C)c3)-c4cc(cnc4NC(=O)C)Cl	XCMZKCWNQJPCRH-UHFFFAOYSA-N	675	1584114859899
participant_23	M36253	CC(=O)Nc1cc2cc(ccc2c(c1)-n3ccc(c3)C=O)-c4cc(cnc4NC(=O)C)Cl	YZICOJYMIIXTJH-UHFFFAOYSA-N	688	1584114860883
participant_23	M36254	CC(=O)Nc1c(cc(cn1)Cl)-c2ccc3c(c2)cc(cc3-n4ccc(c4)C=O)NC(=O)N	UZXHCVUAYSRPNX-UHFFFAOYSA-N	695	1584114863428
participant_23	M36255	CC(=O)Nc1c(cc(cn1)Cl)-c2ccc3c(cc(cc3-n4ccc(c4)C=O)CC(=O)N)c2	HEWPVBIZRLTBJU-UHFFFAOYSA-N	674	1584114867360
participant_23	M36256	CC(=O)Nc1c(cc(cn1)Cl)-c2ccc3c(cc(cc3-n4ccc(c4)C=O)CC(=O)NC)c2	UGWCUSIOOYLIKJ-UHFFFAOYSA-N	675	1584114871040
participant_15	M36257	Cc1cc2cc(ccc2c(c1)-n3ccc(CN(C)C)c3)-c4cc(cnc4NC(=O)C)O	VZVNQLUHXSFDCN-UHFFFAOYSA-N	647	1584114873885
participant_23	M36258	CCNC(=O)Cc1cc2cc(ccc2c(c1)-n3ccc(c3)C=O)-c4cc(cnc4NC(=O)C)Cl	HNIMJHLYNDRUKA-UHFFFAOYSA-N	660	1584114874714
participant_23	M36259	CCCNC(=O)Cc1cc2cc(ccc2c(c1)-n3ccc(c3)C=O)-c4cc(cnc4NC(=O)C)Cl	VJZNLQDERIRRAP-UHFFFAOYSA-N	651	1584114875599
participant_15	M36260	Cc1cc2cc(ccc2c(c1)-n3ccc(CN(C)C)c3)-c4cc(cnc4NC(=O)C)F	VOHAUYUBVFAROO-UHFFFAOYSA-N	645	1584114877142
participant_23	M36261	CCCNC(=C)Cc1cc2cc(ccc2c(c1)-n3ccc(c3)C=O)-c4cc(cnc4NC(=O)C)Cl	RCCPIWVOCNJIQH-UHFFFAOYSA-N	642	1584114880275
participant_23	M36262	CC(=O)Nc1c(cc(cn1)Cl)-c2ccc3c(cc(CC4=CCCCN4)cc3-n5ccc(c5)C=O)c2	OFOVGKXJMOAVRC-UHFFFAOYSA-N	620	1584114883714
participant_23	M36263	CC(=O)Nc1c(cc(cn1)Cl)-c2ccc3c(cc(CC4=CC=CCN4)cc3-n5ccc(c5)C=O)c2	FQDGOVCCRYZUOH-UHFFFAOYSA-N	620	1584114892535
participant_23	M36264	CC(=O)Nc1c(cc(cn1)Cl)-c2ccc3c(cc(Cc4ccccn4)cc3-n5ccc(c5)C=O)c2	HRGYPISSYLTEKM-UHFFFAOYSA-N	605	1584114897735
participant_23	M36265	CC(=O)Nc1c(cc(cn1)Cl)-c2ccc3c(cc(Cc4ccccc4)cc3-n5ccc(c5)C=O)c2	NHRUJUQDHOIWHY-UHFFFAOYSA-N	588	1584114903645
participant_23	M36266	C=C/C=C(\C=C)/Cc1cc2cc(ccc2c(c1)-n3ccc(c3)C=O)-c4cc(cnc4NC(=O)C)Cl	WRDXEAVYURTDHD-CGOBSMCZSA-N	609	1584114910585
participant_23	M36267	C=C/C(=C\C)/Cc1cc2cc(ccc2c(c1)-n3ccc(c3)C=O)-c4cc(cnc4NC(=O)C)Cl	HENFRPFSGXDDNG-PTXOJBNSSA-N	641	1584114912380
participant_15	M36268	CC(C)Cc1ccn(c1)-c2cc(C)cc3cc(ccc32)-c4cc(cnc4NC(=O)C)Cl	CRPSNABMHYQHPO-UHFFFAOYSA-N	680	1584114922043
participant_23	M36269	CC(=O)Nc1c(cc(cn1)Cl)-c2ccc3c(cc(CC4=CCC=C4)cc3-n5ccc(c5)C=O)c2	GXXSYOZKCMFRJH-UHFFFAOYSA-N	628	1584114924280
participant_15	M36270	Cc1cc2cc(ccc2c(c1)-n3ccc(CC(C)O)c3)-c4cc(cnc4NC(=O)C)Cl	ZQYNKDGPLCATTP-UHFFFAOYSA-N	688	1584114924624
participant_15	M36271	Cc1cc2cc(ccc2c(c1)-n3ccc(CC(=O)C)c3)-c4cc(cnc4NC(=O)C)Cl	BGJAIFMJIVXQIS-UHFFFAOYSA-N	695	1584114929433
participant_23	M36272	CC(=O)Nc1c(cc(cn1)Cl)-c2ccc3c(cc(CC4=CCN=C4)cc3-n5ccc(c5)C=O)c2	WEHDCSDISBZVCQ-UHFFFAOYSA-N	639	1584114930760
participant_23	M36273	CC(=O)Nc1c(cc(cn1)Cl)-c2ccc3c(cc(CC4=NCN=C4)cc3-n5ccc(c5)C=O)c2	LOXIANWEWSEBBE-UHFFFAOYSA-N	644	1584114932383
participant_15	M36274	Cc1cc2cc(ccc2c(c1)-n3ccc(CC(=O)O)c3)-c4cc(cnc4NC(=O)C)Cl	PKNRUVYMZQPREP-UHFFFAOYSA-N	708	1584114934278
participant_23	M36275	CC(=O)Nc1c(cc(cn1)Cl)-c2ccc3c(cccc3-n4ccc(c4)C=O)c2	FDCJKBHAFAYTFQ-UHFFFAOYSA-N	654	1584114941212
participant_15	M36276	Cc1cc2cc(ccc2c(c1)-n3ccc(c3)NC(=O)O)-c4cc(cnc4NC(=O)C)Cl	VCXFMTPNCTWPIU-UHFFFAOYSA-N	727	1584114941522
participant_15	M36277	Cc1cc2cc(ccc2c(c1)-n3ccc(c3)NC(=O)O)-c4cc(C)cnc4NC(=O)C	NMCUBLVMVHXAFN-UHFFFAOYSA-N	717	1584114961526
participant_15	M36278	CCc1cc(-c2ccc3c(cc(C)cc3-n4ccc(c4)NC(=O)O)c2)c(nc1)NC(=O)C	SRPDZTXRRZHYRY-UHFFFAOYSA-N	696	1584114969858
participant_15	M36279	Cc1cc2cc(ccc2c(c1)-n3ccc(c3)NC(=O)O)-c4cc(CCl)cnc4NC(=O)C	HZJVMGHWLGQARS-UHFFFAOYSA-N	700	1584114974427
participant_23	M36280	Cc1cc2cc(ccc2c(c1)-n3cc(C)c(c3)C=O)-c4cc(cnc4NC(=O)C)Cl	RMTJWRQJTPSOAS-UHFFFAOYSA-N	706	1584114975527
participant_23	M36281	CCc1cn(cc1C=O)-c2cc(C)cc3cc(ccc32)-c4cc(cnc4NC(=O)C)Cl	HHPHRQPVCWXMNB-UHFFFAOYSA-N	692	1584114976905
participant_15	M36282	Cc1cc2cc(ccc2c(c1)-n3ccc(c3)NC(=O)O)-c4cc(cnc4NC(=O)C)C(C)Cl	ZHHJDBKNJJMDEG-UHFFFAOYSA-N	697	1584114981778
participant_15	M36283	CCC(c1cc(-c2ccc3c(cc(C)cc3-n4ccc(c4)NC(=O)O)c2)c(nc1)NC(=O)C)Cl	KYZIYPIRQICSCT-UHFFFAOYSA-N	681	1584114982377
participant_23	M36284	Cc1cc2cc(ccc2c(c1)-n3cc(C=O)c(c3)CO)-c4cc(cnc4NC(=O)C)Cl	NIHQMZCJXMBCGH-UHFFFAOYSA-N	701	1584114985693
participant_15	M36285	Cc1cc2cc(ccc2c(c1)-n3ccc(c3)NC(=O)O)-c4cc(cnc4NC(=O)C)C(C)(C)Cl	UXBFRHBJCFBIMC-UHFFFAOYSA-N	685	1584114989813
participant_15	M36286	CCC(C)(c1cc(-c2ccc3c(cc(C)cc3-n4ccc(c4)NC(=O)O)c2)c(nc1)NC(=O)C)Cl	IEWSUQVFLJECPS-UHFFFAOYSA-N	683	1584114990040
participant_23	M36287	Cc1cc2cc(ccc2c(c1)-n3cc(C=O)c(c3)C=O)-c4cc(cnc4NC(=O)C)Cl	LPTPPEBMJWLBGL-UHFFFAOYSA-N	673	1584114990381
participant_15	M36288	Cc1cc2cc(ccc2c(c1)-n3ccc(c3)NC(=O)O)-c4cc(cnc4NC(=O)C)C(C)(Cl)Cl	ZSALWYQRBXWRPR-UHFFFAOYSA-N	689	1584114997426
participant_15	M36289	Cc1cc2cc(ccc2c(c1)-n3ccc(c3)NC(=O)O)-c4cc(cnc4NC(=O)C)C(Cl)(Cl)Cl	RMGFARCBPXHJIE-UHFFFAOYSA-N	674	1584114997895
participant_23	M36290	Cc1cc2cc(ccc2c(c1)-n3cc(C=O)c(c3)C(C)O)-c4cc(cnc4NC(=O)C)Cl	HTWWZFKKLWATCK-UHFFFAOYSA-N	693	1584115001838
participant_15	M36291	Cc1cc2cc(ccc2c(c1)-n3ccc(c3)NC(=O)O)-c4cc(cnc4NC(=O)C)C(Cl)(Cl)F	UYFYDFWYOKTCLA-UHFFFAOYSA-N	687	1584115004079
participant_15	M36292	Cc1cc2cc(ccc2c(c1)-n3ccc(c3)NC(=O)O)-c4cc(cnc4NC(=O)C)C(Cl)(F)F	DBQOEOPFOKFJKL-UHFFFAOYSA-N	681	1584115004825
participant_15	M36293	Cc1cc2cc(ccc2c(c1)-n3ccc(c3)NC(=O)O)-c4cc(cnc4NC(=O)C)C(F)(F)F	WRBKSEPZITYDDE-UHFFFAOYSA-N	658	1584115005878
participant_23	M36294	Cc1cc2cc(ccc2c(c1)-n3cc(C=O)c(c3)C(N)O)-c4cc(cnc4NC(=O)C)Cl	UXWJAZIPCRJICF-UHFFFAOYSA-N	691	1584115007689
participant_23	M36295	Cc1cc2cc(ccc2c(c1)-n3cc(C=O)c(c3)N(N)O)-c4cc(cnc4NC(=O)C)Cl	VVOYBWSXLPEYHR-UHFFFAOYSA-N	691	1584115009925
participant_15	M36296	Cc1cc2cc(ccc2c(c1)-n3ccc(c3)NC(=O)O)-c4cc(cnc4NC(=O)C)C(C)(F)F	POKZPDAMIBQTSP-UHFFFAOYSA-N	678	1584115010097
participant_23	M36297	Cc1cc2cc(ccc2c(c1)-n3cc(C=O)c(c3)N(C)O)-c4cc(cnc4NC(=O)C)Cl	NUKYDKKZGJQIIE-UHFFFAOYSA-N	693	1584115013784
participant_15	M36298	Cc1cc2cc(ccc2c(c1)-n3ccc(c3)NC(=O)O)-c4cc(cnc4NC(=O)C)C(C)F	YLVYVNRGWZXYFF-UHFFFAOYSA-N	694	1584115021681
participant_23	M36299	Cc1cc2cc(ccc2c(c1)-n3cc(C=O)c(c3)N(C)C)-c4cc(cnc4NC(=O)C)Cl	DHGCSKHLSYFKPR-UHFFFAOYSA-N	674	1584115022828
participant_15	M36300	Cc1cc2cc(ccc2c(c1)-n3ccc(c3)NC(=O)O)-c4cc(C)c(C)nc4NC(=O)C	XBASJPCJFONPEE-UHFFFAOYSA-N	699	1584115026408
participant_15	M36301	Cc1cc2cc(ccc2c(c1)-n3ccc(c3)NC(=O)O)-c4c(C)c(C)c(C)nc4NC(=O)C	ULLXZUKCSFGNNZ-UHFFFAOYSA-N	658	1584115027726
participant_23	M36302	CC(C)c1cn(cc1C=O)-c2cc(C)cc3cc(ccc32)-c4cc(cnc4NC(=O)C)Cl	IZPWLVPUSHQYCV-UHFFFAOYSA-N	680	1584115032647
participant_15	M36303	CCc1c(C)c(C)nc(c1-c2ccc3c(cc(C)cc3-n4ccc(c4)NC(=O)O)c2)NC(=O)C	RNNOOXYMMUEORL-UHFFFAOYSA-N	658	1584115034617
participant_15	M36304	CCc1c(C)nc(c(-c2ccc3c(cc(C)cc3-n4ccc(c4)NC(=O)O)c2)c1CC)NC(=O)C	HLERIQIXRVMMQN-UHFFFAOYSA-N	630	1584115036108
participant_23	M36305	C=C(C)c1cn(cc1C=O)-c2cc(C)cc3cc(ccc32)-c4cc(cnc4NC(=O)C)Cl	DNLXBKFMARCUHR-UHFFFAOYSA-N	689	1584115037778
participant_15	M36306	CCc1c(CC)c(-c2ccc3c(cc(C)cc3-n4ccc(c4)NC(=O)O)c2)c(NC(=O)C)nc1CC	JDFCTIAJMZZBRT-UHFFFAOYSA-N	592	1584115037904
participant_15	M36307	CCc1c(CC)nc(c(-c2ccc3c(cc(C)cc3-n4ccc(c4)NC(=O)O)c2)c1OC)NC(=O)C	AAKDFLFIAKXSPK-UHFFFAOYSA-N	622	1584115041280
participant_23	M36308	Cc1cc2cc(ccc2c(c1)-n3cc(C=O)c(c3)C(=O)C)-c4cc(cnc4NC(=O)C)Cl	YQBODNOTIIYFSW-UHFFFAOYSA-N	698	1584115042336
participant_15	M36309	CCc1c(c(c(-c2ccc3c(cc(C)cc3-n4ccc(c4)NC(=O)O)c2)c(NC(=O)C)n1)OC)OC	RRSZMQXWJJOSOX-UHFFFAOYSA-N	614	1584115042799
participant_15	M36310	Cc1cc2cc(ccc2c(c1)-n3ccc(c3)NC(=O)O)-c4c(c(c(nc4NC(=O)C)OC)OC)OC	PFRMABBGMFWJRN-UHFFFAOYSA-N	596	1584115044525
participant_23	M36311	Cc1cc2cc(ccc2c(c1)-n3cc(C=O)c(c3)C(=O)N)-c4cc(cnc4NC(=O)C)Cl	LGCZXUABWPXGBJ-UHFFFAOYSA-N	701	1584115044928
participant_15	M36312	CCc1c(-c2ccc3c(cc(C)cc3-n4ccc(c4)NC(=O)O)c2)c(NC(=O)C)nc(c1OC)OC	WBPSFNUXIGUALU-UHFFFAOYSA-N	625	1584115053961
participant_15	M36313	CCc1c(CC)c(nc(c1-c2ccc3c(cc(C)cc3-n4ccc(c4)NC(=O)O)c2)NC(=O)C)OC	CMCIYINDDDJJTO-UHFFFAOYSA-N	618	1584115054548
participant_23	M36314	Cc1cc2cc(ccc2c(c1)-n3cc(C=O)c(c3)C(=O)NC)-c4cc(cnc4NC(=O)C)Cl	NVIPHWUPMKLGHV-UHFFFAOYSA-N	715	1584115061132
participant_15	M36315	CCc1c(CC)c(-c2ccc3c(cc(C)cc3-n4ccc(c4)NC(=O)C)c2)c(NC(=O)C)nc1CC	ZCSQROSTAHZZGZ-UHFFFAOYSA-N	567	1584115063694
participant_23	M36316	CCNC(=O)c1cn(cc1C=O)-c2cc(C)cc3cc(ccc32)-c4cc(cnc4NC(=O)C)Cl	GYXBNJUKUKXIRU-UHFFFAOYSA-N	702	1584115067627
participant_15	M36317	CCc1c(C)c(-c2ccc3c(cc(C)cc3-n4ccc(c4)NC(=O)O)c2)c(NC(=O)C)nc1CC	IJTMLRGJYFNKKQ-UHFFFAOYSA-N	644	1584115069384
participant_15	M36318	CCc1cc(-c2ccc3c(cc(C)cc3-n4ccc(c4)NC(=O)O)c2)c(NC(=O)C)nc1CC	BDZPXMMOBHBCFF-UHFFFAOYSA-N	659	1584115070082
participant_15	M36319	CCc1cc(-c2ccc3c(cc(C)cc3-n4ccc(c4)NC(=O)O)c2)c(nc1C)NC(=O)C	SBHNRWBHCZDXTF-UHFFFAOYSA-N	690	1584115072234
participant_23	M36320	C#CNC(=O)c1cn(cc1C=O)-c2cc(C)cc3cc(ccc32)-c4cc(cnc4NC(=O)C)Cl	IIDMVUAXXBAZTF-UHFFFAOYSA-N	700	1584115073665
participant_23	M36321	Cc1cc2cc(ccc2c(c1)-n3cc(C=O)c(c3)C(=O)NC#N)-c4cc(cnc4NC(=O)C)Cl	RHEQRNLNFYIGHH-UHFFFAOYSA-N	695	1584115078003
participant_15	M36322	Cc1cc2cc(ccc2c(c1)-n3ccc(c3)NC(=O)O)-c4c(C)c(c(C)nc4NC(=O)C)Cl	SOSPKMPMPAZNNY-UHFFFAOYSA-N	690	1584115086750
participant_15	M36323	Cc1cc2cc(ccc2c(c1)-n3ccc(c3)NC(=O)O)-c4c(C)c(c(Cl)nc4NC(=O)C)Cl	PEXNCVHVZKEJSF-UHFFFAOYSA-N	700	1584115089131
participant_15	M36324	Cc1cc2cc(ccc2c(c1)-n3ccc(c3)NC(=O)O)-c4cc(c(Cl)nc4NC(=O)C)Cl	NHLJJKJZPCCFSN-UHFFFAOYSA-N	726	1584115095499
participant_23	M36325	Cc1cc2cc(ccc2c(c1)-n3cc(C(=O)C)c(c3)C(=O)NC)-c4cc(cnc4NC(=O)C)Cl	ASOVFADOSJDQPV-UHFFFAOYSA-N	685	1584115103354
participant_23	M36326	CCC(=O)c1cn(cc1C(=O)NC)-c2cc(C)cc3cc(ccc32)-c4cc(cnc4NC(=O)C)Cl	CEOGEGKYSXWKAY-UHFFFAOYSA-N	674	1584115107496
participant_23	M36327	Cc1cc2cc(ccc2c(c1)-n3cc(c(c3)C(=O)NC)C(=O)NC)-c4cc(cnc4NC(=O)C)Cl	JYTIPYURWYOYHM-UHFFFAOYSA-N	671	1584115110893
participant_15	M36328	Cc1cc2cc(ccc2c(c1)-n3ccc(c3)NC(=O)O)-c4cc(c(C)nc4NC(=O)C)Cl	GHLWAYUFXDCCGD-UHFFFAOYSA-N	732	1584115113467
participant_15	M36329	CCc1c(cc(-c2ccc3c(cc(C)cc3-n4ccc(c4)NC(=O)O)c2)c(NC(=O)C)n1)Cl	LRQWQSDCVUMHPP-UHFFFAOYSA-N	706	1584115119059
participant_15	M36330	Cc1cc2cc(ccc2c(c1)-n3ccc(c3)NC(=O)O)-c4cc(c(nc4NC(=O)C)OC)Cl	NZLWSSARMBQMBG-UHFFFAOYSA-N	711	1584115123728
participant_23	M36331	C=Cc1cn(cc1C(=O)NC)-c2cc(C)cc3cc(ccc32)-c4cc(cnc4NC(=O)C)Cl	OHALFPSMWYVOQP-UHFFFAOYSA-N	699	1584115130163
participant_15	M36332	Cc1cc2cc(ccc2c(c1)-n3ccc(c3)NC(=O)O)-c4cc(c(CO)nc4NC(=O)C)Cl	IKVJWUUYDQSAPG-UHFFFAOYSA-N	716	1584115131195
participant_15	M36333	Cc1cc2cc(ccc2c(c1)-n3ccc(c3)NC(=O)O)-c4cc(c(CCl)nc4NC(=O)C)Cl	ISUBGPXDVQIDMJ-UHFFFAOYSA-N	710	1584115136617
participant_15	M36334	Cc1cc2cc(ccc2c(c1)-n3ccc(c3)NC(=O)O)-c4cc(c(CF)nc4NC(=O)C)Cl	DKEDDDYYFQIADU-UHFFFAOYSA-N	709	1584115141554
participant_20	M36328	Cc1cc2cc(ccc2c(c1)-n3ccc(c3)NC(=O)O)-c4cc(c(C)nc4NC(=O)C)Cl	GHLWAYUFXDCCGD-UHFFFAOYSA-N	732	1584115150812
participant_20	M36335	Cc1cc2cc(c(C)cc2c(c1)-n3ccc(c3)NC(=O)O)-c4cc(c(C)nc4NC(=O)C)Cl	AHKURJJPPZMWJA-UHFFFAOYSA-N	676	1584115167545
participant_15	M36336	Cc1cc(c2ccc(cc2c1C)-c3cc(c(C)nc3NC(=O)C)Cl)-n4ccc(c4)NC(=O)O	MBGJFUNHENPRDY-UHFFFAOYSA-N	669	1584115173962
participant_20	M36337	Cc1cc2cc-3c(cc2c(c1)-n4ccc(c4)NC(=O)O)Cc5c3c(nc(C)c5Cl)NC(=O)C	SJZCNXVUWUHVER-UHFFFAOYSA-N	636	1584115179935
participant_15	M36338	Cc1c(C)c2cc(ccc2c(c1C)-n3ccc(c3)NC(=O)O)-c4cc(c(C)nc4NC(=O)C)Cl	ZBRGMMDQQQAAJP-UHFFFAOYSA-N	607	1584115181878
participant_20	M36339	Cc1cc2ccc(Cc3cc(nc(C)c3Cl)NC(=O)C)cc2c(c1)-n4ccc(c4)NC(=O)O	OMRRQUBEUAOTOF-UHFFFAOYSA-N	695	1584115185542
participant_15	M36340	Cc1c(C)c(c(c2ccc(cc12)-c3cc(c(C)nc3NC(=O)C)Cl)-n4ccc(c4)NC(=O)O)F	GVVPQODFEBTGND-UHFFFAOYSA-N	621	1584115186260
participant_15	M36341	Cc1c(c2cc(ccc2c(c1F)-n3ccc(c3)NC(=O)O)-c4cc(c(C)nc4NC(=O)C)Cl)F	VXZRETDAZQIWLO-UHFFFAOYSA-N	613	1584115188277
participant_15	M36342	Cc1cc(c2ccc(cc2c1F)-c3cc(c(C)nc3NC(=O)C)Cl)-n4ccc(c4)NC(=O)O	MTUZYYOHXWFIGM-UHFFFAOYSA-N	669	1584115196866
participant_15	M36343	Cc1c(cc(-c2ccc3c(c2)cc(cc3-n4ccc(c4)NC(=O)O)F)c(n1)NC(=O)C)Cl	LEMJQQCYWKNIQK-UHFFFAOYSA-N	704	1584115203077
participant_15	M36344	Cc1c(cc(-c2ccc3c(c2)cc(cc3-n4ccc(c4)NC(=O)O)O)c(n1)NC(=O)C)Cl	WBSZEFRNYSDXHP-UHFFFAOYSA-N	701	1584115209873
participant_20	M36345	Cc1cc2cc(ccc2c(c1)-n3ccc(CC(=O)O)c3)-c4cc(c(C)nc4NC(=O)C)Cl	YNUHOCIVHMXAFV-UHFFFAOYSA-N	713	1584115211944
participant_15	M36346	Cc1c(cc(-c2ccc3c(c2)cc(cc3-n4ccc(c4)NC(=O)O)OC)c(n1)NC(=O)C)Cl	VCMMBALOFUYQIB-UHFFFAOYSA-N	695	1584115213826
participant_20	M36347	Cc1cc2cc(ccc2c(c1)-n3ccc(CC(=O)C)c3)-c4cc(c(C)nc4NC(=O)C)Cl	DSPUGTGTGYRXNF-UHFFFAOYSA-N	695	1584115214533
participant_20	M36348	Cc1cc2cc(ccc2c(c1)-n3ccc(c3)OC(=O)C)-c4cc(c(C)nc4NC(=O)C)Cl	IJMPAHCPQIAIKA-UHFFFAOYSA-N	698	1584115218778
participant_23	M36349	C=Cc1cn(cc1C(=O)CC)-c2cc(C)cc3cc(ccc32)-c4cc(cnc4NC(=O)C)Cl	WTMSEBUACXZVQW-UHFFFAOYSA-N	676	1584115222001
participant_23	M36350	C=Cc1cn(cc1C(=O)OC)-c2cc(C)cc3cc(ccc32)-c4cc(cnc4NC(=O)C)Cl	LSFPRVHSIKYHFZ-UHFFFAOYSA-N	680	1584115224815
participant_20	M36351	Cc1cc2cc(ccc2c(c1)-n3ccc(c3)NC(=O)OC)-c4cc(c(C)nc4NC(=O)C)Cl	FFHZBYWVAVZTJX-UHFFFAOYSA-N	721	1584115230568
participant_23	M36352	C=Cc1cn(cc1C(=O)O)-c2cc(C)cc3cc(ccc32)-c4cc(cnc4NC(=O)C)Cl	IJCZQCSLYQSGJK-UHFFFAOYSA-N	686	1584115230716
participant_15	M36353	CCc1cc2cc(ccc2c(c1)-n3ccc(c3)NC(=O)O)-c4cc(c(C)nc4NC(=O)C)Cl	PNNAXKVIXHXTGZ-UHFFFAOYSA-N	695	1584115234460
participant_15	M36354	CC(C)c1cc2cc(ccc2c(c1)-n3ccc(c3)NC(=O)O)-c4cc(c(C)nc4NC(=O)C)Cl	IVECQSGWQVEQMN-UHFFFAOYSA-N	690	1584115237795
participant_15	M36355	C=C(C)c1cc2cc(ccc2c(c1)-n3ccc(c3)NC(=O)O)-c4cc(c(C)nc4NC(=O)C)Cl	JLZBZYYGUVGEHI-UHFFFAOYSA-N	698	1584115244165
participant_15	M36356	Cc1c(cc(-c2ccc3c(c2)cc(cc3-n4ccc(c4)NC(=O)O)C(=O)C)c(n1)NC(=O)C)Cl	XAYFVHJFCRTXTQ-UHFFFAOYSA-N	702	1584115249219
participant_15	M36357	CCC(=O)c1cc2cc(ccc2c(c1)-n3ccc(c3)NC(=O)O)-c4cc(c(C)nc4NC(=O)C)Cl	ZZYUWNWXGUKBCG-UHFFFAOYSA-N	699	1584115254113
participant_15	M36358	CCC(=N)c1cc2cc(ccc2c(c1)-n3ccc(c3)NC(=O)O)-c4cc(c(C)nc4NC(=O)C)Cl	HNNJWOWBEXAZBM-UHFFFAOYSA-N	695	1584115265186
participant_23	M36359	C=Cc1ccn(c1)-c2cc(C)cc3cc(ccc32)-c4cc(cnc4NC(=O)C)Cl	VVALGCUJVXUEIO-UHFFFAOYSA-N	698	1584115265925
participant_15	M36360	CC(=N)c1cc2cc(ccc2c(c1)-n3ccc(c3)NC(=O)O)-c4cc(c(C)nc4NC(=O)C)Cl	LCPZXZXWFZIDAI-UHFFFAOYSA-N	698	1584115269480
participant_15	M36361	CC(c1cc2cc(ccc2c(c1)-n3ccc(c3)NC(=O)O)-c4cc(c(C)nc4NC(=O)C)Cl)N	IWQIOGCTYZTHEZ-UHFFFAOYSA-N	697	1584115276297
participant_23	M36362	Cc1cc2cc(ccc2c(c1)-n3ccc(c3)N=C)-c4cc(cnc4NC(=O)C)Cl	IBVXFEWWSFVFNO-UHFFFAOYSA-N	698	1584115279254
participant_23	M36363	Cc1cc2cc(ccc2c(c1)-n3ccc(c3)NC)-c4cc(cnc4NC(=O)C)Cl	PXZDEDLIXHDDDP-UHFFFAOYSA-N	701	1584115286343
participant_20	M36364	CCCc1cc2ccc(C)cc2c(c1)Cl	QOUGOTBZNYGPCR-UHFFFAOYSA-N	515	1584115289835
participant_20	M36365	CCCCc1cc2ccc(C)cc2c(c1)Cl	JVNOJSGFMVWXKM-UHFFFAOYSA-N	498	1584115290855
participant_20	M36366	CCCCCc1cc2ccc(C)cc2c(c1)Cl	PJEHQSHLUIVNPV-UHFFFAOYSA-N	473	1584115292384
participant_20	M36367	CCCCCCc1cc2ccc(C)cc2c(c1)Cl	SSFXDFCUWNQPLX-UHFFFAOYSA-N	443	1584115293507
participant_15	M36368	Cc1c(cc(-c2ccc3c(c2)cc(cc3-n4ccc(c4)NC(=O)O)N(C)C)c(n1)NC(=O)C)Cl	QONHRAMLBRTWRV-UHFFFAOYSA-N	688	1584115294076
participant_23	M36369	CCNc1ccn(c1)-c2cc(C)cc3cc(ccc32)-c4cc(cnc4NC(=O)C)Cl	WKCAAQWVCHLTFB-UHFFFAOYSA-N	693	1584115294439
participant_20	M36370	Cc1ccc2cc(cc(c2c1)Cl)C3CCCCC3	KPLVKJINOGGBCV-UHFFFAOYSA-N	422	1584115294517
participant_23	M36371	CC(C)Nc1ccn(c1)-c2cc(C)cc3cc(ccc32)-c4cc(cnc4NC(=O)C)Cl	CPMQJRMUEAYJLH-UHFFFAOYSA-N	681	1584115296347
participant_20	M36372	Cc1ccc2cc(cc(c2c1)Cl)-c3ccccc3	VTLXVUPWICQWBQ-UHFFFAOYSA-N	598	1584115297868
participant_23	M36373	Cc1cc2cc(ccc2c(c1)-n3ccc(c3)NC(C)O)-c4cc(cnc4NC(=O)C)Cl	PQBFIRYVUHUZFY-UHFFFAOYSA-N	690	1584115300550
participant_23	M36374	Cc1cc2cc(ccc2c(c1)-n3ccc(c3)NC(O)O)-c4cc(cnc4NC(=O)C)Cl	AIEPVWZLRZUZES-UHFFFAOYSA-N	689	1584115301730
participant_23	M36276	Cc1cc2cc(ccc2c(c1)-n3ccc(c3)NC(=O)O)-c4cc(cnc4NC(=O)C)Cl	VCXFMTPNCTWPIU-UHFFFAOYSA-N	727	1584115305211
participant_15	M36375	CC(c1cc2cc(ccc2c(c1)-n3ccc(c3)NC(=O)O)-c4cc(c(C)nc4NC(=O)C)Cl)F	SNJXLQXXEQECDT-UHFFFAOYSA-N	699	1584115306734
participant_15	M36376	Cc1c(cc(-c2ccc3c(c2)cc(cc3-n4ccc(c4)NC(=O)O)C(F)F)c(n1)NC(=O)C)Cl	VOBAQJZRPVBAJR-UHFFFAOYSA-N	685	1584115308663
participant_20	M36377	Cc1ccc2cc(cc(c2c1)Cl)-c3ccccn3	XMUQNOHTBVROPA-UHFFFAOYSA-N	623	1584115309100
participant_20	M36378	Cc1ccc2cc(cc(c2c1)Cl)-c3cccnn3	HTNQKDQNVRZJPU-UHFFFAOYSA-N	624	1584115311341
participant_20	M36379	Cc1ccc2cc(cc(c2c1)Cl)-c3cccnc3	ZSKNQTIBAYWJEB-UHFFFAOYSA-N	623	1584115314395
participant_15	M36380	Cc1c(cc(-c2ccc3c(c2)cc(cc3-n4ccc(c4)NC(=O)O)C(C)(C)F)c(n1)NC(=O)C)Cl	FMLJPMBSJAZQLD-UHFFFAOYSA-N	683	1584115316215
participant_20	M36381	Cc1ccc2cc(cc(c2c1)Cl)-c3ccnnc3	WMUPHCXIZQWBSL-UHFFFAOYSA-N	606	1584115318715
participant_15	M36382	Cc1c(cc(-c2ccc3c(c2)cc(cc3-n4ccc(c4)NC(=O)O)C(C)(F)F)c(n1)NC(=O)C)Cl	DDVZWBASZSLUGP-UHFFFAOYSA-N	681	1584115320299
participant_20	M36383	Cc1ccc2cc(cc(c2c1)Cl)-c3ccncc3	WBRCDLCKUYECIV-UHFFFAOYSA-N	606	1584115321361
participant_15	M36384	Cc1c(cc(-c2ccc3c(c2)cc(cc3-n4ccc(c4)NC(=O)O)C(F)(F)F)c(n1)NC(=O)C)Cl	ONHOPQSGFXALRP-UHFFFAOYSA-N	661	1584115321681
participant_15	M36385	Cc1c(cc(-c2ccc3c(cc(cc3-n4ccc(c4)NC(=O)O)CF)c2)c(n1)NC(=O)C)Cl	PLJPXLGRYLVMDG-UHFFFAOYSA-N	693	1584115332133
participant_20	M36386	Cc1ccc2cc(cc(c2c1)Cl)-c3cnccn3	QEXKJDJURQIMAF-UHFFFAOYSA-N	608	1584115337023
participant_23	M36328	Cc1cc2cc(ccc2c(c1)-n3ccc(c3)NC(=O)O)-c4cc(c(C)nc4NC(=O)C)Cl	GHLWAYUFXDCCGD-UHFFFAOYSA-N	732	1584115340554
participant_23	M36329	CCc1c(cc(-c2ccc3c(cc(C)cc3-n4ccc(c4)NC(=O)O)c2)c(NC(=O)C)n1)Cl	LRQWQSDCVUMHPP-UHFFFAOYSA-N	706	1584115342279
participant_15	M36387	Cc1cc2cc(ccc2c(c1C)-n3ccc(c3)NC(=O)O)-c4cc(c(C)nc4NC(=O)C)Cl	CSBMNVHQLGBXFP-UHFFFAOYSA-N	679	1584115342978
participant_20	M36388	Cc1ccc2cc(cc(c2c1)Cl)-c3ccc(C)cn3	YLJHUDNDPFXCAT-UHFFFAOYSA-N	644	1584115348260
participant_23	M36389	CCCc1c(cc(-c2ccc3c(cc(C)cc3-n4ccc(c4)NC(=O)O)c2)c(NC(=O)C)n1)Cl	GYMVKHVKOAKFLD-UHFFFAOYSA-N	699	1584115350529
participant_20	M36390	CCc1ccc(-c2cc3ccc(C)cc3c(c2)Cl)nc1	DSEIRSWWLWBNLN-UHFFFAOYSA-N	625	1584115352460
participant_23	M36391	CC(C)Cc1c(cc(-c2ccc3c(cc(C)cc3-n4ccc(c4)NC(=O)O)c2)c(NC(=O)C)n1)Cl	ABPBIVOWJKEVSS-UHFFFAOYSA-N	692	1584115352902
participant_15	M36351	Cc1cc2cc(ccc2c(c1)-n3ccc(c3)NC(=O)OC)-c4cc(c(C)nc4NC(=O)C)Cl	FFHZBYWVAVZTJX-UHFFFAOYSA-N	721	1584115353993
participant_23	M36392	CC(C)Nc1c(cc(-c2ccc3c(cc(C)cc3-n4ccc(c4)NC(=O)O)c2)c(NC(=O)C)n1)Cl	OIVWJDWRBHBXET-UHFFFAOYSA-N	689	1584115355760
participant_23	M36393	Cc1cc2cc(ccc2c(c1)-n3ccc(c3)NC(=O)O)-c4cc(c(NC(C)O)nc4NC(=O)C)Cl	NKHHFLUJTVAHAI-UHFFFAOYSA-N	688	1584115358685
participant_23	M36394	Cc1cc2cc(ccc2c(c1)-n3ccc(c3)NC(=O)O)-c4cc(c(nc4NC(=O)C)NC(O)O)Cl	MCDAFGLNULTSJU-UHFFFAOYSA-N	683	1584115359710
participant_23	M36395	Cc1cc2cc(ccc2c(c1)-n3ccc(c3)NC(=O)O)-c4cc(c(nc4NC(=O)C)NC(=O)O)Cl	GMJRQMDDWORTKE-UHFFFAOYSA-N	688	1584115362595
participant_23	M36396	Cc1cc2cc(ccc2c(c1)-n3ccc(c3)NC(=O)O)-c4cc(c(CC(=O)O)nc4NC(=O)C)Cl	GPNNSWXIMSGDFJ-UHFFFAOYSA-N	695	1584115367558
participant_20	M36397	Cc1ccc2cc(cc(c2c1)Cl)-c3cc(C)c(C)cn3	IKXSHZZYJBAQPT-UHFFFAOYSA-N	637	1584115371375
participant_15	M36398	Cc1cc2cc(ccc2c(c1)-n3ccc(c3)N(C)C(=O)O)-c4cc(c(C)nc4NC(=O)C)Cl	VCWDPWYRRKCWRZ-UHFFFAOYSA-N	704	1584115376017
participant_20	M36399	Cc1ccc2cc(cc(c2c1)Cl)-c3cc(C)ccn3	RNGDDYZFIDVDOI-UHFFFAOYSA-N	658	1584115377368
participant_20	M36400	Cc1ccc2cc(cc(c2c1)Cl)-c3c(C)c(C)ccn3	YWFMCNYHBYRCPA-UHFFFAOYSA-N	637	1584115383885
participant_20	M36401	Cc1ccc2cc(cc(c2c1)Cl)-c3c(C)cccn3	IAZJMFMZWQNSKV-UHFFFAOYSA-N	644	1584115387365
participant_23	M36402	Cc1cc2cc(ccc2c(c1)-n3ccc(c3)NC(=O)O)-c4cc(c(C)nc4NC(=O)C)Br	KLUNOYVGMRUOHH-UHFFFAOYSA-N	700	1584115388225
participant_23	M36403	Cc1cc2cc(ccc2c(c1)-n3ccc(c3)NC(=O)O)-c4cc(c(C)nc4NC(=O)C)F	DWDARPBEDRBEIV-UHFFFAOYSA-N	705	1584115393073
participant_23	M36404	Cc1cc2cc(ccc2c(c1)-n3ccc(c3)NC(=O)O)-c4cc(c(C)nc4NC(=O)C)S	MIQOOIVRFVHGSP-UHFFFAOYSA-N	700	1584115402027
participant_23	M36405	Cc1c(cc(-c2ccc3c(c2)cc(cc3-n4ccc(c4)NC(=O)O)Cl)c(n1)NC(=O)C)Cl	FXKRXDDYIMZUNE-UHFFFAOYSA-N	714	1584115409288
participant_23	M36406	Cc1cc2cc(ccc2c(c1)-n3ccc(c3)NC(=O)Cl)-c4cc(c(C)nc4NC(=O)C)Cl	JUSLUMSUDRORBW-UHFFFAOYSA-N	727	1584115419509
participant_23	M36407	Cc1cc2cc(ccc2c(c1)-n3ccc(c3)NC(=O)C)-c4cc(c(C)nc4NC(=O)C)Cl	QVLYEOUVPGEYRZ-UHFFFAOYSA-N	704	1584115423944
participant_15	M36408	Cc1cc2cc(ccc2c(c1)-n3cc(nc3)NC(=O)O)-c4cc(c(C)nc4NC(=O)C)Cl	PWBMJAVZPQCGPC-UHFFFAOYSA-N	725	1584115434232
participant_15	M36409	Cc1cc2cc(ccc2c(c1)-n3cnc(NC(=O)O)n3)-c4cc(c(C)nc4NC(=O)C)Cl	UIPBWSMKQLDJQE-UHFFFAOYSA-N	708	1584115442023
participant_15	M36410	Cc1cc2cc(ccc2c(c1)C3C=NC(=N3)NC(=O)O)-c4cc(c(C)nc4NC(=O)C)Cl	ABIWWSBQRLQWCO-UHFFFAOYSA-N	702	1584115444748
participant_15	M36411	Cc1cc2cc(ccc2c(c1)C3C=C(N=C3)NC(=O)O)-c4cc(c(C)nc4NC(=O)C)Cl	DXMVCAUFLNQESB-UHFFFAOYSA-N	714	1584115450376
participant_15	M36412	Cc1cc2cc(ccc2c(c1)C3C=CC(=C3)NC(=O)O)-c4cc(c(C)nc4NC(=O)C)Cl	VFSHAFQEKIWSRD-UHFFFAOYSA-N	726	1584115451809
participant_23	M36413	CCC(=O)Nc1ccn(c1)-c2cc(C)cc3cc(ccc32)-c4cc(c(C)nc4NC(=O)C)Cl	HOTDYYNQZRZNGQ-UHFFFAOYSA-N	716	1584115455952
participant_20	M36414	CCc1ccnc(c1)-c2cc3ccc(C)cc3c(c2)Cl	GYFXQLKNCLBODC-UHFFFAOYSA-N	639	1584115456192
participant_23	M36415	CCCC(=O)Nc1ccn(c1)-c2cc(C)cc3cc(ccc32)-c4cc(c(C)nc4NC(=O)C)Cl	ITZOYIFTTWWKEB-UHFFFAOYSA-N	710	1584115458001
participant_15	M36416	Cc1cc2cc(ccc2c(c1)C3CCC(=C3)NC(=O)O)-c4cc(c(C)nc4NC(=O)C)Cl	UZSDONVXWOJHJT-UHFFFAOYSA-N	695	1584115461136
participant_23	M36417	CC(C)CC(=O)Nc1ccn(c1)-c2cc(C)cc3cc(ccc32)-c4cc(c(C)nc4NC(=O)C)Cl	ZTWSRZUMARBXEY-UHFFFAOYSA-N	692	1584115461198
participant_15	M36418	Cc1cc2cc(ccc2c(c1)C3CCC(C3)NC(=O)O)-c4cc(c(C)nc4NC(=O)C)Cl	WBDMXFVABMPURW-UHFFFAOYSA-N	656	1584115462130
participant_20	M36419	CCCc1ccnc(c1)-c2cc3ccc(C)cc3c(c2)Cl	NLAIFBZNLUNXQK-UHFFFAOYSA-N	626	1584115462354
participant_23	M36420	CCC(C)CC(=O)Nc1ccn(c1)-c2cc(C)cc3cc(ccc32)-c4cc(c(C)nc4NC(=O)C)Cl	FDTDNUYSYGTZPI-UHFFFAOYSA-N	691	1584115463041
participant_15	M36421	Cc1cc2cc(ccc2c(c1)C3CC(NC(=O)O)OC3)-c4cc(c(C)nc4NC(=O)C)Cl	ZFIAGYVRKGUOIU-UHFFFAOYSA-N	663	1584115465505
participant_20	M36422	CCC(C)c1ccnc(c1)-c2cc3ccc(C)cc3c(c2)Cl	ATVAFVRYFNQAES-UHFFFAOYSA-N	634	1584115467093
participant_15	M36423	Cc1cc2cc(ccc2c(c1)C3C=C(NC(=O)O)OC3)-c4cc(c(C)nc4NC(=O)C)Cl	WLHZXOTZEZRROJ-UHFFFAOYSA-N	701	1584115471861
participant_20	M36424	Cc1ccc2cc(cc(c2c1)Cl)-c3cc(ccn3)C(C)OC	FPFLKODAQBYNQQ-UHFFFAOYSA-N	634	1584115472425
participant_15	M36425	Cc1cc2cc(ccc2c(c1)-c3cc(NC(=O)O)oc3)-c4cc(c(C)nc4NC(=O)C)Cl	ZWZDWOCUSBKJFD-UHFFFAOYSA-N	702	1584115472810
participant_20	M36426	Cc1ccc2cc(cc(c2c1)Cl)-c3cc(ccn3)C(O)OC	ZMZQRNPMWQKAFP-UHFFFAOYSA-N	643	1584115474221
participant_20	M36427	Cc1ccc2cc(cc(c2c1)Cl)-c3cc(ccn3)C(=O)OC	LXYAOKVJOQTBOJ-UHFFFAOYSA-N	674	1584115478064
participant_20	M36428	Cc1ccc2cc(cc(c2c1)Cl)-c3cc(ccn3)C(=O)O	FIIZUVHKXGZFRP-UHFFFAOYSA-N	681	1584115484084
participant_15	M36429	Cc1cc2cc(ccc2c(c1)C3CC(CO3)NC(=O)O)-c4cc(c(C)nc4NC(=O)C)Cl	BHUYLNSSSGEMQP-UHFFFAOYSA-N	663	1584115485541
participant_15	M36430	Cc1cc2cc(ccc2c(c1)C3=CC(CO3)NC(=O)O)-c4cc(c(C)nc4NC(=O)C)Cl	YPHMKEHYUZFBRK-UHFFFAOYSA-N	695	1584115489058
participant_23	M36431	Cc1cc2cc(ccc2c(c1)-n3ccc(c3)NC=O)-c4cc(c(C)nc4NC(=O)C)Cl	GNRFMMVRMYSLML-UHFFFAOYSA-N	712	1584115489168
participant_15	M36432	Cc1cc2cc(ccc2c(c1)-c3cc(co3)NC(=O)O)-c4cc(c(C)nc4NC(=O)C)Cl	NPWDIOVAIZKDFM-UHFFFAOYSA-N	708	1584115489808
participant_23	M36433	Cc1cc2cc(ccc2c(c1)-n3ccc(c3)N)-c4cc(c(C)nc4NC(=O)C)Cl	UNRWOHNTPQGNCU-UHFFFAOYSA-N	713	1584115494729
participant_20	M36434	Cc1ccc2cc(cc(c2c1)Cl)-c3cc(ccn3)C(=O)N	DTTDNZFCWTYKBQ-UHFFFAOYSA-N	674	1584115502521
participant_20	M36435	Cc1ccc2cc(cc(c2c1)Cl)-c3cc(ccn3)C(=O)C	XGVCSZJKQFJUPJ-UHFFFAOYSA-N	677	1584115507139
participant_15	M36436	Cc1cc2cc(ccc2c(c1)C3CC(=CO3)NC(=O)O)-c4cc(c(C)nc4NC(=O)C)Cl	OFZFQXLYZWHUKP-UHFFFAOYSA-N	705	1584115508349
participant_20	M36437	Cc1ccc2cc(cc(c2c1)Cl)-c3cc(ccn3)C(=O)NC	MPKFMRQHHWZHIV-UHFFFAOYSA-N	704	1584115513366
participant_23	M36438	Cc1cc2cc(ccc2c(c1)-n3cccc3)-c4cc(c(C)nc4NC(=O)C)Cl	DIGZIWUPXSGCHW-UHFFFAOYSA-N	710	1584115516886
participant_15	M36439	Cc1cc2cc(ccc2c(c1)N3CCC(C3)NC(=O)O)-c4cc(c(C)nc4NC(=O)C)Cl	KDHVHTBPTSLBMV-UHFFFAOYSA-N	667	1584115517682
participant_20	M36440	CCNC(=O)c1ccnc(c1)-c2cc3ccc(C)cc3c(c2)Cl	IGDWBCVTAAAEFR-UHFFFAOYSA-N	682	1584115519451
participant_23	M36441	Cc1ccc2ccc(cc2c1)-c3cc(c(C)nc3NC(=O)C)Cl	WVXCCAAAZFKFSQ-UHFFFAOYSA-N	690	1584115519660
participant_15	M36442	Cc1cc2cc(ccc2c(c1)N3CCC(=C3)NC(=O)O)-c4cc(c(C)nc4NC(=O)C)Cl	YGZFUMLYPBBCAM-UHFFFAOYSA-N	706	1584115521813
participant_20	M36443	CCCNC(=O)c1ccnc(c1)-c2cc3ccc(C)cc3c(c2)Cl	XKOWBUCRNUXSQN-UHFFFAOYSA-N	675	1584115523424
participant_15	M36444	Cc1cc2cc(ccc2c(c1)-n3cc(C)c(c3)NC(=O)O)-c4cc(c(C)nc4NC(=O)C)Cl	AVMJVAHXLPJYBU-UHFFFAOYSA-N	706	1584115526765
participant_20	M36445	Cc1ccc2cc(cc(c2c1)Cl)-c3cc(ccn3)C(=O)NC4CC4	UYNBFVGFBYQPSZ-UHFFFAOYSA-N	678	1584115526903
participant_15	M36446	Cc1cc2cc(ccc2c(c1)-n3cc(c(c3)O)NC(=O)O)-c4cc(c(C)nc4NC(=O)C)Cl	ZJKMNHVYLBYXEW-UHFFFAOYSA-N	703	1584115533394
participant_20	M36447	CCCCNC(=O)c1ccnc(c1)-c2cc3ccc(C)cc3c(c2)Cl	WDVHKUGQMLWOSV-UHFFFAOYSA-N	649	1584115537608
participant_20	M36448	CCCCCNC(=O)c1ccnc(c1)-c2cc3ccc(C)cc3c(c2)Cl	HYZONMLROCXJFR-UHFFFAOYSA-N	622	1584115538760
participant_20	M36449	CCCCCCNC(=O)c1ccnc(c1)-c2cc3ccc(C)cc3c(c2)Cl	UGKXTKAIXKFBDC-UHFFFAOYSA-N	588	1584115540134
participant_20	M36450	Cc1ccc2cc(cc(c2c1)Cl)-c3cc(ccn3)C(=O)NC4CCCCC4	TWOGDBAHFGFQNZ-UHFFFAOYSA-N	577	1584115541133
participant_15	M36451	CCc1cn(cc1NC(=O)O)-c2cc(C)cc3cc(ccc32)-c4cc(c(C)nc4NC(=O)C)Cl	AEKIBSSLODKIJH-UHFFFAOYSA-N	697	1584115542695
participant_20	M36452	Cc1ccc2cc(cc(c2c1)Cl)-c3cc(ccn3)C(=O)Nc4ccccc4	CYPVDIUMLYNMDO-UHFFFAOYSA-N	660	1584115544365
participant_15	M36453	Cc1cc2cc(ccc2c(c1)-n3cc(CO)c(c3)NC(=O)O)-c4cc(c(C)nc4NC(=O)C)Cl	KPJISGYAUFRFMH-UHFFFAOYSA-N	706	1584115545593
participant_15	M36454	Cc1cc2cc(ccc2c(c1)-n3cc(c(c3)OO)NC(=O)O)-c4cc(c(C)nc4NC(=O)C)Cl	VIUUFCSGPXQXFO-UHFFFAOYSA-N	701	1584115550395
participant_15	M36455	Cc1cc2cc(ccc2c(c1)-n3cc(c(c3)OC)NC(=O)O)-c4cc(c(C)nc4NC(=O)C)Cl	DPVJERQPKAMUCL-UHFFFAOYSA-N	697	1584115553713
participant_20	M36456	Cc1ccc2cc(cc(c2n1)Cl)-c3cc(ccn3)C(=O)NC	GJUSNHVCAXJHQW-UHFFFAOYSA-N	662	1584115562150
participant_20	M36457	Cc1ccc2cc(cc(c2c1)Cl)-c3cc(cc(C)n3)C(=O)NC	UJVVGRRMINCHQM-UHFFFAOYSA-N	726	1584115572036
participant_15	M36458	Cc1cc2cc(ccc2c(c1)-n3cc(CCl)c(c3)NC(=O)O)-c4cc(c(C)nc4NC(=O)C)Cl	VPUDXJUWGZUPQP-UHFFFAOYSA-N	701	1584115576464
participant_20	M36459	Cc1ccc2cc(cc(c2c1)Cl)-c3cc(c(C)c(C)n3)C(=O)NC	PLZGAVMHOTVZTI-UHFFFAOYSA-N	675	1584115577504
participant_15	M36460	Cc1cc2cc(ccc2c(c1)-n3cc(C(C)Cl)c(c3)NC(=O)O)-c4cc(c(C)nc4NC(=O)C)Cl	SPWWUDVDJZXQHU-UHFFFAOYSA-N	694	1584115579879
participant_23	M36353	CCc1cc2cc(ccc2c(c1)-n3ccc(c3)NC(=O)O)-c4cc(c(C)nc4NC(=O)C)Cl	PNNAXKVIXHXTGZ-UHFFFAOYSA-N	695	1584115580932
participant_20	M36461	Cc1ccc2cc(cc(c2c1)Cl)-c3cc(c(C)cn3)C(=O)NC	OOMMGFZFNOALOT-UHFFFAOYSA-N	699	1584115581928
participant_15	M36462	Cc1cc2cc(ccc2c(c1)-n3cc(c(c3)NC(=O)O)C(C)(C)Cl)-c4cc(c(C)nc4NC(=O)C)Cl	VRINXIVQUQPUPU-UHFFFAOYSA-N	678	1584115581979
participant_15	M36463	Cc1cc2cc(ccc2c(c1)-n3cc(c(c3)NC(=O)O)C(C)(Cl)Cl)-c4cc(c(C)nc4NC(=O)C)Cl	KJHBXOYJVHWMND-UHFFFAOYSA-N	681	1584115584566
participant_15	M36464	Cc1cc2cc(ccc2c(c1)-n3cc(c(c3)NC(=O)O)C(Cl)(Cl)Cl)-c4cc(c(C)nc4NC(=O)C)Cl	NZWFUQKOUDSXNQ-UHFFFAOYSA-N	668	1584115585563
participant_23	M36465	CCCc1cc2cc(ccc2c(c1)-n3ccc(c3)NC(=O)O)-c4cc(c(C)nc4NC(=O)C)Cl	SAIPCWUCJIMHNR-UHFFFAOYSA-N	683	1584115586999
participant_23	M36466	CCCCc1cc2cc(ccc2c(c1)-n3ccc(c3)NC(=O)O)-c4cc(c(C)nc4NC(=O)C)Cl	UTLNLPWTOZRPIT-UHFFFAOYSA-N	668	1584115588093
participant_20	M36467	Cc1ccc2cc(cc(c2c1)Cl)-c3c(C)c(ccn3)C(=O)NC	ZQMWMAFYYZEYMU-UHFFFAOYSA-N	691	1584115588939
participant_15	M36468	Cc1cc2cc(ccc2c(c1)-n3cc(c(c3)NC(=O)O)C(Cl)(Cl)F)-c4cc(c(C)nc4NC(=O)C)Cl	OCMFBGYQYBUDLM-UHFFFAOYSA-N	684	1584115589329
participant_15	M36469	Cc1cc2cc(ccc2c(c1)-n3cc(c(c3)NC(=O)O)C(Cl)(F)F)-c4cc(c(C)nc4NC(=O)C)Cl	RKGMWJKZVGDTAL-UHFFFAOYSA-N	683	1584115590228
participant_15	M36470	Cc1cc2cc(ccc2c(c1)-n3cc(c(c3)NC(=O)O)C(F)(F)F)-c4cc(c(C)nc4NC(=O)C)Cl	VJIJUSIWGGOGAV-UHFFFAOYSA-N	665	1584115591937
participant_23	M36471	Cc1c(cc(-c2ccc3c(cc4CCCCc4c3-n5ccc(c5)NC(=O)O)c2)c(n1)NC(=O)C)Cl	CYOZJCXVVPFQLF-UHFFFAOYSA-N	616	1584115594950
participant_15	M36472	Cc1cc2cc(ccc2c(c1)-n3cc(c(c3)NC(=O)O)C(F)(F)O)-c4cc(c(C)nc4NC(=O)C)Cl	DVMBXLUPRMERTE-UHFFFAOYSA-N	683	1584115595779
participant_15	M36473	Cc1cc2cc(ccc2c(c1)-n3cc(c(c3)NC(=O)O)C(F)(O)O)-c4cc(c(C)nc4NC(=O)C)Cl	BPJMTOQJIJTJKG-UHFFFAOYSA-N	684	1584115598147
participant_15	M36474	Cc1cc2cc(ccc2c(c1)-n3cc(c(c3)NC(=O)O)C(O)(O)O)-c4cc(c(C)nc4NC(=O)C)Cl	UCQYFRYRICIVPL-UHFFFAOYSA-N	668	1584115599180
participant_23	M36475	Cc1c(cc(-c2ccc3c(cc4C=CCCc4c3-n5ccc(c5)NC(=O)O)c2)c(n1)NC(=O)C)Cl	CPPFLKRCVRKOOS-UHFFFAOYSA-N	655	1584115600108
participant_23	M36476	Cc1c(cc(-c2ccc3c(cc4ccccc4c3-n5ccc(c5)NC(=O)O)c2)c(n1)NC(=O)C)Cl	SFGQLUQWFLDUHC-UHFFFAOYSA-N	644	1584115601948
participant_15	M36477	Cc1cc2cc(ccc2c(c1)-n3cc(c(c3)NC(=O)O)C(O)O)-c4cc(c(C)nc4NC(=O)C)Cl	XQHMDFNPTLIHBL-UHFFFAOYSA-N	688	1584115606623
participant_23	M36478	Cc1c(cc(-c2ccc3c(c2)cc4c(cccn4)c3-n5ccc(c5)NC(=O)O)c(n1)NC(=O)C)Cl	UKAXSBJUAYKWQD-UHFFFAOYSA-N	661	1584115607814
participant_23	M36479	Cc1c(cc(-c2ccc3c(c2)cc4c(cncn4)c3-n5ccc(c5)NC(=O)O)c(n1)NC(=O)C)Cl	JEAPDIJDVYGPTJ-UHFFFAOYSA-N	660	1584115609797
participant_15	M36480	Cc1cc2cc(ccc2c(c1)-n3cc(C=O)c(c3)NC(=O)O)-c4cc(c(C)nc4NC(=O)C)Cl	KPGLYPRCSBJDGQ-UHFFFAOYSA-N	710	1584115617763
participant_15	M36481	Cc1cc2cc(ccc2c(c1)-n3cc(C(=O)C)c(c3)NC(=O)O)-c4cc(c(C)nc4NC(=O)C)Cl	GMOZHHSTCIQYDE-UHFFFAOYSA-N	699	1584115629232
participant_15	M36482	Cc1cc2cc(ccc2c(c1)-n3cc(c(c3)NC(=O)O)C(=O)O)-c4cc(c(C)nc4NC(=O)C)Cl	MESGMZYCXLAXGF-UHFFFAOYSA-N	698	1584115631964
participant_23	M36483	C=C/C=N\c1cc2cc(ccc2c(c1)-n3ccc(c3)NC(=O)O)-c4cc(c(C)nc4NC(=O)C)Cl	HAMKARCNXDYRID-IJFXDBOGSA-N	691	1584115633780
participant_15	M36484	Cc1cc2cc(ccc2c(c1)-n3cc(c(c3)S)NC(=O)O)-c4cc(c(C)nc4NC(=O)C)Cl	FSVVPJXJDZNWKL-UHFFFAOYSA-N	708	1584115656764
participant_15	M36485	Cc1cc2cc(ccc2c(c1)-n3cc(c(c3)SC)NC(=O)O)-c4cc(c(C)nc4NC(=O)C)Cl	HBISZZXKKGECOJ-UHFFFAOYSA-N	697	1584115665746
participant_15	M36486	CCSc1cn(cc1NC(=O)O)-c2cc(C)cc3cc(ccc32)-c4cc(c(C)nc4NC(=O)C)Cl	GSZASRVLLZHQOT-UHFFFAOYSA-N	690	1584115667181
participant_15	M36487	Cc1cc2cc(ccc2c(c1)-n3cc(c(c3)S(=O)C)NC(=O)O)-c4cc(c(C)nc4NC(=O)C)Cl	JUMZEKMHQOGHKE-UHFFFAOYSA-N	690	1584115674948
participant_23	M36488	Cc1c(cc(-c2ccc3c(cccc3-n4ccc(c4)NC(=O)O)c2)c(n1)NC(=O)C)Cl	JUFJFZUJMAWQTR-UHFFFAOYSA-N	692	1584115677968
participant_15	M36489	Cc1cc2cc(ccc2c(c1)-n3cc(c(c3)S(=O)(=O)C)NC(=O)O)-c4cc(c(C)nc4NC(=O)C)Cl	JHPSLPNEZWLJEH-UHFFFAOYSA-N	675	1584115679399
participant_20	M36490	Cc1ccc2cc(cc(C)c2c1)-c3cc(cc(C)n3)C(=O)NC	MAQVSWZRIGJBRF-UHFFFAOYSA-N	683	1584115696146
participant_20	M36491	Cc1ccc2cc(cc(C)c2c1)-c3cc(cc(Cl)n3)C(=O)NC	VXXLHQXLNWFQBA-UHFFFAOYSA-N	704	1584115699628
participant_20	M36492	Cc1cc(cc2ccc(cc12)Cl)-c3cc(cc(Cl)n3)C(=O)NC	VFODHKGNTKDIBV-UHFFFAOYSA-N	703	1584115702807
participant_20	M36493	Cc1cc(cc2ccc(cc12)Cl)-c3cc(cc(C)n3)C(=O)NC	KUPAMQAYKCLPHV-UHFFFAOYSA-N	704	1584115705534
participant_20	M36494	Cc1cc(cc(-c2cc3ccc(cc3c(c2)Cl)Cl)n1)C(=O)NC	USQRTRKPLJNLRT-UHFFFAOYSA-N	725	1584115708661
participant_20	M36495	Cc1ccc2cc(cc(c2c1)Cl)-c3cc(cc(Cl)n3)C(=O)NC	XNWVLJLDRXWVPQ-UHFFFAOYSA-N	725	1584115717225
participant_15	M36404	Cc1cc2cc(ccc2c(c1)-n3ccc(c3)NC(=O)O)-c4cc(c(C)nc4NC(=O)C)S	MIQOOIVRFVHGSP-UHFFFAOYSA-N	700	1584115718331
participant_15	M36496	Cc1c(cc(-c2ccc3c(c2)cc(cc3-n4ccc(c4)NC(=O)O)S)c(n1)NC(=O)C)Cl	XMATYOIXZRHSTO-UHFFFAOYSA-N	704	1584115726378
participant_20	M36497	Cc1cc2cc(cc(c2cc1C)Cl)-c3cc(cc(C)n3)C(=O)NC	UKSFSQCNYMBFCY-UHFFFAOYSA-N	655	1584115730504
participant_15	M36498	Cc1cc2cc(ccc2c(c1)-n3ccc(c3)NC(=O)O)-c4cc(c(nc4NC(=O)C)S)Cl	KKMCGRXTZLBMMU-UHFFFAOYSA-N	716	1584115737132
participant_23	M36499	Cc1c(cc(-c2ccc3c(cc(CCCO)cc3-n4ccc(c4)NC(=O)O)c2)c(n1)NC(=O)C)Cl	RSRMJMGTVARQGO-UHFFFAOYSA-N	672	1584115741778
participant_20	M36500	Cc1ccc2cc(cc(c2c1)Cl)-c3cc(cc(C)n3)C(=O)N(C)C	KTIUBDHBMHAAAI-UHFFFAOYSA-N	675	1584115742496
participant_15	M36501	Cc1cc2cc(ccc2c(c1)-n3ccc(c3)NC(=O)O)-c4cc(c(nc4NC(=O)C)SC)Cl	MSFFTODQTBJIFF-UHFFFAOYSA-N	711	1584115742527
participant_15	M36502	Cc1cc2cc(ccc2c(c1)-n3ccc(c3)NC(=O)O)-c4cc(c(nc4NC(=O)C)S(=O)C)Cl	LSWWTLLGNTXYQC-UHFFFAOYSA-N	708	1584115743837
participant_20	M36503	CCN(C)C(=O)c1cc(C)nc(c1)-c2cc3ccc(C)cc3c(c2)Cl	STBSWZHJTPUOLN-UHFFFAOYSA-N	679	1584115745880
participant_20	M36504	Cc1ccc2cc(cc(c2c1)Cl)-c3cc4c(CCN(C)C4=O)c(C)n3	ZRRKDFCSUWIXBS-UHFFFAOYSA-N	608	1584115746770
participant_15	M36506	Cc1cc2cc(ccc2c(c1)-n3ccc(c3)NC(=O)O)-c4cc(c(nc4NC(=O)C)S(=O)(=O)C)Cl	HTFCRVBRLVRCRV-UHFFFAOYSA-N	696	1584115746986
participant_23	M36505	CC(CCc1cc2cc(ccc2c(c1)-n3ccc(c3)NC(=O)O)-c4cc(c(C)nc4NC(=O)C)Cl)O	CMOZHZMZOLURFI-UHFFFAOYSA-N	673	1584115747151
participant_23	M36507	Cc1c(cc(-c2ccc3c(cc(CCC(O)O)cc3-n4ccc(c4)NC(=O)O)c2)c(n1)NC(=O)C)Cl	NASTUUNABNLFAF-UHFFFAOYSA-N	663	1584115750663
participant_23	M36508	Cc1c(cc(-c2ccc3c(cc(CCC(=O)O)cc3-n4ccc(c4)NC(=O)O)c2)c(n1)NC(=O)C)Cl	KDXNAAZZQZIUES-UHFFFAOYSA-N	678	1584115754976
participant_20	M36509	CCc1ccc2cc(cc(c2c1)Cl)-c3cc(cc(C)n3)C(=O)NC	ZFDFIFKJXUUGAL-UHFFFAOYSA-N	694	1584115763354
participant_23	M36510	CC(=O)CCc1cc2cc(ccc2c(c1)-n3ccc(c3)NC(=O)O)-c4cc(c(C)nc4NC(=O)C)Cl	ALGSXAMQOOZGPY-UHFFFAOYSA-N	679	1584115764327
participant_20	M36511	CCCc1ccc2cc(cc(c2c1)Cl)-c3cc(cc(C)n3)C(=O)NC	INGSHPGVQFIWQA-UHFFFAOYSA-N	680	1584115766255
participant_15	M36512	Cc1cc2cc(ccc2c(c1)-n3ccc(c3)NC(=O)O)-c4cc(c(nc4NC(=O)C)O)Cl	UBDVVVGVBIPPJT-UHFFFAOYSA-N	712	1584115766296
participant_23	M36513	CC(CC(=O)C)c1cc2cc(ccc2c(c1)-n3ccc(c3)NC(=O)O)-c4cc(c(C)nc4NC(=O)C)Cl	ZHCKWRQYDFLFGM-UHFFFAOYSA-N	678	1584115771532
participant_20	M36514	CCOc1ccc2cc(cc(c2c1)Cl)-c3cc(cc(C)n3)C(=O)NC	ZIAQSUVRGVHFGA-UHFFFAOYSA-N	688	1584115773190
participant_15	M36515	Cc1cc2cc(ccc2c(c1)N3CC(NC(=O)O)SC3)-c4cc(c(C)nc4NC(=O)C)Cl	CZAUDQIZODTMRT-UHFFFAOYSA-N	687	1584115782566
participant_20	M36516	CC(C)Oc1ccc2cc(cc(c2c1)Cl)-c3cc(cc(C)n3)C(=O)NC	UYSMYJFIWDZXHG-UHFFFAOYSA-N	667	1584115782629
participant_20	M36517	C=C(C)Oc1ccc2cc(cc(c2c1)Cl)-c3cc(cc(C)n3)C(=O)NC	OLVGHAUKFHFFSW-UHFFFAOYSA-N	677	1584115786449
participant_15	M36518	Cc1cc2cc(ccc2c(c1)N3C=C(NC(=O)O)SC3)-c4cc(c(C)nc4NC(=O)C)Cl	OJTWEGMUUJNUMO-UHFFFAOYSA-N	726	1584115786583
participant_20	M36519	Cc1cc(cc(-c2cc3ccc(cc3c(c2)Cl)OC(=O)C)n1)C(=O)NC	FXMUOFZDBMWKKF-UHFFFAOYSA-N	699	1584115790831
participant_15	M36520	Cc1cc2cc(ccc2c(c1)C3C=C(NC(=O)O)SC3)-c4cc(c(C)nc4NC(=O)C)Cl	JNCNQGAQYSYCOF-UHFFFAOYSA-N	723	1584115794012
participant_20	M36521	Cc1cc(cc(-c2cc3ccc(cc3c(c2)Cl)NC(=O)C)n1)C(=O)NC	HCQNCUSTJJWNFS-UHFFFAOYSA-N	756	1584115796404
participant_15	M36522	Cc1cc2cc(ccc2c(c1)-c3cc(NC(=O)O)sc3)-c4cc(c(C)nc4NC(=O)C)Cl	DJTMSATUQHTDDA-UHFFFAOYSA-N	729	1584115797895
participant_15	M36523	Cc1cc2cc(ccc2c(c1)-c3cc(sc3)SC(=O)O)-c4cc(c(C)nc4NC(=O)C)Cl	PRJRWWGHLQFMQM-UHFFFAOYSA-N	708	1584115802565
participant_15	M36524	Cc1cc2cc(ccc2c(c1)-c3cc(OC(=O)O)sc3)-c4cc(c(C)nc4NC(=O)C)Cl	ACJRDARWVGKNDH-UHFFFAOYSA-N	703	1584115808715
participant_20	M36525	CCC(=O)Nc1ccc2cc(cc(c2c1)Cl)-c3cc(cc(C)n3)C(=O)NC	CAFMFXBSGZYPDX-UHFFFAOYSA-N	747	1584115810667
participant_15	M36526	Cc1cc2cc(ccc2c(c1)-c3cc(CC(=O)O)sc3)-c4cc(c(C)nc4NC(=O)C)Cl	HPUKVRRLNFQQTM-UHFFFAOYSA-N	703	1584115812146
participant_20	M36527	CCCC(=O)Nc1ccc2cc(cc(c2c1)Cl)-c3cc(cc(C)n3)C(=O)NC	XJDRYELWXITRJA-UHFFFAOYSA-N	733	1584115812897
participant_20	M36528	Cc1cc(cc(-c2cc3ccc(cc3c(c2)Cl)NC(=O)C4CC4)n1)C(=O)NC	UYCFEBJVLIMDBF-UHFFFAOYSA-N	736	1584115816666
participant_20	M36529	Cc1cc(cc(-c2cc3ccc(cc3c(c2)Cl)CC(=O)C4CC4)n1)C(=O)NC	SYDYTOKJERJFSY-UHFFFAOYSA-N	685	1584115827664
participant_20	M36530	C=C(Cc1ccc2cc(cc(c2c1)Cl)-c3cc(cc(C)n3)C(=O)NC)C4CC4	ZGFGZYBYDIAFDV-UHFFFAOYSA-N	664	1584115828690
participant_23	M36521	Cc1cc(cc(-c2cc3ccc(cc3c(c2)Cl)NC(=O)C)n1)C(=O)NC	HCQNCUSTJJWNFS-UHFFFAOYSA-N	756	1584115828719
participant_20	M36531	Cc1cc(cc(-c2cc3ccc(CCC4CC4)cc3c(c2)Cl)n1)C(=O)NC	UJAIGJOVDYOVLX-UHFFFAOYSA-N	661	1584115832738
participant_20	M36532	CC(C)c1ccc2cc(cc(c2c1)Cl)-c3cc(cc(C)n3)C(=O)NC	IKARAUJHMNOZTE-UHFFFAOYSA-N	680	1584115838392
participant_15	M36533	CC1=CC2=CC(=CCC2C(=C1)c3cc(NC(=O)O)sc3)c4cc(c(C)nc4NC(=O)C)Cl	KDTAVNJYQLNOCC-UHFFFAOYSA-N	596	1584115838897
participant_15	M36534	CC1=CC2=CC(CCC2C(=C1)c3cc(NC(=O)O)sc3)c4cc(c(C)nc4NC(=O)C)Cl	GSRSFQHCXXBSBE-UHFFFAOYSA-N	582	1584115839881
participant_15	M36535	CC1=CC2CC(CCC2C(=C1)c3cc(NC(=O)O)sc3)c4cc(c(C)nc4NC(=O)C)Cl	WRFYKKRXQSOGIC-UHFFFAOYSA-N	553	1584115841615
participant_20	M36536	CCC(C)c1ccc2cc(cc(c2c1)Cl)-c3cc(cc(C)n3)C(=O)NC	PBCGCTQINATSGZ-UHFFFAOYSA-N	677	1584115843401
participant_15	M36537	Cc1cc2CC(CCc2c(c1)-c3cc(NC(=O)O)sc3)c4cc(c(C)nc4NC(=O)C)Cl	VCYYCFQHWXULGA-UHFFFAOYSA-N	627	1584115846230
participant_20	M36538	CCC(c1ccc2cc(cc(c2c1)Cl)-c3cc(cc(C)n3)C(=O)NC)O	HMYDXQCRNVIHOJ-UHFFFAOYSA-N	687	1584115848412
participant_15	M36539	Cc1cc2CC(c3cc(c(C)nc3NC(=O)C)Cl)SCc2c(c1)-c4cc(NC(=O)O)sc4	NQKQYXPUSVAEGF-UHFFFAOYSA-N	644	1584115849973
participant_23	M36540	Cc1cc(cc(-c2cc3ccc(c(C)c3c(c2)Cl)NC(=O)C)n1)C(=O)NC	WBGOKLNAKXQMKB-UHFFFAOYSA-N	711	1584115851080
participant_20	M36541	Cc1cc(cc(-c2cc3ccc(cc3c(c2)Cl)C(NC)O)n1)C(=O)NC	MRRSDSBHHNKFHT-UHFFFAOYSA-N	690	1584115852407
participant_15	M36542	Cc1cc2C=C(c3cc(c(C)nc3NC(=O)C)Cl)SCc2c(c1)-c4cc(NC(=O)O)sc4	JMLAIHGLWVKOKM-UHFFFAOYSA-N	649	1584115854499
participant_23	M36543	Cc1cc(cc(-c2cc3ccc(c(c3c(c2)Cl)Cl)NC(=O)C)n1)C(=O)NC	PQAVTGKOBXOOGO-UHFFFAOYSA-N	730	1584115856043
participant_20	M36544	Cc1cc(cc(-c2cc3ccc(cc3c(c2)Cl)C(=O)NC)n1)C(=O)NC	XJMFXIZVEPRXJN-UHFFFAOYSA-N	707	1584115857410
participant_23	M36545	Cc1cc(cc(-c2cc3ccc(c(c3c(c2)Cl)Br)NC(=O)C)n1)C(=O)NC	MRSHJPQDECOHGW-UHFFFAOYSA-N	713	1584115861881
participant_15	M36546	Cc1cc2C=C(CCc2c(c1)-c3cc(NC(=O)O)sc3)c4cc(c(C)nc4NC(=O)C)Cl	MDGKNUYNEGSKMK-UHFFFAOYSA-N	645	1584115862295
participant_23	M36547	Cc1cc(cc(-c2cc3ccc(c(c3c(c2)Cl)F)NC(=O)C)n1)C(=O)NC	KEMNIJWVJDRIKI-UHFFFAOYSA-N	707	1584115866072
participant_23	M36548	Cc1cc(cc2ccc(c(c12)Cl)NC(=O)C)-c3cc(cc(C)n3)C(=O)NC	RGWLIMZUNCAZFG-UHFFFAOYSA-N	710	1584115875821
participant_23	M36549	Cc1cc(cc(-c2cc(c3c(ccc(c3Cl)NC(=O)C)c2C)Cl)n1)C(=O)NC	ANIWWQCGHHKPKB-UHFFFAOYSA-N	677	1584115886445
participant_23	M36550	Cc1cc(cc(-c2cc(c3c(ccc(c3Cl)NC(=O)C)c2Cl)Cl)n1)C(=O)NC	PIDDSLAZEIMAIP-UHFFFAOYSA-N	673	1584115890187
participant_15	M36551	Cc1cc2cc(ccc2c(c1)-c3ccsc3)-c4cc(c(C)nc4NC(=O)C)Cl	ZQYFURAJJHSVAH-UHFFFAOYSA-N	715	1584115895764
participant_23	M36552	CC(=O)Nc1ccc2cc(cc(c2c1Cl)Cl)-c3cc(cc(Cl)n3)C(=O)NC	CDIBCXICACTXMO-UHFFFAOYSA-N	706	1584115901692
participant_15	M36553	Cc1cc2cc(ccc2c(c1)-c3cscn3)-c4cc(c(C)nc4NC(=O)C)Cl	YIBVWWJZOUYAHM-UHFFFAOYSA-N	715	1584115913363
participant_23	M36554	CCc1cc(cc(-c2cc3ccc(c(c3c(c2)Cl)Cl)NC(=O)C)n1)C(=O)NC	IWLUVJYAHFYYSX-UHFFFAOYSA-N	694	1584115913718
participant_15	M36555	Cc1cc2cc(ccc2c(c1)-c3ncsn3)-c4cc(c(C)nc4NC(=O)C)Cl	GMIASTPAUGPVJC-UHFFFAOYSA-N	696	1584115917395
participant_23	M36556	CC(=O)Nc1ccc2cc(cc(c2c1Cl)Cl)-c3cc(cc(CF)n3)C(=O)NC	HWOIJWANGZIBAJ-UHFFFAOYSA-N	692	1584115919195
participant_15	M36557	Cc1cc2cc(ccc2c(c1)-c3ccsn3)-c4cc(c(C)nc4NC(=O)C)Cl	WPWQBVQRYQXOKI-UHFFFAOYSA-N	708	1584115920450
participant_15	M36558	Cc1cc2cc(ccc2c(c1)-[n+]3ccsc3)-c4cc(c(C)nc4NC(=O)C)Cl	KEQOMAJCTSEQTH-UHFFFAOYSA-O	717	1584115926476
participant_23	M36559	CC(=O)Nc1ccc2cc(cc(c2c1Cl)Cl)-c3cc(cc(n3)S)C(=O)NC	MFZVYLXZBFIYMH-UHFFFAOYSA-N	700	1584115931091
participant_23	M36560	CC(=O)Nc1ccc2cc(cc(c2c1Cl)Cl)-c3cc(cc(N)n3)C(=O)NC	UJDSZVKYVHGMKS-UHFFFAOYSA-N	707	1584115934484
participant_23	M36561	CC(=O)Nc1ccc2cc(cc(c2c1Cl)Cl)-c3cc(cc(n3)O)C(=O)NC	OIDBLTOVLSPGRV-UHFFFAOYSA-N	707	1584115937897
participant_15	M36562	Cc1cc2cc(ccc2c(c1)C3=CSCC3)-c4cc(c(C)nc4NC(=O)C)Cl	BEOBPKXYTQJUNJ-UHFFFAOYSA-N	700	1584115943129
participant_15	M36563	Cc1cc2cc(ccc2c(c1)C3=CSCO3)-c4cc(c(C)nc4NC(=O)C)Cl	ZZYCSVRHEOSLTB-UHFFFAOYSA-N	693	1584115946691
participant_15	M36564	Cc1cc2cc(ccc2c(c1)C3=COCO3)-c4cc(c(C)nc4NC(=O)C)Cl	NAOBNWVTCRXLSU-UHFFFAOYSA-N	672	1584115953110
participant_15	M36565	Cc1cc2cc(ccc2c(c1)C3=COCS3)-c4cc(c(C)nc4NC(=O)C)Cl	DWJFTGSSTJAZEI-UHFFFAOYSA-N	700	1584115956194
participant_23	M36566	CCc1cc(cc2ccc(c(c12)Cl)NC(=O)C)-c3cc(cc(C)n3)C(=O)NC	PXUCHAMKOBVWAT-UHFFFAOYSA-N	694	1584115959999
participant_20	M36567	Cc1cc(cc(-c2cc(c3cc(ccc3c2C)NC(=O)C)Cl)n1)C(=O)NC	MHJZKAZOHZCWHS-UHFFFAOYSA-N	711	1584115961960
participant_20	M36568	Cc1cc(cc(-c2ccc3cc(ccc3c2C)NC(=O)C)n1)C(=O)NC	INMMNVWZNHFPGF-UHFFFAOYSA-N	694	1584115966163
participant_23	M36569	Cc1cc(cc(-c2cc3ccc(c(c3c(c2)CCl)Cl)NC(=O)C)n1)C(=O)NC	RPVLFWVFGQUZRY-UHFFFAOYSA-N	698	1584115967527
participant_15	M36570	Cc1cc2cc(ccc2c(c1)C3=CSCS3)-c4cc(c(C)nc4NC(=O)C)Cl	HKGMWEFJTBILLH-UHFFFAOYSA-N	701	1584115969076
participant_20	M36571	Cc1cc(cc(-c2ccc3cc(ccc3c2Cl)NC(=O)C)n1)C(=O)NC	KXDOCBNIMDJFMZ-UHFFFAOYSA-N	718	1584115970156
participant_20	M36572	Cc1cc(cc(-c2ccc3c(ccc(NC(=O)C)n3)c2Cl)n1)C(=O)NC	JPRAMWDXHQYSHW-UHFFFAOYSA-N	656	1584115976649
participant_15	M36573	Cc1cc2cc(ccc2c(c1)C3CCSC3)-c4cc(c(C)nc4NC(=O)C)Cl	QZXCYOLOLXHDQT-UHFFFAOYSA-N	659	1584115977363
participant_23	M36574	Cc1cc(cc2ccc(c(C)c12)NC(=O)C)-c3cc(cc(C)n3)C(=O)NC	VSEJPDXPDWRFHW-UHFFFAOYSA-N	672	1584115979565
participant_15	M36575	Cc1cc2cc(ccc2c(c1)N3CCSC3)-c4cc(c(C)nc4NC(=O)C)Cl	VLTMBMSYEYTHHU-UHFFFAOYSA-N	671	1584115979977
participant_20	M36576	Cc1cc(cc(-c2cnc3c(ccc(NC(=O)C)n3)c2Cl)n1)C(=O)NC	XBNCBOWJPWAMEE-UHFFFAOYSA-N	652	1584115984023
participant_23	M36577	CCc1cc(cc2ccc(c(C)c12)NC(=O)C)-c3cc(cc(C)n3)C(=O)NC	QBSCHTLGBQSZMX-UHFFFAOYSA-N	662	1584115985212
participant_15	M36579	Cc1cc2cc(ccc2c(c1)N3C=CSC3)-c4cc(c(C)nc4NC(=O)C)Cl	PEYSNMFHGIUGHY-UHFFFAOYSA-N	718	1584115985594
participant_23	M36578	Cc1cc(cc(-c2cc3CCCc4c(ccc(c2)c34)NC(=O)C)n1)C(=O)NC	UOOTZCJKDMIPMI-UHFFFAOYSA-N	644	1584115985977
participant_20	M36580	Cc1cc(cc(-c2cnc3cc(ccc3c2Cl)NC(=O)C)n1)C(=O)NC	AOHGJSJTQGGWHC-UHFFFAOYSA-N	700	1584115986853
participant_23	M36581	Cc1cc(cc(-c2cc3C=CCc4c(ccc(c2)c34)NC(=O)C)n1)C(=O)NC	XFCKMDVFZYSUPY-UHFFFAOYSA-N	706	1584115990937
participant_15	M36582	Cc1cc2cc(ccc2c(c1)N3C=C(C)SC3)-c4cc(c(C)nc4NC(=O)C)Cl	KWMXQMGTBQQEHS-UHFFFAOYSA-N	692	1584115993599
participant_15	M36583	CCC1=CN(CS1)c2cc(C)cc3cc(ccc32)-c4cc(c(C)nc4NC(=O)C)Cl	XIFYQXQNGSOINF-UHFFFAOYSA-N	694	1584115995343
participant_15	M36584	CCCC1=CN(CS1)c2cc(C)cc3cc(ccc32)-c4cc(c(C)nc4NC(=O)C)Cl	SDKVIOAJENHQHW-UHFFFAOYSA-N	684	1584115998030
participant_15	M36585	CCCCC1=CN(CS1)c2cc(C)cc3cc(ccc32)-c4cc(c(C)nc4NC(=O)C)Cl	LSLMGXDOCUINRT-UHFFFAOYSA-N	668	1584115998872
participant_15	M36586	CC(C)CCC1=CN(CS1)c2cc(C)cc3cc(ccc32)-c4cc(c(C)nc4NC(=O)C)Cl	LMCTZAPVZYWIQL-UHFFFAOYSA-N	661	1584116000461
participant_15	M36587	CC(C)NCC1=CN(CS1)c2cc(C)cc3cc(ccc32)-c4cc(c(C)nc4NC(=O)C)Cl	JOWBRAMLUOBEJQ-UHFFFAOYSA-N	670	1584116003136
participant_15	M36588	Cc1cc2cc(ccc2c(c1)N3C=C(CNC(C)O)SC3)-c4cc(c(C)nc4NC(=O)C)Cl	PQCJJBMNNQZEKC-UHFFFAOYSA-N	694	1584116005952
participant_15	M36589	Cc1cc2cc(ccc2c(c1)N3C=C(CNC(O)O)SC3)-c4cc(c(C)nc4NC(=O)C)Cl	RMTCHJRFUBTXCJ-UHFFFAOYSA-N	687	1584116006846
participant_15	M36590	Cc1cc2cc(ccc2c(c1)N3C=C(CNC(=O)O)SC3)-c4cc(c(C)nc4NC(=O)C)Cl	PGBYOURUTJUFKG-UHFFFAOYSA-N	712	1584116010277
participant_23	M36591	CC1=Cc2cc(cc3ccc(c(C1)c32)NC(=O)C)-c4cc(cc(C)n4)C(=O)NC	RPRGSIVYPMGDTN-UHFFFAOYSA-N	682	1584116017508
participant_15	M36592	Cc1cc2cc(ccc2c(c1)N3C=C(/C=N/C(=O)O)SC3)-c4cc(c(C)nc4NC(=O)C)Cl	HWXARCZOZWCNOQ-NSKAYECMSA-N	691	1584116019431
participant_23	M36593	Cc1cc(cc(-c2cc3ccc(c4CC(=Cc(c2)c34)Cl)NC(=O)C)n1)C(=O)NC	PSNIIKKNTSMCQS-UHFFFAOYSA-N	704	1584116020600
participant_23	M36594	CC(=O)Nc1ccc2cc(cc3C=C(Cc1c23)Cl)-c4cc(cc(Cl)n4)C(=O)NC	BYBSKWHRPKHQFR-UHFFFAOYSA-N	692	1584116024699
participant_23	M36595	CC(=O)Nc1ccc2cc(cc3C=C(Cc1c23)Cl)-c4cc(cc(Cl)n4)C(=O)NCl	GVSUWQSWIYJNKW-UHFFFAOYSA-N	685	1584116026075
participant_15	M36597	Cc1cc2cc(ccc2c(c1)N3C=C(/N=N/C(=O)O)SC3)-c4cc(c(C)nc4NC(=O)C)Cl	VLMPSOKCSKKUMA-BYYHNAKLSA-N	704	1584116027398
participant_23	M36596	c1cc(c2CC(=Cc3cc(cc1c32)-c4cc(cc(Cl)n4)C(=O)NCl)Cl)NC(=O)Cl	YMQBIBSHTQXNNT-UHFFFAOYSA-N	659	1584116027521
participant_15	M36598	Cc1cc2cc(ccc2c(c1)N3C=C(NNC(=O)O)SC3)-c4cc(c(C)nc4NC(=O)C)Cl	WYMXOSYKJRVSAF-UHFFFAOYSA-N	706	1584116032836
participant_15	M36599	Cc1cc2cc(ccc2c(c1)N3C=C(NNC(O)O)SC3)-c4cc(c(C)nc4NC(=O)C)Cl	IIXXPBLXGVGYRV-UHFFFAOYSA-N	688	1584116033762
participant_23	M36600	Cc1cc(cc(-c2cc3ccc(c4CC(=Cc(c2)c34)Cl)NC(=O)Cl)n1)C(=O)NCl	AJKZSGHIJYATRF-UHFFFAOYSA-N	693	1584116036520
participant_23	M36601	Cc1cc(cc(-c2cc3ccc(c4CC(=Cc(c2)c34)Cl)NC(=O)Cl)n1)C(=O)NC	NPNYYBTXOZBPFH-UHFFFAOYSA-N	696	1584116038089
participant_15	M36602	Cc1cc2cc(ccc2c(c1)N3C=C(NCC(O)O)SC3)-c4cc(c(C)nc4NC(=O)C)Cl	AMGKPUITOWQYNG-UHFFFAOYSA-N	678	1584116038615
participant_15	M36603	Cc1cc2cc(ccc2c(c1)N3C=C(NC(C)C(O)O)SC3)-c4cc(c(C)nc4NC(=O)C)Cl	PIRHLECROUELEW-UHFFFAOYSA-N	667	1584116044393
participant_15	M36604	Cc1cc2cc(ccc2c(c1)N3C=C(NC(C(O)O)O)SC3)-c4cc(c(C)nc4NC(=O)C)Cl	HBLCINXOEMHHSY-UHFFFAOYSA-N	656	1584116047919
participant_15	M36605	Cc1cc2cc(ccc2c(c1)N3C=C(NC(CO)O)SC3)-c4cc(c(C)nc4NC(=O)C)Cl	KSRUYBGWOWQNPI-UHFFFAOYSA-N	689	1584116051417
participant_15	M36606	Cc1cc2cc(ccc2c(c1)N3C=C(NC(C)O)SC3)-c4cc(c(C)nc4NC(=O)C)Cl	JKCAZACHYGVDRL-UHFFFAOYSA-N	687	1584116052422
participant_15	M36607	Cc1cc2cc(ccc2c(c1)N3C=C(NC(O)O)SC3)-c4cc(c(C)nc4NC(=O)C)Cl	ZHHMDEGFTAZYPN-UHFFFAOYSA-N	686	1584116056547
participant_23	M36608	CCCc1c(ccc2cc(cc(C)c21)-c3cc(cc(C)n3)C(=O)NC)NC(=O)C	RSDOQJSGYZKULN-UHFFFAOYSA-N	654	1584116057905
participant_20	M36609	C/C=C(\C=C\1/CC=C(C=C1Cl)c2cc(cc(C)n2)C(=O)NC)/NC(=O)C	QZTBHYFDQNIIMJ-HEROJPLASA-N	562	1584116058654
participant_20	M36610	C=C(/C=C/1\CC=C(C=C1Cl)c2cc(cc(C)n2)C(=O)NC)NC(=O)C	OFEKPFGXHSWAOF-VGOFMYFVSA-N	576	1584116060620
participant_20	M36611	Cc1cc(cc(C2=CC/C(=C\CNC(=O)C)/C(=C2)Cl)n1)C(=O)NC	UAMHTCPQBDYDPS-AWNIVKPZSA-N	541	1584116062589
participant_15	M36612	Cc1cc2cc(ccc2c(c1)N3C=C(CC(=O)O)SC3)-c4cc(c(C)nc4NC(=O)C)Cl	NTZOEYMYRGFDCN-UHFFFAOYSA-N	712	1584116070932
participant_20	M36613	Cc1cc(cc(C2=CC3C(=CCN3C(=O)C)C(=C2)Cl)n1)C(=O)NC	PTPBQMGHKJUCLP-UHFFFAOYSA-N	563	1584116077636
participant_15	M36614	Cc1cc2cc(ccc2c(c1)N3C=C(CC(=O)O)NC3)-c4cc(c(C)nc4NC(=O)C)Cl	ZPENJJXRDXGJQR-UHFFFAOYSA-N	685	1584116080098
participant_20	M36615	C/C=C\1/C(=CC(=CC1NC(=O)C)c2cc(cc(C)n2)C(=O)NC)Cl	FDEFUHCUHSOISL-RZNTYIFUSA-N	538	1584116083338
participant_20	M36616	Cc1cc(cc(C2=CC(C(=C)C(=C2)Cl)NC(=O)C)n1)C(=O)NC	HTQKWLOODIDKGP-UHFFFAOYSA-N	551	1584116084551
participant_15	M36617	Cc1cc2cc(ccc2c(c1)-n3cc(CC(=O)O)nc3)-c4cc(c(C)nc4NC(=O)C)Cl	BCWWRNKSDVVITL-UHFFFAOYSA-N	704	1584116085564
participant_20	M36618	Cc1cc(cc(C2=CC(CC(=C2)Cl)NC(=O)C)n1)C(=O)NC	LHYLOMGVTNYZMW-UHFFFAOYSA-N	526	1584116086337
participant_23	M36619	Cc1cc(cc2c1cc(cc2Cl)-c3cc(cc(C)n3)C(=O)NC)NC(=O)C	VFEFZMRWCKSDBO-UHFFFAOYSA-N	687	1584116096905
participant_23	M36620	Cc1cc(cc(-c2cc3c(cc(cc3Cl)NC(=O)C)c(c2)Cl)n1)C(=O)NC	AAUYXZFMXJDWNU-UHFFFAOYSA-N	689	1584116099987
participant_20	M36621	Cc1cc(cc(C2=CC3C(C(=C2)Cl)N3C(=O)C)n1)C(=O)NC	ZFMLPTSWIKQVRV-UHFFFAOYSA-N	524	1584116101310
participant_20	M36622	Cc1cc(cc(C2=CCC(C(=C2)Cl)NC(=O)C)n1)C(=O)NC	NQMRWGJSLNXRJH-UHFFFAOYSA-N	531	1584116104633
participant_15	M36407	Cc1cc2cc(ccc2c(c1)-n3ccc(c3)NC(=O)C)-c4cc(c(C)nc4NC(=O)C)Cl	QVLYEOUVPGEYRZ-UHFFFAOYSA-N	704	1584116106660
participant_23	M36623	Cc1cc2cc(cc(c2cc1NC(=O)C)Cl)-c3cc(cc(C)n3)C(=O)NC	CWMOOLBSFKNNGJ-UHFFFAOYSA-N	700	1584116113239
participant_23	M36624	Cc1cc(cc(-c2cc3cc(c(cc3c(c2)Cl)NC(=O)C)Cl)n1)C(=O)NC	IMVWVFMNDMVAIN-UHFFFAOYSA-N	713	1584116116389
participant_23	M36625	Cc1cc(cc(-c2ccc3cc(ccc3c2)NC(=O)C)n1)C(=O)NC	HHCWNYRNOPSTHO-UHFFFAOYSA-N	709	1584116132788
participant_15	M36626	Cc1cc(c2ccc(cc2n1)-c3cc(c(C)nc3NC(=O)C)Cl)-n4ccc(c4)NC(=O)O	DMRJSEAKGXYFMZ-UHFFFAOYSA-N	670	1584116136385
participant_20	M36627	Cc1cc(cc2ccc(cc12)NC(=O)C)-c3cc(cc(C)n3)C(=O)NC	BBOANWLYFKDNSB-UHFFFAOYSA-N	724	1584116138487
participant_23	M36627	Cc1cc(cc2ccc(cc12)NC(=O)C)-c3cc(cc(C)n3)C(=O)NC	BBOANWLYFKDNSB-UHFFFAOYSA-N	724	1584116140127
participant_15	M36628	Cc1cc2cc(ccc2c(n1)-n3ccc(c3)NC(=O)O)-c4cc(c(C)nc4NC(=O)C)Cl	FNUJHSPCJXCBFM-UHFFFAOYSA-N	686	1584116144276
participant_20	M36629	Cc1cc(cc2ccc(cc12)NC(=O)C)-c3cc(cc(Cl)n3)C(=O)NC	XEAKLXGIYGXBPQ-UHFFFAOYSA-N	735	1584116146367
participant_20	M36630	CCCCC(=O)Nc1ccc2cc(cc(c2c1)Cl)-c3cc(cc(C)n3)C(=O)NC	FMVNVMLOERKQTR-UHFFFAOYSA-N	713	1584116167020
participant_20	M36631	Cc1cc(cc(-c2cc3ccc(cc3c(c2)Cl)N4CCCCC4=O)n1)C(=O)NC	WPZSYMVWCODLOV-UHFFFAOYSA-N	629	1584116167943
participant_20	M36632	Cc1cc(cc(-c2cc3ccc(cc3c(c2)Cl)N4CCC=CC4=O)n1)C(=O)NC	KQPNXNGZUQEUBK-UHFFFAOYSA-N	684	1584116174486
participant_20	M36633	Cc1cc(cc(-c2cc3ccc(cc3c(c2)Cl)-n4ccccc4=O)n1)C(=O)NC	QHJHFSSTCGPHHG-UHFFFAOYSA-N	685	1584116177257
participant_20	M36634	Cc1cc(cc(-c2cc3ccc(cc3c(c2)Cl)C4CCC=CC4=O)n1)C(=O)NC	NNKMZFLXSXJPNW-UHFFFAOYSA-N	682	1584116186514
participant_20	M36635	Cc1cc(cc(-c2cc3ccc(cc3c(c2)Cl)C4=CCC=CC4=O)n1)C(=O)NC	WZWLAXULEJMUNE-UHFFFAOYSA-N	684	1584116190468
participant_23	M36636	Cc1cc(c(C)c(-c2cc3ccc(cc3c(c2)Cl)NC(=O)C)n1)C(=O)NC	CQADEXNQIVYGCR-UHFFFAOYSA-N	710	1584116190991
participant_23	M36637	CCc1c(cc(C)nc1-c2cc3ccc(cc3c(c2)Cl)NC(=O)C)C(=O)NC	SKNGJKGGFZALNI-UHFFFAOYSA-N	694	1584116191991
participant_23	M36638	Cc1cc(c2CCc3c4ccc(cc4c(cc3-c2n1)Cl)NC(=O)C)C(=O)NC	VOHLDLAGJGKNTA-UHFFFAOYSA-N	625	1584116193300
participant_20	M36639	Cc1cc(cc(-c2cc3ccc(cc3c(c2)Cl)C4=CCC=NC4=O)n1)C(=O)NC	RBRSFQUAKUECEB-UHFFFAOYSA-N	687	1584116196355
participant_23	M36640	Cc1cc(c2ccc3c4ccc(cc4c(cc3c2n1)Cl)NC(=O)C)C(=O)NC	YOERHJOIVUUWCR-UHFFFAOYSA-N	629	1584116199075
participant_20	M36641	Cc1cc(cc(-c2cc3ccc(cc3c(c2)Cl)C4=CCCNC4=O)n1)C(=O)NC	JUHJEDRYIVEKBJ-UHFFFAOYSA-N	668	1584116200648
participant_23	M36642	C=Cc1c2ccc(cc2c(cc1-c3cc(cc(C)n3)C(=O)NC)Cl)NC(=O)C	CCJZMQCPJQEKEJ-UHFFFAOYSA-N	698	1584116204762
participant_23	M36567	Cc1cc(cc(-c2cc(c3cc(ccc3c2C)NC(=O)C)Cl)n1)C(=O)NC	MHJZKAZOHZCWHS-UHFFFAOYSA-N	711	1584116207077
participant_23	M36643	Cc1cc(cc(-c2cc(c3cc(ccc3c2Cl)NC(=O)C)Cl)n1)C(=O)NC	PFSLUOGSRRYJDN-UHFFFAOYSA-N	724	1584116211946
participant_20	M36619	Cc1cc(cc2c1cc(cc2Cl)-c3cc(cc(C)n3)C(=O)NC)NC(=O)C	VFEFZMRWCKSDBO-UHFFFAOYSA-N	687	1584116212106
participant_20	M36644	Cc1cc(cc(-c2cc3c(C)c(C)c(cc3c(c2)Cl)NC(=O)C)n1)C(=O)NC	DBJGTRWVSPFWHQ-UHFFFAOYSA-N	646	1584116214930
participant_23	M36645	Cc1cc(cc(-c2cc(c3cc(ccc3c2O)NC(=O)C)Cl)n1)C(=O)NC	PMHXJZUCMQIMDW-UHFFFAOYSA-N	714	1584116215212
participant_20	M36623	Cc1cc2cc(cc(c2cc1NC(=O)C)Cl)-c3cc(cc(C)n3)C(=O)NC	CWMOOLBSFKNNGJ-UHFFFAOYSA-N	700	1584116219968
participant_20	M36646	Cc1cc(cc(-c2cc3ccc(CC(=O)C)cc3c(c2)Cl)n1)C(=O)NC	AGIRWFVRVLVLCY-UHFFFAOYSA-N	704	1584116232692
participant_23	M36647	Cc1cc(cc(-c2cc3ccc(cc3c(c2)Cl)NC(=O)C)n1)C(=O)OC	OHEALAXUXGFDIT-UHFFFAOYSA-N	725	1584116235430
participant_20	M36648	Cc1cc(cc(-c2cc3ccc(cc3c(c2)Cl)CC(=O)N)n1)C(=O)NC	XQVQDMZDQHFPLE-UHFFFAOYSA-N	709	1584116237469
participant_15	M36649	Cc1cc2cc(ccc2c(c1)-n3ccc(c3)NC(=O)O)-c4cc(C)c(Cl)nc4NC(=O)C	JGKDXAXKGDVYDB-UHFFFAOYSA-N	719	1584116241377
participant_20	M36650	Cc1cc(cc(-c2cc3ccc(cc3c(c2)Cl)CC(=O)NC)n1)C(=O)NC	SEQZFTICSRDOJV-UHFFFAOYSA-N	693	1584116242473
participant_23	M36651	Cc1cc(cc(-c2cc3ccc(cc3c(c2)Cl)NC(=O)C)n1)C(=O)SC	QUUMTFDURDOWRY-UHFFFAOYSA-N	725	1584116243337
participant_23	M36652	CCC(=O)c1cc(C)nc(c1)-c2cc3ccc(cc3c(c2)Cl)NC(=O)C	VAGVSYDIHYDWEI-UHFFFAOYSA-N	725	1584116246842
participant_15	M36653	CCc1cc(-c2ccc3c(cc(C)cc3-n4ccc(c4)NC(=O)O)c2)c(NC(=O)C)nc1Cl	AWPQUBOKJYDKTG-UHFFFAOYSA-N	705	1584116250363
participant_15	M36654	CC(C)c1cc(-c2ccc3c(cc(C)cc3-n4ccc(c4)NC(=O)O)c2)c(NC(=O)C)nc1Cl	KDKQRRMSSBJNHS-UHFFFAOYSA-N	699	1584116253298
participant_23	M36655	Cc1cc(cc(-c2cc3ccc(cc3c(c2)Cl)NC(=O)C)n1)C(=O)N(C)C	LALVOBQRLFPPKT-UHFFFAOYSA-N	705	1584116259401
participant_20	M36656	Cc1cc(cc(-c2cc3ccc(cc3c(c2)Cl)NC(=O)C)n1)C(=O)N	XSWVCXPRCDKQET-UHFFFAOYSA-N	732	1584116260580
participant_23	M36657	CCN(C)C(=O)c1cc(C)nc(c1)-c2cc3ccc(cc3c(c2)Cl)NC(=O)C	MEMZXPBOAAKZRE-UHFFFAOYSA-N	709	1584116261711
participant_23	M36658	Cc1cc(cc(-c2cc3ccc(cc3c(c2)Cl)NC(=O)C)n1)C(=O)N4CCC4	AAJVMIAINAJZRY-UHFFFAOYSA-N	684	1584116262556
participant_20	M36659	Cc1cc(cc(-c2cc3ccc(cc3c(c2)Cl)NC(=O)C)n1)C(=O)O	WKAGUMLSFNDENB-UHFFFAOYSA-N	739	1584116266587
participant_15	M36660	Cc1cc2cc(ccc2c(c1)-n3ccc(c3)NC(=O)O)-c4cc(c(Cl)nc4NC(=O)C)SC	DISYYDKANDYKJI-UHFFFAOYSA-N	705	1584116269602
participant_20	M36647	Cc1cc(cc(-c2cc3ccc(cc3c(c2)Cl)NC(=O)C)n1)C(=O)OC	OHEALAXUXGFDIT-UHFFFAOYSA-N	725	1584116273587
participant_23	M36661	CCCN(C)C(=O)c1cc(C)nc(c1)-c2cc3ccc(cc3c(c2)Cl)NC(=O)C	HONLJGNDNIMTRM-UHFFFAOYSA-N	688	1584116273606
participant_23	M36662	Cc1cc(cc(-c2cc3ccc(cc3c(c2)Cl)NC(=O)C)n1)C(=O)N4CCCC4	SOFGGWVMUUOYRR-UHFFFAOYSA-N	658	1584116274732
participant_15	M36663	Cc1cc2cc(ccc2c(c1)-n3ccc(c3)NC(=O)O)-c4cc(c(Cl)nc4NC(=O)C)S	OMBXRXKNZHQRLR-UHFFFAOYSA-N	703	1584116275595
participant_15	M36665	Cc1cc2cc(ccc2c(c1)-n3ccc(c3)NC(=O)O)-c4cc(c(Cl)nc4NC(=O)C)F	ZWQULRSCJQKFTD-UHFFFAOYSA-N	710	1584116280090
participant_23	M36664	Cc1cc(cc(-c2cc3ccc(cc3c(c2)Cl)NC(=O)C)n1)C(=O)N4C=CCC4	XWELCYNPNXNTDD-UHFFFAOYSA-N	725	1584116280460
participant_23	M36666	Cc1cc(cc(-c2cc3ccc(cc3c(c2)Cl)NC(=O)C)n1)C(=O)n4cccc4	FXTZCFXLKRVQAI-UHFFFAOYSA-N	714	1584116281547
participant_23	M36667	Cc1cc(cc(-c2cc3ccc(cc3c(c2)Cl)NC(=O)C)n1)C(=O)n4ccnc4	LZZYPXBLNUOOCW-UHFFFAOYSA-N	734	1584116289453
participant_20	M36668	CCOC(=O)c1cc(C)nc(c1)-c2cc3ccc(cc3c(c2)Cl)NC(=O)C	QFCFRNAZIGMMDT-UHFFFAOYSA-N	717	1584116305212
participant_20	M36669	CCCOC(=O)c1cc(C)nc(c1)-c2cc3ccc(cc3c(c2)Cl)NC(=O)C	KZUANWRZHIDUKX-UHFFFAOYSA-N	702	1584116306958
participant_23	M36671	Cc1cc(cc(-c2cc3ccc(cc3c(c2)Cl)NC(=O)C)n1)C(=O)n4cc(C)nc4	LGJGZIMQWXVGMV-UHFFFAOYSA-N	734	1584116307658
participant_20	M36670	Cc1c2CCCOC(=O)c2cc(-c3cc4ccc(cc4c(c3)Cl)NC(=O)C)n1	MTUYDSKZYNRLPX-UHFFFAOYSA-N	625	1584116307858
participant_23	M36672	Cc1cc(cc(-c2cc3ccc(cc3c(c2)Cl)NC(=O)C)n1)C(=O)n4cc(Cl)nc4	XWZLRJKBNBOPOG-UHFFFAOYSA-N	734	1584116311735
participant_15	M36673	Cc1cc2cc(ccc2c(c1)-n3ccc(c3)NC(=O)O)-c4cc(c(C)nc4NC(=O)O)Cl	XYPXHZUEFYMUIK-UHFFFAOYSA-N	716	1584116314201
participant_23	M36674	Cc1cc(cc(-c2cc3ccc(cc3c(c2)Cl)NC(=O)C)n1)C(=O)n4cc(nc4)S	LEHLYUPBSKBINK-UHFFFAOYSA-N	718	1584116315631
participant_23	M36675	Cc1cc(cc(-c2cc3ccc(cc3c(c2)Cl)NC(=O)C)n1)C(=O)n4cc(F)nc4	WMUJQGPMQQDGSQ-UHFFFAOYSA-N	718	1584116319325
participant_15	M36676	Cc1cc2cc(ccc2c(c1)-n3ccc(c3)NC(=O)O)-c4cc(c(C)nc4CC(=O)O)Cl	ORXBORCHOUEUKT-UHFFFAOYSA-N	705	1584116321747
participant_23	M36677	Cc1cc(cc(-c2cc3ccc(cc3c(c2)Cl)NC(=O)C)n1)C(=O)n4cc(Br)nc4	VEMFVTDUEDZCKD-UHFFFAOYSA-N	725	1584116323096
participant_15	M36678	Cc1cc2cc(ccc2c(c1)-n3ccc(c3)NC(=O)O)-c4cc(c(C)nc4CC(=O)N)Cl	SSJLQEKUGBFKDM-UHFFFAOYSA-N	709	1584116326134
participant_15	M36679	Cc1cc2cc(ccc2c(c1)-n3ccc(c3)NC(=O)O)-c4cc(c(C)nc4CC(=O)NC)Cl	FFRLPNAJCONKLN-UHFFFAOYSA-N	711	1584116330184
participant_15	M36680	Cc1cc2cc(ccc2c(c1)-n3ccc(c3)NC(=O)O)-c4cc(c(C)nc4CC(NC)O)Cl	PBNQUGDFZQTHMF-UHFFFAOYSA-N	692	1584116337112
participant_15	M36681	Cc1cc2cc(ccc2c(c1)-n3ccc(c3)NC(=O)O)-c4cc(c(C)nc4CC(C)NC)Cl	JXJJVMDDONQVMB-UHFFFAOYSA-N	688	1584116340813
participant_15	M36682	CCC(C)Cc1c(cc(c(C)n1)Cl)-c2ccc3c(cc(C)cc3-n4ccc(c4)NC(=O)O)c2	CBFMECNIPVIKSN-UHFFFAOYSA-N	682	1584116347817
participant_23	M36683	Cc1cc(cc(-c2cc3ccc(cc3c(c2)Cl)NC(=O)C)n1)C(=O)n4cc[n+](C)c4	XBDILBOXRIVOPW-UHFFFAOYSA-O	730	1584116348760
participant_23	M36684	CC[n+]1ccn(c1)C(=O)c2cc(C)nc(c2)-c3cc4ccc(cc4c(c3)Cl)NC(=O)C	DVYCEXHWPYGSOG-UHFFFAOYSA-O	719	1584116349812
participant_23	M36685	CCC[n+]1ccn(c1)C(=O)c2cc(C)nc(c2)-c3cc4ccc(cc4c(c3)Cl)NC(=O)C	AEGKEJZPBGHQIE-UHFFFAOYSA-O	707	1584116351030
participant_15	M36686	CCN(C)Cc1c(cc(c(C)n1)Cl)-c2ccc3c(cc(C)cc3-n4ccc(c4)NC(=O)O)c2	DQKYBZIIYWKKOO-UHFFFAOYSA-N	683	1584116351504
participant_23	M36687	CCCC[n+]1ccn(c1)C(=O)c2cc(C)nc(c2)-c3cc4ccc(cc4c(c3)Cl)NC(=O)C	ITOGGGBNLYOCJI-UHFFFAOYSA-O	690	1584116353646
participant_15	M36688	Cc1cc2cc(ccc2c(c1)-n3ccc(c3)NC(=O)O)-c4cc(c(C)nc4CN(C)CO)Cl	ICTHKGBFHRXLCM-UHFFFAOYSA-N	686	1584116355262
participant_23	M36689	Cc1cc(cc(-c2cc3ccc(cc3c(c2)Cl)NC(=O)C)n1)C(=O)n4cc5CCCC[n+]5c4	JASWNYZJOUTEGC-UHFFFAOYSA-O	664	1584116355307
participant_23	M36690	Cc1cc(cc(-c2cc3ccc(cc3c(c2)Cl)NC(=O)C)n1)C(=O)n4cc5C=CCC[n+]5c4	GQVZRSWPHOKBTM-UHFFFAOYSA-O	696	1584116361599
participant_15	M36691	Cc1cc2cc(ccc2c(c1)-n3ccc(c3)NC(=O)O)-c4cc(c(C)nc4ON(C)CO)Cl	QOKPJHVPBKRJTD-UHFFFAOYSA-N	690	1584116362795
participant_23	M36692	Cc1cc(cc(-c2cc3ccc(cc3c(c2)Cl)NC(=O)C)n1)C(=O)n4cc5cccc[n+]5c4	MNLPNHHSIPOSKP-UHFFFAOYSA-O	683	1584116364231
participant_15	M36693	Cc1cc2cc(ccc2c(c1)-n3ccc(c3)NC(=O)O)-c4cc(c(C)nc4OC(C)CO)Cl	CLVMWIBZOLEORB-UHFFFAOYSA-N	690	1584116366682
participant_15	M36694	CCC(C)Oc1c(cc(c(C)n1)Cl)-c2ccc3c(cc(C)cc3-n4ccc(c4)NC(=O)O)c2	BDMADDZTSIAMCH-UHFFFAOYSA-N	677	1584116369680
participant_23	M36695	Cc1cc(cc(-c2cc3ccc(cc3c(c2)Cl)NC(=O)C)n1)C(=O)n4cc5cncc[n+]5c4	FQCKEXUCBIAYFH-UHFFFAOYSA-O	697	1584116371675
participant_15	M36696	CCC(O)Oc1c(cc(c(C)n1)Cl)-c2ccc3c(cc(C)cc3-n4ccc(c4)NC(=O)O)c2	KKCWDSVOZATIET-UHFFFAOYSA-N	685	1584116375013
participant_23	M36697	Cc1cc(cc(-c2cc3ccc(cc3c(c2)Cl)NC(=O)C)n1)C(=O)n4cc5ccncc5c4	KGHOYPLVXUMATD-UHFFFAOYSA-N	679	1584116379162
participant_15	M36698	Cc1cc2cc(ccc2c(c1)-n3ccc(c3)NC(=O)O)-c4cc(c(C)nc4OC(C)O)Cl	AFPYBIMVXPZHSY-UHFFFAOYSA-N	692	1584116380006
participant_15	M36699	Cc1cc2cc(ccc2c(c1)-n3ccc(c3)NC(=O)O)-c4cc(c(C)nc4OC(=O)C)Cl	OCJANDMAINHSDY-UHFFFAOYSA-N	711	1584116385356
participant_23	M36700	C=C/N=C\c1ccn(c1)C(=O)c2cc(C)nc(c2)-c3cc4ccc(cc4c(c3)Cl)NC(=O)C	HXYITEVMFIPYQH-MUXKCCDJSA-N	688	1584116385879
participant_23	M36701	Cc1cc(cc(-c2cc3ccc(cc3c(c2)Cl)NC(=O)C)n1)C(=O)n4ccnn4	UBCRFBJFWCODBM-UHFFFAOYSA-N	720	1584116405911
participant_15	M36702	Cc1cc2cc(ccc2c(c1)-n3ccc(c3)NC(=O)O)-c4cc(c(C)nc4NC(C)O)Cl	AYIPOQUPSPJRME-UHFFFAOYSA-N	694	1584116419749
participant_15	M36703	Cc1cc2cc(ccc2c(c1)-n3ccc(c3)NC(=O)O)-c4cc(c(C)nc4NC(C)OC)Cl	LDNPIWDZWPAKOV-UHFFFAOYSA-N	688	1584116422982
participant_15	M36704	Cc1cc2cc(ccc2c(c1)-n3ccc(c3)NC(=O)O)-c4cc(c(C)nc4NC(O)OC)Cl	SQOZZZFBWUJLFN-UHFFFAOYSA-N	692	1584116427053
participant_15	M36705	Cc1cc2cc(ccc2c(c1)-n3ccc(c3)NC(=O)O)-c4cc(c(C)nc4NC(OC)OC)Cl	BBSZKPXUWACSLD-UHFFFAOYSA-N	663	1584116430275
participant_23	M36706	Cc1cc(cc(-c2cc3ccc(cc3c(c2)Cl)NC(=O)C)n1)C(=O)n4cc(C)nn4	FPYUIOHPKNPZLU-UHFFFAOYSA-N	717	1584116432795
participant_15	M36707	Cc1cc2cc(ccc2c(c1)-n3ccc(c3)NC(=O)O)-c4cc(c(C)nc4NC(O)O)Cl	QTZLTBQXQWZYLH-UHFFFAOYSA-N	688	1584116445252
participant_23	M36708	Cc1cc(cc(-c2cc3ccc(cc3c(c2)Cl)NC(=O)C)n1)C(=O)n4ccnc4C	OTSAPBGJOMSQCD-UHFFFAOYSA-N	731	1584116457468
participant_23	M36709	CCc1nccn1C(=O)c2cc(C)nc(c2)-c3cc4ccc(cc4c(c3)Cl)NC(=O)C	LIZXSAYKKIUNBU-UHFFFAOYSA-N	710	1584116458597
participant_15	M36710	Cc1cc2cc(ccc2c(c1)-n3ccc(c3)NC(=O)O)-c4cc(c(C)nc4NC(=O)S)Cl	RZGPUJVLIOYCOK-UHFFFAOYSA-N	730	1584116460164
participant_23	M36711	CC(C)c1nccn1C(=O)c2cc(C)nc(c2)-c3cc4ccc(cc4c(c3)Cl)NC(=O)C	KHYIRTBACWYDPR-UHFFFAOYSA-N	699	1584116463454
participant_15	M36712	Cc1cc2cc(ccc2c(c1)-n3ccc(c3)NC(=O)O)-c4cc(c(C)nc4NC(=O)SC)Cl	KSXQVTJCZCASQZ-UHFFFAOYSA-N	743	1584116464738
participant_23	M36713	Cc1cc(cc(-c2cc3ccc(cc3c(c2)Cl)NC(=O)C)n1)C(=O)n4ccnc4C(C)O	OORUSCVHGDYKKI-UHFFFAOYSA-N	711	1584116466639
participant_23	M36714	Cc1cc(cc(-c2cc3ccc(cc3c(c2)Cl)NC(=O)C)n1)C(=O)n4ccnc4C(O)O	YYJPVWATLLJNFB-UHFFFAOYSA-N	705	1584116469129
participant_23	M36715	Cc1cc(cc(-c2cc3ccc(cc3c(c2)Cl)NC(=O)C)n1)C(=O)n4ccnc4C(=O)O	HATPRUAGNCTORB-UHFFFAOYSA-N	715	1584116472749
participant_15	M36716	Cc1cc2cc(ccc2c(c1)-n3ccc(c3)NC(=O)O)-c4cc(c(C)nc4NC(O)SC)Cl	QMUXMCPHXYBWCQ-UHFFFAOYSA-N	693	1584116480929
participant_15	M36717	CCSC(Nc1c(cc(c(C)n1)Cl)-c2ccc3c(cc(C)cc3-n4ccc(c4)NC(=O)O)c2)O	JVNFAUGMYYMGBO-UHFFFAOYSA-N	685	1584116486479
participant_15	M36718	Cc1cc2cc(ccc2c(c1)-n3ccc(c3)NC(=O)O)-c4cc(c(C)nc4NC5OCCS5)Cl	FTQZBDRCSUBWLM-UHFFFAOYSA-N	694	1584116488662
participant_15	M36719	Cc1cc2cc(ccc2c(c1)-n3ccc(c3)NC(=O)O)-c4cc(c(C)nc4NC5OC=CS5)Cl	JBXFCSWWFSREIA-UHFFFAOYSA-N	695	1584116493411
participant_15	M36720	Cc1cc2cc(ccc2c(c1)-n3ccc(c3)NC(=O)O)-c4cc(c(C)nc4/N=c\5/occs5)Cl	SEKGXBVBCDBVGY-GNVQSUKOSA-N	688	1584116495762
participant_15	M36721	CCSC(=O)Nc1c(cc(c(C)n1)Cl)-c2ccc3c(cc(C)cc3-n4ccc(c4)NC(=O)O)c2	RVWMNNUXLRUGHH-UHFFFAOYSA-N	736	1584116509536
participant_23	M66	CCCCCCCC	TVMXDCGIABBOFY-UHFFFAOYSA-N	14	1584116585894
participant_23	M368	CCCCCCCCC	BKIMMITUMNQMOS-UHFFFAOYSA-N	13	1584116586710
participant_23	M369	CCCCCCCCCC	DIOQZVSQGTUSAI-UHFFFAOYSA-N	12	1584116587731
participant_23	M370	CCCCCCCCCCC	RSJKGSCJYJTIGS-UHFFFAOYSA-N	10	1584116588459
participant_23	M12	CCCCCC1CCCCC1	HLTMUYBTNSVOFY-UHFFFAOYSA-N	7	1584116589627
participant_23	M36722	CCCCCC1=CCCCC1	IOTQTOFPEVQVPG-UHFFFAOYSA-N	66	1584116595137
participant_23	M36723	CCCCCC1=CCCC=C1	LVOKXEZLMPASOT-UHFFFAOYSA-N	139	1584116596269
participant_23	M451	CCCCCc1ccccc1	PWATWSYOIIXYMA-UHFFFAOYSA-N	221	1584116597809
participant_23	M462	CCCCC(C)c1ccccc1	CYBSWFUWEZFKNJ-UHFFFAOYSA-N	235	1584116607329
participant_23	M573	CCCCC(CC)c1ccccc1	QXZANYPVYZTYBN-UHFFFAOYSA-N	224	1584116608231
participant_23	M36724	CCCCC(CCC)c1ccccc1	GROXNIDXAIDTMP-UHFFFAOYSA-N	212	1584116609198
participant_23	M26035	CCC1CCCC(C1)c2ccccc2	SSYFUVVXBAKOEL-UHFFFAOYSA-N	214	1584116610337
participant_23	M36725	CCC1CCC=C(C1)c2ccccc2	OQSGBQGHNCNASY-UHFFFAOYSA-N	295	1584116615414
participant_23	M36726	CCC1C=CC=C(C1)c2ccccc2	SUEAZBXAXAAMQI-UHFFFAOYSA-N	361	1584116617993
participant_23	M11815	CCc1cccc(c1)-c2ccccc2	HUXKTWJQSHBZIV-UHFFFAOYSA-N	410	1584116619206
participant_23	M36727	CCc1cccc(c1)-c2ccccc2C	SRLIDUYUXMJDDT-UHFFFAOYSA-N	462	1584116627017
participant_23	M36728	CCc1cccc(c1)-c2ccccc2CC	JJLXMGKQDPYGKY-UHFFFAOYSA-N	434	1584116627646
participant_23	M36729	CCc1ccc2CCc3ccccc3-c2c1	UDZIGWLLFRKXHL-UHFFFAOYSA-N	425	1584116628474
participant_23	M36730	CCc1ccc2ccc3ccccc3c2c1	DMORSDDZFWLSNI-UHFFFAOYSA-N	455	1584116634236
participant_15	M36731	Cc1cc2cc(ccc2c(c1)-n3ccc(c3)NC(=O)O)-c4cc(c(C)nc4NC(=O)OC)Cl	JSRAIVVYEKSUKL-UHFFFAOYSA-N	725	1584116636302
participant_23	M36732	CCc1ccc2c(c1)c3ccccc3cn2	ZRHBCLQODIIWNI-UHFFFAOYSA-N	471	1584116639470
participant_23	M36733	CCc1ccc2c(c3ccccc3cn2)n1	BELLPTCTEFFZFC-UHFFFAOYSA-N	427	1584116641986
participant_15	M36734	Cc1cc2cc(ccc2c(c1)-n3ccc(c3)NC(=O)O)-c4cc(c(C)nc4CC(=O)SC)Cl	PNOGAIAUFWCAOP-UHFFFAOYSA-N	704	1584116648379
participant_23	M36735	CCc1ccc2c(c1)c3ccc(C)cc3cn2	UHSPOUCTVCXVQJ-UHFFFAOYSA-N	532	1584116658642
participant_20	M36651	Cc1cc(cc(-c2cc3ccc(cc3c(c2)Cl)NC(=O)C)n1)C(=O)SC	QUUMTFDURDOWRY-UHFFFAOYSA-N	725	1584116662378
participant_23	M36736	CCc1ccc2c(c1)cnc3ccc(CC)cc23	ANQONYVGWZQFEB-UHFFFAOYSA-N	472	1584116662843
participant_23	M36737	CCc1ccc2c(c1)c3ccc(cc3cn2)C(C)C	OSSKXLKBHRNNTP-UHFFFAOYSA-N	492	1584116666110
participant_15	M36738	Cc1cc2cc(ccc2c(c1)-n3ccc(c3)NC(=O)O)-c4cc(c(C)cc4NC(=O)SC)Cl	JWKCDTIQBBGZAW-UHFFFAOYSA-N	730	1584116666868
participant_23	M36739	CCc1ccc2c(c1)c3ccc(cc3cn2)C(C)O	HEUYNQOUPASHJP-UHFFFAOYSA-N	498	1584116669561
participant_20	M36740	CCNC(=O)c1cc(C)nc(c1)-c2cc3ccc(cc3c(c2)Cl)NC(=O)C	IHVLTNZFYHSIJH-UHFFFAOYSA-N	734	1584116671780
participant_23	M36741	CCc1ccc2c(c1)c3ccc(cc3cn2)C(O)O	RWCIPKFXOYYWGK-UHFFFAOYSA-N	488	1584116672067
participant_20	M36742	CC(C)NC(=O)c1cc(C)nc(c1)-c2cc3ccc(cc3c(c2)Cl)NC(=O)C	KZWJOAFBLJNHSB-UHFFFAOYSA-N	731	1584116673474
participant_23	M36743	CCc1ccc2c(c1)c3ccc(cc3cn2)C(=O)O	QRROASLVNCBPGZ-UHFFFAOYSA-N	545	1584116675380
participant_23	M36744	CCc1ccc2c(c1)c3ccc(cc3c(C)n2)C(=O)O	JVAPCXVDNJGAQM-UHFFFAOYSA-N	547	1584116690225
participant_23	M36745	CCc1ccc2c(c1)c3ccc(cc3c(Cl)n2)C(=O)O	XZHSKBPSGHPHBC-UHFFFAOYSA-N	558	1584116693771
participant_20	M36746	Cc1cc(cc(-c2cc3ccc(cc3c(c2)Cl)NC(=O)CSC)n1)C(=O)NC	DWFIRIVNJQAYHG-UHFFFAOYSA-N	738	1584116698111
participant_20	M36747	Cc1cc(cc(-c2cc3ccc(cc3c(c2)Cl)NC(=O)CS)n1)C(=O)NC	ODCUXJNALQFDNN-UHFFFAOYSA-N	753	1584116710246
participant_23	M36748	CC(C)c1ccc2c(c1)c3ccc(cc3cn2)C(=O)O	ORIORWAPTXPWLO-UHFFFAOYSA-N	545	1584116715117
participant_23	M36749	CCC(C)c1ccc2c(c1)c3ccc(cc3cn2)C(=O)O	DYSXWNYPHSRHQF-UHFFFAOYSA-N	542	1584116716385
participant_23	M36750	CCCC(C)c1ccc2c(c1)c3ccc(cc3cn2)C(=O)O	UYDCWQPMDYTENK-UHFFFAOYSA-N	531	1584116718120
participant_23	M36751	CCCCC(C)c1ccc2c(c1)c3ccc(cc3cn2)C(=O)O	VCYHURQOXPRNKV-UHFFFAOYSA-N	516	1584116719126
participant_23	M36752	C1CCC(CC1)c2ccc3c(c2)c4ccc(cc4cn3)C(=O)O	LQELBECBBDVPTK-UHFFFAOYSA-N	446	1584116720840
participant_23	M36753	C1CC=C(CC1)c2ccc3c(c2)c4ccc(cc4cn3)C(=O)O	ZWJFVTTWHFPTDE-UHFFFAOYSA-N	511	1584116724664
participant_23	M36754	C1C=CC(=CC1)c2ccc3c(c2)c4ccc(cc4cn3)C(=O)O	SJXQPJOXIZOEAV-UHFFFAOYSA-N	552	1584116725940
participant_23	M36755	c1ccc(cc1)-c2ccc3c(c2)c4ccc(cc4cn3)C(=O)O	LWAVGUYVQHJGGN-UHFFFAOYSA-N	532	1584116726920
participant_20	M36756	Cc1cc(cc(-c2cc3ccc(cc3c(c2C)Cl)NC(=O)C)n1)C(=O)NC	FUSDMBVESDXOMW-UHFFFAOYSA-N	710	1584116731118
participant_23	M36757	Cc1cccc(c1)-c2ccc3c(c2)c4ccc(cc4cn3)C(=O)O	MIHHMHRYNYIVFP-UHFFFAOYSA-N	594	1584116735000
participant_23	M36758	c1cc(cc(c1)Cl)-c2ccc3c(c2)c4ccc(cc4cn3)C(=O)O	UEWJQSZMFWJGBO-UHFFFAOYSA-N	588	1584116738293
participant_20	M36759	Cc1cc(cc2-c3cc4ccc(cc4c(c3C[n+]12)Cl)NC(=O)C)C(=O)NC	OWEWJNMQTDNKNA-UHFFFAOYSA-O	683	1584116740120
participant_20	M36760	Cc1cc(cc[n+]1Cc2ccc3ccc(cc3c2Cl)NC(=O)C)C(=O)NC	NPQYNFXRGBKDMQ-UHFFFAOYSA-O	665	1584116747116
participant_20	M36761	Cc1cc(cc(C)[n+]1Cc2ccc3ccc(cc3c2Cl)NC(=O)C)C(=O)NC	QARHHWSNUPCHRX-UHFFFAOYSA-O	669	1584116751118
participant_23	M36762	Cc1cc(cc(c1)Cl)-c2ccc3c(c2)c4ccc(cc4cn3)C(=O)O	FRCPRMRSKONPIF-UHFFFAOYSA-N	664	1584116751738
participant_23	M36763	CCc1cc(cc(c1)Cl)-c2ccc3c(c2)c4ccc(cc4cn3)C(=O)O	SCJXIDAVKJBIKX-UHFFFAOYSA-N	625	1584116755069
participant_20	M36764	Cc1cc(cc2Cc3cc4ccc(cc4c(c3C[n+]12)Cl)NC(=O)C)C(=O)NC	VRAUTTXRPMSRQG-UHFFFAOYSA-O	675	1584116755128
participant_23	M36765	CCCc1cc(cc(c1)Cl)-c2ccc3c(c2)c4ccc(cc4cn3)C(=O)O	DISGJGLSMXSYOX-UHFFFAOYSA-N	614	1584116758838
participant_20	M36766	Cc1cc(cc(Cc2cc3ccc(cc3c(c2)Cl)NC(=O)C)[n+]1C)C(=O)NC	IFTFYYFUZHOPKN-UHFFFAOYSA-O	709	1584116760121
participant_23	M36767	CC(C)Cc1cc(cc(c1)Cl)-c2ccc3c(c2)c4ccc(cc4cn3)C(=O)O	AATPDJSVMDOKPJ-UHFFFAOYSA-N	617	1584116760710
participant_20	M36768	Cc1cc(cc(Cc2cc3ccc(cc3c(c2)Cl)NC(=O)C)n1)C(=O)NC	DYWXOCLJUPXAER-UHFFFAOYSA-N	739	1584116762134
participant_23	M36769	CC(C)Nc1cc(cc(c1)Cl)-c2ccc3c(c2)c4ccc(cc4cn3)C(=O)O	RHWYCUOOEBIHKR-UHFFFAOYSA-N	633	1584116763309
participant_20	M36770	Cc1cc(cc(n1)Sc2cc3ccc(cc3c(c2)Cl)NC(=O)C)C(=O)NC	SSDSJZPXFLSGEX-UHFFFAOYSA-N	733	1584116768152
participant_23	M36771	CC(Nc1cc(cc(c1)Cl)-c2ccc3c(c2)c4ccc(cc4cn3)C(=O)O)O	JFNZTMNXPCUNNC-UHFFFAOYSA-N	632	1584116768217
participant_23	M36772	CC(=O)Nc1cc(cc(c1)Cl)-c2ccc3c(c2)c4ccc(cc4cn3)C(=O)O	LZYOOXKXTLTEMD-UHFFFAOYSA-N	668	1584116772667
participant_23	M36773	c1cc2c(cc1C(=O)O)cnc3ccc(cc23)-c4cc(cc(c4)NC(=O)Cl)Cl	BGVTUICFLGVABR-UHFFFAOYSA-N	658	1584116786570
participant_23	M36774	c1cc2c(cc1C(=O)O)cnc3ccc(cc23)-c4cc(cc(c4)NC(=O)N)Cl	GKMMASOUUNINIZ-UHFFFAOYSA-N	657	1584116791794
participant_23	M36775	Cc1c2cc(ccc2c3cc(ccc3n1)-c4cc(cc(c4)NC(=O)C)Cl)C(=O)O	WIKKAHYRPIYJOQ-UHFFFAOYSA-N	671	1584116829275
participant_23	M36776	CC(=O)Nc1cc(cc(c1)Cl)-c2ccc3c(c2)c4ccc(cc4c(n3)O)C(=O)O	VOXKUSMDUFHPNC-UHFFFAOYSA-N	655	1584116833742
participant_23	M36777	CC(=O)Nc1cc(cc(c1)Cl)-c2ccc3c(c2)c4ccc(cc4c(Cl)n3)C(=O)O	GACUFQNAMRGILX-UHFFFAOYSA-N	668	1584116838910
participant_15	M36521	Cc1cc(cc(-c2cc3ccc(cc3c(c2)Cl)NC(=O)C)n1)C(=O)NC	HCQNCUSTJJWNFS-UHFFFAOYSA-N	756	1584116840002
participant_23	M36778	CCc1c2cc(ccc2c3cc(ccc3n1)-c4cc(cc(c4)NC(=O)C)Cl)C(=O)O	RRXZZGXPUPDDDR-UHFFFAOYSA-N	650	1584116855219
participant_23	M36779	CCCc1c2cc(ccc2c3cc(ccc3n1)-c4cc(cc(c4)NC(=O)C)Cl)C(=O)O	UYBSMKINOBHJPY-UHFFFAOYSA-N	643	1584116856876
participant_15	M36780	Cc1cc(cc(-c2cc(c3cc(ccc3n2)NC(=O)C)Cl)n1)C(=O)NC	VNMWTIVSGAIBQD-UHFFFAOYSA-N	705	1584116858262
participant_23	M36781	CC(C)Cc1c2cc(ccc2c3cc(ccc3n1)-c4cc(cc(c4)NC(=O)C)Cl)C(=O)O	FGGISDYJFAVBIS-UHFFFAOYSA-N	642	1584116859039
participant_23	M36782	CC(C)Nc1c2cc(ccc2c3cc(ccc3n1)-c4cc(cc(c4)NC(=O)C)Cl)C(=O)O	ZWKCIBFCWNBTGX-UHFFFAOYSA-N	648	1584116862469
participant_15	M36783	Cc1cc(cc(-c2cc(c3cc(cnc3c2)NC(=O)C)Cl)n1)C(=O)NC	RPKBUYXPFDOEBH-UHFFFAOYSA-N	705	1584116866341
participant_23	M36784	C=C(C)Nc1c2cc(ccc2c3cc(ccc3n1)-c4cc(cc(c4)NC(=O)C)Cl)C(=O)O	FUIRUDSZFNLNTK-UHFFFAOYSA-N	661	1584116867237
participant_23	M36785	CC(=O)Nc1cc(cc(c1)Cl)-c2ccc3c(c2)c4ccc(cc4c(NC(=O)C)n3)C(=O)O	CYQYKUWOUVDMDL-UHFFFAOYSA-N	656	1584116870372
participant_23	M36786	CC(=O)Nc1cc(cc(c1)Cl)-c2ccc3c(c2)c4ccc(cc4c(n3)NC(=O)O)C(=O)O	GKSCSNYJAGZUPA-UHFFFAOYSA-N	659	1584116872375
participant_23	M36787	CC(=O)Nc1cc(cc(c1)Cl)-c2ccc3c(c2)c4ccc(cc4c(NC=O)n3)C(=O)O	OMXOMEKHKNJVJR-UHFFFAOYSA-N	662	1584116878076
participant_23	M36788	CC(=O)Nc1cc(cc(c1)Cl)-c2ccc3c(c2)c4ccc(cc4c(NC)n3)C(=O)O	BDDUCTBZCVTPIM-UHFFFAOYSA-N	660	1584116879076
participant_15	M36789	CC(=O)Nc1ccc2cc(cc(c2c1)Cl)-c3cc(cs(C)n3)C(=O)NC	LLRZPKSJWIUNDQ-UHFFFAOYSA-N	702	1584116895617
participant_23	M36790	CC(=O)Nc1cc(cc(c1)Cl)-c2ccc3c(c2)c4ccc(cc4c(CN)n3)C(=O)O	CFFZHYZUEPHPIO-UHFFFAOYSA-N	647	1584116902582
participant_23	M36791	CC(=O)Nc1cc(cc(c1)Cl)-c2ccc3c(c2)c4ccc(cc4c(C#N)n3)C(=O)O	DCDWXUZUHCNOFO-UHFFFAOYSA-N	643	1584116906865
participant_15	M36792	CC1CC(=CC(=N1)c2cc3ccc(cc3c(c2)Cl)NC(=O)C)C(=O)NC	STUSDZSDGHDFIK-UHFFFAOYSA-N	661	1584116912110
participant_15	M36793	CC1CC(CC(=N1)c2cc3ccc(cc3c(c2)Cl)NC(=O)C)C(=O)NC	CTCAEKTUHPEZHE-UHFFFAOYSA-N	594	1584116913578
participant_15	M36794	CC1CC(CC(c2cc3ccc(cc3c(c2)Cl)NC(=O)C)N1)C(=O)NC	JGCNSTDMLVSPMM-UHFFFAOYSA-N	549	1584116914477
participant_15	M36795	CC1CC(CC(c2cc3ccc(cc3c(c2)Cl)NC(=O)C)S1)C(=O)NC	BWEOZWKVHUEXHG-UHFFFAOYSA-N	549	1584116920907
participant_15	M36796	CC1=CC(CC(c2cc3ccc(cc3c(c2)Cl)NC(=O)C)S1)C(=O)NC	WAPMLRYMUMQCSQ-UHFFFAOYSA-N	636	1584116923878
participant_15	M36797	CC1=CC(=CC(c2cc3ccc(cc3c(c2)Cl)NC(=O)C)S1)C(=O)NC	SVJMUGUKYZVOND-UHFFFAOYSA-N	691	1584116924697
participant_15	M36798	CC1=CC(=CC(C2Cc3ccc(cc3C(=C2)Cl)NC(=O)C)S1)C(=O)NC	BYAHNLYDAIPQEF-UHFFFAOYSA-N	597	1584116934620
participant_15	M36799	CC1=CC(=CC(C2Cc3ccc(cc3C(C2)Cl)NC(=O)C)S1)C(=O)NC	MOSMQJJFRNJECO-UHFFFAOYSA-N	513	1584116935615
participant_15	M36800	CC1=CC(=CC(C2CC3CC=C(C=C3C(C2)Cl)NC(=O)C)S1)C(=O)NC	KUNCMXXSLVWWSS-UHFFFAOYSA-N	363	1584116936681
participant_15	M36801	CC1=CC(=CC(C2CC3CCC(C=C3C(C2)Cl)NC(=O)C)S1)C(=O)NC	KGSJJHASZAVNKY-UHFFFAOYSA-N	270	1584116937780
participant_15	M36802	CC1=CC(=CC(C2CC3CCC(CC3C(C2)Cl)NC(=O)C)S1)C(=O)NC	BPVSUKIKFKCFKO-UHFFFAOYSA-N	192	1584116939627
participant_15	M36803	CC1=CC(=C/C(=C/2\CC3CCC(CC3C(C2)Cl)NC(=O)C)/S1)C(=O)NC	WBSYIMQPUIXGOD-RGEXLXHISA-N	265	1584116942250
participant_15	M36804	CC1=CC(=C/C(=C/2\C=C3CCC(CC3C(C2)Cl)NC(=O)C)/S1)C(=O)NC	XBRSRWBTKUQXIG-RGEXLXHISA-N	335	1584116943712
participant_23	M36805	CC(=O)Cc1cc(cc(c1)Cl)-c2ccc3c(c2)c4ccc(cc4c(C)n3)C(=O)O	KYASGWVIFAFZCQ-UHFFFAOYSA-N	633	1584116944456
participant_15	M36806	CC1=CC(=C/C(=C/2\C=C3CCC(CC3C(=C2)Cl)NC(=O)C)/S1)C(=O)NC	IVUDNJWGECEZNY-RGEXLXHISA-N	418	1584116944635
participant_23	M36807	Cc1c2cc(ccc2c3cc(ccc3n1)-c4cc(cc(c4)OC(=O)C)Cl)C(=O)O	ADGZKWMMFKVLJE-UHFFFAOYSA-N	638	1584116948872
participant_15	M36808	CC1=CC(=C/C(=c/2\cc3CCC(C=c3c(c2)Cl)NC(=O)C)/S1)C(=O)NC	PNVNWKILHCTMOZ-RGEXLXHISA-N	484	1584116949617
participant_15	M36809	CC1=CC(=C/C(=c/2\cc3C=CC(C=c3c(c2)Cl)NC(=O)C)/S1)C(=O)NC	FZFKRUFZWOOATR-RGEXLXHISA-N	533	1584116951617
participant_15	M36810	CC1=CC(=C/C(=c/2\cc3C=C/C(=N\C(=O)C)/C=c3c(c2)Cl)/S1)C(=O)NC	SSAUBBJMYUMOBF-PKIWUXPHSA-N	524	1584116954479
participant_23	M36811	Cc1c2cc(ccc2c3cc(ccc3n1)-c4cc(cc(c4)SC(=O)C)Cl)C(=O)O	DKQWALJAJHIJCQ-UHFFFAOYSA-N	643	1584116957689
participant_15	M36812	CC1=CC(=C/C(=C/2\CC3CCC(CC3C(=C2)Cl)NC(=O)C)/S1)C(=O)NC	DMPACYJMOZDWNQ-RGEXLXHISA-N	355	1584116964013
participant_15	M36813	CC1CC(=C/C(=C/2\CC3CCC(CC3C(C2)Cl)NC(=O)C)/S1)C(=O)NC	WKXGXHLFROJEHP-RGEXLXHISA-N	184	1584116966444
participant_15	M36814	CC1CC(C/C(=C/2\CC3CCC(CC3C(C2)Cl)NC(=O)C)/S1)C(=O)NC	KDHNGAZOZCRTJP-RGEXLXHISA-N	112	1584116967509
participant_15	M36815	CC1CC(CC(C2CC3CCC(CC3C(C2)Cl)NC(=O)C)S1)C(=O)NC	DUCMTJIVFGWUDO-UHFFFAOYSA-N	58	1584116969361
participant_15	M36816	CC1CC(CC(C2CC3CCC(CC3C(C2)Cl)NC(=O)C)N1)C(=O)NC	DZVINOWCGAQJSE-UHFFFAOYSA-N	60	1584116971944
participant_15	M36817	CC1C=C(CC(C2CC3CCC(CC3C(C2)Cl)NC(=O)C)N1)C(=O)NC	KREDECVFLYCSQR-UHFFFAOYSA-N	120	1584116980108
participant_15	M36818	CC1=NC(CC(=C1)C(=O)NC)C2CC3CCC(CC3C(C2)Cl)NC(=O)C	WTBGJRWZJMVDRQ-UHFFFAOYSA-N	158	1584116981486
participant_15	M36819	Cc1cc(cc(C2CC3CCC(CC3C(C2)Cl)NC(=O)C)n1)C(=O)NC	YLYOKBKAIRRFEA-UHFFFAOYSA-N	274	1584116983112
participant_23	M36820	Cc1cc(cc2c3ccc(cc3c(C)nc12)C(=O)O)-c4cc(cc(c4)NC(=O)C)Cl	LZRMBCMCYJVREL-UHFFFAOYSA-N	657	1584116983745
participant_15	M36821	Cc1cc(cc(C2=CC3CCC(CC3C(C2)Cl)NC(=O)C)n1)C(=O)NC	OZZNFOVTVSJBOF-UHFFFAOYSA-N	372	1584116985115
participant_23	M36822	CCc1cc(cc2c3ccc(cc3c(C)nc12)C(=O)O)-c4cc(cc(c4)NC(=O)C)Cl	CFMOWRCQXXZTML-UHFFFAOYSA-N	645	1584116985637
participant_15	M36823	Cc1cc(cc(C2=CC3CCC(CC3C(=C2)Cl)NC(=O)C)n1)C(=O)NC	CQJPTNCBEABJAI-UHFFFAOYSA-N	465	1584116986117
participant_15	M36824	Cc1cc(cc(-c2cc3CCC(Cc3c(c2)Cl)NC(=O)C)n1)C(=O)NC	SQSSYGXZJOQFOI-UHFFFAOYSA-N	567	1584116987117
participant_15	M36825	Cc1cc(cc(-c2cc3C=CC(Cc3c(c2)Cl)NC(=O)C)n1)C(=O)NC	SRMYLQJLPHOEPZ-UHFFFAOYSA-N	640	1584116989206
participant_23	M36826	Cc1c2cc(ccc2c3cc(cc(c3n1)NC)-c4cc(cc(c4)NC(=O)C)Cl)C(=O)O	ATUKMEFWTTUYHR-UHFFFAOYSA-N	652	1584116991063
participant_23	M36827	Cc1c2cc(ccc2c3cc(cc(c3n1)NN)-c4cc(cc(c4)NC(=O)C)Cl)C(=O)O	MQNBXIPFDUOPJY-UHFFFAOYSA-N	649	1584116992480
participant_23	M36828	Cc1c2cc(ccc2c3cc(cc(c3n1)N=N)-c4cc(cc(c4)NC(=O)C)Cl)C(=O)O	NFCWHWSHNWOFAS-UHFFFAOYSA-N	656	1584116996813
participant_23	M36829	Cc1c2cc(ccc2c3cc(cc(c3n1)N=O)-c4cc(cc(c4)NC(=O)C)Cl)C(=O)O	UMLKZBVLSLGELY-UHFFFAOYSA-N	650	1584117002413
participant_23	M36830	Cc1c2cc(ccc2c3cc(cc(C=O)c3n1)-c4cc(cc(c4)NC(=O)C)Cl)C(=O)O	APGQCRVCSDXJSV-UHFFFAOYSA-N	662	1584117007672
participant_15	M36647	Cc1cc(cc(-c2cc3ccc(cc3c(c2)Cl)NC(=O)C)n1)C(=O)OC	OHEALAXUXGFDIT-UHFFFAOYSA-N	725	1584117014798
participant_23	M36831	Cc1c2cc(ccc2c3cc(cc(C(=O)C)c3n1)-c4cc(cc(c4)NC(=O)C)Cl)C(=O)O	XUMYGPZICCSUPT-UHFFFAOYSA-N	640	1584117019106
participant_23	M36832	CCC(=O)c1cc(cc2c3ccc(cc3c(C)nc21)C(=O)O)-c4cc(cc(c4)NC(=O)C)Cl	AVRNBJNFHNPNAW-UHFFFAOYSA-N	642	1584117021873
participant_23	M36833	CCCC(=O)c1cc(cc2c3ccc(cc3c(C)nc21)C(=O)O)-c4cc(cc(c4)NC(=O)C)Cl	WQNSSLRSKASLIG-UHFFFAOYSA-N	634	1584117022744
participant_23	M36834	CCCCC(=O)c1cc(cc2c3ccc(cc3c(C)nc21)C(=O)O)-c4cc(cc(c4)NC(=O)C)Cl	DDWAYEKSZZQMRJ-UHFFFAOYSA-N	617	1584117023690
participant_15	M36835	Cc1cc(cc(-c2cc3ccc(cc3c(c2)Cl)NC(=O)C)n1)C(=C)OC	FWXOOVSHXQWZMR-UHFFFAOYSA-N	703	1584117024918
participant_15	M36836	CCC(=C)c1cc(C)nc(c1)-c2cc3ccc(cc3c(c2)Cl)NC(=O)C	SPJFXHHPXVTGJA-UHFFFAOYSA-N	703	1584117025918
participant_15	M36837	CCC(C)c1cc(C)nc(c1)-c2cc3ccc(cc3c(c2)Cl)NC(=O)C	LYTDQMKXJJKKAZ-UHFFFAOYSA-N	677	1584117029982
participant_23	M36838	Cc1c2cc(ccc2c3cc(cc(c3n1)C(=O)C4CCC4)-c5cc(cc(c5)NC(=O)C)Cl)C(=O)O	LWKGTKNMRPAVOJ-UHFFFAOYSA-N	614	1584117031501
participant_15	M36839	CCCc1cc(C)nc(c1)-c2cc3ccc(cc3c(c2)Cl)NC(=O)C	LBHJYZFHFUSSLJ-UHFFFAOYSA-N	680	1584117035495
participant_23	M36840	Cc1c2cc(ccc2c3cc(cc(c3n1)C(=O)C4C5CC54)-c6cc(cc(c6)NC(=O)C)Cl)C(=O)O	FQKVBWHXACKHHK-UHFFFAOYSA-N	621	1584117036033
participant_15	M36841	CCOc1cc(C)nc(c1)-c2cc3ccc(cc3c(c2)Cl)NC(=O)C	ZBPIBFRBURMWKB-UHFFFAOYSA-N	687	1584117038916
participant_23	M36842	CC1C2C1C2C(=O)c3cc(cc4c5ccc(cc5c(C)nc43)C(=O)O)-c6cc(cc(c6)NC(=O)C)Cl	HQHWZKHVSTYEJM-UHFFFAOYSA-N	607	1584117040697
participant_23	M36843	CCC1C2C1C2C(=O)c3cc(cc4c5ccc(cc5c(C)nc43)C(=O)O)-c6cc(cc(c6)NC(=O)C)Cl	PTKKYEKJLXQXHO-UHFFFAOYSA-N	602	1584117041301
participant_15	M36844	Cc1cc(cc(-c2cc3ccc(cc3c(c2)Cl)NC(=O)C)n1)OC	ONDZIJPSYYBQBO-UHFFFAOYSA-N	689	1584117041922
participant_23	M36845	Cc1c2cc(ccc2c3cc(cc(c3n1)C(=O)C4C5C6CCC654)-c7cc(cc(c7)NC(=O)C)Cl)C(=O)O	YQECPUZREAQTSD-UHFFFAOYSA-N	602	1584117043521
participant_15	M36846	Cc1cc(cc(-c2cc3ccc(cc3c(c2)Cl)NC(=O)C)n1)O	YJPPNBQPMGIPIC-UHFFFAOYSA-N	708	1584117047591
participant_23	M36847	Cc1c2cc(ccc2c3cc(cc(c3n1)C(=O)C4C5C67CC6C457)-c8cc(cc(c8)NC(=O)C)Cl)C(=O)O	IHFDAUSJAMOFRJ-UHFFFAOYSA-N	612	1584117047668
participant_15	M36848	Cc1cc(cc(-c2cc3ccc(cc3c(c2)Cl)NC(=O)C)n1)F	BHMRFXWJYBMFND-UHFFFAOYSA-N	700	1584117050753
participant_15	M36849	CC(=O)Nc1ccc2cc(cc(c2c1)Cl)-c3cc(cc(F)n3)F	ISVJHEWMVMMUGN-UHFFFAOYSA-N	667	1584117054264
participant_15	M36850	CC(=O)Nc1ccc2cc(cc(c2c1)Cl)-c3cc(cc(F)n3)Cl	CKWJCUMCRFUSOX-UHFFFAOYSA-N	696	1584117059170
participant_15	M36851	CC(=O)Nc1ccc2cc(cc(c2c1)Cl)-c3cc(cc(Cl)n3)Cl	AQFSUPBMIACMHC-UHFFFAOYSA-N	702	1584117060644
participant_15	M36852	CC(=O)Nc1ccc2cc(cc(c2c1)Cl)-c3cc(cc(n3)O)Cl	SWJXYJOKCAEHCP-UHFFFAOYSA-N	703	1584117068849
participant_15	M36853	CC(=O)Nc1ccc2cc(cc(c2c1)Cl)-c3cc(cc(n3)O)O	HCJGLVGSOGWRBD-UHFFFAOYSA-N	680	1584117069748
participant_15	M36854	Cc1cc(C)nc(c1)-c2cc3ccc(cc3c(c2)Cl)NC(=O)C	FKBWTUGEJYPNND-UHFFFAOYSA-N	740	1584117077473
participant_15	M36855	Cc1ccnc(c1)-c2cc3ccc(cc3c(c2)Cl)NC(=O)C	SXCKGZMKMXWNSY-UHFFFAOYSA-N	726	1584117084066
participant_15	M36856	CC(=O)Nc1ccc2cc(cc(c2c1)Cl)-c3ccccn3	VWOCVMGNTTYRSW-UHFFFAOYSA-N	672	1584117085144
participant_15	M36857	Cc1ccc(-c2cc3ccc(cc3c(c2)Cl)NC(=O)C)nc1	CHIQMRXEZSSPJK-UHFFFAOYSA-N	711	1584117089605
participant_23	M36858	Cc1cc(cc2c(C)nc3ccc(cc3c12)-c4cc(cc(c4)NC(=O)C)Cl)C(=O)O	YFPCQMOHOWBMEL-UHFFFAOYSA-N	652	1584117095793
participant_15	M36859	CCc1ccc(-c2cc3ccc(cc3c(c2)Cl)NC(=O)C)nc1	RGCLBZNDVZZFMA-UHFFFAOYSA-N	674	1584117096510
participant_15	M36860	CCCc1ccc(-c2cc3ccc(cc3c(c2)Cl)NC(=O)C)nc1	AQHCURXFVVGVII-UHFFFAOYSA-N	660	1584117097515
participant_15	M36861	CCC(C)c1ccc(-c2cc3ccc(cc3c(c2)Cl)NC(=O)C)nc1	KIURLTMCNRJPFU-UHFFFAOYSA-N	663	1584117099513
participant_23	M36862	Cc1c2cc(cc(c2c3cc(ccc3n1)-c4cc(cc(c4)NC(=O)C)Cl)Cl)C(=O)O	RANKRXXDEZCDQM-UHFFFAOYSA-N	671	1584117100414
participant_15	M36863	CCC(c1ccc(-c2cc3ccc(cc3c(c2)Cl)NC(=O)C)nc1)O	NDOYDGGGYBCXJL-UHFFFAOYSA-N	667	1584117102513
participant_15	M36864	CCC(=O)c1ccc(-c2cc3ccc(cc3c(c2)Cl)NC(=O)C)nc1	YXSDXXMKQIBETR-UHFFFAOYSA-N	698	1584117108977
participant_15	M36865	CC(=O)Nc1ccc2cc(cc(c2c1)Cl)-c3ccc(cn3)C(=O)NC	OZYSHEYPTCMZRI-UHFFFAOYSA-N	722	1584117112568
participant_15	M36866	CC(=O)Nc1ccc2cc(cc(c2c1)Cl)-c3ccc(cn3)C(=O)N	KZAUFUAWVNYOSJ-UHFFFAOYSA-N	699	1584117119983
participant_23	M36867	Cc1c2cc(cc(c2c3cc(ccc3n1)-c4cc(cc(c4)NC(=O)Cl)Cl)Cl)C(=O)O	XLFUEWVBRRHECC-UHFFFAOYSA-N	661	1584117124125
participant_15	M36868	CC(=O)Nc1ccc2cc(cc(c2c1)Cl)-c3ccc(cn3)[N+](=O)N	WCYFBKOTXCCNCC-UHFFFAOYSA-O	668	1584117125507
participant_23	M36869	Cc1c2cc(cc(c2c3cc(ccc3n1)-c4cc(cc(c4)NC(=O)Cl)Cl)Cl)C(=O)Cl	MXMMRLKDVUJKNX-UHFFFAOYSA-N	649	1584117127644
participant_15	M36870	CC(=O)Nc1ccc2cc(cc(c2c1)Cl)-c3ccc(cn3)[N+](=O)O	DDSANVZUIKOZFG-UHFFFAOYSA-O	675	1584117128788
participant_15	M36871	CC(=O)Nc1ccc2cc(cc(c2c1)Cl)-c3ccc(cn3)N(O)O	CPTRTNNVRXVFTD-UHFFFAOYSA-N	657	1584117132344
participant_15	M36872	CC(=O)Nc1ccc2cc(cc(c2c1)Cl)-c3ccc(cn3)NO	MBBJDXDMNLBYKC-UHFFFAOYSA-N	683	1584117136824
participant_15	M36873	CC(=O)Nc1ccc2cc(cc(c2c1)Cl)-c3ccc(cn3)N	ZMAARMYZHXKHJG-UHFFFAOYSA-N	675	1584117137828
participant_15	M36874	Cc1cc(-c2cc3ccc(cc3c(c2)Cl)NC(=O)C)ncc1N	QKWNLSDEOYTIEM-UHFFFAOYSA-N	704	1584117144579
participant_23	M36875	Cc1c2cc(cc(c2c3cc(ccc3n1)-c4cc(cc(c4)NC(=O)Cl)Cl)Cl)C(=O)C	XCEISQULXZIMCH-UHFFFAOYSA-N	662	1584117147726
participant_15	M36876	Cc1cc(-c2cc3ccc(cc3c(c2)Cl)NC(=O)C)nc(C)c1N	OJCKBAYHVTZVAC-UHFFFAOYSA-N	690	1584117149326
participant_23	M36877	Cc1c2cc(cc(c2c3cc(ccc3n1)-c4cc(cc(c4)NC(=O)C)Cl)Cl)C(=O)C	IIAJOBIRXYLESK-UHFFFAOYSA-N	663	1584117150364
participant_15	M36878	Cc1cc(-c2cc3ccc(cc3c(c2)Cl)NC(=O)C)nc(C)[n+]1N	ROVIQTXPUGATDP-UHFFFAOYSA-O	678	1584117152764
participant_23	M36879	Cc1c2cc(cc(c2c3cc(ccc3n1)-c4cc(cc(c4)NC(=O)O)Cl)Cl)C(=O)C	LHEMVSONQQYLQH-UHFFFAOYSA-N	671	1584117155215
participant_15	M36880	Cc1cc(-c2cc3ccc(cc3c(c2)Cl)NC(=O)C)nc(C)[n+]1C	LYWVWLASJDJJKN-UHFFFAOYSA-O	675	1584117157210
participant_15	M36881	Cc1cc(-c2cc3ccc(cc3c(c2)Cl)NC(=O)C)nc(C)c1C	GOBZBWDPTWBBFY-UHFFFAOYSA-N	683	1584117164376
participant_15	M36882	CCc1cc(C)nc(c1)-c2cc3ccc(cc3c(c2)Cl)NC(=O)C	SRPXWUVXYVMCSU-UHFFFAOYSA-N	694	1584117177909
participant_15	M36883	CC(C)c1cc(C)nc(c1)-c2cc3ccc(cc3c(c2)Cl)NC(=O)C	JCIILWNQMZYWMK-UHFFFAOYSA-N	680	1584117179835
participant_15	M36884	Cc1cc(cc(-c2cc3ccc(cc3c(c2)Cl)NC(=O)C)n1)C(C)O	XEPOPXNAKZUKHQ-UHFFFAOYSA-N	695	1584117182777
participant_15	M36885	Cc1cc(cc(-c2cc3ccc(cc3c(c2)Cl)NC(=O)C)n1)C(O)O	YBLABUAGOODLEI-UHFFFAOYSA-N	689	1584117184148
participant_15	M36886	Cc1cc(cc(-c2cc3ccc(cc3c(c2)Cl)NC(=O)C)n1)N(O)O	PYKFSACQOPHSML-UHFFFAOYSA-N	683	1584117188485
participant_15	M36887	Cc1cc(cc(-c2cc3ccc(cc3c(c2)Cl)NC(=O)C)n1)C(N)O	PKYIMBOAAPPQQW-UHFFFAOYSA-N	694	1584117195395
participant_15	M36888	Cc1cc(cc(-c2cc3ccc(cc3c(c2)Cl)NC(=O)C)n1)C(NC)O	FVHKWKRFMBEOEX-UHFFFAOYSA-N	695	1584117200064
participant_15	M36655	Cc1cc(cc(-c2cc3ccc(cc3c(c2)Cl)NC(=O)C)n1)C(=O)N(C)C	LALVOBQRLFPPKT-UHFFFAOYSA-N	705	1584117241401
participant_15	M36889	CC(C)C(=O)c1cc(C)nc(c1)-c2cc3ccc(cc3c(c2)Cl)NC(=O)C	BQVRQZPNNOBBIA-UHFFFAOYSA-N	710	1584117252192
participant_15	M36890	Cc1cc(cc(-c2cc3ccc(cc3c(c2)Cl)NC(=O)C)n1)C(=O)C(C)O	MPIDRVKRASPJLI-UHFFFAOYSA-N	727	1584117255943
participant_15	M36891	Cc1cc(cc(-c2cc3ccc(cc3c(c2)Cl)NC(=O)C)n1)C(=O)C(=O)C	MAABHCZTLIJZSV-UHFFFAOYSA-N	720	1584117259631
participant_15	M36892	Cc1cc(cc(-c2cc3ccc(cc3c(c2)Cl)NC(=O)C)n1)C(=O)C(=N)C	UPAZJTVPIVKPOV-UHFFFAOYSA-N	716	1584117268215
participant_15	M36893	Cc1cc(cc(-c2cc3ccc(cc3c(c2)Cl)NC(=O)C)n1)C(=O)C(C)N	IJAIFJPJDNJIHU-UHFFFAOYSA-N	714	1584117271931
participant_15	M36894	Cc1cc(cc(-c2cc3ccc(cc3c(c2)Cl)NC(=O)C)n1)C(=O)N(C)N	NYIIOJKWCBIJBF-UHFFFAOYSA-N	714	1584117276898
participant_15	M36656	Cc1cc(cc(-c2cc3ccc(cc3c(c2)Cl)NC(=O)C)n1)C(=O)N	XSWVCXPRCDKQET-UHFFFAOYSA-N	732	1584117284761
participant_15	M36895	Cc1cc(cc(-c2cc3ccc(cc3c(c2)Cl)NC(=O)C)n1)C(=C)O	IDAASIVZJGCIJP-UHFFFAOYSA-N	718	1584117310811
participant_15	M36896	C/C=C(\c1cc(C)nc(c1)-c2cc3ccc(cc3c(c2)Cl)NC(=O)C)/O	YWHRYPLWLSXEOG-IPBDZQFASA-N	716	1584117318997
participant_15	M36897	Cc1cc(cc(-c2cc3ccc(cc3c(c2)Cl)NC(=O)C)n1)/C(=C\O)/O	JTQKLIPFNYHWFO-KEBDBYFISA-N	715	1584117323064
participant_15	M36898	Cc1cc(cc(-c2cc3ccc(cc3c(c2)Cl)NC(=O)C)n1)/C(=N\C)/OC	WAIONINQFJMDRB-XTQSDGFTSA-N	704	1584117346479
participant_15	M36899	CC/C(=N/C)/c1cc(C)nc(c1)-c2cc3ccc(cc3c(c2)Cl)NC(=O)C	CLJBUNMCDUBIQF-FLFQWRMESA-N	704	1584117354429
participant_15	M36900	Cc1cc(cc(-c2cc3ccc(cc3c(c2)Cl)NC(=O)C)n1)/C(=N\C)/CO	VNZLJKJUEYQQDE-LNVKXUELSA-N	721	1584117356748
participant_15	M36901	Cc1cc(cc(-c2cc3ccc(cc3c(c2)Cl)NC(=O)C)n1)/C(=N\O)/CO	AQWXJJBALNEBGY-GFMRDNFCSA-N	720	1584117359432
participant_15	M36902	CCC(c1cc(C)nc(c1)-c2cc3ccc(cc3c(c2)Cl)NC(=O)C)NC	CIFRNMQSALKGSS-UHFFFAOYSA-N	678	1584117366708
participant_15	M36903	Cc1cc(cc(-c2cc3ccc(cc3c(c2)Cl)NC(=O)C)n1)C(NC)OC	FZGAQWXUNIUBKR-UHFFFAOYSA-N	677	1584117370146
participant_15	M36904	Cc1c(C)nc(cc1C(=O)N)-c2cc3ccc(cc3c(c2)Cl)NC(=O)C	BDNKUHIOWURIPM-UHFFFAOYSA-N	699	1584117396499
participant_15	M36905	Cc1c(c(cc(-c2cc3ccc(cc3c(c2)Cl)NC(=O)C)n1)C(=O)N)O	BJTZIOIETCHJIB-UHFFFAOYSA-N	702	1584117400179
participant_15	M36906	Cc1c(c(cc(-c2cc3ccc(cc3c(c2)Cl)NC(=O)C)n1)C(=O)N)F	DOQQIHLLKJNBDY-UHFFFAOYSA-N	689	1584117404039
participant_15	M36907	Cc1c(c(cc(-c2cc3ccc(cc3c(c2)Cl)NC(=O)C)n1)C(=O)N)Cl	HZCRUJDSIDWLAK-UHFFFAOYSA-N	700	1584117407729
participant_15	M36908	Cc1c(c(cc(-c2cc3ccc(cc3c(c2)Cl)NC(=O)C)n1)C(=O)NC)Cl	FRCLVKULMWJJEH-UHFFFAOYSA-N	723	1584117412762
participant_15	M36909	Cc1c(c(cc(-c2cc3ccc(cc3c(c2)Cl)NC(=O)C)n1)C(=O)NC)N	QBUHPCNMMLZQFD-UHFFFAOYSA-N	713	1584117418567
participant_15	M36910	Cc1c(C)nc(cc1C(=O)NC)-c2cc3ccc(cc3c(c2)Cl)NC(=O)C	JYMBGWOEDYFDEN-UHFFFAOYSA-N	710	1584117429131
participant_15	M36911	CCc1c(C)nc(cc1C(=O)NC)-c2cc3ccc(cc3c(c2)Cl)NC(=O)C	ZULYIDRBYVQCKL-UHFFFAOYSA-N	694	1584117434265
participant_15	M36912	CCc1c(cc(-c2cc3ccc(cc3c(c2)Cl)NC(=O)C)nc1CC)C(=O)NC	IXKQMOSVKSNRJM-UHFFFAOYSA-N	658	1584117436724
participant_15	M36913	CCc1c(C)c(cc(-c2cc3ccc(cc3c(c2)Cl)NC(=O)C)n1)C(=O)NC	LDRBPJWCAPDTJZ-UHFFFAOYSA-N	694	1584117440941
participant_15	M36914	CCc1cc(cc(-c2cc3ccc(cc3c(c2)Cl)NC(=O)C)n1)C(=O)NC	OZZMNADZOIMXPM-UHFFFAOYSA-N	719	1584117441946
participant_15	M36915	CC(=O)Nc1ccc2cc(cc(c2c1)Cl)-c3cc(cc(n3)OC)C(=O)NC	IAFRQJNXYACAJZ-UHFFFAOYSA-N	733	1584117446670
participant_15	M36916	CC(=O)Nc1ccc2cc(cc(c2c1)Cl)-c3cc(cc(n3)SC)C(=O)NC	RQLGFZPJCNVABI-UHFFFAOYSA-N	719	1584117452255
participant_15	M36917	CC(=O)Nc1ccc2cc(cc(c2c1)Cl)-c3cc(cc(CF)n3)C(=O)NC	KLZLLEUROQVMBY-UHFFFAOYSA-N	717	1584117461896
participant_15	M36918	Cc1cc(cc(-c2cc3ccc(cc3c(c2)Cl)NC(=O)C)n1)[N+](=O)NC	QPOCRLXJJHPSTI-UHFFFAOYSA-O	696	1584117493315
participant_15	M36919	Cc1cc(cc(-c2cc3ccc(cc3c(c2)Cl)NC(=O)C)n1)NNC	CEPFMESDQOXQMG-UHFFFAOYSA-N	706	1584117499869
participant_15	M36920	CCNc1cc(C)nc(c1)-c2cc3ccc(cc3c(c2)Cl)NC(=O)C	YMEBUMVHWPAJOT-UHFFFAOYSA-N	690	1584117503551
participant_15	M36921	Cc1cc(cc(-c2cc3ccc(cc3c(c2)Cl)NC(=O)C)n1)NCO	STVGIUCBDHRRFR-UHFFFAOYSA-N	707	1584117505742
participant_20	M36922	C=C(/C=C(/C)\N=C\c1cc2ccc(cc2c(c1)Cl)NC(=O)C)C(=O)NC	VZVPNVHNACPRPR-COPLCSSTSA-N	555	1584117509884
participant_15	M36923	Cc1cc(cc(-c2cc3ccc(cc3c(c2)Cl)NC(=O)C)n1)/N=C/O	FFEWEXCUADYDHZ-UHFFFAOYSA-N	697	1584117510647
participant_20	M36924	C/C(=C/CC(=O)NC)/N=C/c1cc2ccc(cc2c(c1)Cl)NC(=O)C	QJEOABWMMKXOFM-DJHKOKCCSA-N	563	1584117511134
participant_20	M36925	CC1=CC(C(=N1)c2cc3ccc(cc3c(c2)Cl)NC(=O)C)C(=O)NC	DEUUTZHICDYPHY-UHFFFAOYSA-N	681	1584117518148
participant_20	M36926	CC1CC(C(=N1)c2cc3ccc(cc3c(c2)Cl)NC(=O)C)C(=O)NC	JZSYBABYGXFNSM-UHFFFAOYSA-N	604	1584117535897
participant_20	M36927	CC1CC(C(c2cc3ccc(cc3c(c2)Cl)NC(=O)C)N1)C(=O)NC	MYNSQFASIOPXNZ-UHFFFAOYSA-N	553	1584117538458
participant_15	M36928	Cc1cc(cc(-c2cc3ccc(cc3c(c2)Cl)NC(=O)C)n1)NC(=O)C	WTSKTISHEYQAQU-UHFFFAOYSA-N	707	1584117539511
participant_20	M36929	Cc1cc(c(-c2cc3ccc(cc3c(c2)Cl)NC(=O)C)[nH]1)C(=O)NC	AIHFWCGNMZPURA-UHFFFAOYSA-N	692	1584117542123
participant_15	M36930	CCC(=O)Nc1cc(C)nc(c1)-c2cc3ccc(cc3c(c2)Cl)NC(=O)C	IJKZYTVDCYVUFH-UHFFFAOYSA-N	721	1584117543668
participant_15	M36931	Cc1cc(cc(-c2cc3ccc(cc3c(c2)Cl)NC(=O)C)n1)NC(=O)SC	XEFNFBGLBFKZLN-UHFFFAOYSA-N	735	1584117546890
participant_15	M36932	Cc1cc(cc(-c2cc3ccc(cc3c(c2)Cl)NC(=O)C)n1)N(C)C(=O)SC	DLICCIBWKZGCHU-UHFFFAOYSA-N	682	1584117552601
participant_20	M36933	Cc1cc(C(=O)NC)[n+](-c2cc3ccc(cc3c(c2)Cl)NC(=O)C)[nH]1	RDWSEYOVLIPXLZ-UHFFFAOYSA-O	674	1584117553767
participant_15	M36934	CCN(c1cc(C)nc(c1)-c2cc3ccc(cc3c(c2)Cl)NC(=O)C)C(=O)SC	VCRBJATWXGYKPZ-UHFFFAOYSA-N	681	1584117556287
participant_20	M36935	CC1=CC(=[N+](C1)c2cc3ccc(cc3c(c2)Cl)NC(=O)C)C(=O)NC	VAIGMPVNLWRUBE-UHFFFAOYSA-O	674	1584117557445
participant_15	M36936	CCCN(c1cc(C)nc(c1)-c2cc3ccc(cc3c(c2)Cl)NC(=O)C)C(=O)SC	PDPDNSMGSUJXRT-UHFFFAOYSA-N	662	1584117558385
participant_15	M36937	CC(C)CN(c1cc(C)nc(c1)-c2cc3ccc(cc3c(c2)Cl)NC(=O)C)C(=O)SC	KUCKPPFIPCTKDB-UHFFFAOYSA-N	650	1584117561261
participant_20	M36938	CC1=NC(=[N+](C1)c2cc3ccc(cc3c(c2)Cl)NC(=O)C)C(=O)NC	GOHILMWZBRZBEB-UHFFFAOYSA-O	652	1584117562773
participant_15	M36939	Cc1cc(cc(-c2cc3ccc(cc3c(c2)Cl)NC(=O)C)n1)N(CC(C)O)C(=O)SC	UBFZZHKOLJRBRD-UHFFFAOYSA-N	674	1584117564392
participant_20	M36940	CC1=NC(=C(C1)c2cc3ccc(cc3c(c2)Cl)NC(=O)C)C(=O)NC	UVCJLSHADQIGKP-UHFFFAOYSA-N	672	1584117565712
participant_15	M36941	Cc1cc(cc(-c2cc3ccc(cc3c(c2)Cl)NC(=O)C)n1)N(CC(=O)C)C(=O)SC	FPBBYSMUCDWAQE-UHFFFAOYSA-N	659	1584117569050
participant_20	M36942	Cc1[nH]c(-c2cc3ccc(cc3c(c2)Cl)NC(=O)C)c(C(=O)NC)n1	YNPRWHCNUWGMMT-UHFFFAOYSA-N	671	1584117569749
participant_15	M36943	Cc1cc(cc(-c2cc3ccc(cc3c(c2)Cl)NC(=O)C)n1)N(CC=O)C(=O)SC	XDIXVQDXPZCZTG-UHFFFAOYSA-N	688	1584117583079
participant_15	M36944	Cc1cc(cc(-c2cc3ccc(cc3c(c2)Cl)NC(=O)C)n1)NC(=O)OC	NDMIXPMFBCCTNS-UHFFFAOYSA-N	728	1584117592625
participant_20	M36540	Cc1cc(cc(-c2cc3ccc(c(C)c3c(c2)Cl)NC(=O)C)n1)C(=O)NC	WBGOKLNAKXQMKB-UHFFFAOYSA-N	711	1584117594623
participant_15	M36945	Cc1cc(cc(-c2cc3ccc(cc3c(c2)Cl)NC(=O)C)n1)OC(=O)OC	ZJLHDNLPCHBYAI-UHFFFAOYSA-N	693	1584117596686
participant_15	M36946	Cc1cc(cc(-c2cc3ccc(cc3c(c2)Cl)NC(=O)C)n1)CC(=O)OC	BGJUYSZGIZOOPD-UHFFFAOYSA-N	696	1584117606325
participant_15	M36947	Cc1cc(cc(-c2cc3ccc(cc3c(c2)Cl)NC(=O)C)n1)CC(O)OC	TVBBDYVELCMCJC-UHFFFAOYSA-N	679	1584117609951
participant_15	M36948	Cc1cc(cc(-c2cc3ccc(cc3c(c2)Cl)NC(=O)C)n1)/C=C(/O)\OC	HYMKRYCYHREDHQ-WNFQYIGGSA-N	681	1584117612978
participant_20	M36949	CCc1c(ccc2cc(cc(c21)Cl)-c3cc(cc(C)n3)C(=O)NC)NC(=O)C	YASSGIZOULSOHU-UHFFFAOYSA-N	701	1584117616800
participant_20	M36950	CCCc1c(ccc2cc(cc(c21)Cl)-c3cc(cc(C)n3)C(=O)NC)NC(=O)C	YUURARBLUIGEKI-UHFFFAOYSA-N	687	1584117617797
participant_15	M36951	Cc1cc(cc(-c2cc3ccc(cc3c(c2)Cl)NC(=O)C)n1)C=C(OC)OC	FRWQZYLAZHGJLX-UHFFFAOYSA-N	649	1584117618861
participant_20	M36952	Cc1cc(cc(-c2cc3ccc4c(CCCN4C(=O)C)c3c(c2)Cl)n1)C(=O)NC	DXUJFXFQUPUPCE-UHFFFAOYSA-N	643	1584117619195
participant_20	M36953	Cc1cc(cc(-c2cc3ccc4C(CCCc4c3c(c2)Cl)C(=O)C)n1)C(=O)NC	IWWHKAACLLTJEP-UHFFFAOYSA-N	638	1584117626428
participant_20	M36954	Cc1cc(cc(-c2cc3ccc4c(cccc4c3c(c2)Cl)C(=O)C)n1)C(=O)NC	BMQLNWTVPNCUFT-UHFFFAOYSA-N	695	1584117630055
participant_15	M36955	Cc1cc(cc(-c2cc3ccc(cc3c(c2)Cl)NC(=O)C)n1)C=C(O)O	GTMIBVCLWHBCAP-UHFFFAOYSA-N	688	1584117640227
participant_20	M36956	Cc1ccc2c(ccc3cc(cc(c32)Cl)-c4cc(cc(C)n4)C(=O)NC)c1C(=O)C	OGQQXYFAXAFPAS-UHFFFAOYSA-N	666	1584117646132
participant_15	M36957	Cc1cc(cc(-c2cc3ccc(cc3c(c2)Cl)NC(=O)C)n1)CC(O)O	YCYGNRJXJPEGIW-UHFFFAOYSA-N	680	1584117648049
participant_20	M36958	Cc1cc2c(ccc3cc(cc(c32)Cl)-c4cc(cc(C)n4)C(=O)NC)c(c1C)C(=O)C	FAMMCGZFMGRCIW-UHFFFAOYSA-N	652	1584117651222
participant_20	M36959	Cc1cc(cc(-c2cc3ccc4c(c(C)c(C)c(C)c4c3c(c2)Cl)C(=O)C)n1)C(=O)NC	AMOQJFWFSPRRLK-UHFFFAOYSA-N	595	1584117653370
participant_15	M36960	Cc1cc(cc(-c2cc3ccc(cc3c(c2)Cl)NC(=O)C)n1)CN(O)O	NFNLEFILUIPIPK-UHFFFAOYSA-N	680	1584117654405
participant_15	M36961	Cc1cc(cc(-c2cc3ccc(cc3c(c2)Cl)NC(=O)C)n1)CNO	OOZRGNIBSRKCHE-UHFFFAOYSA-N	693	1584117660406
participant_15	M36962	Cc1cc(cc(-c2cc3ccc(cc3c(c2)Cl)NC(=O)C)n1)C(C)NO	OXCXUENDHCGMMR-UHFFFAOYSA-N	695	1584117663874
participant_15	M36963	Cc1cc(cc(-c2cc3ccc(cc3c(c2)Cl)NC(=O)C)n1)C(C)NC	JAEFUKNCRXQWDN-UHFFFAOYSA-N	685	1584117667752
participant_20	M36625	Cc1cc(cc(-c2ccc3cc(ccc3c2)NC(=O)C)n1)C(=O)NC	HHCWNYRNOPSTHO-UHFFFAOYSA-N	709	1584117693918
participant_20	M36964	Cc1cc(cc2ccc(cc12)-c3cc(cc(C)n3)C(=O)NC)NC(=O)C	QCAWZRVUJKQEHE-UHFFFAOYSA-N	702	1584117699391
participant_20	M36965	Cc1cc(cc(-c2ccc3cc(cc(c3c2)Cl)NC(=O)C)n1)C(=O)NC	KCCIQEZILKRROH-UHFFFAOYSA-N	734	1584117707838
participant_20	M36966	Cc1cc(cc(-c2cc3ccc(cc3c(c2)Cl)NC(=O)C)n1)C=O	AQZJRDPBKGKBPN-UHFFFAOYSA-N	717	1584118451143
participant_20	M36967	Cc1cccc(-c2cc3ccc(cc3c(c2)Cl)NC(=O)C)n1	FETHENZHIAAXDH-UHFFFAOYSA-N	697	1584118453772
participant_20	M36854	Cc1cc(C)nc(c1)-c2cc3ccc(cc3c(c2)Cl)NC(=O)C	FKBWTUGEJYPNND-UHFFFAOYSA-N	740	1584118458194
participant_20	M36968	CCc1cc(C)cc(-c2cc3ccc(cc3c(c2)Cl)NC(=O)C)n1	YGQLBQXRCDNSQV-UHFFFAOYSA-N	724	1584118463241
participant_20	M36969	CCc1cc(CC)nc(c1)-c2cc3ccc(cc3c(c2)Cl)NC(=O)C	BBKJMQSLBJWQKQ-UHFFFAOYSA-N	656	1584118465716
participant_20	M36882	CCc1cc(C)nc(c1)-c2cc3ccc(cc3c(c2)Cl)NC(=O)C	SRPXWUVXYVMCSU-UHFFFAOYSA-N	694	1584118469149
participant_20	M36970	Cc1cc(-c2cc3ccc(cc3c(c2)Cl)NC(=O)C)nc(c1)SC	ADRIXNCRLMMOPS-UHFFFAOYSA-N	730	1584118493665
participant_20	M36971	CCSc1cc(C)cc(-c2cc3ccc(cc3c(c2)Cl)NC(=O)C)n1	YJFCNGZBCQBBNG-UHFFFAOYSA-N	721	1584118498878
participant_20	M36972	CCCc1cc(C)cc(-c2cc3ccc(cc3c(c2)Cl)NC(=O)C)n1	VDUJQVKHDMHLGD-UHFFFAOYSA-N	709	1584118504574
participant_20	M36973	Cc1cc(CSC)nc(c1)-c2cc3ccc(cc3c(c2)Cl)NC(=O)C	GCIJMYVPJNKGPA-UHFFFAOYSA-N	715	1584118507387
participant_20	M36974	CCCSc1cc(C)cc(-c2cc3ccc(cc3c(c2)Cl)NC(=O)C)n1	HPTKXVHYWARUDH-UHFFFAOYSA-N	706	1584118528507
participant_20	M36975	CC(C)CSc1cc(C)cc(-c2cc3ccc(cc3c(c2)Cl)NC(=O)C)n1	PIPPHIWNCRWXCA-UHFFFAOYSA-N	697	1584118529663
participant_20	M36976	Cc1cc(-c2cc3ccc(cc3c(c2)Cl)NC(=O)C)nc(c1)SCC(C)O	KTFVBBWEDMLZNJ-UHFFFAOYSA-N	713	1584118535802
participant_20	M36977	Cc1cc(-c2cc3ccc(cc3c(c2)Cl)NC(=O)C)nc(c1)SCC(=O)C	FCLLPFZPDDVMCW-UHFFFAOYSA-N	725	1584118539544
participant_20	M36978	Cc1cc(-c2cc3ccc(cc3c(c2)Cl)NC(=O)C)nc(c1)SCC(=O)O	VUJYXQNFUIFCCK-UHFFFAOYSA-N	736	1584118552007
participant_20	M36979	Cc1cc(-c2cc3ccc(cc3c(c2)Cl)NC(=O)C)nc(c1)SNC(=O)O	AQVCYWBPZWFXBY-UHFFFAOYSA-N	744	1584118559125
participant_20	M36980	Cc1cc(-c2cc3ccc(cc3c(c2)Cl)NC(=O)C)nc(c1)SNC(=O)C	JRCPPNOEIBVBDK-UHFFFAOYSA-N	734	1584118566406
participant_20	M36981	CCc1cc(-c2cc3ccc(cc3c(c2)Cl)NC(=O)C)nc(c1)SCC(=O)C	GIYNTOQXEBYCDV-UHFFFAOYSA-N	664	1584118575551
participant_20	M36982	C/C(=C/CC(=O)NC)/N=C(\C)/c1cc2ccc(cc2c(c1)Cl)NC(=O)C	PZUFBYFIKWAGHB-YMSYEBBISA-N	563	1584118727157
participant_20	M36983	CC1CC(=C(c2cc3ccc(cc3c(c2)Cl)NC(=O)C)N1)C(=O)NC	ZBSKDVXEAUAHPH-UHFFFAOYSA-N	642	1584118753171
participant_20	M36984	CC(=O)Nc1ccc2cc(cc(c2c1)Cl)C3C(C(=O)NC)SC(C)N3	OYHSOLKJXZWWFA-UHFFFAOYSA-N	559	1584118756962
participant_20	M36985	CC(=O)Nc1ccc2cc(cc(c2c1)Cl)-c3c(C(=O)NC)sc(C)n3	DDIHLCMBSVHWAX-UHFFFAOYSA-N	672	1584118761554
participant_20	M36986	Cc1cc(cc(-c2cc3ccc(cc3c(c2)Cl)-n4ccccc4=O)n1)C(=O)SC	NBWJJIYMJUUVCE-UHFFFAOYSA-N	653	1584118795777
participant_20	M36987	CCNC(=O)c1cc(C)nc(c1)-c2cc3ccc(cc3c(c2)Cl)-n4ccccc4=O	USBMMWNUGLEMTD-UHFFFAOYSA-N	669	1584118804034
participant_20	M36988	CCCNC(=O)c1cc(C)nc(c1)-c2cc3ccc(cc3c(c2)Cl)-n4ccccc4=O	IMMFGTKWEQXSCX-UHFFFAOYSA-N	668	1584118805473
participant_20	M36989	Cc1cc(cc(-c2cc3ccc(cc3c(c2)Cl)-n4ccccc4=O)n1)C(=O)NCSC	KTYMGCPZGCYKJG-UHFFFAOYSA-N	667	1584118811664
participant_20	M36990	Cc1cc(cc(-c2cc3ccc(cc3c(c2)O)NC(=O)C)n1)C(=O)NC	HHCBQZZDPKMWLF-UHFFFAOYSA-N	727	1584118908373
participant_20	M36991	Cc1cc(cc(-c2cc3ccc(cc3c(n2)O)NC(=O)C)n1)C(=O)NC	SQNGIBKRKQCSMD-UHFFFAOYSA-N	676	1584118920809
participant_20	M36992	Cc1cc(cc(C2Cc3ccc(cc3C(N2)O)NC(=O)C)n1)C(=O)NC	ZOIMTBRGCJZFHF-UHFFFAOYSA-N	619	1584118927848
participant_20	M36993	Cc1cc(cc(C2Cc3ccc(cc3C(C2)O)NC(=O)C)n1)C(=O)NC	AUWZZGRAJNVRKI-UHFFFAOYSA-N	613	1584118934889
participant_20	M36994	Cc1cc(cc(C2Cc3ccc(cc3C(=O)C2)NC(=O)C)n1)C(=O)NC	VQFPKGLXAFFWKK-UHFFFAOYSA-N	621	1584118939645
participant_20	M36995	CCCNC(=O)c1cc(C)nc(c1)-c2cc3ccc(cc3c(c2)Cl)NC(=O)C	FINDASKSIYNHMY-UHFFFAOYSA-N	732	1584118967431
participant_20	M36996	Cc1c2CCCNC(=O)c2cc(-c3cc4ccc(cc4c(c3)Cl)NC(=O)C)n1	SHGHWKMHJIPEMR-UHFFFAOYSA-N	626	1584118968227
participant_20	M36997	Cc1c2CC=CNC(=O)c2cc(-c3cc4ccc(cc4c(c3)Cl)NC(=O)C)n1	FOGZYULJQLBQLS-UHFFFAOYSA-N	680	1584118974361
participant_20	M36998	Cc1cc(cc(-c2cc3ccccc3c(c2)Cl)n1)C(=O)NC	AJDBXKARHSWBQQ-UHFFFAOYSA-N	697	1584119028068
participant_20	M36999	Cc1ccc2c(c1)cc(cc2Cl)-c3cc(cc(C)n3)C(=O)NC	YUWOVQOKWHVYJR-UHFFFAOYSA-N	726	1584119032113
participant_20	M37000	CCc1ccc2c(c1)cc(cc2Cl)-c3cc(cc(C)n3)C(=O)NC	BXVLQXNYYIWMGH-UHFFFAOYSA-N	694	1584119032821
participant_20	M37001	CCCc1ccc2c(c1)cc(cc2Cl)-c3cc(cc(C)n3)C(=O)NC	HBTCKDLQCFXDLJ-UHFFFAOYSA-N	680	1584119033503
participant_20	M37002	CCCCc1ccc2c(c1)cc(cc2Cl)-c3cc(cc(C)n3)C(=O)NC	FCHZHYBYMFJFGP-UHFFFAOYSA-N	661	1584119034175
participant_20	M37003	Cc1cc(cc(-c2cc3cc4CCCCc4cc3c(c2)Cl)n1)C(=O)NC	JWWZVUMXFQHSLV-UHFFFAOYSA-N	581	1584119034913
participant_20	M37004	Cc1cc(cc(-c2cc3cc4ccccc4cc3c(c2)Cl)n1)C(=O)NC	ZFWSCAVPJQCZHG-UHFFFAOYSA-N	670	1584119037562
participant_20	M37005	Cc1ccc2cc3cc(cc(c3cc2c1)Cl)-c4cc(cc(C)n4)C(=O)NC	CTXRTAQMQJBSOO-UHFFFAOYSA-N	693	1584119043242
participant_20	M37006	CCc1ccc2cc3cc(cc(c3cc2c1)Cl)-c4cc(cc(C)n4)C(=O)NC	BYKLSFDRJBYSCK-UHFFFAOYSA-N	669	1584119044769
participant_20	M37007	CCCc1ccc2cc3cc(cc(c3cc2c1)Cl)-c4cc(cc(C)n4)C(=O)NC	BOWMVQKBLQXGLR-UHFFFAOYSA-N	658	1584119046296
participant_20	M37008	CCCCc1ccc2cc3cc(cc(c3cc2c1)Cl)-c4cc(cc(C)n4)C(=O)NC	OLICUIIHLBWTEL-UHFFFAOYSA-N	644	1584119048774
participant_20	M37009	CCCCCc1ccc2cc3cc(cc(c3cc2c1)Cl)-c4cc(cc(C)n4)C(=O)NC	LDVIVBLBZDCHND-UHFFFAOYSA-N	622	1584119051625
participant_20	M37010	CCCC(C)Cc1ccc2cc3cc(cc(c3cc2c1)Cl)-c4cc(cc(C)n4)C(=O)NC	TVHATIAZYNQMCJ-UHFFFAOYSA-N	637	1584119056091
participant_20	M37011	CCCC(C)Nc1ccc2cc3cc(cc(c3cc2c1)Cl)-c4cc(cc(C)n4)C(=O)NC	GLSDMDRKTOGVQV-UHFFFAOYSA-N	656	1584119059860
participant_20	M37012	CCCC(Nc1ccc2cc3cc(cc(c3cc2c1)Cl)-c4cc(cc(C)n4)C(=O)NC)O	DSQONHDIFIBBFX-UHFFFAOYSA-N	659	1584119063009
participant_20	M37013	CCCC(=O)Nc1ccc2cc3cc(cc(c3cc2c1)Cl)-c4cc(cc(C)n4)C(=O)NC	MUENXLPHUOIYFZ-UHFFFAOYSA-N	700	1584119066410
participant_20	M37014	Cc1cc(cc(-c2cc3cc4ccc(cc4cc3c(c2)Cl)NC(=O)CSC)n1)C(=O)NC	BZWCACZDAYVHOI-UHFFFAOYSA-N	699	1584119070650
participant_20	M37015	Cc1cc(cc(-c2cc3cc4ccc(cc4cc3c(c2)Cl)NC(=O)CSS)n1)C(=O)NC	VHWRWSRZMNFFLN-UHFFFAOYSA-N	697	1584119075087
participant_20	M37016	Cc1cc(cc(-c2cc3cc4ccc(cc4cc3c(c2)Cl)NC(=O)CCS)n1)C(=O)NC	CFDUOIHMZYKOAI-UHFFFAOYSA-N	699	1584119078059
participant_20	M37017	Cc1cc(cc(-c2cc3cc4ccc(cc4cc3c(c2)Cl)NC(=O)C)n1)C(=O)NC	HFZCYAXXMJLSBK-UHFFFAOYSA-N	718	1584119088197
participant_20	M37018	Cc1cc(cc(-c2cc3cc4ccc(cc4cc3c(c2)Cl)NC=O)n1)C(=O)NC	QSICLSYGCQMBLD-UHFFFAOYSA-N	702	1584119089296
participant_20	M37019	Cc1cc(cc(-c2cc3cc4ccc(cc4cc3c(c2)Cl)NC)n1)C(=O)NC	KGVIQXCSKWWORU-UHFFFAOYSA-N	682	1584119090125
participant_20	M37020	Cc1cc(cc(-c2cc3cc4ccc(cc4cc3c(c2)Cl)N)n1)C(=O)NC	KOJVSKLHYKONHS-UHFFFAOYSA-N	679	1584119091117
participant_20	M37021	Cc1cc(cc(-c2cc3cc4ccc(cc4cc3c(c2)Cl)CS)n1)C(=O)NC	XVNWCNJXQDJOQH-UHFFFAOYSA-N	668	1584119104143
participant_20	M37022	Cc1cc(cc(-c2cc3ccc(cc3c(c2)Cl)NC(=O)C)n1)CNC	FLPNJXYEDDAYJS-UHFFFAOYSA-N	688	1584119197823
participant_20	M36839	CCCc1cc(C)nc(c1)-c2cc3ccc(cc3c(c2)Cl)NC(=O)C	LBHJYZFHFUSSLJ-UHFFFAOYSA-N	680	1584119205868
participant_20	M37023	CC(C)Cc1cc(C)nc(c1)-c2cc3ccc(cc3c(c2)Cl)NC(=O)C	YBXUVRHRSVSADG-UHFFFAOYSA-N	672	1584119206924
participant_20	M37024	Cc1cc(CC(C)O)cc(-c2cc3ccc(cc3c(c2)Cl)NC(=O)C)n1	HXFJSSUVZQHJKG-UHFFFAOYSA-N	687	1584119211187
participant_20	M37025	Cc1cc(cc(-c2cc3ccc(cc3c(c2)Cl)NC(=O)C)n1)NC(C)O	CITJRMZHEMNYMS-UHFFFAOYSA-N	696	1584119214526
participant_20	M36928	Cc1cc(cc(-c2cc3ccc(cc3c(c2)Cl)NC(=O)C)n1)NC(=O)C	WTSKTISHEYQAQU-UHFFFAOYSA-N	707	1584119218060
participant_20	M37026	Cc1cc(cc(-c2cc3ccc(cc3c(c2)Cl)NC(=O)C)n1)NC(=O)S	VWYDNPXLTSOKPC-UHFFFAOYSA-N	728	1584119222224
participant_20	M36931	Cc1cc(cc(-c2cc3ccc(cc3c(c2)Cl)NC(=O)C)n1)NC(=O)SC	XEFNFBGLBFKZLN-UHFFFAOYSA-N	735	1584119228172
participant_20	M37027	CCSC(=O)Nc1cc(C)nc(c1)-c2cc3ccc(cc3c(c2)Cl)NC(=O)C	XCLUEYBBNLXXBC-UHFFFAOYSA-N	726	1584119230431
participant_20	M36914	CCc1cc(cc(-c2cc3ccc(cc3c(c2)Cl)NC(=O)C)n1)C(=O)NC	OZZMNADZOIMXPM-UHFFFAOYSA-N	719	1584119260936
participant_20	M37028	CC(C)c1cc(cc(-c2cc3ccc(cc3c(c2)Cl)NC(=O)C)n1)C(=O)NC	JIYISCPXEDGDRC-UHFFFAOYSA-N	718	1584119262014
participant_20	M37029	CCC(C)c1cc(cc(-c2cc3ccc(cc3c(c2)Cl)NC(=O)C)n1)C(=O)NC	JARKMELGKGIZKP-UHFFFAOYSA-N	702	1584119262711
participant_20	M37030	CCC(c1cc(cc(-c2cc3ccc(cc3c(c2)Cl)NC(=O)C)n1)C(=O)NC)O	JXZCYQGKBOIXMX-UHFFFAOYSA-N	711	1584119265761
participant_20	M37031	CC(=O)Nc1ccc2cc(cc(c2c1)Cl)-c3cc(cc(C(NC)O)n3)C(=O)NC	DTYRFFOGLMOKBD-UHFFFAOYSA-N	708	1584119269110
participant_20	M37032	CC(=O)Nc1ccc2cc(cc(c2c1)Cl)-c3cc(cc(C(=O)NC)n3)C(=O)NC	SARHJERCKIUXIW-UHFFFAOYSA-N	706	1584119272405
participant_20	M37033	CC(=O)Nc1ccc2cc(cc(c2c1)Cl)-c3cc(cc(C(=O)NC)n3)CNC	UMYVUXQWQUNSCK-UHFFFAOYSA-N	688	1584119278202
participant_20	M37034	Cc1cc(-c2cc3ccc(cc3c(c2)Cl)NC(=O)C)nc(c1)C(=O)NC	VXGINVZENMYQBC-UHFFFAOYSA-N	756	1584119279408
participant_20	M37035	CC(=O)Nc1ccc2cc(cc(c2c1)Cl)-c3cc(cc(C(=O)NC)n3)S	DILDEAZHMKQHPN-UHFFFAOYSA-N	711	1584119288709
participant_20	M37036	Cc1cc(-c2cc3ccc(cc3c(c2)Cl)NC(=O)C)nc(C(=O)NC)n1	KUNPEXDSHIZFIV-UHFFFAOYSA-N	697	1584119310163
participant_20	M37037	Cc1cc(cc(C(=O)NC)n1)-c2cc3ccc(cc3c(c2)Cl)NC(=O)C	XDWQGWGIANVZOX-UHFFFAOYSA-N	716	1584119312878
participant_20	M37038	Cc1cc(-c2cc3ccc(cc3c(c2)Cl)NC(=O)C)nc(c1)C(=O)N(C)C	FJYSHACCZPFLEA-UHFFFAOYSA-N	717	1584119339160
participant_20	M37039	Cc1cc(-c2cc3ccc(cc3c(c2)Cl)NC(=O)C)nc(c1)C(=O)N	CDMGHTMUUMWPLH-UHFFFAOYSA-N	739	1584119346379
participant_20	M37040	Cc1cc(C=O)nc(c1)-c2cc3ccc(cc3c(c2)Cl)NC(=O)C	REUKOTIWTUQNOE-UHFFFAOYSA-N	739	1584119347629
participant_20	M37041	CC(C)Cc1cc(C)cc(-c2cc3ccc(cc3c(c2)Cl)NC(=O)C)n1	VUTMCMVXBPWIHM-UHFFFAOYSA-N	700	1584119355700
participant_20	M37042	Cc1cc(CC(C)O)nc(c1)-c2cc3ccc(cc3c(c2)Cl)NC(=O)C	DXUNUQADCRKLJD-UHFFFAOYSA-N	716	1584119358731
participant_20	M37043	Cc1cc(-c2cc3ccc(cc3c(c2)Cl)NC(=O)C)nc(c1)NC(C)O	HMFYFUMDETVJQT-UHFFFAOYSA-N	723	1584119361582
participant_20	M37044	Cc1cc(-c2cc3ccc(cc3c(c2)Cl)NC(=O)C)nc(c1)NC(=O)C	AAXWAXREYPIWPO-UHFFFAOYSA-N	739	1584119367093
participant_20	M37045	Cc1cc(-c2cc3ccc(cc3c(c2)Cl)NC(=O)C)nc(c1)NC(=O)O	GLETZFGVFNKBRR-UHFFFAOYSA-N	762	1584119371806
participant_20	M37046	Cc1cc(-c2cc3ccc(cc3c(c2)Cl)NC(=O)C)nc(c1)NC(=O)OC	WAUVXVJLPUHFLP-UHFFFAOYSA-N	755	1584119380310
participant_20	M37047	Cc1cc(-c2cc3ccc(cc3c(c2)Cl)NC(=O)C)nc(c1)NC(=O)SC	GNCSIWUPIBWXBH-UHFFFAOYSA-N	762	1584119384943
participant_20	M37048	Cc1cc(-c2cc3ccc(cc3c(c2)Cl)NC(=O)C)nc(c1)NC(=O)S	OKXYMHSWYNIEKB-UHFFFAOYSA-N	755	1584119391925
participant_20	M37049	Cc1cccc(-c2cc3ccc(cc3c(c2)Cl)NC(=O)CS)n1	PVJQRBIYKSSYLT-UHFFFAOYSA-N	694	1584119437274
participant_20	M37050	Cc1cc(C)nc(c1)-c2cc3ccc(cc3c(c2)Cl)NC(=O)CS	OTJRJMGFPNJJKQ-UHFFFAOYSA-N	744	1584119440966
participant_20	M37051	CCc1cc(C)nc(c1)-c2cc3ccc(cc3c(c2)Cl)NC(=O)CS	YUKNVDGXZRLLAV-UHFFFAOYSA-N	691	1584119441523
participant_20	M37052	CCCc1cc(C)nc(c1)-c2cc3ccc(cc3c(c2)Cl)NC(=O)CS	WOCWNPHKDCKSSK-UHFFFAOYSA-N	672	1584119445560
participant_20	M37053	CC(C)Cc1cc(C)nc(c1)-c2cc3ccc(cc3c(c2)Cl)NC(=O)CS	KYRWFVZXWGBHNJ-UHFFFAOYSA-N	675	1584119446611
participant_20	M37054	Cc1cc(CC(C)O)cc(-c2cc3ccc(cc3c(c2)Cl)NC(=O)CS)n1	DTKAQWUZOFXJOR-UHFFFAOYSA-N	684	1584119450448
participant_20	M37055	Cc1cc(cc(-c2cc3ccc(cc3c(c2)Cl)NC(=O)CS)n1)NC(C)O	UIVMGEDFCNUAJR-UHFFFAOYSA-N	699	1584119452658
participant_20	M37056	Cc1cc(cc(-c2cc3ccc(cc3c(c2)Cl)NC(=O)CS)n1)NC(O)O	GSNQNFAEPXAWFU-UHFFFAOYSA-N	687	1584119455649
participant_20	M37057	Cc1cc(cc(-c2cc3ccc(cc3c(c2)Cl)NC(=O)CS)n1)NC(=O)O	QBLXIWJALQOTIS-UHFFFAOYSA-N	732	1584119458178
participant_20	M37058	Cc1cc(cc(-c2cc3ccc(cc3c(c2)Cl)NC(=O)CS)n1)NC(=O)S	HJOXQNJLTWKDRK-UHFFFAOYSA-N	719	1584119462761
participant_20	M37059	Cc1cc(cc(-c2cc3ccc(cc3c(c2)Cl)NC(=O)CS)n1)NC(=O)SC	BSWQEQXZVXJOSD-UHFFFAOYSA-N	738	1584119465935
participant_20	M37060	Cc1cc(cc(-c2cc3ccc(cc3c(c2)Cl)NC(=O)CS)n1)NC(=O)S(=O)C	PXQXAUFNGPZBLN-UHFFFAOYSA-N	720	1584119470667
participant_20	M37061	Cc1cc(cc(-c2cc3ccc(cc3c(c2)Cl)NC(=O)CS)n1)NC(=O)S(=O)(=O)C	CSSPEHCFLCUHQF-UHFFFAOYSA-N	706	1584119479628
participant_20	M37062	Cc1cc(-c2cc3ccc(cc3c(c2)Cl)NC(=O)C)nc(c1)NS(=O)SC	NVPPSZREDVMJFO-UHFFFAOYSA-N	715	1584119502433
participant_20	M37063	CCS(=O)Nc1cc(C)cc(-c2cc3ccc(cc3c(c2)Cl)NC(=O)C)n1	HODWJXVUKJIVQE-UHFFFAOYSA-N	715	1584119505655
participant_20	M37064	CCS(=O)(=O)Nc1cc(C)cc(-c2cc3ccc(cc3c(c2)Cl)NC(=O)C)n1	LPDMBPBUGFFTIX-UHFFFAOYSA-N	713	1584119517344
participant_20	M37065	Cc1cc(-c2cc3ccc(cc3c(c2)Cl)NC(=O)C)nc(c1)NS(=O)(=O)NC	LIWKHGMZBYREMV-UHFFFAOYSA-N	709	1584119527062
participant_20	M37066	Cc1cc(CS(=O)(=O)NC)nc(c1)-c2cc3ccc(cc3c(c2)Cl)NC(=O)C	ZAQNAWMANVFDDQ-UHFFFAOYSA-N	714	1584119529783
participant_20	M37067	Cc1cc(-c2cc3ccc(cc3c(c2)Cl)NS(=O)C)nc(c1)NC(=O)SC	RINOHYDYSQBSEA-UHFFFAOYSA-N	724	1584119556512
participant_20	M37068	Cc1cc(-c2cc3ccc(cc3c(c2)Cl)NS(=O)(=O)C)nc(c1)NC(=O)SC	KNOROGXGLKFANQ-UHFFFAOYSA-N	713	1584119561277
participant_15	M37069	CC(C)Nc1cc(C)nc(c1)-c2cc3ccc(cc3c(c2)Cl)NC(=O)C	ZCXIKSCYQXGZDW-UHFFFAOYSA-N	681	1584120488375
participant_15	M37025	Cc1cc(cc(-c2cc3ccc(cc3c(c2)Cl)NC(=O)C)n1)NC(C)O	CITJRMZHEMNYMS-UHFFFAOYSA-N	696	1584120490692
participant_15	M37070	Cc1cc(cc(-c2cc3ccc(cc3c(c2)Cl)NC(=O)C)n1)NC(O)O	IKVIVLLFPUOKBE-UHFFFAOYSA-N	690	1584120491340
participant_15	M37071	Cc1cc(cc(-c2cc3ccc(cc3c(c2)Cl)NC(=O)C)n1)NC(=O)O	RKVYVLATBLPVSK-UHFFFAOYSA-N	735	1584120494380
participant_15	M37072	CC(=O)Nc1ccc2cc(cc(c2c1)Cl)-c3cc(cc(Cl)n3)NC(=O)O	URJDLLVYPXAZCF-UHFFFAOYSA-N	724	1584120508724
participant_15	M37073	Cc1cc(cc(c1)NC(=O)O)-c2cc3ccc(cc3c(c2)Cl)NC(=O)C	NEDNRAXBPSYZDJ-UHFFFAOYSA-N	756	1584120540246
participant_15	M37045	Cc1cc(-c2cc3ccc(cc3c(c2)Cl)NC(=O)C)nc(c1)NC(=O)O	GLETZFGVFNKBRR-UHFFFAOYSA-N	762	1584120543558
participant_15	M37074	Cc1cc(-c2cc3ccc(cc3c(c2)Cl)NC(=O)C)nc(c1)NC(O)O	NVXKQZVRVJPNTG-UHFFFAOYSA-N	716	1584120584875
participant_15	M37075	CCc1cc(-c2cc3ccc(cc3c(c2)Cl)NC(=O)C)nc(c1)NC(=O)O	QHVYESKSXWWZIC-UHFFFAOYSA-N	705	1584120621057
participant_15	M37076	Cc1cc(nc(-c2cc3ccc(cc3c(c2)Cl)NC(=O)C)n1)NC(=O)O	WWWYKTQICWVQEE-UHFFFAOYSA-N	703	1584120660358
participant_15	M37077	Cc1cc(-c2cc3ccc(cc3c(c2)Cl)NC=O)nc(c1)NC(=O)O	VZRAOXAKVLUJFN-UHFFFAOYSA-N	736	1584120733440
participant_15	M37078	Cc1cc(-c2cc3ccc(cc3c(c2)Cl)NC)nc(c1)NC(=O)O	CKLPZKLSXZOWCU-UHFFFAOYSA-N	729	1584120734094
participant_15	M37079	Cc1cc(-c2cc3ccc(cc3c(c2)Cl)N)nc(c1)NC(=O)O	AINPMYALWWRLBC-UHFFFAOYSA-N	714	1584120734910
participant_15	M37080	Cc1cc(-c2cc3ccc(cc3c(c2)Cl)Cl)nc(c1)NC(=O)O	RKFDHUCYRMBBTF-UHFFFAOYSA-N	725	1584120738254
participant_15	M37081	Cc1cc(-c2cc3ccccc3c(c2)Cl)nc(c1)NC(=O)O	SQKYAGKFUPINTB-UHFFFAOYSA-N	703	1584120742142
participant_15	M37082	Cc1ccc2c(c1)cc(cc2Cl)-c3cc(C)cc(n3)NC(=O)O	ZIULGIPKEZNNEF-UHFFFAOYSA-N	732	1584120746303
participant_15	M37083	Cc1cc(-c2cc3cc(ccc3c(c2)Cl)Cl)nc(c1)NC(=O)O	SJCPWNFSMMYDDY-UHFFFAOYSA-N	725	1584120749671
participant_15	M37084	Cc1cc(-c2cc3cc(ccc3c(c2)Cl)S)nc(c1)NC(=O)O	MIDKCQJPNZZNSL-UHFFFAOYSA-N	706	1584120756024
participant_15	M37085	Cc1cc(-c2cc3cc(ccc3c(c2)Cl)SC)nc(c1)NC(=O)O	CCMWWJYQIIKJKY-UHFFFAOYSA-N	700	1584120759869
participant_15	M37086	Cc1cc(-c2cc3cnccc3c(c2)Cl)nc(c1)NC(=O)O	LGKATFXSPJHWMA-UHFFFAOYSA-N	691	1584120789273
participant_15	M37087	Cc1cc(-c2cc3cncnc3c(c2)Cl)nc(c1)NC(=O)O	POBLRSALZPWPSM-UHFFFAOYSA-N	649	1584120790672
participant_15	M37088	CCc1ccc2c(c1)cc(cc2Cl)-c3cc(C)cc(n3)NC(=O)O	UOOXMVBFVLZVPL-UHFFFAOYSA-N	706	1584120819357
participant_15	M37089	Cc1cc(-c2cc3cc(ccc3c(c2)Cl)OC)nc(c1)NC(=O)O	OPDIURQCKLYBJB-UHFFFAOYSA-N	706	1584120822120
participant_15	M37090	Cc1cc(-c2cc3cc(ccc3c(c2)Cl)O)nc(c1)NC(=O)O	UHMWSTDKLKDIJB-UHFFFAOYSA-N	708	1584120874752
participant_15	M609	Cc1cc2ccccc2cc1C	WWGUMAYGTYQSGA-UHFFFAOYSA-N	438	1584121293970
participant_15	M603	CCc1cc2ccccc2cc1C	OKUXCOASJUSADT-UHFFFAOYSA-N	435	1584121294936
participant_15	M37091	CCCc1cc2ccccc2cc1C	BRPRZQMVQPTFMT-UHFFFAOYSA-N	425	1584121296420
participant_15	M37092	CCCCc1cc2ccccc2cc1C	NLSMXYNFSHURJQ-UHFFFAOYSA-N	409	1584121297721
participant_15	M37093	CC(C)Cc1cc2ccccc2cc1C	FLFHGQDWAKLFSY-UHFFFAOYSA-N	427	1584121308238
participant_15	M37094	Cc1cc2ccccc2cc1CC(C)O	FFFCPEHEJOVSOU-UHFFFAOYSA-N	432	1584121314158
participant_15	M37095	Cc1cc2ccccc2cc1CC(O)O	KFDBASUQWBHBQN-UHFFFAOYSA-N	422	1584121315962
participant_15	M37096	Cc1cc2ccccc2cc1NC(O)O	AXXOKUYWKHGBPW-UHFFFAOYSA-N	434	1584121320123
participant_15	M37097	Cc1cc2ccccc2cc1NC(=O)O	OFCJTYOBXUVYLH-UHFFFAOYSA-N	505	1584121326138
participant_15	M37098	Cc1ccc2cc(c(C)cc2c1)NC(=O)O	SHMZJVWYCPDSBA-UHFFFAOYSA-N	573	1584121340105
participant_15	M37099	CCc1ccc2cc(c(C)cc2c1)NC(=O)O	FGQXZBQVMASZPS-UHFFFAOYSA-N	539	1584121342672
participant_15	M37100	CCCc1ccc2cc(c(C)cc2c1)NC(=O)O	PIPSDLIOPJPPAN-UHFFFAOYSA-N	521	1584121343705
participant_15	M37101	Cc1cc2cc(ccc2cc1NC(=O)O)COC	IIBMXAVNKHLXPR-UHFFFAOYSA-N	531	1584121348289
participant_15	M37102	Cc1cc2cc(COC)ncc2cc1NC(=O)O	STKZCMUZMYIGMM-UHFFFAOYSA-N	476	1584121353057
participant_15	M37103	Cc1cc2cc(ccc2cc1NC(O)O)COC	OXSFQNAHJKJFLW-UHFFFAOYSA-N	459	1584121369489
participant_15	M37104	Cc1cc2cc(ccc2cc1CC(=O)O)COC	MQEAOUNJNYFLLI-UHFFFAOYSA-N	484	1584121376941
participant_15	M37105	Cc1cc2cc(ccc2cc1C[N+](=O)O)COC	OALQJRPKCKCMQB-UHFFFAOYSA-N	471	1584121381139
participant_15	M37106	Cc1cc2cc(ccc2cc1CNO)COC	CJIPVNVWDYXKCD-UHFFFAOYSA-N	457	1584121385095
participant_15	M37107	Cc1cc2cc(ccc2cc1CNC)COC	KNALDFUDDKNPKH-UHFFFAOYSA-N	455	1584121387991
participant_15	M37108	CCNCc1cc2ccc(cc2cc1C)COC	IHWLKNCGPAGAHD-UHFFFAOYSA-N	441	1584121393722
participant_15	M37109	CCCNCc1cc2ccc(cc2cc1C)COC	MVPWRDCPSWYYDE-UHFFFAOYSA-N	424	1584121394567
participant_15	M37110	CC(C)NCc1cc2ccc(cc2cc1C)COC	VPFWBVXALJDETB-UHFFFAOYSA-N	438	1584121403657
participant_15	M37111	Cc1cc2cc(ccc2cc1CNC(C)O)COC	FSGZFANVSJSZIC-UHFFFAOYSA-N	458	1584121405867
participant_15	M37112	Cc1cc2cc(ccc2cc1CNC(O)O)COC	LLAKOIVCDFDNFA-UHFFFAOYSA-N	445	1584121406888
participant_15	M37113	Cc1cc2cc(ccc2cc1CNC(=O)O)COC	RERQUJNDEJDUAU-UHFFFAOYSA-N	482	1584121410874
participant_15	M37114	Cc1ccc2cc(CNC(=O)O)c(C)cc2c1	IEMQGESIXINGFC-UHFFFAOYSA-N	529	1584121436793
participant_15	M37115	Cc1ccc2cc(CNC(O)O)c(C)cc2c1	CIYLWFFLEYCKDM-UHFFFAOYSA-N	484	1584121446033
participant_15	M37116	Cc1ccc2c(c1)cc(C)c(CNC(=O)O)n2	XXQOCSQXVXGOTM-UHFFFAOYSA-N	488	1584121460506
participant_15	M37117	Cc1ccc2c(c1)cc(C)c(n2)NNC(=O)O	NNWQMUKPIOJWPZ-UHFFFAOYSA-N	498	1584121471074
participant_15	M37118	Cc1ccc2c(c1)cc(C)c(NCC(=O)O)n2	MGRLDAGTYVLMRZ-UHFFFAOYSA-N	488	1584121474158
participant_15	M37119	Cc1ccc2c(c1)cc(C)c(CCC(=O)O)n2	XFFAOIHVLWNORC-UHFFFAOYSA-N	476	1584121477506
participant_15	M37120	Cc1ccc2c(c1)cc(C)c(CCCO)n2	PJEKDFZMOAZGQL-UHFFFAOYSA-N	430	1584121485994
participant_15	M37121	CCCc1c(C)cc2cc(C)ccc2n1	BNGBWSINZAGCIN-UHFFFAOYSA-N	436	1584121496943
participant_15	M37122	CCc1c(C)cc2cc(C)ccc2n1	DDIASESJAQUTHH-UHFFFAOYSA-N	447	1584121497793
participant_15	M37123	Cc1ccc2c(c1)cc(C)c(C)n2	HUKRUHHKRLJDRA-UHFFFAOYSA-N	459	1584121503192
participant_15	M37124	CC(C)Cc1c(C)cc2cc(C)ccc2n1	JNPNMELJSSNVLZ-UHFFFAOYSA-N	425	1584121511947
participant_15	M37125	CC(C)Nc1c(C)cc2cc(C)ccc2n1	KVZQMJFRROTLEK-UHFFFAOYSA-N	457	1584121514640
participant_15	M37126	Cc1ccc2c(c1)cc(C)c(NC(C)O)n2	FGERUMDJRSKMQH-UHFFFAOYSA-N	448	1584121517942
participant_15	M37127	Cc1ccc2c(c1)cc(C)c(n2)NC(O)O	DCQVNDUOATVKNL-UHFFFAOYSA-N	450	1584121518499
participant_15	M37128	Cc1ccc2c(c1)cc(C)c(n2)NC(=O)O	QWHLZUYJXHDQPF-UHFFFAOYSA-N	526	1584121521542
participant_15	M37129	Cc1ccc2c(c1)c(C)c(C)c(n2)NC(=O)O	JLFXMDNEBGXMEN-UHFFFAOYSA-N	483	1584121548108
participant_15	M37130	Cc1ccc2c(c1)c(C)cc(n2)NC(=O)O	BXHMKZKVQWSDPO-UHFFFAOYSA-N	526	1584121554761
participant_15	M37131	Cc1cc(nc2cnc(C)cc12)NC(=O)O	ZANPBQYUEDRDDB-UHFFFAOYSA-N	439	1584121566391
participant_15	M37132	Cc1ccc2cc(cc(C)c2c1)NC(=O)O	HFBGYVNVERPGFV-UHFFFAOYSA-N	587	1584121588736
participant_15	M37133	Cc1cc(C)c2cc(cc(C)c2c1)NC(=O)O	HTLZYBRVGFLGAJ-UHFFFAOYSA-N	558	1584121601607
participant_15	M37134	Cc1cc2cc(cc(C)c2cc1C)NC(=O)O	OJCXDONIUURPIX-UHFFFAOYSA-N	530	1584121612938
participant_15	M37135	Cc1cc(cc2cc(c(C)cc12)O)NC(=O)O	NOTYSVUJOSTSHM-UHFFFAOYSA-N	538	1584121616391
participant_15	M37136	Cc1cc(cc2cc(c(cc12)O)O)NC(=O)O	PTUZXXGAIKXRIA-UHFFFAOYSA-N	507	1584121618456
participant_15	M37137	Cc1cc(cc2cc(c(C)cc12)OC)NC(=O)O	ZODCJIPJHHLKOO-UHFFFAOYSA-N	533	1584121626173
participant_15	M37138	Cc1cc(cc2cc(ccc12)OC)NC(=O)O	MTQGHNJXZZRWED-UHFFFAOYSA-N	552	1584121630284
participant_15	M37139	COc1ccc2c(cc(cc2Cl)NC(=O)O)c1	AMRDLAJSMOCZBR-UHFFFAOYSA-N	568	1584121636889
participant_15	M37140	Cc1cc(cc2cc(ccc12)O)NC(=O)O	RKFGDBABLOXUDU-UHFFFAOYSA-N	553	1584121646778
participant_15	M37141	Cc1cc(cc2ccccc12)NC(=O)O	GXQGNMHNACMXFT-UHFFFAOYSA-N	527	1584121648095
participant_15	M37142	CCc1ccc2cc(cc(C)c2c1)NC(=O)O	NQNWJCSANYEZGH-UHFFFAOYSA-N	552	1584121657064
participant_15	M37143	CCCc1ccc2cc(cc(C)c2c1)NC(=O)O	XMRKCWLUNZSOCZ-UHFFFAOYSA-N	539	1584121658611
participant_15	M37144	Cc1cc(cc2ccc(cc12)CNC)NC(=O)O	FYGMKPJDQHOGPH-UHFFFAOYSA-N	549	1584121661724
participant_15	M37145	CCNCc1ccc2cc(cc(C)c2c1)NC(=O)O	CUSCSINFRXBAIT-UHFFFAOYSA-N	536	1584121667441
participant_15	M37146	CCCNCc1ccc2cc(cc(C)c2c1)NC(=O)O	WEIFFUNPWMBKBJ-UHFFFAOYSA-N	514	1584121668290
participant_15	M37147	CC(C)NCc1ccc2cc(cc(C)c2c1)NC(=O)O	IWZFXSWDWUNJNH-UHFFFAOYSA-N	535	1584121675907
participant_15	M37148	Cc1cc(cc2ccc(cc12)CNC(C)O)NC(=O)O	UQVRQZUJVDKLBJ-UHFFFAOYSA-N	545	1584121678158
participant_15	M37149	Cc1cc(cc2ccc(cc12)CNC(O)O)NC(=O)O	UITMKPIKPPFRNT-UHFFFAOYSA-N	521	1584121679056
participant_15	M37150	Cc1cc(cc2ccc(cc12)CNCO)NC(=O)O	RUCWWUYJEDNYIW-UHFFFAOYSA-N	536	1584121702444
participant_15	M37151	Cc1cc(cc2ccc(cc12)CN)NC(=O)O	DGNRJUYPHABCSE-UHFFFAOYSA-N	542	1584121704035
participant_15	M37152	CCCCc1ccc2cc(cc(C)c2c1)NC(=O)O	WZPVLUHKYMNWSE-UHFFFAOYSA-N	521	1584121713739
participant_15	M37153	CCCCCc1ccc2cc(cc(C)c2c1)NC(=O)O	QBGZVGATYQGQCI-UHFFFAOYSA-N	496	1584121714563
participant_15	M37154	CCCCCCc1ccc2cc(cc(C)c2c1)NC(=O)O	YZFUVMKCSFWLPS-UHFFFAOYSA-N	464	1584121715257
participant_15	M37155	Cc1cc(cc2ccc(cc12)C3CCCCC3)NC(=O)O	WPRYMNWFKHVYBZ-UHFFFAOYSA-N	443	1584121717473
participant_15	M37156	Cc1cc(cc2ccc(cc12)C3=CCCCC3)NC(=O)O	FZSCZIWXTIBGKQ-UHFFFAOYSA-N	539	1584121720609
participant_15	M37157	Cc1cc(cc2ccc(cc12)C3=CCCC=C3)NC(=O)O	RHBMUTRVIIXLCV-UHFFFAOYSA-N	601	1584121721576
participant_15	M37158	Cc1cc(cc2ccc(cc12)-c3ccccc3)NC(=O)O	RCMSTSHVWNEEAM-UHFFFAOYSA-N	604	1584121723391
participant_15	M37159	Cc1cc(cc2ccc(cc12)-c3ccccn3)NC(=O)O	PKEHKJPIQLOPAB-UHFFFAOYSA-N	629	1584121729744
participant_15	M37160	Cc1cc(cc2ccc(cc12)-c3cnccn3)NC(=O)O	JAKJVLCURAOLOO-UHFFFAOYSA-N	615	1584121736040
participant_15	M37161	Cc1cc(cc2ccc(cc12)-c3ncccn3)NC(=O)O	NWFWPLFFCXJPLM-UHFFFAOYSA-N	599	1584121748041
participant_15	M37162	Cc1ccc(-c2ccc3cc(cc(C)c3c2)NC(=O)O)nc1	AGWVVVJDYRCHGT-UHFFFAOYSA-N	661	1584121759743
participant_15	M37163	Cc1cc(-c2ccc3cc(cc(C)c3c2)NC(=O)O)ncc1C	ATLSOQDCICLFJQ-UHFFFAOYSA-N	637	1584121763325
participant_15	M37164	Cc1ccc(-c2ccc3cc(cc(C)c3c2)NC(=O)O)nc1C	KGFLWJVDQKERMD-UHFFFAOYSA-N	631	1584121771505
participant_15	M37165	CCc1ccc(-c2ccc3cc(cc(C)c3c2)NC(=O)O)nc1	YMMFYDUGGDJBHI-UHFFFAOYSA-N	631	1584121783947
participant_15	M37166	Cc1cc(cc2ccc(cc12)-c3ccc(cn3)OC)NC(=O)O	AYKUSURHKPSSTM-UHFFFAOYSA-N	631	1584121788728
participant_15	M37167	Cc1cc(cc2ccc(cc12)-c3ccc(cn3)NC)NC(=O)O	OEZXGRRQGBBACJ-UHFFFAOYSA-N	648	1584121794701
participant_15	M37168	CCNc1ccc(-c2ccc3cc(cc(C)c3c2)NC(=O)O)nc1	FWPHWDLSKFJOFN-UHFFFAOYSA-N	646	1584121801450
participant_15	M37169	CCCNc1ccc(-c2ccc3cc(cc(C)c3c2)NC(=O)O)nc1	ACSAZPYVIRGYPJ-UHFFFAOYSA-N	628	1584121802068
participant_15	M37170	CC(C)Nc1ccc(-c2ccc3cc(cc(C)c3c2)NC(=O)O)nc1	TZIBUPMODSZQCG-UHFFFAOYSA-N	632	1584121808255
participant_15	M37171	C=C(C)Nc1ccc(-c2ccc3cc(cc(C)c3c2)NC(=O)O)nc1	CMIVPDHEFXDUQW-UHFFFAOYSA-N	671	1584121812013
participant_15	M37172	Cc1cc(cc2ccc(cc12)-c3ccc(cn3)NC(=O)C)NC(=O)O	STVXHYISDZEHMW-UHFFFAOYSA-N	680	1584121816106
participant_15	M37173	Cc1cc(cc2ccc(cc12)-c3ccc(cn3)NC(=O)O)NC(=O)O	NGBVCLKXKQXTGX-UHFFFAOYSA-N	652	1584121818822
participant_15	M37174	CC(=O)Nc1ccc(-c2ccc3cc(cc(c3c2)Cl)NC(=O)O)nc1	UUUAPWFPQWEYBJ-UHFFFAOYSA-N	688	1584121864794
participant_15	M37175	CCc1cc(cc2ccc(cc12)-c3ccc(cn3)NC(=O)C)NC(=O)O	GMGCIFYRQFXXSX-UHFFFAOYSA-N	659	1584121881249
participant_15	M37176	CC(=O)Nc1ccc(-c2ccc3cc(cc(CCl)c3c2)NC(=O)O)nc1	OJSDGPISFOZDLW-UHFFFAOYSA-N	657	1584121893584
participant_15	M37177	CC(=O)Nc1ccc(-c2ccc3cc(cc(CCl)c3c2)NC(=O)C)nc1	XOGYZVQKTXFLGT-UHFFFAOYSA-N	638	1584121907777
participant_15	M37178	Cc1cc(cc2ccc(cc12)-c3ccc(cn3)NC(=O)C)NC(=O)C	ACKYZNAEBLFXPK-UHFFFAOYSA-N	655	1584121912315
participant_15	M37179	CC(=O)Nc1ccc(-c2ccc3cc(cc(c3c2)Cl)NC(=O)C)nc1	CYQRQDIYVRGLBC-UHFFFAOYSA-N	668	1584121914429
participant_15	M37180	CCC(=O)Nc1cc2ccc(cc2c(c1)Cl)-c3ccc(cn3)NC(=O)C	VAWJDSKIZAEITK-UHFFFAOYSA-N	681	1584121921391
participant_15	M37181	CC(=O)Nc1ccc(-c2ccc3cc(cc(c3c2)Cl)NC(=O)CO)nc1	LAXLDTNFINYOAB-UHFFFAOYSA-N	687	1584121923415
participant_15	M37182	CCC(=O)Nc1ccc(-c2ccc3cc(cc(c3c2)Cl)NC(=O)CO)nc1	ZCOSUDUVQRVWLA-UHFFFAOYSA-N	663	1584121934062
participant_15	M37183	c1cc(cc2c1cc(cc2Cl)NC(=O)CO)-c3ccc(cn3)NC(=O)CO	SQTYQBZHXQOBLI-UHFFFAOYSA-N	638	1584121938106
participant_15	M37184	Cc1c(cc2ccc(cc2c1Cl)-c3ccc(cn3)NC(=O)C)NC(=O)C	ITBTZHBVULXYQS-UHFFFAOYSA-N	660	1584121978786
participant_15	M37185	CCc1c(cc2ccc(cc2c1Cl)-c3ccc(cn3)NC(=O)C)NC(=O)C	HDNVIOBGSWSZIY-UHFFFAOYSA-N	640	1584121981020
participant_15	M37186	Cc1cc2cc(ccc2cc1NC(=O)C)-c3ccc(cn3)NC(=O)C	BNFXEXWUHVZENV-UHFFFAOYSA-N	673	1584121987434
participant_15	M37187	CC(=O)Nc1ccc(-c2ccc3cc(c(cc3c2)Cl)NC(=O)C)nc1	CSOSDAFEAQCAJW-UHFFFAOYSA-N	687	1584121990336
participant_15	M37188	Cc1c2cc(ccc2cc(c1Cl)NC(=O)C)-c3ccc(cn3)NC(=O)C	NPQCSVPKQXOPMI-UHFFFAOYSA-N	680	1584121997594
participant_15	M37189	CC(=O)Nc1ccc(-c2ccc3cc(c(c(c3c2)Cl)Cl)NC(=O)C)nc1	LCHJSTXLPCWRKK-UHFFFAOYSA-N	664	1584122000658
participant_15	M37190	CC(=O)Nc1ccc(-c2ccc3cc(c(c(c3c2)F)Cl)NC(=O)C)nc1	HTLWIOBDWABHGV-UHFFFAOYSA-N	652	1584122005112
participant_15	M37191	CC(=O)Nc1ccc(-c2ccc3cc(c(c(c3c2)O)Cl)NC(=O)C)nc1	IPZWTPQNNAPIBI-UHFFFAOYSA-N	664	1584122008244
participant_15	M37192	Cc1c(cc2ccc(cc2c1O)-c3ccc(cn3)NC(=O)C)NC(=O)C	DJTUACJSHOMUNG-UHFFFAOYSA-N	645	1584122013251
participant_15	M37193	CC(=O)Nc1ccc(-c2ccc3cc(ccc3c2)NC(=O)O)nc1	VZNWVXPXVOMJPR-UHFFFAOYSA-N	631	1584122041249
participant_15	M37194	Cc1cc2cc(ccc2cc1NC(=O)O)-c3ccc(cn3)NC(=O)C	ZFNXSEWGZYDHPH-UHFFFAOYSA-N	687	1584122044961
participant_15	M37195	CCc1cc2cc(ccc2cc1NC(=O)O)-c3ccc(cn3)NC(=O)C	CXAFODLASSISFU-UHFFFAOYSA-N	660	1584122046628
participant_15	M37196	CC(=O)Nc1ccc(-c2ccc3cc(c(cc3c2)CCl)NC(=O)O)nc1	ZAFRVCXTUMXBDY-UHFFFAOYSA-N	664	1584122050889
participant_15	M37197	CC(=O)Nc1ccc(-c2ccc3cc(c(cc3c2)Cl)NC(=O)O)nc1	XBFVJNPTZYHSSC-UHFFFAOYSA-N	695	1584122056211
participant_15	M37198	CC(=O)Nc1ccc(-c2ccc3cc(c(cc3c2)Cl)NCO)nc1	GRABKWLRAPSFFK-UHFFFAOYSA-N	667	1584122063954
participant_15	M37199	CC(=O)Nc1ccc(-c2ccc3cc(c(cc3c2)Cl)NC)nc1	FCHVBBCYKFNLMX-UHFFFAOYSA-N	669	1584122064663
participant_15	M37200	CC(=O)Nc1ccc(-c2ccc3cc(c(cc3c2)Cl)N)nc1	KBXXZZOSMLRCKS-UHFFFAOYSA-N	668	1584122065975
participant_15	M37201	Cc1cc2ccc(cc2cc1Cl)-c3ccc(cn3)NC(=O)C	UVNVMQNFBHCLHS-UHFFFAOYSA-N	684	1584122081230
participant_15	M37202	CCc1cc2ccc(cc2cc1Cl)-c3ccc(cn3)NC(=O)C	AIBCCRTXTUONOQ-UHFFFAOYSA-N	661	1584122089559
participant_15	M37203	CC(=O)Nc1ccc(-c2ccc3cc(CO)c(cc3c2)Cl)nc1	OJENPXCMKDMTPN-UHFFFAOYSA-N	667	1584122093306
participant_15	M37204	CC(=O)Nc1ccc(-c2ccc3cc(COC)c(cc3c2)Cl)nc1	YLPOVTGPHFHXSP-UHFFFAOYSA-N	653	1584122098173
participant_15	M37205	CCCc1cc2ccc(cc2cc1Cl)-c3ccc(cn3)NC(=O)C	JWRCFYSFOINSFC-UHFFFAOYSA-N	648	1584122104310
participant_15	M37206	CCNc1cc2ccc(cc2cc1Cl)-c3ccc(cn3)NC(=O)C	LUXPWZPJLGZOLQ-UHFFFAOYSA-N	661	1584122107679
participant_15	M37207	CC(C)Nc1cc2ccc(cc2cc1Cl)-c3ccc(cn3)NC(=O)C	GCBBHKUPYPYEQO-UHFFFAOYSA-N	653	1584122114907
participant_15	M37208	CC(=O)Nc1ccc(-c2ccc3cc(c(cc3c2)Cl)NC(C)O)nc1	VUGQJSYJIYNHDE-UHFFFAOYSA-N	657	1584122118761
participant_15	M37209	CC(=O)Nc1ccc(-c2ccc3cc(c(cc3c2)Cl)NC(=O)Cl)nc1	LJPHGMPTDDYXKW-UHFFFAOYSA-N	690	1584122141778
participant_15	M37210	CC(=O)Nc1ccc(-c2ccc3cc(CC(=O)Cl)c(cc3c2)Cl)nc1	NLYSPXRBWSSEAL-UHFFFAOYSA-N	665	1584122147128
participant_15	M37211	C=C(Cl)Nc1cc2ccc(cc2cc1Cl)-c3ccc(cn3)NC(=O)C	WBEULDMVWQBMRS-UHFFFAOYSA-N	668	1584122160598
participant_15	M37212	CC(=O)Nc1ccc(-c2ccc3cc(c(cc3c2)Cl)NCCl)nc1	PVVKZBLYGCNIHV-UHFFFAOYSA-N	654	1584122169915
participant_15	M37213	CC(=O)Nc1ccc(-c2ccc3cc(c(cc3c2)Cl)NC(O)O)nc1	DHCROZJYFINBGO-UHFFFAOYSA-N	651	1584122186257
participant_15	M37214	Cc1cc(cnc1-c2ccc3cc(c(cc3c2)Cl)NC(=O)O)NC(=O)C	BOMYXZAITJZAFH-UHFFFAOYSA-N	717	1584122225735
participant_15	M37215	CCc1cc(cnc1-c2ccc3cc(c(cc3c2)Cl)NC(=O)O)NC(=O)C	SXGPCKRZUSZZCY-UHFFFAOYSA-N	700	1584122231469
participant_15	M37216	CC(C)c1cc(cnc1-c2ccc3cc(c(cc3c2)Cl)NC(=O)O)NC(=O)C	QGMZEHYCNGBQPA-UHFFFAOYSA-N	693	1584122233607
participant_15	M37217	CC(=O)Nc1cc(c(-c2ccc3cc(c(cc3c2)Cl)NC(=O)O)nc1)NC	QNCOZEIMSIVKJN-UHFFFAOYSA-N	697	1584122245925
participant_15	M37218	CC(=O)Nc1cc(c(-c2ccc3cc(c(cc3c2)Cl)NC(=O)O)nc1)NN	JAGYEWNSDXVNPG-UHFFFAOYSA-N	689	1584122254790
participant_15	M37219	CC(=O)Nc1cc(CN)c(-c2ccc3cc(c(cc3c2)Cl)NC(=O)O)nc1	ATXNGPYVIURGSF-UHFFFAOYSA-N	699	1584122258681
participant_15	M37220	CC(=O)Nc1cc(c(-c2ccc3cc(c(cc3c2)Cl)NC(=O)O)nc1)Cl	SZQNLLAMURUIFB-UHFFFAOYSA-N	714	1584122269077
participant_15	M37221	c1cc(cc2cc(c(cc12)NC(=O)O)Cl)-c3c(cc(cn3)NC(=O)Cl)Cl	HJLAFTCAPLYODS-UHFFFAOYSA-N	696	1584122277806
participant_15	M37222	Cc1cc(cnc1-c2ccc3cc(c(cc3c2)Cl)NC(=O)O)NC(=O)Cl	GXDHBCQAMKKOBL-UHFFFAOYSA-N	710	1584122281810
participant_15	M37223	Cc1cc(cnc1-c2ccc3cc(c(cc3n2)Cl)NC(=O)O)NC(=O)C	BZVFMWBRGNXMNK-UHFFFAOYSA-N	678	1584122289857
participant_15	M37224	CC(=O)Nc1cc(c(-c2ccc3cc(c(cc3n2)Cl)NC(=O)O)nc1)O	JYRQXFHCFWALIB-UHFFFAOYSA-N	657	1584122295569
participant_15	M37225	CC(=O)Nc1cc(c(-c2ccc3cc(c(cc3n2)Cl)NC(=O)O)nc1)OC	IPDSFTJRXJWQPP-UHFFFAOYSA-N	656	1584122302752
participant_15	M37226	CC(=O)Nc1cc(c(-c2ccc3cc(c(cc3c2)Cl)NC(=O)O)nc1)OC	XRSQEHQCYRGYAU-UHFFFAOYSA-N	700	1584122307090
participant_15	M37227	CCc1cc(cnc1-c2ccc3cc(c(C)cc3c2)NC(=O)O)NC(=O)C	YKJHTPQABKXVRY-UHFFFAOYSA-N	687	1584122317346
participant_15	M37228	Cc1cc(cc2cc(c(cc12)NC(=O)O)Cl)-c3c(C)cc(cn3)NC(=O)C	IEPDCGLKOWUDAN-UHFFFAOYSA-N	687	1584122339212
participant_15	M37229	CCc1cc(cc2cc(c(cc12)NC(=O)O)Cl)-c3c(C)cc(cn3)NC(=O)C	CCIQYRMFXIWPIT-UHFFFAOYSA-N	677	1584122342766
participant_15	M37230	Cc1cc(cnc1-c2cc3cc(c(cc3c(c2)OC)NC(=O)O)Cl)NC(=O)C	VOZDBPYWOMPGNK-UHFFFAOYSA-N	677	1584122345765
participant_15	M37231	Cc1cc(cnc1-c2cc3cc(c(cc3c(c2)NC)NC(=O)O)Cl)NC(=O)C	IMPVKRXLDMVDIV-UHFFFAOYSA-N	674	1584122352265
participant_15	M37232	Cc1cc(cnc1-c2cc3cc(c(cc3c(c2)N)NC(=O)O)Cl)NC(=O)C	CJLYXUQVAIHSAC-UHFFFAOYSA-N	689	1584122358701
participant_15	M37233	Cc1cc(cnc1-c2cc3cc(c(cc3c(c2)O)NC(=O)O)Cl)NC(=O)C	FLLQTXHPCHGKFY-UHFFFAOYSA-N	684	1584122362397
participant_15	M37234	Cc1c(C)c(-c2ccc3cc(c(cc3c2)Cl)NC(=O)O)ncc1NC(=O)C	FTHIBSOCGIFBDN-UHFFFAOYSA-N	675	1584122380746
participant_15	M37235	Cc1cc(-c2ccc3cc(c(cc3c2)Cl)NC(=O)O)ncc1NC(=O)C	ZPXABRFLBWWYME-UHFFFAOYSA-N	704	1584122387917
participant_15	M37236	Cc1c(cnc(-c2ccc3cc(c(cc3c2)Cl)NC(=O)O)n1)NC(=O)C	FXWBFNHCTMETMY-UHFFFAOYSA-N	667	1584122398047
participant_15	M37237	Cc1c(ccc(-c2ccc3cc(c(cc3c2)Cl)NC(=O)O)n1)NC(=O)C	MTHUYBKTTYNHRK-UHFFFAOYSA-N	687	1584122400738
participant_15	M37238	Cc1c(ccc(-c2ccc3cc(c(cc3c2)Cl)NC(=O)O)[n+]1C)NC(=O)C	QGZDYBGKJDXVAO-UHFFFAOYSA-O	682	1584122407316
participant_15	M37239	CC(=O)Nc1ccc(-c2ccc3cc(c(cc3c2)Cl)NC(=O)O)[n+](C)c1	WXQAFYBWAJYRPV-UHFFFAOYSA-O	691	1584122412718
participant_15	M37240	CC(=O)NC1CC=C(c2ccc3cc(c(cc3c2)Cl)NC(=O)O)[N+](=C1)C	GNZCDBPZVIBDDJ-UHFFFAOYSA-O	623	1584122425094
participant_15	M37241	CC(=O)NC1CCC(c2ccc3cc(c(cc3c2)Cl)NC(=O)O)[N+](=C1)C	UXOIIAIBKVGACB-UHFFFAOYSA-O	549	1584122425894
participant_15	M37242	CC(=O)NC1CCC(c2ccc3cc(c(cc3c2)Cl)NC(=O)O)N(C)C1	DNVGMXFUFSDUJH-UHFFFAOYSA-N	536	1584122426747
participant_15	M37243	CC(=O)NC1CC=C(c2ccc3cc(c(cc3c2)Cl)NC(=O)O)N(C)C1	ZLMCJRJWLNDNRN-UHFFFAOYSA-N	613	1584122431942
participant_15	M37244	CC(=O)NC1=CC=C(c2ccc3cc(c(cc3c2)Cl)NC(=O)O)N(C)C1	IBHCWWSRSHQURK-UHFFFAOYSA-N	669	1584122434792
participant_15	M37245	CC(=O)NC1=CN=C(c2ccc3cc(c(cc3c2)Cl)NC(=O)O)N(C)C1	FFOBDKJZHXFFNI-UHFFFAOYSA-N	667	1584122448797
participant_15	M37246	CC1CC(=CN=C1c2ccc3cc(c(cc3c2)Cl)NC(=O)O)NC(=O)C	WIMXMZQRSAWTCN-UHFFFAOYSA-N	659	1584122452605
participant_15	M37247	Cc1cc(cnc1-c2ccc3cc(c(cc3c2)Cl)NC(=O)O)NC(C)O	CLLSVNZXEBMIAT-UHFFFAOYSA-N	664	1584122466279
participant_15	M37248	Cc1cc(cnc1-c2ccc3cc(c(cc3c2)Cl)NC(=O)O)NC(C)F	QKSXVAQGJFTSQJ-UHFFFAOYSA-N	669	1584122470427
participant_15	M37249	Cc1cc(cnc1-c2ccc3cc(c(cc3c2)Cl)NC(=O)O)NC(C)Cl	HCHOHDRMRACEGQ-UHFFFAOYSA-N	664	1584122474183
participant_15	M37250	Cc1cc(cnc1-c2ccc3cc(c(cc3c2)Cl)NC(=O)O)/N=C(/C)\Cl	KFOMGXZRBMLFQT-KSEXSDGBSA-N	664	1584122490969
participant_15	M37251	Cc1cc(cnc1-c2ccc3cc(c(cc3c2)Cl)NC(=O)O)/N=C(/C)\F	RRAYSIKOKTXGNO-KSEXSDGBSA-N	663	1584122494532
participant_15	M37252	Cc1cc(cnc1-c2ccc3cc(c(cc3c2)Cl)NC(=O)O)NC=O	REJSSFQIDAPDKO-UHFFFAOYSA-N	684	1584122509360
participant_15	M37253	CCC(=O)Nc1cc(C)c(-c2ccc3cc(c(cc3c2)Cl)NC(=O)O)nc1	VABSSMZDIKTGFG-UHFFFAOYSA-N	709	1584122515604
participant_15	M37254	CCCC(=O)Nc1cc(C)c(-c2ccc3cc(c(cc3c2)Cl)NC(=O)O)nc1	AKMLUDUWIGQCKN-UHFFFAOYSA-N	696	1584122523057
participant_15	M37255	CCCCC(=O)Nc1cc(C)c(-c2ccc3cc(c(cc3c2)Cl)NC(=O)O)nc1	OCWSLSNCTUAHNY-UHFFFAOYSA-N	677	1584122523897
participant_15	M37256	CCCCCC(=O)Nc1cc(C)c(-c2ccc3cc(c(cc3c2)Cl)NC(=O)O)nc1	OQWKAAFGVWHUQO-UHFFFAOYSA-N	649	1584122524847
participant_15	M37257	CCCCCCC(=O)Nc1cc(C)c(-c2ccc3cc(c(cc3c2)Cl)NC(=O)O)nc1	RHIPADQAVQQJRE-UHFFFAOYSA-N	615	1584122525779
participant_15	M37258	Cc1cc(cnc1-c2ccc3cc(c(cc3c2)Cl)NC(=O)O)NC(=O)C4CCCCC4	XCSHVYRWQPACHE-UHFFFAOYSA-N	592	1584122526767
participant_15	M37259	Cc1cc(cnc1-c2ccc3cc(c(cc3c2)Cl)NC(=O)O)NC(=O)C4=CCCCC4	IPROUXLDXSCIRX-UHFFFAOYSA-N	663	1584122529630
participant_15	M37260	Cc1cc(cnc1-c2ccc3cc(c(cc3c2)Cl)NC(=O)O)NC(=O)C4=CCCC=C4	YYOKKWSDIQQXQS-UHFFFAOYSA-N	699	1584122532680
participant_15	M37261	Cc1cc(cnc1-c2ccc3cc(c(cc3c2)Cl)NC(=O)O)NC(=O)c4ccccc4	JFHNKTZAISFXKK-UHFFFAOYSA-N	690	1584122534147
participant_15	M37262	Cc1cc(cnc1-c2ccc3cc(c(cc3c2)Cl)NC(=O)O)NC(=O)c4ccccn4	OSEUYLJZWFFHFE-UHFFFAOYSA-N	706	1584122539967
participant_15	M37263	Cc1cc(cnc1-c2ccc3cc(c(cc3c2)Cl)NC(=O)O)NC(=O)c4cnccn4	VEJFEWWUKWVZJM-UHFFFAOYSA-N	692	1584122544484
participant_15	M37264	Cc1cc(cnc1-c2ccc3cc(c(cc3c2)Cl)NC(=O)O)NC(=O)/C=N/C=C\N=C	BWBJTUODBHSAGD-FOFKHSPYSA-N	651	1584122554223
participant_15	M37265	Cc1cc(cnc1-c2ccc3cc(c(cc3c2)Cl)NC(=O)O)NC(=O)/C=N/C=C\N	YFSNHLPTGPADOJ-QVCVUPFASA-N	662	1584122555287
participant_15	M37266	C=C/N=C/C(=O)Nc1cc(C)c(-c2ccc3cc(c(cc3c2)Cl)NC(=O)O)nc1	BOJANLFIRJAUSX-FOKLQQMPSA-N	674	1584122556496
participant_15	M37267	Cc1cc(cnc1-c2ccc3cc(c(cc3c2)Cl)NC(=O)O)NC(=O)/C=N/C	TURRRBFUGRXQHB-LSHDLFTRSA-N	701	1584122557183
participant_15	M37268	Cc1cc(cnc1-c2ccc3cc(c(cc3c2)Cl)NC(=O)O)NC(=O)C=N	FUIVOFBPFSCSEE-UHFFFAOYSA-N	695	1584122558821
participant_15	M37269	C=C(C)Nc1cc(C)c(-c2ccc3cc(c(cc3c2)Cl)NC(=O)O)nc1	OBOWDXVJSHHCBM-UHFFFAOYSA-N	702	1584122606673
participant_15	M37270	CC(C)Nc1cc(C)c(-c2ccc3cc(c(cc3c2)Cl)NC(=O)O)nc1	RLFKZKJHVITRCM-UHFFFAOYSA-N	660	1584122609961
participant_15	M37271	CCC(C)Nc1cc(C)c(-c2ccc3cc(c(cc3c2)Cl)NC(=O)O)nc1	KPUIMGAMKQWIBN-UHFFFAOYSA-N	657	1584122612901
participant_15	M37272	Cc1cc2c(CCC(C)N2)nc1-c3ccc4cc(c(cc4c3)Cl)NC(=O)O	PDPXFQBWLVINRE-UHFFFAOYSA-N	635	1584122613762
participant_15	M37273	Cc1cc2c(C=CC(C)N2)nc1-c3ccc4cc(c(cc4c3)Cl)NC(=O)O	IPRZKXOJAYSRPL-UHFFFAOYSA-N	660	1584122618463
participant_15	M37274	Cc1cc2c(ccc(C)n2)nc1-c3ccc4cc(c(cc4c3)Cl)NC(=O)O	BRDMOLZJQRMQAD-UHFFFAOYSA-N	653	1584122619627
participant_15	M37275	Cc1cc2c(cccn2)nc1-c3ccc4cc(c(cc4c3)Cl)NC(=O)O	YFUGTIZDUPXOQR-UHFFFAOYSA-N	680	1584122623710
participant_15	M37276	Cc1cc2c(cccn2)cc1-c3ccc4cc(c(cc4c3)Cl)NC(=O)O	YUIOWZJBUGLZGK-UHFFFAOYSA-N	668	1584122627047
participant_15	M37277	Cc1cc2ccccc2cc1-c3ccc4cc(c(cc4c3)Cl)NC(=O)O	XQUONRLQBCZNRD-UHFFFAOYSA-N	628	1584122628108
participant_15	M37278	Cc1cc2cccnc2cc1-c3ccc4cc(c(cc4c3)Cl)NC(=O)O	LYJOONHKKOACKZ-UHFFFAOYSA-N	679	1584122632894
participant_15	M37279	Cc1c(cc2c(cccn2)n1)-c3ccc4cc(c(cc4c3)Cl)NC(=O)O	JTXXFWOYELZEMV-UHFFFAOYSA-N	698	1584122636530
participant_15	M37280	Cc1c(cc2c(cncn2)n1)-c3ccc4cc(c(cc4c3)Cl)NC(=O)O	VCKKFYRCVPASPZ-UHFFFAOYSA-N	677	1584122642713
participant_15	M37281	Cc1cc2c(cc(c(C)n2)-c3ccc4cc(c(cc4c3)Cl)NC(=O)O)nc1	WHZPXKVJAFEFNL-UHFFFAOYSA-N	700	1584122651382
participant_15	M37282	Cc1c(cc2c(cc(cn2)Cl)n1)-c3ccc4cc(c(cc4c3)Cl)NC(=O)O	KIMWFGCMZCAXPS-UHFFFAOYSA-N	695	1584122656397
participant_15	M37283	Cc1c(cc2c(cc(cn2)O)n1)-c3ccc4cc(c(cc4c3)Cl)NC(=O)O	PTZRGVJPGDOAOJ-UHFFFAOYSA-N	680	1584122659862
participant_15	M37284	Cc1c(cc2c(cc(cn2)N)n1)-c3ccc4cc(c(cc4c3)Cl)NC(=O)O	KJLXFTQPDBVVQX-UHFFFAOYSA-N	684	1584122662751
participant_15	M37285	Cc1c(cc2c(cc(cn2)NC)n1)-c3ccc4cc(c(cc4c3)Cl)NC(=O)O	XQGSGXYEOQKWHF-UHFFFAOYSA-N	697	1584122668196
participant_15	M37286	CCNc1cc2c(cc(c(C)n2)-c3ccc4cc(c(cc4c3)Cl)NC(=O)O)nc1	VTOXXFZXGCCFBA-UHFFFAOYSA-N	690	1584122671062
[truncated: 1,094 more rows]
