# Supplementary material for: Individual and collective human intelligence in drug design: evaluating the search strategy
Source: J Cheminform. 2021 Oct 11;13:80. doi: 10.1186/s13321-021-00556-6 (PMC8507178; doi:10.1186/s13321-021-00556-6)
Supplement: Supplementary file 3 — Additional file 3. raw data of case study experiments. [file 13321_2021_556_MOESM3_ESM.zip › experiments_raw_data/L1_individual_smiles.csv]

participant_code	mol_id	smiles	inchikey	score	timestamp
participant_08	M1	C	VNWKTOKETHGBQD-UHFFFAOYSA-N	0	1583485686711
participant_08	M2	CC	OTMSDBZUPAUEDD-UHFFFAOYSA-N	73	1583485716277
participant_08	M3	CCC	ATUOYWHBWRKTHZ-UHFFFAOYSA-N	94	1583485719733
participant_08	M4	CCCC	IJDNQMDRQITEOD-UHFFFAOYSA-N	111	1583485721886
participant_08	M136	C=CCC	VXNZUUAINFGPBY-UHFFFAOYSA-N	82	1583485727260
participant_08	M137	C=CCCC	YWAKXRMUMFPDSH-UHFFFAOYSA-N	114	1583485730418
participant_08	M138	C=CCCCC	LIKMAJRDDDTEIG-UHFFFAOYSA-N	141	1583485732477
participant_08	M24810	C=CCCCN	UVBBCQLPTZEDHT-UHFFFAOYSA-N	105	1583485737532
participant_08	M15948	C=C/C=C\CC	AHAREKHAZNPPMI-WAYWQWQTSA-N	129	1583485777199
participant_08	M24811	C=C/C=C\C=C	AFVDZBIIBXWASR-WAYWQWQTSA-N	70	1583485778631
participant_46	M1	C	VNWKTOKETHGBQD-UHFFFAOYSA-N	0	1583485805859
participant_08	M24812	C=C/C=C\SC	FEENQOXXWHCDCN-PLNGDYQASA-N	94	1583485809816
participant_08	M24813	C=C/C=C(/C)\SC	PMFKSZCEGMQZBC-WAYWQWQTSA-N	117	1583485818091
participant_08	M24814	C=C/C=C(/CC)\SC	BBTCGIXLIADMBT-SREVYHEPSA-N	137	1583485818420
participant_08	M24815	C=C/C=C(/CCC)\SC	MOCHFNDKSVWAID-VURMDHGXSA-N	162	1583485819588
participant_46	M59	N	QGZKDVFQNNGYKY-UHFFFAOYSA-N	0	1583485830110
participant_08	M24816	C=C/C=C(/C=C\C)\SC	ORYHPVAASTYYRH-SFECMWDFSA-N	163	1583485831822
participant_46	M7849	O	XLYOFNOQVPJJNP-UHFFFAOYSA-N	0	1583485838660
participant_08	M24817	C=C/C=C(/C=C\Cl)\SC	RZGDXVPZVYWLGR-RNPBPNGMSA-N	112	1583485841333
participant_08	M24818	C/C=C\C=C(\C=C/Cl)/SC	CHOOTVBUBCDWPU-FPAVSJJUSA-N	168	1583485855881
participant_08	M24819	CC/C=C\C=C(\C=C/Cl)/SC	SDINFELCJQKKLK-IMLOCAFISA-N	174	1583485857294
participant_08	M24820	CC/C=C\C=C(\C=C/Cl)/SCC	DRSLHURYFKXWEG-VEJXIPASSA-N	180	1583485859438
participant_08	M24821	CC/C=C\C=C(\C=C/Cl)/SCCC	GCGUXVJVKBUVLX-UCEPWECJSA-N	192	1583485860467
participant_08	M24822	CC/C=C\C=C(\C=C/Cl)/SCCCC	SWWDBHFKOHBVFI-SOTOXGCISA-N	206	1583485861460
participant_08	M24823	CC/C=C\C=C(\C=C/Cl)/SCCCCC	IWTXJNZTBLKSLQ-GGDSQSCKSA-N	213	1583485862515
participant_08	M24824	CCCCCCS/C(=C\C=C/CC)/C=C\Cl	VBYAFSLWHBWCEJ-KEVRIPGZSA-N	213	1583485863653
participant_08	M24825	CCCCCC(C)S/C(=C\C=C/CC)/C=C\Cl	IOIJZUDASQSQPG-FSALYEMDSA-N	224	1583485869431
participant_46	M2	CC	OTMSDBZUPAUEDD-UHFFFAOYSA-N	73	1583485873162
participant_46	M3	CCC	ATUOYWHBWRKTHZ-UHFFFAOYSA-N	94	1583485875114
participant_46	M4	CCCC	IJDNQMDRQITEOD-UHFFFAOYSA-N	111	1583485876931
participant_46	M5	CCCCC	OFBQJSOFQDEBGM-UHFFFAOYSA-N	134	1583485878036
participant_46	M6	CCCCCC	VLKZOEOYAKHREP-UHFFFAOYSA-N	150	1583485879197
participant_08	M24826	CCCC/C=C(/C)\S/C(=C\C=C/CC)/C=C\Cl	DVHMLYZAKYLMBY-ZPJSVVHVSA-N	228	1583485880288
participant_08	M24827	CC/C=C\C=C(\C)/S/C(=C\C=C/CC)/C=C\Cl	MSGHFRWNXPHIJY-KMPOJIKASA-N	184	1583485881919
participant_08	M24828	C#C/C=C\C=C(\C)/S/C(=C\C=C/CC)/C=C\Cl	WBUCDQJSHDNQLZ-KMPOJIKASA-N	162	1583485886633
participant_08	M24829	C#C/C=C\C=C(\C)/S/C(=C\C=C/NC)/C=C\Cl	WOWBJFNADAXDOY-JVWPGMLUSA-N	153	1583485890817
participant_08	M24830	C=C/C=C\C=C(\C)/S/C(=C\C=C/NC)/C=C\Cl	OXONNORNIRCJRF-JVWPGMLUSA-N	149	1583485899908
participant_46	M7	C1CCCCC1	XDTMQSROBMDMFD-UHFFFAOYSA-N	0	1583485901011
participant_46	M304	C1CCNCC1	NQRYJNQNLNOLGT-UHFFFAOYSA-N	0	1583485908075
participant_46	M16715	C1CC=NCC1	DWKUKQRKVCMOLP-UHFFFAOYSA-N	9	1583485911294
participant_08	M24831	C/C=C/C=C\C=C(\C)/S/C(=C\C=C/NC)/C=C\Cl	CDBUVNGNWGMECG-VUBKCRCOSA-N	164	1583485911395
participant_46	M24832	C1=CC=NCC1	NZHIIDNOLFOHSG-UHFFFAOYSA-N	28	1583485912551
participant_46	M8573	c1ccncc1	JUJWROOIHBZHMG-UHFFFAOYSA-N	39	1583485913262
participant_46	M14391	Cc1ccncc1	FKNQCJSGGFJEIZ-UHFFFAOYSA-N	128	1583485926601
participant_46	M14392	CCc1ccncc1	VJXRKZJMGVSXPX-UHFFFAOYSA-N	125	1583485931918
participant_46	M24833	CCCc1ccncc1	JAWZAONCXMJLFT-UHFFFAOYSA-N	139	1583485937455
participant_46	M24834	CCCCc1ccncc1	LWMDPZVQAMQFOC-UHFFFAOYSA-N	160	1583485939719
participant_46	M24835	CCCCCc1ccncc1	ABJVUPUJUGBUMM-UHFFFAOYSA-N	173	1583485940880
participant_46	M24836	CCCCCCc1ccncc1	YWSGFNIDQLIDGL-UHFFFAOYSA-N	180	1583485942255
participant_46	M16869	CCCCCCCc1ccncc1	JOSRHPJBIOMTCK-UHFFFAOYSA-N	178	1583485943156
participant_46	M24837	CCCCCCCCc1ccncc1	IJVGJECZAOTXGV-UHFFFAOYSA-N	171	1583485948390
participant_08	M24838	C/C=C\C=C/C=C(\C)/S	ZHMXFBRSUBFXLH-YUHUOFHPSA-N	164	1583485960425
participant_46	M24839	C1CCC(CC1)CCc2ccncc2	ARORCOKWIBCAAB-UHFFFAOYSA-N	78	1583485969023
participant_46	M24840	C1CCC(CC1)/C=C\c2ccncc2	XTHCGOXRLHHPEA-SREVYHEPSA-N	78	1583485972901
participant_46	M24841	c1ccc(cc1)/C=C\c2ccncc2	QKHRGPYNTXRMSL-SREVYHEPSA-N	107	1583485975660
participant_08	M24842	C/C(=C\C=C\1/C=CC1)/S	NJQYYFDKJLZEAY-KQQUZDAGSA-N	156	1583486003672
participant_08	M24843	C1=CC2CC(=CC=C12)S	SPKKQQMNXBMLHX-UHFFFAOYSA-N	126	1583486009146
participant_08	M24844	CC1=CC=C(CC1C)S	CLLHZYKLBDVPRQ-UHFFFAOYSA-N	211	1583486012934
participant_08	M24845	CCC1=CC=C(CC1C)S	CGOPSXHZGINKOS-UHFFFAOYSA-N	204	1583486018880
participant_08	M24846	C1CC2=CC=C(CC2C1)S	CJQZSFIUNXXLFE-UHFFFAOYSA-N	102	1583486021712
participant_08	M24847	C1=CC2=CC=C(CC2C1)S	SVLFNUCHZPIQEW-UHFFFAOYSA-N	140	1583486025633
participant_08	M24848	C1=Cc2ccc(cc2C1)S	GOSWVRRYHYLYKV-UHFFFAOYSA-N	176	1583486029914
participant_08	M24849	CC1C=Cc2ccc(cc12)S	ZMKXDOZYWODSNL-UHFFFAOYSA-N	203	1583486047177
participant_08	M24850	C1=CC2CC=C(CC2C1)S	AOBQIMVSCWIMQU-UHFFFAOYSA-N	67	1583486072875
participant_08	M24851	C1=CC2CCC(CC2C1)S	GIFRGGNSQCXTAE-UHFFFAOYSA-N	15	1583486073813
participant_08	M24852	C1=CC2=C(C1)CC(CC2)S	IEILPJVLWNYCLB-UHFFFAOYSA-N	103	1583486076271
participant_08	M24853	C1=CC2=C(C1)C=C(CC2)S	KYSZCJKJTWXPIH-UHFFFAOYSA-N	155	1583486077518
participant_08	M24854	c1cc(cc2CN=Cc12)S	ZCUPXMKHPNXUHI-UHFFFAOYSA-N	179	1583486084314
participant_08	M24855	c1cc(cc2c[nH]cc12)S	SNEDOPSKSBFFRE-UHFFFAOYSA-N	159	1583486089282
participant_08	M24856	Cc1c2ccc(cc2c[nH]1)S	ZUBOKMPNRXCLKO-UHFFFAOYSA-N	261	1583486103692
participant_08	M24857	CCc1c2ccc(cc2c[nH]1)S	DKGZVYRUSXBYQY-UHFFFAOYSA-N	250	1583486105521
participant_08	M24858	CCCc1c2ccc(cc2c[nH]1)S	IUGJUZHCHRWLTL-UHFFFAOYSA-N	261	1583486106213
participant_08	M24859	CCC(C)c1c2ccc(cc2c[nH]1)S	WKVHPPPBCLAHTC-UHFFFAOYSA-N	271	1583486107751
participant_08	M24860	CCC(CC)c1c2ccc(cc2c[nH]1)S	VNPOATDBSHCUPG-UHFFFAOYSA-N	268	1583486108977
participant_08	M24861	CCCC(CC)c1c2ccc(cc2c[nH]1)S	RCQDTJVAVDBERP-UHFFFAOYSA-N	281	1583486110106
participant_08	M24862	CCC(C)C(CC)c1c2ccc(cc2c[nH]1)S	NRPTYOAAVZPGJF-UHFFFAOYSA-N	278	1583486111569
participant_08	M24863	CCC(C(CC)O)c1c2ccc(cc2c[nH]1)S	WQJZOCYWEXXZTL-UHFFFAOYSA-N	287	1583486115896
participant_08	M24864	CCC(C(CN)O)c1c2ccc(cc2c[nH]1)S	IGZJEUUZCLRQDS-UHFFFAOYSA-N	270	1583486121369
participant_08	M24865	CCC(c1c2ccc(cc2c[nH]1)S)C(C(C)N)O	QJAGNLMLYCJFMS-UHFFFAOYSA-N	258	1583486130582
participant_08	M24866	CCC(c1c2ccc(cc2c[nH]1)S)C(C(CC)N)O	LPJYFHVIZKWBBT-UHFFFAOYSA-N	259	1583486132660
participant_08	M24867	CCC(c1c2ccc(cc2c[nH]1)S)C(C(C(C)C)N)O	JTZHBVBCSBIPCP-UHFFFAOYSA-N	253	1583486134092
participant_08	M24868	CCC(c1c2ccc(cc2c[nH]1)S)C(C(C(C)(C)C)N)O	QGGXCFYHHTVISX-UHFFFAOYSA-N	268	1583486138583
participant_08	M24869	CCC(c1c2ccc(cc2c[nH]1)S)C(C(C(C)(C)N)N)O	WAHFLVQCNMCUAN-UHFFFAOYSA-N	257	1583486142261
participant_08	M24870	CCC(c1c2ccc(cc2c[nH]1)S)C(C(C(C)(N)O)N)O	YWQLSNRAKWFSCR-UHFFFAOYSA-N	255	1583486150668
participant_08	M24871	CCC(c1c2ccc(cc2c[nH]1)S)C(C(C(C)O)N)O	HSRJIXKKLWKXHP-UHFFFAOYSA-N	253	1583486165007
participant_08	M24872	CC1C(c2c3ccc(cc3c[nH]2)S)C(C(C1(C)O)N)O	USXQJIAZRGGJEV-UHFFFAOYSA-N	252	1583486168901
participant_08	M24873	CC1(C2Cc3cc(cc4c[nH]c(c34)C2C(C1N)O)S)O	PUNYWFOIHQAOMS-UHFFFAOYSA-N	268	1583486199951
participant_08	M24874	Cc1c2c[nH]c3c2c(CC4C3C(C(C4(C)O)N)O)cc1S	ROHJFIWGCNBPFF-UHFFFAOYSA-N	333	1583486211143
participant_08	M24875	CCc1c2c[nH]c3c2c(CC4C3C(C(C4(C)O)N)O)cc1S	VCLQBEJOXQMALK-UHFFFAOYSA-N	317	1583486212539
participant_08	M24876	CCCc1c2c[nH]c3c2c(CC4C3C(C(C4(C)O)N)O)cc1S	HTKPDLPHYJFYQW-UHFFFAOYSA-N	324	1583486213183
participant_08	M24877	CCCCc1c2c[nH]c3c2c(CC4C3C(C(C4(C)O)N)O)cc1S	UOMMERCIUSQYME-UHFFFAOYSA-N	336	1583486214152
participant_08	M24878	CCCCCc1c2c[nH]c3c2c(CC4C3C(C(C4(C)O)N)O)cc1S	FJRXEFDBTYZJMW-UHFFFAOYSA-N	338	1583486215404
participant_08	M24879	CCC(C)CCc1c2c[nH]c3c2c(CC4C3C(C(C4(C)O)N)O)cc1S	JOBVHMYBNVIMBY-UHFFFAOYSA-N	333	1583486216836
participant_08	M24880	CCC(CC)CCc1c2c[nH]c3c2c(CC4C3C(C(C4(C)O)N)O)cc1S	LHSZDHXJQUUQAX-UHFFFAOYSA-N	320	1583486218047
participant_08	M24881	CCCC(CC)CCc1c2c[nH]c3c2c(CC4C3C(C(C4(C)O)N)O)cc1S	DFZXGCQJDSXLTE-UHFFFAOYSA-N	318	1583486218898
participant_08	M24882	CCCC(CC)C(C)Cc1c2c[nH]c3c2c(CC4C3C(C(C4(C)O)N)O)cc1S	CZDICETXDNTQIQ-UHFFFAOYSA-N	333	1583486220793
participant_08	M24883	CCC(C(C)Cc1c2c[nH]c3c2c(CC4C3C(C(C4(C)O)N)O)cc1S)OCC	RGWOUSKAQUDTTK-UHFFFAOYSA-N	322	1583486225585
participant_08	M24884	CCC(CCO)C(C)Cc1c2c[nH]c3c2c(CC4C3C(C(C4(C)O)N)O)cc1S	IAPBESGCLOBVKA-UHFFFAOYSA-N	326	1583486233275
participant_08	M24885	CCC(CCF)C(C)Cc1c2c[nH]c3c2c(CC4C3C(C(C4(C)O)N)O)cc1S	UMUJIBOIURIEDA-UHFFFAOYSA-N	318	1583486240388
participant_08	M24886	CCCC(C)(CC)C(C)Cc1c2c[nH]c3c2c(CC4C3C(C(C4(C)O)N)O)cc1S	PCADODJQKRXOCX-UHFFFAOYSA-N	337	1583486254721
participant_08	M24887	CCC(C)C(C)(CC)C(C)Cc1c2c[nH]c3c2c(CC4C3C(C(C4(C)O)N)O)cc1S	DVSZRPWXKVHPJU-UHFFFAOYSA-N	333	1583486257169
participant_08	M24888	CCC(C)C(CC)(C(C)Cc1c2c[nH]c3c2c(CC4C3C(C(C4(C)O)N)O)cc1S)O	DYQJBYNBEQNXFD-UHFFFAOYSA-N	333	1583486261827
participant_46	M24889	c1cc(/C=C\c2ccncc2)cnc1	LELJBILQTLAIMQ-ARJAWSKDSA-N	116	1583486264795
participant_08	M24890	CCC(C(CC)(C(C)Cc1c2c[nH]c3c2c(CC4C3C(C(C4(C)O)N)O)cc1S)O)F	KFEXIKNDZUGHFV-UHFFFAOYSA-N	333	1583486264840
participant_08	M24891	CCC(C(CC)(C(Cc1c2c[nH]c3c2c(CC4C3C(C(C4(C)O)N)O)cc1S)N)O)F	SLPIGFMSXRVAST-UHFFFAOYSA-N	322	1583486267726
participant_46	M24892	Cc1cc(/C=C\c2ccccc2)ccn1	IDDUOQHSUNPHGZ-FPLPWBNLSA-N	183	1583486278736
participant_46	M24893	CCc1cc(/C=C\c2ccccc2)ccn1	HFXIZOLQVDVJJM-HJWRWDBZSA-N	180	1583486281051
participant_46	M24894	CCc1cc(/C=C\c2ccccc2)cc(C)n1	OQCAOMFCDCFJIU-KTKRTIGZSA-N	257	1583486283813
participant_46	M24895	CCc1cc(/C=C\c2ccccc2)cc(CC)n1	CRDVQAHPZPXVPW-KHPPLWFESA-N	234	1583486284439
participant_46	M24896	CCc1cc(/C=C\c2cccc(C)c2)cc(CC)n1	DBMSQQANOHKERK-KTKRTIGZSA-N	312	1583486286123
participant_46	M24897	CCc1cccc(/C=C\c2cc(CC)nc(CC)c2)c1	STYONURZFYMCEA-KHPPLWFESA-N	286	1583486286871
participant_46	M24898	CCc1cc(ccc1C)/C=C\c2cc(CC)nc(CC)c2	MJFGSOLANBSAMP-KHPPLWFESA-N	344	1583486287893
participant_46	M24899	CCc1ccc(/C=C\c2cc(CC)nc(CC)c2)cc1CC	NXJWXDPATXPJHN-KTKRTIGZSA-N	303	1583486288345
participant_46	M24900	CCc1cc(/C=C\c2cc(CC)nc(CC)c2)cc(C)c1CC	UDSWDVWVOGPNEO-KHPPLWFESA-N	341	1583486289557
participant_46	M24901	CCc1cc(/C=C\c2cc(CC)nc(CC)c2)cc(CC)c1CC	OZIDQSHJQWFMCB-QXMHVHEDSA-N	288	1583486290107
participant_46	M24902	CCc1cc(/C=C\c2cc(CC)nc(c2)OC)cc(CC)c1CC	WGDVCHZDBPLNPI-KHPPLWFESA-N	324	1583486293190
participant_46	M24903	CCc1cc(/C=C\c2cc(nc(c2)OC)OC)cc(CC)c1CC	DNYMFUBLWZSWKB-KTKRTIGZSA-N	324	1583486293882
participant_46	M24904	CCc1cc(/C=C\c2cc(nc(c2)OC)OC)cc(c1CC)OC	XPDUYEABGDGQAQ-HJWRWDBZSA-N	330	1583486294616
participant_46	M24905	CCc1cc(/C=C\c2cc(nc(c2)OC)OC)cc(c1OC)OC	BLHROAPCIFRJCR-FPLPWBNLSA-N	306	1583486296075
participant_46	M24906	COc1cc(/C=C\c2cc(nc(c2)OC)OC)cc(c1OC)OC	VUYYRGDWZKBJFP-SREVYHEPSA-N	263	1583486297264
participant_46	M24907	CCc1cc(/C=C\c2cc(c(c(c2)OC)OC)OC)cc(n1)OC	AIUBDFDRXRIOTR-FPLPWBNLSA-N	306	1583486300989
participant_46	M24908	CCc1cc(/C=C\c2cc(c(c(c2)OC)OC)OC)cc(CC)n1	PMRSCUJTVATLJQ-HJWRWDBZSA-N	318	1583486301796
participant_46	M24909	CCc1cc(/C=C\c2cc(CC)nc(CC)c2)cc(c1OC)OC	IIMBRELNWHIHEP-KTKRTIGZSA-N	337	1583486302977
participant_46	M24910	CCc1cc(/C=C\c2cc(CC)nc(CC)c2)cc(c1CC)OC	IJOQEGVJJXXUAB-KHPPLWFESA-N	324	1583486304257
participant_08	M24911	CCC(C(CC)(C(Cc1c2c[nH]c3c2c(CC4C3C(C(C4(C)C)N)O)cc1S)N)O)F	WNCZJWRMUHLGIP-UHFFFAOYSA-N	308	1583486305958
participant_46	M24912	CCc1cc(/C=C\c2cc(c(CC)c(c2)OC)OC)cc(CC)n1	AHRIKNRIHXHRHU-KTKRTIGZSA-N	324	1583486309738
participant_08	M24913	CCC(C(Cc1c2c[nH]c3c2c(CC4C3C(C(C4(C)O)N)O)cc1S)N)O	PPGAQKNCMZNSQS-UHFFFAOYSA-N	313	1583486313492
participant_08	M24914	CC1(C2Cc3cc(c(CCN)c4c[nH]c(c34)C2C(C1N)O)S)O	WWDNPYPXMJNIRN-UHFFFAOYSA-N	298	1583486314882
participant_08	M24915	CC(Cc1c2c[nH]c3c2c(CC4C3C(C(C4(C)O)N)O)cc1S)N	RYWFFJVGIAAPHS-UHFFFAOYSA-N	303	1583486321312
participant_08	M24916	CC(C(C)N)c1c2c[nH]c3c2c(CC4C3C(C(C4(C)O)N)O)cc1S	QTAUENGWRVNRMO-UHFFFAOYSA-N	300	1583486322820
participant_46	M24917	CCc1cc(CC)cc(/C=C\c2cc(CC)c(CC)c(c2)OC)c1	AOBCOPZRMADNEY-KHPPLWFESA-N	313	1583486323821
participant_08	M24918	CCC(Cc1c2c[nH]c3c2c(CC4C3C(C(C4(C)O)N)O)cc1S)N	BIZHUVJZENIFMH-UHFFFAOYSA-N	306	1583486331971
participant_46	M24919	CCc1cc(/C=C\c2cc(C)nc(CC)c2)cc(c1CC)OC	VNZHRIBGTHVTBT-KTKRTIGZSA-N	374	1583486332924
participant_08	M24920	CCCC(Cc1c2c[nH]c3c2c(CC4C3C(C(C4(C)O)N)O)cc1S)N	KDRFMHCOILJSIF-UHFFFAOYSA-N	313	1583486333047
participant_08	M24921	CC(C)CC(Cc1c2c[nH]c3c2c(CC4C3C(C(C4(C)O)N)O)cc1S)N	IEYKTCSNZWGAGH-UHFFFAOYSA-N	309	1583486334498
participant_08	M24922	CC(C)C(C)C(Cc1c2c[nH]c3c2c(CC4C3C(C(C4(C)O)N)O)cc1S)N	JMLAVDBGBIFACK-UHFFFAOYSA-N	292	1583486336052
participant_46	M24923	CCc1cc(/C=C\c2cc(CC)nc(c2)O)cc(c1CC)OC	SODSKWLVZGKVNW-HJWRWDBZSA-N	383	1583486336377
participant_08	M24924	CCC(C(C)C)C(Cc1c2c[nH]c3c2c(CC4C3C(C(C4(C)O)N)O)cc1S)N	LBMMLVKLQLBRKW-UHFFFAOYSA-N	305	1583486337167
participant_08	M24925	CCCC(C(C)C)C(Cc1c2c[nH]c3c2c(CC4C3C(C(C4(C)O)N)O)cc1S)N	YXAXHFYVNIMRAY-UHFFFAOYSA-N	308	1583486338123
participant_08	M24926	CCCCC(C(C)C)C(Cc1c2c[nH]c3c2c(CC4C3C(C(C4(C)O)N)O)cc1S)N	ZEIUGCZGTWVFEL-UHFFFAOYSA-N	314	1583486338938
participant_08	M24927	CCCCC(C(C)CC)C(Cc1c2c[nH]c3c2c(CC4C3C(C(C4(C)O)N)O)cc1S)N	RUZALCGFYCMUIV-UHFFFAOYSA-N	310	1583486340378
participant_46	M24928	CCc1cc(/C=C\c2cc(c(CC)c(c2)OC)OC)cc(n1)O	BIKAVEUBDZXFHP-FPLPWBNLSA-N	371	1583486341362
participant_08	M24929	CCCCC(C(C)C(C)C)C(Cc1c2c[nH]c3c2c(CC4C3C(C(C4(C)O)N)O)cc1S)N	DTTBHLBDHZLISH-UHFFFAOYSA-N	298	1583486341557
participant_46	M24930	CCc1cc(/C=C\c2cc(c(c(c2)OC)OC)OC)cc(n1)O	GELMELHMHIZTDE-SREVYHEPSA-N	352	1583486343792
participant_08	M24931	CCC(C)CC(C(C)C(C)C)C(Cc1c2c[nH]c3c2c(CC4C3C(C(C4(C)O)N)O)cc1S)N	KHVXPJIWOYDVRH-UHFFFAOYSA-N	267	1583486344193
participant_46	M24932	CCc1cc(/C=C\c2cc(CC)nc(c2)O)cc(c1OC)OC	GSAASLFVTDUSJV-FPLPWBNLSA-N	388	1583486347268
participant_08	M24933	CC1CCC(C)(C)C(C)C(C1)C(Cc2c3c[nH]c4c3c(CC5C4C(C(C5(C)O)N)O)cc2S)N	ORIQNNXTHJRTCP-UHFFFAOYSA-N	229	1583486347875
participant_46	M24934	CCc1cc(/C=C\c2cc(CC)nc(c2)O)cc(CC)c1OC	NKPOQTCORZELAW-HJWRWDBZSA-N	366	1583486348130
participant_08	M24935	CC1C(CC2CCC1(C)CC2)C(Cc3c4c[nH]c5c4c(CC6C5C(C(C6(C)O)N)O)cc3S)N	KJALHNCCMJPSOA-UHFFFAOYSA-N	193	1583486350919
participant_46	M24936	CCc1cc(/C=C\c2cc(NC)nc(c2)O)cc(c1OC)OC	PQGUCQZCBKBLJA-SREVYHEPSA-N	393	1583486357402
participant_46	M24937	CCc1cc(cc(c1OC)OC)/C=N\c2cc(NC)nc(c2)O	FCABGFCVOSPVAG-GRSHGNNSSA-N	426	1583486360478
participant_46	M24938	CCc1cc(cc(c1OC)OC)/N=N\c2cc(NC)nc(c2)O	LJVBIWPTXZYSIT-VXPUYCOJSA-N	369	1583486362081
participant_08	M24939	CCC(C)CCc1c2c[nH]c3c2c(CC4C3C(C(C4O)N)O)cc1S	ARTCDSVMZXVJNM-UHFFFAOYSA-N	282	1583486373069
participant_46	M24940	CCc1cc(cc(c1OC)OC)/C(=N\c2cc(NC)nc(c2)O)/C	CPVRCLSKLQXYIP-JAIQZWGSSA-N	409	1583486374705
participant_46	M24941	CCc1cc(cc(c1OC)OC)/C(=N\c2cc(NC)nc(c2)O)/Cl	WBWDOGYAHSVQKD-LVZFUZTISA-N	404	1583486379942
participant_46	M24942	CCc1cc(cc(c1OC)OC)/C(=N\c2cc(NC)nc(c2)O)/F	GHHHAHABERPTEW-LVZFUZTISA-N	404	1583486383834
participant_46	M24943	CCc1cc(cc(c1OC)OC)/C(=N\c2cc(NC)nc(c2C)O)/C	AKICQGWVFHSALQ-MTJSOVHGSA-N	444	1583486404390
participant_46	M24944	CCc1cc(cc(c1OC)OC)/C(=N\c2cc(NC)nc(c2C)O)/CC	BJVJWDLDCNKZRI-JCMHNJIXSA-N	443	1583486408059
participant_46	M24945	CCc1cc(cc(c1OC)OC)/C(=N\c2cc(NC)nc(c2C)O)/C(C)C	WJIAPYMPQNHLHR-NMWGTECJSA-N	423	1583486410506
participant_21	M1	C	VNWKTOKETHGBQD-UHFFFAOYSA-N	0	1583486412545
participant_46	M24946	CCc1cc(cc(c1OC)OC)/C(=N\c2cc(NC)nc(c2C)O)/C(C)O	PAAZCJSFNCJCRN-PYCFMQQDSA-N	438	1583486413053
participant_46	M24947	CCc1cc(cc(c1OC)OC)/C(=N\c2cc(NC)nc(c2C)O)/C(=O)C	LPLONLRYYCKKFS-PYCFMQQDSA-N	446	1583486415831
participant_46	M24948	CCc1cc(cc(c1OC)OC)/C(=N\c2cc(NC)nc(c2C)O)/C(=O)O	ZOWCKLKQAYMLHI-LTGZKZEYSA-N	453	1583486419634
participant_46	M24949	CCc1cc(cc(c1OC)OC)/C(=N\c2cc(NC)nc(c2C)O)/C(=O)OC	RCEQLGMUKWOGBV-OQKWZONESA-N	432	1583486424296
participant_46	M24950	CCc1cc(cc(c1OC)OC)/C(=N\c2cc(NC)nc(c2F)O)/C(=O)OC	JEBRVQGAKJOXAJ-CJLVFECKSA-N	417	1583486428852
participant_08	M5	CCCCC	OFBQJSOFQDEBGM-UHFFFAOYSA-N	134	1583486432004
participant_08	M6	CCCCCC	VLKZOEOYAKHREP-UHFFFAOYSA-N	150	1583486433342
participant_08	M7	C1CCCCC1	XDTMQSROBMDMFD-UHFFFAOYSA-N	0	1583486435605
participant_46	M24951	CCc1cc(cc(c1OC)OC)/C(=N\c2cc(NC)nc(c2)O)/C(=O)OC	QUNDPRZIVWFQNL-HEHNFIMWSA-N	400	1583486437824
participant_08	M447	C1=CCCCC1	HGCIXCUEYOPUTN-UHFFFAOYSA-N	16	1583486439777
participant_08	M448	C1=CCCC=C1	MGNZXYYWBUKAII-UHFFFAOYSA-N	33	1583486440809
participant_08	M110	c1ccccc1	UHOVQNZJYSORNB-UHFFFAOYSA-N	32	1583486441718
participant_21	M2	CC	OTMSDBZUPAUEDD-UHFFFAOYSA-N	73	1583486446365
participant_08	M105	Cc1ccccc1	YXFVVABEGXRONW-UHFFFAOYSA-N	125	1583486447882
participant_21	M3	CCC	ATUOYWHBWRKTHZ-UHFFFAOYSA-N	94	1583486450405
participant_08	M594	Cc1ccccc1C	CTQNGGLPUBDAKN-UHFFFAOYSA-N	239	1583486450508
participant_46	M24952	CCc1cc(cc(c1OC)OC)/C(=N\c2cc(nc(c2)O)N(C)C)/C(=O)OC	WDQGXYJREUYTLC-DYTRJAOYSA-N	378	1583486450882
participant_08	M2282	Cc1cccc(C)c1C	FYGHSUNMUKGBRK-UHFFFAOYSA-N	350	1583486452361
participant_08	M2283	Cc1ccc(C)c(C)c1C	UOHMMEJUHBCKEE-UHFFFAOYSA-N	407	1583486454059
participant_08	M24953	Cc1cc(C)c(C)c(C)c1C	BEZDDPMMPIDMGJ-UHFFFAOYSA-N	452	1583486455677
participant_08	M24954	Cc1c(C)c(C)c(C)c(C)c1C	YUWFEBAXEOLKSG-UHFFFAOYSA-N	335	1583486457364
participant_46	M24955	CCc1cc(cc(c1OC)OC)/C(=N\c2cc(N)nc(c2)O)/C(=O)OC	ANGHRPMAIVNIFC-CAPFRKAQSA-N	393	1583486458069
participant_46	M24956	CCc1cc(cc(c1OC)OC)/C(=N\c2cc(N)nc(c2)O)/C(=O)SC	ZNNHGCFBYLNWHJ-CAPFRKAQSA-N	399	1583486465273
participant_08	M24957	CCc1cc(C)c(C)c(C)c1C	UCVPNSFREXDFFW-UHFFFAOYSA-N	483	1583486468776
participant_08	M24958	CCc1cc(C)c(C)c(C)c1CC	CSXXIANNBLKFHW-UHFFFAOYSA-N	474	1583486471326
participant_46	M24959	COc1cc(cc(c1OC)SC)/C(=N\c2cc(N)nc(c2)O)/C(=O)SC	RSXXRPMCSOLILT-XDJHFCHBSA-N	374	1583486472692
participant_46	M24960	COc1cc(cc(c1OC)OC)/C(=N\c2cc(N)nc(c2)O)/C(=O)SC	KGCAXXRXWJWOHM-XDJHFCHBSA-N	351	1583486475858
participant_08	M24961	CCc1cc(C)c(C)c(CC)c1C	PVFICJFPZIUXON-UHFFFAOYSA-N	474	1583486483070
participant_46	M24962	CC(C)c1cc(cc(c1OC)OC)/C(=N\c2cc(N)nc(c2)O)/C(=O)SC	QYWNUTLPMJBPFC-HEHNFIMWSA-N	380	1583486485082
participant_21	M4	CCCC	IJDNQMDRQITEOD-UHFFFAOYSA-N	111	1583486485646
participant_21	M5	CCCCC	OFBQJSOFQDEBGM-UHFFFAOYSA-N	134	1583486488447
participant_46	M24963	COc1cc(cc(C2CC2)c1OC)/C(=N\c3cc(N)nc(c3)O)/C(=O)SC	JSYPKLSEWMDUBF-HEHNFIMWSA-N	366	1583486490030
participant_08	M24964	CCCc1cc(C)c(C)c(C)c1C	HUBRYCGMSVWHBF-UHFFFAOYSA-N	487	1583486492564
participant_21	M6	CCCCCC	VLKZOEOYAKHREP-UHFFFAOYSA-N	150	1583486492678
participant_08	M24965	CCCCc1cc(C)c(C)c(C)c1C	IOYUAOCHSFBWGV-UHFFFAOYSA-N	488	1583486494169
participant_08	M24966	CCCCCc1cc(C)c(C)c(C)c1C	CHNQOYYADFTSOM-UHFFFAOYSA-N	481	1583486495390
participant_21	M7	C1CCCCC1	XDTMQSROBMDMFD-UHFFFAOYSA-N	0	1583486497647
participant_08	M24967	CCC(C)Cc1cc(C)c(C)c(C)c1C	KCZQIGZILOBBIB-UHFFFAOYSA-N	466	1583486503790
participant_46	M24968	CCc1cc(cc2c1OCCO2)/C(=N\c3cc(N)nc(c3)O)/C(=O)SC	MDJLMIILQCMNCQ-CAPFRKAQSA-N	337	1583486509159
participant_08	M24969	CC(C)CCc1cc(C)c(C)c(C)c1C	DPOJJDMNEPSXHJ-UHFFFAOYSA-N	459	1583486510378
participant_46	M24970	CCc1cc(cc2c1NCCO2)/C(=N\c3cc(N)nc(c3)O)/C(=O)SC	QRMNZWFSXIOQGC-HEHNFIMWSA-N	353	1583486515223
participant_46	M24971	CCc1cc(cc2c1NCCN2)/C(=N\c3cc(N)nc(c3)O)/C(=O)SC	WTFQWWGZVIFWGO-OQKWZONESA-N	360	1583486516260
participant_46	M24972	CCc1cc(cc2c1nccn2)/C(=N\c3cc(N)nc(c3)O)/C(=O)SC	XWGNXRCQKOSFTQ-OQKWZONESA-N	344	1583486519194
participant_08	M24973	Cc1cc(CCOC)c(C)c(C)c1C	VHSHRASJNAJKDN-UHFFFAOYSA-N	475	1583486522317
participant_21	M8	CC1CCCCC1	UAEPNZWRGJTJPN-UHFFFAOYSA-N	38	1583486525757
participant_46	M24974	CCc1cc(cc2c1NCC=N2)/C(=N\c3cc(N)nc(c3)O)/C(=O)SC	UUBUJSJNTFJFPL-OQKWZONESA-N	352	1583486527263
participant_46	M24975	CCc1cc(cc(c1NC)NC)/C(=N\c2cc(N)nc(c2)O)/C(=O)SC	FBYWAKYMJOKVOB-OQKWZONESA-N	410	1583486531588
participant_21	M9	CCC1CCCCC1	IIEWJVIFRVWJOD-UHFFFAOYSA-N	38	1583486533258
participant_21	M10	CCCC1CCCCC1	DEDZSLCZHWTGOR-UHFFFAOYSA-N	51	1583486534631
participant_08	M24976	CCCC[n+]1cc(C)c(C)c(C)c1C	SGUJVULHOODGSN-UHFFFAOYSA-N	458	1583486534898
participant_08	M24977	CCCCc1cc(C)[n+](C)c(C)c1C	BVRVYAGYOMBMJG-UHFFFAOYSA-N	443	1583486543609
participant_21	M18235	COCC1CCCCC1	UXXIFJBQPUDTNK-UHFFFAOYSA-N	44	1583486558464
participant_08	M24978	CCCCc1cc(C)c(C)c(c1C)Cl	HXSJCKZWHPJOGX-UHFFFAOYSA-N	487	1583486558716
participant_08	M24979	CCCCc1cc(C)c(c(c1C)Cl)Cl	RRZKFSVWFMPZMD-UHFFFAOYSA-N	434	1583486561768
participant_08	M24980	CCCCc1cc(c(c(c1C)Cl)Cl)Cl	FYLCTEOUAMOCQZ-UHFFFAOYSA-N	355	1583486562854
participant_08	M24981	CCCCc1cc(c(c(c1Cl)Cl)Cl)Cl	NYWOJPCYEMDUAC-UHFFFAOYSA-N	262	1583486563881
participant_08	M24982	CCCCc1cc(c(c(C)c1Cl)Cl)Cl	FHSOZXLUNMFWRJ-UHFFFAOYSA-N	355	1583486571349
participant_08	M24983	CCCCc1cc(c(c(C)c1C)Cl)Cl	MTSDPDGYRJEVBQ-UHFFFAOYSA-N	434	1583486572243
participant_08	M24984	CCCCc1cc(C)c(c(C)c1C)Cl	AWNMNSRANMZKQG-UHFFFAOYSA-N	487	1583486573435
participant_21	M24985	CC(C1CCCCC1)OC	ZNPFXBUKHUJVKH-UHFFFAOYSA-N	43	1583486576250
participant_08	M24986	CCCCc1cc(C)c(c(C)c1C)Br	RZTAVSZOQJCJEL-UHFFFAOYSA-N	487	1583486578093
participant_21	M19743	COC(C1CCCCC1)O	RCOKSFOJRYJUEF-UHFFFAOYSA-N	36	1583486579879
participant_08	M24987	CCCCc1cc(C)c(c(C)c1C)S	XCZDJJLFRDZPOR-UHFFFAOYSA-N	500	1583486586000
participant_21	M19746	COC(=O)C1CCCCC1	ZQWPRMPSCMSAJU-UHFFFAOYSA-N	44	1583486590110
participant_08	M24988	CCCCc1cc(C)c(c(C)c1N)S	UYUSPSQUAQSWPM-UHFFFAOYSA-N	472	1583486591777
participant_08	M24989	CCCCc1cc(C)c(c(C)c1O)S	YTDGOXBMTRIBRF-UHFFFAOYSA-N	545	1583486594805
participant_46	M24990	CCc1cc(cc(c1OC)NC)/C(=N\c2cc(N)nc(c2)O)/C(=O)SC	OKVIAUUNFRBDFT-LTGZKZEYSA-N	417	1583486597772
participant_08	M24991	CCCCc1cc(c(c(C)c1O)S)O	UDWVFEUVBLYECS-UHFFFAOYSA-N	525	1583486599961
participant_46	M24992	CCc1cc(cc(c1OC)NC)/C(=N\c2cc(N)nc(c2)OC)/C(=O)SC	IHQFKGRZYDROQE-OQKWZONESA-N	364	1583486612461
participant_21	M24755	C1CCC(CC1)C(=O)O	NZNMSOFKMUBTKW-UHFFFAOYSA-N	37	1583486614810
participant_08	M24993	CCCC(C)c1cc(C)c(c(C)c1O)S	SLZKJTLDDSAIKH-UHFFFAOYSA-N	534	1583486618518
participant_46	M24994	CCc1cc(cc(c1OC)NC)/C(=N\c2cc(N)nc(c2)S)/C(=O)SC	QUUZHWIGFQSMLP-LTGZKZEYSA-N	368	1583486619313
participant_08	M24995	CCCC(CC)c1cc(C)c(c(C)c1O)S	HOMHALWTESETPK-UHFFFAOYSA-N	518	1583486620037
participant_08	M24996	Cc1cc(C2CCCCC2)c(c(C)c1S)O	XBLYACRMGZWECB-UHFFFAOYSA-N	326	1583486624596
participant_46	M24997	CCc1cc(cc(c1OC)NC)/C(=N\c2cc(NC)nc(c2)O)/C(=O)SC	RQPHOXJMPPVASM-OQKWZONESA-N	409	1583486626658
participant_46	M24998	CCc1cc(cc(c1OC)NC)/C(=N\c2cc(nc(c2)O)N(C)C)/C(=O)SC	UAQYEDNBOLZKIE-RELWKKBWSA-N	406	1583486629334
participant_46	M24999	CCc1cc(cc(c1OC)NC)/C(=N\c2cc(nc(c2)O)N(C)CC)/C(=O)SC	CKFCJXMINSKFMB-FCDQGJHFSA-N	411	1583486631440
participant_46	M25000	CCCN(C)c1cc(cc(n1)O)/N=C(\c2cc(CC)c(c(c2)NC)OC)/C(=O)SC	XJEZVYPJKMTDSX-HIXSDJFHSA-N	410	1583486633951
participant_46	M25001	CCCCN(C)c1cc(cc(n1)O)/N=C(\c2cc(CC)c(c(c2)NC)OC)/C(=O)SC	WCMHUQNWJDFAHL-NJNXFGOHSA-N	409	1583486635545
participant_46	M25002	CCCCCN(C)c1cc(cc(n1)O)/N=C(\c2cc(CC)c(c(c2)NC)OC)/C(=O)SC	NQTRMXQRJDPUBD-XTCLZLMSSA-N	400	1583486636890
participant_46	M25003	CCCCCCN(C)c1cc(cc(n1)O)/N=C(\c2cc(CC)c(c(c2)NC)OC)/C(=O)SC	WDTBUOTYKWXMPC-SLEBQGDGSA-N	385	1583486638286
participant_46	M25004	CCCCCCCN(C)c1cc(cc(n1)O)/N=C(\c2cc(CC)c(c(c2)NC)OC)/C(=O)SC	FUBYNJLTDUGQHV-ZZIIXHQDSA-N	364	1583486639946
participant_46	M25005	CCc1cc(cc(c1OC)NC)/C(=N\c2cc(NCC)nc(c2)O)/C(=O)SC	GCXMAVBOKBCEEJ-PTGBLXJZSA-N	413	1583486653672
participant_46	M25006	CCc1cc(cc(c1OC)NC)/C(=N\c2cc(cc(c2)O)NCC)/C(=O)SC	UEZICQITFMYVFU-LYBHJNIJSA-N	387	1583486658784
participant_46	M25007	CCc1cc(cc(c1OC)NC)/C(=N\c2cc(NCC)nc(n2)O)/C(=O)SC	SOODUJWQWCWBRS-CJLVFECKSA-N	396	1583486663965
participant_46	M25008	CCc1cc(cc(c1OC)NC)/C(=N\c2cc(nc(NCC)n2)O)/C(=O)SC	JSFNYFPTJGAGFU-CJLVFECKSA-N	396	1583486672855
participant_21	M25009	CC1CCC(CC1)C(=O)O	QTDXSEZXAPHVBI-UHFFFAOYSA-N	61	1583486690894
participant_21	M25010	CCC1CCC(CC1)C(=O)O	UNROFSAOTBVBBT-UHFFFAOYSA-N	75	1583486693457
participant_21	M25011	CCCC1CCC(CC1)C(=O)O	QCNUKEGGHOLBES-UHFFFAOYSA-N	88	1583486694832
participant_21	M25012	C1CC2CCC(CC2C1)C(=O)O	JFICSKXGBDZKDD-UHFFFAOYSA-N	30	1583486699202
participant_46	M25013	CCc1cc(cc(c1OC)NC)/C(=N\c2cc(nc(c2C)NCC)O)/C(=O)SC	VGEVDMCBSYCHLX-HKOYGPOVSA-N	445	1583486703134
participant_21	M25014	C1CC2CC(CNC2C1)C(=O)O	XVVLJMKKWDIQOL-UHFFFAOYSA-N	36	1583486706265
participant_46	M25015	CCc1cc(cc(c1OC)NC)/C(=N\c2cc(nc(c2CC)NCC)O)/C(=O)SC	XNYSXXVACDLATI-NCELDCMTSA-N	410	1583486707993
participant_21	M25016	C1CNC2CC(CNC12)C(=O)O	GZGNXKRXEXERTA-UHFFFAOYSA-N	37	1583486709145
participant_46	M25017	CCc1cc(cc(c1OC)NC)/C(=N\c2cc(nc(c2CBr)NCC)O)/C(=O)SC	JKDKMKPSVRMOFW-XIEYBQDHSA-N	418	1583486711321
participant_46	M25018	CCc1cc(cc(c1OCC)NC)/C(=N\c2cc(nc(c2C)NCC)O)/C(=O)SC	QIYNJWWDBGHKLI-NCELDCMTSA-N	428	1583486732102
participant_46	M25019	CCCc1c(CC)cc(cc1NC)/C(=N\c2cc(nc(c2C)NCC)O)/C(=O)SC	CFONUQTYABQPNY-YYADALCUSA-N	441	1583486735401
participant_46	M25020	CCc1cc(cc(c1C2CC2)NC)/C(=N\c3cc(nc(c3C)NCC)O)/C(=O)SC	MBGOJISAESLUFG-YYADALCUSA-N	446	1583486741397
participant_21	M25021	CC12CCNC2CC(CN1)C(=O)O	UVAFDMUYYCBTSM-UHFFFAOYSA-N	63	1583486743228
participant_46	M25022	CCc1cc(cc(c1C2CO2)NC)/C(=N\c3cc(nc(c3C)NCC)O)/C(=O)SC	MMIWYNFYHVIVBQ-LKUDQCMESA-N	440	1583486744659
participant_46	M25023	CCc1cc(cc(c1C2C(C)O2)NC)/C(=N\c3cc(nc(c3C)NCC)O)/C(=O)SC	CMZZJFSQUIGTLF-LHLOQNFPSA-N	426	1583486751462
participant_46	M25024	CCc1cc(cc(c1C2C(CC)O2)NC)/C(=N\c3cc(nc(c3C)NCC)O)/C(=O)SC	RMCJGEDVMMPDST-SZXQPVLSSA-N	411	1583486752852
participant_46	M25025	CCCC1C(c2c(CC)cc(cc2NC)/C(=N\c3cc(nc(c3C)NCC)O)/C(=O)SC)O1	LMSIXLBZHWIZJP-XAYXJRQQSA-N	407	1583486754038
participant_46	M25026	CCCCC1C(c2c(CC)cc(cc2NC)/C(=N\c3cc(nc(c3C)NCC)O)/C(=O)SC)O1	PKRHIQHUNGNAKP-BYNJWEBRSA-N	406	1583486757933
participant_21	M25027	c1c[nH]c2CC(CNc12)C(=O)O	VVGSCTXDLKJSAT-UHFFFAOYSA-N	157	1583486758186
participant_21	M25028	c1c[nH]c2cc(cnc12)C(=O)O	QLGJLBPWOCDQQM-UHFFFAOYSA-N	265	1583486759894
participant_46	M25029	CCCCCC1C(c2c(CC)cc(cc2NC)/C(=N\c3cc(nc(c3C)NCC)O)/C(=O)SC)O1	CCVOYYCWYFELER-BGABXYSRSA-N	398	1583486762221
participant_46	M25030	CCCCCCC1C(c2c(CC)cc(cc2NC)/C(=N\c3cc(nc(c3C)NCC)O)/C(=O)SC)O1	JFZHXHPTSVBJET-QCKNELIISA-N	385	1583486763154
participant_46	M25031	CCc1cc(cc(c1C2C(C3CCCCC3)O2)NC)/C(=N\c4cc(nc(c4C)NCC)O)/C(=O)SC	VFWXEKSDTZAUHF-QFMPWRQOSA-N	333	1583486764115
participant_46	M25032	CCc1cc(cc(c1C2C(c3ccccc3)O2)NC)/C(=N\c4cc(nc(c4C)NCC)O)/C(=O)SC	PBMVGAJLTRFKQX-QFMPWRQOSA-N	333	1583486768009
participant_21	M25033	Cc1c[nH]c2cc(cnc12)C(=O)O	WVQCJPJAPHGDTE-UHFFFAOYSA-N	330	1583486790923
participant_21	M25034	CCc1c[nH]c2cc(cnc12)C(=O)O	QFUSLFIYEVJYHO-UHFFFAOYSA-N	333	1583486798567
participant_21	M25035	c1c(cnc2c(CN)c[nH]c12)C(=O)O	OUVJCHIZLBHSJW-UHFFFAOYSA-N	284	1583486812764
participant_21	M25036	c1c(cnc2c(C#N)c[nH]c12)C(=O)O	DFHLPMYOYXFPGF-UHFFFAOYSA-N	261	1583486817236
participant_21	M25037	c1c(cnc2c(c[nH]c12)Cl)C(=O)O	IAPDANAEZMNOEP-UHFFFAOYSA-N	269	1583486845400
participant_21	M25038	c1c(cnc2c1[nH]cc2O)C(=O)O	FAVUCPRMDCAFIU-UHFFFAOYSA-N	306	1583486853413
participant_21	M25039	c1cc2c(c(c[nH]2)O)nc1	MTBQSJZUCZMKFM-UHFFFAOYSA-N	215	1583486866399
participant_21	M25040	Cc1cc2c(c(c[nH]2)O)nc1	NLXZIBWCHWSLDE-UHFFFAOYSA-N	333	1583486896086
participant_21	M25041	CCc1cc2c(c(c[nH]2)O)nc1	AVAHOSIUGPPTFT-UHFFFAOYSA-N	324	1583486901367
participant_21	M25042	c1c(cnc2c1[nH]cc2O)CO	INSFSKAXCFTIGG-UHFFFAOYSA-N	305	1583486908438
participant_21	M25043	c1c(CN)cnc2c1[nH]cc2O	ZDWKEHSZCJKUJJ-UHFFFAOYSA-N	286	1583486913571
participant_21	M25044	CC(C)c1cc2c(c(c[nH]2)O)nc1	OWSKEQTVDMUCJH-UHFFFAOYSA-N	312	1583486937451
participant_21	M25045	CC(c1cc2c(c(c[nH]2)O)nc1)N	ACBBAOVGQIPVDE-UHFFFAOYSA-N	287	1583486954703
participant_21	M25046	C=C(C)c1cc2c(c(c[nH]2)O)nc1	IWHUGCVJJBCWII-UHFFFAOYSA-N	294	1583486967341
participant_21	M25047	CC(=O)c1cc2c(c(c[nH]2)O)nc1	CTXAVARTYQWBKG-UHFFFAOYSA-N	318	1583486970821
participant_21	M25049	c1c(cnc2c1[nH]cc2O)C(=O)N	BCVMQJOXVXVICW-UHFFFAOYSA-N	287	1583486976946
participant_21	M25050	CCC(=O)c1cc2c(c(c[nH]2)O)nc1	AAVQXQGIWHQNBU-UHFFFAOYSA-N	352	1583487019315
participant_21	M25051	CCCC(=O)c1cc2c(c(c[nH]2)O)nc1	OZCJUDMKVRJKGH-UHFFFAOYSA-N	374	1583487022375
participant_21	M25052	CCCCC(=O)c1cc2c(c(c[nH]2)O)nc1	AEKUGAIRTHGPCX-UHFFFAOYSA-N	387	1583487023871
participant_21	M25053	CCCCCC(=O)c1cc2c(c(c[nH]2)O)nc1	BVEYLJNABLELPK-UHFFFAOYSA-N	387	1583487034429
participant_21	M25054	CCCCCCC(=O)c1cc2c(c(c[nH]2)O)nc1	MDXNBAFAWRTZJA-UHFFFAOYSA-N	374	1583487035691
participant_21	M25055	CCCCC(=C)c1cc2c(c(c[nH]2)O)nc1	SDZQYFAMUONXMV-UHFFFAOYSA-N	381	1583487048012
participant_21	M25056	C1CC=C(CC1)c2cc3c(c(c[nH]3)O)nc2	KQMVFZBXULHLTC-UHFFFAOYSA-N	239	1583487056580
participant_21	M25057	CCNCC(=C)c1cc2c(c(c[nH]2)O)nc1	PUUNWHDWVQHFRS-UHFFFAOYSA-N	322	1583487085809
participant_21	M25058	CCCOC(=C)c1cc2c(c(c[nH]2)O)nc1	LPRDMMONAQIVCO-UHFFFAOYSA-N	310	1583487098258
participant_21	M25059	CCCOC(=O)c1cc2c(c(c[nH]2)O)nc1	VJWOVRMYACMFJD-UHFFFAOYSA-N	339	1583487099567
participant_21	M25060	C(CC(=O)c1cc2c(c(c[nH]2)O)nc1)CN	WIWRNRCGEYYWTO-UHFFFAOYSA-N	351	1583487110629
participant_21	M25061	CC(C)CCC(=O)c1cc2c(c(c[nH]2)O)nc1	BEWUDZOWLCTTED-UHFFFAOYSA-N	381	1583487124003
participant_21	M25062	CC(C)CC(=O)c1cc2c(c(c[nH]2)O)nc1	ZDNDPMQFGOSYET-UHFFFAOYSA-N	360	1583487169636
participant_21	M25063	CC/C=C\C(=O)c1cc2c(c(c[nH]2)O)nc1	OXKPOGWCMNCUTL-ARJAWSKDSA-N	376	1583487190122
participant_21	M25064	C/C=C/CC(=O)c1cc2c(c(c[nH]2)O)nc1	DNKWCNZJLLSAEJ-NSCUHMNNSA-N	429	1583487199996
participant_21	M25065	CC(=CCC(=O)c1cc2c(c(c[nH]2)O)nc1)C	LUKXMLBWCYOPKY-UHFFFAOYSA-N	368	1583487232880
participant_21	M25066	C/C=C(\C)/CC(=O)c1cc2c(c(c[nH]2)O)nc1	KJLAVSIBIYVARI-FPYGCLRLSA-N	393	1583487246452
participant_21	M25067	C/C=C(/CC(=O)c1cc2c(c(c[nH]2)O)nc1)\O	PCVFOLMMUNSIRS-WAPJZHGLSA-N	400	1583487253376
participant_21	M25068	C/C=C/CC(=N)c1cc2c(c(c[nH]2)O)nc1	PKTNPAOQOQLXKE-PDLQLBIUSA-N	389	1583487265335
participant_21	M25069	C/C=C/CC(=O)c1cnc2c(c[nH]c2n1)O	SGHPVOIOMXGVTE-NSCUHMNNSA-N	410	1583487276488
participant_21	M25070	C/C=C/CC(=O)c1cc2CC=C(c2nc1)O	GWWHKIFSKFJFOV-NSCUHMNNSA-N	437	1583487283503
participant_21	M25071	C/C=C/CC(=O)c1ccc2c(CC=C2O)c1	FTCYSNIFUBNFKW-NSCUHMNNSA-N	418	1583487285703
participant_21	M25072	C/C=C/CC(=O)c1cc2CN=C(c2nc1)O	MWWFBUJKDAQPNQ-NSCUHMNNSA-N	431	1583487291242
participant_21	M25073	C/C=C/CC(=O)c1cnc2C(=CC[n+]2c1)O	DNYJLIUDLAHSGY-NSCUHMNNSA-O	398	1583487298591
participant_21	M25074	C/C=C/CC(=O)c1cc2CC=C(c2nc1)N	ZFGPJVSKBWPEAO-NSCUHMNNSA-N	383	1583487310123
participant_21	M25075	C/C=C/CC(=O)c1cc2CC=C(C)c2nc1	WFUUMCFVXYBKMZ-ONEGZZNKSA-N	442	1583487314736
participant_21	M25076	C/C=C/CC(=O)c1cc2c(c(C)co2)nc1	KZFXGGPFJWODII-ONEGZZNKSA-N	442	1583487324474
participant_21	M25077	C/C=C/CC(=O)c1cc2c(c(C)c[nH]2)nc1	CEJNINAHYXNXLP-ONEGZZNKSA-N	442	1583487330968
participant_21	M25078	C/C=C/CC(=O)c1cc2c(c(C)n[nH]2)nc1	WAWRBMQHDNVLQU-ONEGZZNKSA-N	442	1583487339776
participant_21	M25079	C/C=C/CC(=O)c1cc2c(c(CC)n[nH]2)nc1	CQBBHTXZAIOEML-HWKANZROSA-N	422	1583487348142
participant_21	M25080	C/C=C/CC(=O)c1cc2c(c(CO)n[nH]2)nc1	RHYAOSFLDGKZHI-NSCUHMNNSA-N	417	1583487352162
participant_21	M25081	C/C=C/CC(=O)c1cc2c(c(F)n[nH]2)nc1	KGXJQUVXZIQSGW-NSCUHMNNSA-N	396	1583487366671
participant_21	M25082	C/C=C/CC(=O)c1cc2c(c(C)n[nH]2)nc1C	ZNELRNMQBOPUOW-SNAWJCMRSA-N	527	1583487404079
participant_21	M25083	C/C=C/CC(=O)c1cc2c(c(C)n[nH]2)nc1N	LTYOKKFRERCOOP-ONEGZZNKSA-N	468	1583487409732
participant_21	M25084	C/C=C/CC(=O)c1cc2c(c(C)n[nH]2)nc1O	DSUUAIAKWLGQGU-ONEGZZNKSA-N	534	1583487415519
participant_21	M25085	C/C=C/CC(=O)c1cc2c(c(C)n[nH]2)nc1OC	OIEWEROOZBFEPF-SNAWJCMRSA-N	500	1583487426154
participant_21	M25086	C/C=C/CC(=O)c1cc2c(c(C)n[nH]2)nc1CC	HVTYZONHCPULNJ-GQCTYLIASA-N	505	1583487475807
participant_21	M25087	C/C=C/CC(=O)c1cc2c(c(C)n[nH]2)nc1Cl	CJCSQDPPEPMNEM-ONEGZZNKSA-N	468	1583487488697
participant_21	M25088	Cc1c(cc2c(c(C)n[nH]2)n1)C(=O)C/C=C/Br	FNENKOFARQRIGO-HWKANZROSA-N	473	1583487499000
participant_21	M25089	Cc1c(cc2c(c(C)n[nH]2)n1)C(=O)C/C=C/Cl	HFJHLXLUXBXEBX-HWKANZROSA-N	473	1583487503267
participant_21	M25090	C/C=C/CC(=O)c1cc2c(c(C)n[nH]2)nc1CCC	MAUJJRYFYCFETM-GQCTYLIASA-N	500	1583487524913
participant_21	M25091	C/C=C/NC(=O)c1cc2c(c(C)n[nH]2)nc1C	UGRARWSRFFEUKZ-SNAWJCMRSA-N	466	1583487539506
participant_21	M25092	C/C=C/CC(=O)c1c(C)nc2c(C)n[nH]c2n1	XTMVBMIYQSCEEK-SNAWJCMRSA-N	462	1583487562700
participant_21	M25093	C/C=C/C(C)C(=O)c1cc2c(c(C)n[nH]2)nc1C	DXASJPIXKYJBDP-AATRIKPKSA-N	471	1583487590602
participant_21	M25094	C/C=C/CC(=O)c1cc2c(c(C)c[nH]2)nc1C	OTSQZSZQTBVXSO-SNAWJCMRSA-N	527	1583487615093
participant_21	M25095	C/C=C/CC(=O)c1cc2c(c(C)c(C)[nH]2)nc1C	YFNCYDRLGBMBEA-AATRIKPKSA-N	576	1583487624662
participant_21	M25096	C/C=C/CC(=O)c1cc2c(c(C)c(CC)[nH]2)nc1C	HOEBAMFVLAGMJF-FNORWQNLSA-N	562	1583487629462
participant_21	M25097	C/C=C/CC(=O)c1cc2c(c(C)c(CCC)[nH]2)nc1C	CZVLHVMCRJZMBF-FNORWQNLSA-N	556	1583487631616
participant_21	M25098	C/C=C/CC(=O)c1cc2c(c3CCCCc3[nH]2)nc1C	XLEOTOVATCWCRH-ONEGZZNKSA-N	410	1583487640567
participant_21	M25099	C/C=C/CC(=O)c1cc2c(c(C)c(Cl)[nH]2)nc1C	RTKPOJLWNOFRIF-SNAWJCMRSA-N	558	1583487682420
participant_21	M25100	C/C=C/CC(=O)c1cc2c(c(C)c([nH]2)O)nc1C	NGFMSMYTKJGONZ-SNAWJCMRSA-N	615	1583487686339
participant_21	M25101	C/C=C/CC(=O)c1cc2c(c(C)c(N)[nH]2)nc1C	HTTFPBGHYDSIOU-SNAWJCMRSA-N	548	1583487697814
participant_21	M25102	C/C=C/CC(=O)c1cc2c(c(C)c([nH]2)OC)nc1C	TZIACNBXAYZPIZ-AATRIKPKSA-N	558	1583487711148
participant_21	M25103	C/C=C/CC(=O)c1cc2c(c(C)c([nH]2)OCC)nc1C	ZGFWPLNZHNQPNL-FNORWQNLSA-N	548	1583487742596
participant_21	M25104	C/C=C/CC(=O)c1cc2c(c(C)c3n2CCO3)nc1C	MQXBKFZVCJORKV-SNAWJCMRSA-N	516	1583487752522
participant_21	M25105	C/C=C/CC(=O)c1cc2c(c(C)c3n2C(C)CO3)nc1C	XZPVXXCERYXSLB-AATRIKPKSA-N	528	1583487755230
participant_21	M25106	C/C=C/CC(=O)c1cc2c(c(C)c3n2cco3)nc1C	BIXWAYTYDURPJV-SNAWJCMRSA-N	524	1583487765971
participant_21	M25107	C/C=C/CC(=O)c1cc2c(c(C)c([nH]2)OC=C)nc1C	ZAUDGJSPXAXXRK-FNORWQNLSA-N	520	1583487774639
participant_21	M25108	C/C=C/CC(=O)c1cc2c(c(C)c([nH]2)S)nc1C	UEVBXOAVJMUOAL-SNAWJCMRSA-N	558	1583487788877
participant_21	M25109	C/C=C/CC(=O)c1cc2c(C(C)C(N2)O)nc1C	LHMZUWKDHSHLGA-SNAWJCMRSA-N	481	1583487865618
participant_21	M25110	C/C=C/CC(=O)c1cc2c(C(C)C(=O)N2)nc1C	FZOXKFSOAWIUBB-SNAWJCMRSA-N	500	1583487871570
participant_21	M25111	C/C=C/CC(=O)c1cc2c(c(CC)c([nH]2)O)nc1C	NCEJIMBTPDCUHP-GQCTYLIASA-N	584	1583487900483
participant_21	M25112	C/C=C/CC(=O)c1c(C)c2c(c(C)c([nH]2)O)nc1C	HDHWTUKBPLHMLU-AATRIKPKSA-N	600	1583487912451
participant_21	M25113	C/C=C/CC(=O)c1c(C)nc2c(C)c([nH]c2c1CC)O	VMLFGUCRLMRXAY-FNORWQNLSA-N	583	1583487914387
participant_21	M25114	C=CCC(=O)c1cc2c(c(C)c([nH]2)O)nc1C	OEAXKGHKXBGPCW-UHFFFAOYSA-N	542	1583487927373
participant_21	M25115	C#CCC(=O)c1cc2c(c(C)c([nH]2)O)nc1C	DXOWLXGFYOIYQU-UHFFFAOYSA-N	538	1583487939162
participant_21	M25116	CC(=CCC(=O)c1cc2c(c(C)c([nH]2)O)nc1C)C	RVJLUNQYMWRBBL-UHFFFAOYSA-N	546	1583487956121
participant_05	M1	C	VNWKTOKETHGBQD-UHFFFAOYSA-N	0	1583491062779
participant_05	M2	CC	OTMSDBZUPAUEDD-UHFFFAOYSA-N	73	1583491071117
participant_05	M3	CCC	ATUOYWHBWRKTHZ-UHFFFAOYSA-N	94	1583491071925
participant_05	M4	CCCC	IJDNQMDRQITEOD-UHFFFAOYSA-N	111	1583491072551
participant_05	M5	CCCCC	OFBQJSOFQDEBGM-UHFFFAOYSA-N	134	1583491072980
participant_05	M6	CCCCCC	VLKZOEOYAKHREP-UHFFFAOYSA-N	150	1583491074688
participant_05	M65	CCCCCCC	IMNFDUFMRHMDMM-UHFFFAOYSA-N	160	1583491077949
participant_05	M7	C1CCCCC1	XDTMQSROBMDMFD-UHFFFAOYSA-N	0	1583491088590
participant_05	M110	c1ccccc1	UHOVQNZJYSORNB-UHFFFAOYSA-N	32	1583491093303
participant_05	M105	Cc1ccccc1	YXFVVABEGXRONW-UHFFFAOYSA-N	125	1583491095775
participant_05	M255	CCc1ccccc1	YNQLUTRBYVCPMQ-UHFFFAOYSA-N	122	1583491097062
participant_05	M459	CC(C)c1ccccc1	RWGFKTVRMDUZSP-UHFFFAOYSA-N	125	1583491098253
participant_05	M460	CCC(C)c1ccccc1	ZJMWRROPUADPEA-UHFFFAOYSA-N	142	1583491100076
participant_05	M461	CCCC(C)c1ccccc1	LTHAIAJHDPJXLG-UHFFFAOYSA-N	154	1583491101453
participant_05	M462	CCCCC(C)c1ccccc1	CYBSWFUWEZFKNJ-UHFFFAOYSA-N	172	1583491102350
participant_05	M25117	CCCCC(=C)c1ccccc1	YJSSCAJSFIGKSN-UHFFFAOYSA-N	192	1583491115664
participant_05	M25118	CCCCC(=O)c1ccccc1	XKGLSKVNOSHTAD-UHFFFAOYSA-N	192	1583491118455
participant_05	M25119	CCCCC(=O)c1cccc(C)c1	IBUFXWULBFRPGY-UHFFFAOYSA-N	324	1583491130452
participant_05	M25120	CCCCC(=O)c1ccc(C)c(C)c1	OTEYXUIWZPUDBL-UHFFFAOYSA-N	438	1583491131381
participant_05	M25121	CCCCC(=O)c1cc(C)c(C)c(C)c1	HVKHUHJZCVYIAV-UHFFFAOYSA-N	509	1583491132629
participant_05	M25122	CCCCC(=O)c1cc(C)c(C)c(c1)Cl	RKGDFRVAOLXILD-UHFFFAOYSA-N	500	1583491141661
participant_05	M25123	CCCCC(=O)c1cc(C)c(c(c1)Cl)Cl	PZLKYBGGADZQGN-UHFFFAOYSA-N	425	1583491142922
participant_05	M25124	CCCCC(=O)c1cc(c(c(c1)Cl)Cl)Cl	YGDNYKMXSFYPMY-UHFFFAOYSA-N	315	1583491143780
participant_05	M25125	CCCCC(=O)c1cc(C)c(C)c(c1)O	AQGJTKYOEBPUDA-UHFFFAOYSA-N	561	1583491162492
participant_05	M25126	CCCCC(=O)c1cc(C)c(c(c1)O)O	KPJAROMHLRLONJ-UHFFFAOYSA-N	589	1583491164996
participant_05	M25127	CCCCC(=O)c1cc(c(c(c1)O)O)O	FTBXKUSGZDAGIS-UHFFFAOYSA-N	482	1583491165963
participant_05	M25128	CCCCC(=O)c1cc(c(c(C)c1C)O)O	GIIXOHSSJBPICZ-UHFFFAOYSA-N	667	1583491176555
participant_05	M25129	CCCCC(=O)c1cc(c(c(C)c1CC)O)O	JNAGUFXWKRIPAN-UHFFFAOYSA-N	607	1583491183026
participant_05	M25130	CCCC(=O)c1cc(c(c(C)c1C)O)O	UPJMBAFTXIEVTJ-UHFFFAOYSA-N	663	1583491199610
participant_05	M25131	CC(C)CCC(=O)c1cc(c(c(C)c1C)O)O	YPKQGNORYNCGQO-UHFFFAOYSA-N	629	1583491204919
participant_05	M25132	CCCCC(=O)c1cc(c(c(C)c1C)O)OC	ZYFCPCLZECVRKG-UHFFFAOYSA-N	623	1583491215018
participant_05	M25133	CCCCC(=O)c1cc(c(c(C)c1C)OC)OC	YQZQKFIXEKXLGJ-UHFFFAOYSA-N	504	1583491216730
participant_05	M25134	CCCCC(=O)c1cc2c(c(C)c1C)OCCO2	RDQMSVJWLAEPTA-UHFFFAOYSA-N	441	1583491218298
participant_05	M25135	CCCCC(=O)c1cc(c(c(C)c1C)OCC)O	CKAKYXAQYNDCKS-UHFFFAOYSA-N	560	1583491222910
participant_05	M25136	CCCCC(=O)c1cc(c(c(CC)c1C)O)O	KYBYKYYVOSCJHL-UHFFFAOYSA-N	607	1583491228586
participant_05	M25137	CCCCC(=O)c1cc(c(c(CCC)c1C)O)O	LTBCOSRPZDOFJH-UHFFFAOYSA-N	568	1583491230026
participant_05	M25138	CCCCc1c(C)c(cc(c1O)O)C(=O)CCCC	FTGZPSWLBGOPTA-UHFFFAOYSA-N	530	1583491231114
participant_05	M25139	CCCCCc1c(C)c(cc(c1O)O)C(=O)CCCC	ZAWFGNWMDVXOCL-UHFFFAOYSA-N	493	1583491232026
participant_05	M25140	CCCCC(=O)c1cc(c(c2CCCCCCc21)O)O	DKMGZOMHCIBDEZ-UHFFFAOYSA-N	323	1583491233275
participant_05	M25141	Cc1c2CCCCCC(=O)c2cc(c1O)O	QAFINGXSHGDXNZ-UHFFFAOYSA-N	374	1583491253306
participant_05	M25142	CCCc1c(C)c(c(cc1C(=O)CC)O)O	VGNYGPLKBYDFMS-UHFFFAOYSA-N	583	1583491265946
participant_05	M25143	CCc1c(C)c(c(cc1C(=O)CC)O)O	KJQPPACCLHYBJO-UHFFFAOYSA-N	592	1583491274753
participant_05	M25144	CCC(=O)c1cc(c(c(C)c1C)O)O	HRNXSMUFFPNVEN-UHFFFAOYSA-N	615	1583491278538
participant_05	M25145	Cc1c2CCCC(=O)c2cc(c1O)O	QWEWEIXBPFARBO-UHFFFAOYSA-N	468	1583491282982
participant_05	M25146	CCCCCC(=O)c1cc(c(c(C)c1C)O)O	MFGKDPCVFTWJTH-UHFFFAOYSA-N	645	1583491307661
participant_05	M25147	CCCCC(C)C(=O)c1cc(c(c(C)c1C)O)O	IQBHHPOFLRCPQL-UHFFFAOYSA-N	600	1583491313750
participant_05	M25148	Cc1c(C)c(c(cc1C(=O)C2CCCCC2)O)O	SYERXVSZUJKOSK-UHFFFAOYSA-N	376	1583491316929
participant_05	M25149	Cc1c(C)c(c(cc1C(=O)c2ccccc2)O)O	COBIBCPHMJZOHF-UHFFFAOYSA-N	417	1583491320432
participant_05	M25150	CCCCCCC(=O)c1cc(c(c(C)c1C)O)O	BCUZSPXMRGOWAX-UHFFFAOYSA-N	605	1583491331384
participant_05	M25151	CCCOC(=O)c1cc(c(c(C)c1C)O)O	ARCMJNWBQZHFLK-UHFFFAOYSA-N	594	1583491343331
participant_05	M25152	CCCCOC(=O)c1cc(c(c(C)c1C)O)O	IAUNZSABVJJJJM-UHFFFAOYSA-N	600	1583491348917
participant_05	M25153	CCCCCOC(=O)c1cc(c(c(C)c1C)O)O	SQKXDQFCORETBY-UHFFFAOYSA-N	584	1583491350244
participant_05	M25154	CCCCCCOC(=O)c1cc(c(c(C)c1C)O)O	VXTCNDSVYSCLNY-UHFFFAOYSA-N	552	1583491351252
participant_05	M25155	CCCCCCCOC(=O)c1cc(c(c(C)c1C)O)O	UMMJJLXTXGWZBT-UHFFFAOYSA-N	503	1583491352060
participant_05	M25156	CCCCCCCCOC(=O)c1cc(c(c(C)c1C)O)O	POLOFORCQKMDFJ-UHFFFAOYSA-N	449	1583491352605
participant_05	M25157	CCCCCCCCCOC(=O)c1cc(c(c(C)c1C)O)O	ISCKKYVJQAVGNJ-UHFFFAOYSA-N	396	1583491353102
participant_05	M25158	CCCCCCCCCCOC(=O)c1cc(c(c(C)c1C)O)O	PECASEXVNIXAMO-UHFFFAOYSA-N	348	1583491353542
participant_05	M25159	CCCCCCCCCCCOC(=O)c1cc(c(c(C)c1C)O)O	JPSMOYLQDFFRSY-UHFFFAOYSA-N	305	1583491354025
participant_05	M25160	CCCCCCCCCCCCOC(=O)c1cc(c(c(C)c1C)O)O	HVBXDDYAPQLPHC-UHFFFAOYSA-N	269	1583491354463
participant_05	M25161	CCCCCCCCCCCCCOC(=O)c1cc(c(c(C)c1C)O)O	LITMBPOTNWXVIS-UHFFFAOYSA-N	239	1583491354927
participant_05	M8	CC1CCCCC1	UAEPNZWRGJTJPN-UHFFFAOYSA-N	38	1583491396679
participant_05	M9	CCC1CCCCC1	IIEWJVIFRVWJOD-UHFFFAOYSA-N	38	1583491397504
participant_05	M24217	CCC1CCCC(C)C1	UDDVMPHNQKRNNS-UHFFFAOYSA-N	77	1583491400047
participant_05	M25162	CCC1CCC(C)C(C)C1	ZQIGRFMPOSZOOL-UHFFFAOYSA-N	89	1583491401107
participant_05	M25163	CCC1CC(C)C(C)C(C)C1	QVPBTBVLESOSAR-UHFFFAOYSA-N	101	1583491402057
participant_05	M25164	CCC1CC(C)C(C)C(C)C1C	GVOSEXBKLSOVJP-UHFFFAOYSA-N	110	1583491403815
participant_05	M25165	CC(C)C1CC(C)C(C)C(C)C1C	RKCXQCWTYBXZRK-UHFFFAOYSA-N	107	1583491410432
participant_05	M25166	CCC(C)C1CC(C)C(C)C(C)C1C	UMWUBKIHFWERPT-UHFFFAOYSA-N	120	1583491411000
participant_05	M25167	CCCC(C)C1CC(C)C(C)C(C)C1C	JPUQOBFMIOEAGA-UHFFFAOYSA-N	129	1583491419544
participant_05	M25168	CCCCC(C)C1CC(C)C(C)C(C)C1C	JMBPCBCSJFDACU-UHFFFAOYSA-N	144	1583491420337
participant_05	M25169	CCCCCC(C)C1CC(C)C(C)C(C)C1C	FFLQMLXGKRWVTO-UHFFFAOYSA-N	152	1583491420809
participant_05	M25170	CCCCCC(C1CC(C)C(C)C(C)C1C)O	XEPCQSFSUILMKV-UHFFFAOYSA-N	154	1583491423849
participant_05	M25171	CCCCCC(c1cc(C)c(C)c(C)c1C)O	BVKILKMKCGYQJL-UHFFFAOYSA-N	493	1583491426148
participant_05	M25172	CCCCCC(c1cc(c(C)c(C)c1C)O)O	CVUCWVXGLPXOKV-UHFFFAOYSA-N	516	1583491430248
participant_05	M25173	CCCCCC(c1cc(c(c(C)c1C)O)O)O	RYYRKEWOLQIXRI-UHFFFAOYSA-N	552	1583491430769
participant_05	M25174	CCCCCC(c1cc(c(cc1C)O)O)O	UAVIITPWEKVBIT-UHFFFAOYSA-N	445	1583491438373
participant_05	M25175	CCCCCC(c1ccc(c(c1)O)O)O	GRUQPHSDIUXBCO-UHFFFAOYSA-N	350	1583491440592
participant_05	M25176	CCCCCC(c1cc(C)c(c(c1)O)O)O	OGNNUEFGUKIBQX-UHFFFAOYSA-N	514	1583491447033
participant_05	M25177	CCCCCC(=O)c1cc(C)c(c(c1)O)O	YEDZIQANIOOSPD-UHFFFAOYSA-N	573	1583491452623
participant_05	M25178	CCCCCC(=O)c1cc(c(c(c1)O)O)O	IFYDUMLMLPWDRV-UHFFFAOYSA-N	475	1583491459284
participant_05	M25179	CCCCCC(=O)c1ccc(c(c1)O)O	DNOLRRKUMHGWAC-UHFFFAOYSA-N	398	1583491467164
participant_05	M25180	CCCCCC(=O)c1cc(c(cc1C)O)O	LHOKWYITYAAECT-UHFFFAOYSA-N	537	1583491471310
participant_05	M25181	CCCCC(=O)c1cc(c(cc1C)O)O	OWPPASZYMUXFRH-UHFFFAOYSA-N	550	1583491476937
participant_05	M25182	CCCCC(=O)c1cc(c(c(c1C)F)O)O	GBHOBARDPZHYEC-UHFFFAOYSA-N	635	1583491526516
participant_05	M25183	CCCCC(=O)c1cc(c(c(c1F)F)O)O	VYTUCBQWBLXICW-UHFFFAOYSA-N	533	1583491527682
participant_05	M25184	CCCNC(=O)c1cc(c(c(C)c1C)O)O	JUNRCEOLRVGXKZ-UHFFFAOYSA-N	610	1583491537059
participant_05	M25185	CCCCC(=O)[n+]1cc(c(c(C)c1C)O)O	BJQUKLOOJAEOEB-UHFFFAOYSA-O	566	1583491545314
participant_05	M25186	CCCCCCCC(=O)c1cc(c(c(C)c1C)O)O	NBMKCPXCGHCZEX-UHFFFAOYSA-N	547	1583491556193
participant_05	M25187	CCCCCCCCC(=O)c1cc(c(c(C)c1C)O)O	PROKTMVQQQFXFX-UHFFFAOYSA-N	484	1583491556731
participant_05	M25188	CCCCCCCCCC(=O)c1cc(c(c(C)c1C)O)O	SAXFPNLSRNDIGJ-UHFFFAOYSA-N	424	1583491557733
participant_05	M25189	Cc1c(C)c(c(cc1C(=O)CCCC2CCCCC2)O)O	VGOWTMRGFGPYNN-UHFFFAOYSA-N	432	1583491558451
participant_05	M25190	Cc1c(C)c(c(cc1C(=O)CCCc2ccccc2)O)O	AZYJXCGNROXRBE-UHFFFAOYSA-N	468	1583491560584
participant_05	M25191	CC(CCC(=O)c1cc(c(c(C)c1C)O)O)F	JJTRWXZXHITRRD-UHFFFAOYSA-N	630	1583491585743
participant_05	M25192	CC(CCC(=O)c1cc(c(c(C)c1C)O)O)Cl	WYFSIEJXMOGHLS-UHFFFAOYSA-N	606	1583491589499
participant_05	M25193	CC(CCC(=O)c1cc(c(c(C)c1C)O)O)Br	AVROTJXKNBVDDG-UHFFFAOYSA-N	630	1583491591775
participant_05	M25194	CC(CCC(=O)c1cc(c(c(C)c1C)O)O)O	HEDLRQHAOOKJIF-UHFFFAOYSA-N	637	1583491596448
participant_05	M25195	CC(CCC(=O)c1cc(c(c(C)c1C)O)O)S	PKDOATGWCTXBED-UHFFFAOYSA-N	630	1583491599799
participant_05	M25196	CC(CCC(=O)c1cc(c(c(C)c1C)O)O)SC	LJSIGTBYRDTVCB-UHFFFAOYSA-N	638	1583491604664
participant_05	M25197	CCSC(C)CCC(=O)c1cc(c(c(C)c1C)O)O	RERWGHCMTXVFDQ-UHFFFAOYSA-N	613	1583491605849
participant_05	M25198	CCS/C(=C\CC(=O)c1cc(c(c(C)c1C)O)O)/C	IJIZYAIYOWYRAX-TWGQIWQCSA-N	609	1583491609633
participant_05	M25199	C=CS/C(=C\CC(=O)c1cc(c(c(C)c1C)O)O)/C	PHVCAICWXKXKIO-TWGQIWQCSA-N	598	1583491611625
participant_05	M25200	CC(CCC(=O)c1cc(c(c(C)c1C)O)O)SSC	YMLVIRZPWXUWOI-UHFFFAOYSA-N	595	1583491624296
participant_05	M25201	CC(CCC(=O)c1cc(c(c(C)c1C)O)O)SNC	UVPFHZKDNDLDFE-UHFFFAOYSA-N	620	1583491629879
participant_05	M25202	CC(CC(=O)c1cc(c(c(C)c1C)O)O)C(C)SNC	IACHGRYVAYDPEE-UHFFFAOYSA-N	537	1583491641039
participant_05	M25203	Cc1c(C)c(c(cc1C(=O)CC(C(C)SNC)O)O)O	MTAYZUVEIIRSTB-UHFFFAOYSA-N	574	1583491644399
participant_05	M25204	Cc1c(C)c(c(cc1C(=O)CC(=O)C(C)SNC)O)O	VDBLTLNUCAHPSZ-UHFFFAOYSA-N	574	1583491647087
participant_05	M25205	CCC(=O)CC(=O)c1cc(c(c(C)c1C)O)O	RTGNIAHKBWBTBS-UHFFFAOYSA-N	617	1583491652384
participant_05	M25206	CC(C)C(=O)CC(=O)c1cc(c(c(C)c1C)O)O	UUQPIIUDVSHUPI-UHFFFAOYSA-N	580	1583491655190
participant_05	M25207	CCC(=O)C(C)C(=O)c1cc(c(c(C)c1C)O)O	NHYGSHDECKCLTE-UHFFFAOYSA-N	566	1583491663205
participant_05	M25208	CCC(C(=O)CC)C(=O)c1cc(c(c(C)c1C)O)O	TVBMXBOGMGNDFS-UHFFFAOYSA-N	569	1583491664381
participant_05	M25209	CCCC(C(=O)CC)C(=O)c1cc(c(c(C)c1C)O)O	INWNFSLMLPPXRJ-UHFFFAOYSA-N	562	1583491665080
participant_05	M25210	CC1CCCC(C1=O)C(=O)c2cc(c(c(C)c2C)O)O	SCPPVOVHLMYQMR-UHFFFAOYSA-N	470	1583491667406
participant_05	M25211	CC1CCCC(C1O)C(=O)c2cc(c(c(C)c2C)O)O	HADDRZJTYVFFLZ-UHFFFAOYSA-N	457	1583491675621
participant_05	M25212	Cc1cccc(c1O)C(=O)c2cc(c(c(C)c2C)O)O	NFUXGTSSPOOBMM-UHFFFAOYSA-N	553	1583491678319
participant_05	M25213	Cc1ccc(c(c1C)O)C(=O)c2cc(c(c(C)c2C)O)O	IYPGTDFHSQPNGZ-UHFFFAOYSA-N	562	1583491689844
participant_05	M25214	Cc1cc(c(c(C)c1C)O)C(=O)c2cc(c(c(C)c2C)O)O	NFXWGOQNEPNYSQ-UHFFFAOYSA-N	543	1583491691437
participant_05	M25215	Cc1c(C)c2-c3c(c(C)c(C)c(c3O)O)C(=O)c2c(c1C)O	ZWMRZKZBWTWIRD-UHFFFAOYSA-N	413	1583491694109
participant_05	M25216	Cc1cc(c(c(C)c1O)O)C(=O)c2cc(c(c(C)c2C)O)O	IALXUVDPNDVLSZ-UHFFFAOYSA-N	591	1583491701832
participant_05	M25217	Cc1c(C)c(c(cc1C(=O)c2cc(c(c(C)c2O)O)O)O)O	LYGPDWQGOVWZDC-UHFFFAOYSA-N	517	1583491703428
participant_05	M25218	Cc1c(C)c(c(cc1C(=O)c2cc(c(c(c2O)O)O)O)O)O	GCPVMYFWOUSEME-UHFFFAOYSA-N	475	1583491704643
participant_05	M25219	Cc1c(C)c(c(cc1C(=O)c2ccc(c(c2O)O)O)O)O	JSJREYZAOKXXOI-UHFFFAOYSA-N	522	1583491708527
participant_05	M25220	Cc1c(C)c(c(cc1C(=O)c2cccc(c2O)O)O)O	LKDLEZWAMZAWOQ-UHFFFAOYSA-N	532	1583491710798
participant_05	M25221	Cc1c(C)c(c(cc1C(=O)c2ccccc2O)O)O	QTIHKMQQVULBJE-UHFFFAOYSA-N	474	1583491712175
participant_05	M25222	C=C/C=C\C(=C\C(=O)c1cc(c(c(C)c1C)O)O)\O	NZQNIFVCBGPWQZ-FUVGTJSASA-N	574	1583491717456
participant_05	M25223	C=C/C=C\C=C\C(=O)c1cc(c(c(C)c1C)O)O	HLWKXKHEUCLZMZ-IGTJQSIKSA-N	520	1583491720113
participant_05	M25224	C=C/C=C\CCC(=O)c1cc(c(c(C)c1C)O)O	CUSAEJGJCGRJAR-WAYWQWQTSA-N	707	1583491725177
participant_05	M25225	C=CCCCCC(=O)c1cc(c(c(C)c1C)O)O	ZMPRWLFRXHTKJU-UHFFFAOYSA-N	651	1583491725994
participant_05	M25226	C/C=C\CC(=O)c1cc(c(c(C)c1C)O)O	CYQINZZCZXRHPJ-PLNGDYQASA-N	713	1583491744585
participant_05	M25227	CC(=CCC(=O)c1cc(c(c(C)c1C)O)O)C	NCNFATMVSHXHHV-UHFFFAOYSA-N	613	1583491750969
participant_05	M25228	CC/C(=C/CC(=O)c1cc(c(c(C)c1C)O)O)/C	DHQQOHKZTJCASO-RMKNXTFCSA-N	626	1583491784567
participant_05	M25229	CCC/C(=C/CC(=O)c1cc(c(c(C)c1C)O)O)/C	SGXBXCSAKOSUKH-JXMROGBWSA-N	631	1583491786543
participant_05	M25230	CCCC/C(=C/CC(=O)c1cc(c(c(C)c1C)O)O)/C	PZZLJKUHXQMJAM-DHZHZOJOSA-N	624	1583491787586
participant_05	M25231	C/C(=C\CC(=O)c1cc(c(c(C)c1C)O)O)/CCN	ZCQFHWLIVAYIPO-RUDMXATFSA-N	620	1583491793829
participant_05	M25232	C/C=C(/C)\CC(=O)c1cc(c(c(C)c1C)O)O	OOSPQEKJNHRSIC-YVMONPNESA-N	641	1583491802149
participant_05	M25233	C/C=C(/CC)\CC(=O)c1cc(c(c(C)c1C)O)O	ZOANCVLODFOZDS-WZUFQYTHSA-N	645	1583491804456
participant_05	M25234	CCC/C(=C/C)/CC(=O)c1cc(c(c(C)c1C)O)O	UZDAXXPLXDGVMZ-SDQBBNPISA-N	649	1583491805838
participant_05	M25235	CCCC/C(=C/C)/CC(=O)c1cc(c(c(C)c1C)O)O	XJBVRHQCIJKUIF-MLPAPPSSSA-N	641	1583491807416
participant_05	M25236	CCCCC(=C(C)C)CC(=O)c1cc(c(c(C)c1C)O)O	UIPVBGQOCUPJLZ-UHFFFAOYSA-N	573	1583491817705
participant_05	M25237	CCCC/C(=C(/C)\CC)/CC(=O)c1cc(c(c(C)c1C)O)O	QWKFGHPQNDNGTB-NTCAYCPXSA-N	542	1583491820154
participant_05	M25238	CCC1CCC(=C(C1)CC(=O)c2cc(c(c(C)c2C)O)O)C	GHLZNKGFWUUBKG-UHFFFAOYSA-N	554	1583491821520
participant_05	M25239	CCc1ccc(C)c(c1)CC(=O)c2cc(c(c(C)c2C)O)O	YCYAZVLGZZFZCW-UHFFFAOYSA-N	558	1583491824453
participant_05	M25240	CCC1CCC(C)C(C1)CC(=O)c2cc(c(c(C)c2C)O)O	SQOCZLXRNVXEIC-UHFFFAOYSA-N	481	1583491827140
participant_05	M25241	CCC(CC)CC(CC)CC(=O)c1cc(c(c(C)c1C)O)O	PUANKKQSTGHGMH-UHFFFAOYSA-N	445	1583491830416
participant_05	M25242	CCCCC(CC)CC(=O)c1cc(c(c(C)c1C)O)O	MWDITMBHKAAIQS-UHFFFAOYSA-N	559	1583491831165
participant_05	M25243	CCCC(CC)CC(=O)c1cc(c(c(C)c1C)O)O	OKOYHAXKPVXGPK-UHFFFAOYSA-N	571	1583491832803
participant_05	M25244	CCC(C)/C(=C/C)/CC(=O)c1cc(c(c(C)c1C)O)O	ZLBRMIBVFMFBSK-NTUHNPAUSA-N	612	1583491845199
participant_05	M25245	C/C=C(\CC(=O)c1cc(c(c(C)c1C)O)O)/C(CC)Cl	MMJZEHRXSOUDQD-VZUCSPMQSA-N	616	1583491848207
participant_05	M25246	C/C=C(\CC(=O)c1cc(c(c(C)c1C)O)O)/C(CC)Br	FZQHPIBTJXRKQN-VZUCSPMQSA-N	605	1583491851397
participant_05	M25247	C/C=C(\CC(=O)c1cc(c(c(C)c1C)O)O)/C(CC)F	BPWBUGXTWAZQNB-VZUCSPMQSA-N	613	1583491854654
participant_05	M25248	C/C=C\CC(c1cc(c(c(C)c1C)O)O)O	HDLGWFSISFQTJF-PLNGDYQASA-N	634	1583491951056
participant_05	M25249	Cc1c(C)c(c(cc1C2CC=CCO2)O)O	ISQPZEAWRPZBDX-UHFFFAOYSA-N	440	1583491957496
participant_05	M25250	Cc1c(C)c(c(cc1C2CC=CCN2)O)O	WNCJFICIJHMIRN-UHFFFAOYSA-N	440	1583491967978
participant_05	M25251	Cc1c(C)c(c(cc1-c2ccccn2)O)O	UXJKHLBRKZAQAE-UHFFFAOYSA-N	454	1583491972322
participant_05	M25252	Cc1c(C)c(c(cc1C2CC=CC=N2)O)O	UOKJIESOJRBRHF-UHFFFAOYSA-N	437	1583491978786
participant_05	M25253	Cc1c(C)c(c(cc1C2=NCC=CC2)O)O	YJBITBXCWVGCFD-UHFFFAOYSA-N	472	1583491983750
participant_05	M25254	C/C=C\CC(=N)c1cc(c(c(C)c1C)O)O	VUKISGFDVNINMM-PYEQFRRTSA-N	660	1583491988791
participant_05	M25255	Cc1c(C)c(c(cc1C(=O)C/C=C\O)O)O	MUBSXGNTYYSWQL-HYXAFXHYSA-N	643	1583491995853
participant_05	M25256	Cc1c(C)c(c(cc1C(=O)O/C=C\O)O)O	VHHCBHILGPGHOE-ARJAWSKDSA-N	578	1583491997957
participant_05	M25257	C/C=C\OC(=O)c1cc(c(c(C)c1C)O)O	HNDJDPFIWCMPNI-PLNGDYQASA-N	626	1583492001445
participant_05	M25258	C/C=C/C(C)C(=O)c1cc(c(c(C)c1C)O)O	ATQVLNNUHVHDIS-AATRIKPKSA-N	629	1583492043300
participant_05	M25259	C/C=C/C(CC)C(=O)c1cc(c(c(C)c1C)O)O	DOGTZVCAHYFRIF-FNORWQNLSA-N	642	1583492044764
participant_05	M25260	C/C=C/C(CCC)C(=O)c1cc(c(c(C)c1C)O)O	DYDQKJOPSVXWKY-FNORWQNLSA-N	642	1583492046104
participant_05	M25261	C/C=C/C(/C=C/C)C(=O)c1cc(c(c(C)c1C)O)O	WHKIVBHOJOTPQH-KQQUZDAGSA-N	579	1583492048998
participant_05	M25262	C/C=C/CC(=O)c1cc(c(c(C)c1C)O)O	CYQINZZCZXRHPJ-SNAWJCMRSA-N	713	1583492063764
participant_05	M25263	C/C=C/CC(=O)c1cc(c(c(CC)c1C)O)O	XNFVOCTXYIVEDW-GQCTYLIASA-N	688	1583492067498
participant_05	M25264	C/C=C/CC(=O)c1cc(c(c(CC)c1CC)O)O	NKRCNSJOELAISF-QPJJXVBHSA-N	580	1583492068772
participant_05	M25265	C/C=C/CC(=O)c1cc(c(c2CCCCc21)O)O	JKNQLJFDUQFDGF-NSCUHMNNSA-N	437	1583492069635
participant_05	M25266	C/C=C/CC(=O)c1cc(c(c2ccccc21)O)O	MRXIGPWLUKPZHO-NSCUHMNNSA-N	454	1583492074677
participant_05	M25267	C/C=C/CC(=O)c1cc(c(c2CCCc21)O)O	VIKDJZYKTUPIJK-NSCUHMNNSA-N	487	1583492089665
participant_05	M25268	C/C=C/CC(=O)c1cc(c(c2CC(C)Cc12)O)O	MVUHFDVFCHHYAQ-ONEGZZNKSA-N	527	1583492091976
participant_05	M25269	C/C=C/CC(=O)c1cc(c(c2CC(CC)Cc12)O)O	LAUVNSYTUYIPGA-HWKANZROSA-N	531	1583492092586
participant_05	M25270	CCCCc1c(C)c(cc(c1O)O)C(=O)C/C=C/C	XIKQYNNOFDKXSZ-FNORWQNLSA-N	664	1583492096412
participant_05	M25271	Cc1c(C)c(c(cc1C(=O)C/C=C/S)O)O	FXDYBHMZNGCCRK-HWKANZROSA-N	635	1583492112121
participant_05	M25272	Cc1c(C)c(c(cc1C(=O)C/C=C/SC)O)O	QECLUGKAVFSPHO-GQCTYLIASA-N	640	1583492117248
participant_05	M25273	Cc1c(C)c(c(cc1C(=O)C/C=C/S(=O)C)O)O	YKZWOBMWPXNGGP-GQCTYLIASA-N	631	1583492118248
participant_05	M25274	Cc1c(C)c(c(cc1C(=O)C/C=C/S(=O)O)O)O	NLLUKDFQRJFOFU-HWKANZROSA-N	615	1583492122282
participant_05	M25275	Cc1c(C)c(c(cc1C(=O)C/C=C/S(=O)(=O)O)O)O	NJFKLJSICHQLRW-HWKANZROSA-N	600	1583492126977
participant_05	M25276	Cc1c(C)c(c(cc1C(=O)C/C=C/S(=O)(=O)C)O)O	LQJQQOAHXSOUNM-GQCTYLIASA-N	600	1583492135033
participant_05	M25277	C=CCC(=O)c1cc(c(c(C)c1C)O)O	PVLVKUOXTJULPN-UHFFFAOYSA-N	617	1583492147129
participant_05	M25278	CC/C=C/CC(=O)c1cc(c(c(C)c1C)O)O	NCAYPNRDMBXVQP-AATRIKPKSA-N	650	1583492154302
participant_05	M25279	CCC/C=C/CC(=O)c1cc(c(c(C)c1C)O)O	SFKWOCHMFLWFLM-VOTSOKGWSA-N	654	1583492155565
participant_05	M25280	CCCC/C=C/CC(=O)c1cc(c(c(C)c1C)O)O	LLAAWCYMPYBOKW-BQYQJAHWSA-N	658	1583492156944
participant_05	M25281	CCCCC/C=C/CC(=O)c1cc(c(c(C)c1C)O)O	RFAWVEZZSRFDHK-CMDGGOBGSA-N	628	1583492158607
participant_05	M25282	CCCCCC/C=C/CC(=O)c1cc(c(c(C)c1C)O)O	UUGWTPIMLDCFCT-MDZDMXLPSA-N	585	1583492160184
participant_05	M25283	CC/C=C/C=C/CC(=O)c1cc(c(c(C)c1C)O)O	FEEFUSACTCTIAD-BSWSSELBSA-N	597	1583492169894
participant_05	M25284	C=C/C=C/C=C/CC(=O)c1cc(c(c(C)c1C)O)O	YKPRBKNIYSOSPT-BSWSSELBSA-N	545	1583492171510
participant_05	M25285	C=CCC/C=C/CC(=O)c1cc(c(c(C)c1C)O)O	VYHXIXFQIWVZGI-BQYQJAHWSA-N	636	1583492174745
participant_05	M25286	Cc1c(C)c(c(cc1C(=O)C/C=C/CCCN)O)O	FQFWBHOGXPZHAJ-HWKANZROSA-N	625	1583492214885
participant_05	M25287	Cc1c(C)c(c(cc1C(=O)C/C=C/CCNN)O)O	JYIQBPHJVKCOQI-ONEGZZNKSA-N	630	1583492216575
participant_05	M25288	Cc1c(C)c(c(cc1C(=O)C/C=C/CNNN)O)O	SISDZSOZOOETAD-ONEGZZNKSA-N	611	1583492217621
participant_05	M25289	Cc1c(C)c(c(cc1C(=O)C/C=C/CNN=N)O)O	IYVVBOPVBATZPB-ONEGZZNKSA-N	626	1583492232932
participant_05	M25290	Cc1c(C)c(c(cc1C(=O)C/C=C/C=N/N=N)O)O	KPOZGSLWVSEQFJ-ZZSFPLKPSA-N	586	1583492237732
participant_05	M25291	Cc1c(C)c(c(cc1C(=O)C/C=C/C=N/NN)O)O	SWNXZGVWNBHMOX-HPZPYXEMSA-N	604	1583492241292
participant_05	M25292	Cc1c(C)c(c(cc1C(=O)C/C=C/CNCN)O)O	VWCDAILAWROSNW-ONEGZZNKSA-N	615	1583492244982
participant_05	M25293	CCCC/C=C(\C)/CC(=O)c1cc(c(c(C)c1C)O)O	YIOPFZUWXWUGRU-DHZHZOJOSA-N	638	1583492251492
participant_05	M25294	CC(C)CC/C=C/CC(=O)c1cc(c(c(C)c1C)O)O	NEALEOHNIZHDFP-FNORWQNLSA-N	635	1583492260476
participant_05	M25295	CC(CC/C=C/CC(=O)c1cc(c(c(C)c1C)O)O)O	OMGXMPKCMPCQCC-GQCTYLIASA-N	643	1583492263414
participant_05	M25296	CC(=O)CC/C=C/CC(=O)c1cc(c(c(C)c1C)O)O	AHCJXMBJXKDXEI-GQCTYLIASA-N	676	1583492266571
participant_05	M25297	Cc1c(C)c(c(cc1C(=O)C/C=C/CCC(=O)O)O)O	WOBDJNZCOIFYLR-ONEGZZNKSA-N	649	1583492273106
participant_05	M25298	CC(/C=C/CC(=O)c1cc(c(c(C)c1C)O)O)CC(=O)C	ZPUZHJIBNWSHOA-AATRIKPKSA-N	621	1583492296708
participant_05	M25299	C=C(/C=C/CC(=O)c1cc(c(c(C)c1C)O)O)CC(=O)C	DDPZVTOVUGPMEC-AATRIKPKSA-N	603	1583492300643
participant_05	M25300	CC(=O)CC(=O)/C=C/CC(=O)c1cc(c(c(C)c1C)O)O	WUCZMYPZBFPLTG-SNAWJCMRSA-N	590	1583492303625
participant_05	M25301	CCCC(=O)/C=C/CC(=O)c1cc(c(c(C)c1C)O)O	PXLMDXPNIRLBIR-FNORWQNLSA-N	643	1583492306438
participant_05	M25302	C#CCC/C=C/CC(=O)c1cc(c(c(C)c1C)O)O	QEBXKPAHAUUETH-BQYQJAHWSA-N	626	1583492317330
participant_05	M25303	CC#CCC/C=C/CC(=O)c1cc(c(c(C)c1C)O)O	TXCJYRDIUNAHNW-CMDGGOBGSA-N	609	1583492321151
participant_05	M25304	Cc1c(C)c(c(cc1C(=O)C/C=C/CCC#N)O)O	VCAJKVQBZOYSBL-HWKANZROSA-N	626	1583492340954
participant_05	M25305	CC(/C=C/CC(=O)c1cc(c(c(C)c1C)O)O)CC#N	FJACUPRKFAZNCE-SNAWJCMRSA-N	611	1583492346130
participant_05	M25306	C=C(/C=C/CC(=O)c1cc(c(c(C)c1C)O)O)CC#N	RYOSSGXFMSOFMM-SNAWJCMRSA-N	593	1583492349687
participant_05	M25307	Cc1c(C)c(c(cc1C(=O)C/C=C/C(=O)CC#N)O)O	AOHWRZFIFJYTDC-ONEGZZNKSA-N	600	1583492354495
participant_05	M25308	Cc1c(C)c(c(c(C)c1C(=O)C/C=C/C(=O)CC#N)O)O	IITLORRMFJHUDC-SNAWJCMRSA-N	594	1583492362855
participant_05	M25309	Cc1c(C)c(c(c(c1C(=O)C/C=C/C(=O)CC#N)O)O)O	UGOWMZFEVYCDMB-ONEGZZNKSA-N	603	1583492365359
participant_05	M25310	Cc1c(C)c(c(c(c1C(=O)C/C=C/C=O)O)O)O	WKOTXFZWCLRELR-ONEGZZNKSA-N	627	1583492372324
participant_05	M25311	C/C=C/CC(=O)c1c(C)c(C)c(c(c1O)O)O	SLRKPLDJOSYXJM-SNAWJCMRSA-N	700	1583492373349
participant_05	M25312	CC/C=C/CC(=O)c1c(C)c(C)c(c(c1O)O)O	GFMXCXXLVAQFTK-AATRIKPKSA-N	658	1583492379922
participant_05	M25313	C/C=C/CC(=O)c1c(C)c(C)c(c(c1C)O)O	BYWFNJALGZNFEF-AATRIKPKSA-N	675	1583492390197
participant_05	M25314	C/C=C/CC(=O)c1c(C)c(C)c(c(c1CC)O)O	JTYZOQNVUXYKJJ-FNORWQNLSA-N	691	1583492391621
participant_05	M25315	C/C=C/CC(=O)c1c(C)c(C)c(c(c1CCC)O)O	NFFCUYJFUYWUTP-FNORWQNLSA-N	678	1583492393479
participant_05	M25316	C/C=C/CC(=O)c1c(C)c(C)c(c(c1OCC)O)O	BSBAHXSKOCYRQA-FNORWQNLSA-N	673	1583492396140
participant_05	M25317	C/C=C/C1CCOc2c(c(C)c(C)c(c2O)O)C1=O	YTRGJFNYOSOWQC-SNAWJCMRSA-N	543	1583492404501
participant_05	M25318	C/C=C/CC(=O)c1c(C)c(C)c(c(c1OC)O)O	UJMYBABYUURFTC-AATRIKPKSA-N	688	1583492410654
participant_05	M25319	C/C=C/C1COc2c(c(C)c(C)c(c2O)O)C1=O	DQAKRZFYSRIANV-SNAWJCMRSA-N	566	1583492413220
participant_05	M25320	C/C=C/CC(=O)c1c(C)c(C)c(c(c1F)O)O	VJRXSPPRIAPLBE-SNAWJCMRSA-N	699	1583492504640
participant_05	M25321	C/C=C/CC(=O)c1c(C)c(C)c(c(c1Cl)O)O	RFJYETPRPMDCRT-SNAWJCMRSA-N	683	1583492508304
participant_05	M25322	C/C=C/CC(=O)c1c(C)c(C)c(c(c1Br)O)O	WLNXUNQKQZICLN-SNAWJCMRSA-N	683	1583492510839
participant_05	M25323	C/C=C/CC(=O)c1c(C)c(C)c(c(c1N)O)O	BQUBJFTVVFVPIC-SNAWJCMRSA-N	683	1583492524630
participant_05	M25324	C/C=C/CC(=O)c1c(C)c(C)c(c(c1NC)O)O	AQMPCLAYBRPXNT-AATRIKPKSA-N	691	1583492543421
participant_05	M25325	C/C=C/CC(=O)c1c(C)c(C)c(c(c1N(C)C)O)O	PNQNITNCTLIBCH-VOTSOKGWSA-N	661	1583492544784
participant_05	M25326	C/C=C/CC(=O)c1c(C)c(C)c(c(c1N(C)O)O)O	JWNPYYXKXOGPEH-AATRIKPKSA-N	672	1583492548040
participant_05	M25327	C/C=C/CC(=O)c1c(C)c(C)c(c(c1N(O)O)O)O	DXLLTCZDFKESGT-SNAWJCMRSA-N	630	1583492549192
participant_05	M25328	C/C=C/CC(=O)c1c(C)c(C)c(c(c1C(O)O)O)O	ILFBDNGSXFIJLW-SNAWJCMRSA-N	641	1583492562142
participant_05	M25329	C/C=C/CC(=O)c1c(C)c(C)c(c(c1C(=O)O)O)O	HPTDNFUIRPSGNR-SNAWJCMRSA-N	655	1583492565582
participant_05	M25330	C/C=C/CC(=O)c1c(C)c(C)c(c(c1[N+](=O)O)O)O	JPWLHCJICLKNNQ-SNAWJCMRSA-O	661	1583492570623
participant_05	M25331	C/C=C/CC(=O)c1c(C)c(C)c(c(c1NO)O)O	VMMLVOMRRGEIKV-SNAWJCMRSA-N	704	1583492580553
participant_05	M25332	C/C=C/CC(=O)c1c(C)c(C)c(c(c1N=O)O)O	HSJHSHJZGRUIRT-SNAWJCMRSA-N	670	1583492595307
participant_05	M25333	C/C=C/CC(=O)c1c(C)c(C)c(c(c1NOC)O)O	JTCUSEGBZSXZII-AATRIKPKSA-N	673	1583492616762
participant_05	M25334	C/C=C/CC(=O)c1c(C)c(C)c(c2c1NOCO2)O	XPVWAKXXOGLJNB-SNAWJCMRSA-N	560	1583492617804
participant_05	M25335	CC/C=C/C(=O)c1cc(c(c(C)c1C)O)O	JUKKZZMYLIDBMY-AATRIKPKSA-N	660	1583492659920
participant_05	M25336	C=C/C=C/C(=O)c1cc(c(c(C)c1C)O)O	MDTMYWPYKKQXNO-AATRIKPKSA-N	594	1583492661488
participant_05	M25337	C=CCCC(=O)c1cc(c(c(C)c1C)O)O	BVRBBKSDHIDGDK-UHFFFAOYSA-N	688	1583492665280
participant_05	M25338	C/C(=C/CC(=O)c1cc(c(c(C)c1C)O)O)/Br	RYEVDFSBLQBGDP-DAXSKMNVSA-N	614	1583492689976
participant_05	M25339	C/C(=C/CC(=O)c1cc(c(c(C)c1C)O)O)/Cl	ZAFVIBOMEDDVPD-DAXSKMNVSA-N	614	1583492692705
participant_05	M25340	C/C(=C/CC(=O)c1cc(c(c(C)c1C)O)O)/F	UMVFBOXKZGKVIG-DAXSKMNVSA-N	614	1583492695367
participant_12	M1	C	VNWKTOKETHGBQD-UHFFFAOYSA-N	0	1583493178178
participant_12	M2	CC	OTMSDBZUPAUEDD-UHFFFAOYSA-N	73	1583493186039
participant_12	M3	CCC	ATUOYWHBWRKTHZ-UHFFFAOYSA-N	94	1583493186640
participant_12	M4	CCCC	IJDNQMDRQITEOD-UHFFFAOYSA-N	111	1583493187872
participant_12	M5	CCCCC	OFBQJSOFQDEBGM-UHFFFAOYSA-N	134	1583493188640
participant_12	M6	CCCCCC	VLKZOEOYAKHREP-UHFFFAOYSA-N	150	1583493189589
participant_12	M7	C1CCCCC1	XDTMQSROBMDMFD-UHFFFAOYSA-N	0	1583493190389
participant_12	M110	c1ccccc1	UHOVQNZJYSORNB-UHFFFAOYSA-N	32	1583493193587
participant_12	M8	CC1CCCCC1	UAEPNZWRGJTJPN-UHFFFAOYSA-N	38	1583493214553
participant_12	M9	CCC1CCCCC1	IIEWJVIFRVWJOD-UHFFFAOYSA-N	38	1583493216631
participant_12	M255	CCc1ccccc1	YNQLUTRBYVCPMQ-UHFFFAOYSA-N	122	1583493222430
participant_12	M459	CC(C)c1ccccc1	RWGFKTVRMDUZSP-UHFFFAOYSA-N	125	1583493231010
participant_12	M460	CCC(C)c1ccccc1	ZJMWRROPUADPEA-UHFFFAOYSA-N	142	1583493234120
participant_12	M461	CCCC(C)c1ccccc1	LTHAIAJHDPJXLG-UHFFFAOYSA-N	154	1583493236379
participant_12	M19205	CC1CCCc2ccccc12	APBBTKKLSNPFDP-UHFFFAOYSA-N	137	1583493238185
participant_12	M4977	Cc1cccc2ccccc12	QPUYECUOLPXSFR-UHFFFAOYSA-N	178	1583493242232
participant_12	M25341	C/C=C\C=C\1/CC=CC=C1C	VLVYYODEVFUJDC-PRTWDDKSSA-N	300	1583493255765
participant_12	M25342	C=C/C=C/1\CC=CC=C1C	BPFISZFXCLHKHQ-UXBLZVDNSA-N	235	1583493257720
participant_12	M25343	C/C=C/1\CC=CC=C1C	WUJJXACWZIEINM-YCRREMRBSA-N	269	1583493259245
participant_12	M25344	C=C1CC=CC=C1C	WUIICZWKNQTEIA-UHFFFAOYSA-N	202	1583493261182
participant_12	M25345	CC1=CC=CCC1	QMFJIJFIHIDENY-UHFFFAOYSA-N	144	1583493263138
participant_12	M10	CCCC1CCCCC1	DEDZSLCZHWTGOR-UHFFFAOYSA-N	51	1583493305755
participant_12	M310	C1CCC2CCCC2C1	BNRNAKTVFSZAFA-UHFFFAOYSA-N	0	1583493306643
participant_12	M25346	C1=CC2CCCC2CC1	ZQVRACDRCQNBGK-UHFFFAOYSA-N	14	1583493311403
participant_12	M25347	C1=CC2CCCC2C=C1	SMBYEXNJVNACSW-UHFFFAOYSA-N	28	1583493312138
participant_12	M25348	C1=CC2C=CCC2C=C1	ZASATNXXFMERCZ-UHFFFAOYSA-N	48	1583493313745
participant_12	M25349	C1=CC2C=CC=C2C=C1	NRMXQNHSQLMNCC-UHFFFAOYSA-N	79	1583493315019
participant_12	M25350	C1=CC2C=CN=CC2=C1	AQRCJOFLBVBOIL-UHFFFAOYSA-N	84	1583493324393
participant_12	M25351	c1cc2cnccn2c1	QSLLFYVBWXWUQT-UHFFFAOYSA-N	84	1583493325160
participant_12	M25352	c1cn2cncc2cn1	MIFJMFOVENWQDP-UHFFFAOYSA-N	98	1583493326595
participant_12	M25353	c1cn2cnnc2cn1	NVSPJDGXKBDYIZ-UHFFFAOYSA-N	76	1583493327223
participant_12	M25354	Cc1nnc2cnccn12	CGAHECZATVXWIB-UHFFFAOYSA-N	174	1583493334420
participant_12	M25355	CCc1nnc2cnccn12	FWGLTJTVQUURRX-UHFFFAOYSA-N	170	1583493338752
participant_12	M25356	CCCc1nnc2cnccn12	QMUHLFFVXHUTPQ-UHFFFAOYSA-N	183	1583493339856
participant_12	M25357	CCCCc1nnc2cnccn12	XOVSNVKJKXAOJA-UHFFFAOYSA-N	202	1583493340673
participant_12	M25358	CCCCCc1nnc2cnccn12	COIANGFVEGIRCE-UHFFFAOYSA-N	213	1583493341559
participant_12	M25359	CCCCCCc1nnc2cnccn12	RLURYFUPSHUOMH-UHFFFAOYSA-N	216	1583493342531
participant_12	M25360	C1CCC(CC1)c2nnc3cnccn32	RMAJQIXVQCHQPF-UHFFFAOYSA-N	86	1583493343337
participant_12	M25361	c1ccc(cc1)-c2nnc3cnccn32	QMCVZELPVJXRER-UHFFFAOYSA-N	135	1583493346056
participant_12	M449	CCCc1ccccc1	ODLMAHJVESYWTB-UHFFFAOYSA-N	135	1583493385122
participant_12	M450	CCCCc1ccccc1	OCKPCBLVNKHBMX-UHFFFAOYSA-N	154	1583493387403
participant_12	M451	CCCCCc1ccccc1	PWATWSYOIIXYMA-UHFFFAOYSA-N	167	1583493388810
participant_12	M452	CCCCCCc1ccccc1	LTEQMZWBSYACLV-UHFFFAOYSA-N	173	1583493390253
participant_12	M16091	c1ccc(cc1)CC2CCCC2	WAAUXNSLVPBVRA-UHFFFAOYSA-N	78	1583493391591
participant_12	M453	CCCCCCCc1ccccc1	LBNXAWYDQUGHGX-UHFFFAOYSA-N	173	1583493402038
participant_12	M454	c1ccc(cc1)CC2CCCCC2	AHHIZGRCBJEBIX-UHFFFAOYSA-N	69	1583493403165
participant_12	M455	c1ccc(cc1)Cc2ccccc2	CZZYITDELCSZES-UHFFFAOYSA-N	83	1583493406109
participant_12	M25362	C/C=C\C=C/CCc1ccccc1	ZUGPCBXXCUTTSY-LDIADDGTSA-N	207	1583493410668
participant_12	M25363	C=C/C=C\CCc1ccccc1	IXBHYZXSUSMOPF-ARJAWSKDSA-N	162	1583493412325
participant_12	M25364	C/C=C\C=C/CCc1cccnc1	JMCXSBZVRACEBU-LDIADDGTSA-N	231	1583493428152
participant_12	M25365	C/C=C\C=C/CCc1cnccn1	SBJLTCPLZICLSF-LDIADDGTSA-N	246	1583493431938
participant_12	M25366	C/C=C\C=C/CC(C)c1cnccn1	PGXZOUUWQSCWID-OUPQRBNQSA-N	242	1583493440776
participant_12	M25367	C/C=C\C=C/CC(CC)c1cnccn1	WKVBWXHNVRWONE-VKLRWAGZSA-N	252	1583493444161
participant_12	M25369	C/C=C\C=C/CC(CCC)c1cnccn1	GUFPJIDZPKEGLH-VKLRWAGZSA-N	258	1583493450036
participant_12	M25370	C/C=C\C=C/CC(CCCC)c1cnccn1	RHODIQASKXWGEY-OVRZELKPSA-N	269	1583493451239
participant_12	M25371	C/C=C\C=C/CC(CCCCC)c1cnccn1	UJSYXQHRXKQDSO-XORISBCWSA-N	271	1583493452387
participant_12	M25372	C/C=C\C=C/CC(CCCCCC)c1cnccn1	JQZMLZCKIOWERF-XORISBCWSA-N	266	1583493453421
participant_12	M25373	C/C=C\C=C/CC(CC1CCCC1)c2cnccn2	PQAQZUURIJZGQZ-LDIADDGTSA-N	185	1583493456205
participant_12	M25374	CCCCCCCC(C/C=C\C=C/C)c1cnccn1	ZQNSHNYZKMPVGH-GKXDXITGSA-N	253	1583493466175
participant_12	M25375	CCCCCCCCC(C/C=C\C=C/C)c1cnccn1	NWLVBLNFRSOQNJ-DGBPBKOVSA-N	235	1583493468001
participant_12	M25378	C/C=C\C=C/CC(CC1CCCCC1)c2cnccn2	CWASTKSORXMKLV-BGRWSDHPSA-N	163	1583493478969
participant_46	M65	CCCCCCC	IMNFDUFMRHMDMM-UHFFFAOYSA-N	160	1583494522996
participant_46	M66	CCCCCCCC	TVMXDCGIABBOFY-UHFFFAOYSA-N	161	1583494523682
participant_46	M368	CCCCCCCCC	BKIMMITUMNQMOS-UHFFFAOYSA-N	155	1583494524510
participant_46	M369	CCCCCCCCCC	DIOQZVSQGTUSAI-UHFFFAOYSA-N	147	1583494525276
participant_46	M370	CCCCCCCCCCC	RSJKGSCJYJTIGS-UHFFFAOYSA-N	137	1583494526081
participant_46	M7934	CCCCCCCCCCCC	SNRUBQQJIBEYMU-UHFFFAOYSA-N	126	1583494526845
participant_46	M7935	CCCCCCCCCCCCC	IIYFAKIEWZDVMP-UHFFFAOYSA-N	117	1583494527889
participant_46	M7936	CCCCCCCCCCCCCC	BGHCVCJVXZWKCC-UHFFFAOYSA-N	108	1583494528633
participant_46	M25418	CCCCCCCCCCCCCCC	YCOZIPAWZNQLMR-UHFFFAOYSA-N	100	1583494530521
participant_46	M25419	CCCCCCCCCCCCCOC	RTWPRSVAQZJISO-UHFFFAOYSA-N	109	1583494533898
participant_46	M25420	CCCCCCCCCCCOCOC	IGDQPXHHWNAQJN-UHFFFAOYSA-N	124	1583494535024
participant_46	M25421	CCCCCCCCCOCOCOC	IXRGYKAPKGPYSC-UHFFFAOYSA-N	134	1583494536580
participant_46	M25422	CCCCCCCOCOCOCOC	NBOCTTQLSDNKPS-UHFFFAOYSA-N	131	1583494538173
participant_46	M25423	CCCCCSCOCOCOCOC	ZTGPSZIQUUGXQW-UHFFFAOYSA-N	126	1583494541802
participant_46	M25424	CCCSCSCOCOCOCOC	UIEHXPBIGNOTEV-UHFFFAOYSA-N	109	1583494544000
participant_46	M25425	CCCCCCSCOCOCOCOC	GLIIHVPKUHHAGS-UHFFFAOYSA-N	129	1583494554419
participant_46	M25426	COCOCOCOCSC1CCCCC1	URPALIYCXZYGSP-UHFFFAOYSA-N	58	1583494556188
participant_46	M25427	C1CCC(CC1)SCOC2COCOCO2	MAHZAPXVHAEYAR-UHFFFAOYSA-N	10	1583494561977
participant_46	M25428	COCOCOCOCSc1ccccc1	LVFWMQHRTZBLCM-UHFFFAOYSA-N	116	1583494574742
participant_46	M25429	COCOCONOCSc1ccccc1	IJPVZXZUAGQLJQ-UHFFFAOYSA-N	122	1583494583509
participant_46	M25431	c1ccc(cc1)SCON2COCOCO2	HYMFNGCRERCKOG-UHFFFAOYSA-N	72	1583494588684
participant_46	M25434	c1cc2cc(c1)SCON3COCOC2O3	AMNPSDIPRDPBDD-UHFFFAOYSA-N	100	1583494595537
participant_46	M25437	CC1OCN2OCSc3cccc(c3)C(O1)O2	SKXGIFMYBCPHDR-UHFFFAOYSA-N	121	1583494603169
participant_46	M25438	c1cc2cc(c1)SCON3C4CC(O4)OC2O3	QLERRTZKRAEXRZ-UHFFFAOYSA-N	94	1583494605268
participant_46	M25439	c1cc2cc(c1)SCON3C4OC(OC2O3)O4	QVNRJWIOURGUMT-UHFFFAOYSA-N	87	1583494609695
participant_05	M66	CCCCCCCC	TVMXDCGIABBOFY-UHFFFAOYSA-N	161	1583495394347
participant_05	M368	CCCCCCCCC	BKIMMITUMNQMOS-UHFFFAOYSA-N	155	1583495394963
participant_05	M10	CCCC1CCCCC1	DEDZSLCZHWTGOR-UHFFFAOYSA-N	51	1583495395971
participant_05	M16852	CCCC1CCCC(C)C1	HFHJBWYDQAWSIA-UHFFFAOYSA-N	92	1583495398090
participant_05	M25524	CCCC1CCCC(CC)C1	KCUSCKHMHINKKU-UHFFFAOYSA-N	91	1583495399131
participant_05	M25525	CCCC1CCCC(CCC)C1	OTAQIRXSFNFNES-UHFFFAOYSA-N	94	1583495399666
participant_05	M25526	CCCCC1CCCC(CCC)C1	RSJDBDRRZARWJH-UHFFFAOYSA-N	111	1583495400286
participant_05	M25527	CCCCc1cccc(CCC)c1	HJKMNQNLIMAEAB-UHFFFAOYSA-N	225	1583495411367
participant_05	M25528	CCCCc1cccc(CCC)c1C	JIEJXXKHPYSPRV-UHFFFAOYSA-N	299	1583495415403
participant_05	M25529	CCCCc1cc(C)cc(CCC)c1C	JJNHCQALDRLTEJ-UHFFFAOYSA-N	377	1583495418083
participant_05	M25530	CCCCc1cc(C)c(C)c(CCC)c1C	QHLMLWMXJNMKQG-UHFFFAOYSA-N	437	1583495418973
participant_05	M25531	CCCCc1c(C)c(C)c(C)c(CCC)c1C	KVGFXTOYBOURAA-UHFFFAOYSA-N	401	1583495419803
participant_05	M25532	CCCCc1c(C)c(C)c(C)c(CCC)c1F	PTWICCUPOBOURB-UHFFFAOYSA-N	423	1583495424252
participant_05	M25534	CCCCc1c(C)c(c(C)c(CCC)c1F)F	NJESJMPIOGYIFT-UHFFFAOYSA-N	404	1583495427107
participant_05	M25537	CCCCc1c(C)c(c(c(CCC)c1F)Cl)F	JWSKDSWPGSVSAH-UHFFFAOYSA-N	394	1583495429195
participant_05	M25538	CCCCc1c(c(c(c(CCC)c1F)Cl)F)Cl	BULWIKWMMTVHII-UHFFFAOYSA-N	316	1583495429868
participant_05	M25540	CCCCc1c(c(c(c(CCCl)c1F)Cl)F)Cl	SQQTVNWCQUWAEB-UHFFFAOYSA-N	295	1583495441283
participant_05	M25541	C(Cc1c(c(c(c(CCCl)c1F)Cl)F)Cl)CCl	IRZJCDBQHTUMQG-UHFFFAOYSA-N	254	1583495441947
participant_05	M25543	Cc1c(c(CCCCl)c(c(CCCl)c1Cl)F)Cl	BDQPKBWOEFCALQ-UHFFFAOYSA-N	304	1583495446301
participant_05	M25544	Cc1c(C)c(c(CCCCl)c(c1CCCl)F)Cl	NQJGATDMFSPDCX-UHFFFAOYSA-N	375	1583495448435
participant_05	M25545	Cc1c(C)c(CCCCl)c(c(CCCl)c1C)F	DRRSYAGKYKDNBN-UHFFFAOYSA-N	400	1583495448994
participant_05	M25546	CCCCc1c(C)c(C)c(C)c(CCCl)c1F	BYMLZZHOLCOMOA-UHFFFAOYSA-N	429	1583495451765
participant_05	M25549	CCCCc1c(C)c(C)c(C)c(CCCC)c1C	KKZMSIRZRJFMFM-UHFFFAOYSA-N	372	1583495456266
participant_05	M25551	CCCCc1c(C)c(C)c2CCCCCc2c1C	YYMQGTBWZUPOOL-UHFFFAOYSA-N	335	1583495458219
participant_05	M25553	Cc1c2CCCCCc2c(C)c3CCCCCc13	CNGHSILHSQPRTK-UHFFFAOYSA-N	134	1583495462204
participant_05	M25556	Cc1c2C=CCCCc2c(C)c3CCCCCc13	YPIYSRGGEWXWRP-UHFFFAOYSA-N	201	1583495469764
participant_05	M25557	Cc1c2C=CC=CCc2c(C)c3CCCCCc13	WUAUQCLZQYQDSV-UHFFFAOYSA-N	241	1583495471867
participant_05	M25558	Cc1c2C=CC=CCc2c(C)c3CCCC=Cc13	QFVRWGXBMCAUDS-UHFFFAOYSA-N	268	1583495473292
participant_05	M25559	Cc1c2C=CC=CCc2c(C)c3CC=CC=Cc13	YGDIANNVOIKXTP-UHFFFAOYSA-N	224	1583495475234
participant_05	M25561	CCc1c2CC=CC=Cc2c(C)c3C=CC=CCc13	NORTWGJGVPZZQX-UHFFFAOYSA-N	220	1583495479547
participant_05	M25562	Cc1c2C=CC=CCc2c3CCC4C=CC=Cc1c43	AFKBCPQAPXNEFR-UHFFFAOYSA-N	209	1583495481019
participant_05	M25563	CC1C=CC=Cc2c(C)c3C=CC=CC4CCc(c12)c43	XSVWNLPDWDLNBM-UHFFFAOYSA-N	216	1583495482948
participant_05	M25564	Cc1c2C=CC=CC3CC4CC5C=CC=Cc1c5c4c32	MYFAJPVRAXBSHG-UHFFFAOYSA-N	186	1583495484020
participant_05	M25565	CC1=CC=CC2CC3CC4C=CC=Cc5c(C)c1c2c3c45	MUBRZOSZZGCWAC-UHFFFAOYSA-N	251	1583495486132
participant_05	M25566	C1=CC2CC3CC4C=CC=C5CCc6c(C=C1)c2c3c4c56	OMBOYKRTEJQDAR-UHFFFAOYSA-N	186	1583495486775
participant_05	M25567	CC1CC2=CC=CC3CC4CC5C=CC=Cc6c1c2c3c4c56	FVLLBFQSJUHJJM-UHFFFAOYSA-N	191	1583495487876
participant_05	M25568	CCC1CC2=CC=CC3CC4CC5C=CC=Cc6c1c2c3c4c56	LGTNGWPKIORGLA-UHFFFAOYSA-N	199	1583495488916
participant_05	M25569	C1=CC2CC3CC4C=CC=C5CC6CCC(=C1)c7c2c3c4c5c67	FYMJCEJGQIBYQB-UHFFFAOYSA-N	173	1583495490573
participant_05	M25570	C1=CC2CC3CC4C=CC=C5C=C6CCC(=C1)c7c2c3c4c5c67	NGUAXHHRKPFLBA-UHFFFAOYSA-N	201	1583495511412
participant_05	M25571	C1=CC2CC3CC4C=CC=C5C=c6ccc(=C1)c7c2c3c4c5c67	GCHPQSMRBJGVJD-UHFFFAOYSA-N	199	1583495512341
participant_05	M25572	C1=CC2C=C3CC4C=CC=C5C=c6ccc(=C1)c7c2c3c4c5c67	VNHPSBWMOPSXGH-UHFFFAOYSA-N	209	1583495513424
participant_05	M25573	C1=CC2C=c3cc4cccc5cc6ccc(=C1)c7c2c3c4c5c67	SGDGRHAYAAHEEN-UHFFFAOYSA-N	189	1583495515994
participant_05	M25574	Cc1cc2cc3ccc4=CC=CC5C=c6cc(c1)c7c2c3c4c5c67	FWBWKJVGLFIJOH-UHFFFAOYSA-N	216	1583495520034
participant_05	M25575	CCc1cc2cc3ccc4=CC=CC5C=c6cc(c1)c7c2c3c4c5c67	VEVGVVBIWWFCLU-UHFFFAOYSA-N	216	1583495521221
participant_05	M25576	CCCc1cc2cc3ccc4=CC=CC5C=c6cc(c1)c7c2c3c4c5c67	QIUDCRCUROZFOY-UHFFFAOYSA-N	217	1583495522060
participant_05	M25577	CCC(C)c1cc2cc3ccc4=CC=CC5C=c6cc(c1)c7c2c3c4c5c67	REJAQYVXLCYINJ-UHFFFAOYSA-N	221	1583495524037
participant_07	M1	C	VNWKTOKETHGBQD-UHFFFAOYSA-N	0	1583495525083
participant_05	M25578	C/C=C(\C)/c1cc2cc3ccc4=CC=CC5C=c6cc(c1)c7c2c3c4c5c67	OPMJPRGZKMXQHC-LZWSPWQCSA-N	227	1583495526702
participant_05	M25580	CC=S(C)c1cc2cc3ccc4=CC=CC5C=c6cc(c1)c7c6c5c4c3c27	QXIGYIHWTHFTEI-UHFFFAOYSA-N	227	1583495529944
participant_05	M25582	CS(=CCl)c1cc2cc3ccc4=CC=CC5C=c6cc(c1)c7c6c5c4c3c27	HUIBDMLPFJGYMB-UHFFFAOYSA-N	212	1583495532414
participant_05	M25584	CS(=CCl)c1cc2cc3ccc4=CC=CC5C=C6C=c(c1)cc6c5c4c3=C2	PSMDVPPPJZHEGR-UHFFFAOYSA-N	180	1583495538165
participant_05	M25585	CS(=CCl)C1=CC2=CC3=CC(C=CC=C4C=CC5=CC(=C1)C=C5C4)CC3=C2	BMUGBACNSZZLBJ-UHFFFAOYSA-N	169	1583495539226
participant_05	M25586	CS(=CCl)C1=CC2=CC3=CC(C=CC=C4C=CC=CC(=C1)C=CC4)CC3=C2	YXHMJJKEVUNNQJ-UHFFFAOYSA-N	138	1583495541396
participant_05	M25587	CS(=CCl)C1=CC2=CC=CC(C=CC=C3C=CC=CC(=C1)C=CC3)CC=C2	QRVLJSMXPJMQQZ-UHFFFAOYSA-N	98	1583495543185
participant_05	M25588	C=CC1C=CC=C(C=CC1)/C=C(\C=C/2\C=CC=CC(=C)CC=C2)/S(=CCl)C	ONQJIYOLIPGQMG-UVISRTOESA-N	131	1583495545143
participant_07	M59	N	QGZKDVFQNNGYKY-UHFFFAOYSA-N	0	1583495564076
participant_07	M60	CN	BAVYZALUXZFZLV-UHFFFAOYSA-N	36	1583495590346
participant_07	M61	CCN	QUSNBJAOOMFDIB-UHFFFAOYSA-N	60	1583495602573
participant_07	M62	CCCN	WGYKZJWCGVVSQN-UHFFFAOYSA-N	80	1583495604931
participant_07	M63	CCCCN	HQABUPZFAYXKJW-UHFFFAOYSA-N	109	1583495610147
participant_07	M64	CCCCCN	DPBLXKKOBLCELK-UHFFFAOYSA-N	130	1583495611467
participant_07	M25600	CCCCCCN	BMVXCPBXGZKUPN-UHFFFAOYSA-N	143	1583495616878
participant_07	M25601	C1CCC(CC1)N	PAFZNILMFXTMIY-UHFFFAOYSA-N	0	1583495618086
participant_05	M25602	C=C1C=CC=C/C(=C/C(=C\C2=CC=CC(C)CC=C2)/S(=CCl)C)/C=CC1	VYDDNXPKGYZOMV-VBNZEAIRSA-N	139	1583495621138
participant_05	M25603	CC1C=CC=C(C=CC1)/C=C(\C=C/2\C=CC=CCCC=C2)/S(=CCl)C	PMPRKFXVKIVBII-NHCSTBDTSA-N	121	1583495623302
participant_05	M25606	CC1C=CC=C2C=CC1C3CC=CC=CC(=CC(=C2)S(=CCl)C)C=C3	UOVSNTAQIDVBCL-UHFFFAOYSA-N	114	1583495627643
participant_05	M25608	CC1C=CC=CC2=CC(=CC3=CC=CC(C)C(C=C3)C1C=C2)S(=CCl)C	ONMBIDDPLURDEB-UHFFFAOYSA-N	113	1583495631449
participant_05	M25609	CS(=CCl)C1=CC2=CC=CC3CCC4C=CC=CC(=C1)C=CC4C3C=C2	ZXHVCMXYEMYYMA-UHFFFAOYSA-N	95	1583495633544
participant_07	M25610	C1C=CC(CC1)N	ACYMGUSQXQEHGA-UHFFFAOYSA-N	18	1583495737700
participant_07	M25611	C1C=CC(=N)CC1	HKZLNGQCWGVZIW-UHFFFAOYSA-N	67	1583495741783
participant_07	M25612	C1C=CC(=N)C=C1	DIOFQHLOIMCUSH-UHFFFAOYSA-N	79	1583495744027
participant_07	M25620	C1CCC(=N)CC1	NNGAQKAUYDTUQR-UHFFFAOYSA-N	38	1583495772315
participant_07	M8592	c1ccc(cc1)N	PAYRUJLWNCNPSJ-UHFFFAOYSA-N	80	1583495785541
participant_07	M25625	CNc1ccccc1	AFBPFSWMIHJQDM-UHFFFAOYSA-N	122	1583495801120
participant_07	M25626	CCNc1ccccc1	OJGMBLNIHDZDGS-UHFFFAOYSA-N	137	1583495802673
participant_07	M25629	CCCNc1ccccc1	CDZOGLJOFWFVOZ-UHFFFAOYSA-N	150	1583495814277
participant_07	M25631	CCCNc1cccc(C)c1	IUNVPXVTJRNCEK-UHFFFAOYSA-N	276	1583495818880
participant_07	M25632	CCCNc1cccc(CC)c1	IKBOXGPEIIAGCX-UHFFFAOYSA-N	254	1583495820650
participant_07	M25633	CCCc1cccc(c1)NCCC	YMPUJKZVOKMYMY-UHFFFAOYSA-N	252	1583495821676
participant_07	M25634	CCCCc1cccc(c1)NCCC	PLWLMUPCWLJBLR-UHFFFAOYSA-N	260	1583495823330
participant_07	M25635	CCCC(C)c1cccc(c1)NCCC	HIYYVJFJELZXRL-UHFFFAOYSA-N	264	1583495826114
participant_07	M25636	CCCC(c1cccc(c1)NCCC)O	GBMCGNYAGQSQMA-UHFFFAOYSA-N	262	1583495829413
participant_07	M25638	CCCC(c1cccc(c1)NCCO)O	ZDBGDLUYRWWCRC-UHFFFAOYSA-N	260	1583495836753
participant_07	M25644	CCCC(=O)c1cccc(c1)NCCO	PHHFHAJNBZFIBA-UHFFFAOYSA-N	292	1583495858447
participant_07	M25647	CCCC(=O)c1cccc(c1)NCC=O	QVPSMPPZCBWQBB-UHFFFAOYSA-N	291	1583495864833
participant_07	M25661	CCC(C)C(=O)c1cccc(c1)NCC=O	PCRKLNXOPBFUTQ-UHFFFAOYSA-N	284	1583495922928
participant_07	M25662	CCC(CC)C(=O)c1cccc(c1)NCC=O	UULWVFHXFWAIIH-UHFFFAOYSA-N	276	1583495925454
participant_07	M25665	CCCC(CC)C(=O)c1cccc(c1)NCC=O	LXXFLJLDPXNITD-UHFFFAOYSA-N	285	1583495930344
participant_07	M25667	CC1CCCC1C(=O)c2cccc(c2)NCC=O	UFLOJXURSVTRGE-UHFFFAOYSA-N	215	1583495933023
participant_07	M25670	c1cc(cc(c1)NCC=O)C(=O)C2CCCC2O	YYIVGHYOMFHALY-UHFFFAOYSA-N	206	1583495940451
participant_07	M25672	c1cc(cc(c1)NCC=O)C(=O)C2CCCC2=O	YJISTXSBNDDFRQ-UHFFFAOYSA-N	226	1583495944129
participant_07	M25675	c1cc(cc(c1)/N=C\C=O)C(=O)C2CCCC2=O	CRATWFZTMGLNQW-CHHVJCJISA-N	214	1583495951684
participant_07	M25679	Cc1cc(cc(c1)/N=C\C=O)C(=O)C2CCCC2=O	CSFOLFMRKATDDY-BNCCVWRVSA-N	304	1583495963017
participant_07	M25680	C1CC(C(=O)C1)C(=O)c2cc(cc(c2)/N=C\C=O)Cl	RUEKNGKBLVRUCM-XRVIQIRUSA-N	254	1583495965807
participant_07	M25682	Cc1c(cc(cc1/N=C\C=O)C(=O)C2CCCC2=O)Cl	LWUIPJQWZOWGQI-ZWSORDCHSA-N	328	1583495976103
participant_07	M25683	C1CC(C(=O)C1)C(=O)c2cc(c(c(c2)/N=C\C=O)Cl)Cl	VGEWOOZZTJHRKT-INGKJJEOSA-N	265	1583495978869
participant_07	M25693	CC(=O)/C=N\c1cc(cc(c1Cl)Cl)C(=O)C2CCCC2=O	SCLISFMZPXYVDJ-WSVATBPTSA-N	292	1583496056307
participant_07	M25694	CCC(=O)/C=N\c1cc(cc(c1Cl)Cl)C(=O)C2CCCC2=O	HYWIASGHWUSVCM-UWVJOHFNSA-N	303	1583496059268
participant_07	M25695	C1CC(C(=O)C1)C(=O)c2cc(c(c(c2)/N=C\C(=O)CO)Cl)Cl	QDNVTOGPXXGHQZ-FXBPXSCXSA-N	295	1583496070088
participant_07	M25696	Cc1c(cc(c(c1/N=C\C(=O)CO)Cl)Cl)C(=O)C2CCCC2=O	VGZZRUJCWNPUMD-SWNXQHNESA-N	363	1583496091663
participant_07	M25697	Cc1c(cc(c(c1/N=C\C(=O)CO)Cl)Cl)C(=O)C2CCCC2	WSSQJLLZJSIWRN-GXHLCREISA-N	331	1583496098764
participant_07	M25698	C1CC2Cc3c(cc(c(c3/N=C\C(=O)CO)Cl)Cl)C(=O)C2C1	YRTVWWVCRQEDNG-SWNXQHNESA-N	289	1583496109009
participant_07	M25699	CC1CCC2Cc3c(cc(c(c3/N=C\C(=O)CO)Cl)Cl)C(=O)C12	MOHOVXVWIJFVBW-IOXNKQMXSA-N	315	1583496117384
participant_07	M25700	CCC1CCC2Cc3c(cc(c(c3/N=C\C(=O)CO)Cl)Cl)C(=O)C12	WLSBVYQMQHJJLF-YXSASFKJSA-N	318	1583496118087
participant_07	M25701	CCCC1CCC2Cc3c(cc(c(c3/N=C\C(=O)CO)Cl)Cl)C(=O)C12	KBYNZWOUGHKKLO-UYOCIXKTSA-N	325	1583496119339
participant_07	M25702	CCCCC1CCC2Cc3c(cc(c(c3/N=C\C(=O)CO)Cl)Cl)C(=O)C12	ZMQXLEJRTHTKPQ-AQHIEDMUSA-N	331	1583496123502
participant_07	M25703	CCC(C)CC1CCC2Cc3c(cc(c(c3/N=C\C(=O)CO)Cl)Cl)C(=O)C12	XPESRAXUUUXUDE-OPVMPGTRSA-N	335	1583496126481
participant_07	M25704	CCC(CC1CCC2Cc3c(cc(c(c3/N=C\C(=O)CO)Cl)Cl)C(=O)C12)O	RDNRPZBNZSMYSR-NYAPKIOYSA-N	327	1583496130309
participant_07	M25705	CCC(CC1CCC2Cc3c(cc(c(c3/N=C/C(=O)CO)F)Cl)C(=O)C12)O	CGOQJUKOFPDXIT-LIMNOBDPSA-N	344	1583496153642
participant_07	M25706	C1CC2Cc3c(cc(c(c3/N=C/C(=O)CO)F)Cl)C(=O)C2C1CC(CO)O	SSMGBCLRPWZLIB-GEVRCRHISA-N	323	1583496174415
participant_07	M25707	C1CC2Cc3c(cc(c(c3/N=C/C(=O)CO)F)Cl)C(=O)C2C1CC(=O)CO	NCYPVOGJFGDMFB-GEVRCRHISA-N	327	1583496178574
participant_07	M25708	C1=CC2Cc3c(cc(c(c3/N=C/C(=O)CO)F)Cl)C(=O)C2C1CC(=O)CO	MZUBWXQGVUXKEX-GEVRCRHISA-N	367	1583496182666
participant_07	M25709	C1=CC2Cc3c(/C=C/C(=O)CO)c(c(cc3C(=O)C2C1CC(=O)CO)Cl)F	XYXAINKHJLTDKS-ONEGZZNKSA-N	371	1583496196905
participant_07	M25710	C1=CC2Cc3c(CCC(=O)CO)c(c(cc3C(=O)C2C1CC(=O)CO)Cl)F	VZCRPVLNPWCICR-UHFFFAOYSA-N	360	1583496200644
participant_07	M25711	C1=CC2Cc3c(/C=C/C(=O)CO)c(c(cc3C(=O)C2C1CC(=O)CO)Cl)Cl	WFIMAJBIDBQNNK-ONEGZZNKSA-N	355	1583496258736
participant_07	M25712	CC(C1C=CC2Cc3c(/C=C/C(=O)CO)c(c(cc3C(=O)C21)Cl)Cl)C(=O)CO	KFRICGDRHDPMJW-HWKANZROSA-N	335	1583496297109
participant_07	M25713	C1=CC(C2C1Cc3c(/C=C/C(=O)CO)c(c(cc3C2=O)Cl)Cl)C(C(=O)CO)O	WNVUBUPOQYITRB-DUXPYHPUSA-N	320	1583496299806
participant_07	M25714	CC(C1C=CC2Cc3c(/C=C/C(=O)CO)c(c(cc3C(=C)C21)Cl)Cl)C(=O)CO	JXUPNAGJINRKSE-GQCTYLIASA-N	331	1583496323586
participant_07	M25715	C1=CC2C(CC=C3c4cc(c(c(/C=C/C(=O)CO)c4CC1C23)Cl)Cl)C(=O)CO	BZEKYPSRRLRYBW-DUXPYHPUSA-N	292	1583496327016
participant_07	M25716	C1=CC(C2C1Cc3c(/C=C/C(=O)CO)c(c(cc3C2=O)Cl)Cl)C(C(=O)CO)F	KLOTTYKOSMEIDN-DUXPYHPUSA-N	313	1583496355692
participant_27	M1	C	VNWKTOKETHGBQD-UHFFFAOYSA-N	0	1583497163821
participant_27	M2	CC	OTMSDBZUPAUEDD-UHFFFAOYSA-N	73	1583497173957
participant_27	M3	CCC	ATUOYWHBWRKTHZ-UHFFFAOYSA-N	94	1583497175575
participant_27	M4	CCCC	IJDNQMDRQITEOD-UHFFFAOYSA-N	111	1583497176742
participant_27	M5	CCCCC	OFBQJSOFQDEBGM-UHFFFAOYSA-N	134	1583497177588
participant_27	M6	CCCCCC	VLKZOEOYAKHREP-UHFFFAOYSA-N	150	1583497178522
participant_27	M7	C1CCCCC1	XDTMQSROBMDMFD-UHFFFAOYSA-N	0	1583497184638
participant_27	M8	CC1CCCCC1	UAEPNZWRGJTJPN-UHFFFAOYSA-N	38	1583497203768
participant_27	M9	CCC1CCCCC1	IIEWJVIFRVWJOD-UHFFFAOYSA-N	38	1583497204896
participant_27	M10	CCCC1CCCCC1	DEDZSLCZHWTGOR-UHFFFAOYSA-N	51	1583497206052
participant_27	M310	C1CCC2CCCC2C1	BNRNAKTVFSZAFA-UHFFFAOYSA-N	0	1583497209239
participant_27	M25717	C1CC2C3CCCC23C1	HBLOCEVHUDYUJP-UHFFFAOYSA-N	0	1583497220170
participant_27	M311	CC1CCCC2CCCC12	YNMAHCSDLWHZRX-UHFFFAOYSA-N	18	1583497231717
participant_27	M25718	C=C1CCCC2CCCC12	UOTNDMDASDMEAG-UHFFFAOYSA-N	34	1583497234845
participant_27	M25719	C1CC2CCCC(=O)C2C1	FKHQVTZBKCBVOA-UHFFFAOYSA-N	41	1583497238755
participant_27	M25720	C1CC2CC=CC(=O)C2C1	OKCHLOVXYNLZAW-UHFFFAOYSA-N	66	1583497248628
participant_27	M25721	CC12CCCC2C(=O)C=CC1	OKWYHQWKKZQTLQ-UHFFFAOYSA-N	113	1583497265024
participant_27	M25722	CCC12CCCC2C(=O)C=CC1	CSRKHFYSMRISCB-UHFFFAOYSA-N	129	1583497269613
participant_27	M25723	CCCC12CCCC2C(=O)C=CC1	UASVLZRLDOBCNO-UHFFFAOYSA-N	143	1583497271465
participant_27	M25724	C1CC2CCC3C(=O)C=CCC23C1	VTPXMDFJYQYGCN-UHFFFAOYSA-N	66	1583497272592
participant_27	M25725	CC12CCC3CCCC32CC=CC1=O	RPWNPWBKUOSZOB-UHFFFAOYSA-N	73	1583497285690
participant_27	M25726	CC12C(=O)C=CCC32CCCC3CN1	CDEUQIAKNZRCSA-UHFFFAOYSA-N	89	1583497301009
participant_27	M25727	CC12C(=O)C=CCC32CCCC3CN1C	BPKILQBWTYKMHH-UHFFFAOYSA-N	102	1583497318040
participant_27	M25728	CCN1CC2CCCC32CC=CC(=O)C31C	UDQISJHSABCNKJ-UHFFFAOYSA-N	116	1583497334637
participant_27	M25729	CC(C)N1CC2CCCC32CC=CC(=O)C31C	QXECFDYGQYQQPK-UHFFFAOYSA-N	117	1583497337038
participant_27	M25730	CC(C)N1CC2CCCC32CC=C(C)C(=O)C31C	KERBSBUQOIGEJU-UHFFFAOYSA-N	181	1583497373091
participant_27	M25731	CCC1=CCC23CCCC3CN(C(C)C)C2(C)C1=O	RTFRVMRMMHQFJM-UHFFFAOYSA-N	185	1583497374432
participant_27	M25732	CCCC1=CCC23CCCC3CN(C(C)C)C2(C)C1=O	VWEFSWZJGIWLQA-UHFFFAOYSA-N	187	1583497375815
participant_27	M25733	CCCCC1=CCC23CCCC3CN(C(C)C)C2(C)C1=O	UDGHDRIUNIKCQJ-UHFFFAOYSA-N	201	1583497377812
participant_27	M25734	CCCCCC1=CCC23CCCC3CN(C(C)C)C2(C)C1=O	DGJFZPBUASOARS-UHFFFAOYSA-N	210	1583497389279
participant_27	M25735	CCCCCCC1=CCC23CCCC3CN(C(C)C)C2(C)C1=O	OFABZTHYDXMFGA-UHFFFAOYSA-N	213	1583497390804
participant_27	M25736	CCCCCCCC1=CCC23CCCC3CN(C(C)C)C2(C)C1=O	CDYRPLMHPXXTEX-UHFFFAOYSA-N	208	1583497391978
participant_27	M25737	CCCCCCCCC1=CCC23CCCC3CN(C(C)C)C2(C)C1=O	AGHRJUOTKHIDGW-UHFFFAOYSA-N	199	1583497392827
participant_27	M25738	CCCCCCCCCC1=CCC23CCCC3CN(C(C)C)C2(C)C1=O	SOHNVRCAYVFFJE-UHFFFAOYSA-N	187	1583497396147
participant_27	M25739	CC(C)N1CC2CCCC32CC=C(CCCC4CCCCC4)C(=O)C31C	PWVXGKLERAFLRY-UHFFFAOYSA-N	107	1583497397300
participant_27	M25740	CC(C)N1CC2CCCC32CC=C(CCCc4ccccc4)C(=O)C31C	ZMPREVZFMWLNEI-UHFFFAOYSA-N	184	1583497400372
participant_27	M25741	CC(C)N1CC2CCCC32CC=C(CCCc4ccccc4C)C(=O)C31C	SMARSBCSVIBHRK-UHFFFAOYSA-N	244	1583497414890
participant_27	M25742	CC(C)N1CC2CCCC32CC=C(CCCc4ccccc4Cl)C(=O)C31C	IQGPDYINQUVFBH-UHFFFAOYSA-N	213	1583497418775
participant_27	M25743	CC(C)N1CC2CCOC32CC=C(CCCc4ccccc4Cl)C(=O)C31C	YEEAUORLYPECEF-UHFFFAOYSA-N	235	1583497440288
participant_27	M25744	CC(C)N1CC2CCOC32CC=C(CCCc4c(cccn4)Cl)C(=O)C31C	QYOMRVMFSVDOMH-UHFFFAOYSA-N	250	1583497458835
participant_27	M25745	CC(C)N1CC2CCOC32CC=C(CCCc4c(ccnn4)Cl)C(=O)C31C	KSGAQTKHPHWTPV-UHFFFAOYSA-N	251	1583497460711
participant_27	M25746	CC(C)N1CC2C(C)COC32CC=C(CCCc4c(ccnn4)Cl)C(=O)C31C	WOMKYKFCHZBIJG-UHFFFAOYSA-N	260	1583497475103
participant_27	M25747	CCC1COC23CC=C(CCCc4c(ccnn4)Cl)C(=O)C2(C)N(CC13)C(C)C	MMONPPUSNWCTQJ-UHFFFAOYSA-N	258	1583497476772
participant_27	M25748	CCCC1COC23CC=C(CCCc4c(ccnn4)Cl)C(=O)C2(C)N(CC13)C(C)C	GCQNMLXTMXATFZ-UHFFFAOYSA-N	254	1583497478583
participant_27	M25749	CC(C)CC1COC23CC=C(CCCc4c(ccnn4)Cl)C(=O)C2(C)N(CC13)C(C)C	WEBLEWFGSWVMRD-UHFFFAOYSA-N	247	1583497485559
participant_27	M25750	C=C(C)CC1COC23CC=C(CCCc4c(ccnn4)Cl)C(=O)C2(C)N(CC13)C(C)C	SIHNFPOZJCNVEX-UHFFFAOYSA-N	258	1583497488827
participant_27	M25751	C=C(C)NC1COC23CC=C(CCCc4c(ccnn4)Cl)C(=O)C2(C)N(CC13)C(C)C	BOSDFLAXDRJGNM-UHFFFAOYSA-N	257	1583497495437
participant_27	M25752	CC(C)N1CC2C(COC32CC=C(CCCc4c(ccnn4)Cl)C(=O)C31C)NC(=C)N	BOOGTXWTDPCNGC-UHFFFAOYSA-N	244	1583497500204
participant_27	M25753	CC(C)N1CC2C(COC32CC=C(CCCc4c(ccnn4)Cl)C(=O)C31C)NC(=N)N	IAOYJBUALILTFF-UHFFFAOYSA-N	244	1583497509888
participant_27	M25754	C/C=C(\N)/NC1COC23CC=C(CCCc4c(ccnn4)Cl)C(=O)C2(C)N(CC13)C(C)C	ONMQFIVHIJPHIG-IGCPIRJNSA-N	274	1583497520617
participant_27	M25755	CC/C=C(\N)/NC1COC23CC=C(CCCc4c(ccnn4)Cl)C(=O)C2(C)N(CC13)C(C)C	GPLPQTHIDBXBFX-QPJQQBGISA-N	267	1583497522635
participant_27	M25756	CC/N=C(\N)/NC1COC23CC=C(CCCc4c(ccnn4)Cl)C(=O)C2(C)N(CC13)C(C)C	KJZASDPQJXTUJP-UHFFFAOYSA-N	254	1583497525800
participant_27	M25757	CC(C)N1CC2C(COC32CC=C(CCCc4c(ccnn4)Cl)C(=O)C31C)N/C(=N/CN)/N	KRIHSCXWGCEYCG-UHFFFAOYSA-N	246	1583497527483
participant_27	M25758	CC(C)N1CC2C(COC32CC=C(CCCc4c(ccnn4)Cl)C(=O)C31C)N/C(=N/C#N)/N	OQPYRFGWDWSHJJ-UHFFFAOYSA-N	236	1583497529773
participant_27	M25759	CC(C)N1CC2C(COC32CC=C(CCCc4c(ccnn4)Cl)C(=O)C31C)N/C(=N/C)/N	SNHQEBMGHSZLGL-UHFFFAOYSA-N	253	1583497570731
participant_27	M25760	CC(C)N1CC2C(COC32CC=C(CCCc4c(ccnn4)Cl)C(=O)C31C)NCN	LQLOEIMXXPLUEF-UHFFFAOYSA-N	256	1583497573447
participant_27	M25761	CC(C)N1CC2C(COC32CC=C(CCCc4c(ccnn4)Cl)C(=O)C31C)NC=N	NUNDXBYKHNMVNE-UHFFFAOYSA-N	257	1583497574126
participant_27	M25762	CC(C)N1CC2C(COC32CC=C(CCCc4c(ccnn4)Cl)C(=O)C31C)N	MOXRXDMPHZZNKD-UHFFFAOYSA-N	238	1583497575115
participant_27	M25763	CCOC12CC=C(CCCc3c(ccnn3)Cl)C(=O)C1(C)N(CC2)C(C)C	VBVCDQZGMMSJRW-UHFFFAOYSA-N	267	1583497577115
participant_27	M25764	CC(C)N1CC(C)C2(CC=C(CCCc3c(ccnn3)Cl)C(=O)C21C)OC	ZOJOKAINEVBCDL-UHFFFAOYSA-N	283	1583497577304
participant_27	M25765	CC(C)N1CC(C)C2CC=C(CCCc3c(ccnn3)Cl)C(=O)C21C	QFWJVOIZCRWPEW-UHFFFAOYSA-N	277	1583497579134
participant_27	M25767	CC(C)N1CC(C)C2(CC=C(CCCc3c(ccnn3)Cl)C(=O)C21C)O	WGDTXWGKWFRFQZ-UHFFFAOYSA-N	290	1583497579229
participant_27	M25768	CCC1(CC=C(CCCc2c(ccnn2)Cl)C(=O)C1(C)N(C)C(C)C)O	NWVAWVWOXTVQSJ-UHFFFAOYSA-N	296	1583497582124
participant_27	M25769	CC(C)N(C)C1(C)C(CC=C(CCCc2c(ccnn2)Cl)C1=O)O	TXTXAWLOSHZHAM-UHFFFAOYSA-N	306	1583497583468
participant_27	M25770	CC(C)NC1(C)C(CC=C(CCCc2c(ccnn2)Cl)C1=O)O	LORFDHDBCQVWPM-UHFFFAOYSA-N	309	1583497585117
participant_27	M25772	CC1(C(CC=C(CCCc2c(ccnn2)Cl)C1=O)O)NC	FJSZHNNZYJQXST-UHFFFAOYSA-N	305	1583497585441
participant_27	M25773	CC1(C(CC=C(CCCc2c(ccnn2)Cl)C1=O)O)N	WNQATDVRRFJEKD-UHFFFAOYSA-N	277	1583497586113
participant_27	M25774	CCNC1(C)C(CC=C(CCCc2c(ccnn2)Cl)C1=O)O	TUDFWDWZYCNGGY-UHFFFAOYSA-N	314	1583497586433
participant_27	M25776	CC1C(CC=C(CCCc2c(ccnn2)Cl)C1=O)O	CZDWQPKGJNTHNY-UHFFFAOYSA-N	277	1583497590114
participant_27	M25777	C(CC1=CCC(CC1=O)O)Cc2c(ccnn2)Cl	VJAAEINQBYAXLT-UHFFFAOYSA-N	248	1583497591114
participant_27	M25779	C1CCC(=O)C(=C1)CCCc2c(ccnn2)Cl	KIONTRJKHLDNDH-UHFFFAOYSA-N	237	1583497678155
participant_27	M25780	C1CC=C(CC1)CCCc2c(ccnn2)Cl	UVQDUMIWHZYMHS-UHFFFAOYSA-N	177	1583497681007
participant_27	M25781	CCC/C=C(\C)/CCCc1c(ccnn1)Cl	KBNMRIOUAFCINU-IZZDOVSWSA-N	279	1583497686025
participant_27	M25782	C/C=C(\C)/CCCc1c(ccnn1)Cl	YBLYEYUSFQBLAG-YCRREMRBSA-N	283	1583497687587
participant_27	M25783	CCCCCc1c(ccnn1)Cl	ZQPKHJSJDHBGPL-UHFFFAOYSA-N	223	1583497689539
participant_27	M25784	CCCCc1c(ccnn1)Cl	RMJODQRDDHWSFY-UHFFFAOYSA-N	212	1583497690820
participant_27	M25785	CCCc1c(ccnn1)Cl	IBMQIUMCDMYQPD-UHFFFAOYSA-N	190	1583497692191
participant_27	M25786	CCCc1c(cccn1)Cl	ORSIUNNSBMLRJB-UHFFFAOYSA-N	198	1583497701975
participant_27	M25787	CCCc1ccccn1	OIALIKXMLIAOSN-UHFFFAOYSA-N	147	1583497711196
participant_27	M25788	CCCc1ccc(C)cn1	DRQKJCKPTOWTOG-UHFFFAOYSA-N	245	1583497721203
participant_27	M25789	CCCc1cc(C)c(C)cn1	GQXWXUGGGMXWJP-UHFFFAOYSA-N	385	1583497723283
participant_27	M25790	CCCc1cc(C)c(CC)cn1	BLGPHOHOZBBUKD-UHFFFAOYSA-N	353	1583497726287
participant_27	M25791	CCCc1cc(c(CC)cn1)F	ISPSACJGRJYSII-UHFFFAOYSA-N	301	1583497729827
participant_27	M25792	CCCc1cc(c(cn1)CO)F	XBSIQZJWOAVFNV-UHFFFAOYSA-N	300	1583497731856
participant_27	M25793	CCCCc1cc(c(cn1)CO)F	YKVYXAQDYRVYIE-UHFFFAOYSA-N	355	1583497748323
participant_27	M25794	CCCCCc1cc(c(cn1)CO)F	DASQJYQDOCPTPV-UHFFFAOYSA-N	350	1583497752161
participant_27	M25795	CCCCCCc1cc(c(cn1)CO)F	ICFAMSNUYUXMDV-UHFFFAOYSA-N	336	1583497753313
participant_27	M25796	CCCCCCCc1cc(c(cn1)CO)F	XAVQKNGYRGWKCP-UHFFFAOYSA-N	311	1583497754221
participant_27	M25797	CCCCCCCCc1cc(c(cn1)CO)F	GFRCBKWVORQGSX-UHFFFAOYSA-N	282	1583497755041
participant_27	M25798	CCCCCCCCCc1cc(c(cn1)CO)F	XOPYSJRDRPFGIC-UHFFFAOYSA-N	254	1583497755810
participant_27	M25799	C1CCC(CC1)CCCc2cc(c(cn2)CO)F	GLDPYBJXLVBRNP-UHFFFAOYSA-N	222	1583497756811
participant_27	M25800	C1CCC(CC1)OCCc2cc(c(cn2)CO)F	BZBJQMOCNFYWRL-UHFFFAOYSA-N	175	1583497763920
participant_27	M25801	CC1CCC(CC1)OCCc2cc(c(cn2)CO)F	JZYGGXQEAHTLDB-UHFFFAOYSA-N	199	1583497778747
participant_27	M25802	CCC1CCC(CC1)OCCc2cc(c(cn2)CO)F	FSFAAPCDNKLPBT-UHFFFAOYSA-N	200	1583497779751
participant_27	M25803	CCCC1CCC(CC1)OCCc2cc(c(cn2)CO)F	RPRWRQOGCJHJDR-UHFFFAOYSA-N	201	1583497780630
participant_27	M25804	CCCCC1CCC(CC1)OCCc2cc(c(cn2)CO)F	JWQQUICUGCBXBU-UHFFFAOYSA-N	207	1583497781473
participant_27	M25805	C1CCC2CC(CCC2C1)OCCc3cc(c(cn3)CO)F	XMFWUOPXXXRJEV-UHFFFAOYSA-N	134	1583497786285
participant_27	M25806	CC1CCCC2CC(CCC12)OCCc3cc(c(cn3)CO)F	KEPJSAVQZFLLRH-UHFFFAOYSA-N	160	1583497789038
participant_27	M25807	CCC1CCCC2CC(CCC12)OCCc3cc(c(cn3)CO)F	OBNIAYSXAUOKOZ-UHFFFAOYSA-N	163	1583497790403
participant_27	M25808	CCCC1CCCC2CC(CCC12)OCCc3cc(c(cn3)CO)F	MSNMYBUDTDJZLJ-UHFFFAOYSA-N	166	1583497791290
participant_27	M25809	CCCCC1CCCC2CC(CCC12)OCCc3cc(c(cn3)CO)F	KUUJEMSDTMJGEN-UHFFFAOYSA-N	172	1583497792452
participant_27	M25810	C1CCC2C(C1)CCC3CC(CCC32)OCCc4cc(c(cn4)CO)F	UEEPJKGKIOBHDJ-UHFFFAOYSA-N	96	1583497793206
participant_27	M25811	CC1CCC2C(CCC3CC(CCC32)OCCc4cc(c(cn4)CO)F)C1	WNTKCJAVTKQGFV-UHFFFAOYSA-N	109	1583497796139
participant_27	M25812	CCC1CCC2C(CCC3CC(CCC32)OCCc4cc(c(cn4)CO)F)C1	MEZBMHOGWNCBSL-UHFFFAOYSA-N	112	1583497797129
participant_27	M25813	CCCC1CCC2C(CCC3CC(CCC32)OCCc4cc(c(cn4)CO)F)C1	QQTPDNZTWLNKJP-UHFFFAOYSA-N	116	1583497797997
participant_27	M25814	C1CC2CCC3C4CCC(CC4CCC3C2C1)OCCc5cc(c(cn5)CO)F	SCFQMJRRWBKSHR-UHFFFAOYSA-N	73	1583497798813
participant_27	M25815	CC12CCC(CC2CCC3C4CCCC4CCC31)OCCc5cc(c(cn5)CO)F	NUQFFZRQEDPZPZ-UHFFFAOYSA-N	94	1583497806497
participant_27	M25816	CC12CCC(C=C2CCC3C4CCCC4CCC31)OCCc5cc(c(cn5)CO)F	IIJUDYVKRALSKA-UHFFFAOYSA-N	130	1583497814806
participant_27	M25817	CC12CCC(C=C2C=CC3C4CCCC4CCC31)OCCc5cc(c(cn5)CO)F	KUMARPBXSAZLGB-UHFFFAOYSA-N	148	1583497815894
participant_27	M25818	CC1CCC2C1CCC3C2C=CC4=CC(CCC43C)OCCc5cc(c(cn5)CO)F	JNPPUWBQLNULDT-UHFFFAOYSA-N	160	1583497834679
participant_27	M25819	CCC1CCC2C1CCC3C2C=CC4=CC(CCC43C)OCCc5cc(c(cn5)CO)F	VRNSXRSDWBTBPZ-UHFFFAOYSA-N	162	1583497835869
participant_27	M25820	CCCC1CCC2C1CCC3C2C=CC4=CC(CCC43C)OCCc5cc(c(cn5)CO)F	DIIOLRWIAAEQOJ-UHFFFAOYSA-N	164	1583497847555
participant_27	M25821	CCCCC1CCC2C1CCC3C2C=CC4=CC(CCC43C)OCCc5cc(c(cn5)CO)F	AIQAALAXINTIRN-UHFFFAOYSA-N	168	1583497854443
participant_27	M25822	CC(C)CCC1CCC2C1CCC3C2C=CC4=CC(CCC43C)OCCc5cc(c(cn5)CO)F	JZVQZGWCXMHVMH-UHFFFAOYSA-N	171	1583497861506
participant_27	M25823	CC(=CCC1CCC2C1CCC3C2C=CC4=CC(CCC43C)OCCc5cc(c(cn5)CO)F)C	SGNDCRZEYCPACQ-UHFFFAOYSA-N	180	1583497864961
participant_27	M25824	CC(=CCC1CCC2(C)C1CCC3C2C=CC4=CC(CCC43C)OCCc5cc(c(cn5)CO)F)C	USHCRVNEBZWWHH-UHFFFAOYSA-N	195	1583497920844
participant_27	M25825	CC(=CCC1CCC2(C1CCC3C2C=CC4=CC(CCC43C)OCCc5cc(c(cn5)CO)F)O)C	VFIBDGTXSOISKP-UHFFFAOYSA-N	195	1583497923106
participant_27	M25826	CC(=CCC1CCC2(C1CCC3C2C=CC4=CC(CCC43C)OCCc5cc(c(cn5)COC)F)O)C	YZFRVUYQDUPUME-UHFFFAOYSA-N	193	1583497957075
participant_27	M25827	CCOCc1cnc(CCOC2CCC3(C)C(=C2)C=CC4C3CCC5C(CC=C(C)C)CCC54O)cc1F	CYHPPHLZFHBTSP-UHFFFAOYSA-N	192	1583497959529
participant_27	M25828	CCCOCc1cnc(CCOC2CCC3(C)C(=C2)C=CC4C3CCC5C(CC=C(C)C)CCC54O)cc1F	QPZAQUWVMGVSIM-UHFFFAOYSA-N	190	1583497960497
participant_27	M25829	CCCCOCc1cnc(CCOC2CCC3(C)C(=C2)C=CC4C3CCC5C(CC=C(C)C)CCC54O)cc1F	NMVPHVBXSLJTMB-UHFFFAOYSA-N	193	1583497961513
participant_27	M25830	CCCCCOCc1cnc(CCOC2CCC3(C)C(=C2)C=CC4C3CCC5C(CC=C(C)C)CCC54O)cc1F	HACVPHIERGTUMT-UHFFFAOYSA-N	193	1583497962397
participant_27	M25831	CCCCCCOCc1cnc(CCOC2CCC3(C)C(=C2)C=CC4C3CCC5C(CC=C(C)C)CCC54O)cc1F	ZFGWZZGPYFVQAD-UHFFFAOYSA-N	190	1583497963161
participant_27	M25832	CC(=CCC1CCC2(C1CCC3C2C=CC4=CC(CCC43C)OCCc5cc(c(cn5)COC6CCCCC6)F)O)C	BHWKRYOCUSJPSK-UHFFFAOYSA-N	122	1583497967049
participant_27	M25833	CC(=CCC1CCC2(C1CCC3C2C=CC4=CC(CCC43C)OCCc5cc(c(cn5)COC6CCCC(C)C6)F)O)C	YJGIYCXBQMOUSE-UHFFFAOYSA-N	136	1583497974192
participant_27	M25834	CCC1CCCC(C1)OCc2cnc(CCOC3CCC4(C)C(=C3)C=CC5C4CCC6C(CC=C(C)C)CCC65O)cc2F	SGEVUSMGPBWZKU-UHFFFAOYSA-N	133	1583497975416
participant_27	M25835	CC(=CCC1CCC2(C1CCC3C2C=CC4=CC(CCC43C)OCCc5cc(c(cn5)COC6CCCC(C6)C(C)C)F)O)C	PVKBHHNOJWUWLJ-UHFFFAOYSA-N	135	1583497978769
participant_27	M25836	CC(=CCC1CCC2(C1CCC3C2C=CC4=CC(CCC43C)OCCc5cc(c(cn5)COC6CCC(C)C(C6)C(C)C)F)O)C	WFQRVVAPUWSWJJ-UHFFFAOYSA-N	142	1583497980920
participant_27	M25837	CC(=CCC1CCC2(C1CCC3C2C=CC4=CC(CCC43C)OCCc5cc(c(cn5)COC6CC(C)C(C)C(C6)C(C)C)F)O)C	NTGVGZOTMPBDRF-UHFFFAOYSA-N	150	1583497982226
participant_27	M25838	CC(=CCC1CCC2(C1CCC3C2C=CC4=CC(CCC43C)OCCc5cc(c(cn5)COC6CC(C(C)C)C(C)C(C)C6C)F)O)C	JSQOQQXYERFRFH-UHFFFAOYSA-N	148	1583497983788
participant_27	M25839	CC(=CCC1CCC2(C1CCC3C2C=CC4=CC(CCC43C)OCCc5cc(c(cn5)COC6CC(C(C)C(C)C6C)C(C)O)F)O)C	WUCSXDBBNSQJJN-UHFFFAOYSA-N	151	1583497986286
participant_27	M25840	CC(=CCC1CCC2(C1CCC3C2C=CC4=CC(CCC43C)OCCc5cc(c(cn5)COC6CC(C(C)C(C)C6C)C(O)O)F)O)C	PXBAVJMVZOJTIM-UHFFFAOYSA-N	151	1583497987053
participant_27	M25841	CC(=CCC1CCC2(C1CCC3C2C=CC4=CC(CCC43C)OCCc5cc(c(cn5)COC6CC(C(C(C)C6C)O)C(O)O)F)O)C	SJGFDUAVCWEHSF-UHFFFAOYSA-N	152	1583497987959
participant_27	M25842	CC(=CCC1CCC2(C1CCC3C2C=CC4=CC(CCC43C)OCCc5cc(c(cn5)COC6CC(C(C(C6C)O)O)C(O)O)F)O)C	PJRGEMSBPKSGNS-UHFFFAOYSA-N	147	1583497988594
participant_27	M25843	CC(=CCC1CCC2(C1CCC3C2C=CC4=CC(CCC43C)OCCc5cc(c(cn5)COC6CC(C(C(C6O)O)O)C(O)O)F)O)C	AGUFUGXHSFSNGB-UHFFFAOYSA-N	140	1583497989334
participant_27	M25844	CC(=CCC1CCC2(C1CCC3C2C=CC4=CC(CCC43C)OCCc5cc(c(cn5)COC6C(C(C(C(C(O)O)O6)O)O)O)F)O)C	ZYRWEQDWHTWVGU-UHFFFAOYSA-N	145	1583497990462
participant_27	M25845	CC(=CCC1CCC2(C1CCC3C2C=CC4=CC(CCC43C)OCCc5cc(c(cn5)COC6C(C(C(C(C(=O)O)O6)O)O)O)F)O)C	YTBSXTQOTSKUGS-UHFFFAOYSA-N	151	1583497993712
participant_20	M1	C	VNWKTOKETHGBQD-UHFFFAOYSA-N	0	1583501297809
participant_20	M2	CC	OTMSDBZUPAUEDD-UHFFFAOYSA-N	73	1583501356348
participant_20	M3	CCC	ATUOYWHBWRKTHZ-UHFFFAOYSA-N	94	1583501357096
participant_20	M4	CCCC	IJDNQMDRQITEOD-UHFFFAOYSA-N	111	1583501358035
participant_20	M5	CCCCC	OFBQJSOFQDEBGM-UHFFFAOYSA-N	134	1583501358954
participant_20	M6	CCCCCC	VLKZOEOYAKHREP-UHFFFAOYSA-N	150	1583501360174
participant_20	M7	C1CCCCC1	XDTMQSROBMDMFD-UHFFFAOYSA-N	0	1583501363811
participant_20	M8	CC1CCCCC1	UAEPNZWRGJTJPN-UHFFFAOYSA-N	38	1583501368309
participant_20	M9	CCC1CCCCC1	IIEWJVIFRVWJOD-UHFFFAOYSA-N	38	1583501370176
participant_20	M10	CCCC1CCCCC1	DEDZSLCZHWTGOR-UHFFFAOYSA-N	51	1583501373047
participant_20	M11	CCCCC1CCCCC1	GGBJHURWWWLEQH-UHFFFAOYSA-N	71	1583501374171
participant_20	M12	CCCCCC1CCCCC1	HLTMUYBTNSVOFY-UHFFFAOYSA-N	88	1583501375711
participant_20	M929	C1CCC(CC1)C2CCCC2	WVABZRMBCQFXBK-UHFFFAOYSA-N	0	1583501376662
participant_20	M25915	CC1CCCC1C2CCCCC2	XCXDPWLAQJIWCQ-UHFFFAOYSA-N	15	1583501385485
participant_20	M25916	C=C1CCCC1C2CCCCC2	SDMZKTOUXDBWKH-UHFFFAOYSA-N	26	1583501389005
participant_20	M25917	C1CCC(CC1)C2CCCC2=O	CSXMWMLCXGPFBE-UHFFFAOYSA-N	31	1583501392222
participant_20	M25918	C1CCC(CC1)N2CCCC2=O	PZYDAVFRVJXFHS-UHFFFAOYSA-N	38	1583501400112
participant_20	M25919	c1ccc(cc1)N2CCCC2=O	JMVIVASFFKKFQK-UHFFFAOYSA-N	121	1583501419326
participant_20	M25920	c1ccc(cc1)C2CCCC2=O	NPELEPAOYMNNRW-UHFFFAOYSA-N	113	1583501444682
participant_20	M25922	CC1CC(=O)N(C1)c2ccccc2	YGCKIPWOQQLOHH-UHFFFAOYSA-N	147	1583501460555
participant_20	M25923	CCC1CC(=O)N(C1)c2ccccc2	JJKHYNQFTLVNIG-UHFFFAOYSA-N	161	1583501462643
participant_20	M25924	CCCC1CC(=O)N(C1)c2ccccc2	JMGOFIMAHPBWGG-UHFFFAOYSA-N	171	1583501463926
participant_20	M25925	CCCCC1CC(=O)N(C1)c2ccccc2	ITAHTZSXIMUQEO-UHFFFAOYSA-N	188	1583501465655
participant_20	M25926	CCCCCC1CC(=O)N(C1)c2ccccc2	ZOPDRAWLWQIBMP-UHFFFAOYSA-N	197	1583501466735
participant_20	M25928	CCCCCCC1CC(=O)N(C1)c2ccccc2	ICVFFNOCVTZWLB-UHFFFAOYSA-N	201	1583501468371
participant_20	M25933	c1ccc(cc1)N2CC(CC3CCCC3)CC2=O	XLJLFHVPEVGJLV-UHFFFAOYSA-N	102	1583501473010
participant_20	M25941	CCCCSCC1CC(=O)N(C1)c2ccccc2	ODIRDOARVKUDPA-UHFFFAOYSA-N	188	1583501497033
participant_20	M25942	CC/C=C\SCC1CC(=O)N(C1)c2ccccc2	DNQCTPXBXYGDLM-OQFOIZHKSA-N	199	1583501506060
participant_20	M25948	C/C=C\SCC1CC(=O)N(C1)c2ccccc2	QAKWQJMLKNGPTH-WAPJZHGLSA-N	206	1583501548707
participant_20	M25949	C=CSCC1CC(=O)N(C1)c2ccccc2	XZBZKFPESOPEMZ-UHFFFAOYSA-N	154	1583501550264
participant_20	M25950	CSCC1CC(=O)N(C1)c2ccccc2	UGNZNCFLHYXOPP-UHFFFAOYSA-N	157	1583501551959
participant_20	M25952	c1ccc(cc1)N2CC(CC2=O)CS	NNRZFBWNWONBIN-UHFFFAOYSA-N	136	1583501554038
participant_20	M25958	C=C/C=C(\C=C)/N1CCCC1=O	BDDZTIXFGDUIKC-RMKNXTFCSA-N	148	1583501594191
participant_20	M25959	C=C/C(=C\C)/N1CCCC1=O	FECCSEVNXMLGBO-XBXARRHUSA-N	175	1583501594755
participant_20	M25960	C=CC(=C)N1CCCC1=O	HARLHUZHHNLNRR-UHFFFAOYSA-N	113	1583501595462
participant_20	M25961	C=CCN1CCCC1=O	DURRSEGFTCZKMK-UHFFFAOYSA-N	107	1583501596214
participant_20	M25962	CN1CCCC1=O	SECXISVLQFMRJM-UHFFFAOYSA-N	115	1583501596810
participant_20	M25963	C1CC(=O)NC1	HNJBEVLQSNELDL-UHFFFAOYSA-N	62	1583501597869
participant_20	M25964	CCCC(=O)N	DNSISZSEWVHGLH-UHFFFAOYSA-N	124	1583501598337
participant_20	M25965	CCC(=O)N	QLNJFJADRCOGBJ-UHFFFAOYSA-N	93	1583501599136
participant_20	M15790	CC(=O)N	DLFVBJFMPXGRIB-UHFFFAOYSA-N	71	1583501599956
participant_20	M25966	C(=O)N	ZHNUHDYFZUAESO-UHFFFAOYSA-N	35	1583501601385
participant_20	M13920	C=O	WSFSSNUMVMOOMR-UHFFFAOYSA-N	12	1583501601979
participant_20	M7849	O	XLYOFNOQVPJJNP-UHFFFAOYSA-N	0	1583501603484
participant_20	M8223	CO	OKKJLVBELUTLKV-UHFFFAOYSA-N	62	1583501605164
participant_20	M1343	CCO	LFQSCWFLJHTTHZ-UHFFFAOYSA-N	85	1583501605446
participant_20	M8207	CC=O	IKHGUXGNUITLKF-UHFFFAOYSA-N	85	1583501615950
participant_20	M8208	C(=O)O	BDAGIHXWWSANSR-UHFFFAOYSA-N	72	1583501624737
participant_20	M16078	CC(=O)O	QTBSBXVTEAMEQO-UHFFFAOYSA-N	96	1583501633106
participant_20	M24749	CCC(=O)O	XBDQKXXYIPTUBI-UHFFFAOYSA-N	119	1583501647736
participant_20	M24750	CCCC(=O)O	FERIUCNNQQJTOY-UHFFFAOYSA-N	149	1583501648254
participant_20	M24751	CCCCC(=O)O	NQPDZGIKBAWPEJ-UHFFFAOYSA-N	176	1583501648823
participant_20	M24752	CCCCCC(=O)O	FUZZWVXGSFPDMH-UHFFFAOYSA-N	192	1583501649454
participant_20	M24753	CCCCCCC(=O)O	MNWFXJYAOYHMED-UHFFFAOYSA-N	198	1583501650136
participant_20	M24755	C1CCC(CC1)C(=O)O	NZNMSOFKMUBTKW-UHFFFAOYSA-N	37	1583501654653
participant_20	M13391	c1ccc(cc1)C(=O)O	WPYMKLBDIGXBTP-UHFFFAOYSA-N	120	1583501664666
participant_20	M25976	Cc1ccc(cc1)C(=O)O	LPNBBFKOUUSUDB-UHFFFAOYSA-N	207	1583501709867
participant_20	M25977	CCc1ccc(cc1)C(=O)O	ZQVKTHRQIXSMGY-UHFFFAOYSA-N	202	1583501714235
participant_20	M25978	CCCc1ccc(cc1)C(=O)O	ATZHGRNFEFVDDJ-UHFFFAOYSA-N	213	1583501716709
participant_20	M25979	CCCCc1ccc(cc1)C(=O)O	JFKUBRAOUZEZSL-UHFFFAOYSA-N	230	1583501717405
participant_20	M25980	CCCCCc1ccc(cc1)C(=O)O	CWYNKKGQJYAHQG-UHFFFAOYSA-N	239	1583501718047
participant_20	M25981	C1CCC(C1)c2ccc(cc2)C(=O)O	URANGAMHASGWGX-UHFFFAOYSA-N	128	1583501719358
participant_20	M25982	C1CC(c2ccc(cc2)C(=O)O)NC1	AVXHPPWBIQGVBK-UHFFFAOYSA-N	152	1583501729197
participant_20	M25983	c1cc(ccc1C2CNCN2)C(=O)O	SYSOYNPRNSXPJR-UHFFFAOYSA-N	140	1583501730706
participant_20	M25984	c1cc(ccc1-c2cnc[nH]2)C(=O)O	AKDWVSRIPFDSCD-UHFFFAOYSA-N	177	1583501734982
participant_20	M25987	C=N/C=C(/c1ccc(cc1)C(=O)O)\N	XKCAZVXSSSMKQG-TWGQIWQCSA-N	156	1583501758859
participant_20	M25988	c1cc(ccc1/C(=C/N)/N)C(=O)O	DRTHWTKADLIDNP-YVMONPNESA-N	165	1583501759211
participant_20	M25989	C=C(c1ccc(cc1)C(=O)O)N	MYVGQSPUMNXAFI-UHFFFAOYSA-N	146	1583501759925
participant_20	M25990	c1cc(ccc1CN)C(=O)O	QCTBMLYLENLHLA-UHFFFAOYSA-N	172	1583501760315
participant_20	M25991	C=C/C=C(\C=C)/C(=O)O	NHDIYYVAZQRVRP-AATRIKPKSA-N	113	1583501762109
participant_20	M25992	C=C/C(=C\C)/C(=O)O	SAHQQCUQWHJOCV-SNAWJCMRSA-N	151	1583501762593
participant_20	M25993	C=CC(=C)C(=O)O	GJIIAJVOYIPUPY-UHFFFAOYSA-N	83	1583501763023
participant_20	M25994	C=CCC(=O)O	PVEOYINWKBTPIZ-UHFFFAOYSA-N	101	1583501763460
participant_20	M310	C1CCC2CCCC2C1	BNRNAKTVFSZAFA-UHFFFAOYSA-N	0	1583501803209
participant_20	M2552	CC1CC2CCCCC2C1	MOXWGRFGNKTYIN-UHFFFAOYSA-N	19	1583501806461
participant_20	M2553	CCC1CC2CCCCC2C1	SWDHEQOIDWCVBX-UHFFFAOYSA-N	31	1583501813601
participant_20	M2554	CCCC1CC2CCCCC2C1	ROGJZNBTUMKNHV-UHFFFAOYSA-N	42	1583501814331
participant_20	M2555	CCCCC1CC2CCCCC2C1	BYJMUDWYDZSFJP-UHFFFAOYSA-N	59	1583501814824
participant_20	M2556	CCCCCC1CC2CCCCC2C1	YTEBFUPACFNWPL-UHFFFAOYSA-N	73	1583501815390
participant_20	M2557	CCCCCCC1CC2CCCCC2C1	DQPGXULRFWSYBC-UHFFFAOYSA-N	85	1583501816680
participant_20	M2558	C1CCC(CC1)C2CC3CCCCC3C2	JXASEBKWWMNGBY-UHFFFAOYSA-N	0	1583501817692
participant_20	M25995	C1CCN(CC1)C2CC3CCCCC3C2	HANVAYRXIREWGB-UHFFFAOYSA-N	0	1583501824362
participant_20	M25996	C1CCC2CC(CC2C1)N3CCNCC3	DVXGUZRTWBGJRJ-UHFFFAOYSA-N	0	1583501825374
participant_20	M25997	CC1CNCCN1C2CC3CCCCC3C2	FOVAZRRTEYWSFQ-UHFFFAOYSA-N	18	1583501833969
participant_20	M25998	CC(CNC)N(C)C1CC2CCCCC2C1	LTILWLHPOBSUTK-UHFFFAOYSA-N	68	1583501842421
participant_20	M25999	CC(CN)N(C)C1CC2CCCCC2C1	QBYHLSCMTVEXMJ-UHFFFAOYSA-N	47	1583501842879
participant_20	M26000	CC(C)N(C)C1CC2CCCCC2C1	KIUAZIYPTMVXOA-UHFFFAOYSA-N	52	1583501843328
participant_20	M26001	CCN(C)C1CC2CCCCC2C1	RNJVYNMEEWOMCL-UHFFFAOYSA-N	48	1583501843745
participant_20	M26002	CN(C)C1CC2CCCCC2C1	JMDYOJDVLLYTOB-UHFFFAOYSA-N	36	1583501844197
participant_20	M26003	CNC1CC2CCCCC2C1	GZUXSYJDLBFMCX-UHFFFAOYSA-N	25	1583501845346
participant_20	M26004	C1CCC2CC(CC2C1)N	ZLYYAOCQVXELAW-UHFFFAOYSA-N	0	1583501845964
participant_20	M1293	CCC1CCCCC1C	XARGIVYWQPXRTC-UHFFFAOYSA-N	66	1583501846918
participant_20	M628	CC1CCCCC1C	KVZJLSYJROEPSQ-UHFFFAOYSA-N	47	1583501847326
participant_20	M65	CCCCCCC	IMNFDUFMRHMDMM-UHFFFAOYSA-N	160	1583501849043
participant_20	M66	CCCCCCCC	TVMXDCGIABBOFY-UHFFFAOYSA-N	161	1583501864307
participant_20	M368	CCCCCCCCC	BKIMMITUMNQMOS-UHFFFAOYSA-N	155	1583501865050
participant_20	M16968	CCCC(C)CCC	CHBAWFGIXDBEBT-UHFFFAOYSA-N	148	1583501881622
participant_20	M26005	CCCC(CCC)O	YVBCULSIZWMTFY-UHFFFAOYSA-N	143	1583501886426
participant_20	M26006	CCCC(=O)CCC	HCFAJYNVAYBARA-UHFFFAOYSA-N	196	1583501889778
participant_20	M26007	CCCC(=O)NCC	DHCJWWQFOMHARO-UHFFFAOYSA-N	175	1583501903856
participant_20	M26008	CCNC(=O)NCC	ZWAVGZYKJNOTPX-UHFFFAOYSA-N	143	1583501905811
participant_20	M26009	CCCC(=O)C(C)CC	NHIMSNHOEAVUKE-UHFFFAOYSA-N	188	1583501922697
participant_20	M26010	CCCC(=O)C(CC)CC	QMQBUTKELHAKRH-UHFFFAOYSA-N	181	1583501927556
participant_20	M26011	CCCC(CC)C(=O)CCC	JFIPVBXBRGWWJJ-UHFFFAOYSA-N	187	1583501931405
participant_20	M26012	CCC1CCCC(CC)C1=O	CATGMLRVPMQRJQ-UHFFFAOYSA-N	130	1583501933914
participant_20	M26013	CCCC(=O)CC(C)C	AKRJXOYALOGLHQ-UHFFFAOYSA-N	212	1583501957652
participant_20	M26014	CCCC(=O)CC(C)CC	DFFXAIUEWPSFQR-UHFFFAOYSA-N	217	1583501959935
participant_20	M26015	CCCC(C)CC(=O)CCC	DWPDEDNGRXAMMM-UHFFFAOYSA-N	214	1583501961679
participant_20	M26016	CCCCC(C)CC(=O)CCC	FTBSEHBDKCTUFT-UHFFFAOYSA-N	220	1583501964133
participant_20	M26017	CCCC(=O)CC1CCCCC1	XFPJUADEYUQHAT-UHFFFAOYSA-N	107	1583501965634
participant_20	M26018	CCCC(=O)CC(C)CO	MJWVRHURMKTENE-UHFFFAOYSA-N	214	1583502070979
participant_20	M26019	CCCC(=O)CC(C)CN	URQIGOZSBOGQNP-UHFFFAOYSA-N	194	1583502078129
participant_20	M26020	CCCC(=O)CC(C)C(C)C	IXZYMORPNPARLW-UHFFFAOYSA-N	212	1583502087613
participant_20	M26021	CCCC(=O)CC(C)CCl	FTMIZEYVMYRPDH-UHFFFAOYSA-N	206	1583502109823
participant_20	M26022	CCCC(=O)CC(C)CF	VZUOWOTVQPMELR-UHFFFAOYSA-N	206	1583502113436
participant_20	M26023	CCCC(=O)CC(C)CS	YDOCOUJOKKJWIZ-UHFFFAOYSA-N	194	1583502117036
participant_20	M26024	CCCC(=O)CC(C)C(C)CC	IUMQPUYLSJAHBU-UHFFFAOYSA-N	217	1583502165294
participant_20	M26025	CCCC(C)C(C)CC(=O)CCC	FNHXBVGRQAGIPD-UHFFFAOYSA-N	214	1583502166184
participant_20	M26026	CCCCC(C)C(C)CC(=O)CCC	HMSXPHPDVGDXSE-UHFFFAOYSA-N	220	1583502169504
participant_20	M26027	CCCC(=O)CC(C)C1CCCCC1	YPLPZELYEYPQNV-UHFFFAOYSA-N	145	1583502172052
participant_20	M26028	CCCC(=O)CC(C)C1CCCNC1	QCUMDIFLPFUJHL-UHFFFAOYSA-N	168	1583502175714
participant_20	M26029	CCCC(=O)CC(C)C1CNCNC1	CLEGDUGSGWWALU-UHFFFAOYSA-N	163	1583502177763
participant_20	M26030	CCCC(=O)CC(C)C(CN)CNC	UIOYONWICUAJNV-UHFFFAOYSA-N	210	1583502183051
participant_20	M26031	CCCC(=O)CC(C)C(CN)CN	XLFLSNSWDVABJP-UHFFFAOYSA-N	173	1583502185045
participant_20	M26032	CCCC(=O)CC(C)C(C)CN	CLZUBNZVJWPYEK-UHFFFAOYSA-N	200	1583502185833
participant_20	M26033	CC(C)CC(=O)CC(C)C(C)C	BBZSTZNIOKBNCG-UHFFFAOYSA-N	173	1583502198491
participant_20	M83	CCCCCCC1CCCCC1	QHWAQXOSHHKCFK-UHFFFAOYSA-N	100	1583502328410
participant_20	M84	C1CCC(CC1)C2CCCCC2	WVIIMZNLDWSIRH-UHFFFAOYSA-N	0	1583502329186
participant_20	M667	CC1CCCC(C1)C2CCCCC2	XFILGGKBPBMMAU-UHFFFAOYSA-N	17	1583502333437
participant_20	M26034	CCC1CCCC(C1)C2CCCCC2	BPZKWCDSZUKVDD-UHFFFAOYSA-N	22	1583502336524
participant_20	M26035	CCC1CCCC(C1)c2ccccc2	SSYFUVVXBAKOEL-UHFFFAOYSA-N	94	1583502339278
participant_20	M11815	CCc1cccc(c1)-c2ccccc2	HUXKTWJQSHBZIV-UHFFFAOYSA-N	146	1583502339817
participant_20	M26036	CCc1cccc(c1)-c2cccnc2	RQQUGZDOHYUIBC-UHFFFAOYSA-N	172	1583502345683
participant_20	M26037	CCc1cccc(-c2cccnc2)n1	MPEINHCMKIWTGM-UHFFFAOYSA-N	174	1583502351929
participant_20	M10326	CCc1nccc(-c2cccnc2)n1	MUXXSFWDKYDRRL-UHFFFAOYSA-N	181	1583502358986
participant_20	M26038	CNc1nccc(-c2cccnc2)n1	MYTUAQVEXIXHCJ-UHFFFAOYSA-N	172	1583502371452
participant_20	M26039	CCNc1nccc(-c2cccnc2)n1	FBQMIBLQYCVTME-UHFFFAOYSA-N	185	1583502387982
participant_20	M26040	CCCNc1nccc(-c2cccnc2)n1	NVKUPERNMLZRKK-UHFFFAOYSA-N	195	1583502388561
participant_20	M26041	CCCCNc1nccc(-c2cccnc2)n1	KYUBIGPFWWKTIR-UHFFFAOYSA-N	209	1583502389136
participant_20	M26042	CCCCCNc1nccc(-c2cccnc2)n1	LZXSDHPIMFMLMF-UHFFFAOYSA-N	217	1583502389773
participant_20	M26043	CCCCCCNc1nccc(-c2cccnc2)n1	AUQZSSLOAFMYBJ-UHFFFAOYSA-N	220	1583502390408
participant_20	M26044	C1CCC(CC1)Nc2nccc(-c3cccnc3)n2	QVYKXZSXPMJXDK-UHFFFAOYSA-N	130	1583502391136
participant_20	M26045	CC1CCCC(C1)Nc2nccc(-c3cccnc3)n2	LVVXFJURUSODSZ-UHFFFAOYSA-N	164	1583502394170
participant_20	M26046	CC1CCC(C)C(C1)Nc2nccc(-c3cccnc3)n2	XRGZBVBHIVPRAW-UHFFFAOYSA-N	156	1583502396917
participant_20	M26047	CCC1CCC(C)C(C1)Nc2nccc(-c3cccnc3)n2	BFRRUOZFCSYMFF-UHFFFAOYSA-N	162	1583502402232
participant_20	M26048	CCCC1CCC(C)C(C1)Nc2nccc(-c3cccnc3)n2	ZABPSAWCFQFUCE-UHFFFAOYSA-N	176	1583502403411
participant_20	M26049	CC(C)CC1CCC(C)C(C1)Nc2nccc(-c3cccnc3)n2	GJZLYECCOKVFFE-UHFFFAOYSA-N	176	1583502405394
participant_20	M26050	CC(C)NC1CCC(C)C(C1)Nc2nccc(-c3cccnc3)n2	KBOLOLDCUPHJBC-UHFFFAOYSA-N	168	1583502410629
participant_20	M26051	CC1CCC(CC1Nc2nccc(-c3cccnc3)n2)NC(C)O	KVZALKCLVVAECX-UHFFFAOYSA-N	168	1583502412918
participant_20	M26052	CC1CCC(CC1Nc2nccc(-c3cccnc3)n2)NC(=O)C	YBYXDQIMLFVQPT-UHFFFAOYSA-N	174	1583502415833
participant_20	M26053	CCC(=O)NC1CCC(C)C(C1)Nc2nccc(-c3cccnc3)n2	APCRPJKPCZFLHC-UHFFFAOYSA-N	184	1583502428925
participant_20	M26054	CCCC(=O)NC1CCC(C)C(C1)Nc2nccc(-c3cccnc3)n2	CQBOBRKPLFWDBW-UHFFFAOYSA-N	198	1583502429469
participant_20	M26055	CCCCC(=O)NC1CCC(C)C(C1)Nc2nccc(-c3cccnc3)n2	VKVHZMKVLGEHEQ-UHFFFAOYSA-N	209	1583502430007
participant_20	M26056	CCCCCC(=O)NC1CCC(C)C(C1)Nc2nccc(-c3cccnc3)n2	FRAWSZBFUHZCHW-UHFFFAOYSA-N	216	1583502430666
participant_20	M26057	CCCCCCC(=O)NC1CCC(C)C(C1)Nc2nccc(-c3cccnc3)n2	QOAFCZGHYVQGMI-UHFFFAOYSA-N	218	1583502431630
participant_20	M26058	CC1CCC(CC1Nc2nccc(-c3cccnc3)n2)NC(=O)C4CCCCC4	FISRQPYWTPYBOE-UHFFFAOYSA-N	105	1583502432475
participant_20	M26059	CC1CCC(CC1)C(=O)NC2CCC(C)C(C2)Nc3nccc(-c4cccnc4)n3	SEMDROUSVADMDI-UHFFFAOYSA-N	112	1583502436474
participant_20	M26060	CCC1CCC(CC1)C(=O)NC2CCC(C)C(C2)Nc3nccc(-c4cccnc4)n3	LQTZSTUYQRGEJL-UHFFFAOYSA-N	118	1583502437537
participant_20	M26061	CCCC1CCC(CC1)C(=O)NC2CCC(C)C(C2)Nc3nccc(-c4cccnc4)n3	VVTYDGBKVLOXOB-UHFFFAOYSA-N	124	1583502438357
participant_20	M26062	CCCCC1CCC(CC1)C(=O)NC2CCC(C)C(C2)Nc3nccc(-c4cccnc4)n3	DNXILXPJKXWSMQ-UHFFFAOYSA-N	133	1583502439085
participant_20	M26063	CCCCCC1CCC(CC1)C(=O)NC2CCC(C)C(C2)Nc3nccc(-c4cccnc4)n3	CCMKJIWXXHXQJX-UHFFFAOYSA-N	139	1583502440094
participant_20	M26064	CCCCCCC1CCC(CC1)C(=O)NC2CCC(C)C(C2)Nc3nccc(-c4cccnc4)n3	MIDJBPFOEMNLCH-UHFFFAOYSA-N	143	1583502441166
participant_20	M26065	CCCCCCCC1CCC(CC1)C(=O)NC2CCC(C)C(C2)Nc3nccc(-c4cccnc4)n3	NNNRPOGHMUYIFQ-UHFFFAOYSA-N	145	1583502442089
participant_20	M26066	CC1CCC(CC1Nc2nccc(-c3cccnc3)n2)NC(=O)C4CCC(CC4)CC5CCCCC5	RWPIRZRNEXXSHC-UHFFFAOYSA-N	70	1583502443038
participant_20	M26067	CC1CCC(CC1)CC2CCC(CC2)C(=O)NC3CCC(C)C(C3)Nc4nccc(-c5cccnc5)n4	IISABUZBKWOBHO-UHFFFAOYSA-N	72	1583502445322
participant_20	M26068	CC1CCC(CC1Nc2nccc(-c3cccnc3)n2)NC(=O)C4CCC(CC4)CC5CCN(C)CC5	ZXMMRPSYUATMOJ-UHFFFAOYSA-N	81	1583502448093
participant_20	M26069	CC1CCC(CC1Nc2nccc(-c3cccnc3)n2)NC(=O)C4CCC(CC4)CN5CCN(C)CC5	DUYMITASPPCALC-UHFFFAOYSA-N	87	1583502448684
participant_20	M26070	CC1CCC(CC1Nc2nccc(-c3cccnc3)n2)NC(=O)c4ccc(cc4)CN5CCN(C)CC5	OEQUCEXCCXBQKW-UHFFFAOYSA-N	131	1583502482910
participant_20	M10363	Cc1ccc(cc1Nc2nccc(-c3cccnc3)n2)NC(=O)c4ccc(cc4)CN5CCN(C)CC5	KTUFNOKKBVMGRW-UHFFFAOYSA-N	164	1583502483657
participant_20	M244	C1CCCC1	RGSFGYAAUTVSQA-UHFFFAOYSA-N	0	1583502723447
participant_20	M2194	C1CCNC1	RWRDLPDLKQPQOW-UHFFFAOYSA-N	0	1583502727904
participant_20	M26071	C1CSCN1	OGYGFUAIIOPWQD-UHFFFAOYSA-N	0	1583502730258
participant_20	M26072	c1cscn1	FZWLAAWBMGSTSO-UHFFFAOYSA-N	31	1583502734782
participant_20	M26073	Cc1cscn1	QMHIMXFNBOYPND-UHFFFAOYSA-N	138	1583502751482
participant_20	M26074	CCc1cscn1	CGOVTZGCKPMLMN-UHFFFAOYSA-N	132	1583502752122
participant_20	M26075	CCCc1cscn1	XWSNBKDRTFVUMY-UHFFFAOYSA-N	146	1583502757717
participant_20	M26076	CCCCc1cscn1	FXVDDYOQIPLCAV-UHFFFAOYSA-N	170	1583502758233
participant_20	M26077	CCCCCc1cscn1	CMJMVIPRQVYPPE-UHFFFAOYSA-N	185	1583502759051
participant_20	M26078	CCCCCCc1cscn1	JFXLSVGKSQTVBU-UHFFFAOYSA-N	192	1583502759806
participant_20	M26079	C1CCC(CC1)c2cscn2	RUAAZEXQYJNLDB-UHFFFAOYSA-N	50	1583502761413
participant_20	M26080	c1ccc(cc1)-c2cscn2	KXCQDIWJQBSUJF-UHFFFAOYSA-N	111	1583502765092
participant_20	M26081	Cc1ccc(cc1)-c2cscn2	KHTXVFJHWRJTOR-UHFFFAOYSA-N	183	1583502774265
participant_20	M26082	CCc1ccc(cc1)-c2cscn2	LIYDFZJCAVAOSY-UHFFFAOYSA-N	179	1583502775087
participant_20	M26083	CCCc1ccc(cc1)-c2cscn2	SXWZBQSNSOOLRB-UHFFFAOYSA-N	189	1583502777629
participant_20	M26084	CCCCc1ccc(cc1)-c2cscn2	CKIUTVBHEOMRBU-UHFFFAOYSA-N	204	1583502778955
participant_20	M26085	CCNCc1ccc(cc1)-c2cscn2	LPPFSLQUWCAWJW-UHFFFAOYSA-N	193	1583502826073
participant_20	M26086	CC(C)NCc1ccc(cc1)-c2cscn2	ZCTFAIIGJSWKTK-UHFFFAOYSA-N	194	1583502832098
participant_20	M26087	CCC(C)NCc1ccc(cc1)-c2cscn2	NDGWRVMKHXCALW-UHFFFAOYSA-N	208	1583502836971
participant_20	M26088	CCCC(C)NCc1ccc(cc1)-c2cscn2	KEEPCKFDDJPXBF-UHFFFAOYSA-N	214	1583502837865
participant_20	M26089	CCCCC(C)NCc1ccc(cc1)-c2cscn2	NKTOLCPDTZSYMI-UHFFFAOYSA-N	224	1583502838395
participant_20	M26090	CCCCCC(C)NCc1ccc(cc1)-c2cscn2	XNWICYJVSSJASM-UHFFFAOYSA-N	229	1583502839822
participant_20	M26091	CC(C1CCCC1)NCc2ccc(cc2)-c3cscn3	OQTCQIXQOPNLFQ-UHFFFAOYSA-N	151	1583502843398
participant_20	M26092	CC1CCC(C1)C(C)NCc2ccc(cc2)-c3cscn3	NGWXPDKYEBRSNG-UHFFFAOYSA-N	166	1583502852684
participant_20	M26093	CC(C1CCC(C1)O)NCc2ccc(cc2)-c3cscn3	XIQYLSLSDWYPCT-UHFFFAOYSA-N	163	1583502856554
participant_20	M26094	CC1CC(CC1C(C)NCc2ccc(cc2)-c3cscn3)O	KPCIWTVDULXTJR-UHFFFAOYSA-N	178	1583502884465
participant_20	M26095	CCC1CC(CC1C(C)NCc2ccc(cc2)-c3cscn3)O	WEDJVGMCNZYJME-UHFFFAOYSA-N	186	1583502885616
participant_20	M26096	CCCC1CC(CC1C(C)NCc2ccc(cc2)-c3cscn3)O	LGLSEEIOXMDKHO-UHFFFAOYSA-N	191	1583502886208
participant_20	M26097	CCCCC1CC(CC1C(C)NCc2ccc(cc2)-c3cscn3)O	VPYOHUMQRPCIBJ-UHFFFAOYSA-N	201	1583502886876
participant_20	M26098	CCCCCC1CC(CC1C(C)NCc2ccc(cc2)-c3cscn3)O	CGWXSQNLZFIYMK-UHFFFAOYSA-N	206	1583502887465
participant_20	M26099	CCCCC(C)C1CC(CC1C(C)NCc2ccc(cc2)-c3cscn3)O	IPHKUBRAERTHJL-UHFFFAOYSA-N	202	1583502896371
participant_20	M26100	CCCCC(C)C1CC(CC1C(=C)NCc2ccc(cc2)-c3cscn3)O	ZOVOBCVMWJCJOQ-UHFFFAOYSA-N	200	1583502900720
participant_20	M26101	CCCCC(=C)C1CC(CC1C(=C)NCc2ccc(cc2)-c3cscn3)O	FTELOPKPUSMJQP-UHFFFAOYSA-N	187	1583502902256
participant_20	M26102	CCCCC(=C)C1CC(CC1C(=O)NCc2ccc(cc2)-c3cscn3)O	HMSPSEGJHQPSCL-UHFFFAOYSA-N	202	1583502905496
participant_20	M26103	CCCCC(=O)C1CC(CC1C(=O)NCc2ccc(cc2)-c3cscn3)O	DQXZKCBPYSVTLD-UHFFFAOYSA-N	210	1583502906611
participant_20	M26104	CCCCC(=O)N1CC(CC1C(=O)NCc2ccc(cc2)-c3cscn3)O	QNJOQRZYTJSEJF-UHFFFAOYSA-N	233	1583502912609
participant_20	M26105	CCCC(C)C(=O)N1CC(CC1C(=O)NCc2ccc(cc2)-c3cscn3)O	ZJEOYRZANQXXTP-UHFFFAOYSA-N	229	1583502926380
participant_20	M26106	CCCC(CC)C(=O)N1CC(CC1C(=O)NCc2ccc(cc2)-c3cscn3)O	LTVWMEWBCQCSNW-UHFFFAOYSA-N	229	1583502927898
participant_20	M26107	CCCC(C(C)C)C(=O)N1CC(CC1C(=O)NCc2ccc(cc2)-c3cscn3)O	XQGDQHNQIULLNB-UHFFFAOYSA-N	230	1583502929350
participant_20	M26108	CCCC(C(=O)N1CC(CC1C(=O)NCc2ccc(cc2)-c3cscn3)O)C(C)(C)C	LUWWVUARQUEVFO-UHFFFAOYSA-N	237	1583502930432
participant_20	M26109	CC(C)CC(C(=O)N1CC(CC1C(=O)NCc2ccc(cc2)-c3cscn3)O)C(C)(C)C	JEQHTOMHIWINGA-UHFFFAOYSA-N	232	1583502938772
participant_20	M26110	C=C(C)CC(C(=O)N1CC(CC1C(=O)NCc2ccc(cc2)-c3cscn3)O)C(C)(C)C	AXOBTMXOWVECJP-UHFFFAOYSA-N	229	1583502942275
participant_20	M26111	CC(=O)CC(C(=O)N1CC(CC1C(=O)NCc2ccc(cc2)-c3cscn3)O)C(C)(C)C	ZEBRERGUTUGPBI-UHFFFAOYSA-N	232	1583502945222
participant_20	M26112	CC(=O)NC(C(=O)N1CC(CC1C(=O)NCc2ccc(cc2)-c3cscn3)O)C(C)(C)C	QRQGGPMYKUIPHR-UHFFFAOYSA-N	226	1583502948110
participant_20	M123	CCCCCc1ccc(cc1)C(=O)N	IQBKZMNCFRIQRR-UHFFFAOYSA-N	221	1583502995544
participant_20	M26113	CCCCCc1ccc(cc1)C(=O)C	KBKGPMDADJLBEM-UHFFFAOYSA-N	244	1583503001485
participant_20	M26114	CCCCC/C(=C/C=C(\C)/C(=O)C)/C	GDRXKECCZYSBII-WGDLNXRISA-N	246	1583503008442
participant_20	M26115	CCCCC/C=C/C=C(\C)/C(=O)C	KBWAAGVZEPYXRD-BNFZFUHLSA-N	265	1583503009556
participant_20	M26116	CCCCCC1=CC=C(C1)C(=O)C	BSHNMNCKEICZBA-UHFFFAOYSA-N	282	1583503015403
participant_20	M26117	CCCCCc1ccc(C(=O)C)[nH]1	JEFHPEJOJXBPIY-UHFFFAOYSA-N	282	1583503023347
participant_20	M26118	CCCCCC1CC=C(C1)C(=O)C	YGLYIPNXPWWPHP-UHFFFAOYSA-N	234	1583503033648
participant_20	M26119	CCCCCC1CCC(C1)C(=O)C	YKQVUWDRUQZRSF-UHFFFAOYSA-N	151	1583503034987
participant_20	M26120	CCCCCC1=C(C)C=C(C1)C(=O)C	XCYXQDVSTSGNAC-UHFFFAOYSA-N	373	1583503050492
participant_20	M26121	CCCCCC1=C(CC)C=C(C1)C(=O)C	FXHNXBAMFXDDQU-UHFFFAOYSA-N	328	1583503056123
participant_20	M26122	CCCCCC1=C(CCC)C=C(C1)C(=O)C	AXYRXZRWINESEA-UHFFFAOYSA-N	311	1583503062290
participant_20	M26123	CCCCCCC1=C(C)C=C(C1)C(=O)C	KXKUJQWXOZCINJ-UHFFFAOYSA-N	355	1583503078468
participant_20	M26124	CCCCC1=C(C)C=C(C1)C(=O)C	LJYIKJQAIAXCET-UHFFFAOYSA-N	380	1583503082682
participant_20	M26125	CCCC1=C(C)C=C(C1)C(=O)C	QSWYWDQCNGLUPS-UHFFFAOYSA-N	372	1583503085269
participant_20	M26126	CCCCC1=C(C)C=C(C1C)C(=O)C	IGGUWPCTVJZOEW-UHFFFAOYSA-N	400	1583503092567
participant_20	M26127	CCCCC1=C(C)C=C(C(=O)C)C1CC	IDEDZJAGNYLABG-UHFFFAOYSA-N	377	1583503102247
participant_20	M26128	CCCCC1=C(C)C=C(C(=O)C)C1O	JABQMJRGHUYHEC-UHFFFAOYSA-N	400	1583503113223
participant_20	M26129	CCCCC1=C(C=C(C(=O)C)C1O)O	COOAMVHZCASDNJ-UHFFFAOYSA-N	388	1583503115695
participant_20	M26130	CCCCC1=C(C=C(C1C)C(=O)C)O	HMDUFBPRUMKVSR-UHFFFAOYSA-N	404	1583503118648
participant_20	M26131	CCCCC1=C(C=C(C1C)C(=O)C)OC	OITVVBJJJCVOQM-UHFFFAOYSA-N	365	1583503124962
participant_20	M26132	CCCCC1=C(C=C(C=O)C1C)O	FLWBLQVBYAWXQK-UHFFFAOYSA-N	367	1583503136705
participant_20	M26133	CCCCC1=C(C(=C(C1C)C(=O)C)C)O	PPFFQEIUVVUGSR-UHFFFAOYSA-N	476	1583503144127
participant_20	M26134	CCCCC1=C(C(=C(C1C)C(=O)C)CC)O	BCABKOBHJOBOHH-UHFFFAOYSA-N	417	1583503147903
participant_20	M26135	CCCCC1=C(C(=C(C1C)C(=O)C)F)O	LXTVNELMRIKFIQ-UHFFFAOYSA-N	431	1583503154562
participant_20	M26136	CCCCC1=C(C(=C(C1C)C(=O)C)Cl)O	HSBXXWKFSCMBRG-UHFFFAOYSA-N	417	1583503159091
participant_20	M26137	CCCCC1=C(C(=C(C1C)C(=O)C)Br)O	KIODEJGCJDWAFL-UHFFFAOYSA-N	417	1583503162726
participant_20	M26138	CCCCC1=C(C(=C(C1C)C(=O)C)O)O	BPIZDEBMPDEDQH-UHFFFAOYSA-N	448	1583503167557
participant_20	M26139	CCCCC1=C(C(=C(C1C)C(=O)C)N)O	NMAJIRJBLQWBPJ-UHFFFAOYSA-N	446	1583503172949
participant_20	M26140	CCCCC1=C(C(=C(C1C)C(=O)C)CCC)O	LVYXMTHHOLMEEM-UHFFFAOYSA-N	391	1583503195280
participant_20	M26141	CCCCC1=C(C(=C(C1C)C(=O)C)CCCC)O	VQJVVYDJTJDVDG-UHFFFAOYSA-N	368	1583503196193
participant_20	M26142	CCCCCC1=C(C(C)C(=C1O)CCCC)C(=O)C	YZNNJVOVOCKEQQ-UHFFFAOYSA-N	354	1583503197094
participant_20	M26143	CCCCC1=C(C(=C(C1C)C(=O)C)C2CCCC2)O	XPLQXMDNTKCGMT-UHFFFAOYSA-N	321	1583503198836
participant_20	M26144	CCCCc1c(c(C)c(C(=O)C)n1C)O	KEYZTQFIEKBUPI-UHFFFAOYSA-N	476	1583503211486
participant_20	M26145	CCCCc1n(C)c(c(C)[n+]1O)C(=O)C	KCNIEMZMCYJGGU-UHFFFAOYSA-N	390	1583503214486
participant_20	M26146	Cc1c(C(=O)C)n(C)c(CCSC)c1O	NESQRHJFXHKXCL-UHFFFAOYSA-N	451	1583503224020
participant_20	M26147	CCCCc1c(c(C)c(CC)n1C)O	KAYQURADDNNNLJ-UHFFFAOYSA-N	429	1583503240274
participant_20	M26148	CCCCc1c(c(C)c(C(C)C)n1C)O	KIBQWVOJZHQLKP-UHFFFAOYSA-N	446	1583503247865
participant_20	M26149	CCCCc1c(c(C)c(C(C)CC)n1C)O	HVUMFTWNULOVTP-UHFFFAOYSA-N	430	1583503249082
participant_20	M26150	CCCCc1c(c(C)c(C(C)CCC)n1C)O	FFRFBWMZNAFNRB-UHFFFAOYSA-N	415	1583503250265
participant_20	M26151	CCCCc1c(c(C)c(C2CCCC2)n1C)O	NMDLKHGGAJYNTQ-UHFFFAOYSA-N	339	1583503251789
participant_20	M26152	CCCCc1c(c(C)c(C2CCNC2)n1C)O	IUHIBOZZRRLACE-UHFFFAOYSA-N	368	1583503259785
participant_20	M26153	CCCCc1c(c(C)c(C2CNCN2)n1C)O	KYJKGAXDLBVWCF-UHFFFAOYSA-N	374	1583503260904
participant_20	M26154	CCCCc1c(c(C)c(-c2cnc[nH]2)n1C)O	LFVXXQBYALZSCD-UHFFFAOYSA-N	439	1583503265740
participant_20	M26155	CCCCc1c(c(C)c(-c2c(C)nc[nH]2)n1C)O	LNJSFDIHNDRVAQ-UHFFFAOYSA-N	492	1583503281460
participant_20	M26156	CCCCc1c(c(C)c(-c2c(CC)nc[nH]2)n1C)O	JTCZGPOGMBACFD-UHFFFAOYSA-N	447	1583503283098
participant_20	M26157	CCCCc1c(c(C)c(-c2c(CCC)nc[nH]2)n1C)O	DQIUKMXOEWSIFP-UHFFFAOYSA-N	421	1583503286638
participant_20	M26158	CCCCc1c(c(C)c(/C(=C\C)/NC=N)n1C)O	ZUIHCMSDAHNBJD-IZZDOVSWSA-N	482	1583503294916
participant_20	M26159	CCCCc1c(c(C)c(C(=C(C)C)NC=N)n1C)O	CDSDEXBWTIEMLP-UHFFFAOYSA-N	446	1583503298479
participant_20	M26160	CCCCc1c(c(C)c(C2=C(C)CN=CN2)n1C)O	PMEFVWDZMURFRC-UHFFFAOYSA-N	468	1583503299688
participant_20	M26161	CCCCc1c(c(C)c(C2C(C)CN=CN2)n1C)O	GEILDFWZVIKDJL-UHFFFAOYSA-N	385	1583503309014
participant_20	M26162	CCCCc1c(c(C)c(C2C(C)CNCN2)n1C)O	CZYCIYQXUYGWKC-UHFFFAOYSA-N	362	1583503310206
participant_20	M26163	CCCCc1c(c(C)c(-c2c(C)cncn2)n1C)O	DDCQBWIIEOUINB-UHFFFAOYSA-N	477	1583503313232
participant_20	M26164	CCCCc1c(c(C)c(-c2c(C)c[n+](C)cn2)n1C)O	FJRRPNQWWVZDCR-UHFFFAOYSA-O	474	1583503324265
participant_20	M26165	CCCCc1c(c(C)c(-c2c(C)c[n+](CC)cn2)n1C)O	KMXPQBXFENDBEE-UHFFFAOYSA-O	458	1583503325517
participant_20	M26166	CCCCc1c(c(C)c(-c2c(C)c[n+](CCC)cn2)n1C)O	HXLQOEBKUZZSQM-UHFFFAOYSA-O	439	1583503326425
participant_20	M26167	CCCCc1c(C)c(C)c(-c2c(C)nc[nH]2)n1C	IWEWMVJFASIUNL-UHFFFAOYSA-N	463	1583503396975
participant_20	M26168	CCCCc1c(c(C)c(C(=C)NC=N)n1C)O	COFLEPMAQRNRKO-UHFFFAOYSA-N	448	1583503411769
participant_20	M26169	CCCCc1c(c(C)c(CNC=N)n1C)O	ZVOVRBRYQJAWHR-UHFFFAOYSA-N	429	1583503413002
participant_20	M26170	CCCCc1c(c(C)c(CNC)n1C)O	MPZOXPOPTGUSKN-UHFFFAOYSA-N	430	1583503414518
participant_20	M26171	CCCCc1c(c(C)c(CN)n1C)O	YDKNYCNCWYJYPW-UHFFFAOYSA-N	421	1583503415300
participant_20	M26172	CCCCc1c(c(C)c(C(C)N)n1C)O	VUPZQKLLIOEPGM-UHFFFAOYSA-N	448	1583503421197
participant_20	M26173	CCCCc1c(c(C)c(C(C)NC)n1C)O	QJENRXLLSXAITC-UHFFFAOYSA-N	447	1583503424832
participant_20	M26174	CCCCc1c(c(C)c(C(C)NCC)n1C)O	RITFAARRMPXQNO-UHFFFAOYSA-N	438	1583503425461
participant_20	M26175	CCCCc1c(c(C)c(C(C)NCCC)n1C)O	GHYZKAWZMKMXOY-UHFFFAOYSA-N	417	1583503426052
participant_20	M26176	CCCCc1c(c(C)c(C(C)NCCCC)n1C)O	HTLRROMPZMSJOK-UHFFFAOYSA-N	397	1583503426621
participant_20	M26177	CCCCCNC(C)c1c(C)c(c(CCCC)n1C)O	KBKMKUAGIZLHOA-UHFFFAOYSA-N	377	1583503427141
participant_20	M26178	CCCCc1c(c(C)c(C(C)N2CCCCC2)n1C)O	OLFXHZUMLYNYBZ-UHFFFAOYSA-N	303	1583503427831
participant_20	M26179	CCCCc1c(c(C)c(C(=C)N2CCCCC2)n1C)O	YBEVWMFNXSHXEY-UHFFFAOYSA-N	289	1583503434519
participant_20	M26180	CCCCc1c(c(C)c(C(=O)N2CCCCC2)n1C)O	MPJJNMFATDMATP-UHFFFAOYSA-N	307	1583503436952
participant_20	M26181	CCCCCNC(=O)c1c(C)c(c(CCCC)n1C)O	SELYVGQSGWPDNK-UHFFFAOYSA-N	382	1583503450464
participant_20	M26182	CCCCCCNC(=O)c1c(C)c(c(CCCC)n1C)O	YUJKZUBQSTYIQM-UHFFFAOYSA-N	356	1583503453515
participant_20	M26183	CCCCc1c(c(C)c(C(=O)NC2CCCCC2)n1C)O	RRMDPEPLVUCMJL-UHFFFAOYSA-N	313	1583503455478
participant_20	M26184	CCCCc1c(c(C)c(C(=O)Nc2ccccc2)n1C)O	LSMHMZFFJSYGGN-UHFFFAOYSA-N	395	1583503458873
participant_20	M26185	CCCCc1c(c(C)c(C2=C(C)N=CC2)n1C)O	JRTZVQGRHVDOSX-UHFFFAOYSA-N	480	1583503477397
participant_20	M26186	CCCCc1c(c(C)c(-c2c(C)nc(C)[nH]2)n1C)O	LVBJGGSNLZRUPU-UHFFFAOYSA-N	486	1583503484494
participant_20	M26187	CCCCc1c(c(C)c(-c2c(CC)nc(C)[nH]2)n1C)O	GOUVSRATXKTFAW-UHFFFAOYSA-N	463	1583503487633
participant_20	M26188	CCCCc1c(c(C)c(-c2c(CC)nc(CC)[nH]2)n1C)O	RRXWTKCSRLATDE-UHFFFAOYSA-N	429	1583503492985
participant_20	M26189	CCCCc1c(c(C)c(-c2c(CC)nc(CCC)[nH]2)n1C)O	MVZFMNOWJYGYMZ-UHFFFAOYSA-N	408	1583503493412
participant_20	M26190	CCCCc1c(c(C)c(-c2c(CC)nc(CCCC)[nH]2)n1C)O	SQWOVVHRZJBDHS-UHFFFAOYSA-N	378	1583503494190
participant_20	M26191	CCCCCc1nc(CC)c(-c2c(C)c(c(CCCC)n2C)O)[nH]1	SOYXLTMIYCXOLT-UHFFFAOYSA-N	364	1583503495294
participant_20	M26192	CCCCc1c(c(C)c(-c2c(CC)nc(C3CCCC3)[nH]2)n1C)O	CMFMJJBUESCRMM-UHFFFAOYSA-N	381	1583503496262
participant_20	M26193	CCCCc1c(c(C)c(-c2c(CC)nc(C(C)CCC)[nH]2)n1C)O	MIVIUSAJCGYLTG-UHFFFAOYSA-N	390	1583503502008
participant_20	M26194	CCCCc1c(c(C)c(-c2c(CC)nc(C(C)CC)[nH]2)n1C)O	WQCKOEDRRFDRAC-UHFFFAOYSA-N	403	1583503502585
participant_20	M26195	CCCCc1c(c(C)c(-c2c(CC)nc(C(C)C)[nH]2)n1C)O	CAVZQFLTWDADHS-UHFFFAOYSA-N	423	1583503503401
participant_20	M26196	CCCCc1c(c(C)c(-c2ccc[nH]2)n1C)O	OANLZQASEIOSPA-UHFFFAOYSA-N	443	1583503518263
participant_20	M26197	CCCCc1c(c(C)c(-c2ccc(C)[nH]2)n1C)O	NRWSWFDSNSNMJF-UHFFFAOYSA-N	492	1583503528686
participant_20	M26198	CC(C)CCc1c(c(C)c(-c2ccc(C)[nH]2)n1C)O	PRBRNNYYFWRNOS-UHFFFAOYSA-N	462	1583503538428
participant_20	M26199	CCC(C)Cc1c(c(C)c(-c2ccc(C)[nH]2)n1C)O	SDMUTLRSNVTKDJ-UHFFFAOYSA-N	469	1583503548689
participant_20	M26200	Cc1ccc(-c2c(C)c(c(CCCS)n2C)O)[nH]1	BFPKLXCBPXUTHO-UHFFFAOYSA-N	464	1583503561834
participant_20	M26201	Cc1ccc(-c2c(C)c(c(CCCN)n2C)O)[nH]1	FQVSSBOIBNNHOG-UHFFFAOYSA-N	479	1583503568351
participant_20	M26202	CCCCc1c(c(C)c(-c2cc(C)c(C)[nH]2)n1C)O	GBOGMWLCQLYNIB-UHFFFAOYSA-N	500	1583503579972
participant_20	M26203	CCCCc1c(c(C)c(-c2c(C)c(C)c(C)[nH]2)n1C)O	BJBYHGQIBWGYAE-UHFFFAOYSA-N	482	1583503586115
participant_20	M26204	CCCCc1c(c(C)c(-c2cc(CC)c(C)[nH]2)n1C)O	YIGQOUNRTXRHIX-UHFFFAOYSA-N	473	1583503594083
participant_20	M26205	CCCCc1c(c(C)c(-c2cc(CCC)c(C)[nH]2)n1C)O	QXDJKDRLQDYFNC-UHFFFAOYSA-N	447	1583503595508
participant_20	M26206	CCCCc1cc(-c2c(C)c(c(CCCC)n2C)O)[nH]c1C	WLMRXULSGXZSFH-UHFFFAOYSA-N	423	1583503596724
participant_20	M26207	CCCCCc1cc(-c2c(C)c(c(CCCC)n2C)O)[nH]c1C	NGTVQEBPRVYJNP-UHFFFAOYSA-N	407	1583503599630
participant_20	M26208	CCCCc1c(c(C)c(-c2cc(c(C)[nH]2)C3CCCC3)n1C)O	MBBCIKKGDSCBSE-UHFFFAOYSA-N	403	1583503601056
participant_20	M26209	CCCCc1c(c(C)c(-c2[nH]c(C)c(C)n2)n1C)O	MDKQWZIIFSZLKC-UHFFFAOYSA-N	482	1583503615437
participant_20	M26210	CCCCC1=C(C(=C(C1C)c2cc(C)c(C)[nH]2)C)O	AQEACBGDECBMRE-UHFFFAOYSA-N	500	1583503632911
participant_20	M26211	CCCC/C(=C\O)/C(C)/C(=C/C)/c1cc(C)c(C)[nH]1	USAHAXBINPYDTN-PPTCONPCSA-N	449	1583503864767
participant_20	M26212	CCCC/C(=C\O)/C(C)C(=C(C)C)c1cc(C)c(C)[nH]1	IAMAXKZVEYTSFW-LFIBNONCSA-N	406	1583503869542
participant_20	M26213	CCCCC1=C(CC(=C(C1C)c2cc(C)c(C)[nH]2)C)O	HQXWKQUBJWLHPD-UHFFFAOYSA-N	479	1583503870799
participant_20	M26214	CCCCC1=C(CC(C)C(C1C)c2cc(C)c(C)[nH]2)O	KJQDNHFANRACGH-UHFFFAOYSA-N	412	1583503874937
participant_20	M26215	CCCCC1C(C)C(C(C)CC1O)c2cc(C)c(C)[nH]2	GOPVQDZIJNZXGE-UHFFFAOYSA-N	299	1583503876048
participant_20	M26216	CCCCc1c(C)c(c(C)cc1O)-c2cc(C)c(C)[nH]2	AZJSVZKOLBGFHA-UHFFFAOYSA-N	516	1583503879370
participant_20	M26217	CCCCc1c(C)c(-c2cc(C)c(C)[nH]2)[n+](C)cc1O	SEPLESHTSDRWGT-UHFFFAOYSA-O	493	1583503885264
participant_20	M26218	CCCCc1c(C)c(c(C)nc1O)-c2cc(C)c(C)[nH]2	LUAMCFGDXUOKKU-UHFFFAOYSA-N	503	1583503901102
participant_20	M26219	CCCC[n+]1c(C)c(c(C)cc1O)-c2cc(C)c(C)[nH]2	GTKCXAONVIWQCB-UHFFFAOYSA-O	503	1583503909381
participant_20	M26220	CCCCc1c(cc(C)c(-c2cc(C)c(C)[nH]2)[n+]1C)O	GVCOJZICZTZYNP-UHFFFAOYSA-O	514	1583503918819
participant_20	M26221	CCCCc1[n+](C)c(c(C)c[n+]1O)-c2cc(C)c(C)[nH]2	MLLHOIQHVNIODT-UHFFFAOYSA-O	453	1583503921121
participant_20	M26222	CCCCc1c(C)c(c(C)c(C)c1O)-c2cc(C)c(C)[nH]2	LGBNLFMLXORMJH-UHFFFAOYSA-N	495	1583503940515
participant_20	M26223	CCCCc1c(C)c(cc(C)c1O)-c2cc(C)c(C)[nH]2	NLVRNBPFNLZSLZ-UHFFFAOYSA-N	539	1583503944047
participant_20	M26224	CCCCc1c(C)c(cc(CC)c1O)-c2cc(C)c(C)[nH]2	PDESHZIFYCFHOC-UHFFFAOYSA-N	503	1583503955524
participant_20	M26225	CCCCc1c(C)c(cc(CCC)c1O)-c2cc(C)c(C)[nH]2	VLFWRCXQUFDOLQ-UHFFFAOYSA-N	471	1583503956653
participant_20	M26226	CCCCc1cc(c(C)c(CCCC)c1O)-c2cc(C)c(C)[nH]2	IJKNNLVBTPWXGW-UHFFFAOYSA-N	434	1583503958821
participant_20	M26227	CCCCCc1cc(c(C)c(CCCC)c1O)-c2cc(C)c(C)[nH]2	JLBDNHVAPVZVDS-UHFFFAOYSA-N	419	1583503960232
participant_20	M26228	CCCCc1c(C)c(c2CCCCCc2c1O)-c3cc(C)c(C)[nH]3	WFQVFOPDTLIPRH-UHFFFAOYSA-N	394	1583503961159
participant_20	M26229	CCCCc1c(C)c(c2CCCCc2c1O)-c3cc(C)c(C)[nH]3	WJLNOZPQLWHSCE-UHFFFAOYSA-N	426	1583503973348
participant_20	M26230	CCCCc1c(C)c(cc2CCCOc21)-c3cc(C)c(C)[nH]3	MQGCYPWLOUATLU-UHFFFAOYSA-N	408	1583503995855
participant_20	M26231	CCCCc1c(C)c(cc2CCCCc21)-c3cc(C)c(C)[nH]3	JHKUCDJIOXRQDU-UHFFFAOYSA-N	385	1583504002428
participant_20	M26232	CCCCc1cc(cc(C)c1O)-c2cc(C)c(C)[nH]2	RHNDWKMUSJIVDK-UHFFFAOYSA-N	533	1583504047182
participant_20	M26233	CCCCc1cc(ccc1O)-c2cc(C)c(C)[nH]2	UUMPGJCDIQZVHN-UHFFFAOYSA-N	444	1583504052427
participant_20	M26234	CCCCc1c(CC)c(cc(C)c1O)-c2cc(C)c(C)[nH]2	MCJFCNSCDODHHB-UHFFFAOYSA-N	506	1583504060589
participant_20	M26235	CCCCc1c(CCC)c(cc(C)c1O)-c2cc(C)c(C)[nH]2	BTNHKSUTDBSKMG-UHFFFAOYSA-N	474	1583504065391
participant_20	M26236	CCCCc1c2CCCc3c(C)c(C)[nH]c3-c2cc(C)c1O	RPJNNQTZSKUKID-UHFFFAOYSA-N	480	1583504066911
participant_20	M26237	CCCCc1c2CCc3c(C)c(C)[nH]c3-c2cc(C)c1O	PYUBXNUXFQVYMS-UHFFFAOYSA-N	500	1583504077224
participant_20	M26804	CCCCc1c(C)c(cc(C)c1O)-c2cc(CC)c(C)[nH]2	BLNJQCAITZDXBH-UHFFFAOYSA-N	519	1583511438105
participant_20	M26805	CCCCc1c(C)c(cc(C)c1O)-c2cc(CO)c(C)[nH]2	ORFMGRCYSLLKBZ-UHFFFAOYSA-N	536	1583511448128
participant_20	M26806	CCCCc1c(C)c(cc(C)c1O)-c2cc(COC)c(C)[nH]2	FOVUWBMWIQSEIE-UHFFFAOYSA-N	509	1583511462320
participant_20	M26807	CCCCc1c(C)c(cc(C)c1O)-c2cc(COCC)c(C)[nH]2	WTTCVFQRCJICRP-UHFFFAOYSA-N	488	1583511465700
participant_20	M26808	CCCCc1c(C)c(cc(C)c1O)-c2cc(C)c(C)n2C	OKGNJRDOHNVSHH-UHFFFAOYSA-N	525	1583511483270
participant_20	M26810	CCCCc1c(C)c(cc(C)c1O)-c2c(C)c(C)c(C)[nH]2	MGEMYGKLUMUVEL-UHFFFAOYSA-N	528	1583511498345
participant_20	M26811	CCCCc1c(C)c(cc(C)c1O)-c2c(CC)c(C)c(C)[nH]2	FMZLPBBVYLXUMN-UHFFFAOYSA-N	517	1583511504712
participant_20	M26813	CCCCc1c(C)c(cc(C)c1O)-c2c3CCCc3c(C)[nH]2	KJYCAXBYAYJXDA-UHFFFAOYSA-N	474	1583511507296
participant_20	M26824	CCCCc1c(C)c(cc(C)c1O)-c2cc(C)c(C)n2CC	SJNNOKTWDVULLG-UHFFFAOYSA-N	515	1583511524639
participant_20	M26825	CCCCc1c(C)c(cc(C)c1O)-c2cc(C)c(C)n2CCC	GJNQYGCVNAIILE-UHFFFAOYSA-N	494	1583511525194
participant_20	M26826	CCCCc1c(C)c(cc(C)c1O)-c2cc(C)c(C)n2CCCC	WPUGNRKMPXOGME-UHFFFAOYSA-N	468	1583511525640
participant_20	M26828	CCCCCn1c(C)c(C)cc1-c2cc(C)c(c(CCCC)c2C)O	DBHSTYCAJTZHHB-UHFFFAOYSA-N	452	1583511526147
participant_20	M26829	CCCCCCn1c(C)c(C)cc1-c2cc(C)c(c(CCCC)c2C)O	JPLHOOPHNPSEQZ-UHFFFAOYSA-N	426	1583511526680
participant_20	M26830	CCCCc1c(C)c(cc(C)c1O)-c2cc(C)c(C)n2C3CCCCC3	OAEDRBJFEUKQOD-UHFFFAOYSA-N	408	1583511527364
participant_20	M26832	CCCCc1c(C)c(cc(C)c1O)-c2cc(C)c(C)n2-c3ccccc3	WYMNHOJICDXTJI-UHFFFAOYSA-N	405	1583511532445
participant_20	M26833	CCCCc1c(C)c(cc(C)c1O)-c2[nH]c(C)c(C)n2	CTGRLHMFPSLSDN-UHFFFAOYSA-N	544	1583511549557
participant_20	M26835	CCCCc1c(C)c(cc(C)c1O)-c2[nH]c(C)[n+](C)n2	AFNROIUDKRGYED-UHFFFAOYSA-O	544	1583511555833
participant_20	M26841	CCCCc1c(C)c(cc(C)c1O)-c2cc(C)[n+](C)[nH]2	MACOUILVRCZCQE-UHFFFAOYSA-O	547	1583511566512
participant_20	M26848	CCCCc1c(C)c(cc(C)c1O)C2=CC(=[N+](C)C2)C	MKJBRBZYNYMOBB-UHFFFAOYSA-O	547	1583511577697
participant_20	M26853	CCCCc1c(C)c(cc(C)c1O)C2=CC(=[N+](C)C2C)C	FEBSYYUOBKENGB-UHFFFAOYSA-O	531	1583511585139
participant_20	M26856	CCCCc1c(C)c(cc(C)c1O)C2=CC(=NC2)C	MDCLNYGQNFDQET-UHFFFAOYSA-N	554	1583511602513
participant_20	M26858	CCCCc1c(C)c(cc(C)c1O)C2=CC=NC2	OGLUSZDAJJTZHQ-UHFFFAOYSA-N	534	1583511605843
participant_20	M26866	CCCCc1c(C)c(cc(C)c1O)/C(=C/CC)/CN	VHLZBRGCYGCNED-RIYZIHGNSA-N	570	1583511621275
participant_20	M26870	CCCCc1c(C)c(cc(C)c1O)C2=CCCNC2	VCSFFODMPHENKA-UHFFFAOYSA-N	492	1583511628819
participant_20	M26872	CCCCc1c(C)c(cc(C)c1O)C2CCCNC2	OCTQYFBHXJSWRD-UHFFFAOYSA-N	444	1583511634213
participant_20	M26873	CCCCc1c(C)c(cc(C)c1O)-c2cccnc2	YVRMGGLSPBMXLX-UHFFFAOYSA-N	474	1583511637568
participant_20	M26876	CCCCc1c(C)c(cc(C)c1O)/C(=C/CC)/CC	BOFFTEJUUOCUDW-XNTDXEJSSA-N	542	1583511647865
participant_20	M26879	CCCCc1c(C)c(cc(C)c1O)/C(=C/CC)/CNC	IJNSJFKHVXUKCH-OQLLNIDSSA-N	558	1583511654591
participant_20	M26882	CCCCc1c(C)c(cc(C)c1O)C2=C(CC)CNC2	CFRGYQBIISUNMT-UHFFFAOYSA-N	504	1583511659429
participant_20	M26886	CCCCc1c(C)c(cc(C)c1O)C(CCC)CN	UFANZBSETHDXOS-UHFFFAOYSA-N	474	1583511675872
participant_20	M26887	CCCCc1c(C)c(cc(C)c1O)/C(=C/C=C)/CN	LIJWAHMWSCDRTF-RIYZIHGNSA-N	600	1583511680856
participant_20	M26888	CCCCc1c(C)c(cc(C)c1O)/C(=C/C=O)/CN	OOBZHCBRSFIVFQ-NTUHNPAUSA-N	615	1583511688281
participant_20	M26890	CCCCc1c(C)c(cc(C)c1O)/C(=C/C(=O)C)/CN	UJBOMNPBMVNKPU-NTEUORMPSA-N	614	1583511703700
participant_20	M26891	CCCCc1c(C)c(cc(C)c1O)/C(=C/C(=O)O)/CN	MSWUYKLPCVXWLQ-XYOKQWHBSA-N	636	1583511707334
participant_20	M26892	CCCCc1c(C)c(cc(C)c1O)/C(=C/C(=O)O)/CO	YXMGCMUIKXBLTD-XYOKQWHBSA-N	628	1583511715915
participant_20	M26899	CCCCc1c(C)c(cc(C)c1O)/C(=C/C(=O)OC)/CN	XFZWMSRSSDLQGF-UKTHLTGXSA-N	598	1583511732270
participant_20	M26902	CCCCc1c(C)c(cc(C)c1O)/C(=C/C(=O)O)/C(C)N	WWQSQECXFYEHSO-OQLLNIDSSA-N	640	1583511742901
participant_20	M26904	CCCCc1c(C)c(cc(C)c1O)/C(=C/C(=O)O)/C(CC)N	PKCJZUVNFPXRFG-GDNBJRDFSA-N	608	1583511744973
participant_20	M26936	CCCCc1c(C)c(cc(C)c1O)/C(=C/C(=O)O)/C(N)O	IUHJFVMFVIMXMC-JYRVWZFOSA-N	636	1583511833828
participant_20	M26938	CCCCc1c(C)c(cc(C)c1O)/C(=C/C(=O)O)/C(=O)N	OBVMJCMEXFGDRC-JYRVWZFOSA-N	614	1583511838055
participant_20	M26939	CCCCc1c2CNC/C(=C\C(=O)O)/c2cc(C)c1O	QECGTVVCLMBQRV-YRNVUSSQSA-N	533	1583511856485
participant_20	M26940	CCCCc1c2CN=C/C(=C\C(=O)O)/c2cc(C)c1O	GLWBYYRYRGYSSO-YRNVUSSQSA-N	546	1583511865990
participant_20	M26941	CCCCc1c2CN=C(C)/C(=C\C(=O)O)/c2cc(C)c1O	FMKFOSWDSCJHAL-MDWZMJQESA-N	578	1583511877286
participant_20	M26942	CCCCc1c2CN=C(CC)/C(=C\C(=O)O)/c2cc(C)c1O	SQHBUNPMLXNCCE-ZROIWOOFSA-N	540	1583511880131
participant_20	M26943	CCCCc1c2CN=C(CCC)/C(=C\C(=O)O)/c2cc(C)c1O	BVWOKANDQWWQTF-GDNBJRDFSA-N	507	1583511883774
participant_20	M26944	CCCCc1c2CN=C(CCCC)/C(=C\C(=O)O)/c2cc(C)c1O	FOGGWRIBARPEJC-WJDWOHSUSA-N	476	1583511884976
participant_20	M26945	CCCCc1c2CN=C(C3CCC3)/C(=C\C(=O)O)/c2cc(C)c1O	GCHTZCABHHSXPX-YBEGLDIGSA-N	460	1583511886244
participant_20	M26946	CCCCc1c(C)c(cc(C)c1O)/C(=C/C(=O)O)/C(=N)C	DPROTCOPVBNTGL-XAXNTILXSA-N	617	1583511900032
participant_20	M26947	CCCCc1c(C)c(cc(C)c1O)/C(=C/C(=N)O)/C(C)N	HFPDTGRRKHQRRK-OQLLNIDSSA-N	596	1583511978082
participant_20	M26948	CCCCc1c(C)c(cc(C)c1O)/C(=C/C(=O)O)/C(C)NC	RNTZRZRDACTNLB-MHWRWJLKSA-N	625	1583512000323
participant_20	M26949	CCCCc1c(C)c(cc(C)c1O)/C(=C/C(=O)O)/C(C)NCC	AXEFSNKPMBYDDC-GZTJUZNOSA-N	606	1583512004135
participant_20	M26950	CCCCc1c(C)c(cc(C)c1O)/C(=C/C(=O)O)/C(C)NCCC	STEUMAYUKTYPAW-LDADJPATSA-N	572	1583512004910
participant_20	M26951	CCCCc1c(C)c(cc(C)c1O)/C(=C/C(=O)O)/C(C)NCCCC	YJQQBKMVZOKDCY-CPNJWEJPSA-N	539	1583512005506
participant_20	M26952	CCCCCNC(C)/C(=C\C(=O)O)/c1cc(C)c(c(CCCC)c1C)O	GMQBMRLJTIPWEZ-XSFVSMFZSA-N	506	1583512006295
participant_20	M26953	CCCCCCNC(C)/C(=C\C(=O)O)/c1cc(C)c(c(CCCC)c1C)O	YCSWDIHYGAVTHC-RCCKNPSSSA-N	468	1583512008730
participant_20	M26954	CCCCc1c(C)c(cc(C)c1O)/C(=C/C(=O)O)/C(C)NC2CCCCC2	RXLVWSIWKSDYRM-KGENOOAVSA-N	447	1583512009782
participant_20	M26955	CCCCc1c(C)c(cc(C)c1O)/C(=C/C(=O)O)/C(C)Nc2ccccc2	VSXUYVPMMVTZHA-KGENOOAVSA-N	491	1583512012412
participant_20	M26956	CCCCc1c(C)c(cc(C)c1O)/C(=N/C(=O)O)/C(C)N	SJHVDKMYELVRTD-NBVRZTHBSA-N	583	1583512036432
participant_20	M26957	CCCCc1c(C)[n+](cc(C)c1O)/C(=C/C(=O)O)/C(C)N	AFXFOEFCUFOHEY-RIYZIHGNSA-O	517	1583512048133
participant_20	M26958	CCCCc1c(C)c(/C(=C/C(=O)O)/C(C)N)nc(C)c1O	RULIWXVYIHUJTP-MDWZMJQESA-N	546	1583512057068
participant_20	M26959	CCCCc1c(c(cc(C)c1O)/C(=C/C(=O)O)/C(C)N)N	OKTHBQVORNJBCM-XYOKQWHBSA-N	586	1583512063235
participant_20	M26960	CCCCc1c(C)c(c(C)c(C)c1O)/C(=C/C(=O)O)/C(C)N	IQTGLJLHQLJKBZ-OQLLNIDSSA-N	570	1583512076583
participant_20	M26961	CCCCc1c(C)c(cc(C)c1O)/C(=C/C(=O)O)/C(CCC)N	LXCPBDXEZCZLGY-WJDWOHSUSA-N	573	1583512092092
participant_20	M26962	CCCCc1c(C)c(cc(C)c1O)/C(=C/C(=O)O)/C(CCCC)N	HCHQAVOGSSBMOZ-ATVHPVEESA-N	538	1583512092737
participant_20	M26963	CCCCCC(/C(=C\C(=O)O)/c1cc(C)c(c(CCCC)c1C)O)N	NUGGOVMHBCTAMC-AQTBWJFISA-N	503	1583512093395
participant_20	M26964	CCCCCCC(/C(=C\C(=O)O)/c1cc(C)c(c(CCCC)c1C)O)N	AOHKGGUDGYZZRI-RGEXLXHISA-N	464	1583512094529
participant_20	M26965	CCCCc1c(C)c(cc(C)c1O)/C(=C/C(=O)O)/C(C2CCCCC2)N	GYEXDHBIZLMPOD-UYRXBGFRSA-N	436	1583512095305
participant_20	M26966	CCCCc1c(C)c(cc(C)c1O)/C(=C/C(=O)O)/C(c2ccccc2)N	QIRDNYDGUTYIQM-UYRXBGFRSA-N	479	1583512098692
participant_20	M26967	CCCCc1c(C)c(cc(C)c1O)/C(=C(\C)/C(=O)O)/CN	QGXBEAWQDQKLPD-NTCAYCPXSA-N	574	1583512114866
participant_20	M26968	CCCCc1c(C)c(cc(C)c1O)/C(=C(\CC)/C(=O)O)/CN	ZVTVYMVAWUYKGM-DTQAZKPQSA-N	541	1583512117149
participant_20	M26969	CCCCc1c(C)c2c(CCC(=C2CN)C(=O)O)c(C)c1O	FQTHIBIZSYKFLD-UHFFFAOYSA-N	507	1583512118347
participant_20	M26970	CCCCc1c(C)c2C(=C(CNc2c(C)c1O)C(=O)O)CN	OBRJSWXORCDMEF-UHFFFAOYSA-N	521	1583512123160
participant_20	M26971	CCCCc1c(C)c2C(=[N+](CNc2c(C)c1O)C(=O)O)CN	KSDMTMRZOCOAFE-UHFFFAOYSA-O	507	1583512124879
participant_20	M26972	CCCCc1c(C)c(cc(C)c1O)/C(=[N+](\CN)/C(=O)O)/CN	WOIQVRSKEVFPDG-UHFFFAOYSA-O	527	1583512128636
participant_20	M26973	CCCCc1c(C)c(cc(C)c1O)/C(=N/C(=O)O)/CN	KFFMPHRBMQRSGN-GHRIWEEISA-N	579	1583512129515
participant_20	M26974	CCCCc1c(C)c(cc(C)c1O)/C(=C/C(=O)O)/NN	BDDDDMVHENXKCJ-JYRVWZFOSA-N	642	1583512161679
participant_20	M26975	CCCCc1c(C)c(cc(C)c1O)/C(=C/C(=O)O)/N	MFOYKIYECOQUQN-JYRVWZFOSA-N	644	1583512176195
participant_20	M26976	CCCCc1c(C)c(cc(C)c1O)/C(=C/C(=O)O)/O	NIQMKQHJGLTVCQ-JYRVWZFOSA-N	639	1583512192413
participant_20	M26977	CCCCc1c(C)c(cc(C)c1O)C(CC(=O)O)O	KSQBNONJGOBQQA-UHFFFAOYSA-N	588	1583512198198
participant_20	M26978	CCCCc1c(C)c(cc(C)c1O)C(=O)CC(=O)O	DTRGWEFXMLIOBP-UHFFFAOYSA-N	616	1583512201834
participant_20	M26979	CCCCc1c(C)c(cc(C)c1O)C(=O)NC(=O)O	FJKWMGWSFILKJY-UHFFFAOYSA-N	620	1583512206103
participant_20	M26980	CCCCc1c(C)c(cc(C)c1O)/C(=C/C(=O)O)/NC	AHBYKDSMRVQQSW-ZROIWOOFSA-N	651	1583512859387
participant_20	M26981	CCCCc1c(C)c(cc(C)c1O)/C(=C/C(=O)O)/N(C)C	SKBZVYKZIASYBQ-GDNBJRDFSA-N	613	1583512863574
participant_20	M26982	CCCCc1c(C)c(cc(C)c1O)/C(=C/C(=O)O)/NCC	NHOFFMDCUXFPGM-GDNBJRDFSA-N	619	1583512873899
participant_20	M26983	CCCCc1c(C)c(cc(C)c1O)/C(=C/C(=O)O)/NCCC	OIOGUOYDAWZKNY-WJDWOHSUSA-N	581	1583512912962
participant_20	M26984	CCCCc1c(C)c(cc(C)c1O)/C(=C/C(=O)O)/NCCCC	ZSGJCFSGKYHUSS-ATVHPVEESA-N	545	1583512914047
participant_20	M26985	CCCCc1c(C)c(cc(C)c1O)/C(=C/C(=O)O)/N2CCCC2	GJHSZCKSAFQLLH-ATVHPVEESA-N	504	1583512916767
participant_20	M26986	CCCCCN/C(=C\C(=O)O)/c1cc(C)c(c(CCCC)c1C)O	BQHCECZHRSLCQP-AQTBWJFISA-N	509	1583512926150
participant_20	M26987	CCCCc1c(C)c(cc(C)c1O)/C(=C/C(=O)O)/NC2CCCC2	NSVKMAVBCBZLOP-PDGQHHTCSA-N	511	1583512928105
participant_20	M26988	CCCCc1c(C)c(cc(C)c1O)/C(=C/C(=O)O)/N2CCCCC2	NDGOBHCCGLCEEX-AQTBWJFISA-N	435	1583512936307
participant_20	M26989	CCCCc1c(C)c(cc(C)c1O)/C(=C/C(=C)O)/NC	NTKIPIUCUHYICW-YBEGLDIGSA-N	607	1583512963023
participant_20	M26990	CCCCc1c(C)c(cc(C)c1O)C2=CC(=CCN2)O	OFHJZELAJNSNHR-UHFFFAOYSA-N	545	1583512967872
participant_20	M26991	CCCCc1c(C)c(cc(C)c1O)/C(=C/C(=O)OC)/NC	HJIJOOLVMQIANK-GDNBJRDFSA-N	602	1583513157944
participant_20	M26992	CCCCc1c(C)c(cc(C)c1O)/C(=C/C(=O)OCC)/NC	OZHLYYLXJMYJHS-WJDWOHSUSA-N	575	1583513162095
participant_20	M26993	CCCCc1c(C)c(cc(C)c1O)/C(=C/C(=O)OCCC)/NC	WVYDMNKDLKXJFZ-ATVHPVEESA-N	543	1583513163320
participant_20	M26994	CCCCc1c(C)c(cc(C)c1O)/C(=C/2\CCCOC2=O)/NC	XFXRCKYQHWJYNB-ICFOKQHNSA-N	529	1583513164598
participant_20	M26995	CCCCc1c(C)c(cc(C)c1O)/C(=C(\C)/C(=O)O)/NC	FBOUAEJXZXFILK-QINSGFPZSA-N	603	1583513183213
participant_20	M26996	CCCCc1c(C)c(cc(C)c1O)/C(=C(\CC)/C(=O)O)/NC	VAXRAQRJNICBIQ-SSZFMOIBSA-N	556	1583513185882
participant_20	M26997	CCCCc1c(C)c2c(CCC(=C2NC)C(=O)O)c(C)c1O	GZTAMYLHJYQKMX-UHFFFAOYSA-N	527	1583513186952
participant_20	M26998	CCCCc1c(C)c2c(ccc(c2NC)C(=O)O)c(C)c1O	UZDDHYZKUZLKRO-UHFFFAOYSA-N	559	1583513192021
participant_20	M26999	CCCCc1c(C)c2c(c(C)cc(c2NC)C(=O)O)c(C)c1O	BAXFIAIGRVPTLA-UHFFFAOYSA-N	578	1583513206981
participant_20	M27000	CCCCc1c(C)c2c(c(C)c1O)c(CC)cc(c2NC)C(=O)O	WUIPONNLGZLGLR-UHFFFAOYSA-N	535	1583513211012
participant_20	M27001	CCCCc1c(C)c2c(c(C)c1O)c(CCC)cc(c2NC)C(=O)O	IIGYTVIXQVYVKA-UHFFFAOYSA-N	508	1583513212216
participant_20	M27002	CCCCc1c(C)c2c(c(C)c1O)c3CCCc3c(c2NC)C(=O)O	JTAHPKCKVWQQIO-UHFFFAOYSA-N	461	1583513214432
participant_20	M27003	CCCCc1c(C)c2c(cc1O)c(C)cc(c2NC)C(=O)O	AGKZUVXKGQNXBO-UHFFFAOYSA-N	577	1583513223485
participant_20	M27004	CCCCc1ccc2c(C)cc(c(c2c1C)NC)C(=O)O	RNVJISBFHOVUOO-UHFFFAOYSA-N	525	1583513227124
participant_20	M27005	CCCCc1c(C)c2c(c(C)c1O)c(C)nc(c2NC)C(=O)O	PDWQMZBDRFIFDY-UHFFFAOYSA-N	530	1583513238672
participant_20	M27006	CCCCc1c(C)c2c(c(C(=O)O)n[n+](C)c2c(C)c1O)NC	UPTAFBPTVCAIFN-UHFFFAOYSA-O	536	1583513240738
participant_20	M27007	CCCCc1c(C)c2c(c(c[n+](C)c2c(C)c1O)C(=O)O)NC	UCCZWMUSTICEAY-UHFFFAOYSA-O	557	1583513243941
participant_20	M27010	CCCCc1c(C)c2c(c(c[n+](C)[n+]2c(C)c1O)C(=O)O)NC	SNDYTIQPQSGORJ-UHFFFAOYSA-N	557	1583513255505
participant_20	M27012	CCCCc1c(C)c2c(c(cc(C)[n+]2c(C)c1O)C(=O)O)NC	MRIMQQOFWNTLKY-UHFFFAOYSA-O	581	1583513259462
participant_20	M27013	CCCCc1c(C)[n+]2c(c(cc(C)[n+]2c(C)c1O)C(=O)O)NC	JMIAXXUCOCJNPC-UHFFFAOYSA-N	527	1583513268507
participant_20	M27014	CCCCc1c(C)[n+]2c(c(C)cc(c2NC)C(=O)O)c(C)c1O	HLLDORUHWQDUMW-UHFFFAOYSA-O	581	1583513271605
participant_20	M27015	CCCCc1c(C)[n+](c(CC)c(C)c1O)/C(=C(\C)/C(=O)O)/NC	UNDZLKPZFNZXJK-SFQUDFHCSA-O	486	1583513282427
participant_20	M27017	CCCCc1c(C)[n+](cc(C)c1O)/C(=C(\C)/C(=O)O)/NC	JEXNAUIJLXNCOL-RVDMUPIBSA-O	492	1583513285373
participant_20	M27028	CCCCc1c(C)c(c(CC)c(C)c1O)/C(=C(\C)/C(=O)O)/NC	TWYWOWIIOCQWGZ-LGMDPLHJSA-N	500	1583513335786
participant_20	M27029	CCCCc1c(C)c(c(CC)c(C)c1O)/C(=C/C(=O)O)/NC	GUFPKGXJGQMGHN-GDNBJRDFSA-N	547	1583513336765
participant_20	M27030	CCCCc1c(C)c2c(C(C)C(=C2NC)C(=O)O)c(C)c1O	BCKXOSCWRSHAGR-UHFFFAOYSA-N	540	1583513342312
participant_20	M27032	CCCCc1c(C)c2c(C(C)C(=[N+]2NC)C(=O)O)c(C)c1O	QKODBEPGMLTKQW-UHFFFAOYSA-O	536	1583513349814
participant_20	M27033	CCCCc1c(C)c2c(c(C)c1O)n(C)c(C(=O)O)[n+]2NC	VDHJQUXCRLMJOJ-UHFFFAOYSA-O	536	1583513351592
participant_20	M27036	CCCCc1c(C)c2c(c(C(=O)O)n(C)c2c(C)c1O)NC	FDJBVFYWVPZLOU-UHFFFAOYSA-N	537	1583513355159
participant_20	M27038	CCCCc1c(C)[n+]2c(C(C)C(=C2NC)C(=O)O)c(C)c1O	YWNZHKIOVXASPY-UHFFFAOYSA-O	532	1583513360806
participant_20	M27039	CCCCc1c(C)[n+]2C(=C(C(C)[n+]2c(C)c1O)C(=O)O)NC	NQLCQHIPBQZXNQ-UHFFFAOYSA-N	496	1583513361846
participant_20	M27040	CCCCc1c(C)c2C(=C(C(C)[n+]2c(C)c1O)C(=O)O)NC	BRLNAYICETZOMX-UHFFFAOYSA-O	531	1583513364125
participant_20	M27044	CCCCc1c(C)c(cc(C)c1O)/C(=C/C(=O)O)/CC	DUPBKDRNHGLJJL-JLHYYAGUSA-N	635	1583513386179
participant_20	M27045	CCCC(C)c1c(C)c(cc(C)c1O)/C(=C/C(=O)O)/NC	YZUDOXGYHTYMQJ-ZROIWOOFSA-N	617	1583513396964
participant_20	M27046	CCCC(CC)c1c(C)c(cc(C)c1O)/C(=C/C(=O)O)/NC	HAIARDNLCVOOSF-GDNBJRDFSA-N	598	1583513398834
participant_20	M27047	CCCC1CCCc2c(cc(C)c(c12)O)/C(=C/C(=O)O)/NC	UTTNYLTXUYFETJ-GDNBJRDFSA-N	516	1583513399622
participant_20	M27048	CCCc1cccc2c(cc(C)c(c12)O)/C(=C/C(=O)O)/NC	VMBOWYUEICALTM-GDNBJRDFSA-N	555	1583513403244
participant_20	M27049	CCCc1cc(C)cc2c(cc(C)c(c12)O)/C(=C/C(=O)O)/NC	UPMRSOAVUDICSW-YBEGLDIGSA-N	599	1583513409430
participant_20	M27050	CCCc1cc(CC)cc2c(cc(C)c(c12)O)/C(=C/C(=O)O)/NC	ZJPQNZDHIMLVMK-BOPFTXTBSA-N	569	1583513410106
participant_20	M27051	CCCc1c(C)ccc2c(cc(C)c(c12)O)/C(=C/C(=O)O)/NC	ANLNNKUXHFBNCP-YBEGLDIGSA-N	596	1583513417361
participant_20	M27052	CCCc1c(CC)ccc2c(cc(C)c(c12)O)/C(=C/C(=O)O)/NC	WWPPSWLIQVPFCV-BOPFTXTBSA-N	563	1583513418713
participant_20	M27053	CCCc1c(C)c(C)cc2c(cc(C)c(c12)O)/C(=C/C(=O)O)/NC	OKVOAADDGWDANP-YVLHZVERSA-N	617	1583513426042
participant_20	M27054	CCCc1c2c(cc(C)c1O)c(cc(C)c2O)/C(=C/C(=O)O)/NC	NGEBXHQCGNQITA-DHDCSXOGSA-N	637	1583513431313
participant_20	M27055	CCCc1c2c(cc(c1O)O)c(cc(C)c2O)/C(=C/C(=O)O)/NC	BMNIMOBBDGKNLA-JYRVWZFOSA-N	612	1583513433292
participant_20	M27056	CCCc1c(C)c(cc2c(cc(C)c(c12)O)/C(=C/C(=O)O)/NC)O	RNHRZDNMZAAJEP-DHDCSXOGSA-N	621	1583513435648
participant_20	M27057	CCCc1c2c(c[n+](C)c1O)c(cc(C)c2O)/C(=C/C(=O)O)/NC	YWQILCGEYIPONL-ZSOIEALJSA-O	604	1583513444779
participant_20	M27058	CCCc1c2c(c(C)cc(/C(=C/C(=O)O)/NC)[n+]2cc(C)c1O)O	MRXVEDQQBCLUNB-JYRVWZFOSA-O	593	1583513453301
participant_20	M27059	CCCc1c2c(c(cc(C)c2O)/C(=C/C(=O)O)/NC)nc(C)c1O	WLRIOLOCKPNOJX-JYRVWZFOSA-N	618	1583513459190
participant_20	M27060	CCC[n+]1c2c(cc(C)c1O)c(cc(C)c2O)/C(=C/C(=O)O)/NC	LMDCPDDWONYLJB-ZROIWOOFSA-O	619	1583513463736
participant_20	M27062	CCCc1c2c(cc(C)c1O)c(/C(=C/C(=O)O)/NC)nc(C)c2O	CGIXGWIVCQVIMG-JYRVWZFOSA-N	593	1583513468731
participant_20	M27064	CCCc1c2c(cc(C)c1O)c(c[n+](C)c2O)/C(=C/C(=O)O)/NC	HPMXYZCCVJNINC-ZSOIEALJSA-O	572	1583513475844
participant_20	M27065	CCCc1c2c(cc(C)c1OC)c(cc(C)c2O)/C(=C/C(=O)O)/NC	DODAGIIJCUXNJW-YBEGLDIGSA-N	600	1583513486870
participant_20	M27066	CCCc1c2cc(C)cc(c2cc(C)c1O)/C(=C/C(=O)O)/NC	WFZXWTNZGNXRMS-YVLHZVERSA-N	567	1583513492834
participant_20	M27071	CCCc1c2c(cc(C)c1O)c(c(C)c(C)c2O)/C(=C/C(=O)O)/NC	YKRKOHHKZADMAD-DHDCSXOGSA-N	594	1583513538876
participant_20	M27075	CCCc1c2c(cc(C)c1O)c(cc(CC)c2O)/C(=C/C(=O)O)/NC	WYLDCYBPWNQVTG-YBEGLDIGSA-N	582	1583513553084
participant_20	M27080	CCCc1c2c(c(C)c(C)c1O)c(cc(C)c2O)/C(=C/C(=O)O)/NC	FQPNEAONUUMRIK-DHDCSXOGSA-N	616	1583513566666
participant_20	M27086	CCCc1c(c(cc(C)c1O)C(=C)/C(=C/C(=O)O)/NC)/C(=C/C)/O	XFESTBLWACRQLN-OUWQJJKBSA-N	554	1583513580279
participant_20	M27087	CCCc1c(c(cc(C)c1O)C/C(=C/C(=O)O)/NC)/C(=C/C)/O	COKUUDGKWPAIKV-XLBBSKIJSA-N	559	1583513581450
participant_20	M27088	CCCc1c2c(cc(C)c1O)C(C(=C2O)C)/C(=C/C(=O)O)/NC	XMUTWEHAZGQRIK-JYRVWZFOSA-N	594	1583513584683
participant_20	M27094	CCCc1c2c(cc(c1O)F)c(cc(C)c2O)/C(=C/C(=O)O)/NC	ZIGZDBLQGUUXKH-ZSOIEALJSA-N	604	1583513613940
participant_20	M27095	CCCc1c2c(cc(c1O)Cl)c(cc(C)c2O)/C(=C/C(=O)O)/NC	XHYJTKFHTQZVGC-ZSOIEALJSA-N	601	1583513616757
participant_20	M27098	CCCc1c2c(cc(c1O)Br)c(cc(C)c2O)/C(=C/C(=O)O)/NC	KBWUSOVJSXNXAN-ZSOIEALJSA-N	610	1583513619439
participant_20	M27100	CCC(C)c1c2c(cc(C)c1O)c(cc(C)c2O)/C(=C/C(=O)O)/NC	TWBPAWSKKLOTMU-DHDCSXOGSA-N	614	1583513631071
participant_20	M27101	CC(C)C(C)c1c2c(cc(C)c1O)c(cc(C)c2O)/C(=C/C(=O)O)/NC	GDXJJAJXXQVYSV-SXGWCWSVSA-N	552	1583513632624
participant_20	M27104	CCC(C)C(C)c1c2c(cc(C)c1O)c(cc(C)c2O)/C(=C/C(=O)O)/NC	RAMGMVBYIWBZMC-YVLHZVERSA-N	574	1583513635244
participant_20	M27105	CCCC(C)c1c2c(cc(C)c1O)c(cc(C)c2O)/C(=C/C(=O)O)/NC	MAXHPRWFJKFXOX-YBEGLDIGSA-N	615	1583513639413
participant_20	M27107	CCCCc1c2c(cc(C)c1O)c(cc(C)c2O)/C(=C/C(=O)O)/NC	KKTOKVUXZKUWBE-YBEGLDIGSA-N	640	1583513640580
participant_20	M27109	Cc1cc2c(cc(C)c(c2c(CCCO)c1O)O)/C(=C/C(=O)O)/NC	HYUCOQCOAWAPRO-DHDCSXOGSA-N	629	1583513648961
participant_20	M27112	Cc1cc2c(cc(C)c(c2c(CCCN)c1O)O)/C(=C/C(=O)O)/NC	GPLFGJQQTVHNPA-DHDCSXOGSA-N	633	1583513652158
participant_20	M27114	CC/C=C/c1c2c(cc(C)c1O)c(cc(C)c2O)/C(=C/C(=O)O)/NC	KRAHNITZCANAPP-OCSBKKPVSA-N	640	1583513660308
participant_20	M27115	C=C/C=C/c1c2c(cc(C)c1O)c(cc(C)c2O)/C(=C/C(=O)O)/NC	ZDPQDVQFRBZUJX-OCSBKKPVSA-N	590	1583513662030
participant_20	M27116	C/C=C/Cc1c2c(cc(C)c1O)c(cc(C)c2O)/C(=C/C(=O)O)/NC	RSDVFGDFQDAFIB-LZYRAVMASA-N	664	1583513673281
participant_20	M27122	C/C=N/Cc1c2c(cc(C)c1O)c(cc(C)c2O)/C(=C/C(=O)O)/NC	RLGBSZYKJWLXNF-NTOREKNQSA-N	635	1583513693029
participant_20	M27123	Cc1cc2c(cc(C)c(c2c(C/N=N/C)c1O)O)/C(=C/C(=O)O)/NC	ZPFOOQOMWKWSEC-OOTKMWNNSA-N	613	1583513695196
participant_20	M27124	Cc1cc2c(cc(C)c(c2c(C/C=N/C)c1O)O)/C(=C/C(=O)O)/NC	PQKLMWBLJFVJFT-LVOUNHKSSA-N	624	1583513698621
participant_20	M27126	C/C=C/Nc1c2c(cc(C)c1O)c(cc(C)c2O)/C(=C/C(=O)O)/NC	IRJFLJYKDYUXQE-RLKLUXQTSA-N	626	1583513703993
participant_20	M27127	C/C=C/CC1c2c(CC(C)C1O)c(cc(C)c2O)/C(=C/C(=O)O)/NC	QZQHXQLPJAPTMX-LZYRAVMASA-N	561	1583513724826
participant_20	M27128	C/C=C/C=C\1/c2c(CC(C)C1O)c(cc(C)c2O)/C(=C/C(=O)O)/NC	YRZQHGWCGWTRDH-CAJCSPQGSA-N	546	1583513727934
participant_20	M27183	C/C=C/Cc1c2c3c(cc(C)c2O)/C(=C/C(=O)O)/NCc3c(C)c1O	NZOFCRSHOYKBNT-OQLOTXMNSA-N	578	1583514081430
participant_20	M27186	C/C=C/Cc1c2c3c(cc(C)c2O)/C(=C/C(=O)O)/NC(C)c3c(C)c1O	WGJWQCIIHOEOSH-AFJDXSDTSA-N	572	1583514084900
participant_20	M27190	C/C=C/Cc1c(C)c(cc(C)c1O)/C(=C/C(=O)O)/NC	FWVUHMQHHJDFDI-RLKLUXQTSA-N	688	1583514101720
participant_20	M27209	C/C=C/Cc1c2c(cc(C)c1O)c(cc(C)c2N)/C(=C/C(=O)O)/NC	QCNUQJYDBKTDEM-LZYRAVMASA-N	619	1583514235608
participant_20	M27211	C/C=C/Cc1c2c(cc(C)c1O)c(cc(C)c2S)/C(=C/C(=O)O)/NC	ABSFVFRBPBKKOO-LZYRAVMASA-N	619	1583514240670
participant_20	M27212	C/C=C/Cc1c2c(C)c(C)cc(c2cc(C)c1O)/C(=C/C(=O)O)/NC	OAOWFHKSQPHGDL-XWCXEMTOSA-N	634	1583514244173
participant_20	M27213	C/C=C/Cc1c2c(cc(C)c1O)c(cc(C)c2OC)/C(=C/C(=O)O)/NC	VKOVBKPQQCHDIN-URNUOFOBSA-N	617	1583514250834
participant_20	M27214	C/C=C/Cc1c2c(cc(C)c1O)c(cc(C)c2OCC)/C(=C/C(=O)O)/NC	SXEGYZUFBBRNNI-ZCGKYBKNSA-N	608	1583514251897
participant_20	M27215	C/C=C/Cc1c2c(cc(C)c1O)c(cc3CCCOc32)/C(=C/C(=O)O)/NC	ASXXOYIZCGQPOU-WEQJRMIKSA-N	532	1583514252893
participant_20	M27218	C/C=C/Cc1c2c(cc(C)c1O)c(cc3C=CCOc32)/C(=C/C(=O)O)/NC	PXFHVSRGFSEHMO-WEQJRMIKSA-N	538	1583514260950
participant_20	M27221	C/C=C/Cc1c2c(cc(C)c1O)c(cc(CC)c2O)/C(=C/C(=O)O)/NC	REHRUBQWGQUZRY-UWNNVHOVSA-N	625	1583514280059
participant_20	M27225	C/C=C/Cc1c2c(cc(C)c1O)C(CC(C)C2O)/C(=C/C(=O)O)/NC	IONZWFBGOKMJQY-LZYRAVMASA-N	537	1583514293927
participant_20	M27227	C/C=C/Cc1c2c(cc(C)c1O)C(CC(C)C2=O)/C(=C/C(=O)O)/NC	QCMDIURIWMFMFA-LZYRAVMASA-N	556	1583514298427
participant_20	M27228	C/C=C/Cc1c2c(cc(C)c1O)C(=CC(C)C2=O)/C(=C/C(=O)O)/NC	VVYAYQWRIISWGT-LZYRAVMASA-N	574	1583514301045
participant_20	M27229	C/C=C/Cc1c2c(cc(C)c1O)C(=CC(=C)C2=O)/C(=C/C(=O)O)/NC	PGDBOTIOYRDTMZ-LZYRAVMASA-N	565	1583514304718
participant_20	M27260	C/C=C/Cc1c2c(cc(C)c1OC)c(cc(C)c2O)/C(=C/C(=O)O)/NC	ZAPKMNQYQSXGJQ-URNUOFOBSA-N	627	1583514524120
participant_20	M27262	C/C=C/Cc1c2c(cc(C)c1OCC)c(cc(C)c2O)/C(=C/C(=O)O)/NC	KRKUTSZRJWCLHW-ZCGKYBKNSA-N	618	1583514528205
participant_20	M27264	C/C=C/Cc1c2c(cc(C)c1OCCC)c(cc(C)c2O)/C(=C/C(=O)O)/NC	WJVYQPDBIIFFEF-OSWYIVKVSA-N	611	1583514529295
participant_20	M27268	C/C=C/Cc1c2c(cc(C)c1OCCCC)c(cc(C)c2O)/C(=C/C(=O)O)/NC	KPUPNZSNMITSHL-KFMKWIEESA-N	607	1583514536111
participant_20	M27271	CCCCCOc1c(C)cc2c(cc(C)c(c2c1C/C=C/C)O)/C(=C/C(=O)O)/NC	XZPPGURBJBVSMV-ODYWDWDXSA-N	583	1583514538615
participant_20	M27272	CCCCCCOc1c(C)cc2c(cc(C)c(c2c1C/C=C/C)O)/C(=C/C(=O)O)/NC	JZJVZPAZINZUMI-FDBHIARSSA-N	557	1583514539152
participant_20	M27273	CCCCCCCOc1c(C)cc2c(cc(C)c(c2c1C/C=C/C)O)/C(=C/C(=O)O)/NC	UMJATWQPHMZHHM-XPAXRHMLSA-N	519	1583514540444
participant_20	M27274	C/C=C/Cc1c2c(cc(C)c1OCCC3CCCC3)c(cc(C)c2O)/C(=C/C(=O)O)/NC	MTLSKHVYGUJWTL-IAOJYSJFSA-N	522	1583514541248
participant_20	M27279	C/C=C/Cc1c2c(cc(C)c1OCCN3CCCC3)c(cc(C)c2O)/C(=C/C(=O)O)/NC	HUYUVIQFJUZUSW-LNXJGTPLSA-N	522	1583514549599
participant_20	M27286	C/C=C/Cc1c2c(cc(C)c1OCCN3C=CCC3)c(cc(C)c2O)/C(=C/C(=O)O)/NC	BYSWKPWVNRLVKA-LNXJGTPLSA-N	547	1583514568680
participant_20	M27292	C/C=C/Cc1c2c(C)c(C)cc(c2cc(C)c1OCCN3C=CCC3)/C(=C/C(=O)O)/NC	PRXRZQOYWRBNHQ-SYJYGJOPSA-N	503	1583514581676
participant_20	M27295	C/C=C/Cc1c2c3cc(C)c1OC(CN4C=CCC4)Oc2c(C)cc3/C(=C/C(=O)O)/NC	IBSPUNRCGITKJO-SENCSOQXSA-N	441	1583514589615
participant_20	M27299	C/C=C/Cc1c2c(cc(C)c1O)c(cc(C)c2OCCN3C=CCC3)/C(=C/C(=O)O)/NC	RNIMTWXJGOXNQW-LNXJGTPLSA-N	538	1583514597637
participant_20	M27311	C/C=C\Cc1c2c(cc(C)c1O)c(cc(C)c2OCCn3cccc3)/C(=C/C(=O)O)/NC	SJVDTAJMNSACBG-PEGZWWJOSA-N	497	1583514626245
participant_20	M27315	C/C=C/Cc1c2c(cc(C)c1OCCn3cccc3)c(cc(C)c2O)/C(=C/C(=O)O)/NC	QVRTWDKQBNTRAP-LNXJGTPLSA-N	505	1583514639396
participant_20	M27319	C/C=C/Cc1c2c(c(cc(C)c2O)/C(=C/C(=O)O)/NC)nc(C)c1O	RPSJGIJHSVHRRZ-RLKLUXQTSA-N	646	1583514653551
participant_20	M27321	C/C=C/C[n+]1c2c(c(cc(C)c2O)/C(=C/C(=O)O)/NC)nc(C)c1O	HNNATURSZQZIRF-OCPSBLJHSA-O	635	1583514659897
participant_20	M27322	C/C=C/C[n+]1c2c(cc(C)c1O)c(cc(C)c2O)/C(=C/C(=O)O)/NC	PILNBUWSJTUEOR-VSDXDJRBSA-O	630	1583514662599
participant_20	M27323	C/C=C/Cc1c2c(cc(C)c1O)c(c[n+](C)c2O)/C(=C/C(=O)O)/NC	NSOLFJFPJMEBDV-AFJDXSDTSA-O	603	1583514669227
participant_20	M27325	C/C=C/Cc1c2c(cc(C)c1O)c(/C(=C/C(=O)O)/NC)nc(C)c2O	YFGVSSIFXGPLDH-RLKLUXQTSA-N	622	1583514674306
participant_20	M27328	C/C=C/Cc1c2c(cc(CC)c1O)c(cc(C)c2O)/C(=C/C(=O)O)/NC	CJRWARLLMZTVAA-UWNNVHOVSA-N	647	1583514691828
participant_20	M27331	C/C=C/Cc1c2c(cc(C)c1O)c(cc(C)c2O)/C(=C/C(=O)OC)/NC	GRVMYAVGWBUGEP-URNUOFOBSA-N	635	1583514699828
participant_20	M27334	C/C=C/Cc1c2c(cc(C)c1O)c(cc(C)c2O)/C(=C/C(=O)O)/N(C)C	BWJSSSIBGKIBDY-URNUOFOBSA-N	643	1583514707181
participant_20	M27354	C/C=C/Cc1c(C)c(cc(C)c1OC)/C(=C/C(=O)O)/NC	JLHRMCMUNZQNEY-ZWWGVYCGSA-N	592	1583514884683
participant_20	M27355	C/C=C/Cc1c(C)c(cc(C)c1OCC)/C(=C/C(=O)O)/NC	GKPOCUYKQZXWRU-JCBYOESDSA-N	581	1583514885403
participant_20	M27356	C/C=C/Cc1c(C)c(cc2CCCOc21)/C(=C/C(=O)O)/NC	HUURKJINQXKULQ-HGLKRVRZSA-N	476	1583514886274
participant_20	M27358	C/C=C/Cc1c(C)c(cc2CC=COc21)/C(=C/C(=O)O)/NC	RPOFFGFPHCCBTR-HGLKRVRZSA-N	504	1583514892631
participant_20	M27360	C/C=C/Cc1c(C)c(cc2c1OC=CN2)/C(=C/C(=O)O)/NC	OUKHEUXPKCBIBD-IBXIYJDRSA-N	496	1583514897918
participant_20	M27361	C/C=C/Cc1c(C)c(cc2c1OC=CO2)/C(=C/C(=O)O)/NC	NFZNBSXBRYRMNN-IBXIYJDRSA-N	474	1583514904545
participant_20	M27365	C/C=C/Cc1c(C)c(cc(c1OC=C)O)/C(=C/C(=O)O)/NC	LNJMVBYPDGLPQS-JUKFUTFMSA-N	550	1583514910997
participant_20	M27366	C/C=C/Cc1c(C)c(cc(c1O)O)/C(=C/C(=O)O)/NC	VEOCTAPGJZFJEQ-OVWGVEBBSA-N	651	1583514912067
participant_20	M27373	C/C=C/CC1C(C)C(CC(C)C1O)/C(=C/C(=O)O)/NC	IEEHJNAGZMQMCD-RLKLUXQTSA-N	230	1583514925504
participant_20	M27377	C/C=C/Cc1c(CC)c(cc(C)c1O)/C(=C/C(=O)O)/NC	FQLSGUYEKAIFBE-MSLGXNKOSA-N	640	1583514943076
participant_20	M27378	C/C=C/Cc1c(CCC)c(cc(C)c1O)/C(=C/C(=O)O)/NC	SQGIBYLGMLZDFE-PFKGSKDKSA-N	630	1583514944183
participant_20	M27379	C/C=C/C1CCCc2c(cc(C)c(c12)O)/C(=C/C(=O)O)/NC	PNFUJSKSFAEXQA-IJPYFETJSA-N	516	1583514946469
participant_20	M27380	C/C=C/c1cccc2c(cc(C)c(c12)O)/C(=C/C(=O)O)/NC	RJWAKJAPTULMAM-IJPYFETJSA-N	553	1583514949278
participant_20	M27382	CC/C=C/c1cccc2c(cc(C)c(c12)O)/C(=C/C(=O)O)/NC	UTTMARDMRHEZQE-PFKGSKDKSA-N	561	1583514958871
participant_20	M27383	CCCCc1cccc2c(cc(C)c(c12)O)/C(=C/C(=O)O)/NC	VLWHYJLGAGCTEA-WJDWOHSUSA-N	552	1583514962671
participant_20	M27384	C/C=C/Cc1cccc2c(cc(C)c(c12)O)/C(=C/C(=O)O)/NC	JRWYINHOXSGPEK-HGLKRVRZSA-N	588	1583514964991
participant_20	M27385	C/C=C/Cc1ccnc2c(cc(C)c(c12)O)/C(=C/C(=O)O)/NC	RXKPHPJYICSYJB-IBXIYJDRSA-N	613	1583514973599
participant_20	M27386	C/C=C/Cc1cnnc2c(cc(C)c(c12)O)/C(=C/C(=O)O)/NC	PHRBCHPLGWICDW-YOZMUXFTSA-N	600	1583514977131
participant_20	M27388	C/C=C/Cc1cncc2c(cc(C)c(c12)O)/C(=C/C(=O)O)/NC	JRSUAWONJMUPIN-OQLOTXMNSA-N	619	1583514980956
participant_20	M27390	C/C=C/Cc1c2c(cnn1)c(cc(C)c2O)/C(=C/C(=O)O)/NC	MXQJGPZXGZJORH-VHIXKULTSA-N	626	1583514983224
participant_20	M27391	C/C=C/Cc1c2c(ccn1)c(cc(C)c2O)/C(=C/C(=O)O)/NC	ULMBRPHFBWBVPM-QPYLURDPSA-N	613	1583514986170
participant_20	M27393	C/C=C/C[n+]1c2c(cnn1)c(cc(C)c2O)/C(=C/C(=O)O)/NC	QIIJXQUMHPRJBP-YOZMUXFTSA-O	580	1583514993697
participant_20	M27396	C/C=C/Cc1c2c(cn[n+]1C)c(cc(C)c2O)/C(=C/C(=O)O)/NC	MWRYKYBZEWMUCA-RLKLUXQTSA-O	635	1583515000160
participant_20	M27397	C/C=C/Cc1c2c(cn[n+]1CC)c(cc(C)c2O)/C(=C/C(=O)O)/NC	KYPYMMROZBBCBZ-MSLGXNKOSA-O	634	1583515002581
participant_20	M27398	C/C=C/Cc1c2c(cn[n+]1CCC)c(cc(C)c2O)/C(=C/C(=O)O)/NC	GLEVMMKVBXIUGK-PFKGSKDKSA-O	639	1583515004559
participant_20	M27399	C/C=C/Cc1c2c(cn[n+]1CCCC)c(cc(C)c2O)/C(=C/C(=O)O)/NC	PJXMCCCESLWFDF-KBVNDYFYSA-O	621	1583515010849
participant_20	M27400	CCCCC[n+]1c(C/C=C/C)c2c(cn1)c(cc(C)c2O)/C(=C/C(=O)O)/NC	MHGDMPBDOBJTQQ-TVWSFHGRSA-O	600	1583515012291
participant_20	M27401	C/C=C/Cc1c2c(cn[n+]1C3CCCC3)c(cc(C)c2O)/C(=C/C(=O)O)/NC	NGCCRAKUMUSXLL-WEQJRMIKSA-O	513	1583515013388
participant_20	M27402	C/C=C/Cc1c2c(cn[n+]1N3CCCC3)c(cc(C)c2O)/C(=C/C(=O)O)/NC	XWDDDMSVUBEFPP-HWBPMBPVSA-O	507	1583515019331
participant_20	M27403	C/C=C/Cc1c2c(cn[n+]1-n3cccc3)c(cc(C)c2O)/C(=C/C(=O)O)/NC	RIUKFRYODAQLJX-HWBPMBPVSA-O	500	1583515022338
participant_20	M27405	C/C=C/Cc1c2c(cnc1-n3cccc3)c(cc(C)c2O)/C(=C/C(=O)O)/NC	CNDWHFAQXWYNCJ-WEQJRMIKSA-N	515	1583515025983
participant_20	M27406	C/C=C/Cc1c2c(cnc1-n3ccnc3)c(cc(C)c2O)/C(=C/C(=O)O)/NC	JOGTTWBYSLJJFF-DSSQOXSPSA-N	556	1583515031095
participant_20	M27407	C/C=C/Cc1c(ccc2c(cc(C)c(c21)O)/C(=C/C(=O)O)/NC)-n3ccnc3	HMHRXCNCSORKMO-WEQJRMIKSA-N	509	1583515036711
participant_20	M27408	C/C=C/Cc1c(C)c(cc(C)c1O)/C(=C/C(=O)O)/N(C)C	NHDKGDFLSLQAEH-ZWWGVYCGSA-N	658	1583515581932
participant_20	M27409	C/C=C/Cc1c(C)c(cc(C)c1O)/C(=C/C(=O)O)/N(C)CC	RWARPPZJQMTXFH-JCBYOESDSA-N	669	1583515584959
participant_20	M27410	C/C=C/Cc1c(C)c(cc(C)c1O)/C(=C/C(=O)O)/N(C)CCC	GXYHKLFYHCBGCQ-LSLGJYKGSA-N	659	1583515591827
participant_20	M27411	C/C=C/Cc1c(C)c(cc(C)c1O)/C(=C/C(=O)O)/N2CCCC2	OSPYUJZLHHVRIM-HWBPMBPVSA-N	550	1583515595741
participant_20	M27412	C/C=C/Cc1c(C)c(cc(C)c1O)/C(=C/C(=O)O)/n2cccc2	GZJKBSZBJFDXKO-HWBPMBPVSA-N	564	1583515599506
participant_20	M27413	C/C=C/Cc1c(C)c(cc(C)c1O)/C(=C/C(=O)O)/N/C=C\C=C	FKFWLVVUXMRGAW-FIUKPPLJSA-N	586	1583515604894
participant_20	M27414	C/C=C/Cc1c(C)c(cc(C)c1O)/C(=C/C(=O)O)/NCC	MMKKSGKHKJODDM-MSLGXNKOSA-N	688	1583515617547
participant_20	M27415	C/C=C/Cc1c(C)c(cc(C)c1O)/C(=C/C(=O)O)/NCCC	HYHRZSWOCLMSLO-PFKGSKDKSA-N	675	1583515620210
participant_20	M27416	C/C=C/Cc1c(C)c(cc(C)c1O)/C(=C/C(=O)O)/NCCCC	GMENUQRXNWRDNM-KBVNDYFYSA-N	667	1583515622157
participant_20	M27417	C/C=C/Cc1c2CCCCCN/C(=C\C(=O)O)/c2cc(C)c1O	NBRKFXWMPKXLTA-YEUBYDDFSA-N	460	1583515624677
participant_20	M27418	C/C=C/Cc1c(C)c(cc(CC)c1O)/C(=C/C(=O)O)/NC	MNUMIVUKSNINKP-MSLGXNKOSA-N	637	1583516271113
participant_20	M27419	C/C=C/Cc1c(C)c(c(C)c(C)c1O)/C(=C/C(=O)O)/NC	FZYCDTFSCPESST-XQZMZFSGSA-N	618	1583516300388
participant_20	M27420	C/C=C/Cc1c(C)c(c(C)c(C)c1O)C(CC(=O)O)NC	DTVVKERRSWRGAM-VOTSOKGWSA-N	618	1583516310513
participant_20	M27421	C/C=C/Cc1c(C)c2c(CC2(CC(=O)O)NC)c(C)c1O	RNSOCVBTPNQEFN-AATRIKPKSA-N	598	1583516320436
participant_20	M27422	C/C=C/Cc1c(C)cc(CC(CC(=O)O)NC)c(C)c1O	RIMUCUPGIMDGSA-AATRIKPKSA-N	639	1583516327045
participant_20	M27423	C/C=C/Cc1c(C)c(c(CC)c(C)c1O)/C(=C/C(=O)O)/NC	NSWSNGZESSMSAG-IXSXMTFLSA-N	611	1583516662276
participant_20	M27424	C/C=C/Cc1c(C)c(/C(=C/C(=O)O)/NC)c(C(C)C)c(C)c1O	YJYKSXMVZYTWDU-XDOICYCNSA-N	590	1583516663282
participant_20	M27425	C/C=C/Cc1c(C)c(/C(=C/C(=O)O)/NC)c(C(C)CC)c(C)c1O	KYEXQWRDWJDHID-SZFVZERQSA-N	600	1583516668482
participant_20	M27426	C/C=C/Cc1c(C)c(/C(=C/C(=O)O)/NC)c(c(C)c1O)C(CC)CC	PFRQCMRXZCUZHG-VXGMZCCXSA-N	570	1583516669828
participant_20	M27427	C/C=C/Cc1c(C)c(/C(=C/C(=O)O)/NC)c(c(C)c1O)C(CC)CCC	FRVRNSKDOSILDG-DQBOXZGESA-N	571	1583516673021
participant_20	M27428	C/C=C/Cc1c(C)c(/C(=C/C(=O)O)/NC)c(c(C)c1O)C(CC)CC(C)C	WODAWUYPBKUXLM-ROOVKVKRSA-N	546	1583516673944
participant_20	M27429	C/C=C/Cc1c(C)cc(c(C)c1O)C(CC)CC(C)C	COUXKYVGETUQOE-VQHVLOKHSA-N	550	1583516684081
participant_20	M27430	C/C=C/Cc1c(C)cc(c(C)c1O)C(CC)CC(=C)C	YCWVTFINNBRQMD-VQHVLOKHSA-N	590	1583516687843
participant_20	M27431	C/C=C/Cc1c(C)cc(c(C)c1O)C(CC(=C)C)NC	PUJKIMUYONFGGA-BQYQJAHWSA-N	586	1583516692318
participant_20	M27432	C/C=C/Cc1c(C)cc(c(C)c1O)C(CC(=C)O)NC	LEOAVFOYMXIJBD-VOTSOKGWSA-N	604	1583516696236
participant_20	M27433	C/C=C/Cc1c(C)cc(c(C)c1O)C(CC(=O)O)NC	FGHPQSVACZMPJM-AATRIKPKSA-N	649	1583516697488
participant_20	M27434	C/C=C/Cc1c(C)cc(c(C)c1O)C(CCO)NC	MSGYUUQQZHYIEC-AATRIKPKSA-N	596	1583516720519
participant_20	M27435	C/C=C/Cc1c(C)cc(c(C)c1O)C(CCC)NC	UXHGHKLQMJMUKM-SOFGYWHQSA-N	580	1583516725777
participant_20	M27436	C/C=C/Cc1c(C)cc(c(C)c1O)C(CCCC)NC	KPPZQTKCZGMDPX-SOFGYWHQSA-N	576	1583516729272
participant_20	M27437	C/C=C/Cc1c(C)cc(c(C)c1O)C(CCC(C)C)NC	CWCGFYNRGMOPBL-BQYQJAHWSA-N	533	1583516730732
participant_20	M27438	C/C=C/Cc1c(C)cc(c(C)c1O)C(/C=C/C(C)C)NC	JHTMZFMJFVYNOP-ZDVGBALWSA-N	518	1583516733878
participant_20	M27439	C/C=C/Cc1c(C)cc(c(C)c1O)C(/C=C/C(C)O)NC	HIMKMKGLTLRGDE-AVQMFFATSA-N	538	1583516736732
participant_20	M27440	C/C=C/Cc1c(C)cc(c(C)c1O)C(/C=C/C(O)O)NC	SJTJQQPWRRIOFF-HHWLVVFRSA-N	558	1583516737826
participant_20	M27441	C/C=C/Cc1c(C)cc(c(C)c1O)C(/C=C/C(=O)O)NC	UTYADLSSVUKZNA-HHWLVVFRSA-N	615	1583516740840
participant_20	M27442	C/C=C/Cc1c(C)c(cc(C)c1O)/C(=C/C(=O)O)/NN	XISQJJASONLVEW-YOZMUXFTSA-N	679	1583516799256
participant_20	M27443	C/C=C/Cc1c(C)c(cc(C)c1O)/C(=C/C(=O)O)/NNC	POOFACLKNFRFOS-RLKLUXQTSA-N	661	1583516802712
participant_20	M27444	C/C=C/Cc1c(C)c(cc(C)c1O)/C(=C/C(=O)O)/NNCC	MSKUUNCQTHGRLX-MSLGXNKOSA-N	661	1583516803965
participant_20	M27445	C/C=C/Cc1c(C)c(cc(C)c1O)/C(=C/C(=O)O)/NNCCC	QXBXNFZMQLKEMZ-PFKGSKDKSA-N	650	1583516807261
participant_20	M27446	C/C=C/Cc1c(C)c(cc(C)c1O)/C(=C/C(=O)O)/N2CCCN2	NTTSHSYTZBVTLH-HGLKRVRZSA-N	597	1583516809588
participant_20	M27447	C/C=C/Cc1c(C)c(cc(C)c1O)/C(=C/C(=O)O)/n2cccn2	RFXNURTZEWBUSP-HGLKRVRZSA-N	607	1583516812827
participant_20	M27448	C/C=C/Cc1c(C)c(cc(C)c1O)/C(=C/C(=O)O)/N(/C=C\C)N	FCHKSANNOPRQJW-YCMCXPRDSA-N	624	1583516817078
participant_20	M27449	C/C=C/Cc1c(C)c(cc(C)c1O)/C(=C/C(=O)O)/N(C=C)N	LEJQOEOIUUMSQM-MSLGXNKOSA-N	640	1583516819158
participant_20	M27450	C/C=C/Cc1c(C)c(cc(C)c1O)/C(=C/C(=O)O)/N(C)N	ISUUFGJRMCAXAP-RLKLUXQTSA-N	673	1583516821099
participant_20	M27451	C/C=C/Cc1c(C)c(cc(C)c1O)/C(=C/C(=O)O)/C(C)N	JQVFIKXPPGNRNS-LODDJISYSA-N	688	1583516826854
participant_20	M27452	C/C=C/Cc1c(C)c(cc(C)c1O)/C(=C/C(=O)O)/C(C)NC	CLWXYBWJEMLJHU-XDHFRCMDSA-N	669	1583516835501
participant_20	M27453	C/C=C/Cc1c(C)c(cc(C)c1O)/C(=C/C(=O)O)/C2CCN2	GZXMHWFQGQOZTI-QPYLURDPSA-N	628	1583516840590
participant_20	M27454	C/C=C/Cc1c(C)c(cc(C)c1O)/C(=C/C(=O)O)/C2CC(C)N2	OYVMZMXWBVKRRY-LZYRAVMASA-N	627	1583516849306
participant_20	M27455	C/C=C/Cc1c(C)c(cc(C)c1O)/C(=C/C(=O)O)/C2CC(=C)N2	CRGZAGOIZXMPAG-LZYRAVMASA-N	644	1583516852378
participant_20	M27456	C/C=C/Cc1c(C)c(cc(C)c1O)/C(=C/C(=O)O)/C2CC(=O)N2	OERLHFIKVOEXHR-VHIXKULTSA-N	647	1583516854892
participant_20	M27457	C/C=C/Cc1c(C)c(cc(C)c1O)/C(=C/C(=O)O)/C(C)C	ZJVCYOWKCKDHCV-HCRXKHKBSA-N	672	1583516872427
participant_20	M27458	C/C=C/Cc1c(C)c(cc(C)c1O)/C(=C/C(=O)O)/CC	PVPNXPLHOOGKNT-XZUSAQEFSA-N	720	1583516878434
participant_20	M27459	C/C=C/Cc1c2CCC/C(=C\C(=O)O)/c2cc(C)c1O	ORLWYCUHKVYAAN-QMAXVLQRSA-N	570	1583516891339
participant_20	M27460	C/C=C/Cc1c(C)c(cc(C)c1O)/C(=C/C(=O)O)/CCC	VVWSIWGOKRNAGP-IDBXTWDTSA-N	705	1583516911505
participant_20	M27461	CCCC/C(=C\C(=O)O)/c1cc(C)c(c(C/C=C/C)c1C)O	DDNKXPXBGRTDBJ-QWPOMPHKSA-N	695	1583516915238
participant_20	M27462	C/C=C/Cc1c(C)c(cc(C)c1O)/C(=C/C(=O)O)/C=C	PRMCCELINBQNGT-XZUSAQEFSA-N	670	1583516927706
participant_20	M27463	C/C=C/Cc1c(C)c(cc(C)c1O)/C(=C/C(=O)O)/C#C	YZVJBQKVIKVGDJ-XZUSAQEFSA-N	676	1583516935899
participant_20	M27464	C/C=C/Cc1c(C)c(cc(C)c1O)/C(=C(\C)/C(=O)O)/CC	SETOGUMDNFCWNN-GTJVVRSJSA-N	658	1583517006669
participant_20	M27465	C/C=C(\C)/Cc1c(C)c(cc(C)c1O)/C(=C/C(=O)O)/CC	HHQGGJSSSOYCCQ-PPGMXFKZSA-N	641	1583517024211
participant_20	M27466	C/C=C\1/Cc2c(C)c(cc(C)c2OC1)/C(=C/C(=O)O)/CC	RXHJFILQYWLMLK-UDXVYQMSSA-N	545	1583517025549
participant_20	M27467	C/C=C/Cc1c(C)c(cc(C)c1O)/C(=C/C(=O)OC)/CC	WRIRTVNTMNBAGN-SIGMCMEVSA-N	664	1583517035994
participant_20	M27468	C/C=C/Cc1c(C)c(cc(C)c1O)/C(=C/C(=O)O)/CF	JVNWRVNJCQTKSG-CGJKORLASA-N	695	1583517044641
participant_20	M27469	C/C=C/Cc1c(C)c(cc(C)c1O)/C(=C/C(=O)O)/CCl	CXXPGYXLYDZNOX-CGJKORLASA-N	695	1583517049690
participant_20	M27470	C/C=C/Cc1c(c(cc(C)c1O)/C(=C/C(=O)O)/CC)F	NDOCRWAXGBILIT-HBWGMBCBSA-N	676	1583517058511
participant_20	M27471	C/C=C/Cc1c(c(cc(c1O)F)/C(=C/C(=O)O)/CC)F	JYOFJXCLVCPHEE-WJDMQLPWSA-N	582	1583517061632
participant_20	M27472	C/C=C/Cc1c(C)c(cc(c1O)F)/C(=C/C(=O)O)/CC	LXBHXVHIZJOUKH-JRRWEWNMSA-N	673	1583517066308
participant_20	M27473	C/C=C/Cc1c(C)c(cc(CC)c1O)/C(=C/C(=O)O)/CC	WNZASRGHUFAWLM-PGMBSLALSA-N	632	1583517095559
participant_20	M27474	C/C=C/Cc1c(C)c(cc(C)c1O)C2=CC(=O)OCC2	VWIFEXSEYBNRDK-SNAWJCMRSA-N	590	1583517116393
participant_20	M27475	C/C=C/Cc1c(C)c(cc(C)c1O)/C(=C/C(=O)O)/CN	ZOAYDHDKCRJZDR-CGJKORLASA-N	698	1583517130761
participant_20	M27476	C/C=C/Cc1c(C)c(cc(C)c1O)/C(=C/C(=O)O)/CCN	HQITZQUBHHMQPD-VBJRVQAISA-N	697	1583517140976
participant_20	M27477	C/C=C/Cc1c(C)c(cc(C)c1O)C2=C(CCCC2)C(=O)O	QJTJXMPINXEBBK-SNAWJCMRSA-N	528	1583517163606
participant_20	M27478	C/C=C/Cc1c(C)c(cc(C)c1O)-c2ccccc2C(=O)O	PGSCTHIEJSHYBK-SNAWJCMRSA-N	552	1583517175317
participant_20	M27479	C/C=C/Cc1c(C)c(cc(C)c1O)C(CC)CC(=O)O	LJVHQYCDFAZIKO-FNORWQNLSA-N	681	1583517198622
participant_20	M27480	C/C=C/Cc1c(C)c(cc(C)c1O)/C(=C/C)/CC(=O)O	JQQULFGYXZCGPU-CZDMKBBGSA-N	691	1583517201920
participant_20	M27481	CC/C=C/Cc1c(C)c(cc(C)c1O)/C(=C/C(=O)O)/CC	QZSNYKHAPVJSBF-DQBULIGTSA-N	653	1583517229035
participant_20	M27482	CCC/C=C/Cc1c(C)c(cc(C)c1O)/C(=C/C(=O)O)/CC	RGBFFEXGMBVBBQ-BRBUPDJYSA-N	645	1583517229203
participant_20	M27483	CC/C=C/c1c(C)c(cc(C)c1O)/C(=C/C(=O)O)/CC	DNWICWARVAVHBO-AWGJLQHSSA-N	658	1583517252533
participant_20	M27484	C=C/C=C/c1c(C)c(cc(C)c1O)/C(=C/C(=O)O)/CC	MJGFSEWBSAGYKZ-AWGJLQHSSA-N	611	1583517254538
participant_20	M27485	CC/C(=C\C(=O)O)/c1cc(C)c(c(CC=C(C)C)c1C)O	NMVQGYMCLPKEOX-GXDHUFHOSA-N	620	1583517377681
participant_20	M27486	C/C=C/Cc1c(C)c(cc(C)c1O)/C(=C/C(=O)OCC)/CC	DCAGBWDYTRKHAJ-LQAKELLUSA-N	642	1583517413038
participant_20	M27487	C/C=C/Cc1c(C)c(cc(C)c1O)/C(=C/2\CCOC2=O)/CC	BLTNBIAWTHPFTR-QWJQNWFWSA-N	617	1583517417786
participant_20	M27488	C/C=C/Cc1c(C)c(cc(C)c1O)/C(=C/2\C=COC2=O)/CC	ASFUEFCSNVOHEE-QWJQNWFWSA-N	623	1583517425629
participant_20	M27489	C/C=C/Cc1c(C)c(CCC)cc(C)c1O	HWCWVSHCOZOJOY-FNORWQNLSA-N	650	1583517438773
participant_20	M27490	C/C=C/Cc1c(C)c(cc(C)c1O)C(C)CC	XSUMRUDNULGOIW-SOFGYWHQSA-N	642	1583517444767
participant_20	M27491	C/C=C/Cc1c(C)c(cc(C)c1O)C(CC)CC	LYDYDTNFQAZFRI-RMKNXTFCSA-N	598	1583517448597
participant_20	M27492	C/C=C/Cc1c(C)c(cc(C)c1O)C(CC)CCC	SWMGBAZIWAEPNC-RMKNXTFCSA-N	600	1583517449760
participant_20	M27493	CCCCC(CC)c1cc(C)c(c(C/C=C/C)c1C)O	FGPBCGZJIVGVCL-JXMROGBWSA-N	586	1583517451072
participant_20	M27494	CCCCCC(CC)c1cc(C)c(c(C/C=C/C)c1C)O	FBCLAPLBFMOTIU-JXMROGBWSA-N	549	1583517452493
participant_20	M27495	CCCCCCC(CC)c1cc(C)c(c(C/C=C/C)c1C)O	CPJDLNGHNAOPGU-JXMROGBWSA-N	513	1583517454675
participant_20	M27496	C/C=C/Cc1c(C)c(cc(C)c1O)C(CC)C2CCCCC2	FCLWETNKTBVATK-FNORWQNLSA-N	436	1583517456394
participant_20	M27497	C/C=C/Cc1c(C)c(cc(C)c1O)C(CC)c2ccccc2	VAVSOCNEKSCHAN-FNORWQNLSA-N	472	1583517460316
participant_20	M27498	C/C=C/Cc1c(C)c(cc(C)c1O)C(CC)CCC(C)C	RBIZRAXYSRJAHL-VQHVLOKHSA-N	551	1583517481303
participant_20	M27499	C/C=C/Cc1c(C)c(cc(C)c1O)C(CC)CCC(C)O	TWKQXEWXFCOTEV-SOFGYWHQSA-N	583	1583517486159
participant_20	M27500	C/C=C/Cc1c(C)c(cc(C)c1O)C(CC)CCC(O)O	SXOSDWHASHFECI-FNORWQNLSA-N	579	1583517487551
participant_20	M27501	C/C=C/Cc1c(C)c(cc(C)c1O)C(CC)/C=C/C(O)O	FGPUBICCHVDBTF-GLVZAGOZSA-N	595	1583517492609
participant_20	M27502	C/C=C/Cc1c(C)c(cc(C)c1O)C(CC)/C=C/C(=O)O	NSHFMDUASMMROK-GLVZAGOZSA-N	658	1583517498901
participant_20	M27503	C/C=C/Cc1c(C)c(cc(C)c1O)C2(CC)C=CC(=O)O2	FREFTBUHESRLHF-FNORWQNLSA-N	625	1583517508578
participant_20	M27504	C/C=C/Cc1c(C)c(cc(C)c1O)C2(CC)C(=CC(=O)O2)C	CLBLZDOJAPOUMH-SOFGYWHQSA-N	627	1583517523331
participant_20	M27505	C/C=C/Cc1c(C)c(cc(C)c1O)C2(CC)C(=CC(=O)O2)O	ZHMMLARYTLCOGS-FNORWQNLSA-N	638	1583517526545
participant_20	M27506	C/C=C/Cc1c(C)c(cc(C)c1O)C2(CC)C(=C(C)C(=O)O2)O	JDYDFBGZPOYAPB-SOFGYWHQSA-N	636	1583517544651
participant_20	M27507	C/C=C/Cc1c(C)c(cc(C)c1O)C2(CC)C(=C(C(=O)O2)O)O	IIXMYBJRKAFEJY-FNORWQNLSA-N	631	1583517547719
participant_20	M27508	C/C=C/Cc1c(C)c(cc(C)c1O)C2(CC)C=C(C(=O)O2)O	FDWMXJFLENULGU-FNORWQNLSA-N	648	1583517551191
participant_20	M27509	C/C=C/Cc1c(C)c(cc(C)c1O)C2(CC)C(=C(C(=O)O2)O)C	ZJTQABNVYJGJOD-SOFGYWHQSA-N	625	1583517569826
participant_20	M27510	C/C=C/Cc1c(C)c(cc(C)c1O)C2(CC)C(=C(C(=O)O2)O)CC	MNXRGTSDVCRCCC-RMKNXTFCSA-N	604	1583517572833
participant_20	M27511	C/C=C/Cc1c(C)c(cc(C)c1O)C2(CC)C(=C(C(=O)O2)O)CCC	UBDHHMIYGRSDSP-RMKNXTFCSA-N	590	1583517573791
participant_20	M27512	C/C=C/Cc1c(C)c(cc(C)c1O)C2(CC)C(=C(C(=O)O2)O)CCCC	NODVUZSQQRMXTL-RMKNXTFCSA-N	579	1583517574732
participant_20	M27513	CCCCCC1=C(C(=O)OC1(CC)c2cc(C)c(c(C/C=C/C)c2C)O)O	GCDOZRLJVCAORB-JXMROGBWSA-N	551	1583517576032
participant_20	M27514	CCCCCCC1=C(C(=O)OC1(CC)c2cc(C)c(c(C/C=C/C)c2C)O)O	VHLBKUUZMHUPJA-JXMROGBWSA-N	521	1583517579107
participant_20	M27515	C/C=C/Cc1c(C)c(cc(C)c1O)C2(CC)C(=C(C(=O)O2)O)C3CCCCC3	FGGSHVNYCKDVIF-FNORWQNLSA-N	445	1583517580583
participant_20	M27516	C/C=C/Cc1c(C)c(cc(C)c1O)C2(CC)C(=C(C(=O)O2)O)c3ccccc3	RZVZBRDUWRJHKP-FNORWQNLSA-N	473	1583517583725
participant_20	M27517	C/C=C/Cc1c(C)c(cc(C)c1O)C2(CC)C(=C(C(=O)O2)O)C3CCCC3	PNVZJXCFIXDKSG-FNORWQNLSA-N	506	1583517594690
participant_20	M27518	C/C=C/Cc1c(C)c(cc(C)c1O)C2(CC)C(=C(C(=O)O2)O)N3CCCC3	LBAKVLLTFGZYQW-FNORWQNLSA-N	518	1583517601372
participant_20	M27519	C/C=C/Cc1c(C)c(cc(C)c1O)C2(CC)C(=C(C(=O)O2)O)n3cccc3	XOFUTBWFFPYXFC-FNORWQNLSA-N	530	1583517605072
participant_20	M27520	C/C=C/Cc1c(C)c(cc(C)c1O)C2(CC)C(=C(C(=O)O2)O)n3cccn3	JYMVBRNGAZQYPP-FNORWQNLSA-N	561	1583517613707
participant_20	M27521	C/C=C/Cc1c(C)c(cc(C)c1O)C2(CC)C(=C(C(=O)O2)O)C3C=CC=N3	WLXYOQJSVGNJJT-FNORWQNLSA-N	561	1583517616400
participant_20	M27522	C/C=C/Cc1c(C)c(cc(C)c1O)C2(CC)C(=C(C(=O)O2)O)C3C=CN=N3	XTGYSLHFRLRHIR-FNORWQNLSA-N	565	1583517619584
participant_20	M27523	C/C=C/Cc1c(C)c(cc(C)c1O)C2(CC)C(=C(C(=O)O2)O)C3C=CN=C3	ZUBRWZZSMXQFEA-FNORWQNLSA-N	561	1583517622643
participant_20	M27524	C/C=C/Cc1c(C)c(cc(C)c1O)C2(CC)C(=C(C(=O)O2)O)C3C=NN=C3	SFIOSPLLMXGOOB-FNORWQNLSA-N	551	1583517625961
participant_20	M27525	C/C=C/Cc1c(C)c(cc(C)c1O)C2(CC)C(=C(C(=O)O2)O)C3C=NC=N3	PERJKEMYRGBDIO-FNORWQNLSA-N	558	1583517637206
participant_20	M27526	C/C=C/Cc1c(C)c(cc(C)c1O)C2(CC)C(=C(C(=O)O2)O)n3ccnc3	TYOMNPAYPRJVHD-FNORWQNLSA-N	566	1583517644277
participant_20	M27527	C/C=C/Cc1c(C)c(cc(C)c1O)C2(CC)C(=C(C(=O)O2)O)n3cc(C)nc3	IIMHJWJGUCJFGK-SOFGYWHQSA-N	561	1583517651416
participant_20	M27528	C/C=C/Cc1c(C)c(cc(C)c1O)C2(CC)C(=C(C(=O)O2)O)n3cc(C)nc3C	HBNVZRFJRAQRAX-VQHVLOKHSA-N	538	1583517653866
participant_20	M27529	C/C=C/Cc1c(C)c(cc(C)c1O)C2(CC)C(=C(C(=O)O2)O)n3ccnc3C	YIFKOWKQVQSAQY-SOFGYWHQSA-N	557	1583517657571
participant_20	M27530	C/C=C/Cc1c(C)c(cc(C)c1O)C2(CC)C(=C(C(=O)O2)O)n3cc[n+](C)c3	YMEJOPIRFVEZFQ-SOFGYWHQSA-O	552	1583517664667
participant_20	M27531	C/C=C/Cc1c(C)c(cc(C)c1O)C2(CC)C(=C(C(=O)O2)O)n3ccc(C)c3	HJCMSOHTOYXFDN-SOFGYWHQSA-N	551	1583517670001
participant_20	M27532	C/C=C/Cc1c(C)c(cc(C)c1O)C2(CC)C(=C(C)C(=O)O2)n3cccc3	BOAWIBWXQLQDGO-SOFGYWHQSA-N	523	1583517707750
participant_20	M27533	C/C=C/Cc1c(C)c(cc(C)c1O)C2(CC)C(=C(C(=O)O2)OC)n3cccc3	RXQASOCPOQCPAK-SOFGYWHQSA-N	509	1583517715123
participant_20	M27534	C/C=C/Cc1c(C)c(cc(C)c1O)C2(CC)C(=CC(=O)O2)n3cccc3	RTEBAVNESJAMFY-FNORWQNLSA-N	488	1583517722487
participant_20	M27535	C/C=C/Cc1c(C)c(cc(C)c1O)C2(CC)C(=C(C(=O)O2)O)n3cccc3C	WRAJKZCBMOQYEG-SOFGYWHQSA-N	541	1583517741477
participant_20	M27536	C/C=C/Cc1c(C)c(cc(C)c1O)C2(CC)C3=C(C(=O)O2)OCc4cccn43	IBJGYPLJUBFZLN-FNORWQNLSA-N	511	1583517744000
participant_20	M27537	C/C=C/Cc1c(C)c(cc(C)c1O)C2(CC)C3=C(C(=O)O2)OC/C(=C/C=C)/N3	WUKDHEFNNGWOGY-RKQKHZQPSA-N	538	1583517751092
participant_20	M27538	C/C=C/Cc1c(C)c(cc(C)c1O)C2(CC)C3=C(C(=O)O2)OC/C(=C/C)/N3	HHCCMVYDFFFJSX-MADRGBAZSA-N	552	1583517754290
participant_20	M27539	C/C=C/Cc1c(C)c(cc(C)c1O)C2(CC)C3=C(C(=O)O2)OCC(=C)N3	IOZSZZMLNLBITB-SOFGYWHQSA-N	546	1583517755937
participant_20	M27540	C/C=C/Cc1c(C)c(cc(C)c1O)C2(CC)C3=C(C(=O)O2)OCCN3	XYWNFHDNPXXOLQ-FNORWQNLSA-N	544	1583517759482
participant_20	M27541	C/C=C/Cc1c(C)c(cc(C)c1O)C2(CC)C3=C(CCCN3)C(=O)O2	HSOYAUBCIXNDHE-FNORWQNLSA-N	536	1583517767723
participant_20	M27542	C/C=C/Cc1c(C)c(cc(C)c1O)C2(CC)CC(=O)C3=C2NCCC3	UEKNZHSXCGFIBH-FNORWQNLSA-N	526	1583517769639
participant_20	M27543	C/C=C/Cc1c(C)c(cc(C)c1O)C2(CC)CCC3=C2NCCC3	QCAUISPKTCFXOE-FNORWQNLSA-N	478	1583517776009
participant_20	M27544	C/C=C/Cc1c(C)c(cc(C)c1O)C2(CC)CCC3=C2CCCC3	QHGVNUAADBIWHY-FNORWQNLSA-N	432	1583517779524
participant_20	M27545	C/C=C/C(C)c1c(C)c(cc(C)c1O)/C(=C/C(=O)O)/CC	STBBBKKVESIKCN-RCAAVWGTSA-N	655	1583517971673
participant_20	M27546	C/C=C/C(CC)c1c(C)c(cc(C)c1O)/C(=C/C(=O)O)/CC	OXLZAUWCFQBUAL-AOLDMILESA-N	645	1583517973137
participant_20	M27547	C/C=C/C1CCCc2c(cc(C)c(c12)O)/C(=C/C(=O)O)/CC	RMRNJISGEVSQNX-PNHQRGLQSA-N	545	1583517974563
participant_20	M27548	C/C=C/c1cccc2c(cc(C)c(c12)O)/C(=C/C(=O)O)/CC	UFKVFRUQNBGJBZ-PNHQRGLQSA-N	586	1583517979387
participant_20	M27549	C/C=C/c1ccnc2c(cc(C)c(c12)O)/C(=C/C(=O)O)/CC	XDSYBYZGDIFBBB-QGCGKJESSA-N	612	1583517989017
participant_20	M27550	C/C=C/c1c2c(c(cc(C)c2O)/C(=C/C(=O)O)/CC)ncn1	KQAVWGUWJPGYEF-JRRWEWNMSA-N	589	1583517990789
participant_20	M27551	C/C=C/c1c2c(ccn1)c(cc(C)c2O)/C(=C/C(=O)O)/CC	HZWPRQKVNPOVNB-QGCGKJESSA-N	612	1583517994872
participant_20	M27552	C/C=C/c1cccc2c(cc(C)c([n+]12)O)/C(=C/C(=O)O)/CC	OTCYEWQRFQQYBM-PNHQRGLQSA-O	515	1583517999228
participant_20	M27553	C/C=C/c1cccc2c1c(c(C)nc2/C(=C/C(=O)O)/CC)O	IXYRGOQJBFAFQA-QLAZSAACSA-N	515	1583518004237
participant_20	M27554	C/C=C/c1cccc2c(c[n+](C)c(c12)O)/C(=C/C(=O)O)/CC	MUFSJACPIDTZJF-QLAZSAACSA-O	462	1583518009126
participant_20	M27555	C/C=C/Cc1c(C)c(cc(C)c1O)/C(=C(\CC)/C(=O)O)/CC	MAOJXEIXLPJLBI-NUFNZXCZSA-N	627	1583518032243
participant_20	M27556	C/C=C/Cc1c(C)c(cc(C)c1O)/C(=C(\CCC)/C(=O)O)/CC	MSIWCVCYMKWHTG-XGBORYRCSA-N	631	1583518035284
participant_20	M27557	C/C=C/Cc1c(C)c(cc(C)c1O)/C(=C(\CCCC)/C(=O)O)/CC	WQKGZNFSUPVWLZ-KLSKLXQRSA-N	616	1583518038716
participant_20	M27558	C/C=C/Cc1c(C)c(cc(C)c1O)/C(=C/2\CCCCOC2=O)/CC	CRTAJLBYFXPSAR-JHXCABSVSA-N	541	1583518041606
participant_20	M27559	C/C=C/Cc1c(C)c(cc(C)c1O)/C(=C/2\CCCCCC2=O)/CC	LBVYCFMCEDTRLK-LVPMRVKGSA-N	494	1583518050636
participant_20	M27560	C/C=C/Cc1c(C)c(cc(C)c1O)/C(=C/2\CCC3CC3C2=O)/CC	HDVCEHOKYYTGSC-JHXCABSVSA-N	564	1583518055857
participant_20	M27561	C/C=C/Cc1c(C)c(cc(C)c1O)/C(=C/2\CCCC(C)C2=O)/CC	QCMBXDRLQUNAPA-ZQKUKRBTSA-N	577	1583518061430
participant_20	M27562	C/C=C/Cc1c(C)c(cc(C)c1O)/C(=C/2\CCCCC2=O)/CC	CXQNEMLMDFHDCI-JHXCABSVSA-N	544	1583518062794
participant_20	M27563	C/C=C/Cc1c(C)c(cc(C)c1O)/C(=C/2\CCCOC2=O)/CC	SURKUIVCLKZMCE-COXICDCQSA-N	585	1583518068821
participant_20	M27564	C/C=C/Cc1c(C)c(cc(C)c1O)/C(=C/2\CCCNC2=O)/CC	SEFZIRJKAOHSAL-COXICDCQSA-N	585	1583518074412
participant_20	M27565	C/C=C/Cc1c(C)c(cc(C)c1O)/C(=C/2\CCCCC2O)/CC	WJYLXWNDMCJMPW-JHXCABSVSA-N	540	1583518095562
participant_20	M27566	C/C=C/Cc1c(C)c(cc(C)c1O)/C(=C/2\C=CCCC2O)/CC	RIDAQZQXIOOANP-JHXCABSVSA-N	597	1583518103798
participant_20	M27567	C/C=C/Cc1c(C)c(cc(C)c1O)/C(=C/2\C=CC=CC2O)/CC	FNIIELMRPDKKIL-JHXCABSVSA-N	552	1583518105228
participant_20	M27568	C/C=C/Cc1c(C)c(cc(C)c1O)/C(=C/2\C=C(C)CCC2O)/CC	XAGYYPYQPOOPLQ-NVLYRABBSA-N	606	1583518121827
participant_20	M27569	C/C=C/Cc1c(C)c(cc(C)c1O)/C(=C/2\C=C(CC)CCC2O)/CC	AGJXBAAEVVMCJF-QJRIIMJFSA-N	585	1583518123429
participant_20	M27570	C/C=C/Cc1c(C)c(cc(C)c1O)/C(=C/2\C(=C(C)CCC2O)C)/CC	QQZIYEFSTOWQNO-VPKAOOEUSA-N	593	1583518132904
participant_20	M27571	C/C=C/Cc1c(C)c(cc(C)c1O)/C(=C/2\C(=CCCC2O)C)/CC	CVIXPIHMYSOSPK-MRUIBMJMSA-N	606	1583518136221
participant_20	M27572	C/C=C/Cc1c(C)c(cc(C)c1O)/C(=C/2\C=CC(C)CC2O)/CC	QWNJWLMOKMVTCJ-ZQKUKRBTSA-N	580	1583518141959
participant_20	M27573	C/C=C/Cc1c(C)c(cc(C)c1O)/C(=C/2\C=CCC(C)C2O)/CC	WHYVXUAJPYJMAY-ZQKUKRBTSA-N	580	1583518159283
participant_20	M27574	C/C=C/Cc1c(C)c(cc(C)c1O)/C(=C/2\C=CCC(CC)C2O)/CC	ZMVRODMHWXNEBU-CMQHFUEOSA-N	566	1583518164807
participant_20	M27575	C/C=C/Cc1c(C)c(cc(C)c1O)/C(=C/2\C=CCC(CCC)C2O)/CC	YTDUJPDDVMMEIG-NKHXAZCOSA-N	560	1583518165547
participant_20	M27576	C/C=C/Cc1c(C)c(cc(C)c1O)/C(=C/2\C=CCC(C(C)C)C2O)/CC	YEKSZAYHZXUURQ-LBHABTCRSA-N	564	1583518175120
participant_20	M27577	C/C=C/Cc1c(C)c(cc(C)c1O)/C(=C/2\CCCC(C(C)C)C2O)/CC	NJICSMQXASMXNU-LBHABTCRSA-N	526	1583518183836
participant_20	M27578	C/C=C/Cc1c(C)c(cc(C)c1O)/C(=C/2\CCCC(=C2O)C(C)C)/CC	ZLKJYLVYTINTLV-LBHABTCRSA-N	559	1583518186375
participant_20	M27579	C/C=C/Cc1c(C)c(cc(C)c1O)/C(=C/2\CCCC(=C2O)C(=C)C)/CC	USRGMZQFHZFDBD-LBHABTCRSA-N	569	1583518188129
participant_20	M27580	C/C=C/Cc1c(C)c(cc(C)c1O)/C(=C/2\CCCC(=C2O)C(=O)C)/CC	YATTXYYWTUPPSH-NVLYRABBSA-N	589	1583518190470
participant_20	M27581	C/C=C/Cc1c(C)c(cc(C)c1O)/C(=C/2\CCCC(=C2O)C(=O)O)/CC	FTGUBFPEHNNIRD-COXICDCQSA-N	594	1583518191699
participant_20	M27582	C/C=C/Cc1c(C)c(cc(C)c1O)/C(=C/2\CCCC(=C2N)C(=O)O)/CC	ZLOZTLQMWBRFMM-COXICDCQSA-N	575	1583518195774
participant_20	M27583	C/C=C/Cc1c(C)c(cc(C)c1O)/C(=C/2\CNCC(=C2N)C(=O)O)/CC	BNSDNYMLJOQONR-CRFJNOASSA-N	591	1583518197565
participant_20	M27584	C/C=C/Cc1c(C)c(cc(C)c1O)/C(=C\2/C(=C(CNN2)C(=O)O)N)/CC	CPPDFUUECZEJQS-PSLZGRMUSA-N	615	1583518198515
participant_20	M27585	C/C=C/Cc1c(C)c(cc(C)c1O)/C(=C\2/C(=C(CCN2)C(=O)O)N)/CC	XDVMJZWDWSCRKS-YMPUQEFUSA-N	610	1583518201286
participant_20	M27586	C/C=C/Cc1c(C)c(cc(C)c1O)/C(=C\2/C(=C(C(=O)O)NCN2)N)/CC	KVVALOMCUMMIMW-SIIPXYTKSA-N	578	1583518205028
participant_20	M27587	C/C=C/Cc1c(C)c(cc(C)c1O)/C(=C\2/C(=C(C(=O)O)NCN2)C)/CC	TWDYPEJVUQQHFF-IHGKNHJBSA-N	609	1583518209407
participant_20	M27588	C/C=C/Cc1c(C)c(cc(C)c1O)/C(=C\2/C=C(C(=O)O)NCN2)/CC	WMPYOLJXYDDYJZ-MFYDGXNCSA-N	587	1583518212373
participant_20	M27589	C/C=C/Cc1c(C)c(cc(C)c1O)/C(=C\2/C=C(C=O)NCN2)/CC	BBBMJIMRYGYHLE-BCGFRQHJSA-N	573	1583518215474
participant_20	M27590	C/C=C/Cc1c(C)c(cc(C)c1O)/C(=C\2/C=C(C)NCN2)/CC	FABNRAIFJOJHTM-XZQNXHFTSA-N	575	1583518216690
participant_20	M27591	C/C=C/Cc1c(C)c(cc(C)c1O)/C(=C\2/C=CNCN2)/CC	ZQUBBGACFJCLCY-PXOKXDFCSA-N	581	1583518217970
participant_20	M27592	C/C=C/Cc1c(C)c(cc(C)c1O)/C(=C\2/C(=CNCN2)C)/CC	BEXUHKMSVNHEAD-XZQNXHFTSA-N	612	1583518226820
participant_20	M27593	C/C=C/Cc1c(C)c(cc(C)c1O)/C(=C\2/C(=CNCN2)CC)/CC	FEHUXTWEKPSRFZ-QOUZIFTOSA-N	593	1583518228373
participant_20	M27594	C/C=C/Cc1c(C)c(cc(C)c1O)/C(=C\2/C(=CNCN2)CCC)/CC	RVHNLYCIRGQCCW-FFZTXCBISA-N	579	1583518230387
participant_20	M27595	CCCCC/1=CNCN\C1=C(\CC)/c2cc(C)c(c(C/C=C/C)c2C)O	SKLUEXGFJNQVGA-OCEZQBILSA-N	569	1583518231678
participant_20	M27596	C/C=C/Cc1c(C)c(cc(C)c1O)/C(=C\2/C3=C(CCCC3)NCN2)/CC	PFFWNIYNQWLTHK-SRKFIBRKSA-N	467	1583518233090
participant_20	M27597	C/C=C/Cc1c(C)c(cc(C)c1O)/C(=C\2/C(=CNCN2)CCC(C)C)/CC	JNBVTKBJPJUCHL-ZMINZLOHSA-N	555	1583518245002
participant_20	M27598	C/C=C/Cc1c(C)c(cc(C)c1O)/C(=C\2/C(=CNCN2)CC(C)C(C)C)/CC	FAWSPHWFAIEERG-HSAATHSRSA-N	511	1583518247341
participant_20	M27599	C/C=C/Cc1c(C)c(cc(C)c1O)/C(=C\2/C(=CNCN2)C(C)C(C)C(C)C)/CC	SXZXMLVNPALNFK-HIYNTPMFSA-N	462	1583518248717
participant_20	M27600	C/C=C/Cc1c2c(cc(CC)c1O)c(cc(C)c2O)/C(=C/C(=O)O)/CC	VHVDFODOCJGYRI-LNNJPWRLSA-N	651	1583518308738
participant_21	M27601	C/C=C/CC(=O)c1cc2c(c(C)c([nH]2)O)nc1N	NWKYVONEQNLLBM-ONEGZZNKSA-N	556	1583520420210
participant_21	M27602	C/C=C/CC(=O)c1cc2c(c(C)c([nH]2)O)nc1F	BWGHHELXEXYGBF-ONEGZZNKSA-N	581	1583520425428
participant_21	M27603	C/C=C/CC(=O)c1cc2c(c(C)c([nH]2)O)nc1CC	ADYMNOCAHIXVRI-GQCTYLIASA-N	591	1583520473208
participant_21	M27604	C/C=C/CC(=O)c1cc2c(c(C)c([nH]2)O)nc1CO	BASMVFYWNHHTPM-ONEGZZNKSA-N	587	1583520478228
participant_21	M27605	C/C=C/CC(=O)c1c(C)nc2c(C)c([nH]c2n1)O	XATPNLCCMJVQQC-SNAWJCMRSA-N	552	1583520501244
participant_21	M27606	C/C=C/CC(=O)c1cc2CC(=C(C)c2nc1C)O	YREAAMPSUJQFAV-SNAWJCMRSA-N	618	1583520507940
participant_21	M27607	C/C=C/CC(=O)c1cc2CC(=C(C)c2cc1C)O	DNURURUFLUYRIZ-SNAWJCMRSA-N	633	1583520511045
participant_21	M27608	C/C=C/CC(=O)c1cc2C[N+](=C(C)c2cc1C)O	RWXNLDUZMSHDER-SNAWJCMRSA-N	570	1583520522850
participant_21	M27609	C/C=C/CC(=O)c1cc2CC(=C(C)c2c[n+]1C)O	PSFRWUNOPBOJMJ-SNAWJCMRSA-O	562	1583520561655
participant_21	M27610	C/C=C/CC(=O)c1cc2c(cc1C)c(C)c(O)o2	FRVGKIVGTAFKBK-SNAWJCMRSA-N	630	1583520569799
participant_21	M27611	C/C=C/CC(=O)c1cc2C(C)C(=C(C)c2cc1C)O	SFVXGKCIXISGHC-AATRIKPKSA-N	628	1583520593420
participant_21	M27612	C/C=C/CC(=O)c1cc2c(cc1C)C(=C(C2O)O)C	RJSPFZCAVOGVEZ-SNAWJCMRSA-N	636	1583520599842
participant_21	M27613	C/C=C/CC(=O)c1cc2c(cc1C)C(=C(C2N)O)C	QDBGGLFGAOTFSY-SNAWJCMRSA-N	618	1583520623370
participant_21	M27614	C/C=C/CC(=O)c1cc2c(cc1C)C(=C(C2F)O)C	BVISLRCJODYIGN-SNAWJCMRSA-N	618	1583520628209
participant_21	M27615	C/C=C/CC(=O)c1cc2c(cc1C)C(=C(C2Cl)O)C	OAKKPGAFKXBJEL-SNAWJCMRSA-N	618	1583520631962
participant_21	M27616	C/C=C/CC(=O)c1cc2c(cc1C)C(=C(C2Br)O)C	RHVBHRNSOOVMHA-SNAWJCMRSA-N	618	1583520635110
participant_21	M27617	C/C=C/CC(=O)c1cc2C(CC)C(=C(C)c2cc1C)O	BFXPZKKUXMHFEU-FNORWQNLSA-N	629	1583520650426
participant_21	M27618	C/C=C/CC(=O)c1cc2C(C=C)C(=C(C)c2cc1C)O	DNLSCKMSKMMIBD-FNORWQNLSA-N	609	1583520657377
participant_21	M27619	C/C=C/CC(=O)c1cc2C(C#C)C(=C(C)c2cc1C)O	DUONDPXMIISKLX-FNORWQNLSA-N	591	1583520663342
participant_21	M27620	C/C=C/CC(=O)c1cc2c(cc1C)C(=C(C2C#N)O)C	WEZAODGEBACQIG-SNAWJCMRSA-N	602	1583520669019
participant_21	M27621	C/C=C/CC(=O)c1cc2c(cc1C)C(=C(C2CN)O)C	ODXCJMDSLSPLQR-SNAWJCMRSA-N	619	1583520673648
participant_21	M27622	C/C=C/CC(=O)c1cc2c(cc1C)C(=C(C2C=N)O)C	DYWRQKPDNZNOCV-QEPVMUJSSA-N	609	1583520679804
participant_21	M27623	C/C=C/OC(=O)c1cc2C(C)C(=C(C)c2cc1C)O	NAMGXVONXXXTRF-AATRIKPKSA-N	559	1583520707419
participant_21	M27624	C/C=C/CC(=O)c1cc2C(C)C(=C(c2cc1C)N)O	XVAJCIFUJAWZDN-SNAWJCMRSA-N	586	1583520725860
participant_21	M27625	C/C=C/CC(=O)c1cc2C3CCOC3=C(C)c2cc1C	HFQSXVJVTLXZNP-SNAWJCMRSA-N	529	1583520751138
participant_21	M27626	C/C=C/CC(=O)c1cc2-c3ccoc3C(C)c2cc1C	AWXZCXYYTYMWSK-SNAWJCMRSA-N	492	1583520756923
participant_21	M27627	C/C=C/CC(=O)c1cc2C(=C(C(C)c2cc1C)O)C=C	PSMGLOOEWSZJPJ-FNORWQNLSA-N	578	1583520764578
participant_21	M27628	C/C=C/CC(=O)c1cc2C(=C(C(C)c2cc1C)O)C	JYTJNBIFKGKADK-AATRIKPKSA-N	628	1583520765558
participant_21	M27629	C/C=C/CC(=O)c1c(C)cc2C(C)C(=C(C)c2c1C)O	VAIMONHULHBUAD-VOTSOKGWSA-N	622	1583520780863
participant_21	M27630	C/C=C/CC(=O)c1c(C)cc2C(C)C(=C(C)c2c1F)O	IYLXCHKSLGJUIY-AATRIKPKSA-N	617	1583520801254
participant_21	M27631	C/C=C/CC(=O)c1c(C)cc2C(C)C(=C(C)c2c1Cl)O	SCRNXAOHSBRZOV-AATRIKPKSA-N	603	1583520805075
participant_21	M27632	C/C=C/CC(=O)c1c(C)cc2C(C)C(=C(C)c2c1O)O	ZYWGXRPSRFNOTH-AATRIKPKSA-N	664	1583520808785
participant_21	M27633	C/C=C/C1Cc2cc3C(C)C(=C(C)c3c(c2C1=O)O)O	ISXKYGNECRXJQB-SNAWJCMRSA-N	514	1583520842128
participant_21	M27634	C/C=C/C1C(C)c2cc3C(C)C(=C(C)c3c(c2C1=O)O)O	WOGXTNHDRMVZKE-AATRIKPKSA-N	490	1583520850215
participant_21	M27635	C/C=C/CC(=O)c1c(C)cc2C(C)C(=C(C)c2c1OC)O	IYAAEEZQRXHXRR-VOTSOKGWSA-N	602	1583520883823
participant_21	M27636	C/C=C/CC(=O)c1c(C)cc2c(C(=C(C2N)O)C)c1O	PZUDJRJZUCCHNI-SNAWJCMRSA-N	655	1583520915419
participant_21	M27637	C/C=C/CC(=O)c1c(C)cc2CC(=C(C)c2c1O)O	MBSSIGIVPSTJIC-SNAWJCMRSA-N	667	1583520926493
participant_21	M27638	C/C=C(\C)/CC(=O)c1c(C)cc2CC(=C(C)c2c1O)O	FGKKZPJVZWRPGV-WEVVVXLNSA-N	610	1583520954065
participant_21	M27639	C/C=C/CC(=O)c1c(cc2CC(=C(C)c2c1O)O)Cl	BUNFSYDNIXRBLB-ONEGZZNKSA-N	614	1583520996238
participant_21	M27640	C/C=C/CC(=O)c1c(C)cc2C(CC)C(=C(C)c2c1O)O	YLDSQVKVUZEXKY-FNORWQNLSA-N	653	1583521020584
participant_21	M27641	C/C=C/CC(=O)c1c(C)cc2C(CO)C(=C(C)c2c1O)O	NAQIFWXMAPAFTL-SNAWJCMRSA-N	650	1583521025038
participant_21	M27642	C/C=C/CC(=O)c1c(C)cc2c(C(=C(C2F)O)C)c1O	IPELQTIZPSFMID-SNAWJCMRSA-N	655	1583521035709
participant_21	M27643	C/C=C/CC(=O)c1c(C)cc2c(C(=C(C2Cl)O)C)c1O	GLHWBFYYAOVGFK-SNAWJCMRSA-N	655	1583521039548
participant_21	M27644	C/C=C/CC(=O)c1c(C)cc2c(C(=C(C2O)O)C)c1O	BMQDOVUDCQFIFJ-SNAWJCMRSA-N	661	1583521044409
participant_21	M27645	C/C=C/CC(=O)c1c(C)cc2C(C#C)C(=C(C)c2c1O)O	LTNUSLRHQIYKPP-FNORWQNLSA-N	618	1583521073671
participant_21	M27646	C/C=C/CC(=O)c1c(C)cc2C(C#N)C(=C(C)c2c1O)O	SMYIVGLEJRYCJM-SNAWJCMRSA-N	628	1583521077279
participant_21	M27647	C/C=C/CC(=O)c1c(C)cc2C3CCOC3=C(C)c2c1O	HYDRZTKAQVIVOS-SNAWJCMRSA-N	585	1583521119584
participant_21	M27648	C/C=C/CC(=O)c1c(C)cc2-c3ccoc3C(C)c2c1O	VJZWYQXZAAVNES-SNAWJCMRSA-N	563	1583521126555
participant_21	M27649	C/C=C/CC(=O)c1c(C)cc2C(=C(C(C)c2c1O)O)C=C	PXPBWARYXNMYFR-FNORWQNLSA-N	615	1583521136321
participant_21	M27650	C/C=C/CC(=O)c1c(C)cc2C(=C(C(C)c2c1O)O)CC	XTAGOXAYIYEBMF-FNORWQNLSA-N	634	1583521141730
participant_21	M27651	C/C=C/CC(=O)c1c(C)cc2C(=C(C(C)c2c1O)O)C	DMLXFNZTLLJMTL-AATRIKPKSA-N	664	1583521148077
participant_21	M27652	C/C=C/CC(=O)c1c(C)cc2C(=C(C(CC)c2c1O)O)C	BEESULQEXIKXPD-FNORWQNLSA-N	664	1583521165298
participant_21	M27653	C/C=C/CC(=O)c1c(C)cc2C(=C(C(C(C)C)c2c1O)O)C	UJZJOJGHXPBEAH-VOTSOKGWSA-N	626	1583521168984
participant_21	M27654	C/C=C/CC(=O)c1c(C)cc2C(=C(C(c2c1O)C(C)(C)C)O)C	WNPGFZZGNLAAOC-BQYQJAHWSA-N	590	1583521171293
participant_21	M27655	C/C=C/CC(=O)c1c(C)cc2C(=C(C(c2c1O)C(C)(C)F)O)C	NFGJXWNPXGLNAT-VOTSOKGWSA-N	617	1583521174967
participant_21	M27656	C/C=C/CC(=O)c1c(C)cc2C(=C(C(c2c1O)C(C)(F)F)O)C	UMBVYMQJXVSDRH-AATRIKPKSA-N	608	1583521176164
participant_21	M27657	C/C=C/CC(=O)c1c(C)cc2C(=C(C(c2c1O)C(F)(F)F)O)C	IYPGAFNIHAFKME-SNAWJCMRSA-N	555	1583521177151
participant_21	M27658	C/C=C/CC(=O)c1c(C)cc2C(=C(C(c2c1O)C(F)F)O)C	RVHIOQWDELRYBR-SNAWJCMRSA-N	608	1583521185757
participant_21	M27659	C/C=C/CC(=O)c1c(C)cc2C(=C(C(CF)c2c1O)O)C	YRAQCKVDKYEREJ-SNAWJCMRSA-N	655	1583521188440
participant_21	M27660	C/C=C/CC(=O)c1c(C)cc2C(=C(C(C(C)O)c2c1O)O)C	SQYSFUKOUPFHAL-AATRIKPKSA-N	643	1583521208275
participant_21	M27661	C/C=C/CC(=O)c1c(C)cc2C(=C(C(C(=O)C)c2c1O)O)C	LDDIFTLDOKLGKU-AATRIKPKSA-N	646	1583521215368
participant_21	M27662	C/C=C/CC(=O)c1c(C)cc2C(=C(C(c2c1O)C(=O)N)O)C	WIHXHMTUAUJXLQ-SNAWJCMRSA-N	637	1583521221501
participant_21	M27663	C/C=C/CC(=O)c1c(C)cc2C(=C(C(c2c1O)C(=O)O)O)C	DNGLDOYVIOMWBI-SNAWJCMRSA-N	643	1583521228878
participant_21	M27664	C/C=C/CC(=O)c1c(C)cc2C(=C(C(C=O)c2c1O)O)C	JFBABIHDPWBOGE-SNAWJCMRSA-N	648	1583521246749
participant_21	M27665	C/C=C/CC(=O)c1c(C)cc2C(=C(C(C=C)c2c1O)O)C	LPIITYCKILLTAW-FNORWQNLSA-N	645	1583521263521
participant_21	M27666	C/C=C/CC(=O)c1c(C)cc2C(=C(C(CCC)c2c1O)O)C	CRKBBJPCDOUDHX-FNORWQNLSA-N	654	1583521280159
participant_21	M27667	C/C=C/CC(=O)c1c(C)cc2C(=C(C(CCO)c2c1O)O)C	XZBSDHJEDUMCJW-SNAWJCMRSA-N	651	1583521290614
participant_21	M27668	C/C=C/CC(=O)c1c(C)cc2C(=C3C(CCO3)c2c1O)C	ANFIGCSSLACYHY-SNAWJCMRSA-N	585	1583521335181
participant_21	M27669	C/C=C/CC(=O)c1c(C)cc2C(C)c3c(cco3)-c2c1O	ICTWTXYPJPHWPP-SNAWJCMRSA-N	555	1583521340835
participant_21	M27670	C/C=C/CC(=O)c1c(C)cc2C(C)C(=C(C=C)c2c1O)O	AQMFRUGUCHTNFK-FNORWQNLSA-N	615	1583521344777
participant_21	M27671	C/C=C/CC(=O)c1c(C)nc2C(C)C(=C(C)c2c1O)O	QOINLQKBXLJJBZ-AATRIKPKSA-N	623	1583521427142
participant_21	M27672	C/C=C/CC(=O)c1c(C)cc2c(c(C)c(n2C)O)c1O	HXCAZPVIJYOWDA-AATRIKPKSA-N	664	1583521474266
participant_21	M27673	C/C=C/CC(=O)c1c(C)cc2c(c1O)[n+](C)c(n2C)O	RJIWIOGAVGOYTA-AATRIKPKSA-O	646	1583521486692
participant_21	M27674	C/C=C/CC(=O)c1c(C)cc2C(C)C(=[N+](C)c2c1O)O	FNBCBQLBNLNBCA-AATRIKPKSA-O	628	1583521491675
participant_21	M27675	C/C=C/CC(=O)c1c(C)c[n+]2C(C)C(=C(C)c2c1O)O	VANAWPSVPHEUHW-AATRIKPKSA-O	635	1583521503703
participant_21	M27676	C/C=C/CC(=O)c1c(c2c(C)c(n(C)c2c[n+]1C)O)O	CQXFYXKGGVWRHF-AATRIKPKSA-O	614	1583521527752
participant_21	M27677	C/C=C/CC(=O)[n+]1c(c2c(C)c(n(C)c2c[n+]1C)O)O	ZXEIHEFITMEGNZ-AATRIKPKSA-N	544	1583521532246
participant_21	M27678	C/C=C/CC(=O)[n+]1c(C)cc2c(c(C)c(n2C)O)c1O	NBDOTTAGNGHOFD-AATRIKPKSA-O	603	1583521535667
participant_21	M27679	C/C=C/NC(=O)c1c(C)cc2c(c(C)c(n2C)O)c1O	BPFLEOBJGZHFLH-AATRIKPKSA-N	600	1583521552428
participant_21	M27680	C/C=C/OC(=O)c1c(C)cc2c(c(C)c(n2C)O)c1O	ZROWVETVNBAHPC-AATRIKPKSA-N	597	1583521558206
participant_21	M27681	CC#CCC(=O)c1c(C)cc2c(c(C)c(n2C)O)c1O	VPBPGYOFYOXGSU-UHFFFAOYSA-N	550	1583521567570
participant_21	M27682	C/C=C\CC(=O)c1c(C)cc2c(c(C)c(n2C)O)c1O	HXCAZPVIJYOWDA-WAYWQWQTSA-N	664	1583521571625
participant_21	M27683	Cc1cc2c(c(C)c(n2C)O)c(c1C(=O)C/C=C/Cl)O	RUCXKLNXOBYSSV-GQCTYLIASA-N	613	1583521577500
participant_21	M27684	C/C=C/CC(=O)c1c(C)c(C)c2c(c(C)c(n2C)O)c1O	BBYYXMKJDUBWCN-VOTSOKGWSA-N	629	1583521598794
participant_21	M27685	C/C=C/CC(=O)c1c(C)c2CCn3c2c(c(C)c3O)c1O	MZMHABNWGOXHGA-SNAWJCMRSA-N	594	1583521603974
participant_21	M27686	C/C=C/CC(=O)c1c(C)c2ccn3c2c(c(C)c3O)c1O	HXEZOVLCEBPUOK-SNAWJCMRSA-N	618	1583521610183
participant_21	M27687	C/C=C/CC(=O)c1c(C)c2C=CC3c2c(C(=C3O)C)c1O	ZSDHPFZJCQZSMO-SNAWJCMRSA-N	618	1583521621218
participant_21	M27688	C/C=C/CC(=O)c1c(C)c(C)c2C(C)C(=C(C)c2c1O)O	GDEZSSFWJVXSDP-VOTSOKGWSA-N	631	1583521628978
participant_21	M27689	C/C=C/CC(=O)c1c(C)ccc(/C(=C(\CC)/O)/C)c1O	AUGCBCJXMMFOMH-BGUVSGJASA-N	556	1583521664443
participant_21	M27690	C/C=C/CC(=O)c1c(C)cc2CCC(=C(C)c2c1O)O	WPJWBSSAHDNSLE-SNAWJCMRSA-N	628	1583521697226
participant_21	M27691	C/C=C/CC(=O)c1c(C)cc2ccc(c(C)c2c1O)O	PELYHKYAYOVNLS-SNAWJCMRSA-N	634	1583521704409
participant_21	M27692	C/C=C/CC(=O)c1c(C)cc2c(c(C)c(cn2)O)c1O	VOTPXDCWXULSKR-SNAWJCMRSA-N	653	1583521714534
participant_21	M27693	C/C=C/CC(=O)c1c(C)cc2cnc(c(C)c2c1O)O	LSRULGBMPQXRML-SNAWJCMRSA-N	653	1583521722068
participant_21	M27694	C/C=C/CC(=O)c1c(C)cc2c(c(C)c(nn2)O)c1O	OATHJXHSITXSQK-SNAWJCMRSA-N	628	1583521755340
participant_21	M27695	C/C=C/CC(=O)c1c(C)cc2CCC(C(C)c2c1O)O	KKYJZMCHDFBLEQ-SNAWJCMRSA-N	555	1583521766466
participant_21	M27696	C/C=C/CC(=O)c1c(C)cc2c(C(C)C(CO2)O)c1O	UYNGAKUHKMDROK-SNAWJCMRSA-N	555	1583521772685
participant_21	M27697	C/C=C/CC(=O)c1c(C)cc2COC(C(C)c2c1O)O	UIKKHPXMDSWQGK-SNAWJCMRSA-N	565	1583521784895
participant_21	M27698	C/C=C/CC(=O)c1c(C)cc2CCC(=O)C(C)c2c1O	SBCVMIXZXPYZJA-SNAWJCMRSA-N	560	1583521794059
participant_21	M27699	C/C=C/CC(=O)c1c(C)cc2C=CC(=O)C(C)c2c1O	PZRAOACVOPRNNH-SNAWJCMRSA-N	568	1583521795707
participant_21	M27700	C/C=C/CC(=O)c1c(C)cc2C=CC(C(C)c2c1O)O	CVMPLSVCULAHMS-SNAWJCMRSA-N	563	1583521811904
participant_21	M27701	C/C=C/CC(=O)c1c(C)cc2c(C)nc(c(C)c2c1O)O	WMEJAAZZYSPDSC-AATRIKPKSA-N	647	1583521881142
participant_21	M27702	C/C=C/CC(=O)c1c(C)cc2c(c(C)c(c(C)n2)O)c1O	OIMIRYZCOCYTIT-AATRIKPKSA-N	662	1583521898970
participant_21	M27703	C/C=C/CC(=O)c1c(C)cc2c(c(C)c(c(CC)n2)O)c1O	FESMAVCRFFJNAQ-FNORWQNLSA-N	657	1583521919811
participant_21	M27704	C/C=C/CC(=O)c1c(C)cc2c(c(C)c3c(CCO3)n2)c1O	WBUSXWRRFRVGMI-SNAWJCMRSA-N	582	1583521924336
participant_21	M27705	C/C=C/CC(=O)c1c(C)cc2c(c(C)c3c(cco3)n2)c1O	XSUQCEVBSYCYSN-SNAWJCMRSA-N	580	1583521931340
participant_21	M27706	C/C=C/CC(=O)c1c(C)cc2c(c(C)c(c(C)n2)OC)c1O	ZJNGWLWMDQUMGV-VOTSOKGWSA-N	606	1583521937234
participant_21	M27707	C/C=C/CC(=O)c1c(C)cc2c(c(C)c(c(CN)n2)O)c1O	ISZPAWWCFHERCU-SNAWJCMRSA-N	649	1583521971587
participant_21	M27708	C/C=C/CC(=O)c1c(C)cc2c(c(C)c(c(C#N)n2)O)c1O	KQZOGTODTZDBEB-SNAWJCMRSA-N	634	1583521975653
participant_21	M27709	C/C=C/CC(=O)c1c(C)cc2nc(C)c(c(C)[n+]2c1O)O	CFFNFULSNWRSKT-AATRIKPKSA-O	643	1583522005045
participant_21	M27710	C/C=C/CC(=O)[n+]1c(C)cc2c(c(C)c(c(C)n2)O)c1O	LKIXUDCQMZRUEM-AATRIKPKSA-O	617	1583522013211
participant_21	M27711	C/C=C/CC(=O)c1c(c2c(C)c(c(C)nc2c[n+]1C)O)O	ZVFHKSISKUCRCZ-AATRIKPKSA-O	637	1583522024183
participant_21	M27712	C/C=C/CC(=O)c1c(C)nc2c(c(C)c(c(C)n2)O)c1O	YQFXJLWTTUOHEG-AATRIKPKSA-N	590	1583522030215
participant_21	M27713	C/C=C/CC(=O)/C(=C\C)/C(=c\1/c(C)c(c(C)nc1=C)O)/O	PXZRCENGCOCDHK-GMXUOQATSA-N	567	1583522074993
participant_21	M27714	C/C=C/CC(=O)/C(=C\C)/C(=C/1\CN=C(C)C(=C1C)O)/O	BLTDWZOCGAGOPE-TYVFOENVSA-N	548	1583522076060
participant_21	M27715	C/C=C/CC(=O)C1=C(C)C2C(=C1O)C(=C(C(=N2)C)O)C	WEPWXALUMHDNBH-AATRIKPKSA-N	606	1583522091156
participant_21	M27716	C/C=C/CC(=O)C1=C(C)c2c(c(C)c(c(C)n2)O)C1O	KHNXIZDGJLHFAX-AATRIKPKSA-N	632	1583522100150
participant_21	M27717	C/C=C/CC(=O)C1C(C)c2c(c(C)c(c(C)n2)O)C1O	IWMYHBDPPRNIJI-AATRIKPKSA-N	538	1583522133449
participant_21	M27718	C/C=C/CC(=O)C1C(c2c(C)c(c(C)nc2N1C)O)O	SNRJNRRKUSGSRT-AATRIKPKSA-N	558	1583522154189
participant_21	M27719	C/C=C/CC(=O)c1c(c2c(C)c(c(C)nc2n1C)O)O	PFMAODAVQYZXTR-AATRIKPKSA-N	623	1583522162058
participant_21	M27720	C/C=C/CC(=O)C1=C(c2c(C)c(c(C)nc2C1C)O)O	OVSSKDJYKGDBRM-AATRIKPKSA-N	623	1583522170369
participant_21	M27721	C/C=C/CC(=O)[N+]1=C(c2c(C)c(c(C)nc2C1C)O)O	NFYLIZPRBJTRKE-AATRIKPKSA-O	593	1583522182163
participant_21	M27722	C/C=C/CC(=O)C1=C([n+]2c(C)c(c(C)nc2C1C)O)O	HFBKRJZRPQZDNG-AATRIKPKSA-O	617	1583522199491
participant_21	M27723	C/C=C/CC(=O)C1=C(c2c(C)c(c(C)nc2C1)O)O	SSBMXDCBNWPHIH-SNAWJCMRSA-N	624	1583522221510
participant_21	M27724	C/C=C/CC(=O)c1c(c2c(C)c(c(C)nc2o1)O)O	DHRCABSPTUOZBD-SNAWJCMRSA-N	624	1583522226817
participant_21	M27725	C/C=C/CC(=O)c1c(c2c(C)c(c(C)nc2[nH]1)O)O	NKQYNCQFBKLBSZ-SNAWJCMRSA-N	624	1583522231897
participant_21	M27726	C/C=C/CC(=O)c1c(c2c(C)c(c(C)nc2s1)O)O	DMXHZIGDZCMZEU-SNAWJCMRSA-N	627	1583522241583
participant_21	M27727	C/C=C/CC(=O)c1[nH]c2c(c(C)c(c(C)n2)O)[n+]1O	XBYFYPVXDNZCPU-SNAWJCMRSA-O	607	1583522257889
participant_21	M27728	C/C=C/CC(=O)C1=[N+](c2c(C)c(c(C)nc2C1)O)O	YUBVNZFAFCFKFN-SNAWJCMRSA-O	607	1583522265498
participant_15	M1	C	VNWKTOKETHGBQD-UHFFFAOYSA-N	0	1583522704788
participant_15	M2	CC	OTMSDBZUPAUEDD-UHFFFAOYSA-N	73	1583522724843
participant_15	M3	CCC	ATUOYWHBWRKTHZ-UHFFFAOYSA-N	94	1583522727526
participant_15	M4	CCCC	IJDNQMDRQITEOD-UHFFFAOYSA-N	111	1583522732162
participant_15	M5	CCCCC	OFBQJSOFQDEBGM-UHFFFAOYSA-N	134	1583522736158
participant_15	M6	CCCCCC	VLKZOEOYAKHREP-UHFFFAOYSA-N	150	1583522749227
participant_15	M65	CCCCCCC	IMNFDUFMRHMDMM-UHFFFAOYSA-N	160	1583522750997
participant_15	M66	CCCCCCCC	TVMXDCGIABBOFY-UHFFFAOYSA-N	161	1583522758703
participant_15	M368	CCCCCCCCC	BKIMMITUMNQMOS-UHFFFAOYSA-N	155	1583522759876
participant_15	M369	CCCCCCCCCC	DIOQZVSQGTUSAI-UHFFFAOYSA-N	147	1583522762498
participant_15	M11	CCCCC1CCCCC1	GGBJHURWWWLEQH-UHFFFAOYSA-N	71	1583522763563
participant_15	M14395	CCCCC1CCCC(C)C1	QUAGFHADHSOCRM-UHFFFAOYSA-N	113	1583522784444
participant_15	M27729	CCCCC1CCCC(CC)C1	WVCFUZXBQTYKFK-UHFFFAOYSA-N	109	1583522784591
participant_15	M27730	CCCCCC1CCCC(C)C1	QKGGSUPOLTUZMI-UHFFFAOYSA-N	129	1583522797277
participant_15	M27731	CCCCCC1CCCC(C1)O	LLRFGKHTSLUEKW-UHFFFAOYSA-N	114	1583522831931
participant_15	M27732	C(CCO)CC1CCCC(C1)O	BJWWSKRPTUTWSC-UHFFFAOYSA-N	104	1583522837682
participant_15	M27733	CC(CCCC1CCCC(C1)O)O	PTMNHTLPGCVHIN-UHFFFAOYSA-N	107	1583522848780
participant_15	M27734	CC(NCCC1CCCC(C1)O)O	BTTLCGPLNMXDMU-UHFFFAOYSA-N	102	1583522863832
participant_15	M27735	CC(C)NCCC1CCCC(C1)O	OXQPFUMZXOTINJ-UHFFFAOYSA-N	110	1583522914802
participant_15	M27736	CC(C)CCCC1CCCC(C1)O	UJIWHZMTLUDSGS-UHFFFAOYSA-N	114	1583522915680
participant_15	M27737	CC(C)CCCC1CCCC(C)C1	VBGJJSOEUIXUNA-UHFFFAOYSA-N	129	1583522919265
participant_15	M27738	CC(C)CCCC1CC(C)CC(C)C1	ZQKXTWATANAEQE-UHFFFAOYSA-N	128	1583522924762
participant_15	M27739	CCC(C)CCCC1CC(C)CC(C)C1	DNXZEKLLUAESGD-UHFFFAOYSA-N	137	1583522931749
participant_15	M27740	CCCC(C)CCCC1CC(C)CC(C)C1	HLRXCEXJGZJWGN-UHFFFAOYSA-N	140	1583522932864
participant_15	M27741	CCCCC(C)CCCC1CC(C)CC(C)C1	UHZNGBURKTVXRL-UHFFFAOYSA-N	146	1583522936767
participant_15	M27742	CC1CC(C)CC(CCCC2CCCCC2)C1	OGUYJTKBSWNQFE-UHFFFAOYSA-N	57	1583522937632
participant_15	M27743	CCCCCCCCCC1CC(C)CC(C)C1	HFPWKDOSPOGAEJ-UHFFFAOYSA-N	135	1583522944735
participant_15	M27744	CCCCCCCCC1CC(C)CC(C)C1	GXZVQFUJXVLVGL-UHFFFAOYSA-N	140	1583522947188
participant_15	M27745	CCCC/C=C/CCC1CC(C)CC(C)C1	VTRYFWQEVSVQGE-BQYQJAHWSA-N	175	1583522953164
participant_15	M27746	C/C=C\C/C=C/CCC1CC(C)CC(C)C1	XQTQTIKITQBBIP-KXKKYDSASA-N	195	1583522957335
participant_15	M27747	C/C=C\C/C=C/C=C/C1CC(C)CC(C)C1	BCRJCIBBFKMRJR-FQFYHOOCSA-N	165	1583522968199
participant_15	M27748	CC/C=C\C=C\CCC1CC(C)CC(C)C1	DTPBBXREGCOTGQ-IGTJQSIKSA-N	165	1583522980816
participant_15	M27749	C/C=C\C(C)/C=C/CCC1CC(C)CC(C)C1	VZRAXYACWNTHSU-LDFAFZTOSA-N	187	1583522993582
participant_15	M27750	C/C=C\C/C(=C/CCC1CC(C)CC(C)C1)/C	PUBOGUPJPLBMSB-HMLIUESASA-N	200	1583523003664
participant_15	M27751	CC(=CC/C(=C/CCC1CC(C)CC(C)C1)/C)C	GWBWKMOWZFCYAZ-VIZOYTHASA-N	167	1583523009521
participant_15	M27752	CC/C(=C/C/C(=C/CCC1CC(C)CC(C)C1)/C)/C	QIIZWJDUSDUNQH-QJPCTQKWSA-N	173	1583523015149
participant_15	M27753	CC/C=C/C/C(=C/CCC1CC(C)CC(C)C1)/C	KIHJKVABBFQPME-HCRXKHKBSA-N	186	1583523018534
participant_15	M27754	CC/C=C/C/C(=C/CCC1CC(C)CC(C)C1)/O	GVZPQNQUYUPZFQ-HEPOHYLWSA-N	194	1583523024781
participant_15	M27755	CC/C=C/C/C(=C/SCC1CC(C)CC(C)C1)/O	SCNXWUUHAPGUIS-YMGYJMORSA-N	178	1583523032180
participant_15	M27756	CC/C=C/C/C(=C/CSC1CC(C)CC(C)C1)/O	IGJSSGCXNFCZOD-RSIRFQHMSA-N	178	1583523039025
participant_15	M27757	CC1CC(C)CC(CC/C=C(/C/C=C/SC)\O)C1	MKJKYUWCOGSCBH-UCCOOYPFSA-N	180	1583523046265
participant_15	M27758	CCC/C=C/C/C(=C/CCC1CC(C)CC(C)C1)/C	HAOFQWCLGOHKTQ-LLDULDGKSA-N	193	1583523060945
participant_15	M27759	CCCC/C=C/C/C(=C/CCC1CC(C)CC(C)C1)/C	UDHASWWHAYDUBV-ZPMYDZSXSA-N	199	1583523061149
participant_15	M27760	CCCCC/C=C/C/C(=C/CCC1CC(C)CC(C)C1)/C	VDKMRNZXTNUGSS-BXCLKCLZSA-N	200	1583523062474
participant_15	M27761	CCCCCC/C=C/C/C(=C/CCC1CC(C)CC(C)C1)/C	IYSCMVWMBGUMJO-XJZNFUNPSA-N	197	1583523062644
participant_15	M27762	CCCCCCC/C=C/C/C(=C/CCC1CC(C)CC(C)C1)/C	YBNMMLFFWDEODP-POQLEOJZSA-N	190	1583523063769
participant_15	M27763	C/C(=C\CCC1CC(C)CC(C)C1)/C/C=C/CC2CCCCC2	LLTLYTMGCGOJRX-FIQDDSDUSA-N	115	1583523064986
participant_15	M27764	CC/C=C/C=C/C/C(=C/CCC1CC(C)CC(C)C1)/C	NXDHEARKQMTHOR-VWAJTSQCSA-N	182	1583523088007
participant_15	M27765	C=C/C=C/C=C/C/C(=C/CCC1CC(C)CC(C)C1)/C	MDQQSVMKLJCNQW-VWAJTSQCSA-N	157	1583523090768
participant_15	M27766	CCCCCCC/C(=C/CCC1CC(C)CC(C)C1)/C	ZJHXXEIJVSMVLP-SFQUDFHCSA-N	176	1583523096565
participant_15	M27767	CCCCCCCC(C)CCCC1CC(C)CC(C)C1	PLQNJNASCRZZOF-UHFFFAOYSA-N	146	1583523098932
participant_15	M27768	C/C=C/CCCCC(C)CCCC1CC(C)CC(C)C1	JFKIVOGWHJWEJG-AATRIKPKSA-N	203	1583523102717
participant_15	M27769	C/C=C/C=C/CCC(C)CCCC1CC(C)CC(C)C1	JOKMEUMCAFSZEV-BSWSSELBSA-N	194	1583523108500
participant_15	M27770	C/C=C/C=C/C=C\C(C)CCCC1CC(C)CC(C)C1	FPKJJZBBJNKKES-VYYMZJLYSA-N	170	1583523110348
participant_15	M27771	C/C=C/C/C=C/CC(C)CCCC1CC(C)CC(C)C1	RJVOCEWOOHIMCW-HHWLVVFRSA-N	208	1583523118649
participant_15	M27772	C/C=C/C/C=C/CC(=C)CCCC1CC(C)CC(C)C1	WPRSFBQBAIWDTQ-HHWLVVFRSA-N	208	1583523121686
participant_15	M27773	C/C=C/C/C=C/CC(=C)/C=C/CC1CC(C)CC(C)C1	NTAXPEPTWNRQEC-HBJUTSDUSA-N	190	1583523123649
participant_15	M27774	C/C=C/C/C=C/CC(=C)CCCC1CC(C)CC(C1)O	WEAZVPGWGXXKHB-AOSYACOCSA-N	216	1583523137766
participant_15	M27775	C/C=C/C/C=C/CC(=C)CCCC1CC(CC(C1)O)O	XJWCASLIAWWCCQ-FZWLCVONSA-N	199	1583523139256
participant_15	M27776	C/C=C/C/C=C/CC(=C)CCCC1CC(C(C)C(C1)O)O	BJHQXVNHHBCRKE-AOSYACOCSA-N	218	1583523145382
participant_15	M27777	C/C=C/C/C=C/CC(=C)CCCC1CC(C(CC)C(C1)O)O	MIJRILKLOKCRQX-ICNYKPIKSA-N	215	1583523146609
participant_15	M27778	C/C=C/C/C=C/CC(=C)CCCC1CC(C(CCC)C(C1)O)O	OMHWAOKFDCKBBR-ICNYKPIKSA-N	209	1583523147533
participant_15	M27779	C/C=C/C/C=C/CC(=C)CCCC1CC(C(CC)C(C1)O)Cl	ASQNQSGJAMXRFX-ICNYKPIKSA-N	214	1583523208414
participant_15	M27780	C/C=C/C/C=C/CC(=C)CCCC1CC(C(CC)C(C1)Cl)Cl	VYTYHVUKMWQJGO-ICNYKPIKSA-N	189	1583523211381
participant_15	M27781	C/C=C/C/C=C/CC(=C)CCCC1CC(C(C)C(C1)O)Cl	IDHWQAAOOKIZKJ-AOSYACOCSA-N	216	1583523219133
participant_15	M27782	C/C=C/C/C=C/C[N+](=C)CCCC1CC(C(C)C(C1)O)Cl	DLDRZRGILWWFFU-AOSYACOCSA-N	201	1583523249733
participant_15	M27783	C/C=C/C/C=C/CC(=C)CCCC1CC(C(C)C(Cl)N1)O	UBYRSOPLSJNCFF-AOSYACOCSA-N	229	1583523258597
participant_15	M27784	C/C=C/C/C=C/CC(=C)CCCC1CC(N(C)C(Cl)N1)O	VQWSFQVURFRKGM-AOSYACOCSA-N	238	1583523261568
participant_15	M27785	C/C=C/C/C=C/CC(=C)CCCC1NC(Cl)N(C)C(N1)O	YXCZKHDQXXIQDP-AOSYACOCSA-N	224	1583523263725
participant_15	M27786	C/C=C/C/C=C/CC(=C)CCCC1CC(N(C)C(C)N1)O	LBPDSMQYONFHMG-HHWLVVFRSA-N	257	1583523268265
participant_15	M27787	C/C=C/C/C=C/CC(=C)CCCC1CC(C)N(C)C(C)N1	CKUWAPUKUSOFKF-AVQMFFATSA-N	252	1583523269148
participant_15	M27788	C/C=C/C/C=C/CC(=C)CCCC1CC(NC(C)N1)O	FWAGKOOHWLJQRM-AOSYACOCSA-N	235	1583523277166
participant_15	M27789	C/C=C/C/C=C/CC(=C)CCCC1CC(N(CC)C(C)N1)O	AYOXQCLEPDRLNP-GLVZAGOZSA-N	252	1583523285482
participant_15	M27790	C/C=C/C/C=C/CC(=C)CCCC1CC(N(CCC)C(C)N1)O	WOXXEOXLHUSHDU-GLVZAGOZSA-N	244	1583523287503
participant_15	M27791	C/C=C/C/C=C/CC(=C)CCCC1CCNC(C)N1	AFPZJOXWIWCFLJ-AOSYACOCSA-N	228	1583523299734
participant_15	M27792	C/C=C/C/C=C/CC(=C)CCCC1CNNC(C)N1	SZJCUVSGVZEDMY-AOSYACOCSA-N	225	1583523308766
participant_15	M27793	C/C=C/C/C=C/CC(=C)CCCC1CCNC(N1)O	CGGQMKXWVYMWDZ-FZWLCVONSA-N	223	1583523316613
participant_15	M27794	C/C=C/C/C=C/CC(=C)CCCC1CC(C)NC(N1)O	NLIPGTPGIYCJHA-AOSYACOCSA-N	235	1583523323231
participant_15	M27795	C/C=C/C/C=C/CC(=C)CCCC1CC(C)N(C)C(N1)O	OWPYOQQPMHGEDY-HHWLVVFRSA-N	257	1583523327268
participant_15	M27796	C/C=C/C/C=C/CC(=C)CCCC1CC(CC)N(C)C(N1)O	MQPKJDZJLKQTTG-GLVZAGOZSA-N	252	1583523331665
participant_15	M27797	C/C=C/C/C=C/CC(=C)CCCC1CC(CCC)N(C)C(N1)O	IVEDZPRBVQCSAM-GLVZAGOZSA-N	242	1583523333685
participant_15	M27798	C/C=C/C/C=C/CC(=C)CCCC1CC(CCO)N(C)C(N1)O	FZZOKPCICNIJDL-AOSYACOCSA-N	237	1583523337769
participant_15	M27799	C/C=C/C/C=C/CC(=C)CCCC1CC(N(C)C(N1)O)O	UMDLMQNUBASPRJ-AOSYACOCSA-N	248	1583523346167
participant_15	M27800	C/C=C/C/C=C/CC(=C)CCCC1CC(F)N(C)C(N1)O	PIIKICVVFXPBAX-AOSYACOCSA-N	238	1583523350916
participant_15	M27801	C/C=C/C/C=C/CC(=C)CCCC1CC(Cl)N(C)C(N1)O	OHKBRVLAKKOJCG-AOSYACOCSA-N	238	1583523353800
participant_15	M27802	C/C=C/C/C=C/CC(=C)CCCC1CC(Br)N(C)C(N1)O	PXXSUAWQUBOQON-AOSYACOCSA-N	238	1583523356100
participant_15	M27803	C/C=C/C/C=C/CC(=C)CCCC1NC(N(C)C(N1)O)O	PBYULUOVVOPNRD-AOSYACOCSA-N	223	1583523364583
participant_15	M27804	C/C=C/C/C=C/CC(=C)CCCC1CC(N(C)C(C)N1)OC	YUWDTNIFLLWULE-AVQMFFATSA-N	258	1583523394765
participant_15	M27805	C/C=C/C/C=C/CC(=C)CCCC1CC(N(C)C(CC)N1)OC	FSNKUVHPKQSDJW-UMYLGFLZSA-N	253	1583523398197
participant_15	M27806	C/C=C/C/C=C/CC(=C)CCCC1CC(C(C)C(C)N1)OC	IPEJXHLHLKBOFZ-AVQMFFATSA-N	238	1583523416280
participant_15	M27807	C/C=C/C/C=C/C[N+](=C)CCCC1CC(N(C)C(C)N1)OC	PEHGUMJJUFUMCQ-AVQMFFATSA-N	242	1583523431298
participant_15	M27808	C/C=C/C/C=C/CC(=C)NCCC1CC(N(C)C(C)N1)OC	WBKSOTQYEYONSY-AVQMFFATSA-N	233	1583523437449
participant_15	M27809	C/C=C/C/C=C/CC(=C)CCNC1CC(N(C)C(C)N1)OC	VJZWINVJHLQNAC-AVQMFFATSA-N	244	1583523442647
participant_15	M27810	C/C=C/C/C=C/CC(=C)CNCC1CC(N(C)C(C)N1)OC	GQFOCXJDLHPSNC-AVQMFFATSA-N	236	1583523449930
participant_15	M27811	C/C=C/C/C=C/NC(=C)CCCC1CC(N(C)C(C)N1)OC	NXPUPHNCHDKDMI-WRSMZVRVSA-N	261	1583523455839
participant_15	M27812	C/C=C/C/N=C/NC(=C)CCCC1CC(N(C)C(C)N1)OC	CVLUXRQTEYAIQF-VOTSOKGWSA-N	252	1583523460765
participant_15	M27813	C/C=C/N/C=C/NC(=C)CCCC1CC(N(C)C(C)N1)OC	UNYRMVRIZAFCND-OAJVOTDOSA-N	231	1583523466165
participant_15	M27814	C/C=N/C/C=C/NC(=C)CCCC1CC(N(C)C(C)N1)OC	HFPQZZLVGKCBBJ-WCISZVGUSA-N	242	1583523471187
participant_15	M27815	C/C=C/C/C=C/NC(=O)CCCC1CC(N(C)C(C)N1)OC	RPDWSTCCMNZMHB-DOQHAEMYSA-N	274	1583523477380
participant_15	M27816	C/C=C/C/C=C/NC(CCCC1CC(N(C)C(C)N1)OC)O	SLSIHMYOLLJOEA-DOQHAEMYSA-N	255	1583523482263
participant_15	M27817	C/C=C/C/C(=C/NC(=O)CCCC1CC(N(C)C(C)N1)OC)/C	HCUKKCKXFCWFQL-ZGDGPSKSSA-N	273	1583523494347
participant_15	M27818	C/C=C/C/C(=C/NC(=O)CCCC1CC(N(C)C(C)N1)OC)/O	UQQKJVSSILOHJU-FBBMYGJOSA-N	288	1583523497812
participant_15	M27819	C/C=C/N/C(=C/NC(=O)CCCC1CC(N(C)C(C)N1)OC)/O	ARQMBYDJNBPRDO-FICCRWLQSA-N	253	1583523505384
participant_15	M27820	C/C=C/CC(CNC(=O)CCCC1CC(N(C)C(C)N1)OC)O	JRTOOPAQYIMOCI-AATRIKPKSA-N	263	1583523515332
participant_15	M27821	C/C=C/CC(=O)CNC(=O)CCCC1CC(N(C)C(C)N1)OC	IRXUGAFJIAUYRO-AATRIKPKSA-N	277	1583523520232
participant_15	M27822	C/C=C/C/C(=C/CC(=O)CCCC1CC(N(C)C(C)N1)OC)/O	JFIADVKWGMZURL-SYHUXOJYSA-N	299	1583523532522
participant_15	M27823	C/C=C(\C)/C/C(=C/CC(=O)CCCC1CC(N(C)C(C)N1)OC)/O	ICYCSXAQJAPVEA-ZNHWLMBLSA-N	280	1583523544499
participant_15	M27824	CC1NC(CCCC(=O)C/C=C(/C/C=C/O)\O)CC(N1C)OC	XYBYEILZQOAVPE-LKOZMHMKSA-N	269	1583523562914
participant_15	M27825	CC/C=C/C/C(=C/CC(=O)CCCC1CC(N(C)C(C)N1)OC)/O	NKQVUSNIMJGCJB-QDVYDORWSA-N	275	1583523571481
participant_15	M27826	CC(C)/C=C/C/C(=C/CC(=O)CCCC1CC(N(C)C(C)N1)OC)/O	JAIGZONZFWPQSS-ZCGKYBKNSA-N	275	1583523574015
participant_15	M27827	CCC(C)/C=C/C/C(=C/CC(=O)CCCC1CC(N(C)C(C)N1)OC)/O	LQRLBERNHOATRD-LGHOFTMVSA-N	270	1583523576100
participant_15	M27828	C=CC/C(=C/CC(=O)CCCC1CC(N(C)C(C)N1)OC)/O	PTMNCXNXYSSUAA-GDNBJRDFSA-N	250	1583523584997
participant_15	M27829	C/C=C/N/C(=C/CC(=O)CCCC1CC(N(C)C(C)N1)OC)/O	FGDFJIORVGVOFK-LKOZMHMKSA-N	276	1583523598396
participant_15	M27830	C/C=N/C/C(=C/CC(=O)CCCC1CC(N(C)C(C)N1)OC)/O	CVXOTFDYULHWTI-BAWRLJNZSA-N	272	1583523603456
participant_15	M27831	CC1NC(CCCC(=O)C/C=C(/C/C=N/C)\O)CC(N1C)OC	KOTRCHZVDSALHD-QQZNEXNXSA-N	260	1583523607784
participant_15	M27832	C/C=C/C/C(=C/CC(=O)CC(C)CC1CC(N(C)C(C)N1)OC)/O	IWSFMNZSQKDSHJ-ZBJXGCGXSA-N	274	1583523620681
participant_15	M27833	C/C=C/C/C(=C/CC(=O)CCCC1CC(N(C)C(N1)O)OC)/O	NFYDQAVUXWSHON-IBXIYJDRSA-N	294	1583523650083
participant_15	M27834	C/C=C/C/C(=C/CC(=O)COCC1CC(N(C)C(N1)O)OC)/O	ZZPYJAMSKDRCNL-DJSVTZQYSA-N	275	1583523656130
participant_15	M27835	C/C=C/C/C(=C/CC(=O)CCCC1CC(N(C)C(CC)N1)OC)/O	JEVQATPACGAVCD-LBDMOTHUSA-N	291	1583523669099
participant_15	M27836	C/C=C/C/C(=C/CC(=O)CCCC1CC(N(C)C(CCC)N1)OC)/O	DYBKHWZAVMFYAY-SIIPXYTKSA-N	285	1583523670733
participant_15	M27837	C/C=C/C/C(=C/CC(=O)CCCC1CC(N(C)C(COC)N1)OC)/O	CDMSCLDPZQGONI-SYHUXOJYSA-N	279	1583523675089
participant_15	M27838	C/C=C/C/C(=C/CC(=O)CCCC1CC(N(C)C(CO)N1)OC)/O	ZSVPNOQUKMJVCU-QPYLURDPSA-N	287	1583523680856
participant_15	M27839	C/C=C/C/C(=C/CC(=O)CCCC1CC(N(C)C(N1)OC)OC)/O	MMJWDXAOHVLQMW-CFRRUZFISA-N	282	1583523701784
participant_15	M27840	C/C=C/C/C(=C/CC(=O)CCCC1=NC(C)N(C)C(C1)OC)/O	OCGDNCCDCMHZKC-SYHUXOJYSA-N	342	1583523717999
participant_15	M27841	C/C=C/C/C(=C/CC(=O)CCCC1=NC(=C)N(C)C(C1)OC)/O	VTALMGHVEIOCTD-SYHUXOJYSA-N	377	1583523726565
participant_15	M27842	C/C=C/C/C(=C/CC(=O)CCCC1=NC(=C)N(C)C(=C1)OC)/O	UIKGQINIWCYPJD-SYHUXOJYSA-N	426	1583523729516
participant_15	M27843	C/C=C/C/C(=C/CC(=O)C/C=C/C1=NC(=C)N(C)C(=C1)OC)/O	SJPZFGDUUPKNRJ-CMKLIGMDSA-N	400	1583523746550
participant_15	M27844	C/C=C/C/C(=C/CC(=O)/C=C/CC1=NC(=C)N(C)C(=C1)OC)/O	DZWVLXBHKPDGIU-AEMTYWKFSA-N	397	1583523752866
participant_15	M27845	C/C=C/C/C(=C/CC(=O)CCCc1cc(n(C)c(=N)n1)OC)/O	NRYNYNIJEWIBRH-ZSNZNKCRSA-N	426	1583523773034
participant_15	M27846	C/C=C/C/C(=C/CC(=O)CCCc1cc(n(C)c(=O)n1)OC)/O	NCQZLDRNADWOCP-IBXIYJDRSA-N	431	1583523783465
participant_15	M27847	C/C=C/C/C(=C/CC(=O)CCCc1nc(=O)n(C)c(n1)OC)/O	KQMPCHXLONNWQY-XWCDRKNNSA-N	407	1583523803135
participant_15	M27848	C/C=C/C/C(=C/CC(=O)CCCc1nc(=O)[nH]c(n1)OC)/O	QTLRIWQYZADLHI-XVRQLKFYSA-N	394	1583523815692
participant_15	M27849	C/C=C/C/C(=C/CC(=O)CCCc1cc([nH]c(=O)n1)OC)/O	OBMAHBJKURZUDL-XEXZRBJFSA-N	418	1583523821631
participant_15	M27850	C/C=C/C/C(=C/CC(=O)CCCc1cc(CC)[nH]c(=O)n1)/O	ZEWIWJWZESTKSX-CKZOPDQXSA-N	404	1583523824715
participant_15	M27851	C/C=C/C/C(=C/CC(=O)CCCC1=NC(NC(=C1)OC)O)/O	QHULSKNZAJLOCU-XEXZRBJFSA-N	376	1583523834299
participant_15	M27852	C/C=C/C/C(=C/CC(=O)CCCc1cc([n+](C)c(n1)O)OC)/O	NCQZLDRNADWOCP-IBXIYJDRSA-O	511	1583523843428
participant_15	M27853	C/C=C/C/C(=C/CC(=O)CCCc1cc([n+](CC)c(n1)O)OC)/O	ANRNOBFALXUYQV-FTQKHDRASA-O	486	1583523843607
participant_15	M27854	C/C=C/C/C(=C/CC(=O)CCCC1=NC(N(C)C(=C1)OC)O)/O	QBFPSZKHFJKNOQ-IBXIYJDRSA-N	389	1583523863316
participant_15	M27855	C/C=C/C/C(=C/CC(=O)CCCc1cc([n+](c(n1)O)O)OC)/O	NKBLSTRWLXSQHQ-XEXZRBJFSA-O	493	1583523912194
participant_15	M27856	C/C=C/C/C(=C/CC(=O)CCCc1cc([n+](c(n1)O)Cl)OC)/O	ABUNNUTTZVFQKZ-XEXZRBJFSA-O	496	1583523920151
participant_15	M27857	C/C=C/C/C(=C/CC(=O)CCCc1cc([n+](c(n1)O)Br)OC)/O	JJNQDWKDTKQGTP-XEXZRBJFSA-O	493	1583523924055
participant_15	M27858	C/C=C/C/C(=C/CC(=O)CCCc1cc([n+](C)c(C)n1)OC)/O	QPUUJAJLVDLWBZ-SYHUXOJYSA-O	496	1583523929583
participant_15	M27859	C/C=C/C/C(=C/CC(=O)CCCc1cc([n+](C)c(Cl)n1)OC)/O	CRFQTBWZLKZUKK-IBXIYJDRSA-O	464	1583523933660
participant_15	M27860	C/C=C/C/C(=C/CC(=O)CCCc1cc([n+](C)c(Br)n1)OC)/O	DRRDMLWDFUNZHC-IBXIYJDRSA-O	471	1583523936670
participant_15	M27861	C/C=C/C/C(=C/CC(=O)CCCc1cc([n+](C)c(n1)S)OC)/O	FSVVSICXWAXJGT-IBXIYJDRSA-O	471	1583523941367
participant_15	M27862	C/C=C/C/C(=C/CC(=O)C/C=C/c1cc([n+](C)c(n1)O)OC)/O	NAWFORAAHRDMLN-GKKWSDHBSA-O	439	1583523951931
participant_15	M27863	C[n+]1c(cc(CCCC(=O)C/C=C(/C/C=C/O)\O)nc1O)OC	WWDKVQGKBSEMNG-CWARUDMJSA-O	461	1583523971601
participant_15	M27864	C/C=C/C/C(=C/CC(=O)CCCc1cc([n+](C)c(n1)O)OCl)/O	FWXSOLLPPGTPBW-XEXZRBJFSA-O	489	1583523983544
participant_15	M27865	C/C=C/C/C(=C/CC(=O)CCCc1cc([n+](c(n1)O)S)OC)/O	CDKPPAWRKXCPRS-XEXZRBJFSA-O	485	1583523989965
participant_15	M27866	C/C=C/C/C(=C/CC(=O)CCCc1cc([n+](C)c(n1)OC)OC)/O	USAVPQPKCHENRU-CFRRUZFISA-O	456	1583524005268
participant_15	M27867	C/C=C/C/C(=C/CC(=O)CCCc1c(C)c([n+](C)c(n1)O)OC)/O	HUGSQRFPGQOJID-VOFJSPPXSA-O	507	1583524015450
participant_15	M27868	C/C=C/C/C(=C/CC(=O)CCCc1cc([n+](C)c(n1)O)O)/O	GISAKXCUZIVKDG-XEXZRBJFSA-O	515	1583524022831
participant_15	M27869	C/C=C/C/C(=C/CC(=O)CCCc1cc(Cl)[n+](C)c(n1)O)/O	RNKCQUYPJYETNM-XEXZRBJFSA-O	500	1583524037732
participant_15	M27870	C/C=C/C/C(=C/CC(=O)CCCc1cc(Cl)[n+](C)c(Cl)n1)/O	UVDNBIIAPDHHOK-XEXZRBJFSA-O	444	1583524039782
participant_15	M27871	C[n+]1c(cc(CCCC(=O)C/C=C(/C/C=C/Cl)\O)nc1Cl)Cl	FSCIWJIKDLRLIR-JHEHZKLWSA-O	383	1583524042040
participant_15	M27872	C/C=C/C/C(=C/CC(=O)CCCc1cc(Cl)[n+](C)c(C)n1)/O	QBQCSAMWDJCUBL-QPYLURDPSA-O	492	1583524045533
participant_15	M27873	C/C=C/C/C(=C/CC(=O)CCCc1cc(C)[n+](C)c(C)n1)/O	SAFXZIHWHFPMSJ-CIZAXAEGSA-O	526	1583524046551
participant_15	M27874	C/C=C/C/C(=C/CC(=O)CCCc1cc(C)[n+](C)c(C)n1)/C	GAFFDADYZAFYLW-SIKOUFMJSA-N	504	1583524050868
participant_15	M27875	C/C=C/C/C(=C/CC(=O)CCCc1cc(C)[n+](c(C)n1)O)/O	RWWFMQOPHYVRLF-PUSVMIJTSA-O	523	1583524059216
participant_15	M27876	C/C=C\C/C(=C\CC(=O)CCCc1cc(C)[n+](C)c(C)n1)/O	SAFXZIHWHFPMSJ-DIKANGAXSA-O	526	1583524108284
[truncated: 490 more rows]
