# Supplementary material for: Individual and collective human intelligence in drug design: evaluating the search strategy
Source: J Cheminform. 2021 Oct 11;13:80. doi: 10.1186/s13321-021-00556-6 (PMC8507178; doi:10.1186/s13321-021-00556-6)
Supplement: Supplementary file 3 — Additional file 3. raw data of case study experiments. [file 13321_2021_556_MOESM3_ESM.zip › experiments_raw_data/L1_collective_smiles.csv]

participant_code	mol_id	smiles	inchikey	score	timestamp
participant_29	M1	C	VNWKTOKETHGBQD-UHFFFAOYSA-N	0	1585901271978
participant_29	M2	CC	OTMSDBZUPAUEDD-UHFFFAOYSA-N	103	1585901330887
participant_29	M3	CCC	ATUOYWHBWRKTHZ-UHFFFAOYSA-N	110	1585901331917
participant_29	M4	CCCC	IJDNQMDRQITEOD-UHFFFAOYSA-N	114	1585901333280
participant_29	M5	CCCCC	OFBQJSOFQDEBGM-UHFFFAOYSA-N	113	1585901334829
participant_29	M6	CCCCCC	VLKZOEOYAKHREP-UHFFFAOYSA-N	110	1585901335990
participant_29	M7	C1CCCCC1	XDTMQSROBMDMFD-UHFFFAOYSA-N	0	1585901337448
participant_29	M8	CC1CCCCC1	UAEPNZWRGJTJPN-UHFFFAOYSA-N	31	1585901341824
participant_29	M9	CCC1CCCCC1	IIEWJVIFRVWJOD-UHFFFAOYSA-N	38	1585901342794
participant_29	M10	CCCC1CCCCC1	DEDZSLCZHWTGOR-UHFFFAOYSA-N	44	1585901344240
participant_29	M310	C1CCC2CCCC2C1	BNRNAKTVFSZAFA-UHFFFAOYSA-N	0	1585901345774
participant_29	M65459	CC12CCCCC2CCC1	GGWBGCSGJCRVIQ-UHFFFAOYSA-N	25	1585901348410
participant_29	M65460	CCC12CCCCC2CCC1	CKYHZKOVCRSIID-UHFFFAOYSA-N	37	1585901350041
participant_29	M65461	CCCC12CCCCC2CCC1	AMBWMXVBCOTXFB-UHFFFAOYSA-N	42	1585901355952
participant_29	M8452	c1ccc2CCCc2c1	PQNFLJBBNBOBRQ-UHFFFAOYSA-N	180	1585901365613
participant_29	M16058	c1ccc2c(c1)CCN2	LPAGFVYQRIESJQ-UHFFFAOYSA-N	215	1585901373115
participant_29	M8482	c1ccc2c(c1)CCO2	HBEDSQVIWPRPAY-UHFFFAOYSA-N	196	1585901377007
participant_29	M16059	c1ccc2c(c1)NCN2	MXMZCLLIUQEKSN-UHFFFAOYSA-N	217	1585901382115
participant_29	M65462	c1ccc2c(c1)NCO2	HRCMXYXVAWHBTH-UHFFFAOYSA-N	215	1585901386007
participant_29	M65463	CC1CNc2ccccc12	BFQARNDIMKOOQQ-UHFFFAOYSA-N	257	1585901402602
participant_29	M65464	CCC1CNc2ccccc12	AYIYBBZENMJOER-UHFFFAOYSA-N	262	1585901403836
participant_29	M65465	CCCC1CNc2ccccc12	WVWYYNXZXLLXOD-UHFFFAOYSA-N	261	1585901405553
participant_29	M65466	CCCCC1CNc2ccccc12	LALRFEQBOIQRND-UHFFFAOYSA-N	256	1585901408278
participant_29	M65467	CCCCCC1CNc2ccccc12	XPYPOBMWELCIFE-UHFFFAOYSA-N	244	1585901409754
participant_29	M65468	CCCCCCC1CNc2ccccc12	LZXHIFCYGPBUKI-UHFFFAOYSA-N	227	1585901410913
participant_29	M65469	CCCCCCCC1CNc2ccccc12	WGZIBBHGGQKIEF-UHFFFAOYSA-N	205	1585901412136
participant_29	M65470	CCCCCCCCC1CNc2ccccc12	PZAPTFUXNBVNSE-UHFFFAOYSA-N	182	1585901413258
participant_29	M65471	CCCCCCCCCC1CNc2ccccc12	BJIANMLLOVYJJD-UHFFFAOYSA-N	160	1585901414517
participant_29	M65472	C1CCC(CC1)CCCC2CNc3ccccc23	WPFCLTPYMMFPSZ-UHFFFAOYSA-N	142	1585901416359
participant_29	M65473	C1CCC(CC1)CCNC2CNc3ccccc32	JSQKMYVRJSIPBJ-UHFFFAOYSA-N	153	1585901422795
participant_29	M65474	C1CCC(CC1)CNCC2CNc3ccccc23	FZWAWNARABXOSF-UHFFFAOYSA-N	152	1585901430946
participant_29	M65475	C1CCC(CC1)NNCC2CNc3ccccc23	OCMLBJWOGKYKQG-UHFFFAOYSA-N	180	1585901434519
participant_29	M65476	C1CCC(CC1)NCCC2CNc3ccccc23	PXSROLSVXQWTFS-UHFFFAOYSA-N	153	1585901438205
participant_29	M65477	C1CCC(CC1)NSCC2CNc3ccccc23	DNBAVSHTORTUBS-UHFFFAOYSA-N	149	1585901442338
participant_29	M65478	CC(CC1CNc2ccccc12)NC3CCCCC3	ODTIPUZVKKTHJQ-UHFFFAOYSA-N	178	1585901450743
participant_29	M65479	C1CCC(CC1)NC(CC2CNc3ccccc23)O	BLKJUFOONGDOMP-UHFFFAOYSA-N	173	1585901454439
participant_29	M65480	C1CCC(CC1)NC(=O)CC2CNc3ccccc23	HAWCJVBRWOODCF-UHFFFAOYSA-N	147	1585901462718
participant_29	M65481	c1ccc2c(c1)C(CC=O)CN2	WIXOJWZPQDROFT-UHFFFAOYSA-N	211	1585901501894
participant_29	M65482	CCC1CNc2cc(C)ccc12	ROTPYJPXIQPRLA-UHFFFAOYSA-N	337	1585901517088
participant_29	M65483	CCC1CNc2cc(ccc12)F	CJIBGXBXTJGSSD-UHFFFAOYSA-N	316	1585901521772
participant_29	M65484	CCC1CNc2cc(ccc12)Cl	QSFIGLOYCFOSPU-UHFFFAOYSA-N	290	1585901526614
participant_29	M65485	CCC1CNc2cc(ccc12)O	IOCDZCFHKAGEDK-UHFFFAOYSA-N	330	1585901533657
participant_29	M65486	CCC1CNc2cc(ccc12)N	VJFPJRNNCNHAIM-UHFFFAOYSA-N	290	1585901537194
participant_29	M65487	CCc1ccc2C(CC)CNc2c1	GNJVCWRFIODCFI-UHFFFAOYSA-N	321	1585901555153
participant_29	M65488	CCCc1ccc2C(CC)CNc2c1	OKBOWNJORHUNBQ-UHFFFAOYSA-N	324	1585901557513
participant_29	M65489	CCCCc1ccc2C(CC)CNc2c1	NEQZYBABMKRPDM-UHFFFAOYSA-N	339	1585901559248
participant_29	M65490	CCCCCc1ccc2C(CC)CNc2c1	YCSHSNSLCAPYFG-UHFFFAOYSA-N	315	1585901562932
participant_29	M65491	CCCCCCc1ccc2C(CC)CNc2c1	LUEUSBKCHWNVCR-UHFFFAOYSA-N	287	1585901564379
participant_29	M65492	CCCCCCCc1ccc2C(CC)CNc2c1	UPHASFZDFXMXOB-UHFFFAOYSA-N	255	1585901565746
participant_29	M65493	CCCCCCCCc1ccc2C(CC)CNc2c1	OHXMFTGTCGQGPT-UHFFFAOYSA-N	223	1585901567369
participant_29	M65494	CCC1CNc2cc(CCCC3CCCC3)ccc12	IQFFGJKAFZTUAI-UHFFFAOYSA-N	230	1585901569102
participant_29	M65495	CCC1CNc2cc(CCCC3(C)CCCC3)ccc12	KWBMMVOPVOQDPM-UHFFFAOYSA-N	260	1585901589429
participant_29	M65496	CCCCC(C)CCCc1ccc2C(CC)CNc2c1	ZWKGAZBVYHPDAT-UHFFFAOYSA-N	292	1585901598031
participant_29	M65497	CCC(C)Cc1ccc2C(CC)CNc2c1	BUIOULYIKNISPP-UHFFFAOYSA-N	357	1585901608910
participant_29	M65498	CCC1CNc2cc(ccc12)CC(C)SC	XOYSRRPMJIVBSD-UHFFFAOYSA-N	383	1585901619023
participant_29	M65499	CCC1CNc2cc(ccc12)SC(C)SC	ZBMRAEAVHAPOAP-UHFFFAOYSA-N	345	1585901625479
participant_29	M65500	CCC(C)Sc1ccc2C(CC)CNc2c1	DLBPLIARDZBOTQ-UHFFFAOYSA-N	351	1585901632987
participant_29	M65501	CCC1CNc2cc(ccc12)CSCC	PXPJRVFHLLRKMY-UHFFFAOYSA-N	310	1585901648131
participant_29	M65502	CCC1CNc2cc(ccc12)CSSC	RAWALLHPBXYGKW-UHFFFAOYSA-N	321	1585901650490
participant_29	M65503	CCC1CNc2cc(ccc12)CCSC	AYBPFAHGAIEIBB-UHFFFAOYSA-N	315	1585901658027
participant_29	M65504	CCC1CNc2cc(ccc12)CC(C)SN	ZXPLFTZMAVBVFJ-UHFFFAOYSA-N	321	1585901672648
participant_29	M65505	CCC1CNc2cc(ccc12)CN(C)SN	YIJXNPKFURNACA-UHFFFAOYSA-N	351	1585901674547
participant_29	M65506	CCC1CNc2cc(ccc12)CN(C)SC	QPTVVQGFJOJEGO-UHFFFAOYSA-N	345	1585901680971
participant_29	M65507	CCC1CNc2cc(ccc12)CC(O)SC	QNVKYIHBYAZCDR-UHFFFAOYSA-N	358	1585901688079
participant_29	M65508	CCC1CNc2cc(ccc12)CC(=O)SC	JVKXIJCRZJSYDK-UHFFFAOYSA-N	309	1585901691943
participant_29	M65509	CCC1C=Nc2cc(ccc12)CC(C)SC	YMGPGGGDACVOHA-UHFFFAOYSA-N	387	1585901703686
participant_29	M65510	CCc1c[nH]c2cc(ccc12)CC(C)SC	MVMSEOUOHBERSX-UHFFFAOYSA-N	404	1585901712619
participant_29	M65511	CCc1c[nH]c2cc(ccc12)CC(CC)SC	NWFUEONDJQKHOM-UHFFFAOYSA-N	363	1585901726129
participant_29	M65512	CCCC(Cc1ccc2c(CC)c[nH]c2c1)SC	VHDQVURDEUPHAB-UHFFFAOYSA-N	348	1585901728080
participant_29	M65513	CCCCC(Cc1ccc2c(CC)c[nH]c2c1)SC	WFZOSMOJADEPNW-UHFFFAOYSA-N	331	1585901729680
participant_29	M65514	CCCCCC(Cc1ccc2c(CC)c[nH]c2c1)SC	LOICBAJWYUCSGC-UHFFFAOYSA-N	308	1585901731281
participant_29	M65515	CCCCCCC(Cc1ccc2c(CC)c[nH]c2c1)SC	QSUXTTDMEMQXLA-UHFFFAOYSA-N	282	1585901734338
participant_29	M65516	CCc1c[nH]c2cc(ccc12)CC(CC3CCCC3)SC	TUACMXQNXSBASC-UHFFFAOYSA-N	275	1585901735918
participant_29	M65517	CCc1c[nH]c2c(C)c(ccc12)CC(C)SC	CTVSZBZTMFIONF-UHFFFAOYSA-N	405	1585901966806
participant_29	M65518	CCc1c[nH]c2c(C)c(cc(C)c12)CC(C)SC	HDWYJXBHYSTAHH-UHFFFAOYSA-N	368	1585901973360
participant_29	M65519	CCc1c[nH]c2c(C)c(CC(C)SC)c(C)c(C)c12	SWQUFGSVXMNINC-UHFFFAOYSA-N	321	1585901976048
participant_29	M65520	CCc1c[nH]c2cc(CC(C)SC)c(C)c(C)c12	UNNYEKHUNVBYAZ-UHFFFAOYSA-N	362	1585901980771
participant_29	M65521	CCc1c[nH]c2cc(cc(C)c12)CC(C)SC	BMZCYGWNHAFVSO-UHFFFAOYSA-N	382	1585901984096
participant_29	M65522	CCc1c[nH]c2cc(CC(C)SC)c(C)cc12	LXYGFEGJTHZNIK-UHFFFAOYSA-N	382	1585901989350
participant_29	M65523	CCc1c[nH]c2c1ccc(CC(C)SC)c2Cl	WKCGOSUFBBBDRS-UHFFFAOYSA-N	378	1585901998703
participant_29	M65524	CCc1c[nH]c2c(CC)c(ccc12)CC(C)SC	RFOMBPHULIHKGR-UHFFFAOYSA-N	382	1585902010590
participant_29	M65525	CCCc1c(ccc2c(CC)c[nH]c12)CC(C)SC	HTAKNXJFHHXTFJ-UHFFFAOYSA-N	372	1585902011732
participant_29	M65526	CCCCc1c(ccc2c(CC)c[nH]c12)CC(C)SC	TXPNRBNVJWCJBI-UHFFFAOYSA-N	354	1585902013073
participant_29	M65527	CCCCCc1c(ccc2c(CC)c[nH]c12)CC(C)SC	OTKRYXBAYHBALN-UHFFFAOYSA-N	329	1585902015448
participant_29	M65528	CCCC(C)Cc1c(ccc2c(CC)c[nH]c21)CC(C)SC	KDIFTNASODGXMD-UHFFFAOYSA-N	354	1585902019073
participant_29	M65529	CC(Cc1ccc2c(CCl)c[nH]c2c1C)SC	JCKCAFSIQCZSJL-UHFFFAOYSA-N	390	1585902029258
participant_29	M65530	CCc1c[nH]c2c(C)c(ccc12)CC(N)SC	GSJSWKPOEMNKKW-UHFFFAOYSA-N	355	1585902035555
participant_29	M65531	CCc1c[nH]c2c(C)c(ccc12)CN(C)SC	XBPVIMFVDBWHNE-UHFFFAOYSA-N	382	1585902042820
participant_29	M65532	CCc1c[nH]c2c(C)c(ccc12)CC(C)S(=O)C	AWAFCJIHAPOCQU-UHFFFAOYSA-N	376	1585902052198
participant_29	M65533	CCc1c[nH]c2c(C)c(ccc12)CC(C)S(=O)(=O)C	ZMQWXYSDIISJPZ-UHFFFAOYSA-N	359	1585902054315
participant_29	M65534	CC(C)c1c[nH]c2c(C)c(ccc12)CC(C)SC	KIOCZZQRHYOYLL-UHFFFAOYSA-N	398	1585902065750
participant_29	M65535	CCC(C)c1c[nH]c2c(C)c(ccc12)CC(C)SC	ZYXMQLHRWDXDKK-UHFFFAOYSA-N	406	1585902069102
participant_29	M65536	CCC(=C)c1c[nH]c2c(C)c(ccc12)CC(C)SC	BOSTWEAAPJUDKP-UHFFFAOYSA-N	389	1585902074612
participant_29	M65537	CCC(=O)c1c[nH]c2c(C)c(ccc12)CC(C)SC	ZVLGFJHDGRWZDW-UHFFFAOYSA-N	389	1585902077854
participant_29	M65538	CC(Cc1ccc2c(c[nH]c2c1C)C(C)OC)SC	NKLHKVBEGHTVNB-UHFFFAOYSA-N	402	1585902089149
participant_29	M65539	CC(Cc1ccc2c(c[nH]c2c1C)C(C)ON)SC	WJTQPRHDGBFSQZ-UHFFFAOYSA-N	383	1585902092509
participant_29	M65540	CC(CN)c1c[nH]c2c(C)c(ccc12)CC(C)SC	YYUGZKYIICRXAP-UHFFFAOYSA-N	388	1585902096722
participant_29	M65541	CC(Cc1ccc2c(c[nH]c2c1C)C(C)C(C)N)SC	VCGMVXWNGCRCHP-UHFFFAOYSA-N	383	1585902100784
participant_29	M65542	CC(Cc1ccc2c(c[nH]c2c1C)C(C)C(N)O)SC	AVUGTWWSKWQHLW-UHFFFAOYSA-N	408	1585902104041
participant_29	M65543	CC(Cc1ccc2c(c[nH]c2c1C)C(C)C(=O)N)SC	MBQFYQDAKLHWLF-UHFFFAOYSA-N	371	1585902107819
participant_29	M65545	CC(Cc1ccc2c(c[nH]c2c1C)C(C)C(C)O)SC	QQIYVVLIPIMVNI-UHFFFAOYSA-N	413	1585902116343
participant_29	M65546	CC(Cc1ccc2c(c[nH]c2c1C)C(C)C(=O)C)SC	PKVBZPGHQJRDFK-UHFFFAOYSA-N	384	1585902122234
participant_29	M65548	CC(Cc1ccc2c(c[nH]c2c1C)C(C)C(C)OC)SC	UQMYHTDGUCHCDX-UHFFFAOYSA-N	387	1585902128427
participant_29	M65551	CCC(C(C)c1c[nH]c2c(C)c(ccc12)CC(C)SC)O	KMAKCISPZJKIQJ-UHFFFAOYSA-N	420	1585902136919
participant_29	M65552	CCCC(C(C)c1c[nH]c2c(C)c(ccc12)CC(C)SC)O	QOAAZIGXNVUUSZ-UHFFFAOYSA-N	410	1585902139067
participant_29	M65553	CC(Cc1ccc2c(c[nH]c2c1C)C3CCCCC3O)SC	PAVOZVAFOJVENO-UHFFFAOYSA-N	313	1585902140507
participant_29	M65554	CC(Cc1ccc2c(c[nH]c2c1C)C3CCCC3O)SC	YXOKDFJEDBSMCH-UHFFFAOYSA-N	343	1585902149687
participant_29	M65555	CCCCC(C(C)c1c[nH]c2c(C)c(ccc12)CC(C)SC)O	LPFRKPZLPYMSEU-UHFFFAOYSA-N	395	1585902160469
participant_29	M65556	CCCCCC(C(C)c1c[nH]c2c(C)c(ccc12)CC(C)SC)O	NIOYZMDPDKCVAL-UHFFFAOYSA-N	372	1585902161629
participant_29	M65557	CCCCCCC(C(C)c1c[nH]c2c(C)c(ccc12)CC(C)SC)O	KOAGNJYPWYFVIW-UHFFFAOYSA-N	344	1585902163378
participant_29	M65558	CC(Cc1ccc2c(c[nH]c2c1C)C(C)C(C3CCCCC3)O)SC	YIQKUJHCWKWIEY-UHFFFAOYSA-N	298	1585902164745
participant_29	M65627	CCC(Cc1c[nH]c2c(C)c(ccc12)CC(C)SC)O	GNLOGUVHSZROOE-UHFFFAOYSA-N	409	1585902726080
participant_04	M65551	CCC(C(C)c1c[nH]c2c(C)c(ccc12)CC(C)SC)O	KMAKCISPZJKIQJ-UHFFFAOYSA-N	420	1585902972100
participant_04	M65665	CC(Cc1ccc2c(c[nH]c2c1C)C(C)C(NC)O)SC	OSSQLHHYUSYERD-UHFFFAOYSA-N	441	1585902999613
participant_04	M65666	CC(Cc1ccc2c(c[nH]c2[n+]1C)C(C)C(NC)O)SC	ZISBWIWENFCFPH-UHFFFAOYSA-O	446	1585903016905
participant_04	M65667	CC(Cc1cnc2c(c[nH]c2[n+]1C)C(C)C(NC)O)SC	FEZFIWKXJMFVED-UHFFFAOYSA-O	379	1585903019746
participant_04	M65668	CC(c1c[nH]c2c1ccc(CC(O)SC)[n+]2C)C(NC)O	PRGWXDZXXJWOER-UHFFFAOYSA-O	440	1585903049224
participant_04	M65669	CC(c1c[nH]c2c1ccc(CC(=O)SC)[n+]2C)C(NC)O	YYDYMSHJQMESOE-UHFFFAOYSA-O	421	1585903054860
participant_04	M65670	CCC(Cc1ccc2c(c[nH]c2[n+]1C)C(C)C(NC)O)SC	ZWULYOOHWZSRAI-UHFFFAOYSA-O	425	1585903089345
participant_04	M65671	CCCC(Cc1ccc2c(c[nH]c2[n+]1C)C(C)C(NC)O)SC	WLLFMKFBHQQKGI-UHFFFAOYSA-O	414	1585903092138
participant_04	M65672	CCCCC(Cc1ccc2c(c[nH]c2[n+]1C)C(C)C(NC)O)SC	OACDVIKBONJEGW-UHFFFAOYSA-O	399	1585903094399
participant_04	M65673	CCCCCC(Cc1ccc2c(c[nH]c2[n+]1C)C(C)C(NC)O)SC	FXHVYQJXNSQGQN-UHFFFAOYSA-O	375	1585903097592
participant_04	M65674	CCCCCCC(Cc1ccc2c(c[nH]c2[n+]1C)C(C)C(NC)O)SC	OTKYAPBDOZFLQW-UHFFFAOYSA-O	347	1585903107353
participant_04	M65675	CC(c1c[nH]c2c1ccc(CC(C3CCCCC3)SC)[n+]2C)C(NC)O	VJGITMXRZYNTSP-UHFFFAOYSA-O	302	1585903110035
participant_04	M65676	CC(c1c[nH]c2c1ccc(CC3CCCCS3)[n+]2C)C(NC)O	BCKCHDJYYDJNPU-UHFFFAOYSA-O	333	1585903199305
participant_04	M65677	CCC(c1c[nH]c2c1ccc(CC(C)SC)[n+]2C)C(NC)O	CNZZPTREJUWMIH-UHFFFAOYSA-O	440	1585903235763
participant_04	M65678	CC(Cc1cc2CCC(c3c[nH]c(c23)[n+]1C)C(NC)O)SC	XPIXTJHHLCFBCX-UHFFFAOYSA-O	368	1585903238830
participant_04	M65679	CC(Cc1ccc2c(C(C)C(NC)O)c(C)[nH]c2[n+]1C)SC	MJPGBOWLDAXLMO-UHFFFAOYSA-O	437	1585903266878
participant_04	M65680	CC(Cc1ccc2c3C(C)C(NC)OCc3[nH]c2[n+]1C)SC	PBAHBCRKKHCCJX-UHFFFAOYSA-O	371	1585903270115
participant_04	M65681	CC(Cc1ccc2c(c[nH]c2[n+]1C)C(C)C(=O)NC)SC	ANFUKXKSVJNPHM-UHFFFAOYSA-O	415	1585903284295
participant_04	M65682	CC(Cc1ccc2c(c[nH]c2[n+]1C)C(=C)C(=O)NC)SC	JFOMCBXIWRMNRK-UHFFFAOYSA-O	381	1585903292428
participant_04	M65683	CC[n+]1c(ccc2c(c[nH]c21)C(C)C(NC)O)CC(C)SC	LDMOJGCFOIUAND-UHFFFAOYSA-O	434	1585903380474
participant_04	M65684	CCC[n+]1c(ccc2c(c[nH]c21)C(C)C(NC)O)CC(C)SC	TVTHVDUTKABPIL-UHFFFAOYSA-O	423	1585903387479
participant_04	M65685	CCCC[n+]1c(ccc2c(c[nH]c21)C(C)C(NC)O)CC(C)SC	GGDKKJGNJRDNPB-UHFFFAOYSA-O	407	1585903389910
participant_04	M65686	CCCCC[n+]1c(ccc2c(c[nH]c21)C(C)C(NC)O)CC(C)SC	WACIEFGDVSOTHX-UHFFFAOYSA-O	383	1585903391658
participant_04	M65687	CCCCCC[n+]1c(ccc2c(c[nH]c21)C(C)C(NC)O)CC(C)SC	GNSQYNOIZPHKRP-UHFFFAOYSA-O	354	1585903394988
participant_04	M65688	CC(Cc1ccc2c(c[nH]c2[n+]1C3CCCCC3)C(C)C(NC)O)SC	RXOWZXGZYOVKSE-UHFFFAOYSA-O	310	1585903396386
participant_04	M65689	CC(Cc1ccc2c(c[nH]c2[n+]1-c3ccccc3)C(C)C(NC)O)SC	FBQXQRLOVVCCSY-UHFFFAOYSA-O	384	1585903401949
participant_04	M65690	CC(Cc1ccc2c(c[nH]c2[n+]1-c3ccccn3)C(C)C(NC)O)SC	GDIQCFSBGJCMCK-UHFFFAOYSA-O	401	1585903416048
participant_04	M65691	CC(Cc1ccc2c(c[nH]c2[n+]1-c3ncccn3)C(C)C(NC)O)SC	ASRHNUQOQWNBCI-UHFFFAOYSA-O	384	1585903420509
participant_04	M65692	CC(Cc1ccc2c(c[nH]c2[n+]1-c3cnccn3)C(C)C(NC)O)SC	KMMZMDINHIMTKB-UHFFFAOYSA-O	415	1585903447117
participant_04	M65693	CC(Cc1ccc2c(c[nH]c2c1-c3cnccn3)C(C)C(NC)O)SC	DTSACJZJGXKRSX-UHFFFAOYSA-N	399	1585903465614
participant_04	M65694	CC(Cc1ncc2c(c[nH]c2[n+]1-c3cnccn3)C(C)C(NC)O)SC	OAOIIAHQESFFSN-UHFFFAOYSA-O	373	1585903472456
participant_04	M65695	CC(Cc1cnc2c(c[nH]c2[n+]1-c3cnccn3)C(C)C(NC)O)SC	HPCLXGRTHBDETP-UHFFFAOYSA-O	357	1585903480969
participant_04	M65696	CC(Cc1cc[n+]2c(c[nH]c2[n+]1-c3cnccn3)C(C)C(NC)O)SC	JQUAPVRFTCWKHP-UHFFFAOYSA-O	383	1585903490200
participant_04	M65697	CC(Cc1ccc2c(c[nH]c2[n+]1-c3cnccn3)C(C)C(NC)O)SF	YEGDKIKZTJZENQ-UHFFFAOYSA-O	395	1585903540669
participant_04	M65698	CC(c1c[nH]c2c1ccc(CC(F)SC)[n+]2-c3cnccn3)C(NC)O	ZZEOIXFQZNWAKE-UHFFFAOYSA-O	396	1585903558082
participant_04	M65699	Cc1cncc(n1)-[n+]2c(ccc3c(c[nH]c32)C(C)C(NC)O)CC(C)SC	UETMGIHCKZLKTF-UHFFFAOYSA-O	407	1585903578090
participant_04	M65700	CCNC(C(C)c1c[nH]c2c1ccc(CC(C)SC)[n+]2C)O	IPVUWIYWDYUWSJ-UHFFFAOYSA-O	434	1585903728740
participant_04	M65701	CCCNC(C(C)c1c[nH]c2c1ccc(CC(C)SC)[n+]2C)O	KRDLCVOOJBFVHR-UHFFFAOYSA-O	413	1585903731070
participant_04	M65702	CC(C)CNC(C(C)c1c[nH]c2c1ccc(CC(C)SC)[n+]2C)O	VVNVLBJXTDRNBQ-UHFFFAOYSA-O	404	1585903740835
participant_04	M65703	CC1CNC(C(C)c2c[nH]c3c2ccc(CC(C)SC)[n+]3C)OC1	JMVPVRPFYXGUKW-UHFFFAOYSA-O	342	1585903743295
participant_04	M65704	CC1CN=C(C(C)c2c[nH]c3c2ccc(CC(C)SC)[n+]3C)OC1	QWIXTPYQRIUHKL-UHFFFAOYSA-O	365	1585903753429
participant_04	M65705	CC1=CN=C(C(C)c2c[nH]c3c2ccc(CC(C)SC)[n+]3C)OC1	LHCNFNBBHYOTLW-UHFFFAOYSA-O	385	1585903757845
participant_04	M65706	CC1=CN=C(C(=C)c2c[nH]c3c2ccc(CC(C)SC)[n+]3C)OC1	UUFQSMXQUIJBSF-UHFFFAOYSA-O	360	1585903761230
participant_04	M65707	CC1=CN=C(C(=C)c2c[nH]c3c2ccc(/C=C(\C)/SC)[n+]3C)OC1	FOAATNBJEYHFEX-MDWZMJQESA-O	329	1585903764493
participant_04	M65708	CC1=CN=C(C(C)c2c[nH]c3c2ccc(CC(C)SC)[n+]3C)NC1	XKLMVWKCSAXBDI-UHFFFAOYSA-O	384	1585903805417
participant_04	M65709	CC1=CN=C(C(C)c2c[nH]c3c2ccc(CC(C)SC)[n+]3C)SC1	MEJZGRXEKLQTIT-UHFFFAOYSA-O	385	1585903814960
participant_04	M65710	CC(Cc1ccc2c(c[nH]c2[n+]1C)C(C)C3=NC=S(C)CS3)SC	FTXGPBJLCDMEQB-UHFFFAOYSA-O	377	1585903828813
participant_04	M65711	CC(Cc1ccc2c(c[nH]c2[n+]1C)C(C)C3=NC=C(CS3)S)SC	CTOFWDKTQISNHD-UHFFFAOYSA-O	364	1585903837301
participant_04	M65712	CC1=CN=C(C(c2c[nH]c3c2ccc(CC(C)SC)[n+]3C)O)SC1	BKHONUNZUXYNBZ-UHFFFAOYSA-O	401	1585903862008
participant_04	M65713	CC1=CN=C(C(=O)c2c[nH]c3c2ccc(CC(C)SC)[n+]3C)SC1	ZKERCBDALLLIGI-UHFFFAOYSA-O	360	1585903867177
participant_04	M65714	CC(Cc1ccc2c(c[nH]c2[n+]1C)C(C(NC)O)O)SC	QAUPJIONFPAXME-UHFFFAOYSA-O	465	1585903936041
participant_04	M65715	CC(Cc1ccc2c(c[nH]c2[n+]1C)C(=O)C(NC)O)SC	JPFDHMZEEVYSEA-UHFFFAOYSA-O	426	1585903944139
participant_04	M65716	CC(Cc1ccc2c(c[nH]c2[n+]1C)C(=O)C(=O)NC)SC	VEEWPKHHQYUERB-UHFFFAOYSA-O	369	1585903946748
participant_04	M65717	CC(Cc1ccc2c(c[nH]c2[n+]1C)C(=O)C(=O)N=C)SC	HSPIETXKXCAMJX-UHFFFAOYSA-O	313	1585903949509
participant_04	M65718	CCC(Cc1ccc2c(c[nH]c2[n+]1C)C(C(NC)O)O)SC	CUAJEIYOQHUHKW-UHFFFAOYSA-O	436	1585904006912
participant_04	M65719	Cc1cc(CC(C)SC)[n+](C)c2c1c(c[nH]2)C(C(NC)O)O	MGCKIHTXGVQDJH-UHFFFAOYSA-O	418	1585904030419
participant_04	M65720	CC(Cc1cc2COC(c3c[nH]c(c23)[n+]1C)C(NC)O)SC	VNNMFTRVDYQIFR-UHFFFAOYSA-O	374	1585904034659
participant_04	M65721	CC(Cc1cc2COC(c3c[nH]c(c23)[n+]1C)C(=O)NC)SC	ORPOERQFCVBJMU-UHFFFAOYSA-O	333	1585904052105
participant_04	M65722	CC(Cc1cc2COC(c3c[nH]c(c23)[n+]1C)C(=O)N=C)SC	GXKIVDPLNOXNIK-UHFFFAOYSA-O	284	1585904054580
participant_04	M65723	C/C(=C\c1cc2COC(c3c[nH]c(c23)[n+]1C)C(=O)N=C)/SC	DSMOTSRBCHEIQS-WEVVVXLNSA-O	239	1585904057791
participant_04	M65724	CC(Cc1ccc2c3c[nH]c2[n+]1COC(C3O)NC)SC	DPITWQXWQMWNCO-UHFFFAOYSA-O	371	1585904112645
participant_04	M65725	CC(Cc1ccc2c3c[nH]c2[n+]1COC3C(NC)O)SC	RBIFZEOVVWUZHX-UHFFFAOYSA-O	393	1585904231717
participant_04	M65726	CNC(C(c1c[nH]c2c1ccc3CC(CC[n+]32)SC)O)O	YQOHYMWEARHATN-UHFFFAOYSA-O	359	1585904271616
participant_04	M65727	CC(C)C(Cc1ccc2c(c[nH]c2[n+]1C)C(C(NC)O)O)SC	SCQOGIXBCCRMRJ-UHFFFAOYSA-O	434	1585904312697
participant_04	M65728	CC1Cc2cc3c(c[nH]c3[n+](C)c2CC1SC)C(C(NC)O)O	YZRLIVBNEGRUIM-UHFFFAOYSA-O	356	1585904319075
participant_04	M65729	Cc1cc2cc3c(c[nH]c3[n+](C)c2cc1SC)C(C(NC)O)O	WDZCFGMHEHBZPC-UHFFFAOYSA-O	389	1585904324504
participant_04	M65730	Cc1c[n+]2cc3c(c[nH]c3[n+](C)c2cc1SC)C(C(NC)O)O	YVSLSZZWOAYMAH-UHFFFAOYSA-O	390	1585904335761
participant_04	M65731	Cc1c(cc2c(cc3c(c[nH]c3[n+]2C)C(C(NC)O)O)n1)SC	AGEVVKCENXIIHQ-UHFFFAOYSA-O	374	1585904344475
participant_04	M65732	CNC(C(c1c[nH]c2c1cc3c[n+](C)c(cc3[n+]2C)SC)O)O	NKODGZYSKJECGB-UHFFFAOYSA-O	389	1585904351894
participant_04	M65733	CC(Cc1ccc2c(c[nH]c2[n+]1Br)C(C(NC)O)O)SC	UKWPYTVLVFDBRB-UHFFFAOYSA-O	440	1585904377852
participant_04	M65734	CNC(C(c1c[nH]c2c1ccc(CC(Br)SC)[n+]2C)O)O	DCMXLDVVJARFMP-UHFFFAOYSA-O	424	1585904388998
participant_04	M65735	CC(Cc1ccc2c(c[nH]c2[n+]1C)C(C(NC)O)O)SBr	VPWCOVAKVCLSTF-UHFFFAOYSA-O	424	1585904398923
participant_04	M65736	CC(Cc1ccc2c(c[nH]c2[n+]1Cl)C(C(NC)O)O)SC	ZWVMRMXTNGUJOO-UHFFFAOYSA-O	440	1585904418221
participant_04	M65737	CC(Cc1ccc2c(c[nH]c2[n+]1Cl)C(C(NC)O)O)SCl	LANRDCMPHBUXCO-UHFFFAOYSA-O	386	1585904424677
participant_04	M65738	CNC(C(c1c[nH]c2c1ccc(CC(Cl)SCl)[n+]2Cl)O)O	KIHQSYCVSNBDAK-UHFFFAOYSA-O	338	1585904428239
participant_04	M65739	CNC(C(c1c[nH]c2c1ccc(CC(Cl)SCl)[n+]2Cl)Cl)O	ZIJBBXHGDMJZNI-UHFFFAOYSA-O	282	1585904431269
participant_04	M65740	CNC(C(c1c[nH]c2c1ccc(CC(Cl)SCl)[n+]2Cl)Cl)Cl	YGTDFFJFSLTFJH-UHFFFAOYSA-O	230	1585904434701
participant_04	M65741	c1cc2c(c[nH]c2[n+](c1CC(Cl)SCl)Cl)C(C(Cl)NCl)Cl	QNCFOOSNSITQJC-UHFFFAOYSA-O	182	1585904437579
participant_04	M65742	CC(Cc1ccc2c(c[nH]c2[n+]1C)C(C(NC)O)O)SF	DXGQPRBWNMKVDM-UHFFFAOYSA-O	433	1585904508334
participant_04	M65743	CNC(C(c1c[nH]c2c1ccc(CC(F)SF)[n+]2C)O)O	CLAGPEIISSVCDC-UHFFFAOYSA-O	408	1585904510209
participant_04	M65744	CNC(C(c1c[nH]c2c1ccc(CC(F)SF)[n+]2F)O)O	NRKLGMSSLZPSBG-UHFFFAOYSA-O	374	1585904511801
participant_04	M65745	CNC(C(c1c[nH]c2c1ccc(CC(F)SF)[n+]2F)F)O	KNEVPKOJRJRYMQ-UHFFFAOYSA-O	324	1585904514032
participant_04	M65746	CNC(C(c1c[nH]c2c1ccc(CC(F)SF)[n+]2F)F)F	YNSZJAWBWLVFFH-UHFFFAOYSA-O	277	1585904515818
participant_04	M65747	c1cc2c(c[nH]c2[n+](c1CC(F)SF)F)C(C(F)NF)F	WQQBDHROOMRDSW-UHFFFAOYSA-O	228	1585904517641
participant_04	M65748	CCSC(C)Cc1ccc2c(c[nH]c2[n+]1C)C(C(NC)O)O	HSZLUPJAOAYAPZ-UHFFFAOYSA-O	436	1585904535700
participant_04	M65749	CC[n+]1c(ccc2c(c[nH]c21)C(C(NC)O)O)CC(C)SCC	DZEBSEWSSXFTLP-UHFFFAOYSA-O	413	1585904540527
participant_04	M65750	CCC(Cc1ccc2c(c[nH]c2[n+]1CC)C(C(NC)O)O)SCC	QIAAXVAHNMIUSC-UHFFFAOYSA-O	382	1585904544633
participant_04	M65751	CCC(Cc1cc(C)c2c(c[nH]c2[n+]1CC)C(C(NC)O)O)SCC	FZNNVRHRMGQXMQ-UHFFFAOYSA-O	347	1585904548375
participant_04	M65752	CCC(Cc1c(C)c(C)c2c(c[nH]c2[n+]1CC)C(C(NC)O)O)SCC	LYHSNVSDUCPLNF-UHFFFAOYSA-O	332	1585904551046
participant_04	M65753	CCC(Cc1c(C)c(C)c2c(c[nH]c2[n+]1CC)C(C(NCC)O)O)SCC	AVLBOZGDYVOLOG-UHFFFAOYSA-O	320	1585904556894
participant_04	M65754	CCC(Cc1c(C)c(C)c2c(c[nH]c2[n+]1CC)C(C(NCC)OC)O)SCC	FOJRBTASVUPETM-UHFFFAOYSA-O	306	1585904559656
participant_04	M65755	CCC(Cc1c(C)c(C)c2c(c[nH]c2[n+]1CC)C(C(NCC)OC)OC)SCC	DGNLSFJXTMWBOC-UHFFFAOYSA-O	278	1585904562131
participant_29	M65714	CC(Cc1ccc2c(c[nH]c2[n+]1C)C(C(NC)O)O)SC	QAUPJIONFPAXME-UHFFFAOYSA-O	465	1585904564114
participant_04	M65756	CCC(Cc1c(C)c(C)c2c(c[nH]c2[n+]1CC)C(C(N(C)CC)OC)OC)SCC	FBDIPRZHXNHDFE-UHFFFAOYSA-O	266	1585904566120
participant_29	M65757	CC(Cc1ccc2c(c[nH]c2n1)C(C(NC)O)O)SC	ZVAFDKNIYFLWNZ-UHFFFAOYSA-N	422	1585904574191
participant_04	M65758	CCC(Nc1c(C)c(C)c2c(c[nH]c2[n+]1CC)C(C(N(C)CC)OC)OC)SCC	BTNPTIWDBABSAG-UHFFFAOYSA-O	280	1585904575037
participant_29	M65718	CCC(Cc1ccc2c(c[nH]c2[n+]1C)C(C(NC)O)O)SC	CUAJEIYOQHUHKW-UHFFFAOYSA-O	436	1585904583195
participant_29	M65759	CCCC(Cc1ccc2c(c[nH]c2[n+]1C)C(C(NC)O)O)SC	IEGPUTNJYURJSY-UHFFFAOYSA-O	424	1585904584423
participant_29	M65760	CNC(C(c1c[nH]c2c1ccc(CC(C3CC3)SC)[n+]2C)O)O	JAFWSSGGYZKDIR-UHFFFAOYSA-O	405	1585904586536
participant_04	M65761	CC(Nc1ccc2c(c[nH]c2[n+]1C)C(C(NC)O)O)SC	WKOUDIFUMCZIRB-UHFFFAOYSA-O	453	1585904596954
participant_29	M65762	CC(Cc1ccc2c(c[nH]c2[n+]1C)C(C(NC)O)OC)SC	GMPGAGFIJDSFKJ-UHFFFAOYSA-O	443	1585904600450
participant_29	M65763	CCOC(c1c[nH]c2c1ccc(CC(C)SC)[n+]2C)C(NC)O	BWPZUGSRKNWQEG-UHFFFAOYSA-O	431	1585904603733
participant_29	M65764	CCCOC(c1c[nH]c2c1ccc(CC(C)SC)[n+]2C)C(NC)O	DMFPLZAXVIPJJV-UHFFFAOYSA-O	414	1585904605618
participant_29	M65765	CCCCOC(c1c[nH]c2c1ccc(CC(C)SC)[n+]2C)C(NC)O	ZFKGTKKPPZZLMN-UHFFFAOYSA-O	404	1585904606688
participant_29	M65766	CCCCCOC(c1c[nH]c2c1ccc(CC(C)SC)[n+]2C)C(NC)O	AXOBXIKGHHSCTR-UHFFFAOYSA-O	380	1585904607906
participant_29	M65767	CCCCCCOC(c1c[nH]c2c1ccc(CC(C)SC)[n+]2C)C(NC)O	PQYWYKCRIQOHHD-UHFFFAOYSA-O	352	1585904608838
participant_29	M65768	CC(Cc1ccc2c(c[nH]c2[n+]1C)C(C(NC)O)OCC3CCCC3)SC	QPVORQQSMHXFDE-UHFFFAOYSA-O	357	1585904613678
participant_29	M65769	CC(Cc1ccc2c(c[nH]c2[n+]1C)C(C(NC)OC)O)SC	YAJQFEHUDRLDID-UHFFFAOYSA-O	447	1585904641612
participant_04	M65770	CC(C(C)SC)c1ccc2c(c[nH]c2[n+]1C)C(C(NC)O)O	JUPBSESCVXONSI-UHFFFAOYSA-O	443	1585904645324
participant_29	M65771	CC(Cc1ccc2c(c[nH]c2[n+]1C)C(C(N(C)C)O)O)SC	MBFSDALSLUEGRV-UHFFFAOYSA-O	452	1585904647795
participant_04	M65772	CC(N(C)c1ccc2c(c[nH]c2[n+]1C)C(C(NC)O)O)SC	FOVHMORGMPDQJH-UHFFFAOYSA-O	459	1585904649600
participant_29	M65773	CCN(C)C(C(c1c[nH]c2c1ccc(CC(C)SC)[n+]2C)O)O	RFDPYTNPJSSWHU-UHFFFAOYSA-O	442	1585904651038
participant_29	M65774	CCCN(C)C(C(c1c[nH]c2c1ccc(CC(C)SC)[n+]2C)O)O	SGGZUMQFXNDPRG-UHFFFAOYSA-O	431	1585904652481
participant_29	M65775	CCCCN(C)C(C(c1c[nH]c2c1ccc(CC(C)SC)[n+]2C)O)O	IORYECTYNWWCFY-UHFFFAOYSA-O	414	1585904654156
participant_29	M65776	CC(Cc1ccc2c(c[nH]c2[n+]1C)C(C(N3CCCCC3)O)O)SC	CASCWUUKZAESHD-UHFFFAOYSA-O	297	1585904655990
participant_29	M65777	CCCCCNC(C(c1c[nH]c2c1ccc(CC(C)SC)[n+]2C)O)O	YRZSQLNTLKERJR-UHFFFAOYSA-O	383	1585904660801
participant_29	M65778	CCNC(C(c1c[nH]c2c1ccc(CC(C)SC)[n+]2C)O)O	JHVAMNKIXVWPKB-UHFFFAOYSA-O	451	1585904663037
participant_29	M65779	CC(Cc1ccc2c(c[nH]c2[n+]1C)C(C(NCF)O)O)SC	OBQGHUQKHUKCAJ-UHFFFAOYSA-O	434	1585904679552
participant_29	M65780	CC(Cc1ccc2c(c[nH]c2[n+]1C)C(C(NCBr)O)O)SC	VJOSHYDDDYHBHZ-UHFFFAOYSA-O	410	1585904684750
participant_29	M65781	CC(Cc1ccc2c(c[nH]c2[n+]1C)C(C(NCCl)O)O)SC	NJNGAFRBKPLCGT-UHFFFAOYSA-O	423	1585904687958
participant_29	M65782	CC(Cc1ccc2c(c[nH]c2[n+]1C)C(C(NCS)O)O)SC	MLKYLIPJQQLLLE-UHFFFAOYSA-O	423	1585904690677
participant_29	M65783	CC(Cc1ccc2c(c[nH]c2[n+]1C)C(C(NCO)O)O)SC	XKXBCGYSIPJVJA-UHFFFAOYSA-O	432	1585904693815
participant_29	M65784	CC(Cc1ccc2c(c[nH]c2[n+]1C)C(C(NOC)O)O)SC	VCWLPRJKCRSYIE-UHFFFAOYSA-O	436	1585904699303
participant_29	M65785	CC(C)NC(C(c1c[nH]c2c1ccc(CC(C)SC)[n+]2C)O)O	OMKLXXNTLSDDDF-UHFFFAOYSA-O	426	1585904705329
participant_29	M65786	CC(Cc1ccc2c(c[nH]c2[n+]1C)C(C(NC(C)O)O)O)SC	NABZNVRFIDBCFW-UHFFFAOYSA-O	422	1585904709042
participant_29	M65787	CC(Cc1ccc2c(c[nH]c2[n+]1C)C(C(NC(=O)C)O)O)SC	PDXMWIBSXDYCRB-UHFFFAOYSA-O	436	1585904712079
participant_04	M65788	CCN(C(C)SC)c1ccc2c(c[nH]c2[n+]1C)C(C(NC)O)O	UJSWNPMGBMCGPL-UHFFFAOYSA-O	442	1585904721816
participant_29	M65789	CC(Cc1ccc2c(c[nH]c2[n+]1C)C(C(N)O)O)SC	XXCPWLJZJXKASX-UHFFFAOYSA-O	411	1585904723953
participant_04	M65790	CC(N1CCC[n+]2c1ccc3c(c[nH]c32)C(C(NC)O)O)SC	HBBKLYMKVAXOQD-UHFFFAOYSA-O	384	1585904724739
participant_29	M65791	CC(Cc1ccc2c(c[nH]c2s1C)C(C(N)O)O)SC	SSPUMYARGVYOKK-UHFFFAOYSA-N	400	1585904743157
participant_29	M65792	CC[n+]1c(ccc2c(c[nH]c21)C(C(N)O)O)CC(C)SC	XIOBJNNECAYPED-UHFFFAOYSA-O	406	1585904752861
participant_29	M65793	CC[n+]1c(ccc2c(c[nH]c21)C(C(NC)O)O)CC(C)SC	VRHXFFNCWFSFJJ-UHFFFAOYSA-O	451	1585904773321
participant_29	M65794	CCC[n+]1c(ccc2c(c[nH]c21)C(C(NC)O)O)CC(C)SC	IKGUFQQXFSSUAU-UHFFFAOYSA-O	439	1585904776391
participant_29	M65795	CCCC[n+]1c(ccc2c(c[nH]c21)C(C(NC)O)O)CC(C)SC	ZAAXTRRWTKQULR-UHFFFAOYSA-O	422	1585904778059
participant_29	M65796	CCCCC[n+]1c(ccc2c(c[nH]c21)C(C(NC)O)O)CC(C)SC	ZUESZULMUDJIGL-UHFFFAOYSA-O	396	1585904780511
participant_04	M65797	Cc1c(ccc2c(c[nH]c12)C(C(NC)O)O)N(C)C(C)SC	DINOSASNXVWCMX-UHFFFAOYSA-N	441	1585904794498
participant_04	M65798	CCc1c(ccc2c(c[nH]c12)C(C(NC)O)O)N(C)C(C)SC	HJEOQXZHYWPAIC-UHFFFAOYSA-N	448	1585904805928
participant_04	M65799	CC(N1CCCc2c1ccc3c(c[nH]c32)C(C(NC)O)O)SC	PJHIBTLZCRTMSQ-UHFFFAOYSA-N	372	1585904808435
participant_04	M65800	CC(n1cccc2c1ccc3c(cnc32)C(C(NC)O)O)SC	XCLVXNQLFMGTTD-UHFFFAOYSA-N	360	1585904814847
participant_04	M65801	CC(Cc1ccc2c(c[nH]c2[n+]1C)C(C(NBr)O)O)SC	ZZHWEHZUDDXIJE-UHFFFAOYSA-O	422	1585904916234
participant_04	M65802	CC(Cc1ccc2c(c[nH]c2[n+]1C)C(C(Br)NBr)O)SC	WCEYNBYCKYAHIN-UHFFFAOYSA-O	385	1585904918152
participant_04	M65803	CC(Cc1ccc2c(c[nH]c2[n+]1C)C(C(Br)NBr)Br)SC	OGQWWMZGCKCFJR-UHFFFAOYSA-O	338	1585904920214
participant_04	M65804	CC(Cc1ccc2c(c[nH]c2[n+]1Br)C(C(Br)NBr)Br)SC	VMECKWVIJMAHCX-UHFFFAOYSA-O	292	1585904924706
participant_04	M65805	CSC(Cc1ccc2c(c[nH]c2[n+]1Br)C(C(Br)NBr)Br)Br	HVAOYQIVDCQLJF-UHFFFAOYSA-O	228	1585904927078
participant_04	M65806	c1cc2c(c[nH]c2[n+](c1CC(Br)SBr)Br)C(C(Br)NBr)Br	QQWFLKGNZVLXBM-UHFFFAOYSA-O	186	1585904928962
participant_04	M65807	CNC(C(c1c[nH]c2c1ccc(CC(Br)SBr)[n+]2Br)Br)Br	ZFFXGUVNGPJRFO-UHFFFAOYSA-O	242	1585904940563
participant_04	M65808	CC(C(c1c[nH]c2c1ccc(CC(Br)SBr)[n+]2Br)Br)NC	YVANLHMWOJNNCC-UHFFFAOYSA-O	295	1585904941576
participant_04	M65809	CC(C(C)NC)c1c[nH]c2c1ccc(CC(Br)SBr)[n+]2Br	YWNLJGWKKJQYSG-UHFFFAOYSA-O	338	1585904943319
participant_04	M65810	CC(Cc1ccc2c(c[nH]c2[n+]1Br)C(C)C(C)NC)SBr	PIPZVBGALLRLFH-UHFFFAOYSA-O	363	1585904945932
participant_04	M65811	CC(Cc1ccc2c(c[nH]c2[n+]1C)C(C)C(C)NC)SBr	CEPPUPCECOMYJU-UHFFFAOYSA-O	387	1585904947397
participant_04	M65812	CC(Cc1ccc2c(c[nH]c2[n+]1C)C(C)C(NC)O)SBr	IZGKXNXATGVDAQ-UHFFFAOYSA-O	413	1585904953715
participant_04	M65813	CC(Cc1ccc2c(c[nH]c2[n+]1O)C(C(NC)O)O)SBr	SCRCWFGELOGCIT-UHFFFAOYSA-O	402	1585904965666
participant_04	M65814	CC(Cc1ccc2c(c[nH]c2[n+]1C)C(C(NC)O)O)SCl	VVAQTYXFMSUBJH-UHFFFAOYSA-O	424	1585905031422
participant_04	M65815	CC(Cc1ccc2c(c[nH]c2[n+]1C)C(C(NC)O)O)SN	VCNHZMILNRALJX-UHFFFAOYSA-O	424	1585905042931
participant_04	M65816	C/C(=C\c1ccc2c(c[nH]c2[n+]1C)C(C(NC)O)O)/SF	NSZPBFZVGXQDAT-SOFGYWHQSA-O	438	1585905057858
participant_04	M65817	C/C(=C\c1ccc2c(c[nH]c2[n+]1C)/C(=C(/NC)\O)/O)/SF	IKGRYQUVZNCSPO-HBUFCQDRSA-O	359	1585905068157
participant_04	M65818	C/C(=C\c1ccc2c(c[nH]c2[n+]1C)/C(=C(/N=C)\O)/O)/SF	JVHGECAMIMAYHT-HBUFCQDRSA-O	308	1585905070792
participant_04	M65819	C/C(=C\c1ccc2c(c[nH]c2[n+]1C)C(C(NC)O)O)/SC	PYUXIERKMKJTIO-VQHVLOKHSA-O	452	1585905085653
participant_29	M65820	Cc1ccc2c(c[nH]c2[n+]1C)C(C(NC)O)O	NVNWNYHIFIYGDR-UHFFFAOYSA-O	455	1585912043371
participant_29	M65821	CCc1ccc2c(c[nH]c2[n+]1C)C(C(NC)O)O	UQYOXTXMLWAEQE-UHFFFAOYSA-O	448	1585912058359
participant_29	M65822	CNC(C(c1c[nH]c2c1ccc3CC[n+]32)O)O	GTMMEUCHOOQTAT-UHFFFAOYSA-O	364	1585912065524
participant_29	M65823	CNC(C(c1c[nH]c2c1ccc(Cl)[n+]2C)O)O	PFYIZMOIBCSXNV-UHFFFAOYSA-O	412	1585912072615
participant_29	M65824	CNC(C(c1c[nH]c2c1ccc([n+]2C)S)O)O	XEKGHHWVJJUNAL-UHFFFAOYSA-O	420	1585912077920
participant_29	M65825	CNC(C(c1c[nH]c2c1ccc([n+]2C)O)O)O	ATWQCEOWOCCALP-UHFFFAOYSA-O	435	1585912082054
participant_29	M65826	CNC(C(c1c[nH]c2c1ccc(N)[n+]2C)O)O	DSSJYCNIPSKIOZ-UHFFFAOYSA-O	435	1585912089022
participant_29	M65827	Cc1ncc2c(c[nH]c2[n+]1C)C(C(NC)O)O	DSCSVSJISBZGHA-UHFFFAOYSA-O	377	1585912095871
participant_29	M65828	Cc1nnc2c(c[nH]c2[n+]1C)C(C(NC)O)O	TURDPKDPNOOTPS-UHFFFAOYSA-O	347	1585912097694
participant_29	M65829	Cc1cnc2c(c[nH]c2[n+]1C)C(C(NC)O)O	PQUIUDHQCYHLGV-UHFFFAOYSA-O	377	1585912100657
participant_29	M65830	Cc1cc2c(c[nH]c2[n+](C)c1C)C(C(NC)O)O	VDTINHUVXDPHHS-UHFFFAOYSA-O	405	1585912108561
participant_29	M65831	Cc1cc2c(c[nH]c2[n+](C)c1)C(C(NC)O)O	DASLFWPOYJVTJS-UHFFFAOYSA-O	403	1585912114212
participant_29	M65832	CNC(C(c1c[nH]c2c1ccc[n+]2C)O)O	KGNZSIUQOVFHGK-UHFFFAOYSA-O	409	1585912118215
participant_29	M65833	CC(C)c1ccc2c(c[nH]c2[n+]1C)C(C(NC)O)O	ZIEAMXVZCZLTPP-UHFFFAOYSA-O	444	1585912128265
participant_29	M65834	CCC(C)c1ccc2c(c[nH]c2[n+]1C)C(C(NC)O)O	HWHPMNUZRVHGFO-UHFFFAOYSA-O	452	1585912131440
participant_29	M65835	CCCC(C)c1ccc2c(c[nH]c2[n+]1C)C(C(NC)O)O	MYUNTEZFEJEXFU-UHFFFAOYSA-O	446	1585912133856
participant_29	M65836	CC(c1ccc2c(c[nH]c2[n+]1C)C(C(NC)O)O)SC	HDLWFFHPODRDRQ-UHFFFAOYSA-O	460	1585912153191
participant_29	M65837	CC(c1ccc2c(c[nH]c2[n+]1C)C(C(NC)O)O)NC	MFVAZWKFNRGHLQ-UHFFFAOYSA-O	461	1585912158145
participant_29	M65838	CC(c1ccc2c(c[nH]c2[n+]1C)C(C(NC)O)O)OC	YUYXIZFRKMQSQX-UHFFFAOYSA-O	460	1585912167087
participant_29	M65839	CNC(C(c1c[nH]c2c1ccc(C(N)OC)[n+]2C)O)O	PPWQUSXFJYCYTR-UHFFFAOYSA-O	423	1585912170712
participant_29	M65840	CNC(C(c1c[nH]c2c1ccc(C(O)OC)[n+]2C)O)O	GMMQUUKCSZVPMT-UHFFFAOYSA-O	423	1585912174569
participant_29	M65841	CNC(C(c1c[nH]c2c1ccc(C(=O)OC)[n+]2C)O)O	CGZNOLGCEWHHEV-UHFFFAOYSA-O	425	1585912179340
participant_29	M65842	CC(c1ccc2c(c[nH]c2[n+]1C)C(C(NC)O)O)N(C)C	OMKNIJGIEKQQNZ-UHFFFAOYSA-O	473	1585912197215
participant_29	M65843	CC(c1ccc2c(c[nH]c2[n+]1C)C(C(NC)O)O)[N+](C)(C)C	RDTBPYAJNJWIMZ-UHFFFAOYSA-O	455	1585912203635
participant_29	M65844	CCN(C)C(C)c1ccc2c(c[nH]c2[n+]1C)C(C(NC)O)O	TWWOCGQTYLSSHD-UHFFFAOYSA-O	463	1585912212332
participant_29	M65845	CCCN(C)C(C)c1ccc2c(c[nH]c2[n+]1C)C(C(NC)O)O	RZZFIFZIBYQCDL-UHFFFAOYSA-O	457	1585912214324
participant_29	M65846	CCCCN(C)C(C)c1ccc2c(c[nH]c2[n+]1C)C(C(NC)O)O	UFDLBAHDUMCKJC-UHFFFAOYSA-O	444	1585912216378
participant_29	M65847	CCCCCN(C)C(C)c1ccc2c(c[nH]c2[n+]1C)C(C(NC)O)O	WHGOGSVQILEVKR-UHFFFAOYSA-O	422	1585912218444
participant_29	M65848	Cc1cc2c(c[nH]c2[n+](C)c1C(C)N(C)C)C(C(NC)O)O	ODRXOOYOVUTJPW-UHFFFAOYSA-O	422	1585912229828
participant_29	M65849	CC1c2c(CCN1C)cc3c(c[nH]c3[n+]2C)C(C(NC)O)O	QAAOWOGPRKONJE-UHFFFAOYSA-O	364	1585912232136
participant_29	M65850	CC1c2c(C=CN1C)cc3c(c[nH]c3[n+]2C)C(C(NC)O)O	DTGPRDFSKVJLAS-UHFFFAOYSA-O	407	1585912241179
participant_29	M65851	C=CN(C)C(C)c1ccc2c(c[nH]c2[n+]1C)C(C(NC)O)O	KNHCZCSIHKQOHK-UHFFFAOYSA-O	442	1585912249107
participant_29	M65852	Cc1c(c2ccc(C(C)N(C)C)[n+](C)c2[nH]1)C(C(NC)O)O	SDPCSKKSNFWRHA-UHFFFAOYSA-O	451	1585912262921
participant_29	M65853	CNC(C(c1c[nH]c2c1ccc3C(CC[n+]32)N(C)C)O)O	QLTUAAXAQDLMBR-UHFFFAOYSA-O	414	1585912273033
participant_29	M65854	CC(c1ccc2cc[nH]c2[n+]1C)N(C)C	IBFUYFFBDLIJRU-UHFFFAOYSA-O	418	1585912490290
participant_29	M65855	C=CNc1cccc(C(C)N(C)C)[n+]1C	BWOOEGDSIMXWGG-UHFFFAOYSA-O	381	1585912497425
participant_29	M65856	C=C/C=C(/C(C)N(C)C)\[N+](=C\NC=C)\C	IYKAIVZOBQOFRN-XFXZXTDPSA-O	188	1585912499186
participant_29	M65857	C=CN/C=[N+](\C)/CC(C)N(C)C	CFWNQRNLZZRKFW-UHFFFAOYSA-O	219	1585912500548
participant_29	M65858	C=CNC=[N+](C)C	BURZWYAFOGMMEL-UHFFFAOYSA-O	105	1585912503426
participant_29	M65859	C=CNC	HGUZQMQXAHVIQC-UHFFFAOYSA-N	84	1585912507592
participant_29	M65860	C[N+](=CN)C	DSWNRHCOGVRDOE-UHFFFAOYSA-O	91	1585912508426
participant_29	M65861	C=[N+](C)C	HYHSFFFCLDOXCJ-UHFFFAOYSA-N	94	1585912511434
participant_29	M65862	CC=[N+](C)C	SPMBHZKQJQXYAO-UHFFFAOYSA-N	136	1585912515396
participant_29	M65863	CCC=[N+](C)C	VTJHABGWQTZCAL-UHFFFAOYSA-N	143	1585912519876
participant_29	M55	CNC	ROSDSFDQCJNGOL-UHFFFAOYSA-N	152	1585912545429
participant_29	M11	CCCCC1CCCCC1	GGBJHURWWWLEQH-UHFFFAOYSA-N	50	1585912566362
participant_29	M12	CCCCCC1CCCCC1	HLTMUYBTNSVOFY-UHFFFAOYSA-N	53	1585912568336
participant_29	M83	CCCCCCC1CCCCC1	QHWAQXOSHHKCFK-UHFFFAOYSA-N	55	1585912569231
participant_29	M84	C1CCC(CC1)C2CCCCC2	WVIIMZNLDWSIRH-UHFFFAOYSA-N	0	1585912570381
participant_29	M9108	CC1CCCCC1C2CCCCC2	SRCQYSQCKOUHTG-UHFFFAOYSA-N	17	1585912572737
participant_29	M9109	CCC1CCCCC1C2CCCCC2	UGQREFNYSITUMG-UHFFFAOYSA-N	21	1585912574114
participant_29	M65864	CC(C)C1CCCCC1C2CCCCC2	XWULVJMSQHXLOJ-UHFFFAOYSA-N	41	1585912575230
participant_29	M65865	CCC(C)C1CCCCC1C2CCCCC2	LQYUJJNBWZXLLW-UHFFFAOYSA-N	45	1585912577919
participant_29	M65866	CCCC(C)C1CCCCC1C2CCCCC2	ICFDBMXMMSFBET-UHFFFAOYSA-N	49	1585912579316
participant_29	M65867	CCCC(C)C1CCCC(C)C1C2CCCCC2	UCFGOFQHUMQCHX-UHFFFAOYSA-N	73	1585912582262
participant_29	M65868	CCCC(C)C1CCCC(CC)C1C2CCCCC2	RSTOVDVILLRLDO-UHFFFAOYSA-N	73	1585912583351
participant_29	M65869	CCCC(C)C1CCCC(CCC)C1C2CCCCC2	IRGLMVJWJBOMBT-UHFFFAOYSA-N	74	1585912585569
participant_29	M65870	CCCC(C)C1CCCC(C(C)CC)C1C2CCCCC2	NSXDPLYLZVGTGQ-UHFFFAOYSA-N	93	1585912587630
participant_29	M65871	CCCC(C)C1CCCC(C(CC)CC)C1C2CCCCC2	FIUQBEQVYKQQON-UHFFFAOYSA-N	93	1585912589059
participant_29	M65872	CCCC(C)C1CCC(C)C(C(C)CC)C1C2CCCCC2	CLLCPHQJVWUFGX-UHFFFAOYSA-N	106	1585912599142
participant_29	M65873	CCCC(C)C1C(C)CC(C)C(C(C)CC)C1C2CCCCC2	QJSDFLXPFAHQKR-UHFFFAOYSA-N	120	1585912601116
participant_29	M65874	CCCC(C)C1C(CC)CC(C)C(C(C)CC)C1C2CCCCC2	IELUKHVMWWVMAK-UHFFFAOYSA-N	122	1585912602220
participant_29	M65875	CCCC(C)C1C(CCC)CC(C)C(C(C)CC)C1C2CCCCC2	UPPQAHNARPWUHZ-UHFFFAOYSA-N	121	1585912603333
participant_29	M65876	CCCCC1CC(C)C(C(C)CC)C(C2CCCCC2)C1C(C)CCC	RWECAYQUSSABEK-UHFFFAOYSA-N	119	1585912605363
participant_29	M65877	CCCCCC1CC(C)C(C(C)CC)C(C2CCCCC2)C1C(C)CCC	YEAQSLFTTURLJR-UHFFFAOYSA-N	116	1585912606375
participant_29	M65878	CCCCCCC1CC(C)C(C(C)CC)C(C2CCCCC2)C1C(C)CCC	JLMAKIFIBBLYBK-UHFFFAOYSA-N	111	1585912610915
participant_29	M65879	CCCC(C)C1C(CCCCC(C)C)CC(C)C(C(C)CC)C1C2CCCCC2	GZKPEVVGWPZHNO-UHFFFAOYSA-N	124	1585912613002
participant_29	M65880	CCCC(C)C1C(CCCCN(C)C)CC(C)C(C(C)CC)C1C2CCCCC2	IQSWHFHHYRFFHD-UHFFFAOYSA-N	134	1585912618233
participant_29	M65881	CCCC(C)C1C(CCCCN(C)C)NC(C)C(C(C)CC)C1C2CCCCC2	XVXVFAQVYPVZEK-UHFFFAOYSA-N	155	1585912621994
participant_29	M65882	CCCC(C)C1C(CCCCN(C)C)NC(C)C(C(CC)O)C1C2CCCCC2	DGKSYYMRSFFEBL-UHFFFAOYSA-N	160	1585912628686
participant_29	M65883	CCCC(C)C1C(CCCCN(C)C)NC(C)C(C1C2CCCCC2)C(O)OC	JABHFSFVWQKBNS-UHFFFAOYSA-N	164	1585912630363
participant_29	M65884	CCOC(C)C1C(CCCCN(C)C)NC(C)C(C1C2CCCCC2)C(O)OC	ANFMWTYAQMRWPJ-UHFFFAOYSA-N	163	1585912632537
participant_29	M65885	CCOC(C1C(CCCCN(C)C)NC(C)C(C1C2CCCCC2)C(O)OC)O	HPKGDRHJNWOFSN-UHFFFAOYSA-N	166	1585912633558
participant_29	M65886	CCOC(C1C(CCCCN(C)C)NC(C)C(C1c2ccccc2)C(O)OC)O	AWFAKTRXRUDWLX-UHFFFAOYSA-N	294	1585912638493
participant_29	M65887	CCOC(C1C(CCCCN(C)C)NC(=C(C1c2ccccc2)C(O)OC)C)O	WCFDEGKJHIQMRE-UHFFFAOYSA-N	338	1585912642038
participant_29	M65888	CCOC(C1=C(CCCCN(C)C)NC(=C(C1c2ccccc2)C(O)OC)C)O	PGYSCZWXVFUVFF-UHFFFAOYSA-N	345	1585912643100
participant_29	M65889	CCOC(C1=C(CCCCN(C)C)NC(=C(C1c2ccccc2)C(=O)OC)C)O	BLTPIGOHHRBTDF-UHFFFAOYSA-N	335	1585912644726
participant_29	M65890	CCOC(=O)C1=C(CCCCN(C)C)NC(=C(C1c2ccccc2)C(=O)OC)C	KQRQSWXXYFHICL-UHFFFAOYSA-N	293	1585912646291
participant_29	M65891	CCOC(=O)C1=C(COCCN(C)C)NC(=C(C1c2ccccc2)C(=O)OC)C	RMQYWQYWEJBHTG-UHFFFAOYSA-N	293	1585912651600
participant_29	M65892	CCOC(=O)C1=C(COCCN(C)C)NC(=C(C1c2ccccc2)C(O)OC)C	BZUMVNGPDKYGEY-UHFFFAOYSA-N	339	1585912772838
participant_29	M65893	CCOC(C1=C(COCCN(C)C)NC(=C(C1c2ccccc2)C(O)OC)C)O	NRVZQCNVQHHCFY-UHFFFAOYSA-N	348	1585912774293
participant_29	M65894	CCOC(C1C(COCCN(C)C)NC(=C(C1c2ccccc2)C(O)OC)C)O	KPGRSHMHRPSNEV-UHFFFAOYSA-N	332	1585912781052
participant_29	M65895	CCOC(C1C(COCCN(C)C)NC(C)C(C1c2ccccc2)C(O)OC)O	AMWXCKZOEJGJIS-UHFFFAOYSA-N	278	1585912781934
participant_29	M65896	CCOC(c1c(COCCN(C)C)nc(C)c(c1-c2ccccc2)C(O)OC)O	NJDHQVIBIRSUNR-UHFFFAOYSA-N	358	1585912785840
participant_29	M65897	CCOC(c1c(COCCN(C)C)nc2CCOC(c2c1-c3ccccc3)O)O	ZGTHMJYMHOFVCW-UHFFFAOYSA-N	325	1585912801431
participant_29	M65898	CCOC(c1c(COCCN(C)C)[n+](C)c(C)c(c1-c2ccccc2)C(O)OC)O	JDKMRAGVQODDHO-UHFFFAOYSA-N	364	1585912810378
participant_29	M65899	CCOCc1c(c(-c2ccccc2)c(c(C)[n+]1C)C(O)OC)C(O)OCC	PCLUXCZVYZAQNR-UHFFFAOYSA-N	356	1585912817057
participant_29	M65900	CCOC(c1c(COC)[n+](C)c(C)c(c1-c2ccccc2)C(O)OC)O	VBYPAHPSMKWBPR-UHFFFAOYSA-N	366	1585912822479
participant_29	M65901	CCOC(c1c(CO)[n+](C)c(C)c(c1-c2ccccc2)C(O)OC)O	DGMVLRYSQPJVLH-UHFFFAOYSA-N	377	1585912824311
participant_29	M65902	CCOC(c1c(C)[n+](C)c(C)c(c1-c2ccccc2)C(O)OC)O	QPEAOCIVKUMBEP-UHFFFAOYSA-N	370	1585912827275
participant_29	M65903	CCc1c(c(-c2ccccc2)c(c(C)[n+]1C)C(O)OC)C(O)OCC	KFGAGEIYLWHHBR-UHFFFAOYSA-N	380	1585912847775
participant_29	M65904	C=C/C=C\C=C\c1c(c(C)[n+](C)c(CO)c1C(O)OCC)C(O)OC	KLYNQWUQJREAID-QNRZBPGKSA-N	244	1585912858861
participant_29	M65905	CCOC(c1cc(c(C)[n+](C)c1CO)C(O)OC)O	KLKRTEJURSKZSZ-UHFFFAOYSA-N	331	1585912866945
participant_29	M65906	CCOC(c1c(C)c(c(C)[n+](C)c1CO)C(O)OC)O	HOEQKCWXTQRTHI-UHFFFAOYSA-N	331	1585912870791
participant_29	M65907	CCc1c(c(C)[n+](C)c(CO)c1C(O)OCC)C(O)OC	NKBDYISRDOHXAP-UHFFFAOYSA-N	333	1585912874255
participant_29	M65908	CCCc1c(c(C)[n+](C)c(CO)c1C(O)OCC)C(O)OC	PLSMUICXRCUNOE-UHFFFAOYSA-N	323	1585912875716
participant_29	M65909	CCCCc1c(c(C)[n+](C)c(CO)c1C(O)OCC)C(O)OC	DYTZCFVGMJYGCW-UHFFFAOYSA-N	310	1585912876536
participant_29	M65910	CCCCCc1c(c(C)[n+](C)c(CO)c1C(O)OCC)C(O)OC	UYGBVUBCUPBEDU-UHFFFAOYSA-N	291	1585912877265
participant_29	M65911	CCCCCCc1c(c(C)[n+](C)c(CO)c1C(O)OCC)C(O)OC	NATROLXSEIBKGF-UHFFFAOYSA-N	270	1585912879171
participant_29	M65912	CCOC(c1c(CO)[n+](C)c(C)c(c1C2CCCCC2)C(O)OC)O	WYNWQFPTPJLCFY-UHFFFAOYSA-N	230	1585912880331
participant_29	M65913	CCOC(c1c(CO)[n+](C)c(C)c(c1-c2ccc(C)cc2)C(O)OC)O	WQKPYKYMUDODAV-UHFFFAOYSA-N	396	1585912886495
participant_29	M65914	CCOC(c1c(CO)[n+](C)c(C)c(c1-c2ccc(C)c(C)c2)C(O)OC)O	NZLWKMVFOUYBTB-UHFFFAOYSA-N	375	1585912889827
participant_29	M65915	CCOC(c1c(CO)[n+](C)c(C)c(c1-c2ccc(C)c(C)c2C)C(O)OC)O	UWFIHNBGHMXVLA-UHFFFAOYSA-N	344	1585912902486
participant_29	M65916	CCOC(c1c(CO)[n+](C)c(C)c(c1-c2cccc(C)c2C)C(O)OC)O	UFJBZMVZORNPKX-UHFFFAOYSA-N	372	1585912906960
participant_29	M65917	CCOC(c1c(CO)[n+](C)c(C)c(c1-c2ccccc2C)C(O)OC)O	UZMUSUSJUCEKSO-UHFFFAOYSA-N	383	1585912909968
participant_29	M65918	CCOC(c1c(CO)[n+](C)c(C)c(c1-c2cccc(C)c2)C(O)OC)O	LVOGVXQARKQYOD-UHFFFAOYSA-N	403	1585912932069
participant_29	M65919	CCc1cccc(c1)-c2c(c(C)[n+](C)c(CO)c2C(O)OCC)C(O)OC	DWOXZJWOLBTLJO-UHFFFAOYSA-N	396	1585912938295
participant_29	M65920	CCCc1cccc(c1)-c2c(c(C)[n+](C)c(CO)c2C(O)OCC)C(O)OC	UWIRKQHWJJAQFX-UHFFFAOYSA-N	392	1585912944099
participant_29	M65921	CCCCc1cccc(c1)-c2c(c(C)[n+](C)c(CO)c2C(O)OCC)C(O)OC	REYGKKDHHSHSHP-UHFFFAOYSA-N	391	1585912945976
participant_29	M65922	CCCCCc1cccc(c1)-c2c(c(C)[n+](C)c(CO)c2C(O)OCC)C(O)OC	RTTWCJKZUCVBPZ-UHFFFAOYSA-N	370	1585912947262
participant_29	M65923	CCCCCCc1cccc(c1)-c2c(c(C)[n+](C)c(CO)c2C(O)OCC)C(O)OC	BYLSIDOCAONJMX-UHFFFAOYSA-N	345	1585912949168
participant_29	M65924	CCCCCCCc1cccc(c1)-c2c(c(C)[n+](C)c(CO)c2C(O)OCC)C(O)OC	GRSIVLAZWFVJKZ-UHFFFAOYSA-N	316	1585912950695
participant_29	M65925	CCOC(c1c(CO)[n+](C)c(C)c(c1-c2cccc(CC3CCCCC3)c2)C(O)OC)O	CCTJKRFEMCRQKM-UHFFFAOYSA-N	304	1585912951794
participant_29	M65926	CCOC(c1c(CO)[n+](C)c(C)c(c1-c2cccc(c2)Cl)C(O)OC)O	SVTLUTSLQBWSAT-UHFFFAOYSA-N	394	1585912961706
participant_29	M65927	CCOC(c1c(CO)[n+](C)c(C)c(c1-c2cccc(c2)Br)C(O)OC)O	DVAKWYZAPPPQOS-UHFFFAOYSA-N	394	1585912966140
participant_29	M65928	CCOC(c1c(CO)[n+](C)c(C)c(c1-c2cccc(c2)S)C(O)OC)O	TZUQRIHDPJUTJG-UHFFFAOYSA-O	394	1585912970998
participant_29	M65929	CCOC(c1c(CO)[n+](C)c(C)c(c1-c2cccc(c2)O)C(O)OC)O	GXRLGGFETCVFMJ-UHFFFAOYSA-O	413	1585912973755
participant_29	M65930	CCOC(c1c(CO)[n+](C)c(C)c(c1-c2cccc(c2)N)C(O)OC)O	NZSMYFRFBJRKDD-UHFFFAOYSA-N	394	1585912977629
participant_29	M65931	CCOC(c1c(CO)[n+](C)c(C)c(c1-c2cccc(c2)OC)C(O)OC)O	MSTCLTUFPPHOQL-UHFFFAOYSA-N	384	1585912985735
participant_29	M65932	CCOc1cccc(c1)-c2c(c(C)[n+](C)c(CO)c2C(O)OCC)C(O)OC	CDBLQCJAPITUEH-UHFFFAOYSA-N	377	1585912988365
participant_29	M65933	CCOC(c1c(CO)[n+](C)c(C)c(c1-c2cccc(c2)OC(C)C)C(O)OC)O	KYUWJOWCNONQAZ-UHFFFAOYSA-N	386	1585912991037
participant_29	M65934	CCOC(c1c(CO)[n+](C)c(C)c(c1-c2cccc(c2)OC(C)O)C(O)OC)O	VQDQRVXBMKKQCI-UHFFFAOYSA-N	383	1585912993692
participant_29	M65935	CCOC(c1c(CO)[n+](C)c(C)c(c1-c2cccc(c2)OC(=O)C)C(O)OC)O	PYMHYQMYVMPRDW-UHFFFAOYSA-N	382	1585912996640
participant_29	M65936	CCOC(c1c(CO)[n+](C)c(C)c(c1/C(=C/C=C\CO)/C)C(O)OC)O	PJBGKBYVEJSOPK-HVTAIUIQSA-N	303	1585913332387
participant_29	M65937	CCOC(c1c(CO)[n+](C)c(C)c2c1/C(=C/C=C\CO)/CC2(O)OC)O	PCEYYYKHULXFBG-ONVRAGQBSA-N	270	1585913339750
participant_29	M65938	CCOC(c1c(CO)[n+](C)c(C)c2c1C(=C)CC2(O)OC)O	WBJPHDCPWGMGSX-UHFFFAOYSA-N	299	1585913346831
participant_29	M65939	CCOC(c1c(CO)[n+](C)c(C)c2C(CC(=C)c21)O)O	AUGAOWAEQCTSKO-UHFFFAOYSA-N	290	1585913351869
participant_29	M65940	CCOC(c1c(CO)[n+](C)c(C)c2CCC(=C)c21)O	AJASYQQNTGZMFK-UHFFFAOYSA-N	285	1585913353873
participant_29	M65941	CCOC(c1c2CCCc2c(C)[n+](C)c1CO)O	SKJDLBDNDWZWGM-UHFFFAOYSA-N	255	1585913356876
participant_29	M65943	CCOC(c1c2COCc2c(C)[n+](C)c1CO)O	RWKXFSBKWDWJKB-UHFFFAOYSA-N	273	1585913364950
participant_29	M65944	CCOC(c1c2COC(C)c2c(C)[n+](C)c1CO)O	IJYODTRZJXHTPO-UHFFFAOYSA-N	302	1585913368875
participant_29	M65945	CCC1c2c(C)[n+](C)c(CO)c(c2CO1)C(O)OCC	OETMHEIOXVWBTM-UHFFFAOYSA-N	292	1585913369942
participant_29	M65946	CCCC1c2c(C)[n+](C)c(CO)c(c2CO1)C(O)OCC	UPRMIOGDFNQNMG-UHFFFAOYSA-N	283	1585913371951
participant_29	M65947	CCOC(c1c2COC(COC)c2c(C)[n+](C)c1CO)O	PABKXPSSVSKBNX-UHFFFAOYSA-N	286	1585913376878
participant_29	M65948	CCOC(c1c2COC(COO)c2c(C)[n+](C)c1CO)O	RBAOUGCOGRGXEN-UHFFFAOYSA-O	271	1585913381975
participant_29	M65949	CCOC(c1c2COC(CCO)c2c(C)[n+](C)c1CO)O	ORBRJNORDCTHRK-UHFFFAOYSA-N	269	1585913388063
participant_29	M65950	CCOC(c1c2COC(CC(C)O)c2c(C)[n+](C)c1CO)O	NSTKMNUZROQVQX-UHFFFAOYSA-N	301	1585913396882
participant_29	M65951	CCC(CC1c2c(C)[n+](C)c(CO)c(c2CO1)C(O)OCC)O	YQUNTAVMLWIRNT-UHFFFAOYSA-N	292	1585913397881
participant_29	M65952	CCOC(c1c2COC(CC(O)OC)c2c(C)[n+](C)c1CO)O	FGVOCGZPIPHKDJ-UHFFFAOYSA-N	295	1585913401058
participant_29	M65953	CCOC(c1c2COC(CC(O)O)c2c(C)[n+](C)c1CO)O	QETNYHYUSZXKPI-UHFFFAOYSA-N	289	1585913405890
participant_29	M65954	CCOC(c1c(CO)[n+](C)c(C)c2C(CC(O)O)OOc21)O	ALBNGWOTDBFMHO-UHFFFAOYSA-N	285	1585913417883
participant_29	M65955	CCOC(c1c(CO)[n+](C)c(C)c2C(CC(O)O)COc21)O	IDXWQIBFRGMWBN-UHFFFAOYSA-N	289	1585913420883
participant_29	M65956	CCOC(c1c(CO)[n+](C)c(C)c2c(CC(O)O)coc21)O	DUSSZQAOXRUJGQ-UHFFFAOYSA-N	320	1585913426885
participant_29	M65957	CCOC(c1c(CO)[n+](C)c(C)c2c(CC(O)O)c(C)oc21)O	JFAXRPAPQXVIRX-UHFFFAOYSA-N	306	1585913430971
participant_29	M65958	CCc1c(CC(O)O)c2c(C)[n+](C)c(CO)c(c2o1)C(O)OCC	CSDAPPDARSPXNJ-UHFFFAOYSA-N	302	1585913434891
participant_29	M65959	CCCc1c(CC(O)O)c2c(C)[n+](C)c(CO)c(c2o1)C(O)OCC	CGRUGAGCHWVEQG-UHFFFAOYSA-N	291	1585913436891
participant_29	M65960	CCCCc1c(CC(O)O)c2c(C)[n+](C)c(CO)c(c2o1)C(O)OCC	GISIJBGTUKAVBP-UHFFFAOYSA-N	279	1585913441895
participant_29	M65961	CCCCCc1c(CC(O)O)c2c(C)[n+](C)c(CO)c(c2o1)C(O)OCC	RQCYDZPEDRWCGN-UHFFFAOYSA-N	263	1585913444908
participant_29	M65962	CCC(C)CCc1c(CC(O)O)c2c(C)[n+](C)c(CO)c(c2o1)C(O)OCC	BPUAISHIGKMIKQ-UHFFFAOYSA-N	292	1585913450901
participant_29	M65963	CCC(CC)CCc1c(CC(O)O)c2c(C)[n+](C)c(CO)c(c2o1)C(O)OCC	NZMCZUDJOSWXKF-UHFFFAOYSA-N	264	1585913454894
participant_29	M65964	CCOC(c1c(CO)[n+](C)c(C)c2c(CC(O)O)c(CCC3CCCC3)oc21)O	WPHMTWWBRHAMDG-UHFFFAOYSA-N	246	1585913457896
participant_29	M65965	CCOC(c1c(CO)[n+](C)c(C)c2c(CC(O)O)c(CCC3CCC(C)C3)oc21)O	BQTNJOFQPFPUSH-UHFFFAOYSA-N	267	1585913459894
participant_29	M65966	CCOC(c1c(CO)[n+](C)c(C)c2c(CC(O)O)c(CCC3CCNC3)oc21)O	DBFOQVXSLMKTMN-UHFFFAOYSA-N	256	1585913474114
participant_29	M65967	CCOC(c1c(CO)[n+](C)c(C)c2c(CC(O)O)c(CCc3cc[nH]c3)oc21)O	LMVTWAUUOVBYON-UHFFFAOYSA-N	303	1585913478132
participant_29	M65968	CCOC(c1c(CO)[n+](C)c(C)c2c(CC(O)O)c(CCc3c[nH]cc3C)oc21)O	KKOAXFIJGJLKGG-UHFFFAOYSA-N	294	1585913487351
participant_29	M65969	CCOC(c1c(CO)[n+](C)c(C)c2c(CC(O)O)c(CCc3c[nH]c(C)c3C)oc21)O	OGKMYZSKWNAECP-UHFFFAOYSA-N	275	1585913491359
participant_29	M65970	CCOC(c1c(CO)[n+](C)c(C)c2c(CC(O)O)c(CCc3c(C)c(C)[nH]c3C)oc21)O	ZGSCBKVNBDGOPC-UHFFFAOYSA-N	263	1585913493606
participant_29	M65971	CCOC(c1c(CO)[n+](C)c(C)c2c(CC(O)O)c(CCc3cc(C)[nH]c3)oc21)O	XZYQGXQTCLFTJX-UHFFFAOYSA-N	295	1585913500358
participant_29	M65972	CCOC(c1c(CO)[n+](C)c(C)c2c(CC(O)O)c(CCc3cc[nH]c3C)oc21)O	TVCANKVOHXFRLA-UHFFFAOYSA-N	294	1585913512368
participant_29	M65973	CCOC(c1c(CO)[n+](C)c(C)c2c(CC(O)O)c(CCc3c(C)c[nH]c3C)oc21)O	YJUXSWXRPLSBFE-UHFFFAOYSA-N	280	1585913516361
participant_29	M65974	CCOC(c1c(CO)[n+](C)c(C)c2c(CC(O)O)c(COc3cc[nH]c3)oc21)O	MHNRMSWFVYVPSA-UHFFFAOYSA-N	312	1585913528586
participant_29	M65975	CCOC(c1c(CO)[n+](C)c(C)c2c(CC(O)O)c(oc21)OOc3cc[nH]c3)O	HUSNJOVCRHTNOD-UHFFFAOYSA-N	305	1585913532431
participant_29	M65976	CCOC(c1c(CO)[n+](C)c(C)c2c(CC(O)O)c(OCc3cc[nH]c3)oc21)O	KALFIXZDXYUWHO-UHFFFAOYSA-N	312	1585913535418
participant_29	M65977	CCOC(c1c(CO)[n+](C)c(C)c2c(CC(O)O)c(oc21)SCc3cc[nH]c3)O	HICWXUZLPWAGIZ-UHFFFAOYSA-N	315	1585913540418
participant_29	M65978	CCOC(c1c(CO)[n+](C)c(C)c2c(CC(O)O)c(oc21)SSc3cc[nH]c3)O	BWWNNYQICCFHTO-UHFFFAOYSA-N	311	1585913546419
participant_29	M65979	CCOC(c1c(CO)[n+](C)c(C)c2c(CC(O)O)c(CSc3cc[nH]c3)oc21)O	ZPLKDASBJXWYGC-UHFFFAOYSA-N	315	1585913549421
participant_29	M65980	CCOC(c1c(CO)[n+](C)c(C)c2c(CC(O)O)c(NCc3cc[nH]c3)oc21)O	FQCINDSWGLGPKG-UHFFFAOYSA-N	328	1585913555429
participant_29	M65981	CCOC(c1c(CO)[n+](C)c(C)c2c(CC(O)O)c(NNc3cc[nH]c3)oc21)O	WHXOQAMOMGDBOY-UHFFFAOYSA-N	345	1585913559421
participant_29	M65982	CCOC(c1c(CO)[n+](C)c(C)c2c(CC(O)O)c(CNc3cc[nH]c3)oc21)O	CLKJIJYUCMKQLY-UHFFFAOYSA-N	338	1585913563429
participant_29	M65983	CCOC(c1c(CO)[n+](C)c(C)c2c(CC(O)O)c(/N=N/c3cc[nH]c3)oc21)O	OEMDGQCJSKSQAF-QURGRASLSA-N	311	1585913575657
participant_29	M65984	CCOC(c1c(CO)[n+](C)c(C)c2c(CC(O)O)c(oc21)ONc3cc[nH]c3)O	LRXOXTCWVRQFCZ-UHFFFAOYSA-N	339	1585913586366
participant_29	M65985	CCOC(c1c(CO)[n+](C)c(C)c2c(CC(O)O)c(oc21)SNc3cc[nH]c3)O	JZMCRBNKXSJAFL-UHFFFAOYSA-N	339	1585913591060
participant_29	M65986	CCOC(c1c(CO)[n+](C)c(C)c2c(CC(O)O)c(oc21)S(=O)Nc3cc[nH]c3)O	BUONORRWODONQJ-UHFFFAOYSA-N	339	1585913595405
participant_29	M65987	CCOC(c1c(CO)[n+](C)c(C)c2c(CC(O)O)c(oc21)S(=O)(=O)Nc3cc[nH]c3)O	PEJJMGYHZKSONF-UHFFFAOYSA-N	314	1585913597445
participant_29	M65988	CCOC(c1c(CO)[n+](C)c(C)c2c(CC(O)O)c(C(=O)Nc3cc[nH]c3)oc21)O	XABOKFGKAXZMMN-UHFFFAOYSA-O	346	1585913616248
participant_29	M65989	CCOC(c1c(CO)[n+](C)c(C)c2c(CC(O)O)c(CC(C)c3cc[nH]c3)oc21)O	PBVXQBYBJLUFBV-UHFFFAOYSA-N	329	1585913641200
participant_29	M65990	CCOC(c1c(CO)[n+](C)c(C)c2c(CC(O)O)c(CC(c3cc[nH]c3)O)oc21)O	POUYEJSUPRIAHL-UHFFFAOYSA-N	305	1585913645212
participant_29	M65991	CCOC(c1c(CO)[n+](C)c(C)c2c(CC(O)O)c(NC(c3cc[nH]c3)O)oc21)O	NARNNOQTYWKCOS-UHFFFAOYSA-N	325	1585913649206
participant_29	M65992	CCOC(c1c(CO)[n+](C)c(C)c2c(CC(O)O)c(NC(=O)c3cc[nH]c3)oc21)O	VYVSUTAOKOFYIC-UHFFFAOYSA-O	325	1585913653204
participant_29	M65993	CCOC(c1c(CO)[n+](C)c(C)c2c(CC(O)O)c(N(C)C(c3cc[nH]c3)O)oc21)O	CFICDGPEGVFNQX-UHFFFAOYSA-N	332	1585913665708
participant_29	M65994	CCOC(c1c(CO)[n+](C)c(C)c2c(CC(O)O)c(N(C)N(c3cc[nH]c3)O)oc21)O	FLYKZUPRIBZQJU-UHFFFAOYSA-N	332	1585913675059
participant_29	M65995	CCOC(c1c(CO)[n+](C)c(C)c2c(CC(O)O)c(N(C)N(C)c3cc[nH]c3)oc21)O	JKCBTVCJVKMWLW-UHFFFAOYSA-N	338	1585913678103
participant_29	M65996	CCOC(c1c(CO)[n+](C)c(C)c2c(CC(O)O)c(C(C)N(C)c3cc[nH]c3)oc21)O	PRJKXMAZBQCIIR-UHFFFAOYSA-N	355	1585913679063
participant_29	M65997	CCOC(c1c(CO)[n+](C)c(C)c2c(CC(O)O)c(C(N(C)c3cc[nH]c3)O)oc21)O	VDAPRDHTNQPFKT-UHFFFAOYSA-N	332	1585913683066
participant_29	M65998	CCOC(c1c(CO)[n+](C)c(C)c2c(CC(O)O)c(C(=O)N(C)c3cc[nH]c3)oc21)O	CDSXDKTWGSCGHA-UHFFFAOYSA-N	335	1585913687075
participant_29	M65999	CCOC(c1c(CO)[n+](C)c(C)c2c(CC(O)O)c(C(C)N(C)C3=CCC=C3)oc21)O	QGWSSZVYFGMWJR-UHFFFAOYSA-N	355	1585913757264
participant_29	M66000	CCOC(c1c(CO)[n+](C)c(C)c2c(CC(O)O)c(C(C)N(C)c3ccoc3)oc21)O	HBTUXJIGKWVWDU-UHFFFAOYSA-N	358	1585913762079
participant_29	M66001	CCOC(c1c(CO)[n+](C)c(C)c2c(CC(O)O)c(C(C)N(C)c3ccsc3)oc21)O	NKRUNMMZUZLTMT-UHFFFAOYSA-N	351	1585913765217
participant_29	M66002	CCOC(c1c(CO)[n+](C)c(C)c2c(CC(O)O)c(C(C)[N+](C)(C)c3ccoc3)oc21)O	NTUBWIUEXXXYNR-UHFFFAOYSA-N	353	1585913774078
participant_29	M66003	CCOC(c1c(CO)nc(C)c2c(CC(O)O)c(C(C)[N+](C)(C)c3ccoc3)oc21)O	VZMNGOMZFNYLBM-UHFFFAOYSA-N	344	1585913779057
participant_29	M66004	CCOC(c1c(CO)nc(C)c2c(CC(O)O)c(C(C)N(C)c3ccoc3)oc21)O	BVZUXPTXXMENHS-UHFFFAOYSA-N	348	1585913783068
participant_29	M66005	Cc1c2c(CC(O)O)c(C(C)N(C)c3ccoc3)oc2c(c(CO)[n+]1C)C(O)OC	KBVSWKUCZOZGJY-UHFFFAOYSA-N	371	1585913790736
participant_29	M66006	Cc1c2c(CC(O)O)c(C(C)N(C)c3ccoc3)oc2c(c(CO)[n+]1C)C(O)O	XVMHMLGUAQMCFS-UHFFFAOYSA-N	351	1585913796664
participant_29	M66007	Cc1c2c(CC(O)O)c(C(C)N(C)c3ccoc3)oc2c(COC)c(CO)[n+]1C	LHQDQYFIJHWBQK-UHFFFAOYSA-N	365	1585913805939
participant_29	M66008	Cc1c2c(CC(O)O)c(C(C)N(C)c3ccoc3)oc2c(C(C)OC)c(CO)[n+]1C	RBLRTKPRPZJUBY-UHFFFAOYSA-N	367	1585913811083
participant_29	M66009	Cc1c2c(CC(O)O)c(C(C)N(C)c3ccoc3)oc2c(c(C)[n+]1C)C(O)OC	HGJSGBNQBNPGOC-UHFFFAOYSA-N	372	1585913823724
participant_29	M66010	Cc1c2c(CC(O)O)c(C(C)N(C)c3ccoc3)oc2c(c[n+]1C)C(O)OC	SOXWXLFTCLRHHV-UHFFFAOYSA-N	383	1585913825724
participant_29	M66011	Cc1c2c(C)[n+](C)cc(c2oc1C(C)N(C)c3ccoc3)C(O)OC	QMTLATGZOYXYTI-UHFFFAOYSA-N	370	1585913836256
participant_29	M66012	Cc1c2cc(C(C)N(C)c3ccoc3)oc2c(c[n+]1C)C(O)OC	KCOHRJVCBCCKSX-UHFFFAOYSA-N	377	1585913839261
participant_29	M66013	CC(c1cc2c[n+](C)cc(c2o1)C(O)OC)N(C)c3ccoc3	PNMBYIGWQVGBOI-UHFFFAOYSA-N	361	1585913842292
participant_29	M66014	CC(c1ccc2c(coc2[n+]1C)C(C(NC)O)O)N(C)C	GIMGAQGNDPFQRN-UHFFFAOYSA-N	462	1585913900554
participant_29	M66015	CC(c1ccc2c(csc2[n+]1C)C(C(NC)O)O)N(C)C	IMWXIOYXWZDHOJ-UHFFFAOYSA-N	462	1585913907440
participant_29	M66016	CC(c1ccc2C(=CCc2[n+]1C)C(C(NC)O)O)N(C)C	KIZMMPRHYFIHFX-UHFFFAOYSA-N	466	1585913911859
participant_29	M66017	CC(c1ccc2c(cn(C)c2[n+]1C)C(C(NC)O)O)N(C)C	AIQAGZPSJYCKSZ-UHFFFAOYSA-N	464	1585913919695
participant_29	M66018	CC(c1ccc2c(cn(C)c2n1)C(C(NC)O)O)N(C)C	OBZWQRFSPNHUSL-UHFFFAOYSA-N	455	1585913924055
participant_29	M66019	CC(c1ccc2c(c[nH]c2n1)C(C(NC)O)O)N(C)C	VCMAKDSALHFLDJ-UHFFFAOYSA-N	445	1585913925741
participant_29	M66020	CC(c1ccc2c(c[nH]c2[n+]1C)C(C(N(C)C)O)O)N(C)C	NROBQADHENXEIK-UHFFFAOYSA-O	413	1585913941506
participant_29	M66021	CNC(C(c1c[nH]c2c1ccc(C(N(C)C)O)[n+]2C)O)O	JPIKYMLFBGWCII-UHFFFAOYSA-O	449	1585913955821
participant_29	M66022	CNC(C(c1c[nH]c2c1ccc(C(N(C)O)O)[n+]2C)O)O	UKJCIDFFAIPJPE-UHFFFAOYSA-O	430	1585913957923
participant_29	M66023	CNC(C(c1c[nH]c2c1ccc(C(N(O)O)O)[n+]2C)O)O	SJPXQWCJDUZKPH-UHFFFAOYSA-O	382	1585913959553
participant_29	M66024	CC(c1ccc2c(c[nH]c2[n+]1C)C(C(NC)O)O)N(C)O	RPNUYHWOPUKEKE-UHFFFAOYSA-O	461	1585913964079
participant_29	M66025	C=C(c1ccc2c(c[nH]c2[n+]1C)C(C(NC)O)O)N(C)C	QQEGUYHDCSHKIL-UHFFFAOYSA-O	460	1585913975986
participant_29	M66026	C=C(c1ccc2c(c[nH]c2[n+]1C)C(C(N=C)O)O)N(C)C	VJPGZCVCMFNZBW-UHFFFAOYSA-O	383	1585913979553
participant_29	M66027	CC(c1ccc2c(c[nH]c2[n+]1C)C(C(N=C)O)O)N(C)C	MLLNDVPXFBDJTK-UHFFFAOYSA-O	412	1585913986178
participant_29	M66028	CC(c1ccc2c(c[nH]c2[n+]1C)C(=O)C(NC)O)N(C)C	JMUKEDBAFFNJMR-UHFFFAOYSA-O	430	1585913996034
participant_29	M66029	CC(c1ccc2c(c[nH]c2[n+]1C)C(=O)C(=O)NC)N(C)C	QLVWOQLYSVJELH-UHFFFAOYSA-O	381	1585913997957
participant_29	M66030	CC(c1ccc2c(c[nH]c2[n+]1C)C(C(=O)NC)O)N(C)C	DBHYCTLBKQMXTC-UHFFFAOYSA-O	448	1585914003503
participant_29	M66031	CC(c1ccc2C(CNc2[n+]1C)C(C(NC)O)O)N(C)C	KBHLVCYDTBHJSB-UHFFFAOYSA-O	432	1585914008242
participant_29	M66032	CC(c1ccc2C(C=Nc2[n+]1C)C(C(NC)O)O)N(C)C	VJFUPIHJMJYVAL-UHFFFAOYSA-N	441	1585914021931
participant_29	M66033	Cc1ccc2c(c[nH]c2[n+]1C)CO	SSWWSSGDRABVAW-UHFFFAOYSA-O	350	1585914378673
participant_29	M66034	Cc1c[nH]c2c1ccc(C)[n+]2C	ACLZGHDXIGEPJC-UHFFFAOYSA-O	346	1585914381884
participant_29	M66035	Cc1ccc2cc[nH]c2[n+]1C	UBESDXUAVNPJAZ-UHFFFAOYSA-O	354	1585914386675
participant_29	M66036	C=CNc1cccc(C)[n+]1C	JYRAKZJYCSZIHV-UHFFFAOYSA-O	309	1585914392871
participant_29	M66037	Cc1cccc(N)[n+]1C	JOTJGOWIMWFXFS-UHFFFAOYSA-O	323	1585914395084
participant_29	M66038	C[n+]1ccccc1N	SSDQZFNBHWFLIZ-UHFFFAOYSA-O	238	1585914400873
participant_29	M66040	CCc1cccc(N)[n+]1C	DXOJZNJNJZULBD-UHFFFAOYSA-O	326	1585914413308
participant_29	M66041	CCCc1cccc(N)[n+]1C	WVYBGAPGVOPRER-UHFFFAOYSA-O	323	1585914416189
participant_29	M66042	CCCCc1cccc(N)[n+]1C	OMHILLGXVZAZOD-UHFFFAOYSA-O	314	1585914420828
participant_29	M66043	C[n+]1c2CCCCc2ccc1N	IEWHSVLBMKKDDX-UHFFFAOYSA-O	215	1585914424764
participant_29	M66044	C[n+]1c2CCCc2ccc1N	KZDDVSHFQCNYDR-UHFFFAOYSA-O	241	1585914437895
participant_29	M66045	C[n+]1c(cccc1N)F	PSHYNANUYDVNDT-UHFFFAOYSA-O	301	1585914454427
participant_29	M66046	C[n+]1c(cccc1S)N	YVKBETLWOUSPNT-UHFFFAOYSA-O	274	1585914457562
participant_29	M66047	C[n+]1c(cccc1N)N	HLKYYKAOSLXGII-UHFFFAOYSA-O	269	1585914461258
participant_29	M66048	C[n+]1c(cccc1O)N	KETRCIVDMTVEEE-UHFFFAOYSA-O	315	1585914465272
participant_29	M66049	CCc1cccc(C)[n+]1C	YQCACEPSJCNFNB-UHFFFAOYSA-N	348	1585914481270
participant_29	M66050	CCc1cccc(CC)[n+]1C	GPQYZVLWGBQHGZ-UHFFFAOYSA-N	306	1585914485830
participant_29	M66051	Cc1cccc(C)[n+]1C	ZINLZPLHQBBPEI-UHFFFAOYSA-N	316	1585914492554
participant_29	M66052	CCCc1cccc(C)[n+]1C	NSUPPCNRDPVYEN-UHFFFAOYSA-N	344	1585914502161
participant_29	M66053	Cc1cccc2CCCC[n+]12	MKJGYEYCARRCMF-UHFFFAOYSA-N	212	1585914504104
participant_29	M66054	CCc1ccc(C)c(C)[n+]1C	AALVFVCMLSTRLN-UHFFFAOYSA-N	367	1585914517801
participant_29	M66055	CCc1ccc(CC)[n+](C)c1C	CNYMGRLWOKHRGV-UHFFFAOYSA-N	356	1585914519802
participant_29	M66056	CCc1ccc(C(C)C)c(C)[n+]1C	SYONKUISDJYVJC-UHFFFAOYSA-N	387	1585914525649
participant_29	M66057	CCC(C)c1ccc(CC)[n+](C)c1C	HVFKZTJGOINRJL-UHFFFAOYSA-N	382	1585914530577
participant_29	M66058	CCc1ccc(C(C)NC)c(C)[n+]1C	RSTJQPIHHLRPGS-UHFFFAOYSA-N	415	1585914536343
participant_29	M66059	CCc1ccc(c(C)[n+]1C)C(NC)O	UIXYYVWUJILZQA-UHFFFAOYSA-N	434	1585914540975
participant_29	M66060	CCc1ccc(c[n+]1C)C(NC)O	DFMPPJVDECWXSZ-UHFFFAOYSA-N	441	1585914736884
participant_29	M66061	Cc1ccc(c[n+]1C)C(NC)O	QSTPXSJKGNSCKZ-UHFFFAOYSA-N	449	1585914740790
participant_29	M66062	CNC(c1ccc[n+](C)c1)O	HURMTMUSVLEODZ-UHFFFAOYSA-N	359	1585914751341
participant_29	M66063	Cc1cc(c[n+](C)c1)C(NC)O	DVAPGQWXGBUIJL-UHFFFAOYSA-N	387	1585914757236
participant_29	M66064	Cc1cc(c[n+](C)c1C)C(NC)O	PXBYGXUNYTYEPC-UHFFFAOYSA-N	427	1585914759765
participant_29	M66065	Cc1cc(C)[n+](C)cc1C(NC)O	QNMWLHSSYMEQBX-UHFFFAOYSA-N	398	1585914768751
participant_29	M66066	Cc1ccc(c[n+]1C)C(=O)NC	YRWREYOHIKBLKZ-UHFFFAOYSA-O	358	1585914775809
participant_29	M66067	Cc1ccc(c[n+]1C)C(NC)S	UKYHAYZHNYINRH-UHFFFAOYSA-O	402	1585914792808
participant_29	M66068	Cc1ccc(c[n+]1C)C(N)NC	ZGQDQBIIZCTJJA-UHFFFAOYSA-N	402	1585914796352
participant_29	M66069	Cc1ccc(c[n+]1C)C(C)NC	BRABQOQSJYEFCW-UHFFFAOYSA-N	436	1585914799425
participant_29	M66070	CCNC(c1ccc(C)[n+](C)c1)O	RGENICLEOPZUKZ-UHFFFAOYSA-N	441	1585914806492
participant_29	M66071	Cc1ccc(c[n+]1C)C2NCCO2	YAAJPCQIAROQSD-UHFFFAOYSA-N	262	1585914809976
participant_29	M66072	Cc1ccc(c[n+]1C)C(NC)OC	OFVBCHFCHYIZJB-UHFFFAOYSA-N	438	1585915154535
participant_29	M66073	Cc1ccc(c[n+]1C)C2=NCCO2	AYDUTDLJLYTCSR-UHFFFAOYSA-N	288	1585915169906
participant_29	M66074	Cc1ccc(c[n+]1C)-c2ncco2	COEKJQISAHXYHJ-UHFFFAOYSA-N	339	1585915171217
participant_29	M66075	Cc1ccc(c[n+]1C)-c2ncno2	BXDVZIHTMZXHLK-UHFFFAOYSA-N	308	1585915182722
participant_29	M66076	Cc1ccc(c[n+]1C)/C(=N/C=N)/O	IWHGREHZQCENCW-UHFFFAOYSA-O	293	1585915192704
participant_29	M66077	Cc1ccc(c[n+]1C)C(N)O	PTSPBNKXPPFBSP-UHFFFAOYSA-N	393	1585915205873
participant_29	M66078	CCCNC(c1ccc(C)[n+](C)c1)O	CBTVAJCYEQSKSS-UHFFFAOYSA-N	418	1585915229942
participant_29	M66079	CCC(C)NC(c1ccc(C)[n+](C)c1)O	HTJPUCWLOPHXJC-UHFFFAOYSA-N	450	1585915231809
participant_29	M66080	CC(C)NC(c1ccc(C)[n+](C)c1)O	ATHRUMUHMZQYBJ-UHFFFAOYSA-N	440	1585915235955
participant_29	M66081	Cc1ccc(c[n+]1C)C(NC2CCC2)O	RAUZTPASQZXGFG-UHFFFAOYSA-N	327	1585915245104
participant_29	M66082	CCC(NC(c1ccc(C)[n+](C)c1)O)O	KHMGUHUEHUIQQB-UHFFFAOYSA-N	444	1585915255359
participant_29	M66083	CCC(N)NC(c1ccc(C)[n+](C)c1)O	VNQQKSIEVBBVIM-UHFFFAOYSA-N	418	1585915262162
participant_29	M66084	CCC(=C)NC(c1ccc(C)[n+](C)c1)O	VGXHIUFAJUIYBY-UHFFFAOYSA-N	412	1585915270292
participant_29	M66085	CCCC(C)NC(c1ccc(C)[n+](C)c1)O	ZSCIYJHBUYNDFJ-UHFFFAOYSA-N	442	1585915278649
participant_29	M66086	CCCCC(C)NC(c1ccc(C)[n+](C)c1)O	KOKUEKLVBZEATP-UHFFFAOYSA-N	440	1585915281911
participant_29	M66087	CCCCCC(C)NC(c1ccc(C)[n+](C)c1)O	RKKVSGWESBJADP-UHFFFAOYSA-N	412	1585915283508
participant_29	M66088	Cc1ccc(c[n+]1C)C(NC(C)C2CCCC2)O	DCYPGYWNKNGHBP-UHFFFAOYSA-N	325	1585915287135
participant_29	M66089	Cc1ccc(c[n+]1C)C(NC(C)C2=CCCC2)O	RTGZFWVSKMGIOJ-UHFFFAOYSA-N	393	1585915290636
participant_29	M66090	Cc1ccc(c[n+]1C)C(NC(C)C2=CC=CC2)O	YDRWXPIEOSFXNB-UHFFFAOYSA-N	423	1585915293057
participant_29	M66091	Cc1ccc(c[n+]1C)C(NC(C)c2ccc[nH]2)O	SCBOTSUKGJVORP-UHFFFAOYSA-N	423	1585915297015
participant_29	M66092	Cc1ccc(c[n+]1C)C(NC(C)c2cnc[nH]2)O	FERALLJRXDBWIM-UHFFFAOYSA-N	435	1585915299132
participant_29	M66093	Cc1ccc(c[n+]1C)C(NC(C)c2cnco2)O	RJDYXFGLJFGBMN-UHFFFAOYSA-N	422	1585915302641
participant_29	M66094	Cc1ccc(c[n+]1C)C(NC(C)c2ccco2)O	OBXQPTQJQSGOPY-UHFFFAOYSA-N	423	1585915306526
participant_29	M66095	Cc1ccc(c[n+]1C)C(NC(C)c2cccs2)O	MEOIDJCJTSSBHW-UHFFFAOYSA-N	423	1585915312195
participant_29	M66096	Cc1ccc(c[n+]1C)C(NC(C)C2=NC=CC2)O	QUZPUEMZZDDLGW-UHFFFAOYSA-N	435	1585915323722
participant_29	M66097	Cc1ccc(c[n+]1C)C(NC(C)C2=NC=NC2)O	PKYKTSQVRBDGOP-UHFFFAOYSA-N	407	1585915326196
participant_29	M66098	Cc1ccc(c[n+]1C)C(NC(C)c2ncco2)O	WRAXJYBTJFCONO-UHFFFAOYSA-N	435	1585915331379
participant_29	M66099	Cc1ccc(c[n+]1C)C(O)OC(C)c2ncco2	MGNMLUMAISCPIS-UHFFFAOYSA-N	410	1585915354810
participant_29	M66100	Cc1ccc(c[n+]1C)C(=O)NC(C)c2ncco2	IEVHCSSIOZPYMA-UHFFFAOYSA-O	370	1585915361310
participant_29	M66101	Cc1ccc(CNC(C)c2ncco2)c[n+]1C	CJSTTZSHYXOKRZ-UHFFFAOYSA-N	388	1585915367238
participant_29	M66102	Cc1ccc(c[n+]1C)C(C)NC(C)c2ncco2	KJEOHEWGWBDFBT-UHFFFAOYSA-N	411	1585915372554
participant_29	M66103	Cc1ccc(c[n+]1C)C2NC(CO2)c3ncco3	GHDMZOOKIHIREA-UHFFFAOYSA-N	289	1585915379763
participant_29	M66104	CCC(c1ncco1)NC(c2ccc(C)[n+](C)c2)O	IRKOFBPUUWIFFN-UHFFFAOYSA-N	436	1585915392628
participant_29	M66105	CCCC(c1ncco1)NC(c2ccc(C)[n+](C)c2)O	NDMDPAKCLUHEFM-UHFFFAOYSA-N	430	1585915395882
participant_29	M66106	CCCCC(c1ncco1)NC(c2ccc(C)[n+](C)c2)O	AQZPPCKFJWVVRX-UHFFFAOYSA-N	417	1585915397589
participant_29	M66107	CCCCC(C1=NC=CC1)NC(c2ccc(C)[n+](C)c2)O	YLHUDDPSGMEGKU-UHFFFAOYSA-N	417	1585915407605
participant_29	M66108	Cc1ccc(c[n+]1C)C(NC2CCCCC3C=CN=C32)O	MNSITEIQPHLJPS-UHFFFAOYSA-N	308	1585915410041
participant_29	M66109	CCCC(C1=NC=CC1)NC(c2ccc(C)[n+](C)c2)O	VOIIBPPJMIDHTC-UHFFFAOYSA-N	430	1585915417460
participant_29	M66110	CCCC(C1=NC=CC1C)NC(c2ccc(C)[n+](C)c2)O	IUTNVAIGSCPQAE-UHFFFAOYSA-N	452	1585915422957
participant_29	M66111	CCCC(C(=N)C(C)C=C)NC(c1ccc(C)[n+](C)c1)O	RAIYOIGIUUMLQM-UHFFFAOYSA-N	392	1585915447242
participant_29	M66112	C=CCC(=N)C(CCC)NC(c1ccc(C)[n+](C)c1)O	IPZLWMQKVMHNLP-UHFFFAOYSA-N	371	1585915451244
participant_29	M66113	CC1CC2C=CN=C2C(C1)NC(c3ccc(C)[n+](C)c3)O	MFRMVGCAFIZAOX-UHFFFAOYSA-N	363	1585915491333
participant_29	M66114	CCCC(C1=NC=CC1CC)NC(c2ccc(C)[n+](C)c2)O	ULEZPAKXPQHQAT-UHFFFAOYSA-N	426	1585915497254
participant_29	M66115	CCCC1C=CN=C1C(CCC)NC(c2ccc(C)[n+](C)c2)O	MXJJTQASIHVZMU-UHFFFAOYSA-N	410	1585915500883
participant_29	M66116	CCCCC1C=CN=C1C(CCC)NC(c2ccc(C)[n+](C)c2)O	NIYFPDJVEDWCBC-UHFFFAOYSA-N	399	1585915503174
participant_29	M66117	CCCC(C1=NC=C2CCCCC21)NC(c3ccc(C)[n+](C)c3)O	IYWYKBVHBMFRJO-UHFFFAOYSA-N	354	1585915504295
participant_29	M66118	CCCC(C1=NC=C2C(C)CCCC21)NC(c3ccc(C)[n+](C)c3)O	NKGPHCSHQISWLB-UHFFFAOYSA-N	376	1585915509132
participant_29	M66119	CCCC(C1=NC=C2C(CC)CCCC21)NC(c3ccc(C)[n+](C)c3)O	DXTRWJYGMWUFFY-UHFFFAOYSA-N	358	1585915510001
participant_29	M66120	CCCC1CCCC2C1=CN=C2C(CCC)NC(c3ccc(C)[n+](C)c3)O	QFMCJORUWGPHEW-UHFFFAOYSA-N	347	1585915511356
participant_29	M66121	CCCC(C1=NC2=C3C(CCCC31)CCC2)NC(c4ccc(C)[n+](C)c4)O	CLYCPRJPQWJTDB-UHFFFAOYSA-N	268	1585915514618
participant_29	M66122	CCCC1CCCC2=C1CC(=N2)C(CCC)NC(c3ccc(C)[n+](C)c3)O	CKCCQIABZRUXPD-UHFFFAOYSA-N	343	1585915519403
participant_29	M66123	CCCC(C1=NC2=C(CCCC2)C1)NC(c3ccc(C)[n+](C)c3)O	IWSRGIDXDCGNSV-UHFFFAOYSA-N	323	1585915521400
participant_29	M66124	CCCCC1=CCC(=N1)C(CCC)NC(c2ccc(C)[n+](C)c2)O	YARSBEVAUFFAEI-UHFFFAOYSA-N	377	1585915524402
participant_29	M66125	CCCC(C1=NC(=CC1)C)NC(c2ccc(C)[n+](C)c2)O	OZXDNGNXPXRWCM-UHFFFAOYSA-N	433	1585915779141
participant_29	M66126	Cc1ccc(c[n+]1C)C(NC(CSC)C2=NC=CC2)O	ZECXTEYJFRYKIO-UHFFFAOYSA-N	425	1585915789344
participant_29	M66127	Cc1ccc(c[n+]1C)C(NC(CNC)C2=NC=CC2)O	QSADWWQRVCHPKO-UHFFFAOYSA-N	466	1585915793124
participant_29	M66128	Cc1ccc(c[n+]1C)C(NC(COC)C2=NC=CC2)O	VNXCKVDXEMHIMX-UHFFFAOYSA-N	425	1585915799021
participant_29	M66129	Cc1ccc(c[n+]1C)C(NC(C2=NC=CC2)SNC)O	HRCARLFWMGBKLV-UHFFFAOYSA-N	442	1585915806525
participant_29	M66130	Cc1ccc(c[n+]1C)C(NC(C2=NC=CC2)S(=O)NC)O	BOEMHKVALOTCFG-UHFFFAOYSA-N	427	1585915811648
participant_29	M66131	Cc1ccc(c[n+]1C)C(NC(C2=NC=CC2)S(=O)(=O)NC)O	FGQORHMALRNYFK-UHFFFAOYSA-N	436	1585915813414
participant_29	M66132	Cc1ccc(c[n+]1C)C(NC(C2=NC=CC2)C(=O)NC)O	UWNRSCYDTPZHPR-UHFFFAOYSA-O	434	1585915824461
participant_29	M66133	Cc1ccc(c[n+]1C)C(NC(C2=NC=CC2)C(NC)O)O	HRFSLJGUJHHWSK-UHFFFAOYSA-N	464	1585915828002
participant_29	M66134	Cc1ccc(c[n+]1C)C(NC(C(C)NC)C2=NC=CC2)O	OUXOMPOSPFRFMM-UHFFFAOYSA-N	457	1585915834402
participant_29	M66135	CCNC(C(C1=NC=CC1)NC(c2ccc(C)[n+](C)c2)O)O	RGVJFBHJJOOBHN-UHFFFAOYSA-N	446	1585915848351
participant_29	M66136	Cc1ccc(c[n+]1C)C(NC(C2=NC=CC2)C3NCCO3)O	HDOCBTUUFQKQIG-UHFFFAOYSA-N	348	1585915852320
participant_29	M66137	Cc1ccc(c[n+]1C)C(NC(C2=NC=CC2)C3=NCCO3)O	DPWZBUHVESWAQU-UHFFFAOYSA-N	358	1585915856832
participant_29	M66138	Cc1ccc(c[n+]1C)C(NC(C2=NC=CC2)c3ncco3)O	KBYQVAMFKQVBKM-UHFFFAOYSA-N	368	1585915857818
participant_29	M66139	Cc1ccc(c[n+]1C)C(N(C)C(C2=NC=CC2)C(NC)O)O	PDFGGFWJPLCEMD-UHFFFAOYSA-N	465	1585915904447
participant_29	M66140	CCN(C(C1=NC=CC1)C(NC)O)C(c2ccc(C)[n+](C)c2)O	BSARQYDRTCXGLF-UHFFFAOYSA-N	448	1585915909857
participant_29	M66141	Cc1cc2CCN(C(C3=NC=CC3)C(NC)O)C(c2c[n+]1C)O	IWOQGIISIINSQI-UHFFFAOYSA-N	360	1585915912390
participant_29	M66142	Cc1ccc(c[n+]1C)C(C)N(C)C(C2=NC=CC2)C(NC)O	QFZIKJDNCUKNGL-UHFFFAOYSA-N	462	1585915936466
participant_29	M66143	CCc1ccc(c[n+]1C)C(N(C)C(C2=NC=CC2)C(NC)O)O	ZEMDLLUPROSSSI-UHFFFAOYSA-N	459	1585915950378
participant_29	M66144	CCCc1ccc(c[n+]1C)C(N(C)C(C2=NC=CC2)C(NC)O)O	UFEUOXGAGYQJJF-UHFFFAOYSA-N	453	1585915952366
participant_29	M66145	CCCCc1ccc(c[n+]1C)C(N(C)C(C2=NC=CC2)C(NC)O)O	CWZAKEJEDAXECR-UHFFFAOYSA-N	434	1585915954831
participant_29	M66146	CNCCc1ccc(c[n+]1C)C(N(C)C(C2=NC=CC2)C(NC)O)O	UKIUAVLBROLQLF-UHFFFAOYSA-N	468	1585915960349
participant_29	M66147	CNC(C(C1=NC=CC1)N(C)C(c2ccc(CSNC)[n+](C)c2)O)O	HSWXPFLRDGKREU-UHFFFAOYSA-N	464	1585915967808
participant_29	M66148	CC(Cc1ccc(c[n+]1C)C(N(C)C(C2=NC=CC2)C(NC)O)O)NC	DVBUZGYXXQAOLR-UHFFFAOYSA-N	457	1585915979840
participant_29	M66149	CNC(Cc1ccc(c[n+]1C)C(N(C)C(C2=NC=CC2)C(NC)O)O)O	HHZCOWWJYDERAA-UHFFFAOYSA-N	447	1585915983049
participant_29	M66150	CNC(C(C1=NC=CC1)N(C)C(c2ccc(CNNC)[n+](C)c2)O)O	FMLMGKCHPMEIBH-UHFFFAOYSA-N	471	1585915991599
participant_29	M66151	CNC(C(C1=NC=CC1)N(C)C(c2ccc(C/N=N\C)[n+](C)c2)O)O	VONZNPGITVPDAX-VZCXRCSSSA-N	439	1585915996059
participant_29	M66152	CNC(C(C1=NC=CC1)N(C)C(c2ccc(/C=N/NC)[n+](C)c2)O)O	SXTXYEDGXHIAEJ-UHFFFAOYSA-O	447	1585916004999
participant_29	M66153	CNC(C(C1=NC=CC1)N(C)C(c2ccc(/C=N/N=C)[n+](C)c2)O)O	GRYJGXNNKDMNNG-UHFFFAOYSA-N	400	1585916007609
participant_29	M66154	CNC(C(C1=NC=CC1)N(C)C(c2ccc(CNN=C)[n+](C)c2)O)O	RHXXAUZGORMQQU-UHFFFAOYSA-N	437	1585916012005
participant_29	M66155	CNC(C(C1=NC=CC1)N(C)C(c2ccc(CNN)[n+](C)c2)O)O	KMCQLNRUBYUWRJ-UHFFFAOYSA-N	447	1585916024558
participant_29	M66156	CCNNCc1ccc(c[n+]1C)C(N(C)C(C2=NC=CC2)C(NC)O)O	NQOMOIQRNBJGAH-UHFFFAOYSA-N	449	1585916031540
participant_29	M66157	CCCNNCc1ccc(c[n+]1C)C(N(C)C(C2=NC=CC2)C(NC)O)O	WKQNUUDJMPXKBK-UHFFFAOYSA-N	438	1585916037748
participant_29	M66158	CNC(C(C1=NC=CC1)N(C)C(c2ccc(CN3CCCN3)[n+](C)c2)O)O	DPDKWRVUOXCKGV-UHFFFAOYSA-N	379	1585916039440
participant_29	M66159	CCNNC(C)c1ccc(c[n+]1C)C(N(C)C(C2=NC=CC2)C(NC)O)O	KCKGDWYFLGRWQU-UHFFFAOYSA-N	452	1585916060128
participant_29	M66160	CCNNC(c1ccc(c[n+]1C)C(N(C)C(C2=NC=CC2)C(NC)O)O)O	ROOALEBVRHGDFF-UHFFFAOYSA-N	442	1585916065028
participant_29	M66161	CNC(C(C1=NC=CC1)N(C)C(c2cc3CNNCc3[n+](C)c2)O)O	AGRYIFIFAOCFSX-UHFFFAOYSA-N	344	1585916077268
participant_29	M66162	CNC(C(C1=NC=CC1)N(C)C(c2cc3cnncc3[n+](C)c2)O)O	RMQOKHKDCJLIHT-UHFFFAOYSA-N	377	1585916086241
participant_29	M66163	CNC(C(C1=NC=CC1)N(C)C(C2=CCC(CNNC)[N+](=C2)C)O)O	QTWFTQGRWDTWCL-UHFFFAOYSA-N	386	1585916100450
participant_29	M66164	CNC(C(C1=NC=CC1)N(C)C(c2ccc(CNOC)[n+](C)c2)O)O	AIFLIYQEYWXIQK-UHFFFAOYSA-N	460	1585916137529
participant_29	M66165	CNC(C(C1=NC=CC1)N(C)C(c2ccc(COOC)[n+](C)c2)O)O	ZLKDIMUAWJGPEU-UHFFFAOYSA-N	449	1585916138474
participant_29	M66166	CNC(C(C1=NC=CC1)N(C)C(c2ccc(CNSC)[n+](C)c2)O)O	QQRRZZOYUAARGQ-UHFFFAOYSA-N	460	1585916146931
participant_29	M66167	CNC(C(C1=NC=CC1)N(C)C(c2ccc(CNS(=O)C)[n+](C)c2)O)O	JXSKKNLESIDCTL-UHFFFAOYSA-N	453	1585916150172
participant_29	M66168	CNC(C(C1=NC=CC1)N(C)C(c2ccc(CNS(=O)(=O)C)[n+](C)c2)O)O	BDIPSJZQBFXACG-UHFFFAOYSA-N	434	1585916151867
participant_29	M66169	CC(=O)NCc1ccc(c[n+]1C)C(N(C)C(C2=NC=CC2)C(NC)O)O	JSJWVVPGNBAYCS-UHFFFAOYSA-O	453	1585916167211
participant_29	M66170	CCNCc1ccc(c[n+]1C)C(N(C)C(C2=NC=CC2)C(NC)O)O	HODQAPREVLNHIF-UHFFFAOYSA-N	457	1585916173591
participant_29	M66171	CNC(C(C1=NC=CC1)N(C)C(c2ccc(CNNC)[n+](C)c2)OC)O	OEGNRHLRPNTDIF-UHFFFAOYSA-N	459	1585916194835
participant_29	M66172	CCOC(c1ccc(CNNC)[n+](C)c1)N(C)C(C2=NC=CC2)C(NC)O	PJZINVATLTYSLN-UHFFFAOYSA-N	447	1585916197591
participant_29	M66173	CNC(C(C1=NC=CC1)N(C)C(c2ccc(CNNC)[n+](C)c2)O)OC	WHWLFXTVQVYXJX-UHFFFAOYSA-N	459	1585916205219
participant_29	M66174	CCOC(C(C1=NC=CC1)N(C)C(c2ccc(CNNC)[n+](C)c2)O)NC	KYYSDIQEKIIYOE-UHFFFAOYSA-N	447	1585916207685
participant_29	M66175	CCCOC(C(C1=NC=CC1)N(C)C(c2ccc(CNNC)[n+](C)c2)O)NC	AQTOJGIYBFEKLT-UHFFFAOYSA-N	437	1585916209500
participant_29	M66176	CCCCOC(C(C1=NC=CC1)N(C)C(c2ccc(CNNC)[n+](C)c2)O)NC	KAHGBEYZTUBMBF-UHFFFAOYSA-N	417	1585916211157
participant_29	M66177	CNC(C(C1=NC=CC1)N(C)C(c2ccc(CNNC)[n+](C)c2)O)OCC3CC3	RDQICMQSKFJKKI-UHFFFAOYSA-N	414	1585916213671
participant_29	M66178	CCNC(C(C1=NC=CC1)N(C)C(c2ccc(CNNC)[n+](C)c2)O)O	PKVNSVLQLWXGOD-UHFFFAOYSA-N	472	1585916221086
participant_29	M66179	CCCNC(C(C1=NC=CC1)N(C)C(c2ccc(CNNC)[n+](C)c2)O)O	IBCZYHJJMVLSAP-UHFFFAOYSA-N	450	1585916225662
participant_29	M66180	CNNCc1ccc(c[n+]1C)C(N(C)C(C2=NC=CC2)C(NCSC)O)O	XOVDTJSMIDZLPV-UHFFFAOYSA-N	452	1585916235100
participant_29	M66181	CCCCNC(C(C1=NC=CC1)N(C)C(c2ccc(CNNC)[n+](C)c2)O)O	VPCDUQKFXXXEOG-UHFFFAOYSA-N	428	1585916258037
participant_29	M66182	CCCCCNC(C(C1=NC=CC1)N(C)C(c2ccc(CNNC)[n+](C)c2)O)O	AHAOWLWYNCLSOW-UHFFFAOYSA-N	404	1585916259524
participant_29	M66183	CCCCCCNC(C(C1=NC=CC1)N(C)C(c2ccc(CNNC)[n+](C)c2)O)O	RCNHGUGEVLZNIW-UHFFFAOYSA-N	374	1585916260889
participant_29	M66184	CCCCCCCNC(C(C1=NC=CC1)N(C)C(c2ccc(CNNC)[n+](C)c2)O)O	CBLZWDBTGNLHMI-UHFFFAOYSA-N	340	1585916262024
participant_29	M66185	CNNCc1ccc(c[n+]1C)C(N(C)C(C2=NC=CC2)C(NCC3CCCCC3)O)O	MLVRDPFOCCLGFG-UHFFFAOYSA-N	312	1585916263176
participant_29	M66186	CNNCc1ccc(c[n+]1C)C(N(C)C(C2=NC=CC2)C(NCc3ccccc3)O)O	LGSJYCFGVHYIOI-UHFFFAOYSA-N	357	1585916266622
participant_29	M66187	Cc1cccc(c1)CNC(C(C2=NC=CC2)N(C)C(c3ccc(CNNC)[n+](C)c3)O)O	NREMOLZEKZPVBL-UHFFFAOYSA-N	412	1585916275030
participant_29	M66188	CCc1cccc(c1)CNC(C(C2=NC=CC2)N(C)C(c3ccc(CNNC)[n+](C)c3)O)O	KOAYUHIKJBTZBY-UHFFFAOYSA-N	398	1585916276190
participant_29	M66189	CCCc1cccc(c1)CNC(C(C2=NC=CC2)N(C)C(c3ccc(CNNC)[n+](C)c3)O)O	VNOXRYYZVKMJGF-UHFFFAOYSA-N	391	1585916280148
participant_29	M66190	CCCCc1cccc(c1)CNC(C(C2=NC=CC2)N(C)C(c3ccc(CNNC)[n+](C)c3)O)O	LVZYRHLJBLIPGT-UHFFFAOYSA-N	388	1585916282058
participant_29	M66191	CNNCc1ccc(c[n+]1C)C(N(C)C(C2=NC=CC2)C(NCc3ccc4CCCCc4c3)O)O	XGPWJYBCGANPAD-UHFFFAOYSA-N	340	1585916284797
participant_29	M66192	CNNCc1ccc(c[n+]1C)C(N(C)C(C2=NC=CC2)C(NCc3ccc4CCCc4c3)O)O	ZWKATBHSUFTAJP-UHFFFAOYSA-N	362	1585916294509
participant_29	M66193	CNNCc1ccc(c[n+]1C)C(N(C)C(C2=NC=CC2)C(NCc3cc4CCCc4nc3)O)O	UYDHVJMZWOMGOQ-UHFFFAOYSA-N	361	1585916299918
participant_29	M66194	CNNCc1ccc(c[n+]1C)C(N(C)C(C2=NC=CC2)C(NCc3cc4CNCc4nc3)O)O	DDTGLTNPMZROFR-UHFFFAOYSA-N	371	1585916301636
participant_29	M66195	CNNCc1ccc(c[n+]1C)C(N(C)C(C2=NC=CC2)C(NCc3cnc4CNC[n+]4c3)O)O	SXPPUJLLDVAGGJ-UHFFFAOYSA-N	359	1585916303534
participant_29	M66196	CNNCc1ccc(c[n+]1C)C(N(C)C(C2=NC=CC2)C(NCc3cnc4CNN[n+]4c3)O)O	ZDZSWWWDCXRFEG-UHFFFAOYSA-N	366	1585916305945
participant_29	M66197	CNNCc1ccc(c[n+]1C)C(N(C)C(C2=NC=CC2)C(NCc3cc4c(CNN4)nc3)O)O	RPAARUMVYKOURD-UHFFFAOYSA-N	385	1585916309207
participant_29	M66198	CNNCc1ccc(c[n+]1C)C(N(C)C(C2=NC=CC2)C(NCc3cc4c(CCN4)nc3)O)O	DVSULSFWNIUANH-UHFFFAOYSA-N	382	1585916312041
participant_29	M66199	CNNCc1ccc(c[n+]1C)C(N(C)C(C2=NC=CC2)C(NCc3cc4CCNc4nc3)O)O	MQSKEMYSAMQJEY-UHFFFAOYSA-N	378	1585916321082
participant_29	M66200	CNNCc1ccc(c[n+]1C)C(N(C)C(C2=NC=CC2)C(NCc3cc4c(nc3)NCN4)O)O	PVQKWHLLHZNEEV-UHFFFAOYSA-N	395	1585916322565
participant_29	M66201	CNNCc1ccc(c[n+]1C)C(N(C)C(C2=NC=CC2)C(NCc3cc4c(nc3)NNN4)O)O	QFMFXWZXLPXOEZ-UHFFFAOYSA-N	375	1585916325187
participant_29	M66202	CNNCc1ccc(c[n+]1C)C(N(C)C(C2=NC=CC2)C(NCc3cc4c(nc3)[nH]cn4)O)O	ZUTLYGAAQSGNRP-UHFFFAOYSA-N	380	1585916333899
participant_29	M66203	Cc1ccc(c[n+]1C)C(N(C)C(C2=NC=CC2)C(NCc3cc4c(nc3)NCN4)O)O	CMTZQJMYVRNDDH-UHFFFAOYSA-N	391	1585916351900
participant_29	M66204	CCc1ccc(c[n+]1C)C(N(C)C(C2=NC=CC2)C(NCc3cc4c(nc3)NCN4)O)O	PUYVAJDPIZIEHJ-UHFFFAOYSA-N	388	1585916356523
participant_29	M66205	CCc1ccc(c[n+]1C)C(N(C)C(C2=NC=CC2)C(NCc3cc4c(nc3)NNN4)O)O	NUVBENUIUNGUKY-UHFFFAOYSA-N	367	1585916364510
participant_29	M66206	CCCc1ccc(c[n+]1C)C(N(C)C(C2=NC=CC2)C(NCc3cc4c(nc3)NCN4)O)O	YTKPQCUJRABKIO-UHFFFAOYSA-N	381	1585916370489
participant_29	M66207	CCCCc1ccc(c[n+]1C)C(N(C)C(C2=NC=CC2)C(NCc3cc4c(nc3)NCN4)O)O	GZYLBKCHZCXCNG-UHFFFAOYSA-N	368	1585916372297
participant_29	M66208	CNCCc1ccc(c[n+]1C)C(N(C)C(C2=NC=CC2)C(NCc3cc4c(nc3)NCN4)O)O	UFTDHMINMYHIAC-UHFFFAOYSA-N	392	1585916376477
participant_29	M66209	CCNNCc1ccc(c[n+]1C)C(N(C)C(C2=NC=CC2)C(NCc3cc4c(nc3)NCN4)O)O	JWLNEMOIUUOPJD-UHFFFAOYSA-N	379	1585916382927
participant_29	M66210	CCCNNCc1ccc(c[n+]1C)C(N(C)C(C2=NC=CC2)C(NCc3cc4c(nc3)NCN4)O)O	TXDZQWGYGNTJQI-UHFFFAOYSA-N	369	1585916384605
participant_29	M66211	C[n+]1cc(ccc1C2CCCNN2)C(N(C)C(C3=NC=CC3)C(NCc4cc5c(nc4)NCN5)O)O	NHFOJZRIJJVWCN-UHFFFAOYSA-N	304	1585916386095
participant_29	M66212	C[n+]1cc(ccc1-c2cccnn2)C(N(C)C(C3=NC=CC3)C(NCc4cc5c(nc4)NCN5)O)O	DTZYTDMNLJHVLH-UHFFFAOYSA-O	317	1585916393561
participant_29	M66213	C[n+]1cc(ccc1-c2cccnn2)C(N(C)C(C3=NC=CC3)C(NCc4cc5c(nc4)[nH]cn5)O)O	ZALDIDZPEWIOJR-UHFFFAOYSA-N	300	1585916399567
participant_29	M66214	C[n+]1cc(ccc1-c2cccnn2)C(N(C)C(C3=NC=CC3)C(NCc4cc5c([nH]cn5)[n+](C)c4)O)O	UNMFYGCKWVXSMG-UHFFFAOYSA-O	311	1585916431586
participant_29	M66215	C[n+]1cc(cc2c1[nH]cn2)CNC(C(C3=NC=CC3)N(C)CO)O	SIIIWICGAMYCLC-UHFFFAOYSA-O	360	1585916462161
participant_29	M66216	CC(N(C)C(C1=NC=CC1)C(NCc2cc3c([nH]cn3)[n+](C)c2)O)O	NDYMTZIEFBLMRX-UHFFFAOYSA-O	382	1585916474230
participant_29	M66217	CCC(N(C)C(C1=NC=CC1)C(NCc2cc3c([nH]cn3)[n+](C)c2)O)O	SEDREXBZCKTESU-UHFFFAOYSA-O	378	1585916477536
participant_29	M66218	CCCC(N(C)C(C1=NC=CC1)C(NCc2cc3c([nH]cn3)[n+](C)c2)O)O	VAMRAXNAVYXOSY-UHFFFAOYSA-O	370	1585916479967
participant_29	M66219	C[n+]1cc(cc2c1[nH]cn2)CNC(C(C3=NC=CC3)N4CCCCC4O)O	RMFVQNIKLYFQKH-UHFFFAOYSA-O	251	1585916480984
participant_29	M66220	CC(N(C)C(C(NCc1cc2c([nH]cn2)[n+](C)c1)O)c3ncco3)O	JSDDMRITBIIYTN-UHFFFAOYSA-O	382	1585916508642
participant_29	M66221	C[n+]1cc(cc2c1[nH]cn2)CNC(C(c3ncco3)N(C)C(O)O)O	OUVDLVFMFNPKFI-UHFFFAOYSA-O	362	1585916521882
participant_37	M1	C	VNWKTOKETHGBQD-UHFFFAOYSA-N	0	1585919268418
participant_37	M2	CC	OTMSDBZUPAUEDD-UHFFFAOYSA-N	103	1585919274545
participant_37	M3	CCC	ATUOYWHBWRKTHZ-UHFFFAOYSA-N	110	1585919275696
participant_37	M1487	CC(C)C	NNPPMTNAJDCUHE-UHFFFAOYSA-N	148	1585919276924
participant_37	M420	CC(C)S	KJRCEJOSASVSRA-UHFFFAOYSA-N	107	1585919282950
participant_37	M66222	CC(C)SC	ROSSIHMZZJOVOU-UHFFFAOYSA-N	149	1585919288948
participant_37	M66223	CC(C)S(=O)C	KBGDIHYLFZNUNL-UHFFFAOYSA-N	146	1585919293197
participant_37	M13749	CC(C)S(=O)(=O)C	VTWYQAQIXXAXOR-UHFFFAOYSA-N	137	1585919295499
participant_37	M8224	COC	LCGLNKUTAGEVQW-UHFFFAOYSA-N	96	1585919319399
participant_37	M1344	CCOC	XOBKSJJDNFUZPF-UHFFFAOYSA-N	108	1585919323074
participant_37	M18182	CC(C)OC	RMGHERXMTMUMMV-UHFFFAOYSA-N	149	1585919327253
participant_37	M66224	C=C(C)OC	YOWQWFMSQCOSBA-UHFFFAOYSA-N	93	1585919330170
participant_37	M16079	CC(=O)OC	KXKVLQRXCPHEJC-UHFFFAOYSA-N	93	1585919333191
participant_37	M15791	CC(=O)NC	OHLUUHNLEMFGTQ-UHFFFAOYSA-N	133	1585919337239
participant_37	M15792	CC(=O)N(C)C	FXHOOIRPVKKKFG-UHFFFAOYSA-N	159	1585919375131
participant_37	M15793	CCN(C)C(=O)C	MGDNHIJGIWHQBL-UHFFFAOYSA-N	156	1585919379296
participant_37	M66225	CCN(CC)C(=O)C	AJFDBNQQDYLMJN-UHFFFAOYSA-N	139	1585919382223
participant_37	M66226	CC(=O)N1CCCC1	LNWWQYYLZVZXKS-UHFFFAOYSA-N	35	1585919384464
participant_37	M66227	CCCN(CC)C(=O)C	QEMHNJJFCDEBAX-UHFFFAOYSA-N	146	1585919396205
participant_37	M66228	CC(=O)N1CCCCC1	KDISMIMTGUMORD-UHFFFAOYSA-N	30	1585919397083
participant_37	M66229	CC(=O)N1C=CCCC1	ZGKNRILGBQAZDJ-UHFFFAOYSA-N	96	1585919402544
participant_37	M66230	CC(=O)N1C=CCC=C1	YPZBIQKYSOYOGV-UHFFFAOYSA-N	145	1585919405252
participant_37	M66231	CC(=O)n1cc2Cc2c1	AKIQCFBWEPMAII-UHFFFAOYSA-N	167	1585919411803
participant_37	M66232	Cc1ccn(c1)C(=O)C	NLPYGDHWVYMESV-UHFFFAOYSA-N	217	1585919414825
participant_37	M66233	CC(=O)n1cccc1	OMYOJDLCFAUIHN-UHFFFAOYSA-N	158	1585919416882
participant_37	M66234	CC(=O)n1cccn1	PGFTUYZICNEFJQ-UHFFFAOYSA-N	138	1585919423937
participant_37	M66235	CC(=O)n1ccnn1	LMYPZTHNDZPERX-UHFFFAOYSA-N	117	1585919425672
participant_37	M66236	Cc1cn(C(=O)C)nn1	OEDHPCONVDAPNX-UHFFFAOYSA-N	146	1585919428355
participant_37	M66237	CCn1ccnn1	ALNWCYLRUYXLCD-UHFFFAOYSA-N	170	1585919447592
participant_37	M66238	CCn1c(C)cnn1	SUZDYMJORILXGJ-UHFFFAOYSA-N	163	1585919452590
participant_37	M66239	CCn1c(C)c(C)nn1	ZUWVFUDWXWCWJQ-UHFFFAOYSA-N	190	1585919454592
participant_37	M66240	CCn1cc(C)nn1	MJIOJWXRXDWUBV-UHFFFAOYSA-N	200	1585919458904
participant_37	M66241	CCCn1cc(C)nn1	ZXLSJRXUAOMZTI-UHFFFAOYSA-N	165	1585919512473
participant_37	M66242	CCCn1cc(CC)nn1	WUCYJZLMCVRBSQ-UHFFFAOYSA-N	160	1585919519463
participant_37	M66243	CCCn1cc(CO)nn1	BLCYQMFMPCIFRP-UHFFFAOYSA-N	142	1585919529976
participant_37	M66244	C(CO)n1cc(CO)nn1	KXQONZJNDSKSAH-UHFFFAOYSA-N	116	1585919535142
participant_37	M66245	CCCCn1cc(C)nn1	MYLJNRLZLNTTMH-UHFFFAOYSA-N	204	1585919551105
participant_37	M66246	CCCCCn1cc(C)nn1	NGPORLBABXGWLK-UHFFFAOYSA-N	159	1585919552628
participant_37	M66247	CCCCCCn1cc(C)nn1	WQWGJNYVTILRSK-UHFFFAOYSA-N	150	1585919552939
participant_37	M66248	CCCCCCCn1cc(C)nn1	UUMUOZRKBCQOFS-UHFFFAOYSA-N	136	1585919554531
participant_37	M66249	Cc1cn(CC2CCCCC2)nn1	LDLAEJZFJHXONY-UHFFFAOYSA-N	77	1585919555678
participant_37	M66250	Cc1cn(Cc2ccccc2)nn1	PYXAJAYFLQNQLW-UHFFFAOYSA-N	248	1585919559033
participant_37	M105	Cc1ccccc1	YXFVVABEGXRONW-UHFFFAOYSA-N	243	1585919574603
participant_37	M255	CCc1ccccc1	YNQLUTRBYVCPMQ-UHFFFAOYSA-N	248	1585919584690
participant_37	M449	CCCc1ccccc1	ODLMAHJVESYWTB-UHFFFAOYSA-N	259	1585919588685
participant_37	M450	CCCCc1ccccc1	OCKPCBLVNKHBMX-UHFFFAOYSA-N	276	1585919589911
participant_37	M597	CCCCc1ccccc1C	NUJILYKLNKQOOX-UHFFFAOYSA-N	303	1585919592220
participant_37	M66251	CCCCc1cccc(C)c1C	YFRGOBSBDSYRNN-UHFFFAOYSA-N	358	1585919595863
participant_37	M2286	CCCCc1ccc(C)c(C)c1C	AGNYWDNEEQTSFJ-UHFFFAOYSA-N	356	1585919600421
participant_37	M24965	CCCCc1cc(C)c(C)c(C)c1C	IOYUAOCHSFBWGV-UHFFFAOYSA-N	296	1585919604032
participant_37	M66252	CCCCc1c(C)c(C)c(C)c(C)c1C	QUBUGECWPGYIBH-UHFFFAOYSA-N	236	1585919606972
participant_37	M66253	CCCCc1c(C)cc(C)c(C)c1C	GSHNPRBVRUWZFS-UHFFFAOYSA-N	300	1585919614613
participant_37	M46895	CCCCc1c(C)cc(C)cc1C	WGWIEEZKILSKOQ-UHFFFAOYSA-N	317	1585919620613
participant_37	M4450	CCCCc1ccc(C)cc1C	JEHCWPAYIBNVDI-UHFFFAOYSA-N	358	1585919622612
participant_37	M3039	Cc1cccc(C)c1	IVSZLXZYQVIEFR-UHFFFAOYSA-N	316	1585919632779
participant_37	M2282	Cc1cccc(C)c1C	FYGHSUNMUKGBRK-UHFFFAOYSA-N	330	1585919637540
participant_37	M594	Cc1ccccc1C	CTQNGGLPUBDAKN-UHFFFAOYSA-N	291	1585919642612
participant_37	M595	CCc1ccccc1C	HYFLWBNQFMXCPA-UHFFFAOYSA-N	320	1585919644978
participant_37	M596	CCCc1ccccc1C	YQZBFMJOASEONC-UHFFFAOYSA-N	317	1585919647092
participant_37	M599	c1ccc2CCCCc2c1	CXWXQJXEFPUFDZ-UHFFFAOYSA-N	163	1585919648044
participant_37	M15759	CC1Cc2ccccc2C1	MWGYLUXMIMSOTM-UHFFFAOYSA-N	224	1585919655372
participant_37	M66254	CC1(C)Cc2ccccc2C1	VAMWEVQXIHGFHY-UHFFFAOYSA-N	254	1585919659963
participant_37	M600	c1ccc2ccccc2c1	UFWIBTONFRDIAS-UHFFFAOYSA-N	208	1585919671618
participant_37	M55985	C=C/C=C\c1ccccc1	XZKRXPZXQLARHH-CLTKARDFSA-N	172	1585919677618
participant_37	M258	C=Cc1ccccc1	PPBRXRYQALVLMV-UHFFFAOYSA-N	193	1585919680619
participant_37	M66255	C=C(C)c1ccccc1	XYLMUPLGERFSHI-UHFFFAOYSA-N	232	1585919687618
participant_37	M15624	CCC(=C)c1ccccc1	SQHOHKQMTHROSF-UHFFFAOYSA-N	237	1585919688737
participant_37	M66256	CCCC(=C)c1ccccc1	ANGVCCXFJKHNDS-UHFFFAOYSA-N	237	1585919689684
participant_37	M25117	CCCCC(=C)c1ccccc1	YJSSCAJSFIGKSN-UHFFFAOYSA-N	254	1585919690621
participant_37	M56010	c1ccc(cc1)C2=CCCCC2	WCMSFBRREKZZFL-UHFFFAOYSA-N	218	1585919691619
participant_37	M86	c1ccc(cc1)-c2ccccc2	ZUOUZKKEUPVFJK-UHFFFAOYSA-N	186	1585919694621
participant_37	M110	c1ccccc1	UHOVQNZJYSORNB-UHFFFAOYSA-N	105	1585919700619
participant_37	M66257	CCCCc1c(C)ccc(C)c1C	VWTFMVANLRUTQZ-UHFFFAOYSA-N	339	1585932611094
participant_37	M66258	CCCCc1c(C)c(C)cc(C)c1C	WHGLUCIMDNQLPN-UHFFFAOYSA-N	292	1585932612460
participant_37	M66259	CCCCc1cc(C)cc(C)c1C	UVFZEJNOSIOPRK-UHFFFAOYSA-N	328	1585932617699
participant_37	M10019	CCCCc1cc(C)cc(C)c1	GINMJHHVPMUMGK-UHFFFAOYSA-N	345	1585932619543
participant_37	M55980	CCCCc1cccc(C)c1	OAPCPUDMDJIBOQ-UHFFFAOYSA-N	374	1585932622245
participant_37	M2287	CCCCc1ccc(C)c(C)c1	GDWDJSONXTXOEE-UHFFFAOYSA-N	398	1585932629998
participant_37	M66260	CCCCc1ccc(CC)c(C)c1	MKVBGHRWOXGAGF-UHFFFAOYSA-N	385	1585932633982
participant_37	M66261	CCCCc1ccc(CCC)c(C)c1	WMMMMBTXPPOWSL-UHFFFAOYSA-N	350	1585932634915
participant_37	M48460	CCCCc1ccc2CCCCc2c1	OOPPKRUACFCVFK-UHFFFAOYSA-N	252	1585932636215
participant_37	M1552	CCCCc1ccc2ccccc2c1	UKAMWVYNAVUZEA-UHFFFAOYSA-N	333	1585932638769
participant_37	M66262	C=C/C=C\c1cccc(CCCC)c1	BODZFEGKWYHYRU-YVMONPNESA-N	291	1585932642640
participant_37	M66263	CCCCc1cccc(/C=C\C)c1	FYLOFIYWRNYPFI-DAXSKMNVSA-N	385	1585932645256
participant_37	M66264	CCCCc1ccc2CC=Cc2c1	JGJJWYLWVIEIDC-UHFFFAOYSA-N	342	1585932706246
participant_37	M66265	CCCCc1ccc2CCc2c1	GHBMVQQPMRAZJU-UHFFFAOYSA-N	297	1585932720948
participant_37	M66266	CCCCc1ccc2C=Cc2c1	DMAWZVQVHLTNJA-UHFFFAOYSA-N	345	1585932727499
participant_37	M66267	CCCCc1cccc(C=C)c1	MCVHEVPSMITDCZ-UHFFFAOYSA-N	330	1585932730724
participant_37	M66268	CCCCc1ccc(C)c(C=C)c1	HCTZFSCIGHJKBB-UHFFFAOYSA-N	363	1585932733601
participant_37	M66269	CCCCc1ccc(CC)c(C=C)c1	CJBHOQPTYVULIG-UHFFFAOYSA-N	339	1585932737182
participant_37	M66270	CCCCc1ccc(C)c(c1)O	CUYLNCWYFSSEQG-UHFFFAOYSA-N	432	1585932776848
participant_37	M66271	CCCCc1ccc(c(c1)O)O	LAVPWYRENKSWJM-UHFFFAOYSA-N	429	1585932779741
participant_37	M66272	CCCCc1ccc(C)c(c1)N	ITYJPGVYIFPALO-UHFFFAOYSA-N	374	1585932789305
participant_37	M66273	CCCCc1ccc(C)c(c1)S	OICAYGHZQOKSIE-UHFFFAOYSA-N	374	1585932793837
participant_37	M66274	CCCCc1ccc(C)c(c1)F	CJRXOUWSCKSSKT-UHFFFAOYSA-N	394	1585932797010
participant_37	M66275	CCCCc1ccc(C)c(c1)Cl	MCZRCFKVKSEHEF-UHFFFAOYSA-N	374	1585932803315
participant_37	M66276	CCCCc1ccc(C)c(c1)Br	VSQBKMQLIFIZSU-UHFFFAOYSA-N	374	1585932806472
participant_37	M66277	CCCCc1ccc(c(C)c1)O	WRGWAEBYMBFFCR-UHFFFAOYSA-N	447	1585932833805
participant_37	M66278	CCCCc1ccc(c(c1)O)Cl	PSPSPTLRVMNSDK-UHFFFAOYSA-N	402	1585932845127
participant_37	M66279	CCCCc1ccc(c(C)c1)Cl	JADJWNCPDSGKGJ-UHFFFAOYSA-N	402	1585932848247
participant_37	M66280	CCCCc1ccc(c(C)c1)Br	DIKUIHLRWUZILQ-UHFFFAOYSA-N	374	1585932853043
participant_37	M66281	CCCCc1ccc(c(C)c1)F	QRWYTUNPNSCPCF-UHFFFAOYSA-N	402	1585932856840
participant_37	M66282	CCCCc1ccc(c(c1)O)F	VVLBRNGTWKSHCQ-UHFFFAOYSA-N	411	1585932875347
participant_37	M66283	CCCCc1ccc(c(C)c1)N	JTXOXRXZCAMPHL-UHFFFAOYSA-N	374	1585932917478
participant_37	M66284	CCCCc1ccc(c(C)c1)OC	XETPCZHBTDEXPA-UHFFFAOYSA-N	408	1585932925236
participant_37	M66285	CCCCc1ccc(c(C)c1)OCC	WHLCMCMQUJBVHO-UHFFFAOYSA-N	387	1585932928683
participant_37	M66286	CCCCc1ccc(c(C)c1)OC(C)C	PMEDSAVRSAORQU-UHFFFAOYSA-N	431	1585932931364
participant_37	M66287	CCCCc1ccc(c(C)c1)OC(=C)C	JOWCSEATQPDLFL-UHFFFAOYSA-N	396	1585932936522
participant_37	M66288	CCCCc1ccc(c(C)c1)OC(=O)C	RDYKGGQAVLHBFI-UHFFFAOYSA-N	396	1585932939192
participant_37	M66289	CCCCc1ccc(c(C)c1)NC(=O)C	ZFVMECVBUGMWIX-UHFFFAOYSA-N	423	1585932943659
participant_37	M66290	CCCCc1ccc(c(C)c1)NC(=O)N	QIHSCYXZJILPCD-UHFFFAOYSA-N	385	1585932945856
participant_37	M66291	CCCCc1ccc(c(C)c1)OC(=O)N	NCULYMYJMXRRGJ-UHFFFAOYSA-N	390	1585932947829
participant_37	M66292	CCCCc1ccc(c(C)c1)OC(=O)NC	XSBIRGMSMKYBJK-UHFFFAOYSA-N	425	1585932953538
participant_37	M66293	CCCCc1ccc(c(C)c1)OC(=O)N(C)C	NFWBPNNBFOFFQM-UHFFFAOYSA-N	425	1585932965153
participant_37	M66294	CCCCc1ccc(c(C)c1)OC(=O)N(C)CC	JIEGZEJBOIEXJQ-UHFFFAOYSA-N	393	1585932967767
participant_37	M66295	CCCCc1ccc(c(C)c1)OC(=O)N(C)CCC	KBUUCTLQVWVPHZ-UHFFFAOYSA-N	366	1585932968480
participant_37	M66296	CCCCc1ccc(c(C)c1)OC(=O)N2CCCC2	ZZROEKAFGVVWPJ-UHFFFAOYSA-N	281	1585932970087
participant_37	M66297	CCCCc1ccc(c(C)c1)OC(=O)N2CCCN2	QKZJKEFHIKAZON-UHFFFAOYSA-N	304	1585932973580
participant_37	M66298	CCCCc1ccc(c(C)c1)OC(=O)N2CCNN2	IIEAYRBVJPQIAK-UHFFFAOYSA-N	314	1585932973944
participant_37	M66299	CCCCc1ccc(c(C)c1)OC(=O)N2CCN=N2	UFAGSYRDEMUJBT-UHFFFAOYSA-N	314	1585932975919
participant_37	M66300	CCCCc1ccc(c(C)c1)OC(=O)n2ccnn2	UZTVVOBSYHBMBM-UHFFFAOYSA-N	357	1585932976361
participant_37	M66301	CCCCc1ccc(c(c1)Cl)O	XKPPCQGTLVOZEG-UHFFFAOYSA-N	396	1585932995619
participant_37	M66302	CCCCc1ccc(CO)c(C)c1	FBJXCYVPKLPOQW-UHFFFAOYSA-N	381	1585933006611
participant_37	M66303	CCCCc1ccc(c(C)c1)OO	UEOURXBOKWPPPU-UHFFFAOYSA-N	404	1585933011032
participant_37	M66304	CCCCc1ccc(c(CC)c1)O	PJNOBPONKXGBDD-UHFFFAOYSA-N	413	1585933019543
participant_37	M66305	CCCCc1ccc(c(C=C)c1)O	LDMWQGGSESJBRY-UHFFFAOYSA-N	384	1585933022502
participant_37	M66306	CCCCc1ccc(c(c1)C(C)C)O	VCEGFXWJMNQZKB-UHFFFAOYSA-N	470	1585933031212
participant_37	M66307	CCCCc1ccc(c(c1)C(C)(C)C)O	CRVZFWWSRCTENS-UHFFFAOYSA-N	571	1585933035573
participant_37	M66308	CCCCc1ccc(c(c1)C(C)(C)F)O	NIDVKHMSMSXCHS-UHFFFAOYSA-N	545	1585933051100
participant_37	M66309	CCCCc1ccc(c(c1)C(C)(F)F)O	CACBSIBSZHNFOS-UHFFFAOYSA-N	475	1585933052420
participant_37	M66310	CCCCc1ccc(c(c1)C(F)(F)F)O	IBIMFUVPNWPSAM-UHFFFAOYSA-N	372	1585933053395
participant_37	M66311	CCCCc1ccc(c(c1)C(Cl)(F)F)O	KHURRCHNSVYBEI-UHFFFAOYSA-N	394	1585933057661
participant_37	M66312	CCCCc1ccc(c(c1)C(Cl)(Cl)F)O	XNIRNXMTTNNGPE-UHFFFAOYSA-N	381	1585933058422
participant_37	M66313	CCCCc1ccc(c(c1)C(Cl)(Cl)Cl)O	BPOCMIOEVSBAMY-UHFFFAOYSA-N	342	1585933059331
participant_37	M66314	CCCCc1ccc(c(c1)C(Br)(Cl)Cl)O	KVDWVAZKCHUXEL-UHFFFAOYSA-N	368	1585933062049
participant_37	M66315	CCCCc1ccc(c(c1)C(Br)(Br)Cl)O	QLBDYVZIEVRTBK-UHFFFAOYSA-N	374	1585933062829
participant_37	M66316	CCCCc1ccc(c(c1)C(Br)(Br)Br)O	NFHNIIDDVNUIBW-UHFFFAOYSA-N	342	1585933063744
participant_37	M66317	CCCCc1ccc(c(c1)C(Br)(Br)O)O	HCHDJZUXUSCJNQ-UHFFFAOYSA-N	400	1585933067533
participant_37	M66318	CCCCc1ccc(c(c1)C(Br)(O)O)O	VERLIVIGTPUEBY-UHFFFAOYSA-N	406	1585933068636
participant_37	M66319	CCCCc1ccc(c(c1)C(O)(O)O)O	RLNPWEYAQVWEMU-UHFFFAOYSA-N	395	1585933070169
participant_37	M66320	CCCCc1ccc(c(c1)[N+](C)(C)C)O	KUKVWDOALXTOSM-UHFFFAOYSA-O	459	1585933088161
participant_37	M66321	CCCCc1ccc([n+](c1)[N+](C)(C)C)O	RPAVXCJBLFJVRI-UHFFFAOYSA-N	396	1585933090162
participant_37	M66322	CCCCc1ccc([n+](c1)C(C)(C)C)O	CWTSJXBVHLUDAQ-UHFFFAOYSA-O	505	1585933093609
participant_37	M66323	CCCCc1ccc(c(c1)C(C)(C)C)S	NKGHGPITSGJWAB-UHFFFAOYSA-N	500	1585933101164
participant_37	M66324	CCCCc1ccc(c(c1)C(C)(C)S)S	UFHIEDILRSAVLU-UHFFFAOYSA-N	449	1585933102808
participant_37	M66325	CCCCc1ccc(c(c1)C(C)(C)S)O	HKNMHRVCGZLRIN-UHFFFAOYSA-N	520	1585933107223
participant_37	M66326	CCCCc1ccc(c(c1)C(C)(C)O)O	IVWXUEYUHATJMU-UHFFFAOYSA-N	550	1585933109246
participant_37	M66327	CCCCc1ccc(c(c1)C(C)(C)OC)O	KVWXHKIMYSVUEH-UHFFFAOYSA-N	543	1585933112303
participant_37	M66328	CCCC(C)c1ccc(c(c1)C(C)(C)C)O	KWXZIOBAIGDZIL-UHFFFAOYSA-N	618	1585933125167
participant_37	M66329	CCCC(C)(C)c1ccc(c(c1)C(C)(C)C)O	BRHJFDPOFRUDNV-UHFFFAOYSA-N	582	1585933131506
participant_37	M66330	CCCCC(C)c1ccc(c(c1)C(C)(C)C)O	XRBLQXOXMDFHAQ-UHFFFAOYSA-N	593	1585933143580
participant_37	M66331	CC(C)(C)c1cc(ccc1O)C2CCCCC2	PJNMKAQCMGXVNI-UHFFFAOYSA-N	357	1585933145448
participant_37	M66332	CC(C)(C)c1cc(ccc1O)-c2ccccc2	KXQMNHRMRRUCCA-UHFFFAOYSA-N	450	1585933149174
participant_37	M66333	CC(C)(C)c1ccccc1O	WJQOZHYUIDYNHM-UHFFFAOYSA-N	511	1585933157175
participant_37	M66334	Cc1ccc(c(c1)C(C)(C)C)O	IKEHOXWJQXIQAG-UHFFFAOYSA-N	600	1585933160176
participant_37	M66335	CCc1ccc(c(c1)C(C)(C)C)O	LZHCVNIARUXHAL-UHFFFAOYSA-N	598	1585933162196
participant_37	M66336	CC(C)c1ccc(c(c1)C(C)(C)C)O	KXLQULHLCDGRKG-UHFFFAOYSA-N	622	1585933171179
participant_37	M66337	CC(C)(C)c1ccc(c(c1)C(C)(C)C)O	ICKWICRCANNIBI-UHFFFAOYSA-N	576	1585933177800
participant_37	M66338	CC(C)c1ccc(c(c1)C(C)C)O	KEUMBYCOWGLRBQ-UHFFFAOYSA-N	440	1585933190193
participant_37	M66339	CC(C)c1cc(ccc1O)C(C)(C)C	VDQVJATUUNGJNN-UHFFFAOYSA-N	590	1585933192697
participant_37	M66340	CCC(C)(C)c1cc(ccc1O)C(C)C	YAULGDVNQZNKGX-UHFFFAOYSA-N	596	1585933208581
participant_37	M66341	CCCC(C)(C)c1cc(ccc1O)C(C)C	ULJMDXRVIWRJDA-UHFFFAOYSA-N	583	1585933210202
participant_37	M66342	CCCCC(C)(C)c1cc(ccc1O)C(C)C	DKEURAPVIXYCOH-UHFFFAOYSA-N	560	1585933211199
participant_37	M66343	CCCCCC(C)(C)c1cc(ccc1O)C(C)C	ZZKKMZXLKFQIMX-UHFFFAOYSA-N	521	1585933212209
participant_37	M66344	CC(C)c1ccc(c(c1)C2(C)CCCC(C)C2)O	QRINEZAZGSWPRQ-UHFFFAOYSA-N	382	1585933219205
participant_37	M66345	CC(C)CCCC(C)c1cc(ccc1O)C(C)C	LXJZXZSOOYVZDM-UHFFFAOYSA-N	401	1585933227592
participant_37	M66346	CCC(C)CCCC(C)c1cc(ccc1O)C(C)C	LSZDTZPAFLHXNW-UHFFFAOYSA-N	413	1585933230537
participant_37	M66347	CC(C)c1ccc(c(c1)C(C)C2CCC(C)CC2)O	NEEBVSVIGDJKSA-UHFFFAOYSA-N	331	1585933233216
participant_37	M66348	CC(C)c1ccc(c(c1)C(C)c2ccc(C)cc2)O	JIVAEYUQAJKRAN-UHFFFAOYSA-N	433	1585933237231
participant_37	M66349	CC(C)c1ccc(c(c1)C(C)c2ccccc2)O	GUNLFFFSZIYDDP-UHFFFAOYSA-N	394	1585933246218
participant_37	M66350	CC(C)[n+]1ccc(c(c1)C(C)(C)C)O	HGIPPQAWBNRUCR-UHFFFAOYSA-O	515	1585933298232
participant_37	M66351	CC(C)(C)c1c[n+](ccc1O)N(C)C	QECVVQOCLUABKJ-UHFFFAOYSA-O	510	1585933300434
participant_37	M66352	CC(C)(C)c1cc(ccc1O)N(C)C	JJTQVZKOOLSGCZ-UHFFFAOYSA-N	583	1585933303312
participant_37	M66353	CCN(C)c1ccc(c(c1)C(C)(C)C)O	QVCAUWHSBOCNDK-UHFFFAOYSA-N	588	1585933329416
participant_37	M66354	CC(C)N(C)c1ccc(c(c1)C(C)(C)C)O	RNIAICQLCCJACN-UHFFFAOYSA-N	571	1585933331166
participant_37	M66355	CC(N(C)c1ccc(c(c1)C(C)(C)C)O)O	AEBYHQWOCBNYMH-UHFFFAOYSA-N	612	1585933334403
participant_37	M66356	CC(=O)N(C)c1ccc(c(c1)C(C)(C)C)O	GVQRTVHLYKMHSM-UHFFFAOYSA-N	562	1585933337885
participant_37	M66357	CC(C(=O)C)c1ccc(c(c1)C(C)(C)C)O	UFBBQJGGHGDPMA-UHFFFAOYSA-N	604	1585933346006
participant_37	M66358	CC(C(C)O)c1ccc(c(c1)C(C)(C)C)O	AVADSWQCODETQL-UHFFFAOYSA-N	642	1585933358610
participant_37	M66359	CC(C(C)OC)c1ccc(c(c1)C(C)(C)C)O	PDNHMWSWAXWCSG-UHFFFAOYSA-N	585	1585933364357
participant_37	M66360	CC(c1ccc(c(c1)C(C)(C)C)O)C(O)O	HLXZTCPVHJLREL-UHFFFAOYSA-N	650	1585933376260
participant_37	M66361	CC(c1ccc(c(c1)C(C)(C)C)O)C(=O)O	CZGOYCFECJIDSU-UHFFFAOYSA-N	608	1585933380443
participant_37	M66362	CC(c1ccc(c(c1)C(C)(C)C)O)C(=N)O	UHFWYFWEDHOUGJ-UHFFFAOYSA-N	608	1585933389061
participant_37	M66363	CC(c1ccc(c(c1)C(C)(C)C)O)C(N)O	IHRMMNWISPMULZ-UHFFFAOYSA-N	640	1585933393745
participant_37	M66364	CC(c1ccc(c(c1)C(C)(C)C)O)C(NC)O	MMXPMYMNZVDACW-UHFFFAOYSA-N	686	1585933397345
participant_37	M66365	CCNC(C(C)c1ccc(c(c1)C(C)(C)C)O)O	WAXBIILRYYLRBN-UHFFFAOYSA-N	682	1585933400444
participant_37	M66366	CC(c1ccc(c(c1)C(C)(C)C)O)C2NCCO2	DLWOVMHFVNEAQT-UHFFFAOYSA-N	543	1585933403746
participant_37	M66367	CC(c1ccc(c(c1)C(C)(C)C)O)C2NCCN2	LFQJPNDMXPFENK-UHFFFAOYSA-N	514	1585933408766
participant_37	M66368	CC(c1ccc(c(c1)C(C)(C)C)O)N2NCCN2	GWWZOJFQHAUNGQ-UHFFFAOYSA-N	527	1585933410732
participant_37	M66369	CCC(c1ccc(c(c1)C(C)(C)C)O)C(NCC)O	FLMGOKWJVTYRCR-UHFFFAOYSA-N	642	1585933432264
participant_37	M66370	CCNC(C(C(C)C)c1ccc(c(c1)C(C)(C)C)O)O	LTRXRDHAZBNDNC-UHFFFAOYSA-N	612	1585933433859
participant_37	M66371	CCNC(C(c1ccc(c(c1)C(C)(C)C)O)C(C)(C)C)O	UVISRWPXTVAXPM-UHFFFAOYSA-N	624	1585933435198
participant_37	M66372	CCNC(Cc1ccc(c(c1)C(C)(C)C)O)O	KAQCYPBGAFKEAO-UHFFFAOYSA-N	636	1585933440667
participant_37	M66373	CCNC(C(c1ccc(c(c1)C(C)(C)C)O)Cl)O	XMOWDZLKQACSCF-UHFFFAOYSA-N	644	1585933446369
participant_37	M66374	CCNC(C(c1ccc(c(c1)C(C)(C)C)O)F)O	GKPUIXGBZJGKFK-UHFFFAOYSA-N	660	1585933452715
participant_29	M66364	CC(c1ccc(c(c1)C(C)(C)C)O)C(NC)O	MMXPMYMNZVDACW-UHFFFAOYSA-N	686	1585933459011
participant_37	M66375	CC(C)(C)c1cc(ccc1O)C(C(NC)O)F	LPVYXRHEMCJTKD-UHFFFAOYSA-N	663	1585933466756
participant_37	M66376	CC(C)(C)c1cc(ccc1O)C(C(NF)O)F	FETYYOJLIVDKCB-UHFFFAOYSA-N	622	1585933470989
participant_29	M66377	CCC(C)(C)c1cc(ccc1O)C(C)C(NC)O	CCQLDYBEZCADTH-UHFFFAOYSA-N	648	1585933472566
participant_37	M66378	CC(C)(C)c1cc(ccc1O)C(C(=O)NF)F	VVUSZEJRUWOGDE-UHFFFAOYSA-N	594	1585933478497
participant_29	M66379	CC(c1ccc(c(c1)C(C)(C)C)O)C(N(C)C)O	FEEIMPSWLYPATG-UHFFFAOYSA-N	622	1585933483095
participant_37	M66380	CC(C)(C)c1cc(ccc1O)C(C=O)F	JLDRDKLEWJPTQZ-UHFFFAOYSA-N	587	1585933484034
participant_37	M66381	CC(C)(C)c1cc(ccc1O)CC=O	HHQFOLOIXZHZAE-UHFFFAOYSA-N	548	1585933485706
participant_37	M66382	CC(C=O)c1ccc(c(c1)C(C)(C)C)O	BCHGAAHYADJXGN-UHFFFAOYSA-N	600	1585933487796
participant_29	M66383	CC(c1cc(c(nc1)O)C(C)(C)C)C(NC)O	NCZZZDAETWUCKA-UHFFFAOYSA-N	546	1585933490402
participant_37	M66384	CC(c1ccc(c(c1)C(C)(C)C)O)C(=O)F	LRPYTRHVIDXWHI-UHFFFAOYSA-N	616	1585933492394
participant_29	M66385	CC(c1cc(c([n+](C)c1)O)C(C)(C)C)C(NC)O	IHIUMLICDKFPMP-UHFFFAOYSA-O	553	1585933493466
participant_37	M66386	CC(c1ccc(c(c1)C(C)(C)C)O)C(=O)NC	MWQVVWAYJUBQIT-UHFFFAOYSA-N	634	1585933510203
participant_37	M66387	CC(c1ccc(c(c1)C(C)(C)C)O)C(=O)OC	VRWWGVRLFPQBSZ-UHFFFAOYSA-N	587	1585933513140
participant_37	M66388	CC(c1ccc(c(c1)C(C)(C)C)O)C(O)OC	DACBDDKGYMRZCJ-UHFFFAOYSA-N	624	1585933524853
participant_29	M66389	Cc1ccc(cc1C(C)(C)C)C(C)C(NC)O	FKIOWNLBNYKQIQ-UHFFFAOYSA-N	634	1585933531367
participant_29	M66390	CC(c1ccc(c(c1)C(C)(C)C)S)C(NC)O	ATEOHZXLQCHNAZ-UHFFFAOYSA-N	632	1585933535277
participant_29	M66391	CC(c1ccc(c(c1)C(C)(C)C)Cl)C(NC)O	UKNINUGITSRRFO-UHFFFAOYSA-N	651	1585933540527
participant_29	M66392	CC(c1ccc(c(c1)C(C)(C)C)Br)C(NC)O	WKHCGXZEKXTJKB-UHFFFAOYSA-N	632	1585933545316
participant_29	M66393	CC(c1ccc(c(c1)C(C)(C)C)N)C(NC)O	QWBGMUDHLVREBO-UHFFFAOYSA-N	632	1585933549784
participant_29	M66394	CC(c1ccc(c(c1)C(C)(C)C)OC)C(NC)O	LIOBZCLIJCKWLP-UHFFFAOYSA-N	617	1585933555651
participant_29	M66365	CCNC(C(C)c1ccc(c(c1)C(C)(C)C)O)O	WAXBIILRYYLRBN-UHFFFAOYSA-N	682	1585933565488
participant_29	M66395	CCCNC(C(C)c1ccc(c(c1)C(C)(C)C)O)O	MULUBFQRLTWKQE-UHFFFAOYSA-N	652	1585933570672
participant_29	M66396	CCCCNC(C(C)c1ccc(c(c1)C(C)(C)C)O)O	GIKRIHZKKQOQKK-UHFFFAOYSA-N	627	1585933574084
participant_29	M66397	CCCCCNC(C(C)c1ccc(c(c1)C(C)(C)C)O)O	LPCZKRVEKJTSLG-UHFFFAOYSA-N	586	1585933576355
participant_29	M66398	CCCCCCNC(C(C)c1ccc(c(c1)C(C)(C)C)O)O	XTMZMWVUPRGTCP-UHFFFAOYSA-N	535	1585933578737
participant_29	M66399	CC(c1ccc(c(c1)C(C)(C)C)O)C(NC2CCCCC2)O	YPQSUSUCQBVLJA-UHFFFAOYSA-N	447	1585933580188
participant_29	M66400	CC(c1ccc(c(c1)C(C)(C)C)O)C(Nc2ccccc2)O	DFZNRNJMUHUKFJ-UHFFFAOYSA-N	514	1585933583091
participant_29	M66401	C=C/C=C\C=C\NC(C(C)c1ccc(c(c1)C(C)(C)C)O)O	KRYCOEKCHGHPDB-HVTAIUIQSA-N	479	1585933591111
participant_29	M66402	Cc1ccc(cc1C)C(NC)O	JWGJHTTZOZHBIP-UHFFFAOYSA-N	489	1585933732450
participant_29	M66403	Cc1ccc(cc1C)CNC	XWOIGIUHCAXXDJ-UHFFFAOYSA-N	406	1585933745516
participant_29	M66404	CCCc1ccc(C)c(C)c1	FZJVYOOQGFZCSY-UHFFFAOYSA-N	384	1585933749867
participant_29	M66405	CCCc1ccc(C)[n+](C)c1	FFCGKXIWZBSDBP-UHFFFAOYSA-N	358	1585933762820
participant_29	M66406	CCCCc1ccc(C)[n+](C)c1	TUYHSJMMSBTFKN-UHFFFAOYSA-N	374	1585933770163
participant_29	M66407	CC(C)CCc1ccc(C)[n+](C)c1	DZMRBWKUUHBZQB-UHFFFAOYSA-N	365	1585933772459
participant_29	M66408	CC(C)CC(C)c1ccc(C)[n+](C)c1	NSTJTELGGXMAIP-UHFFFAOYSA-N	393	1585933775621
participant_29	M66409	CC(C)NC(C)c1ccc(C)[n+](C)c1	QQZZYANZBMUGGR-UHFFFAOYSA-N	405	1585933778042
participant_29	M66410	Cc1ccc(c[n+]1C)C(C)NC(C)O	FFPSASSXBHJMTE-UHFFFAOYSA-N	440	1585933784677
participant_29	M66411	Cc1ccc(c[n+]1C)C(NC(C)O)O	YYHLGBHINWPWSL-UHFFFAOYSA-N	443	1585933787922
participant_29	M66412	Cc1ccc(c[n+]1C)C(C)NC(C)S	GGUCICFMZNTQGX-UHFFFAOYSA-O	398	1585933814787
participant_29	M66413	Cc1ccc(c[n+]1C)C(NC(C)S)S	KQNDSUAHJKGKBI-UHFFFAOYSA-O	359	1585933816244
participant_29	M66414	Cc1ccc(c[n+]1C)C(NC(C)OC)O	PLQBGRFCKNXPCH-UHFFFAOYSA-N	427	1585933830981
participant_29	M66415	CCOC(C)NC(c1ccc(C)[n+](C)c1)O	LSLUQGFEVNKBDM-UHFFFAOYSA-N	437	1585933833348
participant_29	M66416	Cc1ccc(c[n+]1C)C2NC(C)OCCO2	XOHQFISDWMMSQN-UHFFFAOYSA-N	248	1585933835759
participant_37	M66417	Cc1cc(cc(c1O)C(C)(C)C)C(C)C(NC)O	JQPKICVFNKZKIN-UHFFFAOYSA-N	585	1585933880586
participant_37	M66418	CCc1cc(cc(c1O)C(C)(C)C)C(C)C(NC)O	CUSRHICVZBWVQA-UHFFFAOYSA-N	557	1585933884497
participant_37	M66419	CC(c1cc2CCOc2c(c1)C(C)(C)C)C(NC)O	MNGINJCHAPJMOX-UHFFFAOYSA-N	508	1585933885283
participant_37	M66420	Cc1cc(c(cc1C(C)C(NC)O)C(C)(C)C)O	KXMOPVOAKBRISV-UHFFFAOYSA-N	564	1585933892980
participant_37	M66421	Cc1cc(c(c(C)c1C(C)C(NC)O)C(C)(C)C)O	HFEGBIBBDLONNB-UHFFFAOYSA-N	514	1585933894480
participant_37	M66422	Cc1c(ccc(c1C(C)(C)C)O)C(C)C(NC)O	SQEDFVKJTCDQQV-UHFFFAOYSA-N	609	1585933897592
participant_29	M66423	Cc1ccc(cc1C)C(NC(C)O)O	USTHWHVTQSDLDD-UHFFFAOYSA-N	480	1585933903108
participant_29	M66424	Cc1ccc(cc1)C(NC(C)O)O	VAOGKMZIGFPGID-UHFFFAOYSA-N	439	1585933908290
participant_29	M66425	CCc1ccc(cc1)C(NC(C)O)O	YEGIVLLJWHXJQR-UHFFFAOYSA-N	440	1585933911291
participant_29	M66426	CCc1ccc(cc1C)C(NC(C)O)O	KMMQTVUHNKWBMC-UHFFFAOYSA-N	500	1585933913831
participant_29	M66427	CCCc1ccc(cc1C)C(NC(C)O)O	UUZMFWIMSVUHGL-UHFFFAOYSA-N	490	1585933930181
participant_29	M66428	Cc1cc(ccc1C2CC2)C(NC(C)O)O	ZUHXJPUJRLZMKD-UHFFFAOYSA-N	431	1585933931368
participant_29	M66429	CCc1cc(ccc1C)C(NC(C)O)O	UBMKMIUQRWWWDW-UHFFFAOYSA-N	485	1585933941169
participant_29	M66430	CCCc1cc(ccc1C)C(NC(C)O)O	JAPRJJXVKWZPRJ-UHFFFAOYSA-N	476	1585933943085
participant_29	M66431	Cc1ccc(cc1N)C(NC(C)O)O	KVKIKGZMKVMZQW-UHFFFAOYSA-N	443	1585933954101
participant_29	M66432	Cc1ccc(cc1O)C(NC(C)O)O	CVAMTCDEDXGZII-UHFFFAOYSA-N	485	1585933956631
participant_29	M66433	Cc1ccc(cc1S)C(NC(C)O)O	WGMINPOUTAIKPE-UHFFFAOYSA-N	443	1585933960261
participant_29	M66434	Cc1ccc(cc1Cl)C(NC(C)O)O	HJFWWMOZXNSICU-UHFFFAOYSA-N	443	1585933963608
participant_37	M66379	CC(c1ccc(c(c1)C(C)(C)C)O)C(N(C)C)O	FEEIMPSWLYPATG-UHFFFAOYSA-N	622	1585933977701
participant_37	M66435	CCN(C)C(C(C)c1ccc(c(c1)C(C)(C)C)O)O	OCUGVBNCNWBMLJ-UHFFFAOYSA-N	627	1585933978294
participant_37	M66436	CCCN(C)C(C(C)c1ccc(c(c1)C(C)(C)C)O)O	UTNVBVFNDWVHKS-UHFFFAOYSA-N	615	1585933978878
participant_37	M66437	CCCCN(C)C(C(C)c1ccc(c(c1)C(C)(C)C)O)O	HLKMVQHITHJALW-UHFFFAOYSA-N	594	1585933983463
participant_37	M66438	CC(c1ccc(c(c1)C(C)(C)C)O)C(N2CCCCC2)O	FNEMDLBUGHENMF-UHFFFAOYSA-N	432	1585933984495
participant_29	M66439	CCc1ccc(cc1CC)C(NC(C)O)O	BNYXZQSHXDXKHO-UHFFFAOYSA-N	441	1585933986510
participant_37	M66440	CC(c1ccc(c(c1)C(C)(C)C)O)C(N2CCNCC2)O	ZXQOQECVWMSOSC-UHFFFAOYSA-N	471	1585933988249
participant_37	M66441	CC(c1ccc(c(c1)C(C)(C)C)O)C(N2CCOCC2)O	CSSSPIRZGUEVAL-UHFFFAOYSA-N	481	1585933990748
participant_37	M66442	CC(c1ccc(c(c1)C(C)(C)C)O)C(N(C)CCOC)O	HPDWOICYZHUQEH-UHFFFAOYSA-N	600	1585933998975
participant_29	M66444	CCc1cc(ccc1O)C(NC(C)O)O	ZXRAUZRMLZINHO-UHFFFAOYSA-N	500	1585934008296
participant_29	M66445	CCc1cc(ccc1O)C(C)(NC(C)O)O	HOZJUQUDVSCAGU-UHFFFAOYSA-N	566	1585934023039
participant_29	M66446	CC(C)c1cc(ccc1O)C(C)(NC(C)O)O	YCRYJPQTTFXQJT-UHFFFAOYSA-N	541	1585934033992
participant_29	M66447	CCc1cc(ccc1O)C(CC)(NC(C)O)O	OVFLGXYZIXPXJL-UHFFFAOYSA-N	500	1585934050545
participant_37	M66448	CCC(c1ccc(c(c1)C(C)(C)C)O)C(NC)O	HZBNDTBGSRZQSL-UHFFFAOYSA-N	657	1585934054874
participant_37	M66449	CC(C)(C)c1cc(ccc1O)C2CCC2(NC)O	IJTOYZDABJCESA-UHFFFAOYSA-N	557	1585934056223
participant_37	M66450	CCCc1ccc(c(c1)C(C)(C)C)O	UEZQPLQZAUVRDZ-UHFFFAOYSA-N	588	1585934096080
participant_37	M66451	CC(C)Cc1ccc(c(c1)C(C)(C)C)O	DHKGWJHJJZJZGD-UHFFFAOYSA-N	588	1585934097481
participant_29	M66452	CC[n+]1cc(ccc1O)C(C)(NC(C)O)O	NFELHMAXJGDDIB-UHFFFAOYSA-O	495	1585934097524
participant_37	M66453	CCC(C)Cc1ccc(c(c1)C(C)(C)C)O	JCWDOFZNXHPHTN-UHFFFAOYSA-N	590	1585934102052
participant_37	M66454	CCCC(C)Cc1ccc(c(c1)C(C)(C)C)O	LODAEVDKOAGGBF-UHFFFAOYSA-N	564	1585934102562
participant_37	M66455	CCCCC(C)Cc1ccc(c(c1)C(C)(C)C)O	ULPYYXVPTQYTCO-UHFFFAOYSA-N	534	1585934103401
participant_37	M66456	CC(C)(C)c1cc(ccc1O)CC2CCCCC2	KUBKIXWGNJZSEE-UHFFFAOYSA-N	370	1585934104064
participant_37	M66457	CC(C1CCCCC1)c2ccc(c(c2)C(C)(C)C)O	UMMVUHIWFBRPED-UHFFFAOYSA-N	417	1585934105233
participant_29	M66458	CC(NC(C)(c1ccc(c(c1)SC)O)O)O	UPTHBKIWFZSFLT-UHFFFAOYSA-N	550	1585934107596
participant_37	M66459	CC(c1ccccc1)c2ccc(c(c2)C(C)(C)C)O	WXTLZWAJJLODMS-UHFFFAOYSA-N	491	1585934108665
participant_29	M66460	CC(NC(C)(c1ccc(c(c1)OC)O)O)O	JHEBEVZAJFVYQJ-UHFFFAOYSA-N	550	1585934116775
participant_29	M66461	CC(NC(C)(c1ccc(c(c1)NC)O)O)O	NMMZBEYMOVFIRP-UHFFFAOYSA-N	670	1585934120283
participant_37	M66462	CCCCCc1ccc(c(c1)C(C)(C)C)O	CZIXBIHXEPSPNB-UHFFFAOYSA-N	530	1585934120604
participant_37	M66463	CCCCCCc1ccc(c(c1)C(C)(C)C)O	TZHWATQZBLTZNH-UHFFFAOYSA-N	481	1585934122451
participant_37	M66464	CCCCCCCc1ccc(c(c1)C(C)(C)C)O	XCIGNJPXXAPZDP-UHFFFAOYSA-N	423	1585934122924
participant_37	M66465	CCCCCCOc1ccc(c(c1)C(C)(C)C)O	HIJZDCFEBKYZMP-UHFFFAOYSA-N	457	1585934126422
participant_37	M66466	CCCCCCNc1ccc(c(c1)C(C)(C)C)O	ZKMOEQCLOMPZPE-UHFFFAOYSA-N	480	1585934129919
participant_29	M66467	CC(NC(C)(c1ccc(c(c1)NN)O)O)O	CAYQGZBWFJIQJH-UHFFFAOYSA-N	561	1585934130798
participant_37	M66468	CCCCCCSc1ccc(c(c1)C(C)(C)C)O	NWLPIWGURDWQSV-UHFFFAOYSA-N	457	1585934133386
participant_29	M66469	CCNc1cc(ccc1O)C(C)(NC(C)O)O	BKAUXVSCRUCCSQ-UHFFFAOYSA-N	616	1585934137840
participant_29	M66470	CCCNc1cc(ccc1O)C(C)(NC(C)O)O	GAJBGXGVJWVNGB-UHFFFAOYSA-N	587	1585934139525
participant_29	M66471	CCCCNc1cc(ccc1O)C(C)(NC(C)O)O	PZUJUFVVZWBLPR-UHFFFAOYSA-N	554	1585934143251
participant_29	M66472	CC(NC(C)(c1ccc(c(c1)N2CCCC2)O)O)O	FDLGEKWUIZRXJP-UHFFFAOYSA-N	405	1585934144454
participant_29	M66473	CC(NC(C)(c1ccc(c(c1)N)O)O)O	OBNFFCPMXOPCFZ-UHFFFAOYSA-N	526	1585934149774
participant_37	M66474	CCCCCCN(C)c1ccc(c(c1)C(C)(C)C)O	ZBTFXDNCQOVDTI-UHFFFAOYSA-N	471	1585934150173
participant_29	M66475	CC(NC(C)(c1ccc(c(c1)N(C)C)O)O)O	SEZRSDBIQHBGRO-UHFFFAOYSA-N	565	1585934157166
participant_37	M66476	CCCCNCNc1ccc(c(c1)C(C)(C)C)O	PMHJPPPQJXYRRC-UHFFFAOYSA-N	544	1585934158574
participant_37	M66477	CCCCNCCc1ccc(c(c1)C(C)(C)C)O	WWNLWGFGEMXMRU-UHFFFAOYSA-N	496	1585934162192
participant_37	M66478	CCCCOCCc1ccc(c(c1)C(C)(C)C)O	QYJHTYYVXUGIAM-UHFFFAOYSA-N	472	1585934169942
participant_29	M66479	CC(NC(C)(c1ccc(c(c1)NC)OC)O)O	OQPINZPRAVXJCB-UHFFFAOYSA-N	588	1585934179230
participant_37	M66480	CCCNNCCc1ccc(c(c1)C(C)(C)C)O	BUIQQOOSZLCTDZ-UHFFFAOYSA-N	517	1585934186851
participant_37	M66481	CCNNNCCc1ccc(c(c1)C(C)(C)C)O	MSOAMSRUFBBSKB-UHFFFAOYSA-N	561	1585934188036
participant_29	M66482	Cc1cc(cc(c1O)NC)C(C)(NC(C)O)O	VBLKZCZIHPUTTB-UHFFFAOYSA-N	575	1585934188931
participant_37	M66483	CC(C)(C)c1cc(ccc1O)CCNNNNC	UCHRFGDYJOPTMP-UHFFFAOYSA-N	583	1585934189251
participant_37	M66484	CC(C)(C)c1cc(ccc1O)CCNNNNN	LNTWOASVDABDCV-UHFFFAOYSA-N	544	1585934191248
participant_29	M66485	CC(N(C)C(C)(c1ccc(c(c1)NC)O)O)O	DDZGZHYQBMCFEP-UHFFFAOYSA-N	656	1585934197658
participant_29	M66486	CCC(C)Nc1cc(ccc1O)C(C)(NC(C)O)O	PFVQYDVHQGYGCK-UHFFFAOYSA-N	591	1585934208110
participant_29	M66487	CCC(Nc1cc(ccc1O)C(C)(NC(C)O)O)O	ZJSPQPDJOIHYGC-UHFFFAOYSA-N	577	1585934211617
participant_29	M66488	CC(Nc1cc(ccc1O)C(C)(NC(C)O)O)O	VTDQHTUFSOEMAP-UHFFFAOYSA-N	558	1585934215225
participant_29	M66489	CC(NC(C)(c1ccc(c(c1)NCO)O)O)O	VLTGLGZJEMZWIS-UHFFFAOYSA-N	558	1585934217458
participant_37	M66490	CCNNNNCc1ccc(c(c1)C(C)(C)C)O	XUHQIMAOZVNSDZ-UHFFFAOYSA-N	550	1585934257226
participant_37	M66491	CC(C)(C)c1cc(ccc1O)CNNNNNC	FYFWWGKUWFDHCJ-UHFFFAOYSA-N	552	1585934259677
participant_37	M66492	CC(C)(C)c1cc(ccc1O)C2CNNN2NC	GMOBNOQRXZTUNE-UHFFFAOYSA-N	545	1585934292988
participant_37	M66493	CCN1C(CNN1)c2ccc(c(c2)C(C)(C)C)O	DJGVLAPVYWLNMG-UHFFFAOYSA-N	505	1585934296785
participant_37	M66494	CCN1C(CN=N1)c2ccc(c(c2)C(C)(C)C)O	SZNVBZBHBSAHCH-UHFFFAOYSA-N	505	1585934300367
participant_37	M66495	CCn1c(cnn1)-c2ccc(c(c2)C(C)(C)C)O	YBKLQHBEZPKMSS-UHFFFAOYSA-N	525	1585934301069
participant_37	M66496	CC(c1ccc(c(c1)C(C)(C)C)O)C(NNC)O	YCNFPUCJLCMLMZ-UHFFFAOYSA-N	688	1585934326436
participant_37	M66497	CCNNC(C(C)c1ccc(c(c1)C(C)(C)C)O)O	OSIHNCYKQAJAFV-UHFFFAOYSA-N	667	1585934328487
participant_37	M66498	CC(c1ccc(c(c1)C(C)(C)C)O)C(NNNC)O	RBKYRKJVZKXCQF-UHFFFAOYSA-N	664	1585934330881
participant_37	M66499	CCNNNC(C(C)c1ccc(c(c1)C(C)(C)C)O)O	GNVLYTMNELAJKI-UHFFFAOYSA-N	647	1585934334140
participant_37	M66500	CCN(C)NNC(C(C)c1ccc(c(c1)C(C)(C)C)O)O	DZGCLEAQUJXMOU-UHFFFAOYSA-N	642	1585934344575
participant_37	M66501	CC(c1ccc(c(c1)C(C)(C)C)O)C(/N=N/NC)O	OCLIKDJIDDYEAQ-UHFFFAOYSA-N	634	1585934354877
participant_37	M66502	CCNCNC(C(C)c1ccc(c(c1)C(C)(C)C)O)O	VOGDFAOXYMNDPO-UHFFFAOYSA-N	652	1585934367003
participant_37	M66503	CCNCCC(C(C)c1ccc(c(c1)C(C)(C)C)O)O	SYGUEZNYTLVBFK-UHFFFAOYSA-N	624	1585934368595
participant_37	M66504	CCCCCC(C(C)c1ccc(c(c1)C(C)(C)C)O)O	WLHIEWSIVOECQD-UHFFFAOYSA-N	571	1585934369570
participant_29	M66505	CC(C)Nc1cc(ccc1O)C(C)(NC(C)O)O	LDEAFWDARSGELK-UHFFFAOYSA-N	571	1585934377566
participant_37	M66506	CCCCCC(N(C)c1ccc(c(c1)C(C)(C)C)O)O	HVKJCGYDDWLSJA-UHFFFAOYSA-N	536	1585934379661
participant_37	M66507	CCCCCC(N(C)c1cc(c(cn1)O)C(C)(C)C)O	UOSRUFKCMYBDHQ-UHFFFAOYSA-N	465	1585934384315
participant_37	M66508	CCNCCC(N(C)c1cc(c(cn1)O)C(C)(C)C)O	DLVPRPDCIRRCEA-UHFFFAOYSA-N	508	1585934387256
participant_29	M66509	CC(N)Nc1cc(ccc1O)C(C)(NC(C)O)O	YPSFPBRXFMTMJY-UHFFFAOYSA-N	566	1585934388712
participant_37	M66510	CCNCCN(N(C)c1cc(c(cn1)O)C(C)(C)C)O	DYTUMVLYXMTLFU-UHFFFAOYSA-N	492	1585934390137
participant_29	M66511	CC(NC(C)(c1ccc(c(c1)NC(N)O)O)O)O	FAUGPSLHMJVGOK-UHFFFAOYSA-N	541	1585934391759
participant_37	M66512	CCNCCN(C(C)c1cc(c(cn1)O)C(C)(C)C)O	SQQFFHWIYUCFPP-UHFFFAOYSA-N	483	1585934392839
participant_37	M66513	CCNCCC(C(C)c1cc(c(cn1)O)C(C)(C)C)O	WFQYMMSYFRNRQH-UHFFFAOYSA-N	500	1585934393513
participant_29	M66514	CC(NC(C)(c1ccc(c(c1)NC(=O)N)O)O)O	DJGGZYIDUBWIID-UHFFFAOYSA-N	534	1585934397474
participant_37	M66515	CCCCCC(C(C)c1ccc(c(c1)C(C)(C)N)O)O	VBSQJLLWVBDPGW-UHFFFAOYSA-N	537	1585934400308
participant_37	M66516	CCCCCC(C(C)c1ccc(c(c1)C(C)(N)N)O)O	PWMJSYCJUDGEIK-UHFFFAOYSA-N	468	1585934401449
participant_37	M66517	CCCCCC(C(C)c1ccc(c(c1)C(C)(N)NC)O)O	SSODPJVHYXFATA-UHFFFAOYSA-N	533	1585934403271
participant_37	M66518	CCCCCC(C(C)c1ccc(c(c1)C(C)(NC)NC)O)O	BARVQYXCGFAJKH-UHFFFAOYSA-N	533	1585934404715
participant_29	M66519	CC(NC(c1ccc(c(c1)NC(=O)N)O)O)O	RKZNKHFSWYGNKS-UHFFFAOYSA-N	476	1585934416725
participant_37	M66520	CCCCCCC(C(C)c1ccc(c(c1)C(C)(NC)NC)O)O	ZWBVKXMSOWIWTG-UHFFFAOYSA-N	490	1585934417673
participant_37	M66521	CCCCCCCC(C(C)c1ccc(c(c1)C(C)(NC)NC)O)O	LFILHUWHFRFYJU-UHFFFAOYSA-N	439	1585934418492
participant_37	M66522	CCCCCCCCC(C(C)c1ccc(c(c1)C(C)(NC)NC)O)O	IPZUTJYHFRXPAE-UHFFFAOYSA-N	386	1585934418970
participant_37	M66523	CCCCCCCCCC(C(C)c1ccc(c(c1)C(C)(NC)NC)O)O	BMQIOUSVDFNRNA-UHFFFAOYSA-N	336	1585934419405
participant_37	M66524	CCCCCCCCCC(C(C)c1ccc(c(c1)C(C)(CC)NC)O)O	JZQGFIMASXRKEL-UHFFFAOYSA-N	314	1585934423166
participant_37	M66525	CCCCCCCCCC(C(C)c1ccc(c(c1)C(C)(CC)CC)O)O	HKHRYMOEWLXLIJ-UHFFFAOYSA-N	271	1585934423700
participant_29	M66526	c1cc(c(cc1C(NCO)O)NC(=O)N)O	KPGQEPGDSLRJCQ-UHFFFAOYSA-N	431	1585934424230
participant_37	M66527	CCCCCCCCCC(C(C)c1ccc(c(c1)C(C)(C)CC)O)O	ZEVOZQOREWYBQW-UHFFFAOYSA-N	312	1585934428210
participant_37	M66528	CCCCCCCCCC(C(C)c1ccc(c(c1)C(C)(C)C)O)O	IKSFKAYCNWJHBV-UHFFFAOYSA-N	349	1585934429505
participant_29	M66529	c1cc(c(cc1C(CCO)O)NC(=O)N)O	VSFAQUNUNSNFBG-UHFFFAOYSA-N	446	1585934432507
participant_29	M66530	c1cc(c(cc1C(CNO)O)NC(=O)N)O	FTHFRAMDTMUAGP-UHFFFAOYSA-N	495	1585934435989
participant_37	M66531	CCCCCCNCCC(C(C)c1ccc(c(c1)C(C)(C)C)O)O	FFNFXBJIIPCKBN-UHFFFAOYSA-N	456	1585934436626
participant_37	M66532	CCCCNCNCCC(C(C)c1ccc(c(c1)C(C)(C)C)O)O	RGSNLMOVPASGLI-UHFFFAOYSA-N	500	1585934438169
participant_37	M66533	CCNCNCNCCC(C(C)c1ccc(c(c1)C(C)(C)C)O)O	JNWYIZHHRSVVHX-UHFFFAOYSA-N	516	1585934439444
participant_29	M66534	CNCC(c1ccc(c(c1)NC(=O)N)O)O	LQNLZKHAFYPHFS-UHFFFAOYSA-N	560	1585934440127
participant_29	M66535	CCNCC(c1ccc(c(c1)NC(=O)N)O)O	SRABUULVWPBLAM-UHFFFAOYSA-N	531	1585934443563
participant_29	M66536	CC(C)NCC(c1ccc(c(c1)NC(=O)N)O)O	LECSGNOUTBCAJG-UHFFFAOYSA-N	561	1585934444962
participant_29	M66537	CC(C)(C)NCC(c1ccc(c(c1)NC(=O)N)O)O	KEMXXQOFIRIICG-UHFFFAOYSA-N	830	1585934445997
participant_29	M66538	CC(C)(C)N(C)CC(c1ccc(c(c1)NC(=O)N)O)O	UUOWGYCVXJRECS-UHFFFAOYSA-N	693	1585934471936
participant_37	M66537	CC(C)(C)NCC(c1ccc(c(c1)NC(=O)N)O)O	KEMXXQOFIRIICG-UHFFFAOYSA-N	830	1585934479532
participant_37	M66539	CC(C)(C)NCC(c1ccc(c(c1)NC(=O)NC)O)O	CMDQDRWWMBUBQH-UHFFFAOYSA-N	851	1585934490083
participant_37	M66540	CCNC(=O)Nc1cc(ccc1O)C(CNC(C)(C)C)O	FKCNHPBMBBFVOL-UHFFFAOYSA-N	808	1585934494649
participant_37	M66541	CCCNC(=O)Nc1cc(ccc1O)C(CNC(C)(C)C)O	CLLFAEVHHCOWQW-UHFFFAOYSA-N	774	1585934498451
participant_37	M66542	CCCCNC(=O)Nc1cc(ccc1O)C(CNC(C)(C)C)O	GBQLOGWDISSAQB-UHFFFAOYSA-N	728	1585934498857
participant_37	M66543	CCCCCNC(=O)Nc1cc(ccc1O)C(CNC(C)(C)C)O	MKCCPCIEQALZHC-UHFFFAOYSA-N	667	1585934499542
participant_37	M66544	CCCCCCNC(=O)Nc1cc(ccc1O)C(CNC(C)(C)C)O	YKMYJARIAAXTQZ-UHFFFAOYSA-N	599	1585934500840
participant_37	M66545	CC(C)(C)NCC(c1ccc(c(c1)NC(=O)NC2CCCCC2)O)O	SXSZTVXFQKAHMI-UHFFFAOYSA-N	517	1585934502019
participant_29	M66539	CC(C)(C)NCC(c1ccc(c(c1)NC(=O)NC)O)O	CMDQDRWWMBUBQH-UHFFFAOYSA-N	851	1585934511248
participant_29	M66540	CCNC(=O)Nc1cc(ccc1O)C(CNC(C)(C)C)O	FKCNHPBMBBFVOL-UHFFFAOYSA-N	808	1585934513356
participant_37	M66546	CCCCCCC(=O)Nc1cc(ccc1O)C(CNC(C)(C)C)O	PQPMUGZGONYAKY-UHFFFAOYSA-N	603	1585934514473
participant_37	M66547	CC(C)(C)NCC(c1ccc(c(c1)NC(=O)C2CCCCC2)O)O	WKDTVXFGSVJPQC-UHFFFAOYSA-N	537	1585934516474
participant_37	M66548	CC(C)(C)NCC(c1ccc(c(c1)NC(=O)c2ccccc2)O)O	KUERZQXEZMVJAU-UHFFFAOYSA-N	601	1585934520563
participant_37	M66549	CC(C)(C)NCC(c1ccc(c(c1)NC(=O)N(C)C)O)O	CLDWYOREQZHKHQ-UHFFFAOYSA-N	806	1585934540291
participant_37	M66550	CC(C)(C)NCC(c1ccc(c(c1)N(C)C(=O)N(C)C)O)O	BKGQEDQXVUWFRI-UHFFFAOYSA-N	686	1585934543517
participant_37	M66551	CC(C)(C)NCC(c1ccc(c(c1)N(C)C(=O)NC)O)O	HUMHLFVXUJOBEA-UHFFFAOYSA-N	784	1585934549150
participant_29	M66552	CC(C)NCC(c1ccc(c(c1)NC(=O)NC)O)O	WNWSJBHPCPXCFS-UHFFFAOYSA-N	608	1585934577675
participant_29	M66553	CCNCC(c1ccc(c(c1)NC(=O)NC)O)O	QKJLRCCRKLJQEJ-UHFFFAOYSA-N	592	1585934579430
participant_37	M66554	CC(C)(C)NCC(c1ccc(c(c1)NC(=O)NF)O)O	SHKAFKKMSRPKBU-UHFFFAOYSA-N	809	1585934582628
participant_29	M66555	CCCNCC(c1ccc(c(c1)NC(=O)NC)O)O	ZSRFCTKYFOGHQG-UHFFFAOYSA-N	567	1585934586297
participant_29	M66556	CCCCNCC(c1ccc(c(c1)NC(=O)NC)O)O	RIKYWXCXIZHKKG-UHFFFAOYSA-N	536	1585934587345
participant_29	M66557	CCCCCNCC(c1ccc(c(c1)NC(=O)NC)O)O	FNHRAVGIRVJRDE-UHFFFAOYSA-N	492	1585934588178
participant_37	M66558	CC(C)(C)NCC(c1ccc(c(c1)NC(=O)NN)O)O	PHTPXQZDQJTOJZ-UHFFFAOYSA-N	806	1585934588781
participant_29	M66559	CNC(=O)Nc1cc(ccc1O)C(CN2CCCCC2)O	URAVHZAWGWIIIJ-UHFFFAOYSA-N	357	1585934589451
participant_37	M66560	CC(C)(C)NCC(c1ccc(c(c1)NC(=O)NNC)O)O	QDRRSAZBTPACLG-UHFFFAOYSA-N	812	1585934590648
participant_37	M66561	CCNNC(=O)Nc1cc(ccc1O)C(CNC(C)(C)C)O	CYIVCAJJBSZYIH-UHFFFAOYSA-N	774	1585934592357
participant_37	M66562	CC(C)(C)NCC(c1ccc(c(c1)NC(=O)NNNC)O)O	SPJZWORFYDCZBL-UHFFFAOYSA-N	766	1585934594714
participant_37	M66563	CC(C)(C)NCC(c1ccc(c(c1)NC(=O)NCNC)O)O	VJXSEXJVLIMDIR-UHFFFAOYSA-N	790	1585934597684
participant_37	M66564	CC(C)(C)NCC(c1ccc(c(c1)NC(=O)NCOC)O)O	QPDQIDXFFYZXHE-UHFFFAOYSA-N	784	1585934603639
participant_37	M66565	CC(C)(C)NCC(c1ccc(c(c1)OC(=O)NCOC)O)O	CYFGBGCJNZFANA-UHFFFAOYSA-N	714	1585934606937
participant_37	M66566	CC(C)(C)NCC(c1ccc(c(c1)OC(=O)OCOC)O)O	JYRWMAACXJEHSG-UHFFFAOYSA-N	670	1585934607968
participant_37	M66567	CC(C)(C)NCC(c1ccc(c(c1)NC(=O)OCOC)O)O	CNLTTZSIMBGGQA-UHFFFAOYSA-N	767	1585934610902
participant_37	M66568	CC(NC)NC(=O)Nc1cc(ccc1O)C(CNC(C)(C)C)O	KJPAFOPNIPVYQN-UHFFFAOYSA-N	784	1585934616042
participant_37	M66569	C=C(NC)NC(=O)Nc1cc(ccc1O)C(CNC(C)(C)C)O	VBDVSDPZYAWAED-UHFFFAOYSA-N	759	1585934619456
participant_37	M66570	CC(C)(C)NCC(c1ccc(c(c1)NC(=O)NC(=O)NC)O)O	JQBQVOGUSBZNBX-UHFFFAOYSA-N	719	1585934622857
participant_29	M66571	CNC(=O)Nc1cc(ccc1O)C(C2CCCCN2)O	GPGDUQABVSQYPO-UHFFFAOYSA-N	390	1585934625372
participant_37	M66572	CC(C)(C)NCC(c1ccc(c(c1)NC(=O)NC(=N)NC)O)O	RFWINZAZSQYMRO-UHFFFAOYSA-N	745	1585934628383
participant_37	M66573	CC(C)(C)NCC(c1ccc(c(c1)NC(=O)N/C(=N\C)/NC)O)O	KANJLEVXTVXFFV-UHFFFAOYSA-N	748	1585934631049
participant_37	M66574	C=C(Nc1cc(ccc1O)C(CNC(C)(C)C)O)N/C(=N\C)/NC	QPPRTALXCMPGRK-UHFFFAOYSA-N	735	1585934634384
participant_37	M66575	CC(C)(C)NCC(c1ccc(c(c1)NC2=CCN=C(NC)N2)O)O	JKFOWGYAKUYSSQ-UHFFFAOYSA-N	769	1585934637875
participant_37	M66576	CC(C)(C)NCC(c1ccc(c(c1)NC2=CCNC(NC)N2)O)O	DQPXJLFLCGDIEB-UHFFFAOYSA-N	748	1585934645366
participant_37	M66577	CC(C)(C)NCC(c1ccc(c(c1)NC2=CC=NC(NC)N2)O)O	ZQASSRSDDVIXGM-UHFFFAOYSA-N	754	1585934650119
participant_37	M66578	CC(C)(C)NCC(c1ccc(c(c1)Nc2ccnc(NC)n2)O)O	NDZVMEZXRAGAOL-UHFFFAOYSA-N	754	1585934651258
participant_37	M66579	CC(C)(C)NCC(c1ccc(c(c1)Nc2ccnc(N=C)n2)O)O	RIFANTHOPRCKHK-UHFFFAOYSA-N	702	1585934652534
participant_37	M66580	CC(C)(C)NCC(c1ccc(c(c1)Nc2ccncn2)O)O	MHTIROBBEZWEHX-UHFFFAOYSA-N	719	1585934657169
participant_37	M66581	CC(C)(C)NCC(c1ccc(c(c1)Oc2ccncn2)O)O	PCZPQLXALOXSBI-UHFFFAOYSA-N	661	1585934668873
participant_29	M66549	CC(C)(C)NCC(c1ccc(c(c1)NC(=O)N(C)C)O)O	CLDWYOREQZHKHQ-UHFFFAOYSA-N	806	1585934697154
participant_29	M66541	CCCNC(=O)Nc1cc(ccc1O)C(CNC(C)(C)C)O	CLLFAEVHHCOWQW-UHFFFAOYSA-N	774	1585934711354
participant_29	M66582	CC(C)(F)NCC(c1ccc(c(c1)NC(=O)NC)O)O	AUFQFXDPANGJKO-UHFFFAOYSA-N	763	1585934735321
participant_29	M66583	CC(F)(F)NCC(c1ccc(c(c1)NC(=O)NC)O)O	ALLYMYFZLQTEBO-UHFFFAOYSA-N	657	1585934736280
participant_29	M66584	CNC(=O)Nc1cc(ccc1O)C(CNC(F)(F)F)O	VFMFEQDNASNDGQ-UHFFFAOYSA-N	541	1585934737418
participant_29	M66585	Cc1cc(cc(c1O)NC(=O)NC)C(CNC(C)(C)C)O	FJOCRNJFIHARLP-UHFFFAOYSA-N	684	1585934748748
participant_37	M66586	CC(c1ccc(c(c1)C(C)(C)C)O)C(N(C)NC)O	VXQFWGXHHGCRSW-UHFFFAOYSA-N	655	1585934751763
participant_37	M66587	CC(c1ccc(c(c1)C(C)(C)C)O)C(C(C)NC)O	HTNIXCURMTWAHR-UHFFFAOYSA-N	633	1585934756277
participant_29	M66588	CC(C(c1ccc(c(c1)NC(=O)NC)O)O)NC(C)(C)C	GJVRBDUJIZWSKL-UHFFFAOYSA-N	694	1585934757069
participant_37	M66589	CC(C(C)c1ccc(c(c1)C(C)(C)C)O)C(C)NC	SFYVPTKHPAXWCR-UHFFFAOYSA-N	579	1585934757220
participant_37	M66590	CC(C(C)C(NC)O)c1ccc(c(c1)C(C)(C)C)O	JIMAFJHSLGEIJJ-UHFFFAOYSA-N	633	1585934760652
participant_37	M66591	CC(C(C)C(=O)NC)c1ccc(c(c1)C(C)(C)C)O	LAFQJPBBAUOZII-UHFFFAOYSA-N	610	1585934763667
participant_37	M66592	CC(c1ccc(c(c1)C(C)(C)C)O)N(C)C(=O)NC	MCEXGFONQGCXTO-UHFFFAOYSA-N	611	1585934766078
participant_37	M66593	CCNC(=O)N(C)C(C)c1ccc(c(c1)C(C)(C)C)O	ASNZTZJITHMMFE-UHFFFAOYSA-N	595	1585934773412
participant_29	M66594	Cc1c(ccc(c1NC(=O)NC)O)C(CNC(C)(C)C)O	DMWPKTQNSPGWTG-UHFFFAOYSA-N	691	1585934773922
participant_37	M66595	CC(C)NC(=O)N(C)C(C)c1ccc(c(c1)C(C)(C)C)O	VINDYKLQQOSDEU-UHFFFAOYSA-N	545	1585934774235
participant_37	M66596	CC(c1ccc(c(c1)C(C)(C)C)O)N(C)C(=O)NC(C)(C)C	KHZGBBNWHSWOJD-UHFFFAOYSA-N	558	1585934775179
participant_37	M66597	CC(c1ccc(cc1)O)N(C)C(=O)NC(C)(C)C	DKQOAQHDNFDDLI-UHFFFAOYSA-N	563	1585934779325
participant_37	M66598	Cc1cc(ccc1O)C(C)N(C)C(=O)NC(C)(C)C	WADJUMQHURVNFK-UHFFFAOYSA-N	625	1585934784380
participant_29	M66599	CC(C)(C)NCC(=O)c1ccc(c(c1)NC(=O)NC)O	PFANZPOPOZETFC-UHFFFAOYSA-N	604	1585934792776
participant_37	M66600	CCc1cc(ccc1O)C(C)N(C)C(=O)NC(C)(C)C	MKTQLJLRTAKIEO-UHFFFAOYSA-N	598	1585934800122
participant_29	M66601	CC(C)(C)NCC(c1ccc(c(c1)NC(NC)O)O)O	DSAWMUSJGVJVIB-UHFFFAOYSA-N	859	1585934801569
participant_37	M66602	CC(C)c1cc(ccc1O)C(C)N(C)C(=O)NC(C)(C)C	PNNIADMKXQPDOE-UHFFFAOYSA-N	556	1585934802300
participant_37	M66601	CC(C)(C)NCC(c1ccc(c(c1)NC(NC)O)O)O	DSAWMUSJGVJVIB-UHFFFAOYSA-N	859	1585934842072
participant_37	M66603	CC(CNC(C)(C)C)c1ccc(c(c1)NC(NC)O)O	BHSUUWJGRGCBSX-UHFFFAOYSA-N	788	1585934845547
participant_37	M66604	CC(C(C)NC(C)(C)C)c1ccc(c(c1)NC(NC)O)O	YWDQBDPDQIZUQN-UHFFFAOYSA-N	680	1585934847672
participant_37	M66605	CC(c1ccc(c(c1)NC(NC)O)O)C(NC(C)(C)C)O	SQXNHTOCAKVVSZ-UHFFFAOYSA-N	702	1585934854444
participant_37	M66606	CC(C)(C)NCC(c1ccc(c(c1)NC(N)NC)O)O	JHWQCBYJIJXBAK-UHFFFAOYSA-N	854	1585934874758
participant_37	M66607	CC(C)(C)NCC(c1ccc(c(c1)NC(NC)NC)O)O	WWQYEADPLDQDGJ-UHFFFAOYSA-N	795	1585934876657
participant_37	M66608	CC(C)(C)NCC(c1ccc(c(c1)NC(NC)NC)N)O	QMSHCTPXJKYPHI-UHFFFAOYSA-N	716	1585934890268
participant_37	M66609	CC(C)(C)NCC(c1ccc(c(c1)NC(NC)NC)NC)O	YOZIALSIVGRIBY-UHFFFAOYSA-N	689	1585934891886
participant_37	M66610	CC(C)(C)NCC(c1ccc(c(c1)NC(NC)OC)NC)O	KAPFBCKHHGHHBL-UHFFFAOYSA-N	750	1585934895923
participant_37	M66611	CC(C)(C)NCC(c1ccc(c(c1)NC(NC)O)NC)O	GZAGHKFXKAFBCK-UHFFFAOYSA-N	809	1585934900591
participant_37	M66612	CC(C)(C)NCC(c1ccc(c(c1)NC(NC)O)N)O	ZRCGWYQGAIRYEN-UHFFFAOYSA-N	798	1585934908663
participant_29	M66613	CCC(C)(C)NCC(c1ccc(c(c1)NC(NC)O)O)O	SLCGLBOFTVYGCD-UHFFFAOYSA-N	748	1585934911434
participant_37	M66614	CC(C)(C)NCC(c1ccc(c(c1)NC(NC)O)S)O	YVNMTBCYOFGFSM-UHFFFAOYSA-N	798	1585934914548
participant_37	M66615	CC(C)(C)NCC(c1ccc(c(c1)NC(O)SC)S)O	QCJVKSAOTBYRAG-UHFFFAOYSA-N	758	1585934918350
participant_37	M66616	CC(C)(C)NCC(c1ccc(c(c1)NC(O)SS)S)O	FSTSDHOCMQBJPD-UHFFFAOYSA-N	717	1585934919467
participant_29	M66617	CCCC(C)(C)NCC(c1ccc(c(c1)NC(NC)O)O)O	VBINCUFFWQDRCT-UHFFFAOYSA-N	717	1585934921202
participant_37	M66618	CC(C)(C)NCC(c1ccc(c(c1)NC(CS)O)S)O	AIYKMXBTZYJBSQ-UHFFFAOYSA-N	720	1585934922111
participant_29	M66619	CCCCC(C)(C)NCC(c1ccc(c(c1)NC(NC)O)O)O	PUTWLWKKFHOVQA-UHFFFAOYSA-N	667	1585934922125
participant_37	M66620	CCC(Nc1cc(ccc1S)C(CNC(C)(C)C)O)O	BOFBIYPQJXAABQ-UHFFFAOYSA-N	760	1585934922808
participant_29	M66621	CCCCCC(C)(C)NCC(c1ccc(c(c1)NC(NC)O)O)O	MILKSXOULSTOGM-UHFFFAOYSA-N	615	1585934923725
participant_29	M66622	CCCCCCC(C)(C)NCC(c1ccc(c(c1)NC(NC)O)O)O	POWRFFSHIRZCLL-UHFFFAOYSA-N	556	1585934925058
participant_29	M66623	CCCCCCCC(C)(C)NCC(c1ccc(c(c1)NC(NC)O)O)O	ZRZYKTLWMKYKRY-UHFFFAOYSA-N	491	1585934926583
participant_37	M66624	CC(C)(C)NCC(c1ccc(c(c1)NC(O)OC)S)O	ZCFKBOREZYWSHE-UHFFFAOYSA-N	758	1585934927386
participant_29	M66625	CC(C)(CC1CCCCC1)NCC(c2ccc(c(c2)NC(NC)O)O)O	SWJNTIQSTVUBMB-UHFFFAOYSA-N	503	1585934927739
participant_37	M66626	CC(C)(C)NCC(c1ccc(c(c1)OC(O)OC)S)O	RLUHGUWSPMSBAH-UHFFFAOYSA-N	676	1585934928388
participant_37	M66627	CC(C)(C)NCC(c1ccc(c(c1)OC(NC)O)S)O	RRVZTJFRCLQKQC-UHFFFAOYSA-N	740	1585934930904
participant_29	M66628	CC(C)(Cc1ccccc1)NCC(c2ccc(c(c2)NC(NC)O)O)O	XHHVCXPVSRQVBG-UHFFFAOYSA-N	566	1585934931228
participant_37	M66629	CC(C)(C)NCC(c1ccc(c(c1)NC(NC)O)F)O	YTHUDDQCUFHZMS-UHFFFAOYSA-N	802	1585934934153
participant_37	M66630	CC(C)(F)NCC(c1ccc(c(c1)NC(NC)O)O)O	UYSGDWFKOYQGHV-UHFFFAOYSA-N	776	1585934945468
participant_37	M66631	CC(F)(F)NCC(c1ccc(c(c1)NC(NC)O)O)O	XQRYUOSWFOEYNK-UHFFFAOYSA-N	686	1585934946237
participant_29	M66632	CC(C)(C)NCC(c1ccc(c(c1)NC(NC)OC)O)O	HBJZXWBWQTVJQJ-UHFFFAOYSA-N	851	1585934946370
participant_37	M66633	CNC(Nc1cc(ccc1O)C(CNC(F)(F)F)O)O	YPVXJHSXKIIHCC-UHFFFAOYSA-N	552	1585934947293
participant_29	M66634	CCOC(NC)Nc1cc(ccc1O)C(CNC(C)(C)C)O	UFLOGDMGSQIRKL-UHFFFAOYSA-N	815	1585934951635
participant_29	M66635	CC(C)(C)NCC(c1ccc(c(c1)NC2NCCCO2)O)O	KPWJARHUJKYSLV-UHFFFAOYSA-N	712	1585934953844
participant_37	M66636	CNC(Nc1cc(ccc1O)C(CNC(Cl)(F)F)O)O	GHCWNQWUZHZLAZ-UHFFFAOYSA-N	589	1585934953988
participant_37	M66637	CNC(Nc1cc(ccc1O)C(CNC(Cl)(Cl)F)O)O	XNBFTJRKWXGKDG-UHFFFAOYSA-N	574	1585934955128
participant_37	M66638	CNC(Nc1cc(ccc1O)C(CNC(Cl)(Cl)Cl)O)O	VJPOWZKFICSSMO-UHFFFAOYSA-N	521	1585934955708
participant_37	M66639	CC(Cl)(Cl)NCC(c1ccc(c(c1)NC(NC)O)O)O	LSPYQRNODVMQGH-UHFFFAOYSA-N	654	1585934960040
participant_37	M66640	CC(C)(Cl)NCC(c1ccc(c(c1)NC(NC)O)O)O	KJJGIEIEMSQQCK-UHFFFAOYSA-N	758	1585934960562
participant_29	M66641	CC(C)(C)NCC(c1ccc(c(c1)NC2NCCO2)O)O	RPZCMSMCNSXOEA-UHFFFAOYSA-N	760	1585934967088
participant_37	M66642	CC(C)(C)NCC(c1ccc(c(c1)NC(NC)O)O)F	FFFOVIYDQFORIE-UHFFFAOYSA-N	782	1585934968586
participant_29	M66643	CC(C)(C)NCC(c1ccc(c(c1)NC2=NCCO2)O)O	BXAVSPXCRMOFDR-UHFFFAOYSA-N	768	1585934972512
participant_29	M66644	CC(C)(C)NCC(c1ccc(c(c1)Nc2ncco2)O)O	ZMPOMRAXSPVUQV-UHFFFAOYSA-N	787	1585934973459
participant_37	M66645	CC(C)(C)NCC(c1ccc2c(c1)NC(NC)OO2)F	XVXYQHBDGINAPU-UHFFFAOYSA-N	582	1585934976409
participant_29	M66646	Cc1coc(n1)Nc2cc(ccc2O)C(CNC(C)(C)C)O	FEHWNGKMSBEZOA-UHFFFAOYSA-N	782	1585934980298
participant_37	M66647	CC(C)(C)NCC(c1ccc2c(c1)N=C(NC)OO2)F	GSJDUBRKEIFOJZ-UHFFFAOYSA-N	596	1585934982202
participant_29	M66648	CCc1coc(n1)Nc2cc(ccc2O)C(CNC(C)(C)C)O	QFJIIBXDNDOPCL-UHFFFAOYSA-N	757	1585934984096
participant_29	M66649	CCCc1coc(n1)Nc2cc(ccc2O)C(CNC(C)(C)C)O	SDJKNBULJAXYSX-UHFFFAOYSA-N	727	1585934987645
participant_29	M66650	CC(C)(C)NCC(c1ccc(c(c1)N/C(=N/C)/OC)O)O	PJQXHEIWQSCFED-UHFFFAOYSA-N	810	1585934994888
participant_29	M66651	CC(C)(C)NCC(c1ccc(c(c1)NC(N)O)O)O	HNTNZNCRGLWYCA-UHFFFAOYSA-N	837	1585935001187
participant_37	M66652	CCNC(Nc1cc(ccc1O)C(CNC(C)(C)C)O)O	QWOVMLGXGMTSML-UHFFFAOYSA-N	819	1585935021807
participant_37	M66653	CCCNC(Nc1cc(ccc1O)C(CNC(C)(C)C)O)O	NHWYSUDQAVETPJ-UHFFFAOYSA-N	782	1585935022848
participant_37	M66654	CCCCNC(Nc1cc(ccc1O)C(CNC(C)(C)C)O)O	IRXYTGZGBZMSSV-UHFFFAOYSA-N	737	1585935023656
participant_37	M66655	CCCCCNC(Nc1cc(ccc1O)C(CNC(C)(C)C)O)O	VNXMORNOPVHSIV-UHFFFAOYSA-N	677	1585935024484
participant_37	M66656	CC(C)(C)NCC(c1ccc(c(c1)NC(NC2CCCC2)O)O)O	KJPUPXKSGDEUQK-UHFFFAOYSA-N	640	1585935025285
participant_37	M66657	CC(C)(C)NCC(c1ccc(c(c1)NC(NC2CCNC2)O)O)O	PRBIBPXUAIKEFJ-UHFFFAOYSA-N	696	1585935030924
participant_37	M66658	CC(C)(C)NCC(c1ccc(c(c1)NC(NC2CNNC2)O)O)O	AMKKUCMTRXEOSJ-UHFFFAOYSA-N	684	1585935032575
participant_29	M66652	CCNC(Nc1cc(ccc1O)C(CNC(C)(C)C)O)O	QWOVMLGXGMTSML-UHFFFAOYSA-N	819	1585935041533
participant_29	M66659	CCNC(N(C)c1cc(ccc1O)C(CNC(C)(C)C)O)O	SDPMJSSQZKGAIR-UHFFFAOYSA-N	759	1585935044547
participant_29	M66660	CC(C(c1ccc(c(c1)NC(NC)O)O)O)NC(C)(C)C	WIEOEIGMDBQQIC-UHFFFAOYSA-N	683	1585935058595
participant_29	M66661	CCC(C(c1ccc(c(c1)NC(NC)O)O)O)NC(C)(C)C	XDKGMKZZOQWXJA-UHFFFAOYSA-N	659	1585935059835
participant_29	M66662	CC(C)C(C(c1ccc(c(c1)NC(NC)O)O)O)NC(C)(C)C	HSVGKUSCLCHNTJ-UHFFFAOYSA-N	630	1585935061306
participant_29	M66663	CC(C)(C)C(C(c1ccc(c(c1)NC(NC)O)O)O)NC(C)(C)C	ZAZNYFMCJHHQDR-UHFFFAOYSA-N	637	1585935062490
participant_29	M66664	CC(C)(C)C(C(c1ccc(c(c1)NC(NC)O)O)O)N	KVKWUYWWLUSKIN-UHFFFAOYSA-N	670	1585935066825
participant_29	M66665	CNC(Nc1cc(ccc1O)C(CN)O)O	BTHBHYYCHFYJED-UHFFFAOYSA-N	551	1585935068766
participant_29	M66666	CNCC(c1ccc(c(c1)NC(NC)O)O)O	RMRVHMCSIHTXKQ-UHFFFAOYSA-N	630	1585935072042
participant_29	M66667	CCNCC(c1ccc(c(c1)NC(NC)O)O)O	YSTXKZJGBZTRMZ-UHFFFAOYSA-N	600	1585935072881
participant_29	M66668	CC(C)NCC(c1ccc(c(c1)NC(NC)O)O)O	GUKKSXPKMABRTI-UHFFFAOYSA-N	615	1585935074269
participant_29	M66669	CC(C)NC(Nc1cc(ccc1O)C(CNC(C)(C)C)O)O	BYZQVKCHXRNQDZ-UHFFFAOYSA-N	781	1585935096372
participant_29	M66670	CC(C)(C)NCC(c1ccc(c(c1)NC(NC(C)(C)C)O)O)O	UBXZPUUKWJWCPS-UHFFFAOYSA-N	769	1585935097498
participant_37	M66671	CCC(N(C)c1ccc(c(c1)C(C)(C)C)O)O	RZGGFSHZKONFFA-UHFFFAOYSA-N	610	1585935098017
participant_29	M66672	CC(C)(C)NC(Nc1cc(ccc1O)C(CN)O)O	UPRUKKFLIFCULY-UHFFFAOYSA-N	727	1585935101451
participant_29	M66673	CC(C)(C)NC(Nc1cc(ccc1O)C(CNC)O)O	JNOHIQOYOLSHIM-UHFFFAOYSA-N	786	1585935104684
participant_37	M66674	CC(Nc1ccc(c(c1)C(C)(C)C)O)O	KTRHXISNBZLMTB-UHFFFAOYSA-N	638	1585935105211
participant_29	M66675	CC(C(c1ccc(c(c1)NC(NC(C)(C)C)O)O)O)NC	FHXCFJPDPQODNV-UHFFFAOYSA-N	683	1585935112624
participant_29	M66676	CC(C)(C)NC(Nc1cc(ccc1O)C(C(NC)O)O)O	FFUIOBDFWSSYBP-UHFFFAOYSA-N	648	1585935116859
participant_29	M66677	CC(C)(C)NC(Nc1cc(ccc1O)N(C(NC)O)O)O	PPHUPSFUQNSWGJ-UHFFFAOYSA-N	641	1585935120377
participant_29	M66678	CC(C)(C)NC(Nc1cc(ccc1O)N(C)C(NC)O)O	LYCOGSCAMKEUCH-UHFFFAOYSA-N	661	1585935124521
participant_37	M66679	CCC(Nc1ccc(c(c1)C(C)(C)C)O)O	IBESAYZURIMYGW-UHFFFAOYSA-N	646	1585935125103
participant_37	M66680	CC(C)(C)c1cc(ccc1O)NC(NC)O	MOEJBMNUDZKWBQ-UHFFFAOYSA-N	660	1585935128068
participant_37	M66681	CC(C)(C)c1cc(ncc1O)NC(NC)O	COGLGOMHWPYQQU-UHFFFAOYSA-N	566	1585935134604
participant_37	M66682	CC(C)(C)c1c(ccc(n1)NC(NC)O)O	ZRFBYRHIVTXPGV-UHFFFAOYSA-N	619	1585935146373
participant_37	M66683	CCC(C)(C)c1cc(ccc1O)NC(NC)O	JQAOSQMBEGEGPE-UHFFFAOYSA-N	620	1585935156229
participant_37	M66684	CCCC(C)(C)c1cc(ccc1O)NC(NC)O	UDTUIDILXVKVNS-UHFFFAOYSA-N	606	1585935157760
participant_37	M66685	CCC(C)C(C)(C)c1cc(ccc1O)NC(NC)O	FXBBQBUFHQNBRH-UHFFFAOYSA-N	598	1585935160527
participant_37	M66686	CCC(CC)C(C)(C)c1cc(ccc1O)NC(NC)O	ZWQHXXQKKDASDK-UHFFFAOYSA-N	540	1585935161230
participant_29	M66653	CCCNC(Nc1cc(ccc1O)C(CNC(C)(C)C)O)O	NHWYSUDQAVETPJ-UHFFFAOYSA-N	782	1585935163522
participant_37	M66687	CC(C)(C1CCCC1)c2cc(ccc2O)NC(NC)O	RIMIWRQKTLNAMB-UHFFFAOYSA-N	480	1585935163680
participant_29	M66654	CCCCNC(Nc1cc(ccc1O)C(CNC(C)(C)C)O)O	IRXYTGZGBZMSSV-UHFFFAOYSA-N	737	1585935164963
participant_29	M66655	CCCCCNC(Nc1cc(ccc1O)C(CNC(C)(C)C)O)O	VNXMORNOPVHSIV-UHFFFAOYSA-N	677	1585935166040
participant_29	M66688	CCC(C)CCNC(Nc1cc(ccc1O)C(CNC(C)(C)C)O)O	VRWUBIJJUFYFFH-UHFFFAOYSA-N	710	1585935168460
participant_29	M66689	CCC(CCNC(Nc1cc(ccc1O)C(CNC(C)(C)C)O)O)O	QEHCZIFKZKHGGL-UHFFFAOYSA-N	684	1585935171417
participant_29	M66690	CCC(O)OCNC(Nc1cc(ccc1O)C(CNC(C)(C)C)O)O	MEDQKOLSVQRYGQ-UHFFFAOYSA-N	703	1585935173666
participant_37	M66691	CC(C)(C1C=CCC1)c2cc(ccc2O)NC(NC)O	IOINELNVCQWYTB-UHFFFAOYSA-N	556	1585935176232
participant_37	M66692	CC(C)(C1C=CC=C1)c2cc(ccc2O)NC(NC)O	ZXQQBPYQOYACJN-UHFFFAOYSA-N	529	1585935177429
participant_29	M66693	CCC(=O)OCNC(Nc1cc(ccc1O)C(CNC(C)(C)C)O)O	OVYRCBBAGXUYBV-UHFFFAOYSA-N	719	1585935181347
participant_37	M66694	C=C/C=C\CC(C)(C)c1cc(ccc1O)NC(NC)O	CTPSCFIMZUJTJM-SREVYHEPSA-N	523	1585935184650
participant_29	M66695	CC(=O)OCNC(Nc1cc(ccc1O)C(CNC(C)(C)C)O)O	ORVDEHHKIKJHHV-UHFFFAOYSA-N	759	1585935187537
participant_29	M66696	CC(C)(C)NCC(c1ccc(c(c1)NC(NCOC=O)O)O)O	OFLHNYZQBAMKAH-UHFFFAOYSA-N	750	1585935191346
participant_29	M66697	CC(C)(C)NCC(c1ccc(c(c1)NC(NCOC)O)O)O	VRSDGRHUJXWVTE-UHFFFAOYSA-N	794	1585935192821
participant_29	M66698	CC(NC(Nc1cc(ccc1O)C(CNC(C)(C)C)O)O)OC	UDEDRFXZVPBFND-UHFFFAOYSA-N	774	1585935196641
participant_37	M66699	CC(C)(C)c1cc(ccc1O)CC(NC)O	BPTHWKPLOJNKFN-UHFFFAOYSA-N	653	1585935199884
participant_29	M66700	CC(C)(C)NCC(c1ccc(c(c1)NC(NC(O)OC)O)O)O	WFECFHNSYNLRST-UHFFFAOYSA-N	746	1585935199925
participant_29	M66701	CC(C)(C)NCC(c1ccc(c(c1)NC(NC(=O)OC)O)O)O	JSKAFPRDALIBQL-UHFFFAOYSA-N	778	1585935203088
participant_29	M66702	CC(C)(C)NCC(c1ccc(c(c1)NC(NS(=O)OC)O)O)O	WXQUYXFICBELFZ-UHFFFAOYSA-N	778	1585935209809
participant_37	M66703	CCCC(c1ccc(c(c1)C(C)(C)C)O)C(NC)O	DGUGDTIOBHUKPI-UHFFFAOYSA-N	642	1585935210133
participant_37	M66704	CCCCC(c1ccc(c(c1)C(C)(C)C)O)C(NC)O	DVCZXDHLOCEJRP-UHFFFAOYSA-N	617	1585935210953
participant_37	M66705	CCCCCC(c1ccc(c(c1)C(C)(C)C)O)C(NC)O	KPDUBQUJWXFDBZ-UHFFFAOYSA-N	576	1585935211670
participant_37	M66706	CC(C)(C)c1cc(ccc1O)C(C2CCCC2)C(NC)O	WYFZHIOPHRHPDN-UHFFFAOYSA-N	516	1585935212523
participant_29	M66707	CC(C)(C)NCC(c1ccc(c(c1)NC(NS(=O)(=O)OC)O)O)O	XPTTWPZZWQHVRQ-UHFFFAOYSA-N	737	1585935212746
participant_37	M66708	CC1CCC(C1)C(c2ccc(c(c2)C(C)(C)C)O)C(NC)O	WQKCXQVJLNQGGN-UHFFFAOYSA-N	519	1585935214689
participant_37	M66709	CCC1CCC(C1)C(c2ccc(c(c2)C(C)(C)C)O)C(NC)O	YAEHPIQMHURTAD-UHFFFAOYSA-N	523	1585935215054
participant_37	M66710	CCCC1CCC(C1)C(c2ccc(c(c2)C(C)(C)C)O)C(NC)O	QVEWLCXZZMYKPP-UHFFFAOYSA-N	522	1585935215393
participant_37	M66711	CCCCC1CCC(C1)C(c2ccc(c(c2)C(C)(C)C)O)C(NC)O	MJXQZORBHXEOEY-UHFFFAOYSA-N	507	1585935215675
participant_37	M66712	CCCCCC1CCC(C1)C(c2ccc(c(c2)C(C)(C)C)O)C(NC)O	MFMQLRWSXPEZKS-UHFFFAOYSA-N	480	1585935216009
participant_29	M66713	CC(C)(C)NCC(c1ccc(c(c1)NC(NSOC)O)O)O	SVCMIEVCXSTZEJ-UHFFFAOYSA-N	792	1585935220713
participant_29	M66714	CC(C)(C)NCC(c1ccc(c(c1)NC(NS)O)O)O	PCAIVEKXTTYTII-UHFFFAOYSA-N	816	1585935221481
participant_37	M66715	CCCCCC(C)CCCC(c1ccc(c(c1)C(C)(C)C)O)C(NC)O	GAKBNMULMCDEDK-UHFFFAOYSA-N	431	1585935221872
participant_37	M66716	CC(C)(C)c1cc(ccc1O)C(C(NC)O)Cl	VIFORGOIGRAAFQ-UHFFFAOYSA-N	646	1585935229255
participant_37	M66717	CC(CNC)c1ccc(c(c1)C(C)(C)C)O	SVZPKEQOEYFENT-UHFFFAOYSA-N	667	1585935241266
participant_37	M66718	CC(c1ccc(c(c1)C(C)(C)C)O)NNC	RQWRIFCLOCSTRC-UHFFFAOYSA-N	667	1585935247192
participant_37	M66719	CC(c1ccc(c(c1)C(C)(C)C)O)NNN	HDDGAIKMZVBEFR-UHFFFAOYSA-N	635	1585935248243
participant_37	M66720	CC(c1ccc(c(c1)C(C)(C)C)O)NNNC	CIGTWOJKZZJOMH-UHFFFAOYSA-N	657	1585935249957
participant_37	M66721	CC(c1ccc(c(c1)C(C)(C)C)O)NN(C)NC	PFOOYDWBDNZUIF-UHFFFAOYSA-N	640	1585935251509
participant_37	M66722	CC(c1ccc(c(c1)C(C)(C)C)O)NN(NC)O	VRRPFRDPNFSTQQ-UHFFFAOYSA-N	654	1585935254360
participant_37	M66723	CC(c1ccc(c(c1)C(C)(C)C)O)NC(NC)O	KJHMPEGPNWJWRC-UHFFFAOYSA-N	676	1585935257232
participant_37	M66724	CCNC(NC(C)c1ccc(c(c1)C(C)(C)C)O)O	BFTKFFOMIBYDCU-UHFFFAOYSA-N	673	1585935263863
participant_37	M66725	CCCNC(NC(C)c1ccc(c(c1)C(C)(C)C)O)O	MGUUAWXCBFFTEP-UHFFFAOYSA-N	643	1585935264263
participant_37	M66726	CCCCNC(NC(C)c1ccc(c(c1)C(C)(C)C)O)O	MLDRAULEAMTGIE-UHFFFAOYSA-N	619	1585935265000
participant_37	M66727	CCCCCNC(NC(C)c1ccc(c(c1)C(C)(C)C)O)O	VBFVJCCOGKDRIK-UHFFFAOYSA-N	578	1585935265601
participant_37	M66728	CCCCCCNC(NC(C)c1ccc(c(c1)C(C)(C)C)O)O	NNJJAMIAGWXXFC-UHFFFAOYSA-N	528	1585935266431
participant_37	M66729	CCCCCCCNC(NC(C)c1ccc(c(c1)C(C)(C)C)O)O	DMOOEJMQDWJEEC-UHFFFAOYSA-N	469	1585935266921
participant_37	M66730	CC(c1ccc(c(c1)C(C)(C)C)O)NC(NC2CCCCC2)O	PRNDUVYXPDAFFB-UHFFFAOYSA-N	444	1585935275600
participant_37	M66731	CC(c1ccc(c(c1)C(C)(C)C)O)NC(Nc2ccccc2)O	ZUNQYWAWNDHSSR-UHFFFAOYSA-N	503	1585935278542
participant_29	M66732	CC(C)C(C)(C)NCC(c1ccc(c(c1)NC(NC)O)O)O	RVFHPXBEZBPASI-UHFFFAOYSA-N	730	1585935280078
participant_29	M66733	CC(C)(C)C(C)(C)NCC(c1ccc(c(c1)NC(NC)O)O)O	RKZKNVYPGPNDGV-UHFFFAOYSA-N	758	1585935281836
participant_29	M66734	CCC(C)(C(C)(C)C)NCC(c1ccc(c(c1)NC(NC)O)O)O	JQPLRGVWMJMHOT-UHFFFAOYSA-N	738	1585935283713
participant_29	M66735	CC(C)C(C)(C(C)(C)C)NCC(c1ccc(c(c1)NC(NC)O)O)O	VZWKLEZBIFBKDG-UHFFFAOYSA-N	702	1585935284893
participant_29	M66736	CCC(C)C(C)(C(C)(C)C)NCC(c1ccc(c(c1)NC(NC)O)O)O	OJKOLDUDHINLNE-UHFFFAOYSA-N	680	1585935285673
participant_37	M66737	CC(c1ccc(c(c1)C(C)(C)C)O)NC(=O)Nc2ccccc2	ROKWQMKHBCAKLB-UHFFFAOYSA-N	485	1585935287804
participant_37	M66738	C=C(c1ccc(c(c1)C(C)(C)C)O)NC(=O)Nc2ccccc2	BJHZHAWJROGIBB-UHFFFAOYSA-N	437	1585935290521
participant_29	M66739	CC(C)(C)C(C)(C(C)(C)C)NCC(c1ccc(c(c1)NC(NC)O)O)O	GUKQRCJKBVTQCL-UHFFFAOYSA-N	636	1585935293803
participant_29	M66740	CCC(C(C)(C)C)(C(C)(C)C)NCC(c1ccc(c(c1)NC(NC)O)O)O	FLIUKISQROXPDO-UHFFFAOYSA-N	636	1585935295833
participant_29	M66741	CCCC(C(C)(C)C)(C(C)(C)C)NCC(c1ccc(c(c1)NC(NC)O)O)O	RZQCDXXSHPUEGO-UHFFFAOYSA-N	620	1585935297062
participant_29	M66742	CCC(C)C(C(C)(C)C)(C(C)(C)C)NCC(c1ccc(c(c1)NC(NC)O)O)O	JQHPBWKOGZOKQR-UHFFFAOYSA-N	590	1585935299400
participant_29	M66743	CCC(C)(C)C(C(C)(C)C)(C(C)(C)C)NCC(c1ccc(c(c1)NC(NC)O)O)O	UGKQGWVTLHQZDD-UHFFFAOYSA-N	541	1585935300939
participant_29	M66744	CC(C)C(C(C)(C)C)(C(C)(C)C)NCC(c1ccc(c(c1)NC(NC)O)O)O	DBMVSUBPEQYADW-UHFFFAOYSA-N	603	1585935304361
participant_29	M66745	CC(C)(C)C(C(C)(C)C)(C(C)(C)C)NCC(c1ccc(c(c1)NC(NC)O)O)O	HZFCOMSDUDCMBS-UHFFFAOYSA-N	516	1585935307911
participant_29	M66746	CCC(C)(C(C)C)NCC(c1ccc(c(c1)NC(NC)O)O)O	RCGKUAUQASAHLI-UHFFFAOYSA-N	672	1585935315901
participant_29	M66747	CCC(C)(CC)NCC(c1ccc(c(c1)NC(NC)O)O)O	SIVAHDXTVPQKFN-UHFFFAOYSA-N	639	1585935316978
participant_29	M66748	CC(C)(C)NC(C(c1ccc(c(c1)NC(NC)O)O)O)O	LGASCMSUEZNWFB-UHFFFAOYSA-N	648	1585935344545
participant_29	M66749	CC(C)(C)NCC(c1ccc(c(c1)N)O)O	YQKKARBSKVWHQZ-UHFFFAOYSA-N	819	1585935405407
participant_29	M66750	CC(C)(C)NCC(c1ccc(c(c1)NC(NC)O)OC)O	IHKDERCQXHQVLP-UHFFFAOYSA-N	783	1585935419110
participant_29	M66751	CCOc1ccc(cc1NC(NC)O)C(CNC(C)(C)C)O	WDXOCJTZHWSCPU-UHFFFAOYSA-N	750	1585935421789
participant_29	M66752	CC(C)(Br)NCC(c1ccc(c(c1)NC(NC)O)O)O	YJMYDEQPSRDZOA-UHFFFAOYSA-N	758	1585935436951
participant_29	M66753	CC(Br)(Br)NCC(c1ccc(c(c1)NC(NC)O)O)O	POBNZWVUUVINJJ-UHFFFAOYSA-N	670	1585935438252
participant_29	M66754	CNC(Nc1cc(ccc1O)C(CNC(Br)(Br)Br)O)O	YXZPMOUNPVEMMM-UHFFFAOYSA-N	521	1585935438984
participant_37	M66755	C=CNC(Nc1cc(ccc1O)C(CNC(C)(C)C)O)O	YCNQWUHZDGRFCI-UHFFFAOYSA-N	792	1585935466459
participant_37	M66756	C/C=C/NC(Nc1cc(ccc1O)C(CNC(C)(C)C)O)O	CBPTZZOBDNAGSJ-VMPITWQZSA-N	768	1585935467983
participant_37	M66757	C/C=C(\C)/NC(Nc1cc(ccc1O)C(CNC(C)(C)C)O)O	GONNMCMXKHIKMU-IZZDOVSWSA-N	786	1585935472070
participant_37	M66758	C/C(=C\O)/NC(Nc1cc(ccc1O)C(CNC(C)(C)C)O)O	PJDFFLFDFJZATA-MDZDMXLPSA-N	768	1585935476534
participant_37	M66759	C=C(C)NC(Nc1cc(ccc1O)C(CNC(C)(C)C)O)O	DHYVKORZDUTZLT-UHFFFAOYSA-N	800	1585935480698
participant_37	M66760	CC(=O)NC(Nc1cc(ccc1O)C(CNC(C)(C)C)O)O	GWFUWKXPRSTUBF-UHFFFAOYSA-N	800	1585935483635
participant_37	M66761	CC(C)(C)NCC(c1ccc(c(c1)NC(NC(=O)Cl)O)O)O	KGKYBTYUXLEQII-UHFFFAOYSA-N	777	1585935486071
participant_37	M66762	CC(C)(C)NCC(c1ccc(c(c1)NC(NC(=O)F)O)O)O	DKCFVXAFAFQMIA-UHFFFAOYSA-N	779	1585935488317
participant_37	M66763	CC(C)(C)NCC(c1ccc(c(c1)NC(NC(=O)N)O)O)O	PXGKMVMYWUZDAS-UHFFFAOYSA-N	777	1585935490502
participant_37	M66764	CC(C)(C)NCC(c1ccc(c(c1)NC(NC(=O)O)O)O)O	NDBZHQFGMYGPQY-UHFFFAOYSA-N	766	1585935492787
participant_37	M66765	CC(C)(C)NCC(c1ccc(c(c1)NC(NC(=O)S)O)O)O	ARIKSTXNIBUMPS-UHFFFAOYSA-N	777	1585935496688
participant_37	M66766	CC(C)(C)NCC(c1ccc(c(c1)NC(NS(=O)S)O)O)O	UNOBGUYEXIQFNL-UHFFFAOYSA-N	762	1585935497645
participant_37	M66767	CC(C)(C)NCC(c1ccc(c(c1)NC(NS(=O)SC)O)O)O	AWESMSWEVXRONG-UHFFFAOYSA-N	778	1585935504172
participant_37	M66768	CCS(=O)NC(Nc1cc(ccc1O)C(CNC(C)(C)C)O)O	RAQWOABXDUHYPW-UHFFFAOYSA-N	780	1585935506438
participant_37	M66769	CCS(=O)(=O)NC(Nc1cc(ccc1O)C(CNC(C)(C)C)O)O	WIRZMQQRPYPISH-UHFFFAOYSA-N	739	1585935508439
participant_37	M66770	CCS(=O)(=O)N(C)C(Nc1cc(ccc1O)C(CNC(C)(C)C)O)O	JLBGTMFGSFOFCH-UHFFFAOYSA-N	731	1585935511125
participant_37	M66771	CCS(=O)N(C)C(Nc1cc(ccc1O)C(CNC(C)(C)C)O)O	BTUGBOBHAYEYDR-UHFFFAOYSA-N	770	1585935524455
participant_37	M66772	CCSN(C)C(Nc1cc(ccc1O)C(CNC(C)(C)C)O)O	NCBVAIGGEYJTGP-UHFFFAOYSA-N	784	1585935526089
participant_37	M66773	CC(C)(C)NCC(c1ccc(c(c1)NC(C)(NC)O)O)O	SAVZQUYAIHJXAK-UHFFFAOYSA-N	850	1585935535943
participant_37	M66774	CC(C)(C)NCC(c1ccc(c(c1)NC(N)(NC)O)O)O	HXCVOLLZNPFFFZ-UHFFFAOYSA-N	838	1585935540161
participant_37	M66775	CC(C)(C)NCC(c1ccc(c(c1)NC(NC)(NC)O)O)O	ZYWONCPHBPXINI-UHFFFAOYSA-N	783	1585935541680
participant_37	M66776	CC(C)(C)NCC(c1ccc(c(c1)NC2(NCN2)O)O)O	QZLLHKPDKKMOKF-UHFFFAOYSA-N	752	1585935552165
participant_37	M66777	CCNC(N)(Nc1cc(ccc1O)C(CNC(C)(C)C)O)O	IQGLYLBUTKMDHQ-UHFFFAOYSA-N	800	1585935560380
participant_37	M66778	CC(C)(C)NCC(c1ccc(c(c1)NC2(NCCN2)O)O)O	FIPGAQSCQVIULL-UHFFFAOYSA-N	708	1585935561398
participant_37	M66779	CC(C)(C)NCC(c1ccc(c(c1)NC2(NC=CN2)O)O)O	BIFVIGXABZFOKO-UHFFFAOYSA-N	723	1585935567767
participant_37	M66780	CC(C)(C)NCC(c1ccc(c(c1)NC2(CC=CN2)O)O)O	SPODLLDFMNKPDA-UHFFFAOYSA-N	764	1585935572585
participant_29	M66781	CC(C)(C)NCC(c1ccc(c(c1)NC(N(C)C)O)O)O	HCYSFOYKGPQGHD-UHFFFAOYSA-N	813	1585935574169
participant_29	M66782	CCN(C)C(Nc1cc(ccc1O)C(CNC(C)(C)C)O)O	LMDIYTXIMPZXFC-UHFFFAOYSA-N	806	1585935575196
participant_29	M66783	CC(C)(C)NCC(c1ccc(c(c1)N2CCN(C)C2O)O)O	IBTGMNBXNKGAIV-UHFFFAOYSA-N	673	1585935576903
participant_37	M66784	CC1C=CNC1(Nc2cc(ccc2O)C(CNC(C)(C)C)O)O	TYXDWASSKHTXSZ-UHFFFAOYSA-N	746	1585935579628
participant_37	M66785	CCC1C=CNC1(Nc2cc(ccc2O)C(CNC(C)(C)C)O)O	UCYAGOOWXNJTRJ-UHFFFAOYSA-N	729	1585935581536
participant_37	M66786	CC(C)(C)NCC(c1ccc(c(c1)NC2(C3CCC(=C3)N2)O)O)O	WPPZQQULWOYGQE-UHFFFAOYSA-N	704	1585935583255
participant_29	M66787	CCN(c1cc(ccc1O)C(CNC(C)(C)C)O)C(NC)O	QPMVNXRYIGWWHW-UHFFFAOYSA-N	757	1585935586282
participant_37	M66788	CC(C)(C)NCC(c1ccc(c(c1)NC(NC2=CCCC2)O)O)O	VHKLYNOKNYIRFQ-UHFFFAOYSA-N	699	1585935588306
participant_29	M66789	CC(C)(C)NCC(c1ccc(c(c1)NN(NC)O)O)O	XEBXBWOBWQZCAA-UHFFFAOYSA-N	854	1585935592412
participant_37	M66790	CC(C)(C)NCC(c1ccc(c(c1)NC(NC2=CCC=C2)O)O)O	SKELTRZKBSWQQK-UHFFFAOYSA-N	713	1585935594227
participant_37	M66791	CC(C)(C)NCC(c1ccc(c(c1)NC(=O)NC2=CCC=C2)O)O	XYAODKJDOWDODT-UHFFFAOYSA-N	702	1585935596392
participant_29	M66792	CC(C)(C)NCC(c1ccc(c(c1)NN(C)NC)O)O	RZNPVSWKCKJAPA-UHFFFAOYSA-N	859	1585935597340
participant_29	M66793	CCN(C)Nc1cc(ccc1O)C(CNC(C)(C)C)O	XVPBYALRJRHVTB-UHFFFAOYSA-N	838	1585935598610
participant_37	M66794	CC(C)(C)NCC(=O)c1ccc(c(c1)NC(=O)NC2=CCC=C2)O	FTJGXZXORZHQFA-UHFFFAOYSA-N	525	1585935598790
participant_37	M66795	CC(C)(C)/N=C/C(=O)c1ccc(c(c1)NC(=O)NC2=CCC=C2)O	NZXWJBAIBOXDSD-YBFXNURJSA-N	476	1585935601606
participant_29	M66796	CC(C)(C)NCC(c1ccc(c(c1)CN(C)NC)O)O	CYIPOJPMBHBHLR-UHFFFAOYSA-N	802	1585935611238
participant_29	M66797	CC(NC)Nc1cc(ccc1O)C(CNC(C)(C)C)O	BNZYZAKGCNBNAY-UHFFFAOYSA-N	859	1585935621226
participant_29	M66798	CCC(C)Nc1cc(ccc1O)C(CNC(C)(C)C)O	CBJUYJUFGGEHJX-UHFFFAOYSA-N	838	1585935622208
participant_29	M66799	CCCC(C)Nc1cc(ccc1O)C(CNC(C)(C)C)O	BZMBYESUHGTKBO-UHFFFAOYSA-N	800	1585935627276
participant_29	M66800	CCCCC(C)Nc1cc(ccc1O)C(CNC(C)(C)C)O	ZSCYLRLOJZMMKO-UHFFFAOYSA-N	768	1585935628580
participant_29	M66801	CC(C)(C)NCC(c1ccc(c(c1)NC2CCCCC2)O)O	GHUHXNIFAORMCM-UHFFFAOYSA-N	557	1585935630579
participant_29	M66802	CC(C)(C)NCC(c1ccc(c(c1)Nc2ccccc2)O)O	QARRPMVJGWRMCF-UHFFFAOYSA-N	621	1585935634651
participant_29	M66803	C/C=C\C=C/CNc1cc(ccc1O)C(CNC(C)(C)C)O	SMPKAHRQBGEYDP-ISTTXYCBSA-N	684	1585935639267
participant_29	M66804	CCNc1cc(ccc1O)C(CNC(C)(C)C)O	NTBLDANQIAEXFI-UHFFFAOYSA-N	898	1585935640472
participant_29	M66805	CC(C)Nc1cc(ccc1O)C(CNC(C)(C)C)O	VCVGARGKJQICGX-UHFFFAOYSA-N	845	1585935656130
participant_29	M66806	CC(C)(C)NCC(c1ccc(c(c1)NC(C)(C)C)O)O	MYCNKFHYKNEFIL-UHFFFAOYSA-N	807	1585935658067
participant_29	M66807	CC(C)(C)NCC(c1ccc(c(c1)NNC)O)O	KVXXPSLWMRFGTB-UHFFFAOYSA-N	900	1585935668821
participant_29	M66808	CC(C)(C)NCC(c1ccc(c(c1)/N=N\C)O)O	YDKYCHLDBRMLHR-PEZBUJJGSA-N	758	1585935677629
participant_29	M66809	CC(C)(C)NCC(c1ccc(c(c1)NN)O)O	PKJMTJNDSSMWNB-UHFFFAOYSA-N	880	1585935685183
participant_29	M66810	CC(C)(C)NCC(c1ccc(c(c1)NN(C)C)O)O	NORSGGJHJWDEQU-UHFFFAOYSA-N	866	1585935692362
participant_29	M66811	CC(C)(C)NCC(c1ccc(c(c1)NN(C)O)O)O	NNCBQSYRKDMWFQ-UHFFFAOYSA-N	860	1585935695394
participant_29	M66812	CC(Nc1cc(ccc1O)C(CNC(C)(C)C)O)O	GOMAUJJWQCROBC-UHFFFAOYSA-N	862	1585935701403
participant_29	M66813	CC(C)(C)NCC(c1ccc(c(c1)N(C)NC)O)O	MGEXINQCWBUCLL-UHFFFAOYSA-N	825	1585935792292
participant_29	M66814	CC(C)(C)NCC(c1ccc(c(c1)N(N)NC)O)O	IHQMXICKFNGUFK-UHFFFAOYSA-N	815	1585935794228
participant_29	M66815	CC(C)(C)NCC(c1ccc(c(c1)N(NC)NC)O)O	MZNOSMDPTXXQHO-UHFFFAOYSA-N	774	1585935810568
participant_29	M66816	CCN(c1cc(ccc1O)C(CNC(C)(C)C)O)NC	BSEKPZLOXRCMLM-UHFFFAOYSA-N	818	1585935815863
participant_29	M66817	CC(C)(C)NCC(c1ccc(c(c1)N(CN)NC)O)O	PKWHVQBARBTQET-UHFFFAOYSA-N	818	1585935819992
participant_29	M66818	CCC(C)(C)NCC(c1ccc(c(c1)NNC)O)O	PPWUTGZZMGACPN-UHFFFAOYSA-N	792	1585935861685
participant_29	M66819	CCCC(C)(C)NCC(c1ccc(c(c1)NNC)O)O	NJIRBAJUKMEDPY-UHFFFAOYSA-N	755	1585935862689
participant_29	M66820	CC(C)(CCN)NCC(c1ccc(c(c1)NNC)O)O	GGSAUWAROYATJY-UHFFFAOYSA-N	730	1585935872887
participant_29	M66821	CC(C)(C)NCC(c1ccc(c(c1)NNO)O)O	LPLMUUKZWRECAF-UHFFFAOYSA-N	839	1585935931547
participant_29	M66822	CC(C)(C)NCC(c1ccc(c(c1)NN=O)O)O	DELFMBITKPVLSM-UHFFFAOYSA-N	849	1585935934288
participant_29	M66823	CC(C)(C)N(C)CC(c1ccc(c(c1)NN=O)O)O	PCNBUYSHWJBSLL-UHFFFAOYSA-N	707	1585935955647
participant_29	M66824	CC(C)(C)N(C)CC(c1ccc(c(c1)NN)O)O	XDQGUNKAWZUWAP-UHFFFAOYSA-N	729	1585935959485
participant_29	M66825	CCN(CC(c1ccc(c(c1)NN)O)O)C(C)(C)C	QQHCBKJTFDYZAJ-UHFFFAOYSA-N	707	1585935963870
participant_29	M66826	CC(C)(C)N(CC(c1ccc(c(c1)NN)O)O)NC	MMJCRMNUOJARMP-UHFFFAOYSA-N	740	1585935967455
participant_29	M66827	CC(C)(C)N(CC(c1ccc(c(c1)NN)O)O)NO	LPPJTNVSWVNOQF-UHFFFAOYSA-N	701	1585935970870
participant_29	M66828	CC(C)(C)N(CC(c1ccc(c(c1)NN)O)O)N=O	NVNQQHNPFMNKBX-UHFFFAOYSA-N	663	1585935975822
participant_29	M66829	CC(C)(C)N(CC(c1ccc(c(c1)N)O)O)N=O	ZHOBWKMJVISUPA-UHFFFAOYSA-N	612	1585936006294
participant_29	M66830	CC(C)(C)N(CC(c1ccc(c(c1)NC)O)O)N=O	LGKDXZHUYLJMKE-UHFFFAOYSA-N	777	1585936010894
participant_29	M66831	CCNc1cc(ccc1O)C(CN(C(C)(C)C)N=O)O	YGYLAKADTFQIDU-UHFFFAOYSA-N	703	1585936013573
participant_29	M66832	CNNc1cc(ccc1O)C(CN)O	OOGYGEDINFICED-UHFFFAOYSA-N	562	1585936056589
participant_29	M66833	CC(C(c1ccc(c(c1)NNC)O)O)NC(C)(C)C	CGRIFLPYLGCEDZ-UHFFFAOYSA-N	729	1585936078837
participant_29	M66834	CC(C)(C)NC(C(c1ccc(c(c1)NNC)O)O)O	PTBCKZPREGAJKC-UHFFFAOYSA-N	713	1585936083260
participant_29	M66835	CC(C)(C)NC(Cc1ccc(c(c1)NNC)O)O	DXRZFKNLMMOMRF-UHFFFAOYSA-N	710	1585936087165
participant_29	M66836	Cc1cc(cc(c1O)NNC)C(CNC(C)(C)C)O	BIMZUECYLPVKHB-UHFFFAOYSA-N	716	1585936100498
participant_29	M66837	CC(C)(C)NCC(c1cc(c([n+](C)c1)O)NNC)O	VKKJGINOTNZMRU-UHFFFAOYSA-O	713	1585936103956
participant_29	M66838	CC(C)(C)NCC(c1ccc(c(c1)N[N+](C)(C)C)O)O	ADNIRVDSORCGEW-UHFFFAOYSA-O	789	1585936118199
participant_29	M66839	CC(C)(C)NCC(c1ccc(c(c1)[N+](C)(C)NC)O)O	IBVANGRKGFJSGG-UHFFFAOYSA-O	783	1585936128831
participant_29	M66840	CC[N+](C)(c1cc(ccc1O)C(CNC(C)(C)C)O)NC	GHWBEYXGFGMLON-UHFFFAOYSA-O	778	1585936131335
participant_29	M66841	CCC[N+](C)(c1cc(ccc1O)C(CNC(C)(C)C)O)NC	XAXYBBZLDXVNCF-UHFFFAOYSA-O	733	1585936132297
participant_29	M66842	CC(C)(C)N(C)CC(c1ccc(c(c1)NNC)O)O	FWEYVQLMTMWLPT-UHFFFAOYSA-N	757	1585936144231
participant_29	M66843	CC(C)(C)[N+](C)(C)CC(c1ccc(c(c1)NNC)O)O	WVIWDXUEQHXUAY-UHFFFAOYSA-O	726	1585936145945
participant_29	M66844	CC(C)N(C)Nc1cc(ccc1O)C(CNC(C)(C)C)O	KLPDWHRYURXPKQ-UHFFFAOYSA-N	798	1585936161617
participant_29	M66845	CC(N(C)Nc1cc(ccc1O)C(CNC(C)(C)C)O)O	CTMYYCFUJWZTSN-UHFFFAOYSA-N	827	1585936165854
participant_29	M66846	CC(C)(C)NCC(c1ccc(c(c1)NN(C)C(O)O)O)O	AKEACIBDJZTXEZ-UHFFFAOYSA-N	794	1585936169292
participant_29	M66847	CC(C)(C)NCC(c1ccc(c(c1)NN(C)CO)O)O	BDYOGRNRHNJMMA-UHFFFAOYSA-N	835	1585936174629
participant_29	M66848	CC(C)(C)NCC(c1ccc(c(c1)NN(C)NO)O)O	XRPAMBDWIIYRCA-UHFFFAOYSA-N	838	1585936178383
participant_29	M66849	CC(C)(C)NCC(c1ccc(c(c1)NN(C)N=O)O)O	DONVPDDKJZGIBR-UHFFFAOYSA-N	832	1585936182180
participant_29	M66850	CC(C)(C)NCC(c1ccc(c(c1)NNC)O)OC	PFUBZMVDFHBICP-UHFFFAOYSA-N	765	1585936244623
participant_29	M66851	CC(C)(C)NCC(c1ccc(c(c1)NNC)OC)O	VMEIHWDMFDOINS-UHFFFAOYSA-N	780	1585936251482
participant_29	M66852	CC(C)(C)NCC(c1ccc(c(c1)NC)O)O	JBXKKXNLGHSJEJ-UHFFFAOYSA-N	1000	1585936298837
